# Supplementary material for: Quantum Chemical Investigation of Polychlorinated Dibenzodioxins, Dibenzofurans and Biphenyls: Relative Stability and Planarity Analysis
Source: Molecules. 2020 Dec 3;25(23):5697. doi: 10.3390/molecules25235697 (PMC7730433; doi:10.3390/molecules25235697)
Supplement: Supplementary file 1 [file molecules-25-05697-s001.zip › PCB/B3LYP/HClClHClClClHHH.out]

                  Welcome to Q-Chem
     A Quantum Leap Into The Future Of Chemistry


 Q-Chem 5.2 (devel), Q-Chem, Inc., Pleasanton, CA (2019)

 Yihan Shao,  Zhengting Gan,  E. Epifanovsky,  A. T. B. Gilbert,  M. Wormit,  
 J. Kussmann,  A. W. Lange,  A. Behn,  Jia Deng,  Xintian Feng,  D. Ghosh,  
 M. Goldey,  P. R. Horn,  L. D. Jacobson,  I. Kaliman,  T. Kus,  A. Landau,  
 Jie Liu,  E. I. Proynov,  R. M. Richard,  R. P. Steele,  E. J. Sundstrom,  
 H. L. Woodcock III,  P. M. Zimmerman,  D. Zuev,  B. Albrecht,  E. Alguire,  
 S. A. Baeppler,  D. Barton,  Z. Benda,  Y. A. Bernard,  E. J. Berquist,  
 K. B. Bravaya,  H. Burton,  D. Casanova,  Chun-Min Chang,  Yunqing Chen,  
 A. Chien,  K. D. Closser,  M. P. Coons,  S. Coriani,  S. Dasgupta,  
 A. L. Dempwolff,  M. Diedenhofen,  Hainam Do,  R. G. Edgar,  Po-Tung Fang,  
 S. Faraji,  S. Fatehi,  Qingguo Feng,  K. D. Fenk,  J. Fosso-Tande,  
 J. Gayvert,  Qinghui Ge,  A. Ghysels,  G. Gidofalvi,  J. Gomes,  
 J. Gonthier,  A. Gunina,  D. Hait,  M. W. D. Hanson-Heine,  
 P. H. P. Harbach,  A. W. Hauser,  M. F. Herbst,  J. E. Herr,  
 E. G. Hohenstein,  Z. C. Holden,  Kerwin Hui,  B. C. Huynh,  T.-C. Jagau,  
 Hyunjun Ji,  B. Kaduk,  K. Khistyaev,  Jaehoon Kim,  P. Klunzinger,  K. Koh,  
 D. Kosenkov,  L. Koulias,  T. Kowalczyk,  C. M. Krauter,  A. Kunitsa,  
 Ka Un Lao,  A. Laurent,  K. V. Lawler,  Joonho Lee,  D. Lefrancois,  
 S. Lehtola,  D. S. Levine,  Yi-Pei Li,  You-Sheng Lin,  Fenglai Liu,  
 E. Livshits,  A. Luenser,  P. Manohar,  E. Mansoor,  S. F. Manzer,  
 Shan-Ping Mao,  Yuezhi Mao,  N. Mardirossian,  A. V. Marenich,  
 T. Markovich,  L. A. Martinez-Martinez,  S. A. Maurer,  N. J. Mayhall,  
 S. C. McKenzie,  J.-M. Mewes,  P. Morgante,  A. F. Morrison,  
 J. W. Mullinax,  K. Nanda,  T. S. Nguyen-Beck,  R. Olivares-Amaya,  
 J. A. Parkhill,  Zheng Pei,  T. M. Perrine,  F. Plasser,  P. Pokhilko,  
 S. Prager,  A. Prociuk,  E. Ramos,  D. R. Rehn,  F. Rob,  M. Scheurer,  
 M. Schneider,  N. Sergueev,  S. M. Sharada,  S. Sharma,  D. W. Small,  
 T. Stauch,  T. Stein,  Yu-Chuan Su,  A. J. W. Thom,  A. Tkatchenko,  
 T. Tsuchimochi,  N. M. Tubman,  L. Vogt,  M. L. Vidal,  O. Vydrov,  
 M. A. Watson,  J. Wenzel,  M. de Wergifosse,  T. A. Wesolowski,  A. White,  
 J. Witte,  A. Yamada,  Jun Yang,  K. Yao,  S. Yeganeh,  S. R. Yost,  
 Zhi-Qiang You,  A. Zech,  Igor Ying Zhang,  Xing Zhang,  Yan Zhao,  
 Ying Zhu,  B. R. Brooks,  G. K. L. Chan,  C. J. Cramer,  M. S. Gordon,  
 W. J. Hehre,  A. Klamt,  M. W. Schmidt,  C. D. Sherrill,  D. G. Truhlar,  
 A. Aspuru-Guzik,  R. Baer,  A. T. Bell,  N. A. Besley,  Jeng-Da Chai,  
 A. E. DePrince, III,  R. A. DiStasio Jr.,  A. Dreuw,  B. D. Dunietz,  
 T. R. Furlani,  Chao-Ping Hsu,  Yousung Jung,  Jing Kong,  D. S. Lambrecht,  
 WanZhen Liang,  C. Ochsenfeld,  V. A. Rassolov,  L. V. Slipchenko,  
 J. E. Subotnik,  T. Van Voorhis,  J. M. Herbert,  A. I. Krylov,  
 P. M. W. Gill,  M. Head-Gordon

 Contributors to earlier versions of Q-Chem not listed above: 
 R. D. Adamson,  B. Austin,  J. Baker,  G. J. O. Beran,  K. Brandhorst,  
 S. T. Brown,  E. F. C. Byrd,  A. K. Chakraborty,  C.-L. Cheng,  
 Siu Hung Chien,  D. M. Chipman,  D. L. Crittenden,  H. Dachsel,  
 R. J. Doerksen,  A. D. Dutoi,  L. Fusti-Molnar,  W. A. Goddard III,  
 A. Golubeva-Zadorozhnaya,  S. R. Gwaltney,  G. Hawkins,  A. Heyden,  
 S. Hirata,  G. Kedziora,  F. J. Keil,  C. Kelley,  Jihan Kim,  R. A. King,  
 R. Z. Khaliullin,  P. P. Korambath,  W. Kurlancheek,  A. M. Lee,  M. S. Lee,  
 S. V. Levchenko,  Ching Yeh Lin,  D. Liotard,  R. C. Lochan,  I. Lotan,  
 P. E. Maslen,  N. Nair,  D. P. O'Neill,  D. Neuhauser,  E. Neuscamman,  
 C. M. Oana,  R. Olson,  B. Peters,  R. Peverati,  P. A. Pieniazek,  
 Y. M. Rhee,  J. Ritchie,  M. A. Rohrdanz,  E. Rosta,  N. J. Russ,  
 H. F. Schaefer III,  N. E. Schultz,  N. Shenvi,  A. C. Simmonett,  A. Sodt,  
 D. Stuck,  K. S. Thanthiriwatte,  V. Vanovschi,  Tao Wang,  A. Warshel,  
 C. F. Williams,  Q. Wu,  X. Xu,  W. Zhang

 Please cite Q-Chem as follows:
 Y. Shao et al., Mol. Phys. 113, 184-215 (2015)
 DOI: 10.1080/00268976.2014.952696

 Q-Chem 5.2.1 for Intel X86 EM64T Linux

 Parts of Q-Chem use Armadillo 8.300.2 (Tropical Shenanigans).
 http://arma.sourceforge.net/

 Q-Chem begins on Sat Mar  7 01:38:21 2020  

Host: 
0

     Scratch files written to /scratch/taweetham/qchem20026//
NAlpha2: 162
NElect   162
Mult     1

 Q-Chem warning in module libgen/rem_setup.C, line 2168:

 Setting Thresh to 1e-14


Checking the input file for inconsistencies... 	...done.

--------------------------------------------------------------
User input:
--------------------------------------------------------------
$MOLECULE
0 1
C 
C  1 1.394960
H  2 CH 1 119.528007
C  2 1.386606 1 120.846377 3 178.766605 0
Cl  4 CCl 2 119.698148 1 -179.612229 0
C  4 1.387279 2 120.235871 1 -0.083363 0
Cl  6 CCl 4 120.254637 2 -179.958574 0
C  6 1.387279 4 119.490737 2 0.041992 0
H  8 CH 6 120.064298 4 179.568218 0
C  8 1.386606 6 120.235863 4 0.041336 0
Cl  10 CCl 8 119.614146 6 178.681836 0
C  1 1.488550 2 120.827489 3 1.275929 0
C  12 1.394960 1 120.827496 2 -44.635695 0
Cl  13 CCl 12 119.528011 1 1.275194 0
C  13 1.386606 12 120.846392 1 -179.957497 0
Cl  15 CCl 13 119.698155 12 -179.612829 0
C  15 1.387278 13 120.235860 12 -0.083872 0
H  17 CH 15 120.254633 13 -179.958492 0
C  17 1.387279 15 119.490737 13 0.041666 0
H  19 CH 17 120.064293 15 179.568399 0
C  19 1.386606 17 120.235874 15 0.041790 0
H  21 CH 19 119.614152 17 178.681599 0

CH=1.08273
CCl=1.75400
$END

$REM
   JOB_TYPE	OPTIMIZATION
   BASIS	6-311++G**
   METHOD	B3LYP
   SCF_GUESS_ALWAYS     TRUE
   SYM_IGNORE   TRUE
   S2THRESH     15
   THRESH       15
$END

--------------------------------------------------------------
 ----------------------------------------------------------------
             Standard Nuclear Orientation (Angstroms)
    I     Atom           X                Y                Z
 ----------------------------------------------------------------
    1      C       0.0000000000     0.0000000000     0.0000000000
    2      C       0.0000000000     0.0000000000     1.3949600000
    3      H       0.9420994930     0.0000000000     1.9285823367
    4      C      -1.1901880373     0.0256249026     2.1059255403
    5      Cl     -1.1548436435     0.0351778398     3.8595433764
    6      C      -2.4041742747     0.0535064326     1.4351028665
    7      Cl     -3.9099833729     0.0870232313     2.3339530118
    8      C      -2.4180259722     0.0546630380     0.0478935036
    9      H      -3.3603520375     0.0692493833    -0.4851290834
   10      C      -1.2274122092     0.0272853135    -0.6622934626
   11      Cl     -1.2645630159    -0.0058824468    -2.4155862839
   12      C       1.2779219872    -0.0284629571    -0.7628147595
   13      C       2.3470698978     0.7895533347    -0.3971844912
   14      Cl      2.1937652685     1.8399754745     0.9991059581
   15      C       3.5373425750     0.7639926356    -1.1080106329
   16      Cl      4.8658811021     1.7979767919    -0.6156914816
   17      C       3.6820915760    -0.0819840560    -2.1979241218
   18      H       4.6116137590    -0.1026767181    -2.7527795786
   19      C       2.6267066856    -0.9012420975    -2.5714505845
   20      H       2.7271154486    -1.5600000441    -3.4248322698
   21      C       1.4361780334    -0.8737960689    -1.8611235872
   22      H       0.6116407652    -1.5017402028    -2.1743786128
 ----------------------------------------------------------------
 Nuclear Repulsion Energy =        1737.53476485 hartrees
 There are       81 alpha and       81 beta electrons
 Requested basis set is 6-311++G(d,p)
 There are 162 shells and 449 basis functions

 Total QAlloc Memory Limit   2000 MB
 Mega-Array Size       188 MB
 MEM_STATIC part       192 MB
 A cutoff of  1.0D-15 yielded  10189 shell pairs
 There are     84717 function pairs (     91042 Cartesian)
 Smallest overlap matrix eigenvalue = 2.60E-07
 Linear dependence detected in AO basis
 Number of orthogonalized atomic orbitals = 444
 Maximum deviation from orthogonality = 3.238E-10

 Scale SEOQF with 1.000000e-02/1.000000e-01/1.000000e-01

 Standard Electronic Orientation quadrupole field applied
 Nucleus-field energy     =    -0.0000000560 hartrees
 Guess from superposition of atomic densities
 Warning:  Energy on first SCF cycle will be non-variational
 SAD guess density has 162.000000 electrons

 -----------------------------------------------------------------------
  General SCF calculation program by
  Eric Jon Sundstrom, Paul Horn, Yuezhi Mao, Dmitri Zuev, Alec White,
  David Stuck, Shaama M.S., Shane Yost, Joonho Lee, David Small,
  Daniel Levine, Susi Lehtola, Hugh Burton, Evgeny Epifanovsky,
  Bang C. Huynh
 -----------------------------------------------------------------------
 Exchange:     0.2000 Hartree-Fock + 0.0800 Slater + 0.7200 B88
 Correlation:  0.1900 VWN1RPA + 0.8100 LYP
 Using SG-1 standard quadrature grid
 using 6 threads for integral computing
 -------------------------------------------------------
 OpenMP Integral computing Module                
 Release: version 2.0, May 2017, Q-Chem Inc. Pleasanton 
 -------------------------------------------------------
 A restricted SCF calculation will be
 performed using DIIS
 SCF converges when DIIS error is below 1.0e-08
 ---------------------------------------
  Cycle       Energy         DIIS error
 ---------------------------------------
    1   -2765.6163537816      2.95e-02  
    2   -2761.3509789841      2.41e-03  
    3   -2761.2423124677      3.07e-03  
    4   -2761.4905690843      6.26e-04  
    5   -2761.4991647995      3.10e-04  
    6   -2761.5014323515      1.03e-04  
    7   -2761.5016683280      3.01e-05  
    8   -2761.5016872144      1.36e-05  
    9   -2761.5016917736      2.93e-06  
   10   -2761.5016919759      1.08e-06  
   11   -2761.5016920047      3.35e-07  
   12   -2761.5016920077      1.27e-07  
   13   -2761.5016920080      4.34e-08  
   14   -2761.5016920082      1.51e-08  
   15   -2761.5016920081      6.27e-09  Convergence criterion met
 ---------------------------------------
 SCF time:   CPU 656.28s  wall 115.00s 
 SCF   energy in the final basis set =    -2761.5016920081
 Total energy in the final basis set =    -2761.5016920081

 --------------------------------------------------------------

                    Orbital Energies (a.u.)
 --------------------------------------------------------------

 Alpha MOs
 -- Occupied --
********-101.5744-101.5711-101.5709-101.5691 -10.2705 -10.2679 -10.2660
-10.2659 -10.2635 -10.2294 -10.2268 -10.2197 -10.2164 -10.2105 -10.2052
-10.2046  -9.4906  -9.4888  -9.4865  -9.4854  -9.4836  -7.2550  -7.2537
 -7.2512  -7.2501  -7.2485  -7.2455  -7.2449  -7.2437  -7.2429  -7.2413
 -7.2407  -7.2403  -7.2398  -7.2384  -7.2378  -0.9501  -0.9362  -0.9081
 -0.8788  -0.8724  -0.8628  -0.8456  -0.8015  -0.7664  -0.7559  -0.7425
 -0.6652  -0.6522  -0.6273  -0.6076  -0.5508  -0.5370  -0.5295  -0.5082
 -0.4950  -0.4805  -0.4655  -0.4623  -0.4596  -0.4499  -0.4367  -0.4252
 -0.4134  -0.4048  -0.3971  -0.3903  -0.3658  -0.3613  -0.3591  -0.3503
 -0.3439  -0.3367  -0.3313  -0.3220  -0.3187  -0.2962  -0.2725  -0.2684
 -0.2575
 -- Virtual --
 -0.0729  -0.0517  -0.0435  -0.0337  -0.0257  -0.0220  -0.0113  -0.0012
  0.0014   0.0140   0.0155   0.0224   0.0265   0.0340   0.0381   0.0425
  0.0471   0.0529   0.0558   0.0615   0.0707   0.0734   0.0763   0.0797
  0.0832   0.0886   0.0911   0.0952   0.0984   0.1000   0.1045   0.1104
  0.1120   0.1134   0.1161   0.1206   0.1228   0.1264   0.1274   0.1296
  0.1305   0.1338   0.1377   0.1416   0.1481   0.1482   0.1548   0.1592
  0.1602   0.1658   0.1729   0.1775   0.1784   0.1844   0.1894   0.1914
  0.1958   0.1993   0.2033   0.2101   0.2134   0.2140   0.2210   0.2251
  0.2292   0.2346   0.2354   0.2440   0.2465   0.2479   0.2523   0.2542
  0.2607   0.2618   0.2638   0.2687   0.2751   0.2818   0.2831   0.2869
  0.2954   0.2964   0.2995   0.3059   0.3087   0.3159   0.3212   0.3275
  0.3299   0.3333   0.3432   0.3543   0.3660   0.3991   0.4174   0.4295
  0.4363   0.4436   0.4473   0.4518   0.4539   0.4638   0.4670   0.4761
  0.4797   0.4832   0.4912   0.4989   0.5068   0.5162   0.5223   0.5314
  0.5368   0.5461   0.5496   0.5570   0.5656   0.5718   0.5765   0.5832
  0.5876   0.5911   0.6067   0.6090   0.6118   0.6231   0.6243   0.6323
  0.6399   0.6516   0.6571   0.6585   0.6659   0.6739   0.6851   0.6930
  0.7016   0.7150   0.7177   0.7320   0.7417   0.7635   0.7895   0.8007
  0.8041   0.8169   0.8266   0.8269   0.8342   0.8412   0.8443   0.8456
  0.8526   0.8555   0.8592   0.8623   0.8690   0.8722   0.8742   0.8820
  0.8858   0.8905   0.8982   0.9047   0.9159   0.9230   0.9241   0.9307
  0.9340   0.9396   0.9453   0.9475   0.9510   0.9596   0.9668   0.9731
  0.9882   0.9896   0.9950   1.0092   1.0229   1.0300   1.0584   1.0644
  1.0783   1.0923   1.1014   1.1248   1.1364   1.1745   1.1844   1.2106
  1.2171   1.2297   1.2504   1.2589   1.2657   1.2774   1.2826   1.2882
  1.2932   1.3137   1.3384   1.3447   1.3629   1.3699   1.4084   1.4585
  1.4904   1.5041   1.5091   1.5160   1.5469   1.5593   1.5664   1.5691
  1.5988   1.6171   1.6330   1.6537   1.6634   1.6879   1.6982   1.7201
  1.7418   1.7487   1.7672   1.7818   1.8179   1.8484   1.8609   1.8772
  1.8835   1.8937   1.9011   1.9113   1.9237   1.9273   1.9544   1.9617
  1.9701   1.9948   2.0161   2.0317   2.0612   2.0627   2.1108   2.1195
  2.1492   2.1836   2.2078   2.2378   2.2395   2.2502   2.2632   2.2814
  2.2955   2.3000   2.3034   2.3241   2.3401   2.3492   2.3832   2.3891
  2.4311   2.4323   2.4475   2.4654   2.4738   2.4995   2.5201   2.5297
  2.5488   2.5753   2.5857   2.6055   2.6119   2.6387   2.6427   2.6681
  2.6995   2.7214   2.7333   2.7456   2.7525   2.7551   2.7699   2.7781
  2.7836   2.8007   2.8103   2.8136   2.8366   2.8484   2.8991   2.9127
  2.9638   2.9689   3.0747   3.0821   3.0847   3.1278   3.1560   3.1676
  3.1921   3.2196   3.2377   3.2767   3.3518   3.3643   3.4051   3.4926
  3.5212   3.5414   3.6397   3.7117   3.7618   3.8249   3.9015   3.9660
  4.0485   4.1088   4.1279   4.4074   4.8121   4.8340   9.7491   9.7700
  9.8017   9.8129   9.8324  23.3737  23.5321  23.8373  23.8943  23.9037
 23.9194  23.9782  24.0278  24.0507  24.0657  24.1196  24.1639  25.7880
 25.8172  25.8657  25.9224  25.9447  26.1061  26.1266  26.1586  26.2645
 26.3510  26.5168  26.5836  26.7151  26.8281  26.8639 215.7398 215.7625
215.7989 215.8155 215.8379
 --------------------------------------------------------------

          Ground-State Mulliken Net Atomic Charges

     Atom                 Charge (a.u.)
  ----------------------------------------
      1 C                    -0.088957
      2 C                    -1.149859
      3 H                     0.214868
      4 C                     0.092940
      5 Cl                    0.650801
      6 C                     0.218304
      7 Cl                    0.503724
      8 C                    -0.867246
      9 H                     0.220888
     10 C                    -0.358028
     11 Cl                    0.516101
     12 C                     0.559720
     13 C                    -0.821344
     14 Cl                    0.682054
     15 C                     0.344003
     16 Cl                    0.451895
     17 C                    -0.737888
     18 H                     0.192802
     19 C                    -0.365441
     20 H                     0.183470
     21 C                    -0.594409
     22 H                     0.151604
  ----------------------------------------
  Sum of atomic charges =     0.000000

 -----------------------------------------------------------------
                    Cartesian Multipole Moments
 -----------------------------------------------------------------
    Charge (ESU x 10^10)
                 0.0000
    Dipole Moment (Debye)
         X       0.4191      Y      -1.6875      Z      -2.2943
       Tot       2.8787
    Quadrupole Moments (Debye-Ang)
        XX    -132.9408     XY      -4.3530     YY    -134.4906
        XZ      -2.2062     YZ       3.9106     ZZ    -130.0900
    Octopole Moments (Debye-Ang^2)
       XXX    -170.5868    XXY     -57.7554    XYY     -56.9909
       YYY    -137.4703    XXZ     -51.3911    XYZ       8.7051
       YYZ     -26.7254    XZZ     -24.5927    YZZ     -55.6742
       ZZZ     -96.5772
    Hexadecapole Moments (Debye-Ang^3)
      XXXX   -5669.4342   XXXY    -506.2337   XXYY   -1103.3356
      XYYY    -468.1698   YYYY    -769.7726   XXXZ     855.1849
      XXYZ      -5.5129   XYYZ     319.0306   YYYZ     -92.9699
      XXZZ   -1413.0574   XYZZ    -183.2057   YYZZ    -650.1550
      XZZZ     880.3385   YZZZ     -59.2970   ZZZZ   -3090.4908
 -----------------------------------------------------------------
 Calculating analytic gradient of the SCF energy
 Gradient of SCF Energy
            1           2           3           4           5           6
    1  -0.0086498   0.0032569   0.0060242  -0.0044910  -0.0043869   0.0077219
    2   0.0022532   0.0042013   0.0046541   0.0002549   0.0004555  -0.0007444
    3   0.0069952  -0.0035813  -0.0005861  -0.0095974   0.0022417  -0.0015991
            7           8           9          10          11          12
    1  -0.0008754   0.0087945  -0.0001982  -0.0003188   0.0182105   0.0062622
    2   0.0000036   0.0002531  -0.0003206   0.0028888  -0.0079018   0.0017593
    3   0.0064195   0.0066451  -0.0010550  -0.0023987   0.0022439  -0.0063711
           13          14          15          16          17          18
    1   0.0020522  -0.0085287  -0.0090871  -0.0016889  -0.0042314  -0.0005498
    2  -0.0039458  -0.0103204  -0.0042247   0.0025350   0.0003175  -0.0014198
    3  -0.0101585   0.0045428  -0.0007271   0.0043831   0.0039540  -0.0012660
           19          20          21          22
    1   0.0013457  -0.0009904  -0.0035060  -0.0061656
    2   0.0014319   0.0003671   0.0059099   0.0015924
    3   0.0006172   0.0001145   0.0023438  -0.0031603
 Max gradient component =       1.821E-02
 RMS gradient           =       5.056E-03
 Gradient time:  CPU 195.04 s  wall 32.72 s
 Geometry Optimization Parameters
   NAtoms,    NIC,     NZ,  NCons,   NDum,   NFix, NCnnct, MaxDiis
       22     155      22       0       0       0       0       0


** GEOMETRY OPTIMIZATION IN DELOCALIZED INTERNAL COORDINATES **
   Searching for a Minimum

   Optimization Cycle:   1

                       Coordinates (Angstroms)
     ATOM                X               Y               Z
      1  C         0.0000000000    0.0000000000    0.0000000000
      2  C         0.0000000000    0.0000000000    1.3949600000
      3  H         0.9420994930    0.0000000000    1.9285823367
      4  C        -1.1901880373    0.0256249026    2.1059255403
      5  Cl       -1.1548436435    0.0351778398    3.8595433764
      6  C        -2.4041742747    0.0535064326    1.4351028665
      7  Cl       -3.9099833729    0.0870232313    2.3339530118
      8  C        -2.4180259722    0.0546630380    0.0478935036
      9  H        -3.3603520375    0.0692493833   -0.4851290834
     10  C        -1.2274122092    0.0272853135   -0.6622934626
     11  Cl       -1.2645630159   -0.0058824468   -2.4155862839
     12  C         1.2779219872   -0.0284629571   -0.7628147595
     13  C         2.3470698978    0.7895533347   -0.3971844912
     14  Cl        2.1937652685    1.8399754745    0.9991059581
     15  C         3.5373425750    0.7639926356   -1.1080106329
     16  Cl        4.8658811021    1.7979767919   -0.6156914816
     17  C         3.6820915760   -0.0819840560   -2.1979241218
     18  H         4.6116137590   -0.1026767181   -2.7527795786
     19  C         2.6267066856   -0.9012420975   -2.5714505845
     20  H         2.7271154486   -1.5600000441   -3.4248322698
     21  C         1.4361780334   -0.8737960689   -1.8611235872
     22  H         0.6116407652   -1.5017402028   -2.1743786128
   Point Group: c1    Number of degrees of freedom:    60


   Energy is  -2761.501692008


 Attempting to generate delocalized internal coordinates
 Initial Hessian constructed with Jon Baker's OPTIMIZE code

 60 Hessian modes will be used to form the next step
  Hessian Eigenvalues:
     0.010693    0.019215    0.019215    0.023207    0.023207    0.023580
     0.023580    0.023679    0.023679    0.023938    0.023938    0.024090
     0.024090    0.024114    0.024114    0.024135    0.024135    0.024143
     0.024143    0.159965    0.159966    0.159995    0.159995    0.160000
     0.220843    0.230002    0.234711    0.239747    0.249147    0.249942
     0.249943    0.249992    0.249992    0.250000    0.250000    0.250000
     0.250000    0.301033    0.301033    0.301033    0.301033    0.301033
     0.336089    0.356665    0.356665    0.356665    0.356665    0.356665
     0.429109    0.429814    0.431989    0.432963    0.467797    0.467798
     0.472131    0.472167    0.478203    0.478204    0.479142    0.479142

 Minimum search - taking simple RFO step
 Searching for Lamda that Minimizes Along All modes
 Value Taken    Lamda =  -0.04569083
 Calculated Step too Large.  Step scaled by  0.440835
 Step Taken.  Stepsize is  0.300000

                             Maximum     Tolerance    Cnvgd?
         Gradient           0.048941      0.000300      NO
         Displacement       0.253968      0.001200      NO
         Energy change     *********      0.000001      NO


 New Cartesian Coordinates Obtained by Inverse Iteration

 Displacement from previous Coordinates is:  1.176769
 ----------------------------------------------------------------
             Standard Nuclear Orientation (Angstroms)
    I     Atom           X                Y                Z
 ----------------------------------------------------------------
    1      C      -0.0176909627     0.0195041877    -0.0192459547
    2      C      -0.0264771970    -0.0658451032     1.3772639951
    3      H       0.9098036511    -0.1326046197     1.9111298576
    4      C      -1.2079161572    -0.0648611851     2.1032166517
    5      Cl     -1.1361158396    -0.1753450268     3.8508047452
    6      C      -2.4292912248     0.0297106242     1.4461136640
    7      Cl     -3.9369546536     0.0401993822     2.3370828017
    8      C      -2.4495432926     0.1186522156     0.0629409615
    9      H      -3.3957389299     0.1940822626    -0.4571244210
   10      C      -1.2662706201     0.1087722699    -0.6632467149
   11      Cl     -1.4051327908     0.2400311889    -2.4084870378
   12      C       1.2857667401    -0.0012977654    -0.7609377190
   13      C       2.3535565587     0.8599297852    -0.4424057960
   14      Cl      2.2124868189     2.0519312757     0.8382341259
   15      C       3.5512500606     0.8019684092    -1.1525366590
   16      Cl      4.8686896614     1.8864505224    -0.7508487855
   17      C       3.7193357672    -0.1126112392    -2.1811500581
   18      H       4.6544145529    -0.1516918633    -2.7253454000
   19      C       2.6797673343    -0.9712929602    -2.5026330466
   20      H       2.7997333703    -1.6883931388    -3.3052480660
   21      C       1.4824363987    -0.9123673785    -1.8049549518
   22      H       0.6837747824    -1.5866780568    -2.0767545486
 ----------------------------------------------------------------
 Nuclear Repulsion Energy =        1722.52611776 hartrees
 There are       81 alpha and       81 beta electrons
 Applying Cartesian multipole field
    Component          Value
    ---------          -----
     (2,0,0)        1.00000E-12
     (0,2,0)        2.00000E-11
     (0,0,2)       -3.00000E-11
 Nucleus-field energy     =    -0.0000000533 hartrees
 Requested basis set is 6-311++G(d,p)
 There are 162 shells and 449 basis functions
 A cutoff of  1.0D-15 yielded  10146 shell pairs
 There are     84347 function pairs (     90642 Cartesian)
 Smallest overlap matrix eigenvalue = 2.82E-07
 Linear dependence detected in AO basis
 Number of orthogonalized atomic orbitals = 444
 Maximum deviation from orthogonality = 6.986E-10
 Guess from superposition of atomic densities
 Warning:  Energy on first SCF cycle will be non-variational
 SAD guess density has 162.000000 electrons

 -----------------------------------------------------------------------
  General SCF calculation program by
  Eric Jon Sundstrom, Paul Horn, Yuezhi Mao, Dmitri Zuev, Alec White,
  David Stuck, Shaama M.S., Shane Yost, Joonho Lee, David Small,
  Daniel Levine, Susi Lehtola, Hugh Burton, Evgeny Epifanovsky,
  Bang C. Huynh
 -----------------------------------------------------------------------
 Exchange:     0.2000 Hartree-Fock + 0.0800 Slater + 0.7200 B88
 Correlation:  0.1900 VWN1RPA + 0.8100 LYP
 Using SG-1 standard quadrature grid
 using 6 threads for integral computing
 -------------------------------------------------------
 OpenMP Integral computing Module                
 Release: version 2.0, May 2017, Q-Chem Inc. Pleasanton 
 -------------------------------------------------------
 A restricted SCF calculation will be
 performed using DIIS
 SCF converges when DIIS error is below 1.0e-08
 ---------------------------------------
  Cycle       Energy         DIIS error
 ---------------------------------------
    1   -2765.5104493053      2.92e-02  
    2   -2761.3648196405      2.39e-03  
    3   -2761.2593803184      3.03e-03  
    4   -2761.5014164108      6.20e-04  
    5   -2761.5100746601      2.98e-04  
    6   -2761.5121626944      9.98e-05  
    7   -2761.5123851556      2.79e-05  
    8   -2761.5124005676      1.38e-05  
    9   -2761.5124053239      2.90e-06  
   10   -2761.5124055222      1.12e-06  
   11   -2761.5124055532      3.36e-07  
   12   -2761.5124055559      1.24e-07  
   13   -2761.5124055565      4.21e-08  
   14   -2761.5124055565      1.62e-08  
   15   -2761.5124055565      5.90e-09  Convergence criterion met
 ---------------------------------------
 SCF time:   CPU 649.52s  wall 114.00s 
 SCF   energy in the final basis set =    -2761.5124055565
 Total energy in the final basis set =    -2761.5124055565

 --------------------------------------------------------------

                    Orbital Energies (a.u.)
 --------------------------------------------------------------

 Alpha MOs
 -- Occupied --
********-101.5751-101.5720-101.5710-101.5692 -10.2711 -10.2700 -10.2688
-10.2671 -10.2642 -10.2340 -10.2313 -10.2194 -10.2182 -10.2107 -10.2070
-10.2056  -9.4899  -9.4897  -9.4865  -9.4860  -9.4839  -7.2546  -7.2544
 -7.2512  -7.2508  -7.2487  -7.2448  -7.2446  -7.2443  -7.2438  -7.2414
 -7.2408  -7.2407  -7.2401  -7.2387  -7.2380  -0.9476  -0.9352  -0.9056
 -0.8785  -0.8727  -0.8631  -0.8445  -0.8009  -0.7656  -0.7548  -0.7416
 -0.6649  -0.6505  -0.6264  -0.6080  -0.5508  -0.5353  -0.5277  -0.5098
 -0.4956  -0.4796  -0.4640  -0.4625  -0.4581  -0.4478  -0.4362  -0.4259
 -0.4116  -0.4007  -0.3976  -0.3900  -0.3662  -0.3611  -0.3581  -0.3499
 -0.3452  -0.3364  -0.3340  -0.3243  -0.3180  -0.2950  -0.2738  -0.2684
 -0.2595
 -- Virtual --
 -0.0720  -0.0526  -0.0446  -0.0332  -0.0289  -0.0233  -0.0114  -0.0008
  0.0011   0.0129   0.0144   0.0227   0.0255   0.0333   0.0363   0.0427
  0.0469   0.0517   0.0552   0.0621   0.0697   0.0715   0.0749   0.0797
  0.0836   0.0882   0.0925   0.0951   0.0981   0.0990   0.1034   0.1091
  0.1115   0.1125   0.1146   0.1184   0.1209   0.1246   0.1263   0.1276
  0.1296   0.1334   0.1354   0.1397   0.1451   0.1470   0.1523   0.1594
  0.1603   0.1649   0.1692   0.1743   0.1775   0.1835   0.1859   0.1908
  0.1947   0.1972   0.2002   0.2098   0.2104   0.2129   0.2194   0.2233
  0.2298   0.2329   0.2337   0.2409   0.2458   0.2484   0.2532   0.2541
  0.2592   0.2606   0.2641   0.2695   0.2748   0.2768   0.2830   0.2862
  0.2936   0.2948   0.2991   0.3054   0.3080   0.3138   0.3177   0.3233
  0.3288   0.3319   0.3445   0.3508   0.3628   0.4019   0.4150   0.4286
  0.4311   0.4434   0.4448   0.4506   0.4526   0.4629   0.4681   0.4747
  0.4794   0.4827   0.4916   0.4997   0.5034   0.5127   0.5184   0.5301
  0.5394   0.5481   0.5501   0.5565   0.5632   0.5694   0.5757   0.5817
  0.5857   0.5932   0.6018   0.6078   0.6122   0.6240   0.6249   0.6431
  0.6439   0.6522   0.6598   0.6609   0.6678   0.6718   0.6913   0.6963
  0.7042   0.7092   0.7181   0.7346   0.7392   0.7657   0.7946   0.8029
  0.8114   0.8168   0.8269   0.8310   0.8353   0.8419   0.8443   0.8449
  0.8487   0.8502   0.8562   0.8600   0.8628   0.8677   0.8754   0.8806
  0.8864   0.8880   0.8913   0.9056   0.9137   0.9157   0.9219   0.9311
  0.9316   0.9340   0.9435   0.9456   0.9542   0.9618   0.9631   0.9669
  0.9755   0.9783   0.9907   1.0020   1.0148   1.0248   1.0483   1.0557
  1.0702   1.0894   1.0972   1.1108   1.1276   1.1646   1.1840   1.2096
  1.2188   1.2295   1.2422   1.2554   1.2626   1.2667   1.2822   1.2848
  1.2909   1.3092   1.3323   1.3433   1.3604   1.3648   1.4161   1.4536
  1.4876   1.5031   1.5051   1.5166   1.5415   1.5564   1.5638   1.5735
  1.5929   1.6124   1.6272   1.6485   1.6657   1.6890   1.6930   1.7165
  1.7387   1.7452   1.7651   1.7758   1.8072   1.8484   1.8538   1.8687
  1.8868   1.8935   1.8995   1.9114   1.9140   1.9255   1.9459   1.9537
  1.9698   1.9885   2.0129   2.0241   2.0466   2.0565   2.0975   2.1136
  2.1498   2.1762   2.2003   2.2353   2.2383   2.2521   2.2601   2.2779
  2.2924   2.2951   2.3051   2.3176   2.3330   2.3495   2.3763   2.3949
  2.4254   2.4314   2.4461   2.4663   2.4691   2.4972   2.5150   2.5271
  2.5440   2.5651   2.5801   2.5989   2.6075   2.6322   2.6488   2.6671
  2.6975   2.7153   2.7288   2.7433   2.7460   2.7552   2.7674   2.7782
  2.7821   2.7954   2.7971   2.8090   2.8333   2.8429   2.8871   2.9051
  2.9522   2.9680   3.0604   3.0687   3.0782   3.1245   3.1422   3.1570
  3.1794   3.2035   3.2273   3.2629   3.3433   3.3552   3.3968   3.4911
  3.5154   3.5316   3.6362   3.7016   3.7607   3.8190   3.8950   3.9597
  4.0460   4.1009   4.1227   4.3896   4.8002   4.8275   9.7487   9.7670
  9.7972   9.8047   9.8273  23.3780  23.5231  23.8316  23.8745  23.8897
 23.9061  23.9534  24.0084  24.0471  24.0595  24.1107  24.1592  25.7853
 25.8153  25.8650  25.9090  25.9333  26.1013  26.1130  26.1624  26.2334
 26.3056  26.5071  26.5726  26.6973  26.8100  26.8437 215.7402 215.7586
215.7938 215.8044 215.8306
 --------------------------------------------------------------

          Ground-State Mulliken Net Atomic Charges

     Atom                 Charge (a.u.)
  ----------------------------------------
      1 C                    -0.045988
      2 C                    -1.283650
      3 H                     0.218091
      4 C                     0.136594
      5 Cl                    0.644060
      6 C                     0.237014
      7 Cl                    0.503294
      8 C                    -0.957916
      9 H                     0.220562
     10 C                    -0.208971
     11 Cl                    0.469226
     12 C                     0.538154
     13 C                    -0.619955
     14 Cl                    0.642496
     15 C                     0.287492
     16 Cl                    0.462038
     17 C                    -0.754672
     18 H                     0.195271
     19 C                    -0.435035
     20 H                     0.182599
     21 C                    -0.590484
     22 H                     0.159779
  ----------------------------------------
  Sum of atomic charges =     0.000000

 -----------------------------------------------------------------
                    Cartesian Multipole Moments
 -----------------------------------------------------------------
    Charge (ESU x 10^10)
                -0.0000
    Dipole Moment (Debye)
         X       0.4640      Y      -1.8337      Z      -2.1152
       Tot       2.8376
    Quadrupole Moments (Debye-Ang)
        XX    -132.1544     XY      -5.0482     YY    -134.2691
        XZ      -2.1914     YZ       4.1590     ZZ    -130.8978
    Octopole Moments (Debye-Ang^2)
       XXX    -164.7901    XXY     -61.5943    XYY     -54.6134
       YYY    -148.0732    XXZ     -48.2983    XYZ       9.7075
       YYZ     -23.8134    XZZ     -24.4433    YZZ     -59.2392
       ZZZ     -83.2733
    Hexadecapole Moments (Debye-Ang^3)
      XXXX   -5744.5363   XXXY    -546.2576   XXYY   -1133.5386
      XYYY    -500.1147   YYYY    -873.6990   XXXZ     882.4838
      XXYZ      24.4715   XYYZ     327.6679   YYYZ      -7.1368
      XXZZ   -1423.6214   XYZZ    -198.3360   YYZZ    -660.1393
      XZZZ     921.2728   YZZZ       9.7932   ZZZZ   -3068.2285
 -----------------------------------------------------------------
 Calculating analytic gradient of the SCF energy
 Gradient of SCF Energy
            1           2           3           4           5           6
    1  -0.0037756   0.0000284  -0.0000365  -0.0023982  -0.0021181   0.0050251
    2  -0.0008113   0.0014435   0.0012654   0.0004788   0.0001748  -0.0001367
    3   0.0053220   0.0014957  -0.0005333  -0.0075820   0.0021662  -0.0025519
            7           8           9          10          11          12
    1  -0.0014803   0.0051658  -0.0003411  -0.0042049   0.0010606   0.0030979
    2  -0.0001808   0.0002872  -0.0001756   0.0002227  -0.0019259  -0.0007175
    3   0.0039130   0.0039128  -0.0006328  -0.0028519   0.0004111  -0.0024797
           13          14          15          16          17          18
    1   0.0043146   0.0030801  -0.0050651  -0.0013904  -0.0030651  -0.0003297
    2  -0.0032227  -0.0002679  -0.0027522   0.0021788   0.0011044  -0.0010580
    3  -0.0053349   0.0012747  -0.0012132   0.0030841   0.0029600  -0.0008736
           19          20          21          22
    1   0.0011938  -0.0003922   0.0005910   0.0010401
    2   0.0014706   0.0001825   0.0014509   0.0009891
    3   0.0010929   0.0000786  -0.0005017  -0.0011561
 Max gradient component =       7.582E-03
 RMS gradient           =       2.502E-03
 Gradient time:  CPU 192.49 s  wall 32.29 s
 Geometry Optimization Parameters
   NAtoms,    NIC,     NZ,  NCons,   NDum,   NFix, NCnnct, MaxDiis
       22     155      22       0       0       0       0       0

 Cartesian Hessian Update
 Hessian updated using BFGS update


** GEOMETRY OPTIMIZATION IN DELOCALIZED INTERNAL COORDINATES **
   Searching for a Minimum

   Optimization Cycle:   2

                       Coordinates (Angstroms)
     ATOM                X               Y               Z
      1  C        -0.0176909627    0.0195041877   -0.0192459547
      2  C        -0.0264771970   -0.0658451032    1.3772639951
      3  H         0.9098036511   -0.1326046197    1.9111298576
      4  C        -1.2079161572   -0.0648611851    2.1032166517
      5  Cl       -1.1361158396   -0.1753450268    3.8508047452
      6  C        -2.4292912248    0.0297106242    1.4461136640
      7  Cl       -3.9369546536    0.0401993822    2.3370828017
      8  C        -2.4495432926    0.1186522156    0.0629409615
      9  H        -3.3957389299    0.1940822626   -0.4571244210
     10  C        -1.2662706201    0.1087722699   -0.6632467149
     11  Cl       -1.4051327908    0.2400311889   -2.4084870378
     12  C         1.2857667401   -0.0012977654   -0.7609377190
     13  C         2.3535565587    0.8599297852   -0.4424057960
     14  Cl        2.2124868189    2.0519312757    0.8382341259
     15  C         3.5512500606    0.8019684092   -1.1525366590
     16  Cl        4.8686896614    1.8864505224   -0.7508487855
     17  C         3.7193357672   -0.1126112392   -2.1811500581
     18  H         4.6544145529   -0.1516918633   -2.7253454000
     19  C         2.6797673343   -0.9712929602   -2.5026330466
     20  H         2.7997333703   -1.6883931388   -3.3052480660
     21  C         1.4824363987   -0.9123673785   -1.8049549518
     22  H         0.6837747824   -1.5866780568   -2.0767545486
   Point Group: c1    Number of degrees of freedom:    60


   Energy is  -2761.512405556

 Hessian updated using BFGS update

 53 Hessian modes will be used to form the next step
  Hessian Eigenvalues:
     0.016441    0.019213    0.019503    0.023204    0.023218    0.023580
     0.023668    0.023678    0.023936    0.023938    0.024090    0.024090
     0.024113    0.024114    0.024135    0.024135    0.024143    0.024143
     0.031026    0.159644    0.159977    0.159995    0.159996    0.160430
     0.220759    0.230176    0.234578    0.236963    0.241497    0.249203
     0.249950    0.249985    0.249992    0.249999    0.250000    0.299883
     0.300809    0.313252    0.354229    0.356630    0.374482    0.428669
     0.430100    0.431683    0.461084    0.466078    0.468116    0.472144
     0.475980    0.478181    0.478323    0.479124    0.579907

 Minimum search - taking simple RFO step
 Searching for Lamda that Minimizes Along All modes
 Value Taken    Lamda =  -0.00451374
 Calculated Step too Large.  Step scaled by  0.915474
 Step Taken.  Stepsize is  0.300000

                             Maximum     Tolerance    Cnvgd?
         Gradient           0.011283      0.000300      NO
         Displacement       0.256843      0.001200      NO
         Energy change     -0.010714      0.000001      NO


 New Cartesian Coordinates Obtained by Inverse Iteration

 Displacement from previous Coordinates is:  1.124663
 ----------------------------------------------------------------
             Standard Nuclear Orientation (Angstroms)
    I     Atom           X                Y                Z
 ----------------------------------------------------------------
    1      C      -0.0056251071     0.0422234664    -0.0134244469
    2      C      -0.0171657357    -0.1332536966     1.3735233006
    3      H       0.9180453185    -0.2702339546     1.8998298011
    4      C      -1.2007244902    -0.1510229609     2.0994781829
    5      Cl     -1.1218444126    -0.3870754019     3.8310778252
    6      C      -2.4206030997     0.0160990305     1.4399310834
    7      Cl     -3.9391087877     0.0081709583     2.3026528829
    8      C      -2.4326027546     0.1950575556     0.0617661110
    9      H      -3.3726159248     0.3320033416    -0.4553808500
   10      C      -1.2408251275     0.2032869421    -0.6535169166
   11      Cl     -1.3337891813     0.4674224864    -2.3870871160
   12      C       1.2816307699     0.0137822239    -0.7578758068
   13      C       2.3152603183     0.9262012541    -0.4913275566
   14      Cl      2.0672217906     2.1975622350     0.6908282594
   15      C       3.5238057723     0.8474557170    -1.1963056835
   16      Cl      4.8315048948     1.9753222569    -0.9031508793
   17      C       3.7121256781    -0.1355967543    -2.1620241648
   18      H       4.6514139665    -0.1842670506    -2.6976340289
   19      C       2.6911269098    -1.0389717134    -2.4312648564
   20      H       2.8323356735    -1.8065224750    -3.1824486152
   21      C       1.4901781306    -0.9598558489    -1.7395544234
   22      H       0.7001394264    -1.6695438251    -1.9522244585
 ----------------------------------------------------------------
 Nuclear Repulsion Energy =        1723.60452327 hartrees
 There are       81 alpha and       81 beta electrons
 Applying Cartesian multipole field
    Component          Value
    ---------          -----
     (2,0,0)        1.00000E-12
     (0,2,0)        2.00000E-11
     (0,0,2)       -3.00000E-11
 Nucleus-field energy     =    -0.0000000504 hartrees
 Requested basis set is 6-311++G(d,p)
 There are 162 shells and 449 basis functions
 A cutoff of  1.0D-15 yielded  10157 shell pairs
 There are     84452 function pairs (     90751 Cartesian)
 Smallest overlap matrix eigenvalue = 2.79E-07
 Linear dependence detected in AO basis
 Number of orthogonalized atomic orbitals = 445
 Maximum deviation from orthogonality = 2.680E-10
 Guess from superposition of atomic densities
 Warning:  Energy on first SCF cycle will be non-variational
 SAD guess density has 162.000000 electrons

 -----------------------------------------------------------------------
  General SCF calculation program by
  Eric Jon Sundstrom, Paul Horn, Yuezhi Mao, Dmitri Zuev, Alec White,
  David Stuck, Shaama M.S., Shane Yost, Joonho Lee, David Small,
  Daniel Levine, Susi Lehtola, Hugh Burton, Evgeny Epifanovsky,
  Bang C. Huynh
 -----------------------------------------------------------------------
 Exchange:     0.2000 Hartree-Fock + 0.0800 Slater + 0.7200 B88
 Correlation:  0.1900 VWN1RPA + 0.8100 LYP
 Using SG-1 standard quadrature grid
 using 6 threads for integral computing
 -------------------------------------------------------
 OpenMP Integral computing Module                
 Release: version 2.0, May 2017, Q-Chem Inc. Pleasanton 
 -------------------------------------------------------
 A restricted SCF calculation will be
 performed using DIIS
 SCF converges when DIIS error is below 1.0e-08
 ---------------------------------------
  Cycle       Energy         DIIS error
 ---------------------------------------
    1   -2765.5010899466      2.91e-02  
    2   -2761.3667263967      2.39e-03  
    3   -2761.2538735317      3.07e-03  
    4   -2761.5025199989      6.59e-04  
    5   -2761.5123821307      3.12e-04  
    6   -2761.5146849396      1.01e-04  
    7   -2761.5149071610      3.28e-05  
    8   -2761.5149311193      1.40e-05  
    9   -2761.5149359618      2.85e-06  
   10   -2761.5149361498      1.13e-06  
   11   -2761.5149361823      3.30e-07  
   12   -2761.5149361848      1.29e-07  
   13   -2761.5149361853      4.37e-08  
   14   -2761.5149361854      1.72e-08  
   15   -2761.5149361855      6.09e-09  Convergence criterion met
 ---------------------------------------
 SCF time:   CPU 651.74s  wall 114.00s 
 SCF   energy in the final basis set =    -2761.5149361855
 Total energy in the final basis set =    -2761.5149361855

 --------------------------------------------------------------

                    Orbital Energies (a.u.)
 --------------------------------------------------------------

 Alpha MOs
 -- Occupied --
********-101.5739-101.5730-101.5714-101.5700 -10.2720 -10.2689 -10.2686
-10.2681 -10.2656 -10.2309 -10.2284 -10.2197 -10.2186 -10.2110 -10.2074
-10.2062  -9.4901  -9.4886  -9.4874  -9.4862  -9.4845  -7.2549  -7.2532
 -7.2522  -7.2510  -7.2494  -7.2450  -7.2442  -7.2435  -7.2430  -7.2423
 -7.2418  -7.2410  -7.2404  -7.2394  -7.2387  -0.9473  -0.9338  -0.9053
 -0.8802  -0.8746  -0.8618  -0.8438  -0.8008  -0.7647  -0.7541  -0.7407
 -0.6649  -0.6494  -0.6270  -0.6069  -0.5505  -0.5346  -0.5271  -0.5113
 -0.4960  -0.4797  -0.4637  -0.4622  -0.4581  -0.4464  -0.4353  -0.4261
 -0.4114  -0.3995  -0.3980  -0.3894  -0.3669  -0.3623  -0.3575  -0.3479
 -0.3437  -0.3353  -0.3338  -0.3261  -0.3211  -0.2920  -0.2738  -0.2679
 -0.2603
 -- Virtual --
 -0.0688  -0.0538  -0.0449  -0.0348  -0.0293  -0.0223  -0.0116  -0.0003
  0.0016   0.0122   0.0135   0.0221   0.0249   0.0332   0.0347   0.0432
  0.0476   0.0510   0.0550   0.0625   0.0685   0.0699   0.0748   0.0794
  0.0834   0.0884   0.0936   0.0954   0.0978   0.0986   0.1024   0.1080
  0.1109   0.1129   0.1142   0.1168   0.1197   0.1229   0.1250   0.1271
  0.1291   0.1323   0.1347   0.1376   0.1434   0.1462   0.1474   0.1580
  0.1605   0.1642   0.1666   0.1718   0.1776   0.1807   0.1855   0.1897
  0.1915   0.1957   0.2010   0.2071   0.2095   0.2124   0.2206   0.2226
  0.2302   0.2335   0.2343   0.2429   0.2452   0.2503   0.2534   0.2553
  0.2583   0.2603   0.2645   0.2683   0.2724   0.2754   0.2790   0.2853
  0.2890   0.2952   0.2977   0.3013   0.3080   0.3091   0.3124   0.3145
  0.3288   0.3302   0.3338   0.3441   0.3515   0.3644   0.4084   0.4170
  0.4255   0.4356   0.4440   0.4448   0.4528   0.4538   0.4627   0.4715
  0.4744   0.4803   0.4842   0.4927   0.4982   0.5023   0.5129   0.5176
  0.5349   0.5419   0.5490   0.5512   0.5612   0.5666   0.5723   0.5835
  0.5847   0.5895   0.5993   0.6040   0.6114   0.6165   0.6219   0.6250
  0.6464   0.6480   0.6528   0.6650   0.6696   0.6705   0.6822   0.6891
  0.7038   0.7048   0.7142   0.7230   0.7351   0.7410   0.7693   0.7992
  0.8036   0.8127   0.8207   0.8318   0.8357   0.8368   0.8413   0.8444
  0.8448   0.8485   0.8528   0.8565   0.8586   0.8609   0.8659   0.8707
  0.8827   0.8850   0.8912   0.9019   0.9057   0.9113   0.9161   0.9191
  0.9295   0.9324   0.9370   0.9466   0.9489   0.9503   0.9626   0.9650
  0.9701   0.9804   0.9810   0.9896   1.0034   1.0148   1.0252   1.0471
  1.0499   1.0661   1.0941   1.0973   1.1199   1.1377   1.1622   1.1831
  1.2100   1.2204   1.2295   1.2407   1.2522   1.2600   1.2657   1.2819
  1.2884   1.2999   1.3144   1.3386   1.3428   1.3588   1.3701   1.4197
  1.4573   1.4887   1.5020   1.5065   1.5276   1.5478   1.5563   1.5666
  1.5759   1.5949   1.6111   1.6287   1.6477   1.6677   1.6903   1.6954
  1.7161   1.7413   1.7481   1.7651   1.7801   1.8024   1.8469   1.8527
  1.8639   1.8877   1.8906   1.9027   1.9093   1.9237   1.9290   1.9466
  1.9545   1.9768   1.9895   2.0130   2.0219   2.0366   2.0632   2.0939
  2.1172   2.1517   2.1762   2.1947   2.2343   2.2370   2.2556   2.2581
  2.2781   2.2880   2.2950   2.3036   2.3170   2.3371   2.3488   2.3747
  2.4141   2.4333   2.4366   2.4417   2.4641   2.4739   2.4960   2.5133
  2.5238   2.5381   2.5656   2.5793   2.5987   2.6041   2.6363   2.6612
  2.6748   2.6963   2.7119   2.7286   2.7394   2.7486   2.7564   2.7619
  2.7770   2.7801   2.7939   2.8018   2.8039   2.8360   2.8388   2.8821
  2.9060   2.9630   2.9836   3.0629   3.0702   3.0802   3.1242   3.1404
  3.1561   3.1818   3.2151   3.2209   3.2680   3.3470   3.3517   3.3949
  3.4964   3.5159   3.5289   3.6401   3.7065   3.7649   3.8201   3.8979
  3.9594   4.0469   4.0997   4.1220   4.3695   4.8011   4.8271   9.7544
  9.7737   9.7976   9.8047   9.8308  23.3813  23.5331  23.8317  23.8823
 23.8876  23.8939  23.9496  24.0092  24.0400  24.0583  24.1106  24.1532
 25.7831  25.8112  25.8650  25.9056  25.9286  26.0872  26.1297  26.1536
 26.2489  26.3291  26.5032  26.5673  26.6991  26.7966  26.8468 215.7463
215.7661 215.7940 215.8031 215.8354
 --------------------------------------------------------------

          Ground-State Mulliken Net Atomic Charges

     Atom                 Charge (a.u.)
  ----------------------------------------
      1 C                     0.407339
      2 C                    -1.359456
      3 H                     0.223988
      4 C                     0.368986
      5 Cl                    0.620025
      6 C                    -0.021747
      7 Cl                    0.517827
      8 C                    -0.955320
      9 H                     0.225144
     10 C                    -0.256270
     11 Cl                    0.416900
     12 C                     0.957512
     13 C                    -1.043632
     14 Cl                    0.574435
     15 C                     0.186996
     16 Cl                    0.474306
     17 C                    -0.859495
     18 H                     0.200123
     19 C                    -0.474240
     20 H                     0.182006
     21 C                    -0.557529
     22 H                     0.172104
  ----------------------------------------
  Sum of atomic charges =     0.000000

 -----------------------------------------------------------------
                    Cartesian Multipole Moments
 -----------------------------------------------------------------
    Charge (ESU x 10^10)
                -0.0000
    Dipole Moment (Debye)
         X       0.4964      Y      -1.9541      Z      -1.9381
       Tot       2.7966
    Quadrupole Moments (Debye-Ang)
        XX    -131.7201     XY      -5.6870     YY    -134.0722
        XZ      -1.9542     YZ       4.3359     ZZ    -131.5262
    Octopole Moments (Debye-Ang^2)
       XXX    -159.7649    XXY     -64.5441    XYY     -53.6220
       YYY    -157.1951    XXZ     -44.2386    XYZ       9.6439
       YYZ     -20.6885    XZZ     -24.7549    YZZ     -61.9590
       ZZZ     -69.1867
    Hexadecapole Moments (Debye-Ang^3)
      XXXX   -5620.8869   XXXY    -561.8710   XXYY   -1133.2740
      XYYY    -513.2675   YYYY    -984.2755   XXXZ     920.3128
      XXYZ      51.2749   XYYZ     337.4495   YYYZ      79.1787
      XXZZ   -1402.9443   XYZZ    -204.3922   YYZZ    -668.4339
      XZZZ     968.1095   YZZZ      81.8868   ZZZZ   -3029.5943
 -----------------------------------------------------------------
 Calculating analytic gradient of the SCF energy
 Gradient of SCF Energy
            1           2           3           4           5           6
    1   0.0004080   0.0003650   0.0001424  -0.0005253   0.0000294   0.0009586
    2   0.0004499   0.0016782   0.0000525   0.0004048  -0.0001668   0.0000445
    3   0.0010991   0.0002938  -0.0000253  -0.0026275   0.0013381  -0.0004602
            7           8           9          10          11          12
    1  -0.0008619   0.0018158   0.0000021  -0.0000667   0.0015728  -0.0013312
    2  -0.0000767   0.0000029  -0.0000281  -0.0008953  -0.0008547   0.0002982
    3   0.0009118   0.0014313  -0.0004141  -0.0011811   0.0001518  -0.0001041
           13          14          15          16          17          18
    1  -0.0001508  -0.0021827  -0.0010703   0.0013046   0.0004792  -0.0001786
    2  -0.0027527   0.0000415  -0.0010970   0.0004345   0.0008319  -0.0004634
    3  -0.0006545   0.0018059  -0.0005515  -0.0004675   0.0005089  -0.0004225
           19          20          21          22
    1   0.0002754  -0.0003746  -0.0005072  -0.0001041
    2   0.0002921  -0.0001060   0.0023118  -0.0004021
    3   0.0002218   0.0001135  -0.0004307  -0.0005371
 Max gradient component =       2.753E-03
 RMS gradient           =       9.405E-04
 Gradient time:  CPU 192.53 s  wall 32.30 s
 Geometry Optimization Parameters
   NAtoms,    NIC,     NZ,  NCons,   NDum,   NFix, NCnnct, MaxDiis
       22     155      22       0       0       0       0       0

 Cartesian Hessian Update
 Hessian updated using BFGS update


** GEOMETRY OPTIMIZATION IN DELOCALIZED INTERNAL COORDINATES **
   Searching for a Minimum

   Optimization Cycle:   3

                       Coordinates (Angstroms)
     ATOM                X               Y               Z
      1  C        -0.0056251071    0.0422234664   -0.0134244469
      2  C        -0.0171657357   -0.1332536966    1.3735233006
      3  H         0.9180453185   -0.2702339546    1.8998298011
      4  C        -1.2007244902   -0.1510229609    2.0994781829
      5  Cl       -1.1218444126   -0.3870754019    3.8310778252
      6  C        -2.4206030997    0.0160990305    1.4399310834
      7  Cl       -3.9391087877    0.0081709583    2.3026528829
      8  C        -2.4326027546    0.1950575556    0.0617661110
      9  H        -3.3726159248    0.3320033416   -0.4553808500
     10  C        -1.2408251275    0.2032869421   -0.6535169166
     11  Cl       -1.3337891813    0.4674224864   -2.3870871160
     12  C         1.2816307699    0.0137822239   -0.7578758068
     13  C         2.3152603183    0.9262012541   -0.4913275566
     14  Cl        2.0672217906    2.1975622350    0.6908282594
     15  C         3.5238057723    0.8474557170   -1.1963056835
     16  Cl        4.8315048948    1.9753222569   -0.9031508793
     17  C         3.7121256781   -0.1355967543   -2.1620241648
     18  H         4.6514139665   -0.1842670506   -2.6976340289
     19  C         2.6911269098   -1.0389717134   -2.4312648564
     20  H         2.8323356735   -1.8065224750   -3.1824486152
     21  C         1.4901781306   -0.9598558489   -1.7395544234
     22  H         0.7001394264   -1.6695438251   -1.9522244585
   Point Group: c1    Number of degrees of freedom:    60


   Energy is  -2761.514936186

 Hessian updated using BFGS update

 55 Hessian modes will be used to form the next step
  Hessian Eigenvalues:
     0.014723    0.019138    0.019260    0.022931    0.023230    0.023587
     0.023672    0.023721    0.023902    0.023938    0.024090    0.024090
     0.024111    0.024114    0.024133    0.024139    0.024142    0.024148
     0.030828    0.157393    0.159980    0.159995    0.160041    0.160516
     0.219911    0.225668    0.230870    0.237708    0.242926    0.249359
     0.249953    0.249992    0.249994    0.249999    0.260384    0.298289
     0.300929    0.302908    0.312330    0.355021    0.356606    0.356742
     0.379932    0.428852    0.431365    0.433043    0.460668    0.463225
     0.468071    0.472211    0.476235    0.478229    0.478399    0.480483
     0.636445

 Minimum search - taking simple RFO step
 Searching for Lamda that Minimizes Along All modes
 Value Taken    Lamda =  -0.00095012
 Step Taken.  Stepsize is  0.192086

                             Maximum     Tolerance    Cnvgd?
         Gradient           0.006240      0.000300      NO
         Displacement       0.144999      0.001200      NO
         Energy change     -0.002531      0.000001      NO


 New Cartesian Coordinates Obtained by Inverse Iteration

 Displacement from previous Coordinates is:  0.650118
 ----------------------------------------------------------------
             Standard Nuclear Orientation (Angstroms)
    I     Atom           X                Y                Z
 ----------------------------------------------------------------
    1      C      -0.0067176789     0.0630380017    -0.0197352120
    2      C      -0.0141103675    -0.1700793194     1.3583569933
    3      H       0.9244101091    -0.3338940452     1.8736142227
    4      C      -1.1957415942    -0.2045710474     2.0889348590
    5      Cl     -1.1152377974    -0.5092997002     3.8062294716
    6      C      -2.4164854224     0.0000130676     1.4375548671
    7      Cl     -3.9318985071    -0.0283567945     2.2988576960
    8      C      -2.4328957155     0.2383960008     0.0670772260
    9      H      -3.3735577806     0.4066536087    -0.4385621491
   10      C      -1.2396904587     0.2686539999    -0.6471018666
   11      Cl     -1.3219111963     0.6023270879    -2.3695631444
   12      C       1.2772665082     0.0314841175    -0.7673512869
   13      C       2.2942152178     0.9710704364    -0.5372779244
   14      Cl      2.0264155199     2.2814778365     0.5903736850
   15      C       3.5091243813     0.8709859625    -1.2255257959
   16      Cl      4.8000595787     2.0213566698    -0.9631896845
   17      C       3.7135219114    -0.1545132422    -2.1450450482
   18      H       4.6602466547    -0.2137178638    -2.6659448328
   19      C       2.7036599042    -1.0809033907    -2.3841043079
   20      H       2.8616903638    -1.8779346351    -3.1005745577
   21      C       1.4980157749    -0.9860759316    -1.7007419040
   22      H       0.7095046228    -1.7078670327    -1.8804136629
 ----------------------------------------------------------------
 Nuclear Repulsion Energy =        1723.84905473 hartrees
 There are       81 alpha and       81 beta electrons
 Applying Cartesian multipole field
    Component          Value
    ---------          -----
     (2,0,0)        1.00000E-12
     (0,2,0)        2.00000E-11
     (0,0,2)       -3.00000E-11
 Nucleus-field energy     =    -0.0000000483 hartrees
 Requested basis set is 6-311++G(d,p)
 There are 162 shells and 449 basis functions
 A cutoff of  1.0D-15 yielded  10160 shell pairs
 There are     84540 function pairs (     90858 Cartesian)
 Smallest overlap matrix eigenvalue = 2.74E-07
 Linear dependence detected in AO basis
 Number of orthogonalized atomic orbitals = 445
 Maximum deviation from orthogonality = 3.364E-10
 Guess from superposition of atomic densities
 Warning:  Energy on first SCF cycle will be non-variational
 SAD guess density has 162.000000 electrons

 -----------------------------------------------------------------------
  General SCF calculation program by
  Eric Jon Sundstrom, Paul Horn, Yuezhi Mao, Dmitri Zuev, Alec White,
  David Stuck, Shaama M.S., Shane Yost, Joonho Lee, David Small,
  Daniel Levine, Susi Lehtola, Hugh Burton, Evgeny Epifanovsky,
  Bang C. Huynh
 -----------------------------------------------------------------------
 Exchange:     0.2000 Hartree-Fock + 0.0800 Slater + 0.7200 B88
 Correlation:  0.1900 VWN1RPA + 0.8100 LYP
 Using SG-1 standard quadrature grid
 using 6 threads for integral computing
 -------------------------------------------------------
 OpenMP Integral computing Module                
 Release: version 2.0, May 2017, Q-Chem Inc. Pleasanton 
 -------------------------------------------------------
 A restricted SCF calculation will be
 performed using DIIS
 SCF converges when DIIS error is below 1.0e-08
 ---------------------------------------
  Cycle       Energy         DIIS error
 ---------------------------------------
    1   -2765.5048001960      2.92e-02  
    2   -2761.3678309305      2.38e-03  
    3   -2761.2545235006      3.07e-03  
    4   -2761.5028867312      6.67e-04  
    5   -2761.5130329173      3.13e-04  
    6   -2761.5153500496      1.01e-04  
    7   -2761.5155745735      3.40e-05  
    8   -2761.5156008520      1.39e-05  
    9   -2761.5156056507      2.77e-06  
   10   -2761.5156058267      1.12e-06  
   11   -2761.5156058592      3.15e-07  
   12   -2761.5156058614      1.30e-07  
   13   -2761.5156058619      4.35e-08  
   14   -2761.5156058620      1.70e-08  
   15   -2761.5156058619      6.14e-09  Convergence criterion met
 ---------------------------------------
 SCF time:   CPU 651.94s  wall 115.00s 
 SCF   energy in the final basis set =    -2761.5156058619
 Total energy in the final basis set =    -2761.5156058619

 --------------------------------------------------------------

                    Orbital Energies (a.u.)
 --------------------------------------------------------------

 Alpha MOs
 -- Occupied --
********-101.5734-101.5732-101.5714-101.5701 -10.2719 -10.2682 -10.2681
-10.2681 -10.2652 -10.2300 -10.2276 -10.2198 -10.2187 -10.2111 -10.2076
-10.2066  -9.4901  -9.4879  -9.4879  -9.4861  -9.4847  -7.2549  -7.2526
 -7.2525  -7.2510  -7.2495  -7.2449  -7.2442  -7.2428  -7.2427  -7.2424
 -7.2422  -7.2409  -7.2403  -7.2395  -7.2389  -0.9473  -0.9342  -0.9051
 -0.8808  -0.8751  -0.8620  -0.8435  -0.8005  -0.7642  -0.7540  -0.7400
 -0.6646  -0.6489  -0.6273  -0.6065  -0.5503  -0.5340  -0.5269  -0.5124
 -0.4959  -0.4799  -0.4636  -0.4619  -0.4585  -0.4459  -0.4354  -0.4262
 -0.4113  -0.3998  -0.3973  -0.3892  -0.3670  -0.3622  -0.3572  -0.3476
 -0.3438  -0.3350  -0.3336  -0.3264  -0.3209  -0.2900  -0.2740  -0.2679
 -0.2611
 -- Virtual --
 -0.0662  -0.0546  -0.0441  -0.0370  -0.0290  -0.0213  -0.0115  -0.0001
  0.0019   0.0121   0.0132   0.0227   0.0251   0.0332   0.0342   0.0437
  0.0479   0.0509   0.0553   0.0629   0.0675   0.0694   0.0753   0.0796
  0.0833   0.0884   0.0936   0.0956   0.0976   0.0990   0.1019   0.1074
  0.1105   0.1131   0.1138   0.1167   0.1193   0.1223   0.1249   0.1270
  0.1291   0.1318   0.1343   0.1379   0.1424   0.1453   0.1475   0.1573
  0.1611   0.1641   0.1662   0.1717   0.1777   0.1810   0.1854   0.1897
  0.1912   0.1961   0.2013   0.2057   0.2089   0.2124   0.2195   0.2228
  0.2298   0.2343   0.2352   0.2430   0.2447   0.2519   0.2522   0.2540
  0.2582   0.2593   0.2658   0.2674   0.2734   0.2750   0.2781   0.2844
  0.2869   0.2954   0.2974   0.3021   0.3045   0.3083   0.3124   0.3161
  0.3297   0.3306   0.3342   0.3432   0.3510   0.3643   0.4082   0.4168
  0.4248   0.4368   0.4432   0.4447   0.4527   0.4552   0.4617   0.4727
  0.4739   0.4824   0.4831   0.4926   0.4972   0.5015   0.5128   0.5169
  0.5359   0.5421   0.5465   0.5507   0.5612   0.5679   0.5738   0.5819
  0.5845   0.5899   0.5994   0.6075   0.6111   0.6205   0.6252   0.6264
  0.6476   0.6483   0.6568   0.6670   0.6700   0.6730   0.6800   0.6886
  0.7027   0.7106   0.7171   0.7279   0.7329   0.7412   0.7704   0.7996
  0.8028   0.8135   0.8194   0.8335   0.8373   0.8381   0.8411   0.8434
  0.8445   0.8479   0.8516   0.8560   0.8593   0.8649   0.8655   0.8730
  0.8802   0.8842   0.8920   0.9047   0.9067   0.9094   0.9154   0.9179
  0.9299   0.9315   0.9355   0.9460   0.9500   0.9525   0.9624   0.9660
  0.9731   0.9824   0.9866   0.9909   1.0033   1.0160   1.0278   1.0429
  1.0476   1.0633   1.0948   1.0974   1.1304   1.1430   1.1627   1.1862
  1.2126   1.2206   1.2293   1.2414   1.2537   1.2593   1.2671   1.2821
  1.2901   1.3036   1.3174   1.3370   1.3443   1.3621   1.3701   1.4218
  1.4479   1.4883   1.4995   1.5057   1.5325   1.5498   1.5546   1.5669
  1.5748   1.5954   1.6117   1.6302   1.6461   1.6657   1.6897   1.6956
  1.7157   1.7415   1.7507   1.7626   1.7837   1.8018   1.8449   1.8517
  1.8611   1.8823   1.8900   1.9007   1.9120   1.9277   1.9334   1.9447
  1.9571   1.9813   1.9947   2.0132   2.0219   2.0316   2.0656   2.0928
  2.1191   2.1523   2.1761   2.1928   2.2344   2.2365   2.2553   2.2593
  2.2785   2.2838   2.2950   2.3020   2.3159   2.3411   2.3492   2.3761
  2.4200   2.4336   2.4412   2.4440   2.4642   2.4790   2.4955   2.5090
  2.5242   2.5386   2.5657   2.5776   2.6006   2.6028   2.6340   2.6659
  2.6807   2.6945   2.7101   2.7287   2.7360   2.7476   2.7536   2.7594
  2.7764   2.7797   2.7904   2.8029   2.8095   2.8352   2.8390   2.8760
  2.9061   2.9674   2.9877   3.0636   3.0733   3.0822   3.1226   3.1407
  3.1550   3.1836   3.2188   3.2207   3.2687   3.3471   3.3520   3.3945
  3.4995   3.5168   3.5278   3.6411   3.7092   3.7676   3.8206   3.9005
  3.9605   4.0481   4.0990   4.1216   4.3565   4.8022   4.8266   9.7564
  9.7747   9.7978   9.8053   9.8346  23.3829  23.5347  23.8307  23.8823
 23.8871  23.8943  23.9499  24.0089  24.0366  24.0574  24.1113  24.1514
 25.7823  25.8101  25.8645  25.9045  25.9274  26.0881  26.1335  26.1521
 26.2465  26.3380  26.5031  26.5704  26.6998  26.7904  26.8543 215.7485
215.7672 215.7940 215.8036 215.8402
 --------------------------------------------------------------

          Ground-State Mulliken Net Atomic Charges

     Atom                 Charge (a.u.)
  ----------------------------------------
      1 C                     0.282977
      2 C                    -1.305805
      3 H                     0.225111
      4 C                     0.321598
      5 Cl                    0.615343
      6 C                    -0.005246
      7 Cl                    0.523587
      8 C                    -0.800977
      9 H                     0.227309
     10 C                    -0.280083
     11 Cl                    0.409673
     12 C                     0.855664
     13 C                    -1.133846
     14 Cl                    0.569808
     15 C                     0.307965
     16 Cl                    0.480713
     17 C                    -0.806013
     18 H                     0.202297
     19 C                    -0.479811
     20 H                     0.181413
     21 C                    -0.568287
     22 H                     0.176612
  ----------------------------------------
  Sum of atomic charges =     0.000000

 -----------------------------------------------------------------
                    Cartesian Multipole Moments
 -----------------------------------------------------------------
    Charge (ESU x 10^10)
                 0.0000
    Dipole Moment (Debye)
         X       0.5257      Y      -1.9994      Z      -1.8187
       Tot       2.7535
    Quadrupole Moments (Debye-Ang)
        XX    -131.3773     XY      -5.9758     YY    -133.8987
        XZ      -1.7914     YZ       4.4853     ZZ    -131.9459
    Octopole Moments (Debye-Ang^2)
       XXX    -156.8977    XXY     -66.0143    XYY     -52.6072
       YYY    -161.6841    XXZ     -41.3991    XYZ       9.9367
       YYZ     -18.7850    XZZ     -25.3285    YZZ     -63.2394
       ZZZ     -60.6903
    Hexadecapole Moments (Debye-Ang^3)
      XXXX   -5566.6074   XXXY    -574.7353   XXYY   -1135.6692
      XYYY    -522.8964   YYYY   -1056.4915   XXXZ     937.9414
      XXYZ      69.4850   XYYZ     341.7417   YYYZ     131.1163
      XXZZ   -1391.6839   XYZZ    -208.1892   YYZZ    -673.2026
      XZZZ     988.9938   YZZZ     125.8397   ZZZZ   -2998.1600
 -----------------------------------------------------------------
 Calculating analytic gradient of the SCF energy
 Gradient of SCF Energy
            1           2           3           4           5           6
    1   0.0013131   0.0000664   0.0007008   0.0000799   0.0000725  -0.0004502
    2   0.0003458   0.0008578   0.0001005   0.0000202   0.0000097  -0.0001935
    3  -0.0006472  -0.0004654   0.0001698  -0.0000726   0.0001636   0.0004591
            7           8           9          10          11          12
    1   0.0003343  -0.0003899   0.0000603   0.0010282   0.0013961  -0.0016661
    2   0.0000451  -0.0002061   0.0000151  -0.0002840  -0.0005859   0.0005668
    3  -0.0002394   0.0001249  -0.0000429   0.0001398  -0.0001230   0.0002563
           13          14          15          16          17          18
    1   0.0001768  -0.0009685  -0.0007017   0.0001515   0.0007790  -0.0000689
    2  -0.0006913  -0.0004532   0.0002051   0.0000848   0.0001624   0.0000449
    3  -0.0003786   0.0005645   0.0007652  -0.0000095  -0.0001153   0.0000627
           19          20          21          22
    1  -0.0004155  -0.0001738  -0.0004604  -0.0008641
    2  -0.0004010  -0.0000995   0.0007616  -0.0003053
    3  -0.0003085   0.0000181  -0.0001471  -0.0001745
 Max gradient component =       1.666E-03
 RMS gradient           =       5.125E-04
 Gradient time:  CPU 192.82 s  wall 32.35 s
 Geometry Optimization Parameters
   NAtoms,    NIC,     NZ,  NCons,   NDum,   NFix, NCnnct, MaxDiis
       22     155      22       0       0       0       0       0

 Cartesian Hessian Update
 Hessian updated using BFGS update


** GEOMETRY OPTIMIZATION IN DELOCALIZED INTERNAL COORDINATES **
   Searching for a Minimum

   Optimization Cycle:   4

                       Coordinates (Angstroms)
     ATOM                X               Y               Z
      1  C        -0.0067176789    0.0630380017   -0.0197352120
      2  C        -0.0141103675   -0.1700793194    1.3583569933
      3  H         0.9244101091   -0.3338940452    1.8736142227
      4  C        -1.1957415942   -0.2045710474    2.0889348590
      5  Cl       -1.1152377974   -0.5092997002    3.8062294716
      6  C        -2.4164854224    0.0000130676    1.4375548671
      7  Cl       -3.9318985071   -0.0283567945    2.2988576960
      8  C        -2.4328957155    0.2383960008    0.0670772260
      9  H        -3.3735577806    0.4066536087   -0.4385621491
     10  C        -1.2396904587    0.2686539999   -0.6471018666
     11  Cl       -1.3219111963    0.6023270879   -2.3695631444
     12  C         1.2772665082    0.0314841175   -0.7673512869
     13  C         2.2942152178    0.9710704364   -0.5372779244
     14  Cl        2.0264155199    2.2814778365    0.5903736850
     15  C         3.5091243813    0.8709859625   -1.2255257959
     16  Cl        4.8000595787    2.0213566698   -0.9631896845
     17  C         3.7135219114   -0.1545132422   -2.1450450482
     18  H         4.6602466547   -0.2137178638   -2.6659448328
     19  C         2.7036599042   -1.0809033907   -2.3841043079
     20  H         2.8616903638   -1.8779346351   -3.1005745577
     21  C         1.4980157749   -0.9860759316   -1.7007419040
     22  H         0.7095046228   -1.7078670327   -1.8804136629
   Point Group: c1    Number of degrees of freedom:    60


   Energy is  -2761.515605862

 Hessian updated using BFGS update

 58 Hessian modes will be used to form the next step
  Hessian Eigenvalues:
     0.009746    0.019233    0.019576    0.023178    0.023427    0.023585
     0.023703    0.023708    0.023937    0.024045    0.024088    0.024100
     0.024114    0.024123    0.024131    0.024141    0.024142    0.024504
     0.028958    0.157101    0.159981    0.160002    0.160093    0.160916
     0.214452    0.222089    0.231063    0.237525    0.242290    0.249358
     0.249965    0.249993    0.249997    0.250000    0.250944    0.264856
     0.300593    0.300931    0.301329    0.305965    0.315456    0.353263
     0.356601    0.356674    0.356795    0.370246    0.428452    0.431345
     0.435128    0.459031    0.464079    0.469206    0.472827    0.476486
     0.478365    0.478384    0.492559    0.561214

 Minimum search - taking simple RFO step
 Searching for Lamda that Minimizes Along All modes
 Value Taken    Lamda =  -0.00055473
 Step Taken.  Stepsize is  0.190518

                             Maximum     Tolerance    Cnvgd?
         Gradient           0.005512      0.000300      NO
         Displacement       0.163236      0.001200      NO
         Energy change     -0.000670      0.000001      NO


 New Cartesian Coordinates Obtained by Inverse Iteration

 Displacement from previous Coordinates is:  0.676208
 ----------------------------------------------------------------
             Standard Nuclear Orientation (Angstroms)
    I     Atom           X                Y                Z
 ----------------------------------------------------------------
    1      C      -0.0085111591     0.0683502585    -0.0200853643
    2      C      -0.0195876552    -0.2195609062     1.3477396639
    3      H       0.9166779669    -0.4188885199     1.8544367844
    4      C      -1.2014708335    -0.2582952426     2.0788321146
    5      Cl     -1.1296012027    -0.6340042111     3.7801064078
    6      C      -2.4175525525    -0.0019294241     1.4362619108
    7      Cl     -3.9329229389    -0.0372067381     2.2964415974
    8      C      -2.4305742398     0.2931486070     0.0764181739
    9      H      -3.3685351339     0.5004485666    -0.4192400068
   10      C      -1.2368919940     0.3272684979    -0.6363280549
   11      Cl     -1.3099855386     0.7316115997    -2.3439749075
   12      C       1.2806878643     0.0331114941    -0.7672876143
   13      C       2.2766763625     1.0033585319    -0.5783117917
   14      Cl      1.9810683288     2.3478338314     0.4965800141
   15      C       3.4933104148     0.8979669925    -1.2645210911
   16      Cl      4.7601250936     2.0824695471    -1.0523266513
   17      C       3.7166605530    -0.1627312877    -2.1387980666
   18      H       4.6649833463    -0.2233082761    -2.6569132192
   19      C       2.7275580561    -1.1196298913    -2.3359618261
   20      H       2.9044550091    -1.9411915255    -3.0194579730
   21      C       1.5204513085    -1.0202789978    -1.6551613901
   22      H       0.7428629723    -1.7602991199    -1.8025810664
 ----------------------------------------------------------------
 Nuclear Repulsion Energy =        1723.18038768 hartrees
 There are       81 alpha and       81 beta electrons
 Applying Cartesian multipole field
    Component          Value
    ---------          -----
     (2,0,0)        1.00000E-12
     (0,2,0)        2.00000E-11
     (0,0,2)       -3.00000E-11
 Nucleus-field energy     =    -0.0000000463 hartrees
 Requested basis set is 6-311++G(d,p)
 There are 162 shells and 449 basis functions
 A cutoff of  1.0D-15 yielded  10155 shell pairs
 There are     84553 function pairs (     90875 Cartesian)
 Smallest overlap matrix eigenvalue = 2.69E-07
 Linear dependence detected in AO basis
 Number of orthogonalized atomic orbitals = 445
 Maximum deviation from orthogonality = 3.519E-10
 Guess from superposition of atomic densities
 Warning:  Energy on first SCF cycle will be non-variational
 SAD guess density has 162.000000 electrons

 -----------------------------------------------------------------------
  General SCF calculation program by
  Eric Jon Sundstrom, Paul Horn, Yuezhi Mao, Dmitri Zuev, Alec White,
  David Stuck, Shaama M.S., Shane Yost, Joonho Lee, David Small,
  Daniel Levine, Susi Lehtola, Hugh Burton, Evgeny Epifanovsky,
  Bang C. Huynh
 -----------------------------------------------------------------------
 Exchange:     0.2000 Hartree-Fock + 0.0800 Slater + 0.7200 B88
 Correlation:  0.1900 VWN1RPA + 0.8100 LYP
 Using SG-1 standard quadrature grid
 using 6 threads for integral computing
 -------------------------------------------------------
 OpenMP Integral computing Module                
 Release: version 2.0, May 2017, Q-Chem Inc. Pleasanton 
 -------------------------------------------------------
 A restricted SCF calculation will be
 performed using DIIS
 SCF converges when DIIS error is below 1.0e-08
 ---------------------------------------
  Cycle       Energy         DIIS error
 ---------------------------------------
    1   -2765.5018729433      2.92e-02  
    2   -2761.3683014531      2.38e-03  
    3   -2761.2547946974      3.07e-03  
    4   -2761.5031449317      6.70e-04  
    5   -2761.5134455301      3.12e-04  
    6   -2761.5157357942      1.01e-04  
    7   -2761.5159600495      3.42e-05  
    8   -2761.5159867455      1.40e-05  
    9   -2761.5159915988      2.72e-06  
   10   -2761.5159917676      1.11e-06  
   11   -2761.5159917991      3.00e-07  
   12   -2761.5159918015      1.30e-07  
   13   -2761.5159918017      4.28e-08  
   14   -2761.5159918018      1.66e-08  
   15   -2761.5159918017      6.20e-09  Convergence criterion met
 ---------------------------------------
 SCF time:   CPU 650.37s  wall 114.00s 
 SCF   energy in the final basis set =    -2761.5159918017
 Total energy in the final basis set =    -2761.5159918017

 --------------------------------------------------------------

                    Orbital Energies (a.u.)
 --------------------------------------------------------------

 Alpha MOs
 -- Occupied --
********-101.5736-101.5728-101.5713-101.5701 -10.2719 -10.2683 -10.2680
-10.2679 -10.2651 -10.2301 -10.2275 -10.2198 -10.2187 -10.2109 -10.2077
-10.2067  -9.4900  -9.4882  -9.4875  -9.4861  -9.4848  -7.2548  -7.2529
 -7.2521  -7.2509  -7.2496  -7.2449  -7.2441  -7.2430  -7.2425  -7.2424
 -7.2419  -7.2409  -7.2403  -7.2396  -7.2389  -0.9472  -0.9343  -0.9049
 -0.8810  -0.8754  -0.8621  -0.8433  -0.8001  -0.7640  -0.7538  -0.7398
 -0.6642  -0.6482  -0.6276  -0.6064  -0.5501  -0.5334  -0.5269  -0.5133
 -0.4957  -0.4800  -0.4636  -0.4617  -0.4586  -0.4456  -0.4355  -0.4263
 -0.4111  -0.4002  -0.3962  -0.3891  -0.3668  -0.3623  -0.3568  -0.3474
 -0.3436  -0.3347  -0.3335  -0.3265  -0.3210  -0.2882  -0.2747  -0.2677
 -0.2621
 -- Virtual --
 -0.0634  -0.0553  -0.0435  -0.0396  -0.0291  -0.0208  -0.0115   0.0000
  0.0022   0.0119   0.0128   0.0230   0.0251   0.0330   0.0340   0.0441
  0.0481   0.0511   0.0555   0.0631   0.0662   0.0690   0.0758   0.0798
  0.0834   0.0885   0.0936   0.0949   0.0975   0.0994   0.1013   0.1071
  0.1100   0.1130   0.1137   0.1168   0.1193   0.1218   0.1247   0.1271
  0.1290   0.1313   0.1340   0.1382   0.1416   0.1444   0.1481   0.1561
  0.1610   0.1642   0.1662   0.1710   0.1772   0.1813   0.1853   0.1898
  0.1914   0.1973   0.2016   0.2036   0.2087   0.2125   0.2186   0.2230
  0.2280   0.2347   0.2366   0.2434   0.2446   0.2489   0.2522   0.2528
  0.2576   0.2596   0.2665   0.2680   0.2732   0.2739   0.2788   0.2836
  0.2865   0.2946   0.2956   0.3015   0.3039   0.3071   0.3125   0.3202
  0.3302   0.3320   0.3336   0.3427   0.3519   0.3636   0.4100   0.4165
  0.4254   0.4369   0.4429   0.4448   0.4522   0.4567   0.4614   0.4720
  0.4739   0.4809   0.4845   0.4925   0.4967   0.5030   0.5124   0.5180
  0.5367   0.5419   0.5436   0.5505   0.5605   0.5688   0.5748   0.5786
  0.5836   0.5895   0.5990   0.6084   0.6125   0.6196   0.6274   0.6324
  0.6475   0.6486   0.6595   0.6674   0.6716   0.6744   0.6760   0.6873
  0.7018   0.7128   0.7196   0.7298   0.7325   0.7412   0.7715   0.7977
  0.8014   0.8145   0.8204   0.8317   0.8376   0.8397   0.8416   0.8438
  0.8448   0.8487   0.8508   0.8565   0.8591   0.8660   0.8689   0.8750
  0.8793   0.8854   0.8941   0.9030   0.9040   0.9094   0.9153   0.9185
  0.9288   0.9316   0.9385   0.9461   0.9503   0.9550   0.9627   0.9692
  0.9764   0.9841   0.9897   0.9929   1.0021   1.0171   1.0293   1.0395
  1.0475   1.0608   1.0948   1.1030   1.1373   1.1488   1.1623   1.1889
  1.2144   1.2205   1.2295   1.2427   1.2553   1.2588   1.2673   1.2809
  1.2906   1.3060   1.3216   1.3356   1.3450   1.3651   1.3719   1.4226
  1.4360   1.4864   1.4956   1.5059   1.5381   1.5503   1.5546   1.5670
  1.5731   1.5953   1.6112   1.6308   1.6458   1.6622   1.6897   1.6954
  1.7148   1.7411   1.7526   1.7604   1.7860   1.8024   1.8421   1.8479
  1.8577   1.8763   1.8859   1.9011   1.9144   1.9299   1.9363   1.9425
  1.9612   1.9841   2.0003   2.0148   2.0211   2.0297   2.0661   2.0920
  2.1209   2.1519   2.1767   2.1920   2.2344   2.2362   2.2538   2.2600
  2.2757   2.2842   2.2957   2.3007   2.3161   2.3435   2.3496   2.3774
  2.4227   2.4331   2.4416   2.4471   2.4640   2.4840   2.4938   2.5064
  2.5251   2.5387   2.5674   2.5737   2.5998   2.6052   2.6296   2.6691
  2.6853   2.6930   2.7079   2.7292   2.7343   2.7425   2.7549   2.7591
  2.7768   2.7799   2.7861   2.8020   2.8237   2.8372   2.8405   2.8675
  2.9054   2.9696   2.9895   3.0640   3.0782   3.0846   3.1210   3.1414
  3.1515   3.1844   3.2171   3.2221   3.2686   3.3468   3.3532   3.3947
  3.5024   3.5183   3.5283   3.6418   3.7123   3.7690   3.8211   3.9019
  3.9604   4.0486   4.0986   4.1212   4.3453   4.8030   4.8255   9.7582
  9.7757   9.7979   9.8063   9.8348  23.3848  23.5336  23.8295  23.8803
 23.8864  23.8930  23.9476  24.0087  24.0356  24.0589  24.1128  24.1530
 25.7815  25.8080  25.8641  25.9018  25.9297  26.0907  26.1382  26.1504
 26.2481  26.3390  26.5040  26.5722  26.7025  26.7872  26.8642 215.7504
215.7684 215.7939 215.8049 215.8411
 --------------------------------------------------------------

          Ground-State Mulliken Net Atomic Charges

     Atom                 Charge (a.u.)
  ----------------------------------------
      1 C                     0.188302
      2 C                    -1.251495
      3 H                     0.227482
      4 C                     0.291155
      5 Cl                    0.609526
      6 C                     0.002764
      7 Cl                    0.528245
      8 C                    -0.630414
      9 H                     0.229832
     10 C                    -0.337303
     11 Cl                    0.432270
     12 C                     0.581507
     13 C                    -1.193478
     14 Cl                    0.571107
     15 C                     0.462787
     16 Cl                    0.488770
     17 C                    -0.738914
     18 H                     0.205167
     19 C                    -0.491215
     20 H                     0.180065
     21 C                    -0.536213
     22 H                     0.180054
  ----------------------------------------
  Sum of atomic charges =     0.000000

 -----------------------------------------------------------------
                    Cartesian Multipole Moments
 -----------------------------------------------------------------
    Charge (ESU x 10^10)
                -0.0000
    Dipole Moment (Debye)
         X       0.5684      Y      -2.0428      Z      -1.7202
       Tot       2.7304
    Quadrupole Moments (Debye-Ang)
        XX    -131.1227     XY      -6.3069     YY    -133.7253
        XZ      -1.6759     YZ       4.5621     ZZ    -132.3062
    Octopole Moments (Debye-Ang^2)
       XXX    -152.4794    XXY     -67.4475    XYY     -51.2774
       YYY    -166.4823    XXZ     -38.9758    XYZ      10.1585
       YYZ     -16.7717    XZZ     -25.1632    YZZ     -64.5308
       ZZZ     -52.5702
    Hexadecapole Moments (Debye-Ang^3)
      XXXX   -5522.4780   XXXY    -583.2452   XXYY   -1140.3497
      XYYY    -528.2245   YYYY   -1134.1320   XXXZ     965.4120
      XXYZ      87.1359   XYYZ     349.7801   YYYZ     183.0610
      XXZZ   -1381.2237   XYZZ    -210.3351   YYZZ    -680.2052
      XZZZ    1019.6039   YZZZ     170.4341   ZZZZ   -2972.0178
 -----------------------------------------------------------------
 Calculating analytic gradient of the SCF energy
 Gradient of SCF Energy
            1           2           3           4           5           6
    1   0.0002346  -0.0000628   0.0005294   0.0004261  -0.0001584  -0.0006821
    2   0.0003327   0.0002747   0.0001886  -0.0003032   0.0001480  -0.0000886
    3  -0.0010277  -0.0002165   0.0001432   0.0011546  -0.0006499   0.0005473
            7           8           9          10          11          12
    1   0.0006384  -0.0007438   0.0000455   0.0003776   0.0006757  -0.0000099
    2  -0.0000167  -0.0000487  -0.0000070  -0.0003689  -0.0001438   0.0006059
    3  -0.0004084  -0.0006597   0.0001606   0.0008974  -0.0002652   0.0001922
           13          14          15          16          17          18
    1   0.0000045  -0.0005592   0.0004250  -0.0003168  -0.0000534   0.0000684
    2   0.0005198  -0.0008231   0.0005458  -0.0003427  -0.0004885   0.0002378
    3   0.0005830  -0.0002402   0.0003770  -0.0001053  -0.0003347   0.0001726
           19          20          21          22
    1  -0.0001523   0.0001343  -0.0000914  -0.0007296
    2  -0.0002551   0.0001031  -0.0002785   0.0002085
    3  -0.0000717  -0.0000414  -0.0002319   0.0000247
 Max gradient component =       1.155E-03
 RMS gradient           =       4.256E-04
 Gradient time:  CPU 192.06 s  wall 32.22 s
 Geometry Optimization Parameters
   NAtoms,    NIC,     NZ,  NCons,   NDum,   NFix, NCnnct, MaxDiis
       22     155      22       0       0       0       0       0

 Cartesian Hessian Update
 Hessian updated using BFGS update


** GEOMETRY OPTIMIZATION IN DELOCALIZED INTERNAL COORDINATES **
   Searching for a Minimum

   Optimization Cycle:   5

                       Coordinates (Angstroms)
     ATOM                X               Y               Z
      1  C        -0.0085111591    0.0683502585   -0.0200853643
      2  C        -0.0195876552   -0.2195609062    1.3477396639
      3  H         0.9166779669   -0.4188885199    1.8544367844
      4  C        -1.2014708335   -0.2582952426    2.0788321146
      5  Cl       -1.1296012027   -0.6340042111    3.7801064078
      6  C        -2.4175525525   -0.0019294241    1.4362619108
      7  Cl       -3.9329229389   -0.0372067381    2.2964415974
      8  C        -2.4305742398    0.2931486070    0.0764181739
      9  H        -3.3685351339    0.5004485666   -0.4192400068
     10  C        -1.2368919940    0.3272684979   -0.6363280549
     11  Cl       -1.3099855386    0.7316115997   -2.3439749075
     12  C         1.2806878643    0.0331114941   -0.7672876143
     13  C         2.2766763625    1.0033585319   -0.5783117917
     14  Cl        1.9810683288    2.3478338314    0.4965800141
     15  C         3.4933104148    0.8979669925   -1.2645210911
     16  Cl        4.7601250936    2.0824695471   -1.0523266513
     17  C         3.7166605530   -0.1627312877   -2.1387980666
     18  H         4.6649833463   -0.2233082761   -2.6569132192
     19  C         2.7275580561   -1.1196298913   -2.3359618261
     20  H         2.9044550091   -1.9411915255   -3.0194579730
     21  C         1.5204513085   -1.0202789978   -1.6551613901
     22  H         0.7428629723   -1.7602991199   -1.8025810664
   Point Group: c1    Number of degrees of freedom:    60


   Energy is  -2761.515991802

 Hessian updated using BFGS update

 60 Hessian modes will be used to form the next step
  Hessian Eigenvalues:
     0.006199    0.019256    0.019697    0.023219    0.023583    0.023691
     0.023697    0.023926    0.023957    0.024079    0.024099    0.024112
     0.024118    0.024124    0.024135    0.024141    0.024221    0.024612
     0.028405    0.159465    0.159981    0.160000    0.160195    0.162344
     0.219977    0.223126    0.231587    0.237391    0.241900    0.249356
     0.249965    0.249993    0.249999    0.250037    0.255612    0.262853
     0.300693    0.300992    0.301039    0.301323    0.312130    0.313678
     0.351207    0.356599    0.356665    0.356703    0.357051    0.361344
     0.427983    0.431207    0.434486    0.457310    0.463911    0.469207
     0.473045    0.475233    0.478300    0.478758    0.486440    0.522660

 Minimum search - taking simple RFO step
 Searching for Lamda that Minimizes Along All modes
 Value Taken    Lamda =  -0.00024187
 Step Taken.  Stepsize is  0.170400

                             Maximum     Tolerance    Cnvgd?
         Gradient           0.002371      0.000300      NO
         Displacement       0.144475      0.001200      NO
         Energy change     -0.000386      0.000001      NO


 New Cartesian Coordinates Obtained by Inverse Iteration

 Displacement from previous Coordinates is:  0.593108
 ----------------------------------------------------------------
             Standard Nuclear Orientation (Angstroms)
    I     Atom           X                Y                Z
 ----------------------------------------------------------------
    1      C      -0.0079137472     0.0590585532    -0.0160633196
    2      C      -0.0275340370    -0.2725117379     1.3412458588
    3      H       0.9024938133    -0.5112166816     1.8414642632
    4      C      -1.2111974739    -0.3017909721     2.0703166260
    5      Cl     -1.1516891109    -0.7325156411     3.7593442685
    6      C      -2.4184059568     0.0082262483     1.4355443376
    7      Cl     -3.9362231210    -0.0133311272     2.2945706992
    8      C      -2.4214911832     0.3458460269     0.0858083671
    9      H      -3.3532346952     0.5917436156    -0.4041305173
   10      C      -1.2271505033     0.3699388589    -0.6252742315
   11      Cl     -1.2850523074     0.8242690125    -2.3201794086
   12      C       1.2838447387     0.0224163613    -0.7631802479
   13      C       2.2565459940     1.0218195222    -0.6118397581
   14      Cl      1.9388013181     2.3877733423     0.4287581995
   15      C       3.4714919734     0.9240741080    -1.3018685179
   16      Cl      4.7094872337     2.1454839012    -1.1308081966
   17      C       3.7160728880    -0.1589195342    -2.1418060886
   18      H       4.6626878324    -0.2146164313    -2.6637858614
   19      C       2.7507729420    -1.1463832957    -2.2995570794
   20      H       2.9451316262    -1.9865145580    -2.9552356506
   21      C       1.5449924859    -1.0546525719    -1.6151370473
   22      H       0.7874533184    -1.8199532129    -1.7323190516
 ----------------------------------------------------------------
 Nuclear Repulsion Energy =        1723.45487004 hartrees
 There are       81 alpha and       81 beta electrons
 Applying Cartesian multipole field
    Component          Value
    ---------          -----
     (2,0,0)        1.00000E-12
     (0,2,0)        2.00000E-11
     (0,0,2)       -3.00000E-11
 Nucleus-field energy     =    -0.0000000447 hartrees
 Requested basis set is 6-311++G(d,p)
 There are 162 shells and 449 basis functions
 A cutoff of  1.0D-15 yielded  10152 shell pairs
 There are     84397 function pairs (     90684 Cartesian)
 Smallest overlap matrix eigenvalue = 2.58E-07
 Linear dependence detected in AO basis
 Number of orthogonalized atomic orbitals = 445
 Maximum deviation from orthogonality = 2.719E-10
 Guess from superposition of atomic densities
 Warning:  Energy on first SCF cycle will be non-variational
 SAD guess density has 162.000000 electrons

 -----------------------------------------------------------------------
  General SCF calculation program by
  Eric Jon Sundstrom, Paul Horn, Yuezhi Mao, Dmitri Zuev, Alec White,
  David Stuck, Shaama M.S., Shane Yost, Joonho Lee, David Small,
  Daniel Levine, Susi Lehtola, Hugh Burton, Evgeny Epifanovsky,
  Bang C. Huynh
 -----------------------------------------------------------------------
 Exchange:     0.2000 Hartree-Fock + 0.0800 Slater + 0.7200 B88
 Correlation:  0.1900 VWN1RPA + 0.8100 LYP
 Using SG-1 standard quadrature grid
 using 6 threads for integral computing
 -------------------------------------------------------
 OpenMP Integral computing Module                
 Release: version 2.0, May 2017, Q-Chem Inc. Pleasanton 
 -------------------------------------------------------
 A restricted SCF calculation will be
 performed using DIIS
 SCF converges when DIIS error is below 1.0e-08
 ---------------------------------------
  Cycle       Energy         DIIS error
 ---------------------------------------
    1   -2765.5006470429      2.92e-02  
    2   -2761.3684964082      2.38e-03  
    3   -2761.2553340358      3.07e-03  
    4   -2761.5032468202      6.72e-04  
    5   -2761.5136403129      3.10e-04  
    6   -2761.5159075916      1.01e-04  
    7   -2761.5161325821      3.43e-05  
    8   -2761.5161593265      1.41e-05  
    9   -2761.5161642410      2.69e-06  
   10   -2761.5161644065      1.10e-06  
   11   -2761.5161644369      2.86e-07  
   12   -2761.5161644390      1.29e-07  
   13   -2761.5161644394      4.19e-08  
   14   -2761.5161644392      1.58e-08  
   15   -2761.5161644393      6.34e-09  Convergence criterion met
 ---------------------------------------
 SCF time:   CPU 650.46s  wall 115.00s 
 SCF   energy in the final basis set =    -2761.5161644393
 Total energy in the final basis set =    -2761.5161644393

 --------------------------------------------------------------

                    Orbital Energies (a.u.)
 --------------------------------------------------------------

 Alpha MOs
 -- Occupied --
********-101.5737-101.5727-101.5711-101.5701 -10.2719 -10.2683 -10.2678
-10.2677 -10.2650 -10.2300 -10.2274 -10.2197 -10.2187 -10.2108 -10.2076
-10.2067  -9.4898  -9.4882  -9.4873  -9.4859  -9.4847  -7.2547  -7.2530
 -7.2519  -7.2507  -7.2495  -7.2447  -7.2440  -7.2431  -7.2426  -7.2422
 -7.2417  -7.2407  -7.2400  -7.2395  -7.2388  -0.9471  -0.9343  -0.9047
 -0.8807  -0.8751  -0.8622  -0.8433  -0.8000  -0.7640  -0.7538  -0.7398
 -0.6642  -0.6477  -0.6278  -0.6065  -0.5501  -0.5330  -0.5269  -0.5141
 -0.4954  -0.4799  -0.4636  -0.4616  -0.4585  -0.4455  -0.4356  -0.4263
 -0.4110  -0.4005  -0.3954  -0.3890  -0.3665  -0.3620  -0.3564  -0.3474
 -0.3435  -0.3347  -0.3334  -0.3264  -0.3207  -0.2867  -0.2756  -0.2677
 -0.2629
 -- Virtual --
 -0.0613  -0.0553  -0.0435  -0.0414  -0.0297  -0.0208  -0.0115   0.0001
  0.0024   0.0117   0.0125   0.0231   0.0250   0.0327   0.0339   0.0445
  0.0479   0.0517   0.0557   0.0631   0.0650   0.0688   0.0763   0.0800
  0.0836   0.0886   0.0929   0.0946   0.0973   0.0997   0.1006   0.1073
  0.1095   0.1127   0.1141   0.1167   0.1193   0.1213   0.1245   0.1275
  0.1289   0.1307   0.1339   0.1383   0.1415   0.1437   0.1488   0.1549
  0.1603   0.1643   0.1666   0.1705   0.1767   0.1815   0.1855   0.1898
  0.1920   0.1986   0.2014   0.2026   0.2087   0.2129   0.2183   0.2235
  0.2261   0.2346   0.2375   0.2428   0.2444   0.2471   0.2523   0.2527
  0.2571   0.2600   0.2664   0.2691   0.2709   0.2745   0.2798   0.2835
  0.2872   0.2929   0.2954   0.3009   0.3038   0.3060   0.3129   0.3240
  0.3293   0.3327   0.3357   0.3423   0.3545   0.3634   0.4123   0.4165
  0.4279   0.4361   0.4426   0.4450   0.4518   0.4579   0.4617   0.4706
  0.4744   0.4798   0.4857   0.4913   0.4982   0.5045   0.5123   0.5192
  0.5379   0.5411   0.5422   0.5505   0.5606   0.5703   0.5744   0.5766
  0.5830   0.5892   0.5984   0.6095   0.6132   0.6186   0.6285   0.6374
  0.6468   0.6501   0.6601   0.6643   0.6709   0.6754   0.6785   0.6870
  0.7018   0.7131   0.7224   0.7286   0.7315   0.7413   0.7719   0.7957
  0.8012   0.8160   0.8214   0.8293   0.8382   0.8398   0.8427   0.8447
  0.8461   0.8503   0.8520   0.8566   0.8594   0.8660   0.8687   0.8772
  0.8801   0.8850   0.8960   0.8999   0.9036   0.9107   0.9160   0.9192
  0.9275   0.9318   0.9417   0.9471   0.9500   0.9563   0.9627   0.9724
  0.9784   0.9836   0.9928   0.9940   0.9998   1.0174   1.0284   1.0380
  1.0487   1.0589   1.0967   1.1080   1.1382   1.1568   1.1625   1.1940
  1.2151   1.2205   1.2308   1.2446   1.2575   1.2588   1.2669   1.2792
  1.2902   1.3068   1.3239   1.3370   1.3465   1.3655   1.3771   1.4202
  1.4285   1.4844   1.4921   1.5067   1.5439   1.5506   1.5561   1.5672
  1.5718   1.5954   1.6117   1.6320   1.6474   1.6582   1.6905   1.6952
  1.7144   1.7410   1.7538   1.7581   1.7883   1.8046   1.8389   1.8442
  1.8555   1.8723   1.8814   1.9022   1.9155   1.9312   1.9376   1.9411
  1.9652   1.9856   2.0042   2.0166   2.0215   2.0316   2.0663   2.0923
  2.1217   2.1521   2.1770   2.1919   2.2344   2.2361   2.2527   2.2600
  2.2731   2.2849   2.2951   2.3037   2.3163   2.3435   2.3512   2.3787
  2.4230   2.4328   2.4406   2.4471   2.4638   2.4846   2.4976   2.5050
  2.5259   2.5390   2.5672   2.5707   2.5994   2.6056   2.6266   2.6714
  2.6884   2.6922   2.7078   2.7294   2.7340   2.7409   2.7555   2.7601
  2.7740   2.7789   2.7852   2.8013   2.8334   2.8423   2.8457   2.8591
  2.9047   2.9727   2.9896   3.0655   3.0831   3.0872   3.1206   3.1424
  3.1485   3.1849   3.2158   3.2253   3.2700   3.3473   3.3541   3.3957
  3.5048   3.5191   3.5309   3.6432   3.7148   3.7701   3.8217   3.9033
  3.9607   4.0487   4.0989   4.1214   4.3384   4.8048   4.8239   9.7597
  9.7769   9.7976   9.8090   9.8344  23.3864  23.5333  23.8295  23.8797
 23.8870  23.8943  23.9479  24.0099  24.0360  24.0612  24.1153  24.1550
 25.7811  25.8063  25.8638  25.8977  25.9341  26.0913  26.1431  26.1519
 26.2514  26.3338  26.5045  26.5758  26.7046  26.7871  26.8746 215.7518
215.7700 215.7936 215.8081 215.8412
 --------------------------------------------------------------

          Ground-State Mulliken Net Atomic Charges

     Atom                 Charge (a.u.)
  ----------------------------------------
      1 C                     0.080396
      2 C                    -1.177146
      3 H                     0.230009
      4 C                     0.292321
      5 Cl                    0.605231
      6 C                    -0.008041
      7 Cl                    0.530816
      8 C                    -0.490849
      9 H                     0.231817
     10 C                    -0.402330
     11 Cl                    0.452022
     12 C                     0.331786
     13 C                    -1.242079
     14 Cl                    0.573295
     15 C                     0.607806
     16 Cl                    0.497834
     17 C                    -0.672373
     18 H                     0.207703
     19 C                    -0.509360
     20 H                     0.178932
     21 C                    -0.499638
     22 H                     0.181850
  ----------------------------------------
  Sum of atomic charges =     0.000000

 -----------------------------------------------------------------
                    Cartesian Multipole Moments
 -----------------------------------------------------------------
    Charge (ESU x 10^10)
                -0.0000
    Dipole Moment (Debye)
         X       0.6126      Y      -2.0884      Z      -1.6635
       Tot       2.7394
    Quadrupole Moments (Debye-Ang)
        XX    -130.9822     XY      -6.6146     YY    -133.5523
        XZ      -1.5841     YZ       4.5753     ZZ    -132.5853
    Octopole Moments (Debye-Ang^2)
       XXX    -147.9977    XXY     -68.6562    XYY     -49.9725
       YYY    -171.0331    XXZ     -37.2885    XYZ      10.2978
       YYZ     -15.1678    XZZ     -24.5494    YZZ     -65.6637
       ZZZ     -46.6631
    Hexadecapole Moments (Debye-Ang^3)
      XXXX   -5471.6358   XXXY    -585.7967   XXYY   -1141.6378
      XYYY    -527.8950   YYYY   -1199.8968   XXXZ     991.3725
      XXYZ     100.4475   XYYZ     357.9093   YYYZ     222.0192
      XXZZ   -1369.9546   XYZZ    -210.3783   YYZZ    -687.5296
      XZZZ    1047.7572   YZZZ     204.1201   ZZZZ   -2955.7504
 -----------------------------------------------------------------
 Calculating analytic gradient of the SCF energy
 Gradient of SCF Energy
            1           2           3           4           5           6
    1  -0.0007479  -0.0000470   0.0001982   0.0003588  -0.0001530  -0.0002609
    2   0.0003105   0.0000481   0.0001463  -0.0002229   0.0001049  -0.0000258
    3  -0.0007475  -0.0000427   0.0000285   0.0008569  -0.0005276   0.0000966
            7           8           9          10          11          12
    1   0.0001892  -0.0000278   0.0000079   0.0001754   0.0003693   0.0007373
    2  -0.0000475  -0.0000581  -0.0000179  -0.0004020   0.0000344   0.0004526
    3  -0.0000676  -0.0003787   0.0000783   0.0008111  -0.0001850  -0.0001080
           13          14          15          16          17          18
    1  -0.0001269   0.0000487   0.0003850  -0.0004210  -0.0004408   0.0000904
    2   0.0005284  -0.0005387   0.0002697  -0.0001605  -0.0004466   0.0001441
    3   0.0004696  -0.0003110   0.0000553   0.0000937  -0.0000486   0.0001104
           19          20          21          22
    1  -0.0001268   0.0001478  -0.0000916  -0.0002645
    2  -0.0000065   0.0000946  -0.0003970   0.0001903
    3   0.0000307  -0.0000074  -0.0002541   0.0000470
 Max gradient component =       8.569E-04
 RMS gradient           =       3.193E-04
 Gradient time:  CPU 192.27 s  wall 32.24 s
 Geometry Optimization Parameters
   NAtoms,    NIC,     NZ,  NCons,   NDum,   NFix, NCnnct, MaxDiis
       22     155      22       0       0       0       0       0

 Cartesian Hessian Update
 Hessian updated using BFGS update


** GEOMETRY OPTIMIZATION IN DELOCALIZED INTERNAL COORDINATES **
   Searching for a Minimum

   Optimization Cycle:   6

                       Coordinates (Angstroms)
     ATOM                X               Y               Z
      1  C        -0.0079137472    0.0590585532   -0.0160633196
      2  C        -0.0275340370   -0.2725117379    1.3412458588
      3  H         0.9024938133   -0.5112166816    1.8414642632
      4  C        -1.2111974739   -0.3017909721    2.0703166260
      5  Cl       -1.1516891109   -0.7325156411    3.7593442685
      6  C        -2.4184059568    0.0082262483    1.4355443376
      7  Cl       -3.9362231210   -0.0133311272    2.2945706992
      8  C        -2.4214911832    0.3458460269    0.0858083671
      9  H        -3.3532346952    0.5917436156   -0.4041305173
     10  C        -1.2271505033    0.3699388589   -0.6252742315
     11  Cl       -1.2850523074    0.8242690125   -2.3201794086
     12  C         1.2838447387    0.0224163613   -0.7631802479
     13  C         2.2565459940    1.0218195222   -0.6118397581
     14  Cl        1.9388013181    2.3877733423    0.4287581995
     15  C         3.4714919734    0.9240741080   -1.3018685179
     16  Cl        4.7094872337    2.1454839012   -1.1308081966
     17  C         3.7160728880   -0.1589195342   -2.1418060886
     18  H         4.6626878324   -0.2146164313   -2.6637858614
     19  C         2.7507729420   -1.1463832957   -2.2995570794
     20  H         2.9451316262   -1.9865145580   -2.9552356506
     21  C         1.5449924859   -1.0546525719   -1.6151370473
     22  H         0.7874533184   -1.8199532129   -1.7323190516
   Point Group: c1    Number of degrees of freedom:    60


   Energy is  -2761.516164439

 Hessian updated using BFGS update

 59 Hessian modes will be used to form the next step
  Hessian Eigenvalues:
     0.003853    0.019248    0.019659    0.023241    0.023455    0.023591
     0.023740    0.023839    0.023943    0.024044    0.024093    0.024102
     0.024116    0.024126    0.024135    0.024140    0.024210    0.024445
     0.028445    0.159300    0.159969    0.160014    0.160200    0.160831
     0.220093    0.223011    0.231858    0.236888    0.241663    0.248935
     0.249431    0.249972    0.250254    0.251995    0.259895    0.300132
     0.300784    0.301026    0.301773    0.303331    0.317241    0.353776
     0.356581    0.356664    0.356675    0.356864    0.366371    0.427995
     0.431687    0.433735    0.453795    0.465577    0.469251    0.471151
     0.474255    0.478172    0.478694    0.484298    0.523611

 Minimum search - taking simple RFO step
 Searching for Lamda that Minimizes Along All modes
 Value Taken    Lamda =  -0.00010904
 Step Taken.  Stepsize is  0.148442

                             Maximum     Tolerance    Cnvgd?
         Gradient           0.001057      0.000300      NO
         Displacement       0.122279      0.001200      NO
         Energy change     -0.000173      0.000001      NO


 New Cartesian Coordinates Obtained by Inverse Iteration

 Displacement from previous Coordinates is:  0.511202
 ----------------------------------------------------------------
             Standard Nuclear Orientation (Angstroms)
    I     Atom           X                Y                Z
 ----------------------------------------------------------------
    1      C      -0.0059604051     0.0442870774    -0.0109025340
    2      C      -0.0362785841    -0.3218606452     1.3367272990
    3      H       0.8860645688    -0.5969490946     1.8320366064
    4      C      -1.2221645561    -0.3370081392     2.0631755282
    5      Cl     -1.1757835721    -0.8093489462     3.7425173249
    6      C      -2.4189782953     0.0224920287     1.4357149917
    7      Cl     -3.9386465604     0.0217098423     2.2931109765
    8      C      -2.4111302157     0.3929695629     0.0949199834
    9      H      -3.3355344773     0.6738579951    -0.3902621709
   10      C      -1.2156579295     0.4023540729    -0.6146325791
   11      Cl     -1.2598198854     0.8911095661    -2.2994815319
   12      C       1.2875539429     0.0068968136    -0.7565718336
   13      C       2.2378201346     1.0316467998    -0.6373140702
   14      Cl      1.8943861819     2.4125210178     0.3762983203
   15      C       3.4505887058     0.9459692053    -1.3332107546
   16      Cl      4.6618207174     2.1995311554    -1.1994660576
   17      C       3.7154151475    -0.1511078344    -2.1478877052
   18      H       4.6584966488    -0.1982777239    -2.6770341016
   19      C       2.7733713272    -1.1656806467    -2.2713227142
   20      H       2.9824156294    -2.0179173987    -2.9067060070
   21      C       1.5699634065    -1.0858083226    -1.5803938544
   22      H       0.8319420985    -1.8731425993    -1.6734474728
 ----------------------------------------------------------------
 Nuclear Repulsion Energy =        1724.02041753 hartrees
 There are       81 alpha and       81 beta electrons
 Applying Cartesian multipole field
    Component          Value
    ---------          -----
     (2,0,0)        1.00000E-12
     (0,2,0)        2.00000E-11
     (0,0,2)       -3.00000E-11
 Nucleus-field energy     =    -0.0000000436 hartrees
 Requested basis set is 6-311++G(d,p)
 There are 162 shells and 449 basis functions
 A cutoff of  1.0D-15 yielded  10151 shell pairs
 There are     84383 function pairs (     90666 Cartesian)
 Smallest overlap matrix eigenvalue = 2.48E-07
 Linear dependence detected in AO basis
 Number of orthogonalized atomic orbitals = 445
 Maximum deviation from orthogonality = 2.231E-10
 Guess from superposition of atomic densities
 Warning:  Energy on first SCF cycle will be non-variational
 SAD guess density has 162.000000 electrons

 -----------------------------------------------------------------------
  General SCF calculation program by
  Eric Jon Sundstrom, Paul Horn, Yuezhi Mao, Dmitri Zuev, Alec White,
  David Stuck, Shaama M.S., Shane Yost, Joonho Lee, David Small,
  Daniel Levine, Susi Lehtola, Hugh Burton, Evgeny Epifanovsky,
  Bang C. Huynh
 -----------------------------------------------------------------------
 Exchange:     0.2000 Hartree-Fock + 0.0800 Slater + 0.7200 B88
 Correlation:  0.1900 VWN1RPA + 0.8100 LYP
 Using SG-1 standard quadrature grid
 using 6 threads for integral computing
 -------------------------------------------------------
 OpenMP Integral computing Module                
 Release: version 2.0, May 2017, Q-Chem Inc. Pleasanton 
 -------------------------------------------------------
 A restricted SCF calculation will be
 performed using DIIS
 SCF converges when DIIS error is below 1.0e-08
 ---------------------------------------
  Cycle       Energy         DIIS error
 ---------------------------------------
    1   -2765.4964924145      2.92e-02  
    2   -2761.3687422776      2.38e-03  
    3   -2761.2560992322      3.06e-03  
    4   -2761.5033001279      6.72e-04  
    5   -2761.5137403985      3.09e-04  
    6   -2761.5159867187      1.01e-04  
    7   -2761.5162117292      3.42e-05  
    8   -2761.5162382986      1.42e-05  
    9   -2761.5162432739      2.67e-06  
   10   -2761.5162434370      1.08e-06  
   11   -2761.5162434667      2.74e-07  
   12   -2761.5162434683      1.27e-07  
   13   -2761.5162434688      4.10e-08  
   14   -2761.5162434689      1.47e-08  
   15   -2761.5162434689      6.51e-09  Convergence criterion met
 ---------------------------------------
 SCF time:   CPU 649.85s  wall 115.00s 
 SCF   energy in the final basis set =    -2761.5162434689
 Total energy in the final basis set =    -2761.5162434689

 --------------------------------------------------------------

                    Orbital Energies (a.u.)
 --------------------------------------------------------------

 Alpha MOs
 -- Occupied --
********-101.5737-101.5726-101.5709-101.5700 -10.2719 -10.2684 -10.2677
-10.2677 -10.2651 -10.2299 -10.2274 -10.2196 -10.2187 -10.2109 -10.2077
-10.2067  -9.4898  -9.4882  -9.4872  -9.4856  -9.4846  -7.2546  -7.2530
 -7.2518  -7.2505  -7.2495  -7.2446  -7.2439  -7.2430  -7.2425  -7.2421
 -7.2417  -7.2404  -7.2398  -7.2395  -7.2388  -0.9470  -0.9341  -0.9046
 -0.8805  -0.8748  -0.8621  -0.8432  -0.7999  -0.7640  -0.7537  -0.7399
 -0.6643  -0.6473  -0.6279  -0.6066  -0.5500  -0.5328  -0.5269  -0.5145
 -0.4953  -0.4799  -0.4636  -0.4615  -0.4583  -0.4453  -0.4355  -0.4264
 -0.4109  -0.4007  -0.3948  -0.3889  -0.3663  -0.3618  -0.3560  -0.3473
 -0.3433  -0.3346  -0.3332  -0.3264  -0.3207  -0.2855  -0.2767  -0.2676
 -0.2633
 -- Virtual --
 -0.0601  -0.0548  -0.0449  -0.0418  -0.0300  -0.0210  -0.0115   0.0001
  0.0026   0.0114   0.0123   0.0231   0.0248   0.0325   0.0339   0.0447
  0.0477   0.0523   0.0559   0.0627   0.0643   0.0686   0.0766   0.0801
  0.0841   0.0888   0.0919   0.0948   0.0970   0.0998   0.0999   0.1077
  0.1092   0.1125   0.1146   0.1165   0.1193   0.1210   0.1244   0.1279
  0.1287   0.1306   0.1339   0.1382   0.1418   0.1431   0.1494   0.1540
  0.1596   0.1642   0.1669   0.1702   0.1762   0.1817   0.1857   0.1896
  0.1927   0.1993   0.2002   0.2033   0.2088   0.2133   0.2184   0.2238
  0.2248   0.2342   0.2380   0.2414   0.2442   0.2472   0.2524   0.2535
  0.2567   0.2596   0.2660   0.2686   0.2700   0.2754   0.2806   0.2838
  0.2879   0.2924   0.2950   0.3005   0.3034   0.3054   0.3133   0.3257
  0.3288   0.3325   0.3389   0.3417   0.3571   0.3634   0.4139   0.4169
  0.4314   0.4354   0.4421   0.4453   0.4517   0.4587   0.4622   0.4693
  0.4746   0.4797   0.4865   0.4901   0.4994   0.5057   0.5130   0.5196
  0.5389   0.5399   0.5423   0.5508   0.5614   0.5714   0.5740   0.5765
  0.5823   0.5890   0.5976   0.6108   0.6134   0.6181   0.6293   0.6405
  0.6463   0.6512   0.6587   0.6620   0.6693   0.6763   0.6825   0.6879
  0.7017   0.7122   0.7248   0.7277   0.7313   0.7416   0.7723   0.7944
  0.8015   0.8173   0.8219   0.8279   0.8385   0.8393   0.8436   0.8451
  0.8472   0.8505   0.8532   0.8579   0.8595   0.8637   0.8704   0.8774
  0.8805   0.8845   0.8976   0.8996   0.9033   0.9111   0.9165   0.9207
  0.9263   0.9331   0.9430   0.9480   0.9504   0.9570   0.9621   0.9732
  0.9780   0.9839   0.9939   0.9970   0.9980   1.0165   1.0279   1.0376
  1.0488   1.0575   1.0990   1.1116   1.1362   1.1617   1.1629   1.2009
  1.2159   1.2205   1.2334   1.2472   1.2584   1.2600   1.2665   1.2779
  1.2899   1.3069   1.3244   1.3391   1.3490   1.3649   1.3829   1.4151
  1.4268   1.4831   1.4892   1.5075   1.5463   1.5524   1.5578   1.5666
  1.5707   1.5954   1.6123   1.6334   1.6491   1.6552   1.6910   1.6956
  1.7146   1.7414   1.7541   1.7562   1.7906   1.8065   1.8348   1.8420
  1.8542   1.8690   1.8787   1.9029   1.9159   1.9317   1.9373   1.9403
  1.9681   1.9863   2.0059   2.0175   2.0245   2.0339   2.0663   2.0922
  2.1218   2.1528   2.1770   2.1921   2.2342   2.2363   2.2516   2.2593
  2.2715   2.2846   2.2939   2.3087   2.3162   2.3418   2.3530   2.3793
  2.4218   2.4331   2.4381   2.4471   2.4636   2.4837   2.5033   2.5042
  2.5263   2.5391   2.5608   2.5722   2.5994   2.6051   2.6259   2.6730
  2.6893   2.6925   2.7082   2.7291   2.7334   2.7415   2.7547   2.7612
  2.7682   2.7776   2.7849   2.8007   2.8352   2.8432   2.8512   2.8591
  2.9038   2.9757   2.9885   3.0666   3.0865   3.0895   3.1208   3.1408
  3.1473   3.1853   3.2143   3.2293   3.2730   3.3474   3.3540   3.3963
  3.5064   3.5190   3.5338   3.6442   3.7166   3.7707   3.8217   3.9039
  3.9607   4.0484   4.0994   4.1219   4.3346   4.8062   4.8214   9.7608
  9.7787   9.7974   9.8130   9.8339  23.3878  23.5335  23.8295  23.8790
 23.8873  23.8953  23.9476  24.0099  24.0360  24.0628  24.1165  24.1558
 25.7809  25.8046  25.8636  25.8925  25.9389  26.0905  26.1454  26.1535
 26.2584  26.3290  26.5049  26.5781  26.7036  26.7885  26.8842 215.7527
215.7723 215.7934 215.8126 215.8411
 --------------------------------------------------------------

          Ground-State Mulliken Net Atomic Charges

     Atom                 Charge (a.u.)
  ----------------------------------------
      1 C                    -0.017381
      2 C                    -1.107873
      3 H                     0.231823
      4 C                     0.295885
      5 Cl                    0.602367
      6 C                    -0.021315
      7 Cl                    0.530824
      8 C                    -0.399611
      9 H                     0.232670
     10 C                    -0.479690
     11 Cl                    0.460888
     12 C                     0.186653
     13 C                    -1.248509
     14 Cl                    0.565995
     15 C                     0.703611
     16 Cl                    0.507324
     17 C                    -0.615060
     18 H                     0.209773
     19 C                    -0.533205
     20 H                     0.178265
     21 C                    -0.465953
     22 H                     0.182519
  ----------------------------------------
  Sum of atomic charges =     0.000000

 -----------------------------------------------------------------
                    Cartesian Multipole Moments
 -----------------------------------------------------------------
    Charge (ESU x 10^10)
                -0.0000
    Dipole Moment (Debye)
         X       0.6507      Y      -2.1236      Z      -1.6278
       Tot       2.7537
    Quadrupole Moments (Debye-Ang)
        XX    -130.8629     XY      -6.8731     YY    -133.4187
        XZ      -1.5385     YZ       4.5541     ZZ    -132.7868
    Octopole Moments (Debye-Ang^2)
       XXX    -143.7358    XXY     -69.5106    XYY     -48.8422
       YYY    -174.8035    XXZ     -36.1216    XYZ      10.3324
       YYZ     -13.8380    XZZ     -23.7179    YZZ     -66.5622
       ZZZ     -42.2410
    Hexadecapole Moments (Debye-Ang^3)
      XXXX   -5423.0023   XXXY    -583.8266   XXYY   -1141.5979
      XYYY    -524.1503   YYYY   -1253.5195   XXXZ    1013.8463
      XXYZ     110.3547   XYYZ     365.2549   YYYZ     251.4386
      XXZZ   -1359.4226   XYZZ    -209.0694   YYZZ    -694.2099
      XZZZ    1072.2324   YZZZ     230.0542   ZZZZ   -2944.8267
 -----------------------------------------------------------------
 Calculating analytic gradient of the SCF energy
 Gradient of SCF Energy
            1           2           3           4           5           6
    1  -0.0006512   0.0000993   0.0000633   0.0001400  -0.0000399   0.0000130
    2   0.0000598  -0.0000134   0.0000961  -0.0001038   0.0000242   0.0000300
    3  -0.0002281   0.0000835  -0.0000024   0.0003139  -0.0001844  -0.0002613
            7           8           9          10          11          12
    1  -0.0000475  -0.0000168  -0.0000372   0.0000371   0.0000505   0.0007874
    2  -0.0000209  -0.0000657  -0.0000231  -0.0000867   0.0000079   0.0002569
    3   0.0000382   0.0000648   0.0000081   0.0002117  -0.0000684  -0.0000337
           13          14          15          16          17          18
    1  -0.0003754   0.0000323   0.0003433  -0.0001062  -0.0001500   0.0000450
    2   0.0001141  -0.0002406  -0.0000514  -0.0000382  -0.0000040   0.0000391
    3   0.0002452  -0.0000651  -0.0002094   0.0000506   0.0000704   0.0000178
           19          20          21          22
    1  -0.0000613   0.0000651  -0.0001865  -0.0000042
    2   0.0000351   0.0000397  -0.0001452   0.0000902
    3   0.0000237  -0.0000225  -0.0000731   0.0000205
 Max gradient component =       7.874E-04
 RMS gradient           =       1.774E-04
 Gradient time:  CPU 192.25 s  wall 32.24 s
 Geometry Optimization Parameters
   NAtoms,    NIC,     NZ,  NCons,   NDum,   NFix, NCnnct, MaxDiis
       22     155      22       0       0       0       0       0

 Cartesian Hessian Update
 Hessian updated using BFGS update


** GEOMETRY OPTIMIZATION IN DELOCALIZED INTERNAL COORDINATES **
   Searching for a Minimum

   Optimization Cycle:   7

                       Coordinates (Angstroms)
     ATOM                X               Y               Z
      1  C        -0.0059604051    0.0442870774   -0.0109025340
      2  C        -0.0362785841   -0.3218606452    1.3367272990
      3  H         0.8860645688   -0.5969490946    1.8320366064
      4  C        -1.2221645561   -0.3370081392    2.0631755282
      5  Cl       -1.1757835721   -0.8093489462    3.7425173249
      6  C        -2.4189782953    0.0224920287    1.4357149917
      7  Cl       -3.9386465604    0.0217098423    2.2931109765
      8  C        -2.4111302157    0.3929695629    0.0949199834
      9  H        -3.3355344773    0.6738579951   -0.3902621709
     10  C        -1.2156579295    0.4023540729   -0.6146325791
     11  Cl       -1.2598198854    0.8911095661   -2.2994815319
     12  C         1.2875539429    0.0068968136   -0.7565718336
     13  C         2.2378201346    1.0316467998   -0.6373140702
     14  Cl        1.8943861819    2.4125210178    0.3762983203
     15  C         3.4505887058    0.9459692053   -1.3332107546
     16  Cl        4.6618207174    2.1995311554   -1.1994660576
     17  C         3.7154151475   -0.1511078344   -2.1478877052
     18  H         4.6584966488   -0.1982777239   -2.6770341016
     19  C         2.7733713272   -1.1656806467   -2.2713227142
     20  H         2.9824156294   -2.0179173987   -2.9067060070
     21  C         1.5699634065   -1.0858083226   -1.5803938544
     22  H         0.8319420985   -1.8731425993   -1.6734474728
   Point Group: c1    Number of degrees of freedom:    60


   Energy is  -2761.516243469

 Hessian updated using BFGS update

 60 Hessian modes will be used to form the next step
  Hessian Eigenvalues:
     0.001880    0.019255    0.019747    0.023090    0.023544    0.023621
     0.023714    0.023922    0.023940    0.024040    0.024090    0.024114
     0.024116    0.024125    0.024133    0.024167    0.024211    0.024420
     0.028691    0.159308    0.159928    0.160028    0.160094    0.160775
     0.219975    0.223923    0.231806    0.236172    0.242521    0.245865
     0.249446    0.249979    0.250008    0.250503    0.250881    0.260788
     0.299202    0.300834    0.301072    0.301291    0.304043    0.318158
     0.353666    0.356543    0.356658    0.356725    0.356815    0.367880
     0.427721    0.431714    0.434466    0.457292    0.465511    0.469195
     0.471854    0.476493    0.478092    0.479854    0.488328    0.522934

 Minimum search - taking simple RFO step
 Searching for Lamda that Minimizes Along All modes
 Value Taken    Lamda =  -0.00006948
 Step Taken.  Stepsize is  0.182901

                             Maximum     Tolerance    Cnvgd?
         Gradient           0.000388      0.000300      NO
         Displacement       0.155819      0.001200      NO
         Energy change     -0.000079      0.000001      NO


 New Cartesian Coordinates Obtained by Inverse Iteration

 Displacement from previous Coordinates is:  0.646974
 ----------------------------------------------------------------
             Standard Nuclear Orientation (Angstroms)
    I     Atom           X                Y                Z
 ----------------------------------------------------------------
    1      C      -0.0026799411     0.0290472462    -0.0044825092
    2      C      -0.0474926324    -0.3816451849     1.3290557104
    3      H       0.8642856145    -0.7021665111     1.8163743840
    4      C      -1.2357509850    -0.3817973701     2.0525149833
    5      Cl     -1.2084338298    -0.9086043121     3.7169246132
    6      C      -2.4179950571     0.0379860071     1.4362266949
    7      Cl     -3.9389304821     0.0585289544     2.2917833991
    8      C      -2.3952092868     0.4508389224     0.1078469183
    9      H      -3.3090899662     0.7752928913    -0.3699558519
   10      C      -1.1984658144     0.4439126440    -0.5993568623
   11      Cl     -1.2199599455     0.9785773837    -2.2696794430
   12      C       1.2910925001    -0.0093766842    -0.7494188940
   13      C       2.2129850724     1.0445503148    -0.6711171137
   14      Cl      1.8350866324     2.4457080876     0.3025223631
   15      C       3.4226305221     0.9711255300    -1.3726988776
   16      Cl      4.5980289942     2.2632350250    -1.2884517719
   17      C       3.7134717291    -0.1444106472    -2.1528018705
   18      H       4.6528060985    -0.1826447272    -2.6891668498
   19      C       2.8007666552    -1.1896989369    -2.2333039625
   20      H       3.0289271726    -2.0566964467    -2.8416436476
   21      C       1.5996793077    -1.1212530118    -1.5363097981
   22      H       0.8841316696    -1.9322653878    -1.5989939708
 ----------------------------------------------------------------
 Nuclear Repulsion Energy =        1725.54609801 hartrees
 There are       81 alpha and       81 beta electrons
 Applying Cartesian multipole field
    Component          Value
    ---------          -----
     (2,0,0)        1.00000E-12
     (0,2,0)        2.00000E-11
     (0,0,2)       -3.00000E-11
 Nucleus-field energy     =    -0.0000000419 hartrees
 Requested basis set is 6-311++G(d,p)
 There are 162 shells and 449 basis functions
 A cutoff of  1.0D-15 yielded  10167 shell pairs
 There are     84534 function pairs (     90839 Cartesian)
 Smallest overlap matrix eigenvalue = 2.36E-07
 Linear dependence detected in AO basis
 Number of orthogonalized atomic orbitals = 445
 Maximum deviation from orthogonality = 4.264E-10
 Guess from superposition of atomic densities
 Warning:  Energy on first SCF cycle will be non-variational
 SAD guess density has 162.000000 electrons

 -----------------------------------------------------------------------
  General SCF calculation program by
  Eric Jon Sundstrom, Paul Horn, Yuezhi Mao, Dmitri Zuev, Alec White,
  David Stuck, Shaama M.S., Shane Yost, Joonho Lee, David Small,
  Daniel Levine, Susi Lehtola, Hugh Burton, Evgeny Epifanovsky,
  Bang C. Huynh
 -----------------------------------------------------------------------
 Exchange:     0.2000 Hartree-Fock + 0.0800 Slater + 0.7200 B88
 Correlation:  0.1900 VWN1RPA + 0.8100 LYP
 Using SG-1 standard quadrature grid
 using 6 threads for integral computing
 -------------------------------------------------------
 OpenMP Integral computing Module                
 Release: version 2.0, May 2017, Q-Chem Inc. Pleasanton 
 -------------------------------------------------------
 A restricted SCF calculation will be
 performed using DIIS
 SCF converges when DIIS error is below 1.0e-08
 ---------------------------------------
  Cycle       Energy         DIIS error
 ---------------------------------------
    1   -2765.4966600862      2.92e-02  
    2   -2761.3689669188      2.38e-03  
    3   -2761.2568464152      3.06e-03  
    4   -2761.5033287711      6.73e-04  
    5   -2761.5138203833      3.08e-04  
    6   -2761.5160483724      1.01e-04  
    7   -2761.5162740197      3.41e-05  
    8   -2761.5163004234      1.42e-05  
    9   -2761.5163054624      2.65e-06  
   10   -2761.5163056229      1.07e-06  
   11   -2761.5163056518      2.63e-07  
   12   -2761.5163056533      1.24e-07  
   13   -2761.5163056539      3.95e-08  
   14   -2761.5163056539      1.26e-08  
   15   -2761.5163056537      6.59e-09  Convergence criterion met
 ---------------------------------------
 SCF time:   CPU 650.23s  wall 114.00s 
 SCF   energy in the final basis set =    -2761.5163056537
 Total energy in the final basis set =    -2761.5163056537

 --------------------------------------------------------------

                    Orbital Energies (a.u.)
 --------------------------------------------------------------

 Alpha MOs
 -- Occupied --
********-101.5737-101.5724-101.5706-101.5699 -10.2718 -10.2684 -10.2675
-10.2674 -10.2650 -10.2297 -10.2271 -10.2196 -10.2188 -10.2109 -10.2078
-10.2068  -9.4897  -9.4882  -9.4871  -9.4853  -9.4845  -7.2545  -7.2530
 -7.2517  -7.2502  -7.2494  -7.2446  -7.2438  -7.2430  -7.2425  -7.2419
 -7.2415  -7.2401  -7.2395  -7.2394  -7.2387  -0.9470  -0.9339  -0.9045
 -0.8803  -0.8746  -0.8620  -0.8431  -0.7999  -0.7639  -0.7536  -0.7399
 -0.6646  -0.6468  -0.6279  -0.6067  -0.5499  -0.5326  -0.5269  -0.5149
 -0.4953  -0.4798  -0.4635  -0.4614  -0.4581  -0.4452  -0.4356  -0.4264
 -0.4108  -0.4010  -0.3942  -0.3889  -0.3661  -0.3615  -0.3556  -0.3472
 -0.3431  -0.3345  -0.3331  -0.3263  -0.3206  -0.2840  -0.2780  -0.2676
 -0.2636
 -- Virtual --
 -0.0593  -0.0531  -0.0475  -0.0415  -0.0302  -0.0211  -0.0116   0.0002
  0.0029   0.0110   0.0122   0.0232   0.0248   0.0322   0.0340   0.0451
  0.0472   0.0531   0.0562   0.0617   0.0640   0.0684   0.0770   0.0802
  0.0848   0.0891   0.0903   0.0951   0.0966   0.0991   0.1002   0.1081
  0.1094   0.1126   0.1151   0.1165   0.1191   0.1207   0.1243   0.1280
  0.1282   0.1311   0.1339   0.1381   0.1422   0.1427   0.1503   0.1531
  0.1587   0.1640   0.1674   0.1701   0.1761   0.1820   0.1858   0.1895
  0.1935   0.1981   0.2004   0.2045   0.2091   0.2136   0.2189   0.2222
  0.2259   0.2335   0.2382   0.2406   0.2440   0.2480   0.2520   0.2546
  0.2562   0.2584   0.2655   0.2668   0.2707   0.2770   0.2816   0.2843
  0.2883   0.2923   0.2945   0.2996   0.3034   0.3057   0.3137   0.3247
  0.3299   0.3326   0.3410   0.3426   0.3596   0.3641   0.4153   0.4181
  0.4333   0.4378   0.4411   0.4458   0.4516   0.4592   0.4633   0.4679
  0.4744   0.4811   0.4870   0.4891   0.5005   0.5069   0.5145   0.5197
  0.5384   0.5398   0.5434   0.5512   0.5636   0.5709   0.5759   0.5770
  0.5817   0.5887   0.5970   0.6124   0.6140   0.6179   0.6310   0.6423
  0.6473   0.6525   0.6551   0.6613   0.6679   0.6758   0.6860   0.6904
  0.7014   0.7101   0.7253   0.7280   0.7352   0.7427   0.7729   0.7938
  0.8019   0.8173   0.8227   0.8280   0.8375   0.8395   0.8440   0.8451
  0.8476   0.8509   0.8539   0.8570   0.8607   0.8630   0.8727   0.8771
  0.8786   0.8864   0.8981   0.9017   0.9022   0.9111   0.9168   0.9215
  0.9263   0.9354   0.9445   0.9495   0.9520   0.9571   0.9612   0.9693
  0.9780   0.9854   0.9931   0.9953   1.0044   1.0145   1.0277   1.0382
  1.0482   1.0566   1.1020   1.1150   1.1337   1.1602   1.1675   1.2088
  1.2175   1.2206   1.2370   1.2524   1.2588   1.2627   1.2675   1.2764
  1.2903   1.3064   1.3245   1.3411   1.3535   1.3648   1.3897   1.4089
  1.4280   1.4829   1.4860   1.5082   1.5461   1.5554   1.5600   1.5656
  1.5705   1.5962   1.6133   1.6357   1.6512   1.6533   1.6906   1.6981
  1.7157   1.7423   1.7537   1.7556   1.7944   1.8100   1.8299   1.8404
  1.8536   1.8658   1.8771   1.9041   1.9160   1.9322   1.9368   1.9396
  1.9712   1.9865   2.0071   2.0195   2.0289   2.0380   2.0667   2.0920
  2.1216   2.1543   2.1769   2.1931   2.2340   2.2365   2.2504   2.2580
  2.2705   2.2832   2.2927   2.3138   2.3171   2.3400   2.3551   2.3786
  2.4196   2.4340   2.4357   2.4481   2.4637   2.4843   2.5007   2.5140
  2.5271   2.5394   2.5535   2.5736   2.6001   2.6055   2.6263   2.6747
  2.6886   2.6943   2.7094   2.7282   2.7312   2.7429   2.7514   2.7610
  2.7638   2.7765   2.7847   2.8012   2.8354   2.8398   2.8459   2.8733
  2.9031   2.9795   2.9869   3.0681   3.0902   3.0922   3.1229   3.1365
  3.1478   3.1865   3.2134   3.2348   3.2798   3.3477   3.3544   3.3974
  3.5075   3.5196   3.5385   3.6453   3.7197   3.7715   3.8217   3.9052
  3.9611   4.0486   4.1005   4.1227   4.3313   4.8086   4.8180   9.7617
  9.7811   9.7975   9.8218   9.8328  23.3897  23.5343  23.8299  23.8793
 23.8877  23.8978  23.9488  24.0101  24.0359  24.0641  24.1181  24.1570
 25.7808  25.8028  25.8632  25.8840  25.9476  26.0894  26.1438  26.1564
 26.2641  26.3330  26.5063  26.5812  26.7007  26.7926  26.8967 215.7533
215.7752 215.7936 215.8224 215.8398
 --------------------------------------------------------------

          Ground-State Mulliken Net Atomic Charges

     Atom                 Charge (a.u.)
  ----------------------------------------
      1 C                    -0.117636
      2 C                    -1.034179
      3 H                     0.232364
      4 C                     0.291391
      5 Cl                    0.598897
      6 C                    -0.034039
      7 Cl                    0.529563
      8 C                    -0.315361
      9 H                     0.232649
     10 C                    -0.573585
     11 Cl                    0.455783
     12 C                     0.128487
     13 C                    -1.258937
     14 Cl                    0.548060
     15 C                     0.767318
     16 Cl                    0.518517
     17 C                    -0.551878
     18 H                     0.211532
     19 C                    -0.567736
     20 H                     0.177871
     21 C                    -0.421931
     22 H                     0.182851
  ----------------------------------------
  Sum of atomic charges =     0.000000

 -----------------------------------------------------------------
                    Cartesian Multipole Moments
 -----------------------------------------------------------------
    Charge (ESU x 10^10)
                -0.0000
    Dipole Moment (Debye)
         X       0.6978      Y      -2.1613      Z      -1.5751
       Tot       2.7639
    Quadrupole Moments (Debye-Ang)
        XX    -130.7034     XY      -7.1867     YY    -133.2363
        XZ      -1.4757     YZ       4.5303     ZZ    -133.0475
    Octopole Moments (Debye-Ang^2)
       XXX    -138.3760    XXY     -70.5377    XYY     -47.4041
       YYY    -179.2029    XXZ     -34.3843    XYZ      10.3677
       YYZ     -11.9997    XZZ     -22.8366    YZZ     -67.5941
       ZZZ     -36.2472
    Hexadecapole Moments (Debye-Ang^3)
      XXXX   -5354.3980   XXXY    -581.4612   XXYY   -1140.6884
      XYYY    -519.8371   YYYY   -1324.4588   XXXZ    1042.7792
      XXYZ     123.6223   XYYZ     374.5505   YYYZ     290.0741
      XXZZ   -1344.9151   XYZZ    -207.1759   YYZZ    -702.8716
      XZZZ    1103.5556   YZZZ     264.8710   ZZZZ   -2928.6758
 -----------------------------------------------------------------
 Calculating analytic gradient of the SCF energy
 Gradient of SCF Energy
            1           2           3           4           5           6
    1  -0.0005911   0.0001248   0.0000207  -0.0001044  -0.0000244   0.0002393
    2   0.0000218   0.0000298   0.0000613   0.0000536  -0.0000386   0.0000323
    3   0.0001060   0.0000570  -0.0000495  -0.0001522   0.0000897  -0.0002163
            7           8           9          10          11          12
    1  -0.0001186  -0.0000210   0.0000068   0.0002742   0.0001632   0.0005940
    2  -0.0000380  -0.0000360  -0.0000370   0.0000008  -0.0001458   0.0001723
    3   0.0001381   0.0003104  -0.0000222  -0.0002351   0.0000774  -0.0000414
           13          14          15          16          17          18
    1  -0.0002932  -0.0000880   0.0000036   0.0000656   0.0000077  -0.0000312
    2  -0.0002793  -0.0000458  -0.0001972   0.0000860   0.0002310  -0.0000400
    3  -0.0000693   0.0001272  -0.0002570   0.0001359   0.0001028  -0.0000427
           19          20          21          22
    1  -0.0000269  -0.0000212  -0.0001916   0.0000117
    2  -0.0000034  -0.0000041   0.0001765  -0.0000003
    3   0.0000523  -0.0000142  -0.0000819  -0.0000150
 Max gradient component =       5.940E-04
 RMS gradient           =       1.614E-04
 Gradient time:  CPU 192.09 s  wall 32.23 s
 Geometry Optimization Parameters
   NAtoms,    NIC,     NZ,  NCons,   NDum,   NFix, NCnnct, MaxDiis
       22     155      22       0       0       0       0       0

 Cartesian Hessian Update
 Hessian updated using BFGS update
**WARNING** Hereditary positive definiteness endangered
 due to small product of step size times gradient change


** GEOMETRY OPTIMIZATION IN DELOCALIZED INTERNAL COORDINATES **
   Searching for a Minimum

   Optimization Cycle:   8

                       Coordinates (Angstroms)
     ATOM                X               Y               Z
      1  C        -0.0026799411    0.0290472462   -0.0044825092
      2  C        -0.0474926324   -0.3816451849    1.3290557104
      3  H         0.8642856145   -0.7021665111    1.8163743840
      4  C        -1.2357509850   -0.3817973701    2.0525149833
      5  Cl       -1.2084338298   -0.9086043121    3.7169246132
      6  C        -2.4179950571    0.0379860071    1.4362266949
      7  Cl       -3.9389304821    0.0585289544    2.2917833991
      8  C        -2.3952092868    0.4508389224    0.1078469183
      9  H        -3.3090899662    0.7752928913   -0.3699558519
     10  C        -1.1984658144    0.4439126440   -0.5993568623
     11  Cl       -1.2199599455    0.9785773837   -2.2696794430
     12  C         1.2910925001   -0.0093766842   -0.7494188940
     13  C         2.2129850724    1.0445503148   -0.6711171137
     14  Cl        1.8350866324    2.4457080876    0.3025223631
     15  C         3.4226305221    0.9711255300   -1.3726988776
     16  Cl        4.5980289942    2.2632350250   -1.2884517719
     17  C         3.7134717291   -0.1444106472   -2.1528018705
     18  H         4.6528060985   -0.1826447272   -2.6891668498
     19  C         2.8007666552   -1.1896989369   -2.2333039625
     20  H         3.0289271726   -2.0566964467   -2.8416436476
     21  C         1.5996793077   -1.1212530118   -1.5363097981
     22  H         0.8841316696   -1.9322653878   -1.5989939708
   Point Group: c1    Number of degrees of freedom:    60


   Energy is  -2761.516305654

 Hessian updated using BFGS update

 60 Hessian modes will be used to form the next step
  Hessian Eigenvalues:
     0.000029    0.019255    0.020365    0.023432    0.023565    0.023693
     0.023716    0.023933    0.023948    0.024041    0.024088    0.024115
     0.024119    0.024123    0.024143    0.024201    0.024400    0.026869
     0.032516    0.159761    0.160018    0.160052    0.160437    0.165084
     0.221258    0.230118    0.235128    0.239218    0.243192    0.249409
     0.249731    0.249987    0.250257    0.250745    0.257262    0.286271
     0.300505    0.300947    0.301115    0.302853    0.309021    0.346531
     0.355868    0.356643    0.356714    0.356757    0.361507    0.398607
     0.429256    0.434323    0.441329    0.463469    0.468802    0.470834
     0.476310    0.477132    0.479467    0.483529    0.506071    0.803975
**WARNING** Magnitude of eigenvalue   1 too small.  Replaced by     0.000100

 Minimum search - taking simple RFO step
 Searching for Lamda that Minimizes Along All modes
 Value Taken    Lamda =  -0.00032694
 Calculated Step too Large.  Step scaled by  0.345794
 Step Taken.  Stepsize is  0.300000

                             Maximum     Tolerance    Cnvgd?
         Gradient           0.000589      0.000300      NO
         Displacement       0.257627      0.001200      NO
         Energy change     -0.000062      0.000001      NO


 New Cartesian Coordinates Obtained by Inverse Iteration

 Displacement from previous Coordinates is:  1.065745
 ----------------------------------------------------------------
             Standard Nuclear Orientation (Angstroms)
    I     Atom           X                Y                Z
 ----------------------------------------------------------------
    1      C       0.0018832563     0.0071099071     0.0044649433
    2      C      -0.0692249656    -0.4762725176     1.3110070093
    3      H       0.8226679548    -0.8693858254     1.7814936190
    4      C      -1.2602932481    -0.4546092121     2.0307747743
    5      Cl     -1.2665497553    -1.0711203588     3.6656277778
    6      C      -2.4154547014     0.0607100114     1.4377900619
    7      Cl     -3.9371920598     0.1126913627     2.2913158877
    8      C      -2.3660634241     0.5433811078     0.1335145162
    9      H      -3.2604289911     0.9376175065    -0.3283525910
   10      C      -1.1683567303     0.5127190488    -0.5709259489
   11      Cl     -1.1519170779     1.1239311160    -2.2133777324
   12      C       1.2968571004    -0.0326370172    -0.7379503949
   13      C       2.1712390675     1.0636729708    -0.7283593822
   14      Cl      1.7356938948     2.4948981716     0.1762525274
   15      C       3.3756263741     1.0074112386    -1.4388983622
   16      Cl      4.4898514715     2.3561480085    -1.4408738888
   17      C       3.7103641111    -0.1356981965    -2.1595226525
   18      H       4.6435932899    -0.1615559500    -2.7070086045
   19      C       2.8472611725    -1.2252706640    -2.1677045984
   20      H       3.1080977819    -2.1142704726    -2.7295005227
   21      C       1.6500013912    -1.1728517615    -1.4613812913
   22      H       0.9722281157    -2.0183746878    -1.4725175038
 ----------------------------------------------------------------
 Nuclear Repulsion Energy =        1728.75960805 hartrees
 There are       81 alpha and       81 beta electrons
 Applying Cartesian multipole field
    Component          Value
    ---------          -----
     (2,0,0)        1.00000E-12
     (0,2,0)        2.00000E-11
     (0,0,2)       -3.00000E-11
 Nucleus-field energy     =    -0.0000000392 hartrees
 Requested basis set is 6-311++G(d,p)
 There are 162 shells and 449 basis functions
 A cutoff of  1.0D-15 yielded  10179 shell pairs
 There are     84643 function pairs (     90959 Cartesian)
 Smallest overlap matrix eigenvalue = 2.30E-07
 Linear dependence detected in AO basis
 Number of orthogonalized atomic orbitals = 445
 Maximum deviation from orthogonality = 3.348E-10
 Guess from superposition of atomic densities
 Warning:  Energy on first SCF cycle will be non-variational
 SAD guess density has 162.000000 electrons

 -----------------------------------------------------------------------
  General SCF calculation program by
  Eric Jon Sundstrom, Paul Horn, Yuezhi Mao, Dmitri Zuev, Alec White,
  David Stuck, Shaama M.S., Shane Yost, Joonho Lee, David Small,
  Daniel Levine, Susi Lehtola, Hugh Burton, Evgeny Epifanovsky,
  Bang C. Huynh
 -----------------------------------------------------------------------
 Exchange:     0.2000 Hartree-Fock + 0.0800 Slater + 0.7200 B88
 Correlation:  0.1900 VWN1RPA + 0.8100 LYP
 Using SG-1 standard quadrature grid
 using 6 threads for integral computing
 -------------------------------------------------------
 OpenMP Integral computing Module                
 Release: version 2.0, May 2017, Q-Chem Inc. Pleasanton 
 -------------------------------------------------------
 A restricted SCF calculation will be
 performed using DIIS
 SCF converges when DIIS error is below 1.0e-08
 ---------------------------------------
  Cycle       Energy         DIIS error
 ---------------------------------------
    1   -2765.4982198118      2.92e-02  
    2   -2761.3693494846      2.38e-03  
    3   -2761.2580135057      3.05e-03  
    4   -2761.5034140951      6.72e-04  
    5   -2761.5139364846      3.06e-04  
    6   -2761.5161317773      1.01e-04  
    7   -2761.5163579886      3.36e-05  
    8   -2761.5163833200      1.44e-05  
    9   -2761.5163884953      2.63e-06  
   10   -2761.5163886540      1.06e-06  
   11   -2761.5163886824      2.54e-07  
   12   -2761.5163886841      1.22e-07  
   13   -2761.5163886843      3.82e-08  
   14   -2761.5163886843      9.45e-09  Convergence criterion met
 ---------------------------------------
 SCF time:   CPU 613.85s  wall 109.00s 
 SCF   energy in the final basis set =    -2761.5163886843
 Total energy in the final basis set =    -2761.5163886843

 --------------------------------------------------------------

                    Orbital Energies (a.u.)
 --------------------------------------------------------------

 Alpha MOs
 -- Occupied --
********-101.5737-101.5720-101.5701-101.5698 -10.2717 -10.2685 -10.2671
-10.2671 -10.2650 -10.2294 -10.2269 -10.2195 -10.2188 -10.2110 -10.2079
-10.2069  -9.4896  -9.4882  -9.4867  -9.4849  -9.4844  -7.2544  -7.2530
 -7.2514  -7.2497  -7.2493  -7.2444  -7.2437  -7.2430  -7.2425  -7.2415
 -7.2411  -7.2397  -7.2393  -7.2390  -7.2386  -0.9470  -0.9337  -0.9043
 -0.8800  -0.8741  -0.8620  -0.8430  -0.7998  -0.7638  -0.7536  -0.7399
 -0.6650  -0.6462  -0.6279  -0.6068  -0.5499  -0.5325  -0.5268  -0.5150
 -0.4952  -0.4796  -0.4634  -0.4613  -0.4580  -0.4451  -0.4357  -0.4264
 -0.4106  -0.4014  -0.3936  -0.3890  -0.3659  -0.3614  -0.3549  -0.3471
 -0.3426  -0.3343  -0.3326  -0.3263  -0.3205  -0.2829  -0.2795  -0.2675
 -0.2634
 -- Virtual --
 -0.0589  -0.0524  -0.0486  -0.0415  -0.0302  -0.0212  -0.0116   0.0002
  0.0034   0.0104   0.0124   0.0232   0.0248   0.0320   0.0343   0.0456
  0.0463   0.0538   0.0568   0.0603   0.0641   0.0683   0.0775   0.0803
  0.0864   0.0878   0.0895   0.0956   0.0961   0.0982   0.1010   0.1082
  0.1105   0.1126   0.1153   0.1170   0.1190   0.1205   0.1247   0.1273
  0.1281   0.1327   0.1339   0.1378   0.1417   0.1439   0.1511   0.1524
  0.1579   0.1632   0.1678   0.1703   0.1767   0.1821   0.1858   0.1899
  0.1939   0.1959   0.2008   0.2060   0.2102   0.2139   0.2192   0.2212
  0.2293   0.2327   0.2378   0.2408   0.2453   0.2492   0.2523   0.2537
  0.2542   0.2586   0.2640   0.2667   0.2718   0.2790   0.2826   0.2847
  0.2885   0.2924   0.2936   0.2981   0.3042   0.3068   0.3131   0.3230
  0.3307   0.3325   0.3406   0.3438   0.3601   0.3651   0.4164   0.4211
  0.4316   0.4393   0.4434   0.4470   0.4522   0.4578   0.4659   0.4667
  0.4739   0.4836   0.4856   0.4894   0.5040   0.5089   0.5160   0.5186
  0.5367   0.5409   0.5455   0.5502   0.5675   0.5702   0.5726   0.5790
  0.5827   0.5898   0.5973   0.6134   0.6154   0.6186   0.6346   0.6417
  0.6483   0.6508   0.6561   0.6617   0.6651   0.6742   0.6902   0.6935
  0.7006   0.7063   0.7233   0.7267   0.7350   0.7457   0.7751   0.7933
  0.8013   0.8141   0.8242   0.8287   0.8364   0.8408   0.8437   0.8441
  0.8463   0.8514   0.8543   0.8575   0.8602   0.8619   0.8709   0.8778
  0.8785   0.8880   0.8982   0.9023   0.9042   0.9104   0.9180   0.9209
  0.9285   0.9339   0.9488   0.9516   0.9530   0.9583   0.9613   0.9667
  0.9782   0.9848   0.9908   0.9932   1.0048   1.0173   1.0267   1.0416
  1.0472   1.0563   1.1077   1.1149   1.1336   1.1561   1.1666   1.2111
  1.2190   1.2213   1.2390   1.2530   1.2591   1.2665   1.2695   1.2744
  1.2929   1.3027   1.3247   1.3416   1.3559   1.3677   1.3951   1.4042
  1.4334   1.4823   1.4871   1.5086   1.5451   1.5560   1.5594   1.5638
  1.5712   1.5982   1.6123   1.6375   1.6490   1.6563   1.6887   1.6986
  1.7185   1.7435   1.7524   1.7571   1.7961   1.8181   1.8233   1.8390
  1.8531   1.8622   1.8784   1.9056   1.9145   1.9319   1.9360   1.9386
  1.9739   1.9860   2.0067   2.0192   2.0316   2.0444   2.0676   2.0908
  2.1206   2.1545   2.1767   2.1950   2.2330   2.2369   2.2510   2.2575
  2.2699   2.2816   2.2916   2.3119   2.3218   2.3410   2.3560   2.3735
  2.4191   2.4327   2.4362   2.4519   2.4636   2.4878   2.4951   2.5229
  2.5327   2.5405   2.5489   2.5747   2.6008   2.6089   2.6280   2.6757
  2.6866   2.6982   2.7111   2.7163   2.7322   2.7424   2.7479   2.7598
  2.7651   2.7756   2.7848   2.8014   2.8333   2.8381   2.8457   2.8801
  2.9033   2.9833   2.9854   3.0686   3.0925   3.0935   3.1265   3.1336
  3.1471   3.1890   3.2134   3.2363   3.2849   3.3481   3.3535   3.3982
  3.5062   3.5185   3.5436   3.6455   3.7218   3.7717   3.8213   3.9058
  3.9610   4.0481   4.1012   4.1236   4.3305   4.8106   4.8159   9.7617
  9.7822   9.7975   9.8218   9.8381  23.3898  23.5350  23.8310  23.8797
 23.8880  23.9008  23.9505  24.0097  24.0354  24.0652  24.1192  24.1578
 25.7808  25.8036  25.8628  25.8742  25.9659  26.0865  26.1393  26.1592
 26.2575  26.3609  26.5087  26.5829  26.7001  26.7994  26.9079 215.7532
215.7766 215.7937 215.8267 215.8408
 --------------------------------------------------------------

          Ground-State Mulliken Net Atomic Charges

     Atom                 Charge (a.u.)
  ----------------------------------------
      1 C                    -0.168382
      2 C                    -0.973567
      3 H                     0.230504
      4 C                     0.293862
      5 Cl                    0.594330
      6 C                    -0.054291
      7 Cl                    0.524946
      8 C                    -0.270686
      9 H                     0.229298
     10 C                    -0.673864
     11 Cl                    0.432294
     12 C                     0.186530
     13 C                    -1.288020
     14 Cl                    0.525571
     15 C                     0.764616
     16 Cl                    0.523852
     17 C                    -0.500484
     18 H                     0.210707
     19 C                    -0.589454
     20 H                     0.177999
     21 C                    -0.359104
     22 H                     0.183343
  ----------------------------------------
  Sum of atomic charges =     0.000000

 -----------------------------------------------------------------
                    Cartesian Multipole Moments
 -----------------------------------------------------------------
    Charge (ESU x 10^10)
                 0.0000
    Dipole Moment (Debye)
         X       0.7785      Y      -2.2097      Z      -1.4829
       Tot       2.7727
    Quadrupole Moments (Debye-Ang)
        XX    -130.4484     XY      -7.6871     YY    -132.9208
        XZ      -1.3847     YZ       4.4767     ZZ    -133.4911
    Octopole Moments (Debye-Ang^2)
       XXX    -129.2665    XXY     -72.0722    XYY     -44.9579
       YYY    -185.6871    XXZ     -31.3290    XYZ      10.3744
       YYZ      -8.7313    XZZ     -21.4462    YZZ     -68.9864
       ZZZ     -25.9855
    Hexadecapole Moments (Debye-Ang^3)
      XXXX   -5241.0089   XXXY    -575.9628   XXYY   -1139.2875
      XYYY    -512.0317   YYYY   -1443.1839   XXXZ    1090.0446
      XXYZ     145.9645   XYYZ     389.7214   YYYZ     353.3694
      XXZZ   -1321.0719   XYZZ    -202.9636   YYZZ    -717.3852
      XZZZ    1155.1824   YZZZ     323.7968   ZZZZ   -2900.4273
 -----------------------------------------------------------------
 Calculating analytic gradient of the SCF energy
 Gradient of SCF Energy
            1           2           3           4           5           6
    1  -0.0009430   0.0003418  -0.0000328  -0.0004375   0.0000530   0.0004556
    2  -0.0001526   0.0002009   0.0000117   0.0002165  -0.0000404   0.0000551
    3   0.0007223  -0.0000380  -0.0002311  -0.0007818   0.0005484  -0.0002416
            7           8           9          10          11          12
    1  -0.0001976  -0.0001929   0.0000944   0.0007636   0.0004943   0.0007937
    2  -0.0000411   0.0000708  -0.0000822   0.0003128  -0.0004095   0.0000208
    3   0.0002205   0.0006668  -0.0000148  -0.0007354   0.0002560  -0.0001624
           13          14          15          16          17          18
    1  -0.0001758  -0.0007034  -0.0002980   0.0002730   0.0001727  -0.0001207
    2  -0.0009352   0.0000806  -0.0005834   0.0004173   0.0005873  -0.0001564
    3  -0.0005250   0.0004651  -0.0004129   0.0002448   0.0000812  -0.0001094
           19          20          21          22
    1   0.0000917  -0.0001357  -0.0003100   0.0000135
    2   0.0000145  -0.0000977   0.0007376  -0.0002276
    3   0.0000765  -0.0000195  -0.0000087  -0.0000011
 Max gradient component =       9.430E-04
 RMS gradient           =       3.891E-04
 Gradient time:  CPU 192.36 s  wall 32.27 s
 Geometry Optimization Parameters
   NAtoms,    NIC,     NZ,  NCons,   NDum,   NFix, NCnnct, MaxDiis
       22     155      22       0       0       0       0       0

 Cartesian Hessian Update
 Hessian updated using BFGS update


** GEOMETRY OPTIMIZATION IN DELOCALIZED INTERNAL COORDINATES **
   Searching for a Minimum

   Optimization Cycle:   9

                       Coordinates (Angstroms)
     ATOM                X               Y               Z
      1  C         0.0018832563    0.0071099071    0.0044649433
      2  C        -0.0692249656   -0.4762725176    1.3110070093
      3  H         0.8226679548   -0.8693858254    1.7814936190
      4  C        -1.2602932481   -0.4546092121    2.0307747743
      5  Cl       -1.2665497553   -1.0711203588    3.6656277778
      6  C        -2.4154547014    0.0607100114    1.4377900619
      7  Cl       -3.9371920598    0.1126913627    2.2913158877
      8  C        -2.3660634241    0.5433811078    0.1335145162
      9  H        -3.2604289911    0.9376175065   -0.3283525910
     10  C        -1.1683567303    0.5127190488   -0.5709259489
     11  Cl       -1.1519170779    1.1239311160   -2.2133777324
     12  C         1.2968571004   -0.0326370172   -0.7379503949
     13  C         2.1712390675    1.0636729708   -0.7283593822
     14  Cl        1.7356938948    2.4948981716    0.1762525274
     15  C         3.3756263741    1.0074112386   -1.4388983622
     16  Cl        4.4898514715    2.3561480085   -1.4408738888
     17  C         3.7103641111   -0.1356981965   -2.1595226525
     18  H         4.6435932899   -0.1615559500   -2.7070086045
     19  C         2.8472611725   -1.2252706640   -2.1677045984
     20  H         3.1080977819   -2.1142704726   -2.7295005227
     21  C         1.6500013912   -1.1728517615   -1.4613812913
     22  H         0.9722281157   -2.0183746878   -1.4725175038
   Point Group: c1    Number of degrees of freedom:    60


   Energy is  -2761.516388684

 Hessian updated using BFGS update

 60 Hessian modes will be used to form the next step
  Hessian Eigenvalues:
     0.001023    0.019448    0.020726    0.023168    0.023514    0.023609
     0.023833    0.023933    0.023952    0.024063    0.024085    0.024115
     0.024118    0.024132    0.024191    0.024319    0.024635    0.026680
     0.031427    0.159370    0.160029    0.160113    0.160420    0.165134
     0.221154    0.225657    0.232874    0.238535    0.242424    0.249325
     0.249680    0.250030    0.250199    0.256134    0.257943    0.287269
     0.299995    0.300843    0.301103    0.302875    0.313179    0.346554
     0.355868    0.356651    0.356721    0.356760    0.361264    0.397417
     0.428961    0.434215    0.441741    0.464199    0.468653    0.470772
     0.476232    0.477190    0.479296    0.483407    0.506107    0.854981

 Minimum search - taking simple RFO step
 Searching for Lamda that Minimizes Along All modes
 Value Taken    Lamda =  -0.00004577
 Step Taken.  Stepsize is  0.079907

                             Maximum     Tolerance    Cnvgd?
         Gradient           0.003150      0.000300      NO
         Displacement       0.068897      0.001200      NO
         Energy change     -0.000083      0.000001      NO


 New Cartesian Coordinates Obtained by Inverse Iteration

 Displacement from previous Coordinates is:  0.288258
 ----------------------------------------------------------------
             Standard Nuclear Orientation (Angstroms)
    I     Atom           X                Y                Z
 ----------------------------------------------------------------
    1      C       0.0042639722     0.0114731943     0.0082756215
    2      C      -0.0748625345    -0.4955112235     1.3053040114
    3      H       0.8110590585    -0.9080500048     1.7704961738
    4      C      -1.2672909803    -0.4756743190     2.0231655860
    5      Cl     -1.2827240554    -1.1270695406     3.6448571623
    6      C      -2.4162016259     0.0611444504     1.4380832931
    7      Cl     -3.9396992853     0.1102151940     2.2883368337
    8      C      -2.3598839179     0.5647772813     0.1417058149
    9      H      -3.2501305478     0.9730445503    -0.3159599171
   10      C      -1.1616449337     0.5347338902    -0.5615940497
   11      Cl     -1.1409560245     1.1651923506    -2.1962732051
   12      C       1.2980700305    -0.0292210597    -0.7341820607
   13      C       2.1647186545     1.0746322182    -0.7455638696
   14      Cl      1.7232865180     2.5192718948     0.1354903004
   15      C       3.3673127809     1.0154144957    -1.4585211253
   16      Cl      4.4714408887     2.3721996817    -1.4903582982
   17      C       3.7103792954    -0.1376010566    -2.1595979444
   18      H       4.6419180237    -0.1652705989    -2.7097332101
   19      C       2.8568466876    -1.2344310217    -2.1455277634
   20      H       3.1232714082    -2.1315144251    -2.6915730096
   21      C       1.6605693961    -1.1789842053    -1.4376392116
   22      H       0.9901412192    -2.0305279598    -1.4333234885
 ----------------------------------------------------------------
 Nuclear Repulsion Energy =        1728.71993827 hartrees
 There are       81 alpha and       81 beta electrons
 Applying Cartesian multipole field
    Component          Value
    ---------          -----
     (2,0,0)        1.00000E-12
     (0,2,0)        2.00000E-11
     (0,0,2)       -3.00000E-11
 Nucleus-field energy     =    -0.0000000383 hartrees
 Requested basis set is 6-311++G(d,p)
 There are 162 shells and 449 basis functions
 A cutoff of  1.0D-15 yielded  10166 shell pairs
 There are     84574 function pairs (     90890 Cartesian)
 Smallest overlap matrix eigenvalue = 2.31E-07
 Linear dependence detected in AO basis
 Number of orthogonalized atomic orbitals = 445
 Maximum deviation from orthogonality = 3.974E-10
 Guess from superposition of atomic densities
 Warning:  Energy on first SCF cycle will be non-variational
 SAD guess density has 162.000000 electrons

 -----------------------------------------------------------------------
  General SCF calculation program by
  Eric Jon Sundstrom, Paul Horn, Yuezhi Mao, Dmitri Zuev, Alec White,
  David Stuck, Shaama M.S., Shane Yost, Joonho Lee, David Small,
  Daniel Levine, Susi Lehtola, Hugh Burton, Evgeny Epifanovsky,
  Bang C. Huynh
 -----------------------------------------------------------------------
 Exchange:     0.2000 Hartree-Fock + 0.0800 Slater + 0.7200 B88
 Correlation:  0.1900 VWN1RPA + 0.8100 LYP
 Using SG-1 standard quadrature grid
 using 6 threads for integral computing
 -------------------------------------------------------
 OpenMP Integral computing Module                
 Release: version 2.0, May 2017, Q-Chem Inc. Pleasanton 
 -------------------------------------------------------
 A restricted SCF calculation will be
 performed using DIIS
 SCF converges when DIIS error is below 1.0e-08
 ---------------------------------------
  Cycle       Energy         DIIS error
 ---------------------------------------
    1   -2765.4968741591      2.92e-02  
    2   -2761.3694766983      2.38e-03  
    3   -2761.2580710453      3.05e-03  
    4   -2761.5034499470      6.72e-04  
    5   -2761.5139802768      3.05e-04  
    6   -2761.5161639831      1.01e-04  
    7   -2761.5163898342      3.34e-05  
    8   -2761.5164146410      1.45e-05  
    9   -2761.5164198795      2.64e-06  
   10   -2761.5164200385      1.07e-06  
   11   -2761.5164200668      2.55e-07  
   12   -2761.5164200682      1.22e-07  
   13   -2761.5164200690      3.84e-08  
   14   -2761.5164200690      9.85e-09  Convergence criterion met
 ---------------------------------------
 SCF time:   CPU 614.29s  wall 108.00s 
 SCF   energy in the final basis set =    -2761.5164200690
 Total energy in the final basis set =    -2761.5164200690

 --------------------------------------------------------------

                    Orbital Energies (a.u.)
 --------------------------------------------------------------

 Alpha MOs
 -- Occupied --
********-101.5738-101.5720-101.5701-101.5698 -10.2718 -10.2685 -10.2672
-10.2671 -10.2650 -10.2295 -10.2270 -10.2195 -10.2189 -10.2109 -10.2080
-10.2069  -9.4896  -9.4883  -9.4867  -9.4848  -9.4843  -7.2545  -7.2531
 -7.2513  -7.2496  -7.2492  -7.2445  -7.2438  -7.2430  -7.2426  -7.2415
 -7.2411  -7.2396  -7.2392  -7.2389  -7.2385  -0.9470  -0.9336  -0.9043
 -0.8800  -0.8740  -0.8621  -0.8430  -0.7999  -0.7638  -0.7536  -0.7399
 -0.6652  -0.6461  -0.6277  -0.6069  -0.5499  -0.5326  -0.5268  -0.5149
 -0.4953  -0.4796  -0.4634  -0.4613  -0.4579  -0.4451  -0.4356  -0.4264
 -0.4106  -0.4014  -0.3937  -0.3890  -0.3659  -0.3613  -0.3548  -0.3471
 -0.3425  -0.3343  -0.3325  -0.3263  -0.3205  -0.2832  -0.2793  -0.2675
 -0.2633
 -- Virtual --
 -0.0589  -0.0536  -0.0476  -0.0415  -0.0301  -0.0213  -0.0117   0.0002
  0.0035   0.0103   0.0125   0.0232   0.0248   0.0320   0.0343   0.0457
  0.0461   0.0536   0.0568   0.0602   0.0642   0.0682   0.0775   0.0804
  0.0868   0.0870   0.0895   0.0957   0.0962   0.0980   0.1012   0.1083
  0.1106   0.1126   0.1152   0.1171   0.1190   0.1205   0.1249   0.1270
  0.1282   0.1330   0.1338   0.1376   0.1417   0.1442   0.1506   0.1529
  0.1578   0.1631   0.1675   0.1706   0.1771   0.1819   0.1857   0.1899
  0.1935   0.1956   0.2007   0.2060   0.2108   0.2140   0.2190   0.2215
  0.2300   0.2326   0.2376   0.2410   0.2458   0.2494   0.2524   0.2533
  0.2537   0.2587   0.2635   0.2670   0.2720   0.2791   0.2827   0.2848
  0.2886   0.2925   0.2931   0.2981   0.3045   0.3063   0.3127   0.3228
  0.3298   0.3324   0.3405   0.3435   0.3595   0.3649   0.4164   0.4218
  0.4310   0.4389   0.4437   0.4471   0.4525   0.4571   0.4661   0.4669
  0.4739   0.4840   0.4850   0.4896   0.5047   0.5096   0.5160   0.5184
  0.5361   0.5412   0.5460   0.5495   0.5662   0.5706   0.5726   0.5789
  0.5825   0.5900   0.5972   0.6134   0.6157   0.6183   0.6344   0.6414
  0.6474   0.6507   0.6572   0.6615   0.6636   0.6735   0.6909   0.6941
  0.7002   0.7053   0.7228   0.7257   0.7330   0.7467   0.7760   0.7927
  0.8011   0.8133   0.8246   0.8284   0.8360   0.8405   0.8430   0.8443
  0.8460   0.8508   0.8553   0.8582   0.8605   0.8606   0.8698   0.8779
  0.8790   0.8879   0.8980   0.9031   0.9047   0.9098   0.9186   0.9208
  0.9283   0.9329   0.9487   0.9508   0.9539   0.9592   0.9614   0.9686
  0.9776   0.9840   0.9906   0.9930   1.0042   1.0175   1.0262   1.0421
  1.0465   1.0561   1.1091   1.1137   1.1344   1.1546   1.1655   1.2093
  1.2197   1.2215   1.2389   1.2506   1.2596   1.2656   1.2702   1.2739
  1.2932   1.3012   1.3246   1.3410   1.3555   1.3671   1.3946   1.4045
  1.4349   1.4822   1.4886   1.5083   1.5451   1.5555   1.5582   1.5643
  1.5706   1.5989   1.6107   1.6371   1.6487   1.6568   1.6883   1.6963
  1.7188   1.7437   1.7515   1.7575   1.7934   1.8187   1.8235   1.8387
  1.8534   1.8615   1.8788   1.9057   1.9139   1.9314   1.9358   1.9383
  1.9739   1.9853   2.0061   2.0181   2.0311   2.0455   2.0676   2.0907
  2.1203   2.1542   2.1764   2.1961   2.2324   2.2368   2.2518   2.2581
  2.2694   2.2820   2.2914   2.3104   2.3222   2.3419   2.3555   2.3720
  2.4196   2.4323   2.4359   2.4529   2.4630   2.4886   2.4932   2.5229
  2.5330   2.5419   2.5499   2.5746   2.6001   2.6091   2.6286   2.6749
  2.6859   2.6991   2.7104   2.7141   2.7329   2.7418   2.7470   2.7601
  2.7649   2.7753   2.7849   2.8009   2.8331   2.8407   2.8456   2.8781
  2.9035   2.9829   2.9861   3.0682   3.0916   3.0931   3.1255   3.1349
  3.1465   3.1896   3.2132   3.2350   3.2827   3.3478   3.3527   3.3977
  3.5051   3.5174   3.5433   3.6452   3.7204   3.7716   3.8213   3.9052
  3.9607   4.0479   4.1007   4.1232   4.3318   4.8093   4.8166   9.7615
  9.7819   9.7973   9.8187   9.8383  23.3889  23.5350  23.8309  23.8797
 23.8874  23.9015  23.9503  24.0088  24.0351  24.0647  24.1186  24.1571
 25.7806  25.8051  25.8628  25.8752  25.9690  26.0853  26.1389  26.1584
 26.2531  26.3663  26.5088  26.5814  26.7015  26.8008  26.9047 215.7529
215.7763 215.7934 215.8229 215.8412
 --------------------------------------------------------------

          Ground-State Mulliken Net Atomic Charges

     Atom                 Charge (a.u.)
  ----------------------------------------
      1 C                    -0.134505
      2 C                    -0.972097
      3 H                     0.229786
      4 C                     0.297306
      5 Cl                    0.592871
      6 C                    -0.051737
      7 Cl                    0.523087
      8 C                    -0.290165
      9 H                     0.228052
     10 C                    -0.720444
     11 Cl                    0.429503
     12 C                     0.230793
     13 C                    -1.250037
     14 Cl                    0.521119
     15 C                     0.716956
     16 Cl                    0.523875
     17 C                    -0.508954
     18 H                     0.209734
     19 C                    -0.582048
     20 H                     0.178245
     21 C                    -0.354638
     22 H                     0.183298
  ----------------------------------------
  Sum of atomic charges =     0.000000

 -----------------------------------------------------------------
                    Cartesian Multipole Moments
 -----------------------------------------------------------------
    Charge (ESU x 10^10)
                 0.0000
    Dipole Moment (Debye)
         X       0.7903      Y      -2.2211      Z      -1.4495
       Tot       2.7675
    Quadrupole Moments (Debye-Ang)
        XX    -130.4162     XY      -7.8330     YY    -132.8551
        XZ      -1.3352     YZ       4.4795     ZZ    -133.6322
    Octopole Moments (Debye-Ang^2)
       XXX    -127.6230    XXY     -72.4765    XYY     -44.4413
       YYY    -186.8973    XXZ     -30.1004    XYZ      10.4082
       YYZ      -7.5578    XZZ     -21.4142    YZZ     -69.1918
       ZZZ     -22.4555
    Hexadecapole Moments (Debye-Ang^3)
      XXXX   -5227.0457   XXXY    -579.8527   XXYY   -1142.5287
      XYYY    -515.3476   YYYY   -1479.5344   XXXZ    1103.6982
      XXYZ     153.5089   XYYZ     394.0035   YYYZ     374.4664
      XXZZ   -1317.2264   XYZZ    -203.4147   YYZZ    -721.2969
      XZZZ    1170.3180   YZZZ     343.9584   ZZZZ   -2889.5828
 -----------------------------------------------------------------
 Calculating analytic gradient of the SCF energy
 Gradient of SCF Energy
            1           2           3           4           5           6
    1  -0.0002112   0.0002149  -0.0001233  -0.0005220   0.0000949   0.0005174
    2  -0.0001598   0.0001467  -0.0001371   0.0004156  -0.0001626   0.0000661
    3   0.0009199  -0.0000981  -0.0001859  -0.0009452   0.0006688   0.0000336
            7           8           9          10          11          12
    1  -0.0002037  -0.0001892   0.0001170   0.0007327   0.0003646  -0.0001981
    2  -0.0000830   0.0001283  -0.0000864   0.0002931  -0.0004819  -0.0004489
    3   0.0001519   0.0005729  -0.0000495  -0.0010740   0.0003121  -0.0000719
           13          14          15          16          17          18
    1   0.0001517  -0.0005958  -0.0004767   0.0003580   0.0003593  -0.0001738
    2  -0.0008104   0.0005130  -0.0004564   0.0003683   0.0006932  -0.0001943
    3  -0.0005231   0.0004786  -0.0001974   0.0001196   0.0000062  -0.0001262
           19          20          21          22
    1   0.0001285  -0.0001788  -0.0001966   0.0000302
    2  -0.0000609  -0.0001139   0.0008732  -0.0003018
    3   0.0000894   0.0000086  -0.0000426  -0.0000478
 Max gradient component =       1.074E-03
 RMS gradient           =       3.957E-04
 Gradient time:  CPU 192.52 s  wall 32.30 s
 Geometry Optimization Parameters
   NAtoms,    NIC,     NZ,  NCons,   NDum,   NFix, NCnnct, MaxDiis
       22     155      22       0       0       0       0       0

 Cartesian Hessian Update
 Hessian updated using BFGS update


** GEOMETRY OPTIMIZATION IN DELOCALIZED INTERNAL COORDINATES **
   Searching for a Minimum

   Optimization Cycle:  10

                       Coordinates (Angstroms)
     ATOM                X               Y               Z
      1  C         0.0042639722    0.0114731943    0.0082756215
      2  C        -0.0748625345   -0.4955112235    1.3053040114
      3  H         0.8110590585   -0.9080500048    1.7704961738
      4  C        -1.2672909803   -0.4756743190    2.0231655860
      5  Cl       -1.2827240554   -1.1270695406    3.6448571623
      6  C        -2.4162016259    0.0611444504    1.4380832931
      7  Cl       -3.9396992853    0.1102151940    2.2883368337
      8  C        -2.3598839179    0.5647772813    0.1417058149
      9  H        -3.2501305478    0.9730445503   -0.3159599171
     10  C        -1.1616449337    0.5347338902   -0.5615940497
     11  Cl       -1.1409560245    1.1651923506   -2.1962732051
     12  C         1.2980700305   -0.0292210597   -0.7341820607
     13  C         2.1647186545    1.0746322182   -0.7455638696
     14  Cl        1.7232865180    2.5192718948    0.1354903004
     15  C         3.3673127809    1.0154144957   -1.4585211253
     16  Cl        4.4714408887    2.3721996817   -1.4903582982
     17  C         3.7103792954   -0.1376010566   -2.1595979444
     18  H         4.6419180237   -0.1652705989   -2.7097332101
     19  C         2.8568466876   -1.2344310217   -2.1455277634
     20  H         3.1232714082   -2.1315144251   -2.6915730096
     21  C         1.6605693961   -1.1789842053   -1.4376392116
     22  H         0.9901412192   -2.0305279598   -1.4333234885
   Point Group: c1    Number of degrees of freedom:    60


   Energy is  -2761.516420069

 Hessian updated using BFGS update

 60 Hessian modes will be used to form the next step
  Hessian Eigenvalues:
     0.001777    0.015828    0.019542    0.022988    0.023498    0.023560
     0.023810    0.023913    0.023945    0.024002    0.024077    0.024109
     0.024118    0.024128    0.024168    0.024288    0.024998    0.027218
     0.029706    0.154767    0.159953    0.160061    0.160483    0.165505
     0.180860    0.221825    0.231972    0.238750    0.239470    0.244586
     0.249525    0.249717    0.250171    0.250850    0.256562    0.279589
     0.299048    0.300845    0.301702    0.302709    0.303842    0.341031
     0.355908    0.356604    0.356712    0.356758    0.360289    0.413804
     0.427874    0.433962    0.440543    0.458333    0.466597    0.470495
     0.475524    0.477483    0.478636    0.483430    0.499528    0.583277

 Minimum search - taking simple RFO step
 Searching for Lamda that Minimizes Along All modes
 Value Taken    Lamda =  -0.00009265
 Step Taken.  Stepsize is  0.056717

                             Maximum     Tolerance    Cnvgd?
         Gradient           0.002874      0.000300      NO
         Displacement       0.035188      0.001200      NO
         Energy change     -0.000031      0.000001      NO


 New Cartesian Coordinates Obtained by Inverse Iteration

 Displacement from previous Coordinates is:  0.223494
 ----------------------------------------------------------------
             Standard Nuclear Orientation (Angstroms)
    I     Atom           X                Y                Z
 ----------------------------------------------------------------
    1      C       0.0045929220     0.0357861994     0.0071004625
    2      C      -0.0706274748    -0.4760264868     1.3031003459
    3      H       0.8189280076    -0.8806719694     1.7686464243
    4      C      -1.2635522712    -0.4772373143     2.0201950908
    5      Cl     -1.2716738202    -1.1457096365     3.6348344570
    6      C      -2.4200568848     0.0438757515     1.4367410213
    7      Cl     -3.9446977289     0.0679030631     2.2847279450
    8      C      -2.3692635935     0.5519651198     0.1414851214
    9      H      -3.2650344816     0.9483579209    -0.3161161710
   10      C      -1.1709986874     0.5414371590    -0.5619617787
   11      Cl     -1.1684992917     1.1738822903    -2.1962516505
   12      C       1.2951410125    -0.0063222645    -0.7376332095
   13      C       2.1763673666     1.0880803471    -0.7491191054
   14      Cl      1.7592088988     2.5426368060     0.1272205548
   15      C       3.3801720141     1.0108563151    -1.4580817437
   16      Cl      4.5036304946     2.3512240397    -1.4947536128
   17      C       3.7137991716    -0.1491652183    -2.1529633361
   18      H       4.6477987992    -0.1890111901    -2.6980722100
   19      C       2.8479065008    -1.2356928630    -2.1385866569
   20      H       3.1065706708    -2.1388075146    -2.6781452400
   21      C       1.6498716930    -1.1625057270    -1.4358968099
   22      H       0.9703007105    -2.0066110409    -1.4306022551
 ----------------------------------------------------------------
 Nuclear Repulsion Energy =        1726.27295436 hartrees
 There are       81 alpha and       81 beta electrons
 Applying Cartesian multipole field
    Component          Value
    ---------          -----
     (2,0,0)        1.00000E-12
     (0,2,0)        2.00000E-11
     (0,0,2)       -3.00000E-11
 Nucleus-field energy     =    -0.0000000380 hartrees
 Requested basis set is 6-311++G(d,p)
 There are 162 shells and 449 basis functions
 A cutoff of  1.0D-15 yielded  10161 shell pairs
 There are     84549 function pairs (     90862 Cartesian)
 Smallest overlap matrix eigenvalue = 2.27E-07
 Linear dependence detected in AO basis
 Number of orthogonalized atomic orbitals = 445
 Maximum deviation from orthogonality = 2.960E-10
 Guess from superposition of atomic densities
 Warning:  Energy on first SCF cycle will be non-variational
 SAD guess density has 162.000000 electrons

 -----------------------------------------------------------------------
  General SCF calculation program by
  Eric Jon Sundstrom, Paul Horn, Yuezhi Mao, Dmitri Zuev, Alec White,
  David Stuck, Shaama M.S., Shane Yost, Joonho Lee, David Small,
  Daniel Levine, Susi Lehtola, Hugh Burton, Evgeny Epifanovsky,
  Bang C. Huynh
 -----------------------------------------------------------------------
 Exchange:     0.2000 Hartree-Fock + 0.0800 Slater + 0.7200 B88
 Correlation:  0.1900 VWN1RPA + 0.8100 LYP
 Using SG-1 standard quadrature grid
 using 6 threads for integral computing
 -------------------------------------------------------
 OpenMP Integral computing Module                
 Release: version 2.0, May 2017, Q-Chem Inc. Pleasanton 
 -------------------------------------------------------
 A restricted SCF calculation will be
 performed using DIIS
 SCF converges when DIIS error is below 1.0e-08
 ---------------------------------------
  Cycle       Energy         DIIS error
 ---------------------------------------
    1   -2765.4941692169      2.91e-02  
    2   -2761.3694843367      2.38e-03  
    3   -2761.2575357460      3.06e-03  
    4   -2761.5034726687      6.72e-04  
    5   -2761.5140054322      3.05e-04  
    6   -2761.5161860072      1.01e-04  
    7   -2761.5164110654      3.34e-05  
    8   -2761.5164358588      1.45e-05  
    9   -2761.5164411215      2.63e-06  
   10   -2761.5164412798      1.07e-06  
   11   -2761.5164413085      2.55e-07  
   12   -2761.5164413100      1.22e-07  
   13   -2761.5164413104      3.81e-08  
   14   -2761.5164413104      9.66e-09  Convergence criterion met
 ---------------------------------------
 SCF time:   CPU 613.08s  wall 108.00s 
 SCF   energy in the final basis set =    -2761.5164413104
 Total energy in the final basis set =    -2761.5164413104

 --------------------------------------------------------------

                    Orbital Energies (a.u.)
 --------------------------------------------------------------

 Alpha MOs
 -- Occupied --
********-101.5739-101.5721-101.5702-101.5698 -10.2718 -10.2685 -10.2676
-10.2674 -10.2650 -10.2299 -10.2274 -10.2195 -10.2190 -10.2109 -10.2079
-10.2069  -9.4898  -9.4883  -9.4867  -9.4849  -9.4843  -7.2546  -7.2532
 -7.2514  -7.2498  -7.2492  -7.2447  -7.2440  -7.2431  -7.2427  -7.2415
 -7.2412  -7.2398  -7.2392  -7.2391  -7.2385  -0.9469  -0.9337  -0.9044
 -0.8802  -0.8740  -0.8623  -0.8431  -0.8001  -0.7637  -0.7535  -0.7399
 -0.6653  -0.6462  -0.6276  -0.6071  -0.5500  -0.5326  -0.5268  -0.5149
 -0.4955  -0.4797  -0.4633  -0.4615  -0.4579  -0.4452  -0.4355  -0.4265
 -0.4106  -0.4013  -0.3940  -0.3890  -0.3661  -0.3613  -0.3548  -0.3472
 -0.3426  -0.3343  -0.3325  -0.3265  -0.3205  -0.2831  -0.2794  -0.2675
 -0.2635
 -- Virtual --
 -0.0589  -0.0535  -0.0483  -0.0414  -0.0299  -0.0213  -0.0117   0.0001
  0.0033   0.0104   0.0124   0.0233   0.0247   0.0319   0.0342   0.0456
  0.0460   0.0537   0.0567   0.0600   0.0644   0.0682   0.0775   0.0805
  0.0864   0.0869   0.0893   0.0957   0.0966   0.0980   0.1012   0.1081
  0.1104   0.1125   0.1151   0.1168   0.1189   0.1205   0.1247   0.1271
  0.1283   0.1326   0.1335   0.1375   0.1419   0.1440   0.1505   0.1531
  0.1577   0.1633   0.1669   0.1708   0.1772   0.1820   0.1852   0.1895
  0.1933   0.1959   0.2008   0.2055   0.2111   0.2137   0.2191   0.2212
  0.2296   0.2327   0.2374   0.2410   0.2456   0.2490   0.2520   0.2534
  0.2542   0.2585   0.2636   0.2666   0.2718   0.2792   0.2830   0.2852
  0.2885   0.2922   0.2931   0.2978   0.3040   0.3047   0.3125   0.3225
  0.3300   0.3323   0.3402   0.3440   0.3597   0.3651   0.4163   0.4213
  0.4308   0.4388   0.4438   0.4473   0.4526   0.4566   0.4657   0.4663
  0.4737   0.4844   0.4849   0.4895   0.5041   0.5087   0.5159   0.5190
  0.5356   0.5411   0.5459   0.5490   0.5673   0.5701   0.5732   0.5779
  0.5818   0.5887   0.5965   0.6128   0.6156   0.6171   0.6330   0.6405
  0.6466   0.6507   0.6573   0.6607   0.6632   0.6723   0.6895   0.6938
  0.7007   0.7054   0.7237   0.7263   0.7349   0.7476   0.7760   0.7924
  0.8021   0.8148   0.8242   0.8277   0.8354   0.8404   0.8430   0.8441
  0.8457   0.8509   0.8553   0.8580   0.8604   0.8611   0.8692   0.8768
  0.8806   0.8885   0.8974   0.9028   0.9056   0.9090   0.9182   0.9218
  0.9266   0.9325   0.9484   0.9511   0.9539   0.9590   0.9620   0.9689
  0.9771   0.9833   0.9912   0.9938   1.0057   1.0159   1.0244   1.0401
  1.0459   1.0555   1.1088   1.1135   1.1336   1.1549   1.1671   1.2092
  1.2186   1.2222   1.2386   1.2512   1.2581   1.2655   1.2716   1.2738
  1.2926   1.3013   1.3250   1.3406   1.3561   1.3649   1.3945   1.4044
  1.4352   1.4817   1.4887   1.5077   1.5455   1.5556   1.5592   1.5639
  1.5700   1.5985   1.6094   1.6368   1.6488   1.6578   1.6892   1.6948
  1.7184   1.7435   1.7508   1.7577   1.7918   1.8167   1.8241   1.8383
  1.8540   1.8606   1.8777   1.9060   1.9137   1.9312   1.9363   1.9373
  1.9737   1.9848   2.0060   2.0178   2.0312   2.0463   2.0681   2.0913
  2.1206   2.1553   2.1753   2.1970   2.2322   2.2367   2.2512   2.2579
  2.2688   2.2816   2.2912   2.3099   2.3213   2.3422   2.3552   2.3725
  2.4196   2.4330   2.4356   2.4523   2.4623   2.4878   2.4932   2.5229
  2.5324   2.5416   2.5489   2.5734   2.5992   2.6072   2.6281   2.6737
  2.6856   2.6989   2.7095   2.7148   2.7326   2.7418   2.7468   2.7591
  2.7640   2.7753   2.7849   2.8010   2.8334   2.8394   2.8458   2.8778
  2.9034   2.9829   2.9861   3.0680   3.0911   3.0929   3.1248   3.1329
  3.1466   3.1892   3.2124   3.2352   3.2828   3.3472   3.3531   3.3971
  3.5050   3.5182   3.5424   3.6456   3.7192   3.7721   3.8214   3.9051
  3.9608   4.0485   4.1001   4.1222   4.3325   4.8083   4.8157   9.7615
  9.7818   9.7972   9.8198   9.8359  23.3895  23.5346  23.8296  23.8798
 23.8862  23.9018  23.9492  24.0078  24.0348  24.0638  24.1176  24.1563
 25.7803  25.8041  25.8628  25.8740  25.9655  26.0840  26.1389  26.1554
 26.2524  26.3622  26.5075  26.5790  26.7007  26.8015  26.8997 215.7530
215.7762 215.7934 215.8241 215.8381
 --------------------------------------------------------------

          Ground-State Mulliken Net Atomic Charges

     Atom                 Charge (a.u.)
  ----------------------------------------
      1 C                    -0.043633
      2 C                    -1.007582
      3 H                     0.230223
      4 C                     0.269762
      5 Cl                    0.593085
      6 C                    -0.028604
      7 Cl                    0.521028
      8 C                    -0.316679
      9 H                     0.228212
     10 C                    -0.776275
     11 Cl                    0.433566
     12 C                     0.297947
     13 C                    -1.152710
     14 Cl                    0.507628
     15 C                     0.633323
     16 Cl                    0.529799
     17 C                    -0.537317
     18 H                     0.209913
     19 C                    -0.583752
     20 H                     0.178575
     21 C                    -0.369343
     22 H                     0.182834
  ----------------------------------------
  Sum of atomic charges =     0.000000

 -----------------------------------------------------------------
                    Cartesian Multipole Moments
 -----------------------------------------------------------------
    Charge (ESU x 10^10)
                -0.0000
    Dipole Moment (Debye)
         X       0.7662      Y      -2.2196      Z      -1.4303
       Tot       2.7495
    Quadrupole Moments (Debye-Ang)
        XX    -130.4520     XY      -7.8405     YY    -132.9175
        XZ      -1.2822     YZ       4.5440     ZZ    -133.6840
    Octopole Moments (Debye-Ang^2)
       XXX    -129.8613    XXY     -72.5080    XYY     -44.8633
       YYY    -185.8276    XXZ     -29.3599    XYZ      10.5157
       YYZ      -7.2172    XZZ     -22.3328    YZZ     -68.8584
       ZZZ     -21.2164
    Hexadecapole Moments (Debye-Ang^3)
      XXXX   -5268.0347   XXXY    -591.9051   XXYY   -1150.4062
      XYYY    -526.8731   YYYY   -1483.4286   XXXZ    1101.6740
      XXYZ     156.0987   XYYZ     393.0911   YYYZ     381.4921
      XXZZ   -1323.8409   XYZZ    -207.3018   YYZZ    -720.0912
      XZZZ    1169.1483   YZZZ     350.5358   ZZZZ   -2882.0801
 -----------------------------------------------------------------
 Calculating analytic gradient of the SCF energy
 Gradient of SCF Energy
            1           2           3           4           5           6
    1   0.0017725  -0.0002236  -0.0001860  -0.0004474   0.0000904   0.0003858
    2  -0.0002007   0.0000339  -0.0002102   0.0006442  -0.0003416  -0.0002060
    3   0.0006247  -0.0001024   0.0000357  -0.0008757   0.0005116   0.0005625
            7           8           9          10          11          12
    1  -0.0000835   0.0000327   0.0000788   0.0000605  -0.0003264  -0.0022956
    2  -0.0000590   0.0001146  -0.0000286   0.0001027  -0.0003665  -0.0008341
    3   0.0000278   0.0000822  -0.0001103  -0.0012654   0.0002702   0.0003094
           13          14          15          16          17          18
    1   0.0006264   0.0002932  -0.0008809   0.0004202   0.0005601  -0.0001799
    2  -0.0002045   0.0009203   0.0002235  -0.0000379   0.0004126  -0.0001593
    3  -0.0004404   0.0003728   0.0003209  -0.0000721  -0.0001082  -0.0000874
           19          20          21          22
    1   0.0000848  -0.0001529   0.0002767   0.0000944
    2  -0.0001833  -0.0000646   0.0006502  -0.0002056
    3   0.0000289   0.0000901  -0.0000773  -0.0000977
 Max gradient component =       2.296E-03
 RMS gradient           =       5.229E-04
 Gradient time:  CPU 192.10 s  wall 32.23 s
 Geometry Optimization Parameters
   NAtoms,    NIC,     NZ,  NCons,   NDum,   NFix, NCnnct, MaxDiis
       22     155      22       0       0       0       0       0

 Cartesian Hessian Update
 Hessian updated using BFGS update


** GEOMETRY OPTIMIZATION IN DELOCALIZED INTERNAL COORDINATES **
   Searching for a Minimum

   Optimization Cycle:  11

                       Coordinates (Angstroms)
     ATOM                X               Y               Z
      1  C         0.0045929220    0.0357861994    0.0071004625
      2  C        -0.0706274748   -0.4760264868    1.3031003459
      3  H         0.8189280076   -0.8806719694    1.7686464243
      4  C        -1.2635522712   -0.4772373143    2.0201950908
      5  Cl       -1.2716738202   -1.1457096365    3.6348344570
      6  C        -2.4200568848    0.0438757515    1.4367410213
      7  Cl       -3.9446977289    0.0679030631    2.2847279450
      8  C        -2.3692635935    0.5519651198    0.1414851214
      9  H        -3.2650344816    0.9483579209   -0.3161161710
     10  C        -1.1709986874    0.5414371590   -0.5619617787
     11  Cl       -1.1684992917    1.1738822903   -2.1962516505
     12  C         1.2951410125   -0.0063222645   -0.7376332095
     13  C         2.1763673666    1.0880803471   -0.7491191054
     14  Cl        1.7592088988    2.5426368060    0.1272205548
     15  C         3.3801720141    1.0108563151   -1.4580817437
     16  Cl        4.5036304946    2.3512240397   -1.4947536128
     17  C         3.7137991716   -0.1491652183   -2.1529633361
     18  H         4.6477987992   -0.1890111901   -2.6980722100
     19  C         2.8479065008   -1.2356928630   -2.1385866569
     20  H         3.1065706708   -2.1388075146   -2.6781452400
     21  C         1.6498716930   -1.1625057270   -1.4358968099
     22  H         0.9703007105   -2.0066110409   -1.4306022551
   Point Group: c1    Number of degrees of freedom:    60


   Energy is  -2761.516441310

 Hessian updated using BFGS update

 60 Hessian modes will be used to form the next step
  Hessian Eigenvalues:
     0.001961    0.018433    0.019710    0.022637    0.023493    0.023560
     0.023869    0.023923    0.023945    0.024050    0.024094    0.024116
     0.024118    0.024132    0.024283    0.024365    0.024987    0.027585
     0.028807    0.158791    0.159961    0.160092    0.160489    0.165146
     0.216566    0.223281    0.233800    0.238471    0.241107    0.244048
     0.249543    0.249724    0.250176    0.256126    0.256912    0.276555
     0.300156    0.300844    0.301939    0.302681    0.310020    0.338534
     0.355981    0.356597    0.356714    0.356764    0.359887    0.405789
     0.431810    0.438561    0.444835    0.456546    0.468533    0.472918
     0.474878    0.477979    0.478322    0.486548    0.496377    0.529835

 Minimum search - taking simple RFO step
 Searching for Lamda that Minimizes Along All modes
 Value Taken    Lamda =  -0.00006801
 Step Taken.  Stepsize is  0.121686

                             Maximum     Tolerance    Cnvgd?
         Gradient           0.001138      0.000300      NO
         Displacement       0.107120      0.001200      NO
         Energy change     -0.000021      0.000001      NO


 New Cartesian Coordinates Obtained by Inverse Iteration

 Displacement from previous Coordinates is:  0.438525
 ----------------------------------------------------------------
             Standard Nuclear Orientation (Angstroms)
    I     Atom           X                Y                Z
 ----------------------------------------------------------------
    1      C       0.0054874180     0.0343913079     0.0086043865
    2      C      -0.0786570239    -0.5075326456     1.2914928124
    3      H       0.8048661955    -0.9346167789     1.7485788157
    4      C      -1.2728502288    -0.5089816501     2.0069321883
    5      Cl     -1.2939737216    -1.2169776643     3.6044069341
    6      C      -2.4202826468     0.0441671928     1.4358028873
    7      Cl     -3.9445079649     0.0728131104     2.2845074253
    8      C      -2.3596673888     0.5850358922     0.1542797611
    9      H      -3.2484402226     1.0078621341    -0.2933865119
   10      C      -1.1609093006     0.5739655420    -0.5478407258
   11      Cl     -1.1439669202     1.2482860464    -2.1650300158
   12      C       1.2970012822    -0.0088751845    -0.7353290073
   13      C       2.1607928342     1.0975419594    -0.7769638781
   14      Cl      1.7219499560     2.5646229942     0.0657124746
   15      C       3.3637236901     1.0212556280    -1.4865766659
   16      Cl      4.4641252952     2.3790990887    -1.5614749228
   17      C       3.7143578002    -0.1512449671    -2.1517307702
   18      H       4.6477814582    -0.1902274973    -2.6979890200
   19      C       2.8659115780    -1.2504290571    -2.1068783668
   20      H       3.1376897866    -2.1631308350    -2.6233634848
   21      C       1.6682191702    -1.1776169746    -1.4031640449
   22      H       1.0012329820    -2.0311638553    -1.3747226277
 ----------------------------------------------------------------
 Nuclear Repulsion Energy =        1727.71481615 hartrees
 There are       81 alpha and       81 beta electrons
 Applying Cartesian multipole field
    Component          Value
    ---------          -----
     (2,0,0)        1.00000E-12
     (0,2,0)        2.00000E-11
     (0,0,2)       -3.00000E-11
 Nucleus-field energy     =    -0.0000000367 hartrees
 Requested basis set is 6-311++G(d,p)
 There are 162 shells and 449 basis functions
 A cutoff of  1.0D-15 yielded  10160 shell pairs
 There are     84549 function pairs (     90868 Cartesian)
 Smallest overlap matrix eigenvalue = 2.31E-07
 Linear dependence detected in AO basis
 Number of orthogonalized atomic orbitals = 446
 Maximum deviation from orthogonality = 9.389E-10
 Guess from superposition of atomic densities
 Warning:  Energy on first SCF cycle will be non-variational
 SAD guess density has 162.000000 electrons

 -----------------------------------------------------------------------
  General SCF calculation program by
  Eric Jon Sundstrom, Paul Horn, Yuezhi Mao, Dmitri Zuev, Alec White,
  David Stuck, Shaama M.S., Shane Yost, Joonho Lee, David Small,
  Daniel Levine, Susi Lehtola, Hugh Burton, Evgeny Epifanovsky,
  Bang C. Huynh
 -----------------------------------------------------------------------
 Exchange:     0.2000 Hartree-Fock + 0.0800 Slater + 0.7200 B88
 Correlation:  0.1900 VWN1RPA + 0.8100 LYP
 Using SG-1 standard quadrature grid
 using 6 threads for integral computing
 -------------------------------------------------------
 OpenMP Integral computing Module                
 Release: version 2.0, May 2017, Q-Chem Inc. Pleasanton 
 -------------------------------------------------------
 A restricted SCF calculation will be
 performed using DIIS
 SCF converges when DIIS error is below 1.0e-08
 ---------------------------------------
  Cycle       Energy         DIIS error
 ---------------------------------------
    1   -2765.4980444056      2.91e-02  
    2   -2761.3697112569      2.37e-03  
    3   -2761.2580562223      3.05e-03  
    4   -2761.5036030454      6.70e-04  
    5   -2761.5141369980      3.03e-04  
    6   -2761.5163038710      1.01e-04  
    7   -2761.5165295421      3.29e-05  
    8   -2761.5165535639      1.46e-05  
    9   -2761.5165588935      2.63e-06  
   10   -2761.5165590520      1.06e-06  
   11   -2761.5165590803      2.55e-07  
   12   -2761.5165590819      1.24e-07  
   13   -2761.5165590824      3.88e-08  
   14   -2761.5165590826      1.09e-08  
   15   -2761.5165590825      6.18e-09  Convergence criterion met
 ---------------------------------------
 SCF time:   CPU 650.53s  wall 115.00s 
 SCF   energy in the final basis set =    -2761.5165590825
 Total energy in the final basis set =    -2761.5165590825

 --------------------------------------------------------------

                    Orbital Energies (a.u.)
 --------------------------------------------------------------

 Alpha MOs
 -- Occupied --
********-101.5739-101.5718-101.5700-101.5697 -10.2718 -10.2685 -10.2673
-10.2672 -10.2649 -10.2298 -10.2273 -10.2194 -10.2190 -10.2109 -10.2080
-10.2069  -9.4898  -9.4884  -9.4865  -9.4847  -9.4843  -7.2546  -7.2532
 -7.2512  -7.2495  -7.2492  -7.2446  -7.2439  -7.2431  -7.2427  -7.2413
 -7.2409  -7.2396  -7.2392  -7.2389  -7.2385  -0.9470  -0.9338  -0.9043
 -0.8801  -0.8739  -0.8624  -0.8430  -0.8001  -0.7636  -0.7535  -0.7399
 -0.6654  -0.6461  -0.6276  -0.6071  -0.5500  -0.5327  -0.5268  -0.5148
 -0.4955  -0.4796  -0.4633  -0.4615  -0.4579  -0.4452  -0.4357  -0.4265
 -0.4105  -0.4014  -0.3940  -0.3891  -0.3661  -0.3615  -0.3546  -0.3472
 -0.3424  -0.3342  -0.3322  -0.3265  -0.3206  -0.2839  -0.2790  -0.2674
 -0.2632
 -- Virtual --
 -0.0590  -0.0551  -0.0463  -0.0416  -0.0297  -0.0212  -0.0117   0.0001
  0.0035   0.0101   0.0126   0.0233   0.0247   0.0319   0.0344   0.0455
  0.0460   0.0535   0.0562   0.0601   0.0643   0.0682   0.0775   0.0804
  0.0858   0.0870   0.0894   0.0952   0.0967   0.0979   0.1016   0.1075
  0.1107   0.1125   0.1151   0.1168   0.1190   0.1204   0.1248   0.1259
  0.1285   0.1329   0.1335   0.1373   0.1416   0.1445   0.1496   0.1539
  0.1577   0.1615   0.1661   0.1707   0.1778   0.1817   0.1843   0.1895
  0.1926   0.1954   0.1966   0.2054   0.2104   0.2144   0.2184   0.2220
  0.2299   0.2320   0.2373   0.2414   0.2461   0.2495   0.2508   0.2530
  0.2537   0.2586   0.2623   0.2667   0.2685   0.2777   0.2806   0.2829
  0.2852   0.2889   0.2921   0.2959   0.2982   0.3051   0.3105   0.3219
  0.3275   0.3287   0.3325   0.3430   0.3444   0.3625   0.3722   0.4175
  0.4224   0.4337   0.4386   0.4440   0.4490   0.4534   0.4566   0.4665
  0.4695   0.4745   0.4840   0.4854   0.4897   0.5062   0.5115   0.5162
  0.5212   0.5373   0.5443   0.5474   0.5498   0.5637   0.5717   0.5748
  0.5794   0.5815   0.5904   0.5975   0.6139   0.6164   0.6176   0.6331
  0.6403   0.6469   0.6501   0.6599   0.6611   0.6630   0.6752   0.6929
  0.6954   0.7007   0.7069   0.7214   0.7296   0.7360   0.7483   0.7789
  0.7913   0.8023   0.8150   0.8253   0.8335   0.8387   0.8394   0.8437
  0.8451   0.8457   0.8513   0.8564   0.8582   0.8597   0.8613   0.8686
  0.8803   0.8824   0.8884   0.9022   0.9054   0.9087   0.9091   0.9193
  0.9249   0.9280   0.9403   0.9474   0.9509   0.9578   0.9607   0.9624
  0.9748   0.9813   0.9849   0.9926   0.9975   1.0053   1.0155   1.0265
  1.0426   1.0477   1.0556   1.1096   1.1153   1.1358   1.1534   1.1645
  1.2078   1.2203   1.2225   1.2387   1.2475   1.2592   1.2655   1.2718
  1.2734   1.2942   1.3001   1.3251   1.3413   1.3544   1.3652   1.3932
  1.4063   1.4381   1.4831   1.4930   1.5074   1.5454   1.5553   1.5587
  1.5648   1.5701   1.6007   1.6071   1.6358   1.6484   1.6585   1.6887
  1.6925   1.7191   1.7441   1.7512   1.7578   1.7896   1.8187   1.8265
  1.8386   1.8553   1.8606   1.8797   1.9058   1.9136   1.9310   1.9364
  1.9379   1.9742   1.9844   2.0050   2.0154   2.0302   2.0484   2.0686
  2.0909   2.1210   2.1545   2.1752   2.1993   2.2321   2.2368   2.2532
  2.2597   2.2696   2.2832   2.2917   2.3088   2.3222   2.3435   2.3546
  2.3740   2.4250   2.4319   2.4363   2.4542   2.4633   2.4899   2.4963
  2.5232   2.5322   2.5442   2.5535   2.5739   2.5990   2.6098   2.6299
  2.6753   2.6847   2.7005   2.7073   2.7152   2.7341   2.7417   2.7462
  2.7604   2.7651   2.7754   2.7871   2.8012   2.8368   2.8452   2.8466
  2.8754   2.9042   2.9821   2.9891   3.0686   3.0900   3.0922   3.1244
  3.1363   3.1482   3.1906   3.2140   3.2336   3.2784   3.3504   3.3539
  3.3973   3.5035   3.5173   3.5439   3.6471   3.7184   3.7723   3.8219
  3.9062   3.9615   4.0482   4.0997   4.1219   4.3350   4.8073   4.8186
  9.7620   9.7816   9.7981   9.8158   9.8412  23.3897  23.5350  23.8310
 23.8808  23.8885  23.9024  23.9509  24.0087  24.0345  24.0657  24.1176
 24.1563  25.7805  25.8076  25.8630  25.8810  25.9725  26.0854  26.1430
 26.1617  26.2607  26.3735  26.5094  26.5805  26.7069  26.8025  26.8975
215.7537 215.7760 215.7945 215.8193 215.8451
 --------------------------------------------------------------

          Ground-State Mulliken Net Atomic Charges

     Atom                 Charge (a.u.)
  ----------------------------------------
      1 C                     0.559216
      2 C                    -0.929627
      3 H                     0.228940
      4 C                     0.185447
      5 Cl                    0.590791
      6 C                     0.006629
      7 Cl                    0.530751
      8 C                    -0.613764
      9 H                     0.232779
     10 C                    -0.818277
     11 Cl                    0.433480
     12 C                     0.201054
     13 C                    -2.080778
     14 Cl                    0.547433
     15 C                     0.912710
     16 Cl                    0.502573
     17 C                    -0.296032
     18 H                     0.209354
     19 C                    -0.525660
     20 H                     0.176949
     21 C                    -0.240549
     22 H                     0.186583
  ----------------------------------------
  Sum of atomic charges =     0.000000

 -----------------------------------------------------------------
                    Cartesian Multipole Moments
 -----------------------------------------------------------------
    Charge (ESU x 10^10)
                 0.0000
    Dipole Moment (Debye)
         X       0.8003      Y      -2.2301      Z      -1.3815
       Tot       2.7427
    Quadrupole Moments (Debye-Ang)
        XX    -130.3251     XY      -8.0406     YY    -132.8088
        XZ      -1.2391     YZ       4.5315     ZZ    -133.8868
    Octopole Moments (Debye-Ang^2)
       XXX    -126.2035    XXY     -73.1206    XYY     -43.9130
       YYY    -187.9732    XXZ     -27.7761    XYZ      10.4713
       YYZ      -5.6689    XZZ     -21.9909    YZZ     -69.1715
       ZZZ     -16.1931
    Hexadecapole Moments (Debye-Ang^3)
      XXXX   -5228.0549   XXXY    -591.5395   XXYY   -1151.8117
      XYYY    -525.7515   YYYY   -1536.2506   XXXZ    1120.6236
      XXYZ     166.4984   XYYZ     399.0512   YYYZ     410.1316
      XXZZ   -1314.8235   XYZZ    -205.6563   YYZZ    -725.6738
      XZZZ    1190.4301   YZZZ     378.4469   ZZZZ   -2865.3921
 -----------------------------------------------------------------
 Calculating analytic gradient of the SCF energy
 Gradient of SCF Energy
            1           2           3           4           5           6
    1   0.0011400  -0.0000946  -0.0001158  -0.0005421  -0.0000045   0.0003705
    2  -0.0003504   0.0002808  -0.0001332   0.0006865  -0.0003281  -0.0003561
    3   0.0007074  -0.0001816   0.0000594  -0.0009166   0.0004619   0.0004012
            7           8           9          10          11          12
    1  -0.0000376   0.0001448   0.0000523   0.0001035  -0.0000085  -0.0013981
    2  -0.0000071   0.0000255  -0.0000028   0.0002051  -0.0002805  -0.0004371
    3   0.0001237   0.0002037  -0.0000853  -0.0009912   0.0002874   0.0001769
           13          14          15          16          17          18
    1   0.0006498  -0.0001285  -0.0009959   0.0003312   0.0004119  -0.0001375
    2  -0.0006561   0.0005647   0.0001081   0.0001210   0.0002405  -0.0001382
    3  -0.0004225   0.0001560   0.0003091  -0.0000611  -0.0000655  -0.0000770
           19          20          21          22
    1   0.0001696  -0.0001438   0.0001586   0.0000747
    2  -0.0000568  -0.0000779   0.0007430  -0.0001509
    3  -0.0000318   0.0000834  -0.0000546  -0.0000827
 Max gradient component =       1.398E-03
 RMS gradient           =       4.169E-04
 Gradient time:  CPU 192.23 s  wall 32.26 s
 Geometry Optimization Parameters
   NAtoms,    NIC,     NZ,  NCons,   NDum,   NFix, NCnnct, MaxDiis
       22     155      22       0       0       0       0       0

 Cartesian Hessian Update
 Hessian updated using BFGS update


** GEOMETRY OPTIMIZATION IN DELOCALIZED INTERNAL COORDINATES **
   Searching for a Minimum

   Optimization Cycle:  12

                       Coordinates (Angstroms)
     ATOM                X               Y               Z
      1  C         0.0054874180    0.0343913079    0.0086043865
      2  C        -0.0786570239   -0.5075326456    1.2914928124
      3  H         0.8048661955   -0.9346167789    1.7485788157
      4  C        -1.2728502288   -0.5089816501    2.0069321883
      5  Cl       -1.2939737216   -1.2169776643    3.6044069341
      6  C        -2.4202826468    0.0441671928    1.4358028873
      7  Cl       -3.9445079649    0.0728131104    2.2845074253
      8  C        -2.3596673888    0.5850358922    0.1542797611
      9  H        -3.2484402226    1.0078621341   -0.2933865119
     10  C        -1.1609093006    0.5739655420   -0.5478407258
     11  Cl       -1.1439669202    1.2482860464   -2.1650300158
     12  C         1.2970012822   -0.0088751845   -0.7353290073
     13  C         2.1607928342    1.0975419594   -0.7769638781
     14  Cl        1.7219499560    2.5646229942    0.0657124746
     15  C         3.3637236901    1.0212556280   -1.4865766659
     16  Cl        4.4641252952    2.3790990887   -1.5614749228
     17  C         3.7143578002   -0.1512449671   -2.1517307702
     18  H         4.6477814582   -0.1902274973   -2.6979890200
     19  C         2.8659115780   -1.2504290571   -2.1068783668
     20  H         3.1376897866   -2.1631308350   -2.6233634848
     21  C         1.6682191702   -1.1776169746   -1.4031640449
     22  H         1.0012329820   -2.0311638553   -1.3747226277
   Point Group: c1    Number of degrees of freedom:    60


   Energy is  -2761.516559083

 Hessian updated using BFGS update

 60 Hessian modes will be used to form the next step
  Hessian Eigenvalues:
     0.002089    0.018368    0.019766    0.022834    0.023491    0.023505
     0.023747    0.023945    0.023993    0.024057    0.024099    0.024110
     0.024117    0.024125    0.024275    0.024687    0.024876    0.025678
     0.030013    0.158235    0.159971    0.160050    0.160477    0.163860
     0.214691    0.223111    0.232515    0.238279    0.242090    0.242637
     0.249476    0.249627    0.250150    0.252572    0.258998    0.278781
     0.300472    0.300812    0.301545    0.302864    0.312143    0.327139
     0.355177    0.356595    0.356711    0.356766    0.357986    0.368571
     0.429962    0.433310    0.443426    0.460258    0.468670    0.471318
     0.474597    0.477580    0.479798    0.482503    0.501827    0.516771

 Minimum search - taking simple RFO step
 Searching for Lamda that Minimizes Along All modes
 Value Taken    Lamda =  -0.00002443
 Step Taken.  Stepsize is  0.030160

                             Maximum     Tolerance    Cnvgd?
         Gradient           0.000875      0.000300      NO
         Displacement       0.018742      0.001200      NO
         Energy change     -0.000118      0.000001      NO


 New Cartesian Coordinates Obtained by Inverse Iteration

 Displacement from previous Coordinates is:  0.089942
 ----------------------------------------------------------------
             Standard Nuclear Orientation (Angstroms)
    I     Atom           X                Y                Z
 ----------------------------------------------------------------
    1      C       0.0033218147     0.0366473856     0.0052174274
    2      C      -0.0795051073    -0.5123482187     1.2853914667
    3      H       0.8053684375    -0.9402319316     1.7390739194
    4      C      -1.2724334040    -0.5158774919     2.0029564265
    5      Cl     -1.2912035950    -1.2269640320     3.5983401041
    6      C      -2.4203219695     0.0414717379     1.4354457295
    7      Cl     -3.9439209529     0.0666663504     2.2853020796
    8      C      -2.3607511527     0.5895903120     0.1570802905
    9      H      -3.2496857521     1.0162411090    -0.2866258514
   10      C      -1.1624074568     0.5824947648    -0.5456649623
   11      Cl     -1.1447037692     1.2704064419    -2.1575748920
   12      C       1.2964784983    -0.0067831427    -0.7379959954
   13      C       2.1577390427     1.1007186407    -0.7845547577
   14      Cl      1.7160336331     2.5689327543     0.0529521592
   15      C       3.3627137307     1.0217113897    -1.4909540321
   16      Cl      4.4599490957     2.3814786319    -1.5710512811
   17      C       3.7155599214    -0.1540845859    -2.1488768683
   18      H       4.6505885229    -0.1943241890    -2.6924613957
   19      C       2.8688718797    -1.2544785133    -2.0991894776
   20      H       3.1438888145    -2.1693706357    -2.6100755317
   21      C       1.6701885400    -1.1798434039    -1.3973053135
   22      H       1.0041152564    -2.0338095871    -1.3635616008
 ----------------------------------------------------------------
 Nuclear Repulsion Energy =        1727.84658761 hartrees
 There are       81 alpha and       81 beta electrons
 Applying Cartesian multipole field
    Component          Value
    ---------          -----
     (2,0,0)        1.00000E-12
     (0,2,0)        2.00000E-11
     (0,0,2)       -3.00000E-11
 Nucleus-field energy     =    -0.0000000364 hartrees
 Requested basis set is 6-311++G(d,p)
 There are 162 shells and 449 basis functions
 A cutoff of  1.0D-15 yielded  10166 shell pairs
 There are     84601 function pairs (     90930 Cartesian)
 Smallest overlap matrix eigenvalue = 2.33E-07
 Linear dependence detected in AO basis
 Number of orthogonalized atomic orbitals = 446
 Maximum deviation from orthogonality = 7.311E-10
 Guess from superposition of atomic densities
 Warning:  Energy on first SCF cycle will be non-variational
 SAD guess density has 162.000000 electrons

 -----------------------------------------------------------------------
  General SCF calculation program by
  Eric Jon Sundstrom, Paul Horn, Yuezhi Mao, Dmitri Zuev, Alec White,
  David Stuck, Shaama M.S., Shane Yost, Joonho Lee, David Small,
  Daniel Levine, Susi Lehtola, Hugh Burton, Evgeny Epifanovsky,
  Bang C. Huynh
 -----------------------------------------------------------------------
 Exchange:     0.2000 Hartree-Fock + 0.0800 Slater + 0.7200 B88
 Correlation:  0.1900 VWN1RPA + 0.8100 LYP
 Using SG-1 standard quadrature grid
 using 6 threads for integral computing
 -------------------------------------------------------
 OpenMP Integral computing Module                
 Release: version 2.0, May 2017, Q-Chem Inc. Pleasanton 
 -------------------------------------------------------
 A restricted SCF calculation will be
 performed using DIIS
 SCF converges when DIIS error is below 1.0e-08
 ---------------------------------------
  Cycle       Energy         DIIS error
 ---------------------------------------
    1   -2765.4982169966      2.91e-02  
    2   -2761.3697323795      2.37e-03  
    3   -2761.2579041698      3.05e-03  
    4   -2761.5035942870      6.70e-04  
    5   -2761.5141541305      3.03e-04  
    6   -2761.5163208550      1.01e-04  
    7   -2761.5165466171      3.28e-05  
    8   -2761.5165705508      1.46e-05  
    9   -2761.5165758816      2.63e-06  
   10   -2761.5165760403      1.07e-06  
   11   -2761.5165760689      2.56e-07  
   12   -2761.5165760703      1.24e-07  
   13   -2761.5165760709      3.90e-08  
   14   -2761.5165760707      1.13e-08  
   15   -2761.5165760708      6.33e-09  Convergence criterion met
 ---------------------------------------
 SCF time:   CPU 650.88s  wall 115.00s 
 SCF   energy in the final basis set =    -2761.5165760708
 Total energy in the final basis set =    -2761.5165760708

 --------------------------------------------------------------

                    Orbital Energies (a.u.)
 --------------------------------------------------------------

 Alpha MOs
 -- Occupied --
********-101.5739-101.5717-101.5700-101.5698 -10.2718 -10.2685 -10.2672
-10.2672 -10.2649 -10.2298 -10.2273 -10.2194 -10.2190 -10.2109 -10.2080
-10.2069  -9.4898  -9.4884  -9.4864  -9.4847  -9.4843  -7.2546  -7.2533
 -7.2510  -7.2496  -7.2492  -7.2446  -7.2439  -7.2432  -7.2428  -7.2411
 -7.2408  -7.2396  -7.2392  -7.2389  -7.2385  -0.9470  -0.9338  -0.9042
 -0.8802  -0.8740  -0.8624  -0.8430  -0.8000  -0.7636  -0.7535  -0.7399
 -0.6652  -0.6461  -0.6276  -0.6071  -0.5500  -0.5327  -0.5267  -0.5147
 -0.4955  -0.4796  -0.4633  -0.4614  -0.4580  -0.4452  -0.4357  -0.4264
 -0.4105  -0.4015  -0.3939  -0.3891  -0.3661  -0.3616  -0.3546  -0.3472
 -0.3424  -0.3341  -0.3321  -0.3265  -0.3206  -0.2841  -0.2789  -0.2674
 -0.2631
 -- Virtual --
 -0.0590  -0.0554  -0.0458  -0.0417  -0.0296  -0.0211  -0.0117   0.0001
  0.0035   0.0101   0.0126   0.0234   0.0247   0.0320   0.0344   0.0454
  0.0461   0.0535   0.0562   0.0602   0.0644   0.0682   0.0775   0.0804
  0.0857   0.0871   0.0894   0.0952   0.0968   0.0980   0.1017   0.1075
  0.1108   0.1125   0.1152   0.1168   0.1191   0.1205   0.1249   0.1259
  0.1285   0.1327   0.1335   0.1374   0.1417   0.1446   0.1495   0.1541
  0.1577   0.1615   0.1661   0.1707   0.1779   0.1817   0.1842   0.1894
  0.1925   0.1953   0.1967   0.2054   0.2105   0.2146   0.2185   0.2220
  0.2302   0.2319   0.2374   0.2415   0.2461   0.2495   0.2507   0.2530
  0.2538   0.2587   0.2622   0.2667   0.2687   0.2778   0.2806   0.2829
  0.2850   0.2889   0.2917   0.2959   0.2985   0.3053   0.3106   0.3218
  0.3275   0.3284   0.3324   0.3426   0.3446   0.3618   0.3718   0.4174
  0.4225   0.4335   0.4382   0.4438   0.4490   0.4535   0.4565   0.4665
  0.4698   0.4748   0.4838   0.4855   0.4897   0.5060   0.5122   0.5162
  0.5213   0.5373   0.5445   0.5472   0.5500   0.5632   0.5717   0.5751
  0.5796   0.5813   0.5905   0.5974   0.6138   0.6162   0.6177   0.6329
  0.6399   0.6467   0.6498   0.6594   0.6615   0.6631   0.6748   0.6932
  0.6953   0.7005   0.7067   0.7208   0.7295   0.7353   0.7484   0.7793
  0.7910   0.8020   0.8150   0.8250   0.8330   0.8382   0.8388   0.8440
  0.8450   0.8458   0.8515   0.8564   0.8580   0.8597   0.8615   0.8686
  0.8805   0.8828   0.8881   0.9025   0.9053   0.9087   0.9091   0.9191
  0.9248   0.9280   0.9401   0.9473   0.9508   0.9579   0.9608   0.9626
  0.9755   0.9809   0.9845   0.9926   0.9985   1.0050   1.0148   1.0269
  1.0427   1.0480   1.0549   1.1090   1.1156   1.1360   1.1532   1.1636
  1.2075   1.2210   1.2220   1.2387   1.2466   1.2595   1.2653   1.2716
  1.2737   1.2944   1.2993   1.3246   1.3411   1.3538   1.3646   1.3931
  1.4066   1.4390   1.4832   1.4934   1.5072   1.5453   1.5551   1.5582
  1.5647   1.5702   1.6009   1.6061   1.6356   1.6482   1.6585   1.6886
  1.6918   1.7192   1.7443   1.7509   1.7574   1.7891   1.8191   1.8273
  1.8385   1.8555   1.8607   1.8802   1.9056   1.9135   1.9310   1.9364
  1.9376   1.9740   1.9840   2.0046   2.0142   2.0298   2.0486   2.0690
  2.0908   2.1211   2.1543   2.1749   2.1997   2.2322   2.2367   2.2535
  2.2600   2.2694   2.2836   2.2919   2.3086   2.3221   2.3436   2.3542
  2.3740   2.4256   2.4316   2.4367   2.4544   2.4629   2.4899   2.4962
  2.5230   2.5319   2.5444   2.5542   2.5738   2.5990   2.6098   2.6303
  2.6748   2.6842   2.7004   2.7062   2.7159   2.7343   2.7416   2.7462
  2.7607   2.7654   2.7756   2.7874   2.8011   2.8366   2.8450   2.8478
  2.8747   2.9045   2.9810   2.9891   3.0684   3.0895   3.0916   3.1241
  3.1362   3.1485   3.1909   3.2145   3.2325   3.2769   3.3505   3.3538
  3.3970   3.5033   3.5172   3.5431   3.6466   3.7185   3.7719   3.8217
  3.9060   3.9612   4.0481   4.0997   4.1218   4.3350   4.8071   4.8190
  9.7620   9.7816   9.7982   9.8148   9.8412  23.3892  23.5348  23.8310
 23.8808  23.8883  23.9011  23.9506  24.0089  24.0343  24.0657  24.1174
 24.1561  25.7805  25.8083  25.8630  25.8831  25.9727  26.0852  26.1435
 26.1616  26.2610  26.3746  26.5092  26.5805  26.7078  26.8026  26.8958
215.7537 215.7759 215.7946 215.8180 215.8452
 --------------------------------------------------------------

          Ground-State Mulliken Net Atomic Charges

     Atom                 Charge (a.u.)
  ----------------------------------------
      1 C                     0.557614
      2 C                    -0.947834
      3 H                     0.228809
      4 C                     0.191571
      5 Cl                    0.590741
      6 C                     0.007168
      7 Cl                    0.530608
      8 C                    -0.625156
      9 H                     0.232418
     10 C                    -0.788036
     11 Cl                    0.431812
     12 C                     0.176422
     13 C                    -2.081108
     14 Cl                    0.550191
     15 C                     0.925135
     16 Cl                    0.500647
     17 C                    -0.295907
     18 H                     0.208870
     19 C                    -0.518730
     20 H                     0.177120
     21 C                    -0.238699
     22 H                     0.186345
  ----------------------------------------
  Sum of atomic charges =     0.000000

 -----------------------------------------------------------------
                    Cartesian Multipole Moments
 -----------------------------------------------------------------
    Charge (ESU x 10^10)
                 0.0000
    Dipole Moment (Debye)
         X       0.8072      Y      -2.2307      Z      -1.3644
       Tot       2.7367
    Quadrupole Moments (Debye-Ang)
        XX    -130.2809     XY      -8.0660     YY    -132.7853
        XZ      -1.2282     YZ       4.5388     ZZ    -133.9479
    Octopole Moments (Debye-Ang^2)
       XXX    -125.6619    XXY     -73.2886    XYY     -43.7249
       YYY    -188.4039    XXZ     -27.3981    XYZ      10.4662
       YYZ      -5.3847    XZZ     -22.0679    YZZ     -69.2296
       ZZZ     -15.0429
    Hexadecapole Moments (Debye-Ang^3)
      XXXX   -5222.7356   XXXY    -591.3908   XXYY   -1152.4423
      XYYY    -525.2640   YYYY   -1546.2989   XXXZ    1122.4712
      XXYZ     168.6824   XYYZ     399.5471   YYYZ     415.8847
      XXZZ   -1313.7120   XYZZ    -205.2515   YYZZ    -726.4052
      XZZZ    1192.9577   YZZZ     383.9938   ZZZZ   -2860.1787
 -----------------------------------------------------------------
 Calculating analytic gradient of the SCF energy
 Gradient of SCF Energy
            1           2           3           4           5           6
    1   0.0003882   0.0000304  -0.0000426  -0.0003046   0.0000325   0.0001609
    2  -0.0002827   0.0001252  -0.0000002   0.0003166  -0.0001578  -0.0001177
    3   0.0004937  -0.0001646   0.0000268  -0.0005345   0.0002838   0.0002091
            7           8           9          10          11          12
    1  -0.0000351   0.0000668   0.0000216  -0.0000132   0.0000733  -0.0003772
    2   0.0000078  -0.0000534  -0.0000071   0.0001686  -0.0001376  -0.0000734
    3   0.0000566   0.0001103  -0.0000409  -0.0004904   0.0001643   0.0000802
           13          14          15          16          17          18
    1   0.0002956  -0.0001639  -0.0005380   0.0001890   0.0001736  -0.0000574
    2  -0.0004367   0.0002123  -0.0000216   0.0001493   0.0000961  -0.0000556
    3  -0.0004238   0.0001082   0.0002395  -0.0000218  -0.0000651  -0.0000324
           19          20          21          22
    1   0.0001265  -0.0000817   0.0000175   0.0000379
    2   0.0000200  -0.0000505   0.0003846  -0.0000862
    3  -0.0000626   0.0000528   0.0000335  -0.0000228
 Max gradient component =       5.380E-04
 RMS gradient           =       2.089E-04
 Gradient time:  CPU 192.54 s  wall 32.31 s
 Geometry Optimization Parameters
   NAtoms,    NIC,     NZ,  NCons,   NDum,   NFix, NCnnct, MaxDiis
       22     155      22       0       0       0       0       0

 Cartesian Hessian Update
 Hessian updated using BFGS update


** GEOMETRY OPTIMIZATION IN DELOCALIZED INTERNAL COORDINATES **
   Searching for a Minimum

   Optimization Cycle:  13

                       Coordinates (Angstroms)
     ATOM                X               Y               Z
      1  C         0.0033218147    0.0366473856    0.0052174274
      2  C        -0.0795051073   -0.5123482187    1.2853914667
      3  H         0.8053684375   -0.9402319316    1.7390739194
      4  C        -1.2724334040   -0.5158774919    2.0029564265
      5  Cl       -1.2912035950   -1.2269640320    3.5983401041
      6  C        -2.4203219695    0.0414717379    1.4354457295
      7  Cl       -3.9439209529    0.0666663504    2.2853020796
      8  C        -2.3607511527    0.5895903120    0.1570802905
      9  H        -3.2496857521    1.0162411090   -0.2866258514
     10  C        -1.1624074568    0.5824947648   -0.5456649623
     11  Cl       -1.1447037692    1.2704064419   -2.1575748920
     12  C         1.2964784983   -0.0067831427   -0.7379959954
     13  C         2.1577390427    1.1007186407   -0.7845547577
     14  Cl        1.7160336331    2.5689327543    0.0529521592
     15  C         3.3627137307    1.0217113897   -1.4909540321
     16  Cl        4.4599490957    2.3814786319   -1.5710512811
     17  C         3.7155599214   -0.1540845859   -2.1488768683
     18  H         4.6505885229   -0.1943241890   -2.6924613957
     19  C         2.8688718797   -1.2544785133   -2.0991894776
     20  H         3.1438888145   -2.1693706357   -2.6100755317
     21  C         1.6701885400   -1.1798434039   -1.3973053135
     22  H         1.0041152564   -2.0338095871   -1.3635616008
   Point Group: c1    Number of degrees of freedom:    60


   Energy is  -2761.516576071

 Hessian updated using BFGS update

 60 Hessian modes will be used to form the next step
  Hessian Eigenvalues:
     0.002105    0.018532    0.019473    0.021937    0.022966    0.023569
     0.023619    0.023909    0.023991    0.024058    0.024109    0.024113
     0.024124    0.024257    0.024317    0.024584    0.024842    0.026634
     0.029875    0.151857    0.159493    0.160043    0.160335    0.160607
     0.193711    0.219461    0.225048    0.234606    0.239608    0.242828
     0.248008    0.249958    0.250186    0.250680    0.258754    0.261926
     0.296682    0.300621    0.300998    0.302180    0.304549    0.319978
     0.349691    0.356593    0.356678    0.356766    0.356812    0.362344
     0.428879    0.432439    0.444324    0.459995    0.468656    0.472851
     0.474266    0.477942    0.479622    0.482785    0.494343    0.505238

 Minimum search - taking simple RFO step
 Searching for Lamda that Minimizes Along All modes
 Value Taken    Lamda =  -0.00001173
 Step Taken.  Stepsize is  0.017428

                             Maximum     Tolerance    Cnvgd?
         Gradient           0.000718      0.000300      NO
         Displacement       0.009689      0.001200      NO
         Energy change     -0.000017      0.000001      NO


 New Cartesian Coordinates Obtained by Inverse Iteration

 Displacement from previous Coordinates is:  0.069574
 ----------------------------------------------------------------
             Standard Nuclear Orientation (Angstroms)
    I     Atom           X                Y                Z
 ----------------------------------------------------------------
    1      C       0.0017465529     0.0426987316     0.0024273003
    2      C      -0.0786918617    -0.5108811362     1.2812487123
    3      H       0.8080764030    -0.9378970993     1.7321341318
    4      C      -1.2705647280    -0.5194024602     2.0003939925
    5      Cl     -1.2865417835    -1.2335764758     3.5935535198
    6      C      -2.4205468597     0.0366039511     1.4347294831
    7      Cl     -3.9440688243     0.0534107149     2.2846723853
    8      C      -2.3631835017     0.5901205430     0.1586919983
    9      H      -3.2537017224     1.0160263863    -0.2825407112
   10      C      -1.1651406282     0.5891687358    -0.5445169989
   11      Cl     -1.1504877284     1.2847839378    -2.1536974045
   12      C       1.2957223629    -0.0017000448    -0.7404431624
   13      C       2.1585359821     1.1043402605    -0.7882227278
   14      Cl      1.7186708189     2.5747879478     0.0447367468
   15      C       3.3647873730     1.0206827664    -1.4927040883
   16      Cl      4.4626820523     2.3790897400    -1.5766562915
   17      C       3.7168517535    -0.1582225432    -2.1452147301
   18      H       4.6532956254    -0.2012411417    -2.6862810879
   19      C       2.8686932877    -1.2573987434    -2.0933113671
   20      H       3.1444293091    -2.1740715460    -2.6006069418
   21      C       1.6686715910    -1.1784299172    -1.3943751380
   22      H       1.0006485543    -2.0306488210    -1.3581499772
 ----------------------------------------------------------------
 Nuclear Repulsion Energy =        1727.57250391 hartrees
 There are       81 alpha and       81 beta electrons
 Applying Cartesian multipole field
    Component          Value
    ---------          -----
     (2,0,0)        1.00000E-12
     (0,2,0)        2.00000E-11
     (0,0,2)       -3.00000E-11
 Nucleus-field energy     =    -0.0000000362 hartrees
 Requested basis set is 6-311++G(d,p)
 There are 162 shells and 449 basis functions
 A cutoff of  1.0D-15 yielded  10167 shell pairs
 There are     84610 function pairs (     90939 Cartesian)
 Smallest overlap matrix eigenvalue = 2.33E-07
 Linear dependence detected in AO basis
 Number of orthogonalized atomic orbitals = 446
 Maximum deviation from orthogonality = 5.286E-10
 Guess from superposition of atomic densities
 Warning:  Energy on first SCF cycle will be non-variational
 SAD guess density has 162.000000 electrons

 -----------------------------------------------------------------------
  General SCF calculation program by
  Eric Jon Sundstrom, Paul Horn, Yuezhi Mao, Dmitri Zuev, Alec White,
  David Stuck, Shaama M.S., Shane Yost, Joonho Lee, David Small,
  Daniel Levine, Susi Lehtola, Hugh Burton, Evgeny Epifanovsky,
  Bang C. Huynh
 -----------------------------------------------------------------------
 Exchange:     0.2000 Hartree-Fock + 0.0800 Slater + 0.7200 B88
 Correlation:  0.1900 VWN1RPA + 0.8100 LYP
 Using SG-1 standard quadrature grid
 using 6 threads for integral computing
 -------------------------------------------------------
 OpenMP Integral computing Module                
 Release: version 2.0, May 2017, Q-Chem Inc. Pleasanton 
 -------------------------------------------------------
 A restricted SCF calculation will be
 performed using DIIS
 SCF converges when DIIS error is below 1.0e-08
 ---------------------------------------
  Cycle       Energy         DIIS error
 ---------------------------------------
    1   -2765.4983570493      2.91e-02  
    2   -2761.3697040910      2.37e-03  
    3   -2761.2575504658      3.05e-03  
    4   -2761.5035689954      6.71e-04  
    5   -2761.5141586393      3.03e-04  
    6   -2761.5163268197      1.01e-04  
    7   -2761.5165525718      3.28e-05  
    8   -2761.5165765250      1.46e-05  
    9   -2761.5165818546      2.63e-06  
   10   -2761.5165820135      1.07e-06  
   11   -2761.5165820419      2.57e-07  
   12   -2761.5165820434      1.24e-07  
   13   -2761.5165820440      3.90e-08  
   14   -2761.5165820441      1.14e-08  
   15   -2761.5165820440      6.38e-09  Convergence criterion met
 ---------------------------------------
 SCF time:   CPU 650.31s  wall 114.00s 
 SCF   energy in the final basis set =    -2761.5165820440
 Total energy in the final basis set =    -2761.5165820440

 --------------------------------------------------------------

                    Orbital Energies (a.u.)
 --------------------------------------------------------------

 Alpha MOs
 -- Occupied --
********-101.5740-101.5716-101.5700-101.5698 -10.2718 -10.2685 -10.2672
-10.2672 -10.2649 -10.2299 -10.2273 -10.2194 -10.2190 -10.2109 -10.2080
-10.2070  -9.4898  -9.4885  -9.4863  -9.4848  -9.4844  -7.2546  -7.2533
 -7.2510  -7.2496  -7.2492  -7.2446  -7.2439  -7.2433  -7.2428  -7.2411
 -7.2407  -7.2396  -7.2392  -7.2389  -7.2385  -0.9470  -0.9339  -0.9042
 -0.8803  -0.8742  -0.8625  -0.8429  -0.8000  -0.7635  -0.7535  -0.7398
 -0.6651  -0.6462  -0.6277  -0.6070  -0.5499  -0.5326  -0.5267  -0.5146
 -0.4954  -0.4797  -0.4633  -0.4614  -0.4581  -0.4452  -0.4357  -0.4264
 -0.4105  -0.4015  -0.3939  -0.3891  -0.3662  -0.3618  -0.3546  -0.3472
 -0.3424  -0.3341  -0.3320  -0.3266  -0.3207  -0.2841  -0.2788  -0.2674
 -0.2630
 -- Virtual --
 -0.0590  -0.0555  -0.0456  -0.0417  -0.0295  -0.0210  -0.0116   0.0001
  0.0035   0.0101   0.0127   0.0234   0.0248   0.0320   0.0344   0.0454
  0.0462   0.0535   0.0562   0.0602   0.0644   0.0682   0.0776   0.0805
  0.0856   0.0871   0.0893   0.0953   0.0968   0.0980   0.1017   0.1074
  0.1108   0.1125   0.1152   0.1167   0.1191   0.1205   0.1249   0.1260
  0.1286   0.1326   0.1335   0.1374   0.1417   0.1446   0.1494   0.1542
  0.1578   0.1614   0.1660   0.1707   0.1780   0.1817   0.1840   0.1892
  0.1923   0.1954   0.1967   0.2054   0.2106   0.2146   0.2185   0.2220
  0.2303   0.2319   0.2374   0.2415   0.2461   0.2495   0.2506   0.2529
  0.2539   0.2588   0.2622   0.2665   0.2687   0.2780   0.2805   0.2829
  0.2848   0.2888   0.2915   0.2959   0.2985   0.3054   0.3106   0.3216
  0.3275   0.3284   0.3324   0.3425   0.3447   0.3616   0.3717   0.4174
  0.4224   0.4334   0.4379   0.4438   0.4489   0.4536   0.4564   0.4664
  0.4697   0.4749   0.4837   0.4854   0.4897   0.5059   0.5124   0.5163
  0.5213   0.5372   0.5445   0.5472   0.5498   0.5632   0.5717   0.5753
  0.5795   0.5809   0.5904   0.5972   0.6136   0.6158   0.6180   0.6327
  0.6395   0.6465   0.6496   0.6589   0.6617   0.6631   0.6745   0.6929
  0.6950   0.7004   0.7069   0.7208   0.7297   0.7350   0.7487   0.7796
  0.7908   0.8020   0.8149   0.8248   0.8327   0.8379   0.8387   0.8439
  0.8450   0.8458   0.8515   0.8563   0.8579   0.8597   0.8615   0.8685
  0.8806   0.8832   0.8881   0.9026   0.9054   0.9084   0.9093   0.9188
  0.9245   0.9279   0.9398   0.9472   0.9506   0.9580   0.9609   0.9628
  0.9759   0.9806   0.9843   0.9925   0.9994   1.0052   1.0142   1.0269
  1.0424   1.0477   1.0548   1.1086   1.1157   1.1360   1.1533   1.1634
  1.2074   1.2212   1.2221   1.2386   1.2463   1.2595   1.2649   1.2716
  1.2740   1.2944   1.2989   1.3248   1.3407   1.3537   1.3639   1.3933
  1.4066   1.4396   1.4833   1.4934   1.5069   1.5454   1.5552   1.5580
  1.5645   1.5702   1.6009   1.6054   1.6354   1.6481   1.6587   1.6885
  1.6913   1.7192   1.7445   1.7507   1.7571   1.7888   1.8193   1.8277
  1.8383   1.8558   1.8605   1.8803   1.9056   1.9135   1.9312   1.9363
  1.9374   1.9738   1.9839   2.0042   2.0133   2.0296   2.0487   2.0695
  2.0908   2.1213   2.1546   2.1746   2.2000   2.2322   2.2368   2.2536
  2.2601   2.2691   2.2837   2.2919   2.3084   2.3220   2.3437   2.3540
  2.3740   2.4261   2.4314   2.4369   2.4544   2.4626   2.4896   2.4963
  2.5230   2.5317   2.5445   2.5542   2.5735   2.5989   2.6095   2.6304
  2.6744   2.6839   2.7003   2.7054   2.7165   2.7342   2.7414   2.7462
  2.7608   2.7654   2.7757   2.7876   2.8011   2.8366   2.8448   2.8480
  2.8746   2.9047   2.9804   2.9889   3.0684   3.0891   3.0912   3.1239
  3.1356   3.1488   3.1910   3.2147   3.2322   3.2761   3.3502   3.3539
  3.3969   3.5034   3.5173   3.5425   3.6462   3.7187   3.7717   3.8216
  3.9061   3.9610   4.0482   4.0997   4.1217   4.3348   4.8069   4.8190
  9.7620   9.7816   9.7983   9.8145   9.8409  23.3892  23.5347  23.8308
 23.8808  23.8881  23.9000  23.9502  24.0092  24.0341  24.0655  24.1172
 24.1558  25.7806  25.8084  25.8630  25.8835  25.9725  26.0854  26.1435
 26.1615  26.2610  26.3747  26.5091  26.5804  26.7077  26.8028  26.8945
215.7537 215.7760 215.7947 215.8176 215.8448
 --------------------------------------------------------------

          Ground-State Mulliken Net Atomic Charges

     Atom                 Charge (a.u.)
  ----------------------------------------
      1 C                     0.560837
      2 C                    -0.964424
      3 H                     0.228780
      4 C                     0.193234
      5 Cl                    0.590765
      6 C                     0.009302
      7 Cl                    0.530549
      8 C                    -0.625793
      9 H                     0.232366
     10 C                    -0.770630
     11 Cl                    0.432194
     12 C                     0.177189
     13 C                    -2.089538
     14 Cl                    0.550673
     15 C                     0.926275
     16 Cl                    0.499797
     17 C                    -0.299555
     18 H                     0.208509
     19 C                    -0.515255
     20 H                     0.177277
     21 C                    -0.238830
     22 H                     0.186280
  ----------------------------------------
  Sum of atomic charges =     0.000000

 -----------------------------------------------------------------
                    Cartesian Multipole Moments
 -----------------------------------------------------------------
    Charge (ESU x 10^10)
                 0.0000
    Dipole Moment (Debye)
         X       0.8076      Y      -2.2302      Z      -1.3500
       Tot       2.7292
    Quadrupole Moments (Debye-Ang)
        XX    -130.2620     XY      -8.0705     YY    -132.7785
        XZ      -1.2142     YZ       4.5530     ZZ    -133.9872
    Octopole Moments (Debye-Ang^2)
       XXX    -125.7517    XXY     -73.3799    XYY     -43.6893
       YYY    -188.4185    XXZ     -27.0644    XYZ      10.4810
       YYZ      -5.1798    XZZ     -22.2899    YZZ     -69.2186
       ZZZ     -14.1789
    Hexadecapole Moments (Debye-Ang^3)
      XXXX   -5226.0371   XXXY    -593.2174   XXYY   -1153.9097
      XYYY    -526.7841   YYYY   -1552.0400   XXXZ    1122.6439
      XXYZ     170.2003   XYYZ     399.4260   YYYZ     420.0451
      XXZZ   -1314.1145   XYZZ    -205.6154   YYZZ    -726.4893
      XZZZ    1193.5120   YZZZ     387.9880   ZZZZ   -2855.5560
 -----------------------------------------------------------------
 Calculating analytic gradient of the SCF energy
 Gradient of SCF Energy
            1           2           3           4           5           6
    1  -0.0000306   0.0000585   0.0000118  -0.0000757   0.0000078   0.0000057
    2  -0.0000870   0.0000116   0.0000367   0.0000512  -0.0000075  -0.0000394
    3   0.0000773  -0.0000677   0.0000139  -0.0000783   0.0000445   0.0000704
            7           8           9          10          11          12
    1   0.0000213   0.0000488  -0.0000076  -0.0000858   0.0000143   0.0000890
    2  -0.0000109  -0.0000329  -0.0000246   0.0000712  -0.0000306   0.0001001
    3  -0.0000018  -0.0000257  -0.0000081  -0.0000216   0.0000088  -0.0000018
           13          14          15          16          17          18
    1   0.0001005  -0.0000583  -0.0001193   0.0000032  -0.0000105   0.0000020
    2  -0.0001048   0.0000075  -0.0000092   0.0000634  -0.0000438   0.0000216
    3  -0.0000742   0.0000006   0.0000442  -0.0000013  -0.0000288   0.0000007
           19          20          21          22
    1   0.0000673  -0.0000052  -0.0000531   0.0000159
    2   0.0000325  -0.0000043   0.0000102  -0.0000109
    3  -0.0000020   0.0000105   0.0000248   0.0000156
 Max gradient component =       1.193E-04
 RMS gradient           =       4.744E-05
 Gradient time:  CPU 192.09 s  wall 32.23 s
 Geometry Optimization Parameters
   NAtoms,    NIC,     NZ,  NCons,   NDum,   NFix, NCnnct, MaxDiis
       22     155      22       0       0       0       0       0

 Cartesian Hessian Update
 Hessian updated using BFGS update


** GEOMETRY OPTIMIZATION IN DELOCALIZED INTERNAL COORDINATES **
   Searching for a Minimum

   Optimization Cycle:  14

                       Coordinates (Angstroms)
     ATOM                X               Y               Z
      1  C         0.0017465529    0.0426987316    0.0024273003
      2  C        -0.0786918617   -0.5108811362    1.2812487123
      3  H         0.8080764030   -0.9378970993    1.7321341318
      4  C        -1.2705647280   -0.5194024602    2.0003939925
      5  Cl       -1.2865417835   -1.2335764758    3.5935535198
      6  C        -2.4205468597    0.0366039511    1.4347294831
      7  Cl       -3.9440688243    0.0534107149    2.2846723853
      8  C        -2.3631835017    0.5901205430    0.1586919983
      9  H        -3.2537017224    1.0160263863   -0.2825407112
     10  C        -1.1651406282    0.5891687358   -0.5445169989
     11  Cl       -1.1504877284    1.2847839378   -2.1536974045
     12  C         1.2957223629   -0.0017000448   -0.7404431624
     13  C         2.1585359821    1.1043402605   -0.7882227278
     14  Cl        1.7186708189    2.5747879478    0.0447367468
     15  C         3.3647873730    1.0206827664   -1.4927040883
     16  Cl        4.4626820523    2.3790897400   -1.5766562915
     17  C         3.7168517535   -0.1582225432   -2.1452147301
     18  H         4.6532956254   -0.2012411417   -2.6862810879
     19  C         2.8686932877   -1.2573987434   -2.0933113671
     20  H         3.1444293091   -2.1740715460   -2.6006069418
     21  C         1.6686715910   -1.1784299172   -1.3943751380
     22  H         1.0006485543   -2.0306488210   -1.3581499772
   Point Group: c1    Number of degrees of freedom:    60


   Energy is  -2761.516582044

 Hessian updated using BFGS update

 60 Hessian modes will be used to form the next step
  Hessian Eigenvalues:
     0.002065    0.018315    0.019512    0.022176    0.023062    0.023571
     0.023664    0.023900    0.024012    0.024058    0.024109    0.024119
     0.024125    0.024236    0.024286    0.024590    0.024948    0.026655
     0.029836    0.150741    0.159627    0.160117    0.160274    0.160648
     0.195488    0.218544    0.224570    0.234516    0.239362    0.242915
     0.247651    0.249805    0.250081    0.250964    0.258757    0.259839
     0.293987    0.300627    0.300938    0.302070    0.304181    0.318934
     0.349988    0.356596    0.356670    0.356751    0.356832    0.362411
     0.428365    0.432211    0.443780    0.456970    0.469002    0.472922
     0.474810    0.477273    0.478339    0.483115    0.491131    0.504579

 Minimum search - taking simple RFO step
 Searching for Lamda that Minimizes Along All modes
 Value Taken    Lamda =   0.00000000
 Step Taken.  Stepsize is  0.006437

                             Maximum     Tolerance    Cnvgd?
         Gradient           0.000104      0.000300     YES
         Displacement       0.005144      0.001200      NO
         Energy change     -0.000006      0.000001      NO


 New Cartesian Coordinates Obtained by Inverse Iteration

 Displacement from previous Coordinates is:  0.022661
 ----------------------------------------------------------------
             Standard Nuclear Orientation (Angstroms)
    I     Atom           X                Y                Z
 ----------------------------------------------------------------
    1      C       0.0016725825     0.0434221606     0.0022832289
    2      C      -0.0790172762    -0.5120699774     1.2803666047
    3      H       0.8075069055    -0.9404975105     1.7304020207
    4      C      -1.2707755514    -0.5211120479     1.9996449188
    5      Cl     -1.2870120324    -1.2377235240     3.5915987435
    6      C      -2.4205614656     0.0362957396     1.4347794604
    7      Cl     -3.9441240470     0.0525069090     2.2847093407
    8      C      -2.3630506669     0.5915599341     0.1595336930
    9      H      -3.2534200986     1.0184697195    -0.2810243733
   10      C      -1.1650729879     0.5908763470    -0.5438410445
   11      Cl     -1.1506103592     1.2885046770    -2.1521922530
   12      C       1.2955396565    -0.0010439665    -0.7406856782
   13      C       2.1578026211     1.1054976388    -0.7900545807
   14      Cl      1.7179413383     2.5768159187     0.0411952933
   15      C       3.3643501195     1.0211515040    -1.4941944415
   16      Cl      4.4618624165     2.3796211959    -1.5801768985
   17      C       3.7170888211    -0.1586547641    -2.1446408768
   18      H       4.6537336943    -0.2021789433    -2.6853222384
   19      C       2.8693924719    -1.2581241412    -2.0913193470
   20      H       3.1458485654    -2.1754330529    -2.5970640913
   21      C       1.6692406072    -1.1786115616    -1.3927548719
   22      H       1.0015487135    -2.0310284683    -1.3553749654
 ----------------------------------------------------------------
 Nuclear Repulsion Energy =        1727.54479377 hartrees
 There are       81 alpha and       81 beta electrons
 Applying Cartesian multipole field
    Component          Value
    ---------          -----
     (2,0,0)        1.00000E-12
     (0,2,0)        2.00000E-11
     (0,0,2)       -3.00000E-11
 Nucleus-field energy     =    -0.0000000361 hartrees
 Requested basis set is 6-311++G(d,p)
 There are 162 shells and 449 basis functions
 A cutoff of  1.0D-15 yielded  10166 shell pairs
 There are     84598 function pairs (     90927 Cartesian)
 Smallest overlap matrix eigenvalue = 2.34E-07
 Linear dependence detected in AO basis
 Number of orthogonalized atomic orbitals = 446
 Maximum deviation from orthogonality = 4.948E-10
 Guess from superposition of atomic densities
 Warning:  Energy on first SCF cycle will be non-variational
 SAD guess density has 162.000000 electrons

 -----------------------------------------------------------------------
  General SCF calculation program by
  Eric Jon Sundstrom, Paul Horn, Yuezhi Mao, Dmitri Zuev, Alec White,
  David Stuck, Shaama M.S., Shane Yost, Joonho Lee, David Small,
  Daniel Levine, Susi Lehtola, Hugh Burton, Evgeny Epifanovsky,
  Bang C. Huynh
 -----------------------------------------------------------------------
 Exchange:     0.2000 Hartree-Fock + 0.0800 Slater + 0.7200 B88
 Correlation:  0.1900 VWN1RPA + 0.8100 LYP
 Using SG-1 standard quadrature grid
 using 6 threads for integral computing
 -------------------------------------------------------
 OpenMP Integral computing Module                
 Release: version 2.0, May 2017, Q-Chem Inc. Pleasanton 
 -------------------------------------------------------
 A restricted SCF calculation will be
 performed using DIIS
 SCF converges when DIIS error is below 1.0e-08
 ---------------------------------------
  Cycle       Energy         DIIS error
 ---------------------------------------
    1   -2765.4982779053      2.91e-02  
    2   -2761.3696916098      2.37e-03  
    3   -2761.2574394082      3.05e-03  
    4   -2761.5035611802      6.71e-04  
    5   -2761.5141589139      3.03e-04  
    6   -2761.5163270490      1.01e-04  
    7   -2761.5165527403      3.28e-05  
    8   -2761.5165766745      1.46e-05  
    9   -2761.5165820077      2.63e-06  
   10   -2761.5165821665      1.07e-06  
   11   -2761.5165821952      2.57e-07  
   12   -2761.5165821965      1.24e-07  
   13   -2761.5165821971      3.91e-08  
   14   -2761.5165821971      1.15e-08  
   15   -2761.5165821973      6.40e-09  Convergence criterion met
 ---------------------------------------
 SCF time:   CPU 650.48s  wall 114.00s 
 SCF   energy in the final basis set =    -2761.5165821973
 Total energy in the final basis set =    -2761.5165821973

 --------------------------------------------------------------

                    Orbital Energies (a.u.)
 --------------------------------------------------------------

 Alpha MOs
 -- Occupied --
********-101.5740-101.5716-101.5700-101.5698 -10.2718 -10.2686 -10.2673
-10.2672 -10.2649 -10.2299 -10.2274 -10.2194 -10.2190 -10.2109 -10.2080
-10.2069  -9.4898  -9.4885  -9.4863  -9.4848  -9.4844  -7.2546  -7.2534
 -7.2510  -7.2496  -7.2492  -7.2446  -7.2439  -7.2433  -7.2429  -7.2410
 -7.2407  -7.2397  -7.2392  -7.2390  -7.2385  -0.9470  -0.9339  -0.9042
 -0.8803  -0.8742  -0.8625  -0.8429  -0.8000  -0.7635  -0.7535  -0.7398
 -0.6651  -0.6462  -0.6277  -0.6070  -0.5499  -0.5326  -0.5267  -0.5146
 -0.4955  -0.4797  -0.4634  -0.4614  -0.4581  -0.4452  -0.4357  -0.4264
 -0.4105  -0.4015  -0.3939  -0.3891  -0.3662  -0.3618  -0.3546  -0.3472
 -0.3424  -0.3341  -0.3320  -0.3266  -0.3207  -0.2842  -0.2788  -0.2674
 -0.2630
 -- Virtual --
 -0.0591  -0.0555  -0.0455  -0.0417  -0.0295  -0.0210  -0.0116   0.0001
  0.0035   0.0101   0.0127   0.0234   0.0248   0.0320   0.0344   0.0454
  0.0462   0.0535   0.0562   0.0602   0.0644   0.0682   0.0776   0.0805
  0.0856   0.0871   0.0893   0.0953   0.0969   0.0980   0.1018   0.1074
  0.1108   0.1125   0.1152   0.1167   0.1191   0.1205   0.1249   0.1259
  0.1286   0.1326   0.1335   0.1374   0.1417   0.1447   0.1494   0.1543
  0.1578   0.1614   0.1660   0.1707   0.1780   0.1817   0.1840   0.1892
  0.1923   0.1954   0.1968   0.2053   0.2107   0.2147   0.2185   0.2220
  0.2303   0.2319   0.2374   0.2416   0.2461   0.2495   0.2506   0.2529
  0.2539   0.2588   0.2622   0.2665   0.2687   0.2780   0.2805   0.2829
  0.2848   0.2888   0.2915   0.2959   0.2985   0.3054   0.3106   0.3216
  0.3274   0.3283   0.3324   0.3424   0.3448   0.3615   0.3716   0.4174
  0.4224   0.4333   0.4378   0.4437   0.4489   0.4536   0.4565   0.4664
  0.4698   0.4750   0.4837   0.4853   0.4897   0.5058   0.5125   0.5163
  0.5213   0.5372   0.5446   0.5472   0.5498   0.5630   0.5717   0.5754
  0.5796   0.5808   0.5904   0.5971   0.6136   0.6157   0.6180   0.6326
  0.6394   0.6465   0.6495   0.6587   0.6618   0.6631   0.6745   0.6930
  0.6950   0.7002   0.7069   0.7206   0.7296   0.7349   0.7488   0.7797
  0.7907   0.8020   0.8149   0.8247   0.8326   0.8378   0.8387   0.8439
  0.8450   0.8459   0.8515   0.8563   0.8579   0.8596   0.8616   0.8685
  0.8806   0.8833   0.8882   0.9026   0.9054   0.9084   0.9093   0.9187
  0.9244   0.9278   0.9398   0.9471   0.9506   0.9581   0.9609   0.9628
  0.9761   0.9805   0.9843   0.9925   0.9995   1.0053   1.0141   1.0269
  1.0424   1.0477   1.0548   1.1086   1.1156   1.1361   1.1532   1.1632
  1.2073   1.2212   1.2222   1.2386   1.2461   1.2595   1.2649   1.2716
  1.2740   1.2944   1.2988   1.3247   1.3407   1.3536   1.3638   1.3931
  1.4067   1.4397   1.4833   1.4935   1.5069   1.5454   1.5551   1.5579
  1.5646   1.5701   1.6010   1.6053   1.6353   1.6481   1.6588   1.6885
  1.6911   1.7192   1.7446   1.7506   1.7571   1.7886   1.8192   1.8278
  1.8382   1.8559   1.8605   1.8804   1.9055   1.9135   1.9312   1.9363
  1.9375   1.9737   1.9838   2.0041   2.0131   2.0295   2.0487   2.0695
  2.0908   2.1213   2.1546   2.1745   2.2001   2.2322   2.2367   2.2537
  2.2602   2.2691   2.2838   2.2919   2.3083   2.3219   2.3437   2.3539
  2.3740   2.4262   2.4313   2.4370   2.4544   2.4625   2.4896   2.4963
  2.5230   2.5317   2.5446   2.5544   2.5735   2.5989   2.6095   2.6305
  2.6743   2.6837   2.7003   2.7053   2.7167   2.7343   2.7413   2.7461
  2.7608   2.7655   2.7757   2.7876   2.8010   2.8366   2.8447   2.8483
  2.8742   2.9047   2.9803   2.9889   3.0683   3.0890   3.0911   3.1239
  3.1356   3.1489   3.1910   3.2147   3.2320   3.2758   3.3502   3.3538
  3.3968   3.5033   3.5172   3.5424   3.6461   3.7186   3.7716   3.8216
  3.9060   3.9609   4.0482   4.0997   4.1217   4.3349   4.8067   4.8191
  9.7619   9.7816   9.7983   9.8143   9.8408  23.3891  23.5347  23.8307
 23.8808  23.8880  23.8997  23.9501  24.0092  24.0341  24.0655  24.1171
 24.1557  25.7806  25.8086  25.8630  25.8840  25.9725  26.0853  26.1436
 26.1615  26.2608  26.3749  26.5090  26.5802  26.7079  26.8029  26.8939
215.7537 215.7760 215.7947 215.8173 215.8448
 --------------------------------------------------------------

          Ground-State Mulliken Net Atomic Charges

     Atom                 Charge (a.u.)
  ----------------------------------------
      1 C                     0.561402
      2 C                    -0.965250
      3 H                     0.228726
      4 C                     0.193741
      5 Cl                    0.590683
      6 C                     0.010220
      7 Cl                    0.530368
      8 C                    -0.627983
      9 H                     0.232245
     10 C                    -0.772953
     11 Cl                    0.431901
     12 C                     0.179052
     13 C                    -2.086249
     14 Cl                    0.550855
     15 C                     0.925397
     16 Cl                    0.499462
     17 C                    -0.301128
     18 H                     0.208412
     19 C                    -0.514598
     20 H                     0.177300
     21 C                    -0.237888
     22 H                     0.186286
  ----------------------------------------
  Sum of atomic charges =     0.000000

 -----------------------------------------------------------------
                    Cartesian Multipole Moments
 -----------------------------------------------------------------
    Charge (ESU x 10^10)
                -0.0000
    Dipole Moment (Debye)
         X       0.8089      Y      -2.2306      Z      -1.3458
       Tot       2.7279
    Quadrupole Moments (Debye-Ang)
        XX    -130.2564     XY      -8.0800     YY    -132.7724
        XZ      -1.2096     YZ       4.5532     ZZ    -134.0018
    Octopole Moments (Debye-Ang^2)
       XXX    -125.6148    XXY     -73.4129    XYY     -43.6462
       YYY    -188.4945    XXZ     -26.9526    XYZ      10.4844
       YYZ      -5.0798    XZZ     -22.3112    YZZ     -69.2283
       ZZZ     -13.8557
    Hexadecapole Moments (Debye-Ang^3)
      XXXX   -5225.2980   XXXY    -593.5196   XXYY   -1154.2221
      XYYY    -527.0148   YYYY   -1554.8922   XXXZ    1123.4942
      XXYZ     170.8046   XYYZ     399.6865   YYYZ     421.6725
      XXZZ   -1313.9487   XYZZ    -205.6230   YYZZ    -726.7592
      XZZZ    1194.5344   YZZZ     389.5641   ZZZZ   -2854.5337
 -----------------------------------------------------------------
 Calculating analytic gradient of the SCF energy
 Gradient of SCF Energy
            1           2           3           4           5           6
    1  -0.0000132   0.0000336   0.0000053  -0.0000289   0.0000112  -0.0000043
    2  -0.0000240   0.0000062   0.0000199   0.0000162   0.0000019  -0.0000232
    3   0.0000309  -0.0000252   0.0000104  -0.0000112   0.0000146   0.0000404
            7           8           9          10          11          12
    1   0.0000090   0.0000253  -0.0000087  -0.0000507   0.0000039   0.0000339
    2  -0.0000112  -0.0000085  -0.0000227  -0.0000079  -0.0000145   0.0000248
    3  -0.0000083  -0.0000293  -0.0000031  -0.0000035  -0.0000009   0.0000026
           13          14          15          16          17          18
    1   0.0000186  -0.0000283  -0.0000275  -0.0000096  -0.0000047   0.0000034
    2  -0.0000026   0.0000063   0.0000077   0.0000212  -0.0000226   0.0000182
    3  -0.0000413  -0.0000032   0.0000095  -0.0000131  -0.0000043   0.0000023
           19          20          21          22
    1   0.0000286   0.0000098  -0.0000217   0.0000151
    2   0.0000230   0.0000012  -0.0000082  -0.0000014
    3  -0.0000035   0.0000103   0.0000157   0.0000102
 Max gradient component =       5.068E-05
 RMS gradient           =       1.866E-05
 Gradient time:  CPU 191.89 s  wall 32.20 s
 Geometry Optimization Parameters
   NAtoms,    NIC,     NZ,  NCons,   NDum,   NFix, NCnnct, MaxDiis
       22     155      22       0       0       0       0       0

 Cartesian Hessian Update
 Hessian updated using BFGS update


** GEOMETRY OPTIMIZATION IN DELOCALIZED INTERNAL COORDINATES **
   Searching for a Minimum

   Optimization Cycle:  15

                       Coordinates (Angstroms)
     ATOM                X               Y               Z
      1  C         0.0016725825    0.0434221606    0.0022832289
      2  C        -0.0790172762   -0.5120699774    1.2803666047
      3  H         0.8075069055   -0.9404975105    1.7304020207
      4  C        -1.2707755514   -0.5211120479    1.9996449188
      5  Cl       -1.2870120324   -1.2377235240    3.5915987435
      6  C        -2.4205614656    0.0362957396    1.4347794604
      7  Cl       -3.9441240470    0.0525069090    2.2847093407
      8  C        -2.3630506669    0.5915599341    0.1595336930
      9  H        -3.2534200986    1.0184697195   -0.2810243733
     10  C        -1.1650729879    0.5908763470   -0.5438410445
     11  Cl       -1.1506103592    1.2885046770   -2.1521922530
     12  C         1.2955396565   -0.0010439665   -0.7406856782
     13  C         2.1578026211    1.1054976388   -0.7900545807
     14  Cl        1.7179413383    2.5768159187    0.0411952933
     15  C         3.3643501195    1.0211515040   -1.4941944415
     16  Cl        4.4618624165    2.3796211959   -1.5801768985
     17  C         3.7170888211   -0.1586547641   -2.1446408768
     18  H         4.6537336943   -0.2021789433   -2.6853222384
     19  C         2.8693924719   -1.2581241412   -2.0913193470
     20  H         3.1458485654   -2.1754330529   -2.5970640913
     21  C         1.6692406072   -1.1786115616   -1.3927548719
     22  H         1.0015487135   -2.0310284683   -1.3553749654
   Point Group: c1    Number of degrees of freedom:    60


   Energy is  -2761.516582197

 Hessian updated using BFGS update

 60 Hessian modes will be used to form the next step
  Hessian Eigenvalues:
     0.002179    0.018684    0.019413    0.021901    0.022651    0.023317
     0.023582    0.023872    0.024038    0.024082    0.024099    0.024113
     0.024212    0.024237    0.024558    0.024675    0.025559    0.027175
     0.029779    0.148486    0.159359    0.159717    0.160440    0.160868
     0.194357    0.214250    0.224158    0.230692    0.234844    0.242487
     0.246702    0.248529    0.250145    0.250445    0.255190    0.262410
     0.284033    0.300334    0.300967    0.302915    0.304209    0.313670
     0.349885    0.356592    0.356671    0.356742    0.356815    0.362429
     0.423094    0.431309    0.432950    0.450054    0.464371    0.472103
     0.473321    0.477115    0.479607    0.481653    0.492667    0.504777

 Minimum search - taking simple RFO step
 Searching for Lamda that Minimizes Along All modes
 Value Taken    Lamda =   0.00000000
 Step Taken.  Stepsize is  0.000928

                             Maximum     Tolerance    Cnvgd?
         Gradient           0.000039      0.000300     YES
         Displacement       0.000367      0.001200     YES
         Energy change     -0.000000      0.000001     YES

 Final energy is   -2761.5165821972810     


 ******************************
 **  OPTIMIZATION CONVERGED  **
 ******************************

                       Coordinates (Angstroms)
     ATOM                X               Y               Z
      1  C         0.0016725825    0.0434221606    0.0022832289
      2  C        -0.0790172762   -0.5120699774    1.2803666047
      3  H         0.8075069055   -0.9404975105    1.7304020207
      4  C        -1.2707755514   -0.5211120479    1.9996449188
      5  Cl       -1.2870120324   -1.2377235240    3.5915987435
      6  C        -2.4205614656    0.0362957396    1.4347794604
      7  Cl       -3.9441240470    0.0525069090    2.2847093407
      8  C        -2.3630506669    0.5915599341    0.1595336930
      9  H        -3.2534200986    1.0184697195   -0.2810243733
     10  C        -1.1650729879    0.5908763470   -0.5438410445
     11  Cl       -1.1506103592    1.2885046770   -2.1521922530
     12  C         1.2955396565   -0.0010439665   -0.7406856782
     13  C         2.1578026211    1.1054976388   -0.7900545807
     14  Cl        1.7179413383    2.5768159187    0.0411952933
     15  C         3.3643501195    1.0211515040   -1.4941944415
     16  Cl        4.4618624165    2.3796211959   -1.5801768985
     17  C         3.7170888211   -0.1586547641   -2.1446408768
     18  H         4.6537336943   -0.2021789433   -2.6853222384
     19  C         2.8693924719   -1.2581241412   -2.0913193470
     20  H         3.1458485654   -2.1754330529   -2.5970640913
     21  C         1.6692406072   -1.1786115616   -1.3927548719
     22  H         1.0015487135   -2.0310284683   -1.3553749654

Z-matrix Print:
$molecule
0 1
Cl
C  1 1.746205
C  2 1.399530 1 120.493848
C  3 1.392641 2 120.292090 1 179.365913 0
H  4 1.082374 3 119.114942 2 179.874255 0
C  4 1.389340 3 119.864589 2 -0.180135 0
H  6 1.083357 4 119.765553 3 -179.938754 0
C  6 1.390927 4 120.032728 3 0.186102 0
H  8 1.083432 6 120.271628 4 179.502900 0
C  8 1.396965 6 120.892829 4 0.176925 0
C  10 1.492673 8 119.296287 6 -179.802515 0
C  11 1.395915 10 119.602473 8 79.796537 0
H  12 1.082593 11 119.390418 10 1.963109 0
C  12 1.392024 11 121.679704 10 -178.546318 0
C  14 1.397063 12 119.543783 11 0.084823 0
C  15 1.392077 14 119.705041 12 0.129586 0
H  16 1.081250 15 119.783555 14 179.667459 0
C  16 1.389204 15 119.950532 14 -0.089720 0
Cl 15 1.744674 14 121.697697 12 179.879051 0
Cl 14 1.745884 12 118.802023 11 179.920832 0
Cl 3 1.748533 2 121.268088 1 -0.565731 0
Cl 18 1.753194 16 118.125414 15 179.409292 0
$end


 --------------------------------------------------------------

                    Orbital Energies (a.u.)
 --------------------------------------------------------------

 Alpha MOs
 -- Occupied --
********-101.5740-101.5716-101.5700-101.5698 -10.2718 -10.2686 -10.2673
-10.2672 -10.2649 -10.2299 -10.2274 -10.2194 -10.2190 -10.2109 -10.2080
-10.2069  -9.4898  -9.4885  -9.4863  -9.4848  -9.4844  -7.2546  -7.2534
 -7.2510  -7.2496  -7.2492  -7.2446  -7.2439  -7.2433  -7.2429  -7.2410
 -7.2407  -7.2397  -7.2392  -7.2390  -7.2385  -0.9470  -0.9339  -0.9042
 -0.8803  -0.8742  -0.8625  -0.8429  -0.8000  -0.7635  -0.7535  -0.7398
 -0.6651  -0.6462  -0.6277  -0.6070  -0.5499  -0.5326  -0.5267  -0.5146
 -0.4955  -0.4797  -0.4634  -0.4614  -0.4581  -0.4452  -0.4357  -0.4264
 -0.4105  -0.4015  -0.3939  -0.3891  -0.3662  -0.3618  -0.3546  -0.3472
 -0.3424  -0.3341  -0.3320  -0.3266  -0.3207  -0.2842  -0.2788  -0.2674
 -0.2630
 -- Virtual --
 -0.0591  -0.0555  -0.0455  -0.0417  -0.0295  -0.0210  -0.0116   0.0001
  0.0035   0.0101   0.0127   0.0234   0.0248   0.0320   0.0344   0.0454
  0.0462   0.0535   0.0562   0.0602   0.0644   0.0682   0.0776   0.0805
  0.0856   0.0871   0.0893   0.0953   0.0969   0.0980   0.1018   0.1074
  0.1108   0.1125   0.1152   0.1167   0.1191   0.1205   0.1249   0.1259
  0.1286   0.1326   0.1335   0.1374   0.1417   0.1447   0.1494   0.1543
  0.1578   0.1614   0.1660   0.1707   0.1780   0.1817   0.1840   0.1892
  0.1923   0.1954   0.1968   0.2053   0.2107   0.2147   0.2185   0.2220
  0.2303   0.2319   0.2374   0.2416   0.2461   0.2495   0.2506   0.2529
  0.2539   0.2588   0.2622   0.2665   0.2687   0.2780   0.2805   0.2829
  0.2848   0.2888   0.2915   0.2959   0.2985   0.3054   0.3106   0.3216
  0.3274   0.3283   0.3324   0.3424   0.3448   0.3615   0.3716   0.4174
  0.4224   0.4333   0.4378   0.4437   0.4489   0.4536   0.4565   0.4664
  0.4698   0.4750   0.4837   0.4853   0.4897   0.5058   0.5125   0.5163
  0.5213   0.5372   0.5446   0.5472   0.5498   0.5630   0.5717   0.5754
  0.5796   0.5808   0.5904   0.5971   0.6136   0.6157   0.6180   0.6326
  0.6394   0.6465   0.6495   0.6587   0.6618   0.6631   0.6745   0.6930
  0.6950   0.7002   0.7069   0.7206   0.7296   0.7349   0.7488   0.7797
  0.7907   0.8020   0.8149   0.8247   0.8326   0.8378   0.8387   0.8439
  0.8450   0.8459   0.8515   0.8563   0.8579   0.8596   0.8616   0.8685
  0.8806   0.8833   0.8882   0.9026   0.9054   0.9084   0.9093   0.9187
  0.9244   0.9278   0.9398   0.9471   0.9506   0.9581   0.9609   0.9628
  0.9761   0.9805   0.9843   0.9925   0.9995   1.0053   1.0141   1.0269
  1.0424   1.0477   1.0548   1.1086   1.1156   1.1361   1.1532   1.1632
  1.2073   1.2212   1.2222   1.2386   1.2461   1.2595   1.2649   1.2716
  1.2740   1.2944   1.2988   1.3247   1.3407   1.3536   1.3638   1.3931
  1.4067   1.4397   1.4833   1.4935   1.5069   1.5454   1.5551   1.5579
  1.5646   1.5701   1.6010   1.6053   1.6353   1.6481   1.6588   1.6885
  1.6911   1.7192   1.7446   1.7506   1.7571   1.7886   1.8192   1.8278
  1.8382   1.8559   1.8605   1.8804   1.9055   1.9135   1.9312   1.9363
  1.9375   1.9737   1.9838   2.0041   2.0131   2.0295   2.0487   2.0695
  2.0908   2.1213   2.1546   2.1745   2.2001   2.2322   2.2367   2.2537
  2.2602   2.2691   2.2838   2.2919   2.3083   2.3219   2.3437   2.3539
  2.3740   2.4262   2.4313   2.4370   2.4544   2.4625   2.4896   2.4963
  2.5230   2.5317   2.5446   2.5544   2.5735   2.5989   2.6095   2.6305
  2.6743   2.6837   2.7003   2.7053   2.7167   2.7343   2.7413   2.7461
  2.7608   2.7655   2.7757   2.7876   2.8010   2.8366   2.8447   2.8483
  2.8742   2.9047   2.9803   2.9889   3.0683   3.0890   3.0911   3.1239
  3.1356   3.1489   3.1910   3.2147   3.2320   3.2758   3.3502   3.3538
  3.3968   3.5033   3.5172   3.5424   3.6461   3.7186   3.7716   3.8216
  3.9060   3.9609   4.0482   4.0997   4.1217   4.3349   4.8067   4.8191
  9.7619   9.7816   9.7983   9.8143   9.8408  23.3891  23.5347  23.8307
 23.8808  23.8880  23.8997  23.9501  24.0092  24.0341  24.0655  24.1171
 24.1557  25.7806  25.8086  25.8630  25.8840  25.9725  26.0853  26.1436
 26.1615  26.2608  26.3749  26.5090  26.5802  26.7079  26.8029  26.8939
215.7537 215.7760 215.7947 215.8173 215.8448
 --------------------------------------------------------------

          Ground-State Mulliken Net Atomic Charges

     Atom                 Charge (a.u.)
  ----------------------------------------
      1 C                     0.561402
      2 C                    -0.965250
      3 H                     0.228726
      4 C                     0.193741
      5 Cl                    0.590683
      6 C                     0.010220
      7 Cl                    0.530368
      8 C                    -0.627983
      9 H                     0.232245
     10 C                    -0.772953
     11 Cl                    0.431901
     12 C                     0.179052
     13 C                    -2.086249
     14 Cl                    0.550855
     15 C                     0.925397
     16 Cl                    0.499462
     17 C                    -0.301128
     18 H                     0.208412
     19 C                    -0.514598
     20 H                     0.177300
     21 C                    -0.237888
     22 H                     0.186286
  ----------------------------------------
  Sum of atomic charges =     0.000000

 -----------------------------------------------------------------
                    Cartesian Multipole Moments
 -----------------------------------------------------------------
    Charge (ESU x 10^10)
                -0.0000
    Dipole Moment (Debye)
         X       0.8089      Y      -2.2306      Z      -1.3458
       Tot       2.7279
    Quadrupole Moments (Debye-Ang)
        XX    -130.2564     XY      -8.0800     YY    -132.7724
        XZ      -1.2096     YZ       4.5532     ZZ    -134.0018
    Octopole Moments (Debye-Ang^2)
       XXX    -125.6148    XXY     -73.4129    XYY     -43.6462
       YYY    -188.4945    XXZ     -26.9526    XYZ      10.4844
       YYZ      -5.0798    XZZ     -22.3112    YZZ     -69.2283
       ZZZ     -13.8557
    Hexadecapole Moments (Debye-Ang^3)
      XXXX   -5225.2980   XXXY    -593.5196   XXYY   -1154.2221
      XYYY    -527.0148   YYYY   -1554.8922   XXXZ    1123.4942
      XXYZ     170.8046   XYYZ     399.6865   YYYZ     421.6725
      XXZZ   -1313.9487   XYZZ    -205.6230   YYZZ    -726.7592
      XZZZ    1194.5344   YZZZ     389.5641   ZZZZ   -2854.5337
 -----------------------------------------------------------------
Archival summary:
1\1\february\OPT\ProcedureUnspecified\BasisUnspecified\l5125\taweetha\SatMar702:15:002020SatMar702:15:002020\0\\#,OPT,ProcedureUnspecified,BasisUnspecified,\\0,1\Cl\C,1,1.7462\C,2,1.39953,1,120.494\C,3,1.39264,2,120.292,1,179.366,0\H,4,1.08237,3,119.115,2,179.874,0\C,4,1.38934,3,119.865,2,-0.180135,0\H,6,1.08336,4,119.766,3,-179.939,0\C,6,1.39093,4,120.033,3,0.186102,0\H,8,1.08343,6,120.272,4,179.503,0\C,8,1.39697,6,120.893,4,0.176925,0\C,10,1.49267,8,119.296,6,-179.803,0\C,11,1.39592,10,119.602,8,79.7965,0\H,12,1.08259,11,119.39,10,1.96311,0\C,12,1.39202,11,121.68,10,-178.546,0\C,14,1.39706,12,119.544,11,0.0848234,0\C,15,1.39208,14,119.705,12,0.129586,0\H,16,1.08125,15,119.784,14,179.667,0\C,16,1.3892,15,119.951,14,-0.0897202,0\Cl,15,1.74467,14,121.698,12,179.879,0\Cl,14,1.74588,12,118.802,11,179.921,0\Cl,3,1.74853,2,121.268,1,-0.565731,0\Cl,18,1.75319,16,118.125,15,179.409,0\\\@

 Total job time:  2198.53s(wall), 12557.40s(cpu) 
 Sat Mar  7 02:15:00 2020

        *************************************************************
        *                                                           *
        *  Thank you very much for using Q-Chem.  Have a nice day.  *
        *                                                           *
        *************************************************************


 
User input: 2 of 2 
 
                  Welcome to Q-Chem
     A Quantum Leap Into The Future Of Chemistry


 Q-Chem 5.2 (devel), Q-Chem, Inc., Pleasanton, CA (2019)

 Yihan Shao,  Zhengting Gan,  E. Epifanovsky,  A. T. B. Gilbert,  M. Wormit,  
 J. Kussmann,  A. W. Lange,  A. Behn,  Jia Deng,  Xintian Feng,  D. Ghosh,  
 M. Goldey,  P. R. Horn,  L. D. Jacobson,  I. Kaliman,  T. Kus,  A. Landau,  
 Jie Liu,  E. I. Proynov,  R. M. Richard,  R. P. Steele,  E. J. Sundstrom,  
 H. L. Woodcock III,  P. M. Zimmerman,  D. Zuev,  B. Albrecht,  E. Alguire,  
 S. A. Baeppler,  D. Barton,  Z. Benda,  Y. A. Bernard,  E. J. Berquist,  
 K. B. Bravaya,  H. Burton,  D. Casanova,  Chun-Min Chang,  Yunqing Chen,  
 A. Chien,  K. D. Closser,  M. P. Coons,  S. Coriani,  S. Dasgupta,  
 A. L. Dempwolff,  M. Diedenhofen,  Hainam Do,  R. G. Edgar,  Po-Tung Fang,  
 S. Faraji,  S. Fatehi,  Qingguo Feng,  K. D. Fenk,  J. Fosso-Tande,  
 J. Gayvert,  Qinghui Ge,  A. Ghysels,  G. Gidofalvi,  J. Gomes,  
 J. Gonthier,  A. Gunina,  D. Hait,  M. W. D. Hanson-Heine,  
 P. H. P. Harbach,  A. W. Hauser,  M. F. Herbst,  J. E. Herr,  
 E. G. Hohenstein,  Z. C. Holden,  Kerwin Hui,  B. C. Huynh,  T.-C. Jagau,  
 Hyunjun Ji,  B. Kaduk,  K. Khistyaev,  Jaehoon Kim,  P. Klunzinger,  K. Koh,  
 D. Kosenkov,  L. Koulias,  T. Kowalczyk,  C. M. Krauter,  A. Kunitsa,  
 Ka Un Lao,  A. Laurent,  K. V. Lawler,  Joonho Lee,  D. Lefrancois,  
 S. Lehtola,  D. S. Levine,  Yi-Pei Li,  You-Sheng Lin,  Fenglai Liu,  
 E. Livshits,  A. Luenser,  P. Manohar,  E. Mansoor,  S. F. Manzer,  
 Shan-Ping Mao,  Yuezhi Mao,  N. Mardirossian,  A. V. Marenich,  
 T. Markovich,  L. A. Martinez-Martinez,  S. A. Maurer,  N. J. Mayhall,  
 S. C. McKenzie,  J.-M. Mewes,  P. Morgante,  A. F. Morrison,  
 J. W. Mullinax,  K. Nanda,  T. S. Nguyen-Beck,  R. Olivares-Amaya,  
 J. A. Parkhill,  Zheng Pei,  T. M. Perrine,  F. Plasser,  P. Pokhilko,  
 S. Prager,  A. Prociuk,  E. Ramos,  D. R. Rehn,  F. Rob,  M. Scheurer,  
 M. Schneider,  N. Sergueev,  S. M. Sharada,  S. Sharma,  D. W. Small,  
 T. Stauch,  T. Stein,  Yu-Chuan Su,  A. J. W. Thom,  A. Tkatchenko,  
 T. Tsuchimochi,  N. M. Tubman,  L. Vogt,  M. L. Vidal,  O. Vydrov,  
 M. A. Watson,  J. Wenzel,  M. de Wergifosse,  T. A. Wesolowski,  A. White,  
 J. Witte,  A. Yamada,  Jun Yang,  K. Yao,  S. Yeganeh,  S. R. Yost,  
 Zhi-Qiang You,  A. Zech,  Igor Ying Zhang,  Xing Zhang,  Yan Zhao,  
 Ying Zhu,  B. R. Brooks,  G. K. L. Chan,  C. J. Cramer,  M. S. Gordon,  
 W. J. Hehre,  A. Klamt,  M. W. Schmidt,  C. D. Sherrill,  D. G. Truhlar,  
 A. Aspuru-Guzik,  R. Baer,  A. T. Bell,  N. A. Besley,  Jeng-Da Chai,  
 A. E. DePrince, III,  R. A. DiStasio Jr.,  A. Dreuw,  B. D. Dunietz,  
 T. R. Furlani,  Chao-Ping Hsu,  Yousung Jung,  Jing Kong,  D. S. Lambrecht,  
 WanZhen Liang,  C. Ochsenfeld,  V. A. Rassolov,  L. V. Slipchenko,  
 J. E. Subotnik,  T. Van Voorhis,  J. M. Herbert,  A. I. Krylov,  
 P. M. W. Gill,  M. Head-Gordon

 Contributors to earlier versions of Q-Chem not listed above: 
 R. D. Adamson,  B. Austin,  J. Baker,  G. J. O. Beran,  K. Brandhorst,  
 S. T. Brown,  E. F. C. Byrd,  A. K. Chakraborty,  C.-L. Cheng,  
 Siu Hung Chien,  D. M. Chipman,  D. L. Crittenden,  H. Dachsel,  
 R. J. Doerksen,  A. D. Dutoi,  L. Fusti-Molnar,  W. A. Goddard III,  
 A. Golubeva-Zadorozhnaya,  S. R. Gwaltney,  G. Hawkins,  A. Heyden,  
 S. Hirata,  G. Kedziora,  F. J. Keil,  C. Kelley,  Jihan Kim,  R. A. King,  
 R. Z. Khaliullin,  P. P. Korambath,  W. Kurlancheek,  A. M. Lee,  M. S. Lee,  
 S. V. Levchenko,  Ching Yeh Lin,  D. Liotard,  R. C. Lochan,  I. Lotan,  
 P. E. Maslen,  N. Nair,  D. P. O'Neill,  D. Neuhauser,  E. Neuscamman,  
 C. M. Oana,  R. Olson,  B. Peters,  R. Peverati,  P. A. Pieniazek,  
 Y. M. Rhee,  J. Ritchie,  M. A. Rohrdanz,  E. Rosta,  N. J. Russ,  
 H. F. Schaefer III,  N. E. Schultz,  N. Shenvi,  A. C. Simmonett,  A. Sodt,  
 D. Stuck,  K. S. Thanthiriwatte,  V. Vanovschi,  Tao Wang,  A. Warshel,  
 C. F. Williams,  Q. Wu,  X. Xu,  W. Zhang

 Please cite Q-Chem as follows:
 Y. Shao et al., Mol. Phys. 113, 184-215 (2015)
 DOI: 10.1080/00268976.2014.952696

 Q-Chem 5.2.1 for Intel X86 EM64T Linux

 Parts of Q-Chem use Armadillo 8.300.2 (Tropical Shenanigans).
 http://arma.sourceforge.net/

 Q-Chem begins on Sat Mar  7 02:15:00 2020  

Host: 
0

     Scratch files written to /scratch/taweetham/qchem20026//
NAlpha2: 162
NElect   162
Mult     1
The previous job contains 0 fragments, simply inherited here

 Q-Chem warning in module libgen/rem_setup.C, line 2168:

 Setting Thresh to 1e-14


Checking the input file for inconsistencies... 	...done.

--------------------------------------------------------------
User input:
--------------------------------------------------------------

$MOLECULE
READ
$END

$REM
   JOB_TYPE 	FREQUENCY
   BASIS 	6-311++G**
   METHOD	B3LYP
   SCF_GUESS_ALWAYS     TRUE
   SYM_IGNORE   TRUE
   S2THRESH     15
   THRESH       15
   MEM_TOTAL    10000
$END

--------------------------------------------------------------
 ----------------------------------------------------------------
             Standard Nuclear Orientation (Angstroms)
    I     Atom           X                Y                Z
 ----------------------------------------------------------------
    1      C       0.0016725825     0.0434221606     0.0022832289
    2      C      -0.0790172762    -0.5120699774     1.2803666047
    3      H       0.8075069055    -0.9404975105     1.7304020207
    4      C      -1.2707755514    -0.5211120479     1.9996449188
    5      Cl     -1.2870120324    -1.2377235240     3.5915987435
    6      C      -2.4205614656     0.0362957396     1.4347794604
    7      Cl     -3.9441240470     0.0525069090     2.2847093407
    8      C      -2.3630506669     0.5915599341     0.1595336930
    9      H      -3.2534200986     1.0184697195    -0.2810243733
   10      C      -1.1650729879     0.5908763470    -0.5438410445
   11      Cl     -1.1506103592     1.2885046770    -2.1521922530
   12      C       1.2955396565    -0.0010439665    -0.7406856782
   13      C       2.1578026211     1.1054976388    -0.7900545807
   14      Cl      1.7179413383     2.5768159187     0.0411952933
   15      C       3.3643501195     1.0211515040    -1.4941944415
   16      Cl      4.4618624165     2.3796211959    -1.5801768985
   17      C       3.7170888211    -0.1586547641    -2.1446408768
   18      H       4.6537336943    -0.2021789433    -2.6853222384
   19      C       2.8693924719    -1.2581241412    -2.0913193470
   20      H       3.1458485654    -2.1754330529    -2.5970640913
   21      C       1.6692406072    -1.1786115616    -1.3927548719
   22      H       1.0015487135    -2.0310284683    -1.3553749654
 ----------------------------------------------------------------
 Nuclear Repulsion Energy =        1727.54479377 hartrees
 There are       81 alpha and       81 beta electrons
 Requested basis set is 6-311++G(d,p)
 There are 162 shells and 449 basis functions

 Total QAlloc Memory Limit  10000 MB
 Mega-Array Size       188 MB
 MEM_STATIC part       192 MB
 A cutoff of  1.0D-15 yielded  10166 shell pairs
 There are     84598 function pairs (     90927 Cartesian)
 Smallest overlap matrix eigenvalue = 2.34E-07
 Linear dependence detected in AO basis
 Number of orthogonalized atomic orbitals = 446
 Maximum deviation from orthogonality = 2.432E-10
 Guess from superposition of atomic densities
 Warning:  Energy on first SCF cycle will be non-variational
 SAD guess density has 162.000000 electrons

 -----------------------------------------------------------------------
  General SCF calculation program by
  Eric Jon Sundstrom, Paul Horn, Yuezhi Mao, Dmitri Zuev, Alec White,
  David Stuck, Shaama M.S., Shane Yost, Joonho Lee, David Small,
  Daniel Levine, Susi Lehtola, Hugh Burton, Evgeny Epifanovsky,
  Bang C. Huynh
 -----------------------------------------------------------------------
 Exchange:     0.2000 Hartree-Fock + 0.0800 Slater + 0.7200 B88
 Correlation:  0.1900 VWN1RPA + 0.8100 LYP
 Using SG-1 standard quadrature grid
 using 6 threads for integral computing
 -------------------------------------------------------
 OpenMP Integral computing Module                
 Release: version 2.0, May 2017, Q-Chem Inc. Pleasanton 
 -------------------------------------------------------
 A restricted SCF calculation will be
 performed using DIIS
 SCF converges when DIIS error is below 1.0e-08
 ---------------------------------------
  Cycle       Energy         DIIS error
 ---------------------------------------
    1   -2765.4982779062      2.91e-02  
    2   -2761.3696916108      2.37e-03  
    3   -2761.2574394094      3.05e-03  
    4   -2761.5035611812      6.71e-04  
    5   -2761.5141589149      3.03e-04  
    6   -2761.5163270497      1.01e-04  
    7   -2761.5165527412      3.28e-05  
    8   -2761.5165766753      1.46e-05  
    9   -2761.5165820087      2.63e-06  
   10   -2761.5165821675      1.07e-06  
   11   -2761.5165821961      2.57e-07  
   12   -2761.5165821977      1.24e-07  
   13   -2761.5165821980      3.91e-08  
   14   -2761.5165821980      1.15e-08  
   15   -2761.5165821981      6.40e-09  Convergence criterion met
 ---------------------------------------
 SCF time:   CPU 650.28s  wall 115.00s 
 SCF   energy in the final basis set =    -2761.5165821981
 Total energy in the final basis set =    -2761.5165821981

 --------------------------------------------------------------

                    Orbital Energies (a.u.)
 --------------------------------------------------------------

 Alpha MOs
 -- Occupied --
********-101.5740-101.5716-101.5700-101.5698 -10.2718 -10.2686 -10.2673
-10.2672 -10.2649 -10.2299 -10.2274 -10.2194 -10.2190 -10.2109 -10.2080
-10.2069  -9.4898  -9.4885  -9.4863  -9.4848  -9.4844  -7.2546  -7.2534
 -7.2510  -7.2496  -7.2492  -7.2446  -7.2439  -7.2433  -7.2429  -7.2410
 -7.2407  -7.2397  -7.2392  -7.2390  -7.2385  -0.9470  -0.9339  -0.9042
 -0.8803  -0.8742  -0.8625  -0.8429  -0.8000  -0.7635  -0.7535  -0.7398
 -0.6651  -0.6462  -0.6277  -0.6070  -0.5499  -0.5326  -0.5267  -0.5146
 -0.4955  -0.4797  -0.4634  -0.4614  -0.4581  -0.4452  -0.4357  -0.4264
 -0.4105  -0.4015  -0.3939  -0.3891  -0.3662  -0.3618  -0.3546  -0.3472
 -0.3424  -0.3341  -0.3320  -0.3266  -0.3207  -0.2842  -0.2788  -0.2674
 -0.2630
 -- Virtual --
 -0.0591  -0.0555  -0.0455  -0.0417  -0.0295  -0.0210  -0.0116   0.0001
  0.0035   0.0101   0.0127   0.0234   0.0248   0.0320   0.0344   0.0454
  0.0462   0.0535   0.0562   0.0602   0.0644   0.0682   0.0776   0.0805
  0.0856   0.0871   0.0893   0.0953   0.0969   0.0980   0.1018   0.1074
  0.1108   0.1125   0.1152   0.1167   0.1191   0.1205   0.1249   0.1259
  0.1286   0.1326   0.1335   0.1374   0.1417   0.1447   0.1494   0.1543
  0.1578   0.1614   0.1660   0.1707   0.1780   0.1817   0.1840   0.1892
  0.1923   0.1954   0.1968   0.2053   0.2107   0.2147   0.2185   0.2220
  0.2303   0.2319   0.2374   0.2416   0.2461   0.2495   0.2506   0.2529
  0.2539   0.2588   0.2622   0.2665   0.2687   0.2780   0.2805   0.2829
  0.2848   0.2888   0.2915   0.2959   0.2985   0.3054   0.3106   0.3216
  0.3274   0.3283   0.3324   0.3424   0.3448   0.3615   0.3716   0.4174
  0.4224   0.4333   0.4378   0.4437   0.4489   0.4536   0.4565   0.4664
  0.4698   0.4750   0.4837   0.4853   0.4897   0.5058   0.5125   0.5163
  0.5213   0.5372   0.5446   0.5472   0.5498   0.5630   0.5717   0.5754
  0.5796   0.5808   0.5904   0.5971   0.6136   0.6157   0.6180   0.6326
  0.6394   0.6465   0.6495   0.6587   0.6618   0.6631   0.6745   0.6930
  0.6950   0.7002   0.7069   0.7206   0.7296   0.7349   0.7488   0.7797
  0.7907   0.8020   0.8149   0.8247   0.8326   0.8378   0.8387   0.8439
  0.8450   0.8459   0.8515   0.8563   0.8579   0.8596   0.8616   0.8685
  0.8806   0.8833   0.8882   0.9026   0.9054   0.9084   0.9093   0.9187
  0.9244   0.9278   0.9398   0.9471   0.9506   0.9581   0.9609   0.9628
  0.9761   0.9805   0.9843   0.9925   0.9995   1.0053   1.0141   1.0269
  1.0424   1.0477   1.0548   1.1086   1.1156   1.1361   1.1532   1.1632
  1.2073   1.2212   1.2222   1.2386   1.2461   1.2595   1.2649   1.2716
  1.2740   1.2944   1.2988   1.3247   1.3407   1.3536   1.3638   1.3931
  1.4067   1.4397   1.4833   1.4935   1.5069   1.5454   1.5551   1.5579
  1.5646   1.5701   1.6010   1.6053   1.6353   1.6481   1.6588   1.6885
  1.6911   1.7192   1.7446   1.7506   1.7571   1.7886   1.8192   1.8278
  1.8382   1.8559   1.8605   1.8804   1.9055   1.9135   1.9312   1.9363
  1.9375   1.9737   1.9838   2.0041   2.0131   2.0295   2.0487   2.0695
  2.0908   2.1213   2.1546   2.1745   2.2001   2.2322   2.2367   2.2537
  2.2602   2.2691   2.2838   2.2919   2.3083   2.3219   2.3437   2.3539
  2.3740   2.4262   2.4313   2.4370   2.4544   2.4625   2.4896   2.4963
  2.5230   2.5317   2.5446   2.5544   2.5735   2.5989   2.6095   2.6305
  2.6743   2.6837   2.7003   2.7053   2.7167   2.7343   2.7413   2.7461
  2.7608   2.7655   2.7757   2.7876   2.8010   2.8366   2.8447   2.8483
  2.8742   2.9047   2.9803   2.9889   3.0683   3.0890   3.0911   3.1239
  3.1356   3.1489   3.1910   3.2147   3.2320   3.2758   3.3502   3.3538
  3.3968   3.5033   3.5172   3.5424   3.6461   3.7186   3.7716   3.8216
  3.9060   3.9609   4.0482   4.0997   4.1217   4.3349   4.8067   4.8191
  9.7619   9.7816   9.7983   9.8143   9.8408  23.3891  23.5347  23.8307
 23.8808  23.8880  23.8997  23.9501  24.0092  24.0341  24.0655  24.1171
 24.1557  25.7806  25.8086  25.8630  25.8840  25.9725  26.0853  26.1436
 26.1615  26.2608  26.3749  26.5090  26.5802  26.7079  26.8029  26.8939
215.7537 215.7760 215.7947 215.8173 215.8448
 --------------------------------------------------------------

          Ground-State Mulliken Net Atomic Charges

     Atom                 Charge (a.u.)
  ----------------------------------------
      1 C                     0.561402
      2 C                    -0.965250
      3 H                     0.228726
      4 C                     0.193741
      5 Cl                    0.590683
      6 C                     0.010220
      7 Cl                    0.530368
      8 C                    -0.627983
      9 H                     0.232245
     10 C                    -0.772953
     11 Cl                    0.431901
     12 C                     0.179052
     13 C                    -2.086249
     14 Cl                    0.550855
     15 C                     0.925397
     16 Cl                    0.499462
     17 C                    -0.301128
     18 H                     0.208412
     19 C                    -0.514598
     20 H                     0.177300
     21 C                    -0.237888
     22 H                     0.186286
  ----------------------------------------
  Sum of atomic charges =     0.000000

 -----------------------------------------------------------------
                    Cartesian Multipole Moments
 -----------------------------------------------------------------
    Charge (ESU x 10^10)
                 0.0000
    Dipole Moment (Debye)
         X       0.8089      Y      -2.2306      Z      -1.3458
       Tot       2.7279
    Quadrupole Moments (Debye-Ang)
        XX    -130.2564     XY      -8.0800     YY    -132.7724
        XZ      -1.2096     YZ       4.5532     ZZ    -134.0018
    Octopole Moments (Debye-Ang^2)
       XXX    -125.6148    XXY     -73.4129    XYY     -43.6462
       YYY    -188.4945    XXZ     -26.9526    XYZ      10.4844
       YYZ      -5.0798    XZZ     -22.3112    YZZ     -69.2283
       ZZZ     -13.8557
    Hexadecapole Moments (Debye-Ang^3)
      XXXX   -5225.2980   XXXY    -593.5196   XXYY   -1154.2221
      XYYY    -527.0148   YYYY   -1554.8922   XXXZ    1123.4942
      XXYZ     170.8046   XYYZ     399.6865   YYYZ     421.6725
      XXZZ   -1313.9487   XYZZ    -205.6230   YYZZ    -726.7592
      XZZZ    1194.5344   YZZZ     389.5641   ZZZZ   -2854.5337
 -----------------------------------------------------------------
 Calculating MO derivatives via CPSCF
    1     0    69    0.0183692  
    2     0    69    0.0054459  
    3     0    69    0.0005917  
    4     1    68    0.0000413  
    5    60     9    0.0000029  
    6    69     0    0.0000002  Converged
 Time for AOints: 1392.4 s (CPU) 235.1 s (wall)
 ------------------------------------------------------------------------------
                     AOints        : Timing summary (seconds)
 ------------------------------------------------------------------------------
     job step          cpu (% of tot)      sys (% of tot)     wall (% of tot)
 ------------------------------------------------------------------------------
  AOints            0.1392E+04 ( 9.0)   0.3700E-04 ( 5.7)   0.2351E+03 ( 9.0)
 ------------------------------------------------------------------------------
   Grand Totals     0.1541E+05          0.6530E-03          0.2621E+04
 ------------------------------------------------------------------------------
 Polarizability Matrix (a.u.)
            1           2           3
    1-236.0660151  -8.9214125  52.1700197
    2  -8.9214125-174.9635600  15.7139805
    3  52.1700197  15.7139805-202.9512070
 Calculating analytic Hessian of the SCF energy

 Direct stationary perturbation theory relativistic correction:

 rels  =       3.985249058547
 relv  =     -15.290122916873
 rel2e =       4.156166426609
 E_rel =      -7.148707431718

 Hessian of the SCF Energy
            1           2           3           4           5           6
    1   0.6103938  -0.0963126  -0.0550629  -0.1168226  -0.0030196   0.0431967
    2  -0.0963126   0.2750641  -0.1608725   0.0229722  -0.1056704   0.0853741
    3  -0.0550629  -0.1608725   0.5585637  -0.0166149   0.1005011  -0.2747983
    4  -0.1168226   0.0229722  -0.0166149   0.6806699  -0.1336933  -0.0216481
    5  -0.0030196  -0.1056704   0.1005011  -0.1336933   0.2510326  -0.1981963
    6   0.0431967   0.0853741  -0.2747983  -0.0216481  -0.1981963   0.5835296
    7   0.0048028  -0.0013275   0.0024983  -0.2477999   0.0966761  -0.0949339
    8   0.0100167  -0.0005744   0.0049582   0.0970636  -0.0840496   0.0532234
    9  -0.0225003   0.0113585  -0.0080574  -0.0965748   0.0536569  -0.1004919
   10   0.0288182  -0.0374508   0.0705558  -0.2706564   0.0270706   0.0613328
   11  -0.0159806   0.0121823  -0.0031486   0.0006238  -0.0711969   0.0232412
   12   0.0219605   0.0100178  -0.0281814   0.1209388   0.0075110  -0.1489246
   13  -0.0028167   0.0020096  -0.0001766   0.0021575  -0.0107691   0.0250152
   14   0.0003806   0.0041217   0.0004669  -0.0011062  -0.0003617   0.0110454
   15   0.0034118  -0.0005289   0.0034729   0.0037294   0.0165116  -0.0348626
   16  -0.0150099   0.0152107  -0.0270650  -0.0527373   0.0037568   0.0277656
   17   0.0149334  -0.0179337   0.0238006   0.0258367   0.0138635  -0.0276726
   18  -0.0269867   0.0235288  -0.0406093  -0.0212435  -0.0140445   0.0535860
   19  -0.0010088  -0.0002412   0.0010738  -0.0004799   0.0035671  -0.0055054
   20  -0.0005906  -0.0002608  -0.0007202   0.0012499   0.0019589   0.0031223
   21   0.0015042  -0.0008865   0.0002257  -0.0004109   0.0017030   0.0000634
   22  -0.0504722   0.0232184  -0.0183108  -0.0206611  -0.0069577   0.0272155
   23   0.0057244   0.0132972  -0.0141293  -0.0076306  -0.0061014   0.0110112
   24   0.0224195  -0.0252983   0.0519381   0.0270022   0.0108033  -0.0436263
   25  -0.0023821   0.0002799   0.0037423   0.0002680  -0.0006596   0.0006482
   26   0.0005312   0.0042457   0.0015841  -0.0005277  -0.0008816  -0.0003335
   27   0.0034236   0.0016897  -0.0006789   0.0005756  -0.0002636  -0.0008768
   28  -0.2453650   0.0583878  -0.0242011   0.0368748   0.0243370  -0.0724760
   29   0.0799531  -0.0992296   0.0329356   0.0030805  -0.0044283   0.0328096
   30  -0.0775994   0.0467936  -0.1224591  -0.0233541   0.0189393  -0.0190696
   31   0.0034089   0.0093564  -0.0210555  -0.0039873   0.0013195   0.0014859
   32   0.0004340  -0.0046322   0.0192282   0.0036525   0.0026676   0.0000971
   33  -0.0000325   0.0135218  -0.0273606  -0.0035481   0.0017181   0.0021908
   34  -0.1832782   0.0041130   0.0616953  -0.0042090  -0.0038222   0.0112691
   35   0.0056627  -0.0802807  -0.0008676  -0.0118031   0.0047451   0.0066770
   36   0.0614736   0.0013295  -0.1100893   0.0291941   0.0017427  -0.0174188
   37  -0.0197551  -0.0216391   0.0045518  -0.0010940   0.0009122  -0.0017767
   38  -0.0076344   0.0049057   0.0058076   0.0020630  -0.0006081  -0.0023927
   39   0.0122190   0.0112729   0.0012402   0.0019937  -0.0009594  -0.0009291
   40  -0.0020468  -0.0022730  -0.0009971   0.0004585  -0.0006444  -0.0009176
   41   0.0024986  -0.0015014  -0.0012721  -0.0009636  -0.0000522   0.0002188
   42   0.0005623   0.0019255  -0.0020219   0.0001707   0.0005223   0.0003964
   43   0.0011044  -0.0024576   0.0018944  -0.0004088  -0.0002005   0.0003566
   44  -0.0035068  -0.0025723  -0.0015519   0.0005039   0.0002195  -0.0002304
   45   0.0017154  -0.0011904   0.0043292  -0.0009314  -0.0002715   0.0000738
   46   0.0000808  -0.0013022  -0.0006187  -0.0003760   0.0000759  -0.0000047
   47   0.0005210  -0.0003470  -0.0006292  -0.0002435   0.0000604   0.0000201
   48   0.0001611   0.0004437   0.0002965   0.0000274   0.0000746   0.0001187
   49  -0.0000233  -0.0002524  -0.0005263  -0.0003619   0.0003609  -0.0000074
   50  -0.0002344  -0.0011999   0.0002126  -0.0000316   0.0001397   0.0001391
   51  -0.0008968  -0.0001158  -0.0008541   0.0004354  -0.0000659   0.0000201
   52  -0.0001173   0.0000982  -0.0001482   0.0000179  -0.0000040  -0.0000254
   53   0.0000526   0.0000877   0.0001539  -0.0000112   0.0000138   0.0000057
   54  -0.0001269   0.0000641  -0.0003081   0.0000128   0.0000056  -0.0000075
   55   0.0033304   0.0005971   0.0017857  -0.0006049  -0.0001900  -0.0000028
   56  -0.0001463  -0.0034186  -0.0032927   0.0002334   0.0001336  -0.0000224
   57   0.0019669  -0.0038546   0.0043314  -0.0006077   0.0003480   0.0004726
   58   0.0000785   0.0010477   0.0002480  -0.0001429  -0.0000257   0.0000215
   59  -0.0000766   0.0000153   0.0000390   0.0000663  -0.0000138  -0.0000051
   60  -0.0000692  -0.0005839  -0.0000416   0.0000150  -0.0000680   0.0000272
   61  -0.0127699   0.0245377   0.0181752  -0.0004954   0.0019619  -0.0009927
   62   0.0076652   0.0033466  -0.0053279  -0.0013495  -0.0018664   0.0020265
   63   0.0114398  -0.0146705  -0.0066861   0.0004618  -0.0001023   0.0006275
   64  -0.0001567   0.0014220  -0.0014331   0.0003864  -0.0000627  -0.0000056
   65  -0.0008739   0.0003484   0.0021211   0.0000144   0.0003973  -0.0001557
   66  -0.0021728   0.0006791  -0.0022486   0.0003817  -0.0000665  -0.0001009
            7           8           9          10          11          12
    1   0.0048028   0.0100167  -0.0225003   0.0288182  -0.0159806   0.0219605
    2  -0.0013275  -0.0005744   0.0113585  -0.0374508   0.0121823   0.0100178
    3   0.0024983   0.0049582  -0.0080574   0.0705558  -0.0031486  -0.0281814
    4  -0.2477999   0.0970636  -0.0965748  -0.2706564   0.0006238   0.1209388
    5   0.0966761  -0.0840496   0.0536569   0.0270706  -0.0711969   0.0075110
    6  -0.0949339   0.0532234  -0.1004919   0.0613328   0.0232412  -0.1489246
    7   0.2610193  -0.1049778   0.0997281  -0.0178993   0.0109402  -0.0123560
    8  -0.1049778   0.0787488  -0.0613634  -0.0008930   0.0030754   0.0009916
    9   0.0997281  -0.0613634   0.1048598   0.0149739  -0.0060816   0.0082555
   10  -0.0178993  -0.0008930   0.0149739   0.5977532  -0.1057258  -0.0470875
   11   0.0109402   0.0030754  -0.0060816  -0.1057258   0.2067585  -0.1382998
   12  -0.0123560   0.0009916   0.0082555  -0.0470875  -0.1382998   0.4512145
   13   0.0004180  -0.0011501   0.0006092  -0.0375250   0.0020094   0.0045992
   14  -0.0004435  -0.0019437  -0.0014506   0.0034825  -0.0462843   0.0509036
   15  -0.0007996  -0.0010388   0.0000996   0.0009711   0.0518912  -0.1364208
   16  -0.0019462   0.0006541   0.0025308  -0.2340756   0.0882368  -0.0944138
   17   0.0003522   0.0042178   0.0018203   0.0624259  -0.1027852   0.0530188
   18   0.0033463   0.0014754  -0.0004948  -0.0372764   0.0381294  -0.1252807
   19  -0.0010162  -0.0001963   0.0012067  -0.0351374  -0.0000765   0.0225487
   20   0.0003278   0.0001896  -0.0002947   0.0099698   0.0027145  -0.0045086
   21  -0.0000506   0.0000407   0.0000779   0.0003623   0.0013342   0.0002035
   22   0.0001388  -0.0006219   0.0004993   0.0367756   0.0020037  -0.0206136
   23  -0.0005931  -0.0007653  -0.0002512   0.0233035  -0.0041597   0.0168333
   24   0.0005884  -0.0002217  -0.0007842  -0.0680142   0.0289470  -0.0157959
   25  -0.0000256   0.0000360  -0.0000504   0.0009803   0.0005768   0.0010707
   26   0.0000280   0.0000129   0.0000022   0.0001534   0.0036855   0.0031606
   27  -0.0000365  -0.0000040   0.0000311   0.0017680   0.0029803  -0.0026069
   28   0.0013063   0.0004669   0.0016452  -0.0724765   0.0162249   0.0032916
   29   0.0006818   0.0041063   0.0032657   0.0168049  -0.0087961  -0.0031440
   30   0.0011877   0.0034102  -0.0024296   0.0033007  -0.0026203  -0.0010064
   31   0.0002949   0.0003386  -0.0007943   0.0016149  -0.0005892   0.0001083
   32  -0.0002595  -0.0001466   0.0007500  -0.0004697  -0.0001242  -0.0001734
   33   0.0004882   0.0004832  -0.0010916  -0.0004975  -0.0000578   0.0000793
   34   0.0003360  -0.0003600  -0.0017995   0.0029189   0.0015870   0.0003131
   35  -0.0013067  -0.0029537  -0.0013233   0.0010177   0.0042850   0.0042314
   36   0.0005288  -0.0021168   0.0001682  -0.0001448   0.0043746  -0.0017056
   37   0.0001755  -0.0006765   0.0001654  -0.0000524   0.0003426   0.0004023
   38  -0.0000953   0.0001276   0.0004613   0.0003413   0.0002954   0.0000219
   39  -0.0000241   0.0006128   0.0003178  -0.0003210  -0.0011418  -0.0006276
   40  -0.0000067   0.0000365   0.0000375  -0.0001591   0.0003235  -0.0001574
   41   0.0000628   0.0000005  -0.0001508  -0.0001013  -0.0001349  -0.0000914
   42   0.0000286  -0.0001753  -0.0001282  -0.0002783  -0.0000189   0.0000978
   43  -0.0001260  -0.0000743  -0.0000085  -0.0000587   0.0000962   0.0005106
   44   0.0000237  -0.0002275   0.0002058   0.0001480  -0.0001201   0.0003212
   45   0.0000354  -0.0000759  -0.0000493   0.0002500   0.0003196   0.0002650
   46  -0.0000065  -0.0000502  -0.0001014  -0.0000732   0.0002786  -0.0002733
   47   0.0000015  -0.0000326  -0.0001272  -0.0001064   0.0001861  -0.0002605
   48  -0.0000106   0.0000258   0.0000143   0.0000559  -0.0001103   0.0000308
   49  -0.0000388   0.0000612  -0.0000994  -0.0000564   0.0000291  -0.0001905
   50  -0.0000480   0.0000424  -0.0001470  -0.0002303   0.0001337  -0.0000695
   51  -0.0000204  -0.0000077  -0.0000184  -0.0000691  -0.0000181  -0.0000342
   52  -0.0000029  -0.0000116  -0.0000127   0.0000023   0.0000274  -0.0000141
   53  -0.0000041  -0.0000029  -0.0000088   0.0000056   0.0000183  -0.0000191
   54   0.0000033  -0.0000134  -0.0000120   0.0000076   0.0000027   0.0000353
   55   0.0000203   0.0000626   0.0002858   0.0000731  -0.0002665   0.0000669
   56  -0.0000618  -0.0002085  -0.0001983   0.0003349   0.0002225   0.0001385
   57  -0.0000424   0.0001151  -0.0000698  -0.0001095  -0.0001783  -0.0000549
   58   0.0000213   0.0000228   0.0000187  -0.0000158  -0.0000241  -0.0000880
   59   0.0000003   0.0000021   0.0000128  -0.0000103  -0.0000131   0.0000165
   60   0.0000000  -0.0000488  -0.0000240   0.0001112   0.0000033   0.0000753
   61   0.0003497   0.0003144   0.0003324  -0.0007992  -0.0006861  -0.0006549
   62   0.0000649   0.0004286  -0.0001047  -0.0001991   0.0000389  -0.0003301
   63  -0.0000706  -0.0001854  -0.0000629  -0.0000476   0.0002114   0.0005504
   64  -0.0000148  -0.0000613  -0.0000917   0.0000497   0.0000423   0.0000430
   65  -0.0000420  -0.0000474  -0.0000321   0.0001308   0.0000192  -0.0002637
   66  -0.0000884  -0.0000853  -0.0001099   0.0001568   0.0002397  -0.0001685
           13          14          15          16          17          18
    1  -0.0028167   0.0003806   0.0034118  -0.0150099   0.0149334  -0.0269867
    2   0.0020096   0.0041217  -0.0005289   0.0152107  -0.0179337   0.0235288
    3  -0.0001766   0.0004669   0.0034729  -0.0270650   0.0238006  -0.0406093
    4   0.0021575  -0.0011062   0.0037294  -0.0527373   0.0258367  -0.0212435
    5  -0.0107691  -0.0003617   0.0165116   0.0037568   0.0138635  -0.0140445
    6   0.0250152   0.0110454  -0.0348626   0.0277656  -0.0276726   0.0535860
    7   0.0004180  -0.0004435  -0.0007996  -0.0019462   0.0003522   0.0033463
    8  -0.0011501  -0.0019437  -0.0010388   0.0006541   0.0042178   0.0014754
    9   0.0006092  -0.0014506   0.0000996   0.0025308   0.0018203  -0.0004948
   10  -0.0375250   0.0034825   0.0009711  -0.2340756   0.0624259  -0.0372764
   11   0.0020094  -0.0462843   0.0518912   0.0882368  -0.1027852   0.0381294
   12   0.0045992   0.0509036  -0.1364208  -0.0944138   0.0530188  -0.1252807
   13   0.0413436  -0.0052274  -0.0058158   0.0010296   0.0094738  -0.0197481
   14  -0.0052274   0.0499014  -0.0820947  -0.0006248  -0.0053891   0.0192702
   15  -0.0058158  -0.0820947   0.1953350   0.0026212   0.0132037  -0.0277105
   16   0.0010296  -0.0006248   0.0026212   0.5133325  -0.1047776  -0.0006317
   17   0.0094738  -0.0053891   0.0132037  -0.1047776   0.2264742  -0.1811160
   18  -0.0197481   0.0192702  -0.0277105  -0.0006317  -0.1811160   0.5225902
   19  -0.0026589   0.0007856  -0.0008320  -0.1323745   0.0050295   0.0526361
   20   0.0030001  -0.0014679  -0.0008525   0.0034352  -0.0265287   0.0062146
   21  -0.0057787   0.0003774   0.0013118   0.0562771   0.0052504  -0.0671178
   22  -0.0036922   0.0033328  -0.0031061  -0.1086195   0.0255517  -0.0282435
   23   0.0012998   0.0024738   0.0014124  -0.0009940  -0.1066828   0.1046489
   24   0.0013070   0.0002391   0.0021375   0.0311432   0.0898552  -0.2788060
   25   0.0003583  -0.0002630   0.0005038   0.0040286  -0.0016109   0.0031649
   26   0.0003016  -0.0000282   0.0003762   0.0101581  -0.0013997   0.0046805
   27  -0.0007535   0.0007349  -0.0009481  -0.0232337   0.0112801  -0.0085474
   28   0.0011616  -0.0001597  -0.0005995   0.0291497  -0.0393945   0.0760719
   29  -0.0005112  -0.0002607  -0.0000645  -0.0159902   0.0131692  -0.0036042
   30   0.0001401  -0.0003651   0.0002100   0.0225089   0.0111989  -0.0310927
   31   0.0001369  -0.0001507   0.0000062  -0.0025691   0.0021255  -0.0005690
   32  -0.0001292  -0.0006584   0.0006176   0.0008478   0.0039004   0.0005549
   33  -0.0000173   0.0006606  -0.0018895   0.0023197  -0.0004055   0.0037841
   34   0.0002622   0.0002274  -0.0008138  -0.0013313   0.0001237  -0.0007941
   35  -0.0003847  -0.0000810   0.0006392   0.0002664  -0.0009293   0.0002849
   36   0.0005584  -0.0000088  -0.0003938   0.0001962  -0.0002860  -0.0011380
   37  -0.0000969   0.0000694   0.0002402   0.0003781   0.0000179  -0.0000244
   38   0.0001747   0.0001444  -0.0005339  -0.0002501   0.0000875  -0.0002154
   39   0.0001040   0.0002061  -0.0003172   0.0001307   0.0003972   0.0007768
   40   0.0000380  -0.0000281  -0.0000088   0.0001519  -0.0000372   0.0003246
   41  -0.0000836  -0.0000751   0.0001788   0.0001217  -0.0000525   0.0002185
   42  -0.0000149  -0.0000165   0.0000587   0.0000123  -0.0001673   0.0000088
   43   0.0000147   0.0000555  -0.0002685  -0.0003146  -0.0001701   0.0001294
   44   0.0000367   0.0001599  -0.0002645  -0.0003372   0.0001832   0.0001270
   45  -0.0000381  -0.0000541   0.0000897  -0.0000759  -0.0002418  -0.0001607
   46  -0.0000295  -0.0001066   0.0002698   0.0003137  -0.0000549  -0.0000884
   47  -0.0000312  -0.0000885   0.0002332   0.0002836  -0.0000870  -0.0000731
   48   0.0000008   0.0000172  -0.0000447  -0.0000831   0.0000634  -0.0000227
   49  -0.0000367  -0.0000840   0.0001773   0.0002083   0.0000143   0.0000034
   50  -0.0000001  -0.0000677   0.0000307   0.0001409  -0.0001090   0.0000730
   51   0.0000183   0.0000433  -0.0000719  -0.0000248   0.0000669   0.0001082
   52   0.0000009  -0.0000021   0.0000040   0.0000205   0.0000004  -0.0000073
   53  -0.0000031  -0.0000089   0.0000139  -0.0000005  -0.0000201  -0.0000117
   54  -0.0000002   0.0000090  -0.0000215  -0.0000031   0.0000107   0.0000052
   55  -0.0000061   0.0000314   0.0000333  -0.0000861   0.0000379  -0.0001340
   56  -0.0000034   0.0000155   0.0000006  -0.0000675   0.0000413  -0.0001654
   57  -0.0000207  -0.0000452   0.0000515   0.0000135  -0.0001389   0.0000149
   58  -0.0000104  -0.0000218   0.0000534   0.0000406   0.0000103  -0.0000142
   59   0.0000059   0.0000097  -0.0000194  -0.0000211  -0.0000020   0.0000216
   60  -0.0000000   0.0000279  -0.0000573  -0.0000810   0.0000168  -0.0000383
   61  -0.0000576  -0.0001849   0.0003064   0.0005034   0.0001038   0.0001047
   62  -0.0000193  -0.0000662   0.0001810  -0.0000784  -0.0000474   0.0001247
   63   0.0000005   0.0000312  -0.0000130   0.0000649   0.0000422   0.0002282
   64   0.0000081   0.0000373  -0.0000841  -0.0000858   0.0000118  -0.0000242
   65   0.0000008  -0.0000450   0.0001069   0.0000274   0.0000267  -0.0001260
   66   0.0000112   0.0000026  -0.0000161   0.0000254   0.0000051  -0.0000876
           19          20          21          22          23          24
    1  -0.0010088  -0.0005906   0.0015042  -0.0504722   0.0057244   0.0224195
    2  -0.0002412  -0.0002608  -0.0008865   0.0232184   0.0132972  -0.0252983
    3   0.0010738  -0.0007202   0.0002257  -0.0183108  -0.0141293   0.0519381
    4  -0.0004799   0.0012499  -0.0004109  -0.0206611  -0.0076306   0.0270022
    5   0.0035671   0.0019589   0.0017030  -0.0069577  -0.0061014   0.0108033
    6  -0.0055054   0.0031223   0.0000634   0.0272155   0.0110112  -0.0436263
    7  -0.0010162   0.0003278  -0.0000506   0.0001388  -0.0005931   0.0005884
    8  -0.0001963   0.0001896   0.0000407  -0.0006219  -0.0007653  -0.0002217
    9   0.0012067  -0.0002947   0.0000779   0.0004993  -0.0002512  -0.0007842
   10  -0.0351374   0.0099698   0.0003623   0.0367756   0.0233035  -0.0680142
   11  -0.0000765   0.0027145   0.0013342   0.0020037  -0.0041597   0.0289470
   12   0.0225487  -0.0045086   0.0002035  -0.0206136   0.0168333  -0.0157959
   13  -0.0026589   0.0030001  -0.0057787  -0.0036922   0.0012998   0.0013070
   14   0.0007856  -0.0014679   0.0003774   0.0033328   0.0024738   0.0002391
   15  -0.0008320  -0.0008525   0.0013118  -0.0031061   0.0014124   0.0021375
   16  -0.1323745   0.0034352   0.0562771  -0.1086195  -0.0009940   0.0311432
   17   0.0050295  -0.0265287   0.0052504   0.0255517  -0.1066828   0.0898552
   18   0.0526361   0.0062146  -0.0671178  -0.0282435   0.1046489  -0.2788060
   19   0.1870891  -0.0074837  -0.0857369  -0.0178351  -0.0009441   0.0151449
   20  -0.0074837   0.0184334  -0.0109745  -0.0102796   0.0040347   0.0066217
   21  -0.0857369  -0.0109745   0.0859072   0.0358920   0.0012938  -0.0193859
   22  -0.0178351  -0.0102796   0.0358920   0.6953832  -0.1398515  -0.0203860
   23  -0.0009441   0.0040347   0.0012938  -0.1398515   0.2498573  -0.1999363
   24   0.0151449   0.0066217  -0.0193859  -0.0203860  -0.1999363   0.5865156
   25   0.0006792  -0.0011986   0.0005677  -0.2513838   0.0990752  -0.0963845
   26  -0.0004880  -0.0018772  -0.0015346   0.0990791  -0.0836805   0.0533947
   27  -0.0009093  -0.0011328   0.0002334  -0.0963433   0.0535660  -0.0991394
   28   0.0033822   0.0019565  -0.0035862  -0.2800378   0.0284293   0.0638941
   29   0.0006607   0.0030788   0.0031869   0.0021986  -0.0718204   0.0225086
   30  -0.0008405   0.0024173  -0.0002237   0.1213695   0.0064105  -0.1475713
   31  -0.0003499  -0.0002478   0.0007710   0.0017756  -0.0106135   0.0255096
   32  -0.0003572   0.0000040   0.0003656  -0.0007787   0.0000624   0.0103344
   33   0.0010801   0.0003123  -0.0012481   0.0036463   0.0163083  -0.0349209
   34   0.0008705  -0.0001544  -0.0004224  -0.0008677   0.0030010  -0.0017261
   35  -0.0000514  -0.0002490  -0.0002404   0.0026435   0.0035791   0.0025630
   36  -0.0004568  -0.0001922   0.0002828  -0.0026742   0.0034346  -0.0002727
   37  -0.0003225  -0.0000316   0.0001546  -0.0002664   0.0005107   0.0003220
   38   0.0003705  -0.0000500  -0.0001801   0.0006500  -0.0006467   0.0005691
   39   0.0003308  -0.0000088  -0.0001713   0.0007149  -0.0009595  -0.0006597
   40  -0.0000743  -0.0000069   0.0000297   0.0005397   0.0000154  -0.0003582
   41  -0.0001975   0.0000240   0.0000928  -0.0000767   0.0002550  -0.0004278
   42  -0.0000295   0.0000125   0.0000193  -0.0002283   0.0001814  -0.0001791
   43   0.0002956   0.0000040  -0.0001537   0.0002850   0.0001043   0.0000204
   44   0.0002323  -0.0000257  -0.0001289  -0.0000111   0.0000223   0.0000888
   45  -0.0000359   0.0000090   0.0000310   0.0001147   0.0001026   0.0002401
   46  -0.0003261   0.0000058   0.0001627  -0.0000932   0.0000836  -0.0000276
   47  -0.0002743   0.0000149   0.0001425  -0.0001022   0.0000924  -0.0000461
   48   0.0000677  -0.0000006  -0.0000341  -0.0000412  -0.0000727   0.0000402
   49  -0.0001724   0.0000042   0.0000767  -0.0001053   0.0000604  -0.0001765
   50  -0.0000685   0.0000097   0.0000337   0.0000916   0.0000654  -0.0001030
   51   0.0000462   0.0000000  -0.0000415   0.0000670  -0.0000892  -0.0000238
   52  -0.0000152   0.0000011   0.0000073  -0.0000155  -0.0000140  -0.0000186
   53  -0.0000156   0.0000014   0.0000089   0.0000011   0.0000118   0.0000185
   54   0.0000130   0.0000005  -0.0000089  -0.0000314  -0.0000174  -0.0000332
   55   0.0000226  -0.0000086   0.0000100   0.0000110  -0.0000051   0.0002905
   56   0.0000865  -0.0000149  -0.0000599  -0.0000886   0.0001689   0.0001567
   57  -0.0000259   0.0000152   0.0000266   0.0002960   0.0001250   0.0002583
   58  -0.0000782   0.0000035   0.0000406  -0.0000621  -0.0000276  -0.0000476
   59   0.0000248  -0.0000005  -0.0000110   0.0000213  -0.0000148  -0.0000003
   60   0.0000539  -0.0000029  -0.0000332   0.0000195   0.0000301   0.0000622
   61  -0.0005415   0.0000439   0.0003156  -0.0006497  -0.0009037  -0.0004913
   62  -0.0002531   0.0000066   0.0001238  -0.0000609   0.0000933  -0.0002331
   63   0.0002351  -0.0000434  -0.0001378   0.0003195   0.0000811   0.0001125
   64   0.0000522  -0.0000004  -0.0000323  -0.0001440  -0.0000272  -0.0000174
   65  -0.0001095   0.0000044   0.0000623   0.0000316  -0.0001405   0.0001714
   66  -0.0000650   0.0000058   0.0000197  -0.0001814   0.0000200  -0.0001077
           25          26          27          28          29          30
    1  -0.0023821   0.0005312   0.0034236  -0.2453650   0.0799531  -0.0775994
    2   0.0002799   0.0042457   0.0016897   0.0583878  -0.0992296   0.0467936
    3   0.0037423   0.0015841  -0.0006789  -0.0242011   0.0329356  -0.1224591
    4   0.0002680  -0.0005277   0.0005756   0.0368748   0.0030805  -0.0233541
    5  -0.0006596  -0.0008816  -0.0002636   0.0243370  -0.0044283   0.0189393
    6   0.0006482  -0.0003335  -0.0008768  -0.0724760   0.0328096  -0.0190696
    7  -0.0000256   0.0000280  -0.0000365   0.0013063   0.0006818   0.0011877
    8   0.0000360   0.0000129  -0.0000040   0.0004669   0.0041063   0.0034102
    9  -0.0000504   0.0000022   0.0000311   0.0016452   0.0032657  -0.0024296
   10   0.0009803   0.0001534   0.0017680  -0.0724765   0.0168049   0.0033007
   11   0.0005768   0.0036855   0.0029803   0.0162249  -0.0087961  -0.0026203
   12   0.0010707   0.0031606  -0.0026069   0.0032916  -0.0031440  -0.0010064
   13   0.0003583   0.0003016  -0.0007535   0.0011616  -0.0005112   0.0001401
   14  -0.0002630  -0.0000282   0.0007349  -0.0001597  -0.0002607  -0.0003651
   15   0.0005038   0.0003762  -0.0009481  -0.0005995  -0.0000645   0.0002100
   16   0.0040286   0.0101581  -0.0232337   0.0291497  -0.0159902   0.0225089
   17  -0.0016109  -0.0013997   0.0112801  -0.0393945   0.0131692   0.0111989
   18   0.0031649   0.0046805  -0.0085474   0.0760719  -0.0036042  -0.0310927
   19   0.0006792  -0.0004880  -0.0009093   0.0033822   0.0006607  -0.0008405
   20  -0.0011986  -0.0018772  -0.0011328   0.0019565   0.0030788   0.0024173
   21   0.0005677  -0.0015346   0.0002334  -0.0035862   0.0031869  -0.0002237
   22  -0.2513838   0.0990791  -0.0963433  -0.2800378   0.0021986   0.1213695
   23   0.0990752  -0.0836805   0.0535660   0.0284293  -0.0718204   0.0064105
   24  -0.0963845   0.0533947  -0.0991394   0.0638941   0.0225086  -0.1475713
   25   0.2645177  -0.1068232   0.1001519  -0.0169073   0.0106268  -0.0121839
   26  -0.1068232   0.0783730  -0.0610208  -0.0010992   0.0032779   0.0005801
   27   0.1001519  -0.0610208   0.1031580   0.0141820  -0.0061478   0.0088781
   28  -0.0169073  -0.0010992   0.0141820   0.6084112  -0.1023414  -0.0540249
   29   0.0106268   0.0032779  -0.0061478  -0.1023414   0.2042333  -0.1275929
   30  -0.0121839   0.0005801   0.0088781  -0.0540249  -0.1275929   0.4395156
   31   0.0005185  -0.0011386   0.0005470  -0.0382698   0.0027544   0.0035729
   32  -0.0005209  -0.0020121  -0.0013795   0.0028739  -0.0445196   0.0476684
   33  -0.0007787  -0.0009758   0.0000160   0.0024171   0.0473398  -0.1311966
   34  -0.0003473  -0.0001702   0.0004671  -0.0274747   0.0058325   0.0105887
   35   0.0003944   0.0002173  -0.0002746   0.0106141   0.0032861  -0.0058832
   36  -0.0007125   0.0000606   0.0006289  -0.0051976  -0.0047957   0.0117705
   37  -0.0000742   0.0000394   0.0000866   0.0008167  -0.0010700   0.0018353
   38   0.0002892   0.0001970  -0.0000548   0.0022337  -0.0014358  -0.0030309
   39   0.0001347  -0.0001216  -0.0001416  -0.0005925   0.0032172  -0.0017604
   40   0.0000233   0.0000144  -0.0000153  -0.0008444  -0.0014596  -0.0007509
   41  -0.0001209  -0.0001036   0.0000073  -0.0010604  -0.0009944   0.0011158
   42  -0.0000759  -0.0000065   0.0000516  -0.0008551  -0.0000326   0.0006188
   43   0.0000186  -0.0000141  -0.0000652  -0.0000994   0.0003225  -0.0001015
   44  -0.0000144   0.0000275   0.0000051   0.0000392  -0.0002077   0.0001923
   45   0.0000467   0.0000488  -0.0000212   0.0007116  -0.0006948  -0.0009100
   46  -0.0000340  -0.0000037   0.0000282   0.0001213  -0.0003149   0.0006573
   47  -0.0000345  -0.0000139   0.0000229   0.0000376  -0.0001744   0.0005539
   48   0.0000115   0.0000052  -0.0000023   0.0000679   0.0000410  -0.0002042
   49  -0.0000411  -0.0000262   0.0000409  -0.0000079  -0.0000935   0.0006240
   50  -0.0000070  -0.0000483  -0.0000272   0.0000076   0.0003366   0.0002758
   51  -0.0000048  -0.0000263  -0.0000196  -0.0001686   0.0003995   0.0000452
   52  -0.0000042  -0.0000011   0.0000017   0.0000228   0.0000071   0.0000783
   53  -0.0000005  -0.0000022  -0.0000014   0.0000094  -0.0000372   0.0000076
   54  -0.0000062  -0.0000026   0.0000020  -0.0000220   0.0000568   0.0000709
   55   0.0000327   0.0000679  -0.0000051   0.0002339  -0.0004514  -0.0002485
   56   0.0000147  -0.0000123   0.0000151   0.0000847   0.0003470  -0.0004677
   57   0.0000859   0.0000165  -0.0000665   0.0007276  -0.0000952  -0.0010011
   58  -0.0000214  -0.0000029   0.0000120  -0.0000340  -0.0001410   0.0003644
   59   0.0000045   0.0000057  -0.0000037  -0.0000562   0.0000248  -0.0001196
   60   0.0000112  -0.0000068  -0.0000085   0.0001407   0.0000429  -0.0001256
   61  -0.0001891  -0.0000748   0.0000705   0.0000249  -0.0007021   0.0027702
   62  -0.0000685   0.0000245   0.0000329  -0.0022711   0.0001454   0.0006817
   63   0.0000882   0.0001124   0.0000226  -0.0012576   0.0004875  -0.0028538
   64  -0.0000151  -0.0000034   0.0000069   0.0000066   0.0001816   0.0000950
   65   0.0000245  -0.0000071  -0.0000241   0.0006834  -0.0001109  -0.0001772
   66  -0.0000309   0.0000066   0.0000356  -0.0001752  -0.0001150   0.0008028
           31          32          33          34          35          36
    1   0.0034089   0.0004340  -0.0000325  -0.1832782   0.0056627   0.0614736
    2   0.0093564  -0.0046322   0.0135218   0.0041130  -0.0802807   0.0013295
    3  -0.0210555   0.0192282  -0.0273606   0.0616953  -0.0008676  -0.1100893
    4  -0.0039873   0.0036525  -0.0035481  -0.0042090  -0.0118031   0.0291941
    5   0.0013195   0.0026676   0.0017181  -0.0038222   0.0047451   0.0017427
    6   0.0014859   0.0000971   0.0021908   0.0112691   0.0066770  -0.0174188
    7   0.0002949  -0.0002595   0.0004882   0.0003360  -0.0013067   0.0005288
    8   0.0003386  -0.0001466   0.0004832  -0.0003600  -0.0029537  -0.0021168
    9  -0.0007943   0.0007500  -0.0010916  -0.0017995  -0.0013233   0.0001682
   10   0.0016149  -0.0004697  -0.0004975   0.0029189   0.0010177  -0.0001448
   11  -0.0005892  -0.0001242  -0.0000578   0.0015870   0.0042850   0.0043746
   12   0.0001083  -0.0001734   0.0000793   0.0003131   0.0042314  -0.0017056
   13   0.0001369  -0.0001292  -0.0000173   0.0002622  -0.0003847   0.0005584
   14  -0.0001507  -0.0006584   0.0006606   0.0002274  -0.0000810  -0.0000088
   15   0.0000062   0.0006176  -0.0018895  -0.0008138   0.0006392  -0.0003938
   16  -0.0025691   0.0008478   0.0023197  -0.0013313   0.0002664   0.0001962
   17   0.0021255   0.0039004  -0.0004055   0.0001237  -0.0009293  -0.0002860
   18  -0.0005690   0.0005549   0.0037841  -0.0007941   0.0002849  -0.0011380
   19  -0.0003499  -0.0003572   0.0010801   0.0008705  -0.0000514  -0.0004568
   20  -0.0002478   0.0000040   0.0003123  -0.0001544  -0.0002490  -0.0001922
   21   0.0007710   0.0003656  -0.0012481  -0.0004224  -0.0002404   0.0002828
   22   0.0017756  -0.0007787   0.0036463  -0.0008677   0.0026435  -0.0026742
   23  -0.0106135   0.0000624   0.0163083   0.0030010   0.0035791   0.0034346
   24   0.0255096   0.0103344  -0.0349209  -0.0017261   0.0025630  -0.0002727
   25   0.0005185  -0.0005209  -0.0007787  -0.0003473   0.0003944  -0.0007125
   26  -0.0011386  -0.0020121  -0.0009758  -0.0001702   0.0002173   0.0000606
   27   0.0005470  -0.0013795   0.0000160   0.0004671  -0.0002746   0.0006289
   28  -0.0382698   0.0028739   0.0024171  -0.0274747   0.0106141  -0.0051976
   29   0.0027544  -0.0445196   0.0473398   0.0058325   0.0032861  -0.0047957
   30   0.0035729   0.0476684  -0.1311966   0.0105887  -0.0058832   0.0117705
   31   0.0399903  -0.0042260  -0.0053604  -0.0013079   0.0006154  -0.0020640
   32  -0.0042260   0.0474549  -0.0778714  -0.0015538  -0.0020255   0.0006959
   33  -0.0053604  -0.0778714   0.1914496   0.0026824  -0.0012698  -0.0011070
   34  -0.0013079  -0.0015538   0.0026824   0.5350740   0.0552278  -0.1793900
   35   0.0006154  -0.0020255  -0.0012698   0.0552278   0.5831642   0.1186227
   36  -0.0020640   0.0006959  -0.0011070  -0.1793900   0.1186227   0.3190183
   37  -0.0012902   0.0000807  -0.0013033  -0.1750960  -0.0691583   0.0349486
   38   0.0004644  -0.0005779   0.0006478  -0.1199389  -0.2065818   0.0110033
   39  -0.0010986  -0.0004920   0.0007734   0.0140354  -0.0176790  -0.0773142
   40  -0.0004889  -0.0005156   0.0000994   0.0063384  -0.0088088  -0.0047933
   41   0.0002226   0.0004613  -0.0002020   0.0089137  -0.0358694  -0.0208917
   42  -0.0001423  -0.0002758  -0.0000941   0.0024432  -0.0105839  -0.0015069
   43   0.0006381  -0.0000075   0.0000057  -0.0338582  -0.0578258  -0.0000419
   44  -0.0000215   0.0000076  -0.0002324  -0.0127154   0.0348969   0.0176174
   45  -0.0003213   0.0001375  -0.0001194   0.0174873   0.0432797   0.0135909
   46  -0.0000990   0.0000958  -0.0002328  -0.0006865   0.0039110   0.0042219
   47  -0.0000875   0.0000866  -0.0001562  -0.0002404   0.0020077  -0.0005752
   48   0.0000113   0.0000114   0.0000593   0.0026073  -0.0028943   0.0014427
   49  -0.0000793   0.0000218  -0.0001436  -0.0032486  -0.0124328  -0.0046431
   50   0.0001566   0.0000424   0.0000532  -0.0117527  -0.0601267  -0.0150666
   51   0.0002496  -0.0001472   0.0000998  -0.0048284  -0.0148346  -0.0067220
   52  -0.0000126   0.0000125  -0.0000248   0.0001741  -0.0001005  -0.0007544
   53   0.0000118   0.0000124  -0.0000060  -0.0000371  -0.0012230  -0.0000000
   54  -0.0000150   0.0000072  -0.0000156  -0.0007660  -0.0000263  -0.0007062
   55   0.0000721  -0.0000621  -0.0001944   0.0010631   0.0684079   0.0296572
   56  -0.0002018  -0.0002221   0.0002199   0.0296691   0.0231881  -0.0102326
   57   0.0000640   0.0001048   0.0000804   0.0148279  -0.0317864  -0.0129334
   58  -0.0000171   0.0000871  -0.0001321  -0.0026751  -0.0010886   0.0047729
   59   0.0000248  -0.0000269   0.0000433  -0.0009656   0.0024834  -0.0010429
   60  -0.0000347   0.0000007  -0.0000088   0.0047533  -0.0010761   0.0035066
   61  -0.0000322   0.0008347  -0.0004994  -0.1198860   0.0062411   0.0343388
   62  -0.0000818   0.0001678  -0.0001377   0.0596613  -0.2543143  -0.1048322
   63  -0.0009008  -0.0002576   0.0007860   0.0557160  -0.0752069  -0.1223903
   64   0.0000541  -0.0000606   0.0000260   0.0072194   0.0079301   0.0009899
   65  -0.0000322   0.0000779   0.0000067  -0.0166282  -0.0171864   0.0011513
   66   0.0000293   0.0000232  -0.0002656  -0.0083548  -0.0123660   0.0032866
           37          38          39          40          41          42
    1  -0.0197551  -0.0076344   0.0122190  -0.0020468   0.0024986   0.0005623
    2  -0.0216391   0.0049057   0.0112729  -0.0022730  -0.0015014   0.0019255
    3   0.0045518   0.0058076   0.0012402  -0.0009971  -0.0012721  -0.0020219
    4  -0.0010940   0.0020630   0.0019937   0.0004585  -0.0009636   0.0001707
    5   0.0009122  -0.0006081  -0.0009594  -0.0006444  -0.0000522   0.0005223
    6  -0.0017767  -0.0023927  -0.0009291  -0.0009176   0.0002188   0.0003964
    7   0.0001755  -0.0000953  -0.0000241  -0.0000067   0.0000628   0.0000286
    8  -0.0006765   0.0001276   0.0006128   0.0000365   0.0000005  -0.0001753
    9   0.0001654   0.0004613   0.0003178   0.0000375  -0.0001508  -0.0001282
   10  -0.0000524   0.0003413  -0.0003210  -0.0001591  -0.0001013  -0.0002783
   11   0.0003426   0.0002954  -0.0011418   0.0003235  -0.0001349  -0.0000189
   12   0.0004023   0.0000219  -0.0006276  -0.0001574  -0.0000914   0.0000978
   13  -0.0000969   0.0001747   0.0001040   0.0000380  -0.0000836  -0.0000149
   14   0.0000694   0.0001444   0.0002061  -0.0000281  -0.0000751  -0.0000165
   15   0.0002402  -0.0005339  -0.0003172  -0.0000088   0.0001788   0.0000587
   16   0.0003781  -0.0002501   0.0001307   0.0001519   0.0001217   0.0000123
   17   0.0000179   0.0000875   0.0003972  -0.0000372  -0.0000525  -0.0001673
   18  -0.0000244  -0.0002154   0.0007768   0.0003246   0.0002185   0.0000088
   19  -0.0003225   0.0003705   0.0003308  -0.0000743  -0.0001975  -0.0000295
   20  -0.0000316  -0.0000500  -0.0000088  -0.0000069   0.0000240   0.0000125
   21   0.0001546  -0.0001801  -0.0001713   0.0000297   0.0000928   0.0000193
   22  -0.0002664   0.0006500   0.0007149   0.0005397  -0.0000767  -0.0002283
   23   0.0005107  -0.0006467  -0.0009595   0.0000154   0.0002550   0.0001814
   24   0.0003220   0.0005691  -0.0006597  -0.0003582  -0.0004278  -0.0001791
   25  -0.0000742   0.0002892   0.0001347   0.0000233  -0.0001209  -0.0000759
   26   0.0000394   0.0001970  -0.0001216   0.0000144  -0.0001036  -0.0000065
   27   0.0000866  -0.0000548  -0.0001416  -0.0000153   0.0000073   0.0000516
   28   0.0008167   0.0022337  -0.0005925  -0.0008444  -0.0010604  -0.0008551
   29  -0.0010700  -0.0014358   0.0032172  -0.0014596  -0.0009944  -0.0000326
   30   0.0018353  -0.0030309  -0.0017604  -0.0007509   0.0011158   0.0006188
   31  -0.0012902   0.0004644  -0.0010986  -0.0004889   0.0002226  -0.0001423
   32   0.0000807  -0.0005779  -0.0004920  -0.0005156   0.0004613  -0.0002758
   33  -0.0013033   0.0006478   0.0007734   0.0000994  -0.0002020  -0.0000941
   34  -0.1750960  -0.1199389   0.0140354   0.0063384   0.0089137   0.0024432
   35  -0.0691583  -0.2065818  -0.0176790  -0.0088088  -0.0358694  -0.0105839
   36   0.0349486   0.0110033  -0.0773142  -0.0047933  -0.0208917  -0.0015069
   37   0.5015925   0.0882961  -0.1765908  -0.0445540   0.0247346   0.0207471
   38   0.0882961   0.4763686   0.0897567   0.0220636  -0.1224361  -0.0510292
   39  -0.1765908   0.0897567   0.2520162   0.0201280  -0.0528524  -0.0547949
   40  -0.0445540   0.0220636   0.0201280   0.0544051  -0.0333778  -0.0353146
   41   0.0247346  -0.1224361  -0.0528524  -0.0333778   0.1754073   0.0832576
   42   0.0207471  -0.0510292  -0.0547949  -0.0353146   0.0832576   0.0644439
   43  -0.2382681   0.0331299   0.1105120  -0.0059266   0.0044727   0.0069603
   44  -0.0203838  -0.0926793  -0.0004033   0.0247602  -0.0187681  -0.0225270
   45   0.0908783  -0.0305206  -0.1224585   0.0146877  -0.0111237  -0.0097429
   46  -0.0220364  -0.0297681   0.0023665  -0.0048525  -0.0013241   0.0016916
   47  -0.0096124  -0.0126544  -0.0005323   0.0037558   0.0033139  -0.0004501
   48   0.0100166   0.0104980   0.0013426   0.0037385   0.0024432  -0.0020238
   49   0.0034684   0.0253162   0.0118454  -0.0028002   0.0008047   0.0042344
   50   0.0698726   0.0235071  -0.0332212  -0.0036883   0.0035927   0.0020518
   51   0.0291966  -0.0077508  -0.0122611   0.0024894  -0.0006694   0.0025112
   52   0.0020715   0.0002108   0.0020618   0.0000769  -0.0000303   0.0000252
   53  -0.0006056  -0.0027885  -0.0029090   0.0011181  -0.0007051  -0.0009590
   54   0.0017552  -0.0033135   0.0033249   0.0004539  -0.0003171  -0.0002275
   55  -0.0529495  -0.0244996   0.0177063   0.0004280   0.0009139  -0.0004360
   56  -0.0241878  -0.0112589   0.0110260   0.0008987  -0.0015690  -0.0009217
   57   0.0173313   0.0112510  -0.0103408  -0.0002701  -0.0008426  -0.0007697
   58  -0.0011044  -0.0006805   0.0000045  -0.0000168   0.0001707  -0.0002747
   59  -0.0006185   0.0000667   0.0006299   0.0001500  -0.0000270   0.0001440
   60   0.0000987   0.0007026  -0.0004294  -0.0002724   0.0001051  -0.0004312
   61   0.0469938   0.0065916  -0.0184768  -0.0009790  -0.0063557   0.0005056
   62  -0.0381197  -0.0526947  -0.0024015  -0.0019446   0.0004852  -0.0005451
   63  -0.0360305  -0.0286135   0.0192685   0.0020296   0.0021295   0.0037531
   64   0.0014716   0.0006752   0.0028043   0.0002893   0.0007750   0.0002683
   65   0.0012215  -0.0012852  -0.0034259  -0.0003524  -0.0012521  -0.0003856
   66   0.0030034  -0.0030905   0.0031472  -0.0001619  -0.0009252  -0.0000402
           43          44          45          46          47          48
    1   0.0011044  -0.0035068   0.0017154   0.0000808   0.0005210   0.0001611
    2  -0.0024576  -0.0025723  -0.0011904  -0.0013022  -0.0003470   0.0004437
    3   0.0018944  -0.0015519   0.0043292  -0.0006187  -0.0006292   0.0002965
    4  -0.0004088   0.0005039  -0.0009314  -0.0003760  -0.0002435   0.0000274
    5  -0.0002005   0.0002195  -0.0002715   0.0000759   0.0000604   0.0000746
    6   0.0003566  -0.0002304   0.0000738  -0.0000047   0.0000201   0.0001187
    7  -0.0001260   0.0000237   0.0000354  -0.0000065   0.0000015  -0.0000106
    8  -0.0000743  -0.0002275  -0.0000759  -0.0000502  -0.0000326   0.0000258
    9  -0.0000085   0.0002058  -0.0000493  -0.0001014  -0.0001272   0.0000143
   10  -0.0000587   0.0001480   0.0002500  -0.0000732  -0.0001064   0.0000559
   11   0.0000962  -0.0001201   0.0003196   0.0002786   0.0001861  -0.0001103
   12   0.0005106   0.0003212   0.0002650  -0.0002733  -0.0002605   0.0000308
   13   0.0000147   0.0000367  -0.0000381  -0.0000295  -0.0000312   0.0000008
   14   0.0000555   0.0001599  -0.0000541  -0.0001066  -0.0000885   0.0000172
   15  -0.0002685  -0.0002645   0.0000897   0.0002698   0.0002332  -0.0000447
   16  -0.0003146  -0.0003372  -0.0000759   0.0003137   0.0002836  -0.0000831
   17  -0.0001701   0.0001832  -0.0002418  -0.0000549  -0.0000870   0.0000634
   18   0.0001294   0.0001270  -0.0001607  -0.0000884  -0.0000731  -0.0000227
   19   0.0002956   0.0002323  -0.0000359  -0.0003261  -0.0002743   0.0000677
   20   0.0000040  -0.0000257   0.0000090   0.0000058   0.0000149  -0.0000006
   21  -0.0001537  -0.0001289   0.0000310   0.0001627   0.0001425  -0.0000341
   22   0.0002850  -0.0000111   0.0001147  -0.0000932  -0.0001022  -0.0000412
   23   0.0001043   0.0000223   0.0001026   0.0000836   0.0000924  -0.0000727
   24   0.0000204   0.0000888   0.0002401  -0.0000276  -0.0000461   0.0000402
   25   0.0000186  -0.0000144   0.0000467  -0.0000340  -0.0000345   0.0000115
   26  -0.0000141   0.0000275   0.0000488  -0.0000037  -0.0000139   0.0000052
   27  -0.0000652   0.0000051  -0.0000212   0.0000282   0.0000229  -0.0000023
   28  -0.0000994   0.0000392   0.0007116   0.0001213   0.0000376   0.0000679
   29   0.0003225  -0.0002077  -0.0006948  -0.0003149  -0.0001744   0.0000410
   30  -0.0001015   0.0001923  -0.0009100   0.0006573   0.0005539  -0.0002042
   31   0.0006381  -0.0000215  -0.0003213  -0.0000990  -0.0000875   0.0000113
   32  -0.0000075   0.0000076   0.0001375   0.0000958   0.0000866   0.0000114
   33   0.0000057  -0.0002324  -0.0001194  -0.0002328  -0.0001562   0.0000593
   34  -0.0338582  -0.0127154   0.0174873  -0.0006865  -0.0002404   0.0026073
   35  -0.0578258   0.0348969   0.0432797   0.0039110   0.0020077  -0.0028943
   36  -0.0000419   0.0176174   0.0135909   0.0042219  -0.0005752   0.0014427
   37  -0.2382681  -0.0203838   0.0908783  -0.0220364  -0.0096124   0.0100166
   38   0.0331299  -0.0926793  -0.0305206  -0.0297681  -0.0126544   0.0104980
   39   0.1105120  -0.0004033  -0.1224585   0.0023665  -0.0005323   0.0013426
   40  -0.0059266   0.0247602   0.0146877  -0.0048525   0.0037558   0.0037385
   41   0.0044727  -0.0187681  -0.0111237  -0.0013241   0.0033139   0.0024432
   42   0.0069603  -0.0225270  -0.0097429   0.0016916  -0.0004501  -0.0020238
   43   0.4664895   0.0153121  -0.1882580  -0.0812781  -0.0614741   0.0087933
   44   0.0153121   0.5069809   0.1408571  -0.0582289  -0.1102381  -0.0008432
   45  -0.1882580   0.1408571   0.2773055   0.0098255   0.0009739  -0.0280484
   46  -0.0812781  -0.0582289   0.0098255   0.1093451   0.0951443  -0.0175460
   47  -0.0614741  -0.1102381   0.0009739   0.0951443   0.1558434   0.0021497
   48   0.0087933  -0.0008432  -0.0280484  -0.0175460   0.0021497   0.0220398
   49  -0.1201201   0.0730521   0.0610366  -0.0018868  -0.0294517  -0.0078650
   50   0.0172763  -0.2452765  -0.0806626  -0.0089762  -0.0366922  -0.0106921
   51   0.0394997  -0.1112865  -0.1264984   0.0001198   0.0004844   0.0046948
   52  -0.0041893  -0.0023612   0.0030819   0.0003541  -0.0001919  -0.0017779
   53   0.0234183   0.0003839  -0.0140584   0.0012645   0.0003037   0.0004177
   54   0.0128906   0.0003252  -0.0041553  -0.0011790   0.0012544  -0.0014501
   55   0.0470745  -0.0394260  -0.0368043   0.0028564   0.0054307   0.0029284
   56   0.0062888  -0.0531603  -0.0267596   0.0005781   0.0004888  -0.0019584
   57  -0.0192802  -0.0015708   0.0180263   0.0010908  -0.0046725   0.0021889
   58   0.0000744  -0.0035856   0.0024353  -0.0002272  -0.0010790  -0.0002333
   59  -0.0038109  -0.0006722  -0.0007611  -0.0002166  -0.0011086  -0.0003547
   60   0.0023607  -0.0008821   0.0051937   0.0001083   0.0001599   0.0001097
   61  -0.0309229   0.0254746   0.0238570  -0.0009905  -0.0021713  -0.0006373
   62   0.0246647  -0.0188467  -0.0189894  -0.0011208  -0.0009644   0.0005385
   63   0.0240955  -0.0194769  -0.0262173  -0.0002054   0.0012980  -0.0002250
   64  -0.0004264   0.0010118   0.0002987  -0.0000758  -0.0000739  -0.0002941
   65   0.0008896  -0.0000919  -0.0003203   0.0000295   0.0000031   0.0001971
   66   0.0001535  -0.0003364  -0.0007660  -0.0002647   0.0002293  -0.0003227
           49          50          51          52          53          54
    1  -0.0000233  -0.0002344  -0.0008968  -0.0001173   0.0000526  -0.0001269
    2  -0.0002524  -0.0011999  -0.0001158   0.0000982   0.0000877   0.0000641
    3  -0.0005263   0.0002126  -0.0008541  -0.0001482   0.0001539  -0.0003081
    4  -0.0003619  -0.0000316   0.0004354   0.0000179  -0.0000112   0.0000128
    5   0.0003609   0.0001397  -0.0000659  -0.0000040   0.0000138   0.0000056
    6  -0.0000074   0.0001391   0.0000201  -0.0000254   0.0000057  -0.0000075
    7  -0.0000388  -0.0000480  -0.0000204  -0.0000029  -0.0000041   0.0000033
    8   0.0000612   0.0000424  -0.0000077  -0.0000116  -0.0000029  -0.0000134
    9  -0.0000994  -0.0001470  -0.0000184  -0.0000127  -0.0000088  -0.0000120
   10  -0.0000564  -0.0002303  -0.0000691   0.0000023   0.0000056   0.0000076
   11   0.0000291   0.0001337  -0.0000181   0.0000274   0.0000183   0.0000027
   12  -0.0001905  -0.0000695  -0.0000342  -0.0000141  -0.0000191   0.0000353
   13  -0.0000367  -0.0000001   0.0000183   0.0000009  -0.0000031  -0.0000002
   14  -0.0000840  -0.0000677   0.0000433  -0.0000021  -0.0000089   0.0000090
   15   0.0001773   0.0000307  -0.0000719   0.0000040   0.0000139  -0.0000215
   16   0.0002083   0.0001409  -0.0000248   0.0000205  -0.0000005  -0.0000031
   17   0.0000143  -0.0001090   0.0000669   0.0000004  -0.0000201   0.0000107
   18   0.0000034   0.0000730   0.0001082  -0.0000073  -0.0000117   0.0000052
   19  -0.0001724  -0.0000685   0.0000462  -0.0000152  -0.0000156   0.0000130
   20   0.0000042   0.0000097   0.0000000   0.0000011   0.0000014   0.0000005
   21   0.0000767   0.0000337  -0.0000415   0.0000073   0.0000089  -0.0000089
   22  -0.0001053   0.0000916   0.0000670  -0.0000155   0.0000011  -0.0000314
   23   0.0000604   0.0000654  -0.0000892  -0.0000140   0.0000118  -0.0000174
   24  -0.0001765  -0.0001030  -0.0000238  -0.0000186   0.0000185  -0.0000332
   25  -0.0000411  -0.0000070  -0.0000048  -0.0000042  -0.0000005  -0.0000062
   26  -0.0000262  -0.0000483  -0.0000263  -0.0000011  -0.0000022  -0.0000026
   27   0.0000409  -0.0000272  -0.0000196   0.0000017  -0.0000014   0.0000020
   28  -0.0000079   0.0000076  -0.0001686   0.0000228   0.0000094  -0.0000220
   29  -0.0000935   0.0003366   0.0003995   0.0000071  -0.0000372   0.0000568
   30   0.0006240   0.0002758   0.0000452   0.0000783   0.0000076   0.0000709
   31  -0.0000793   0.0001566   0.0002496  -0.0000126   0.0000118  -0.0000150
   32   0.0000218   0.0000424  -0.0001472   0.0000125   0.0000124   0.0000072
   33  -0.0001436   0.0000532   0.0000998  -0.0000248  -0.0000060  -0.0000156
   34  -0.0032486  -0.0117527  -0.0048284   0.0001741  -0.0000371  -0.0007660
   35  -0.0124328  -0.0601267  -0.0148346  -0.0001005  -0.0012230  -0.0000263
   36  -0.0046431  -0.0150666  -0.0067220  -0.0007544  -0.0000000  -0.0007062
   37   0.0034684   0.0698726   0.0291966   0.0020715  -0.0006056   0.0017552
   38   0.0253162   0.0235071  -0.0077508   0.0002108  -0.0027885  -0.0033135
   39   0.0118454  -0.0332212  -0.0122611   0.0020618  -0.0029090   0.0033249
   40  -0.0028002  -0.0036883   0.0024894   0.0000769   0.0011181   0.0004539
   41   0.0008047   0.0035927  -0.0006694  -0.0000303  -0.0007051  -0.0003171
   42   0.0042344   0.0020518   0.0025112   0.0000252  -0.0009590  -0.0002275
   43  -0.1201201   0.0172763   0.0394997  -0.0041893   0.0234183   0.0128906
   44   0.0730521  -0.2452765  -0.1112865  -0.0023612   0.0003839   0.0003252
   45   0.0610366  -0.0806626  -0.1264984   0.0030819  -0.0140584  -0.0041553
   46  -0.0018868  -0.0089762   0.0001198   0.0003541   0.0012645  -0.0011790
   47  -0.0294517  -0.0366922   0.0004844  -0.0001919   0.0003037   0.0012544
   48  -0.0078650  -0.0106921   0.0046948  -0.0017779   0.0004177  -0.0014501
   49   0.6161324   0.0869012  -0.2393920  -0.2659267   0.0063882   0.1311784
   50   0.0869012   0.6035400   0.1332393   0.0089105  -0.0546553  -0.0123124
   51  -0.2393920   0.1332393   0.3149939   0.1321395  -0.0107630  -0.1139408
   52  -0.2659267   0.0089105   0.1321395   0.2781184  -0.0061041  -0.1440356
   53   0.0063882  -0.0546553  -0.0107630  -0.0061041   0.0552450   0.0151246
   54   0.1311784  -0.0123124  -0.1139408  -0.1440356   0.0151246   0.1111167
   55  -0.1942403  -0.0854481   0.0415720  -0.0106959  -0.0218033  -0.0001731
   56  -0.1405113  -0.2538263   0.0049420   0.0028002   0.0058488  -0.0006985
   57   0.0206169  -0.0255646  -0.0835133   0.0091437   0.0129811   0.0035885
   58   0.0082722  -0.0175776  -0.0095263  -0.0002570   0.0011367  -0.0017466
   59   0.0079237  -0.0166117  -0.0120733   0.0006664   0.0004145   0.0013969
   60   0.0002622   0.0022859   0.0040349  -0.0019342   0.0011065  -0.0026356
   61  -0.0365799  -0.0557068   0.0039549   0.0009106  -0.0037681   0.0018181
   62  -0.0181143   0.0350718   0.0204182  -0.0041136  -0.0030416  -0.0014432
   63   0.0179429   0.0415729   0.0145083   0.0017618  -0.0016973   0.0052963
   64  -0.0023515   0.0004230   0.0051416  -0.0005333  -0.0010529  -0.0000279
   65   0.0000302   0.0021273  -0.0017485   0.0002002   0.0001434  -0.0001135
   66   0.0050023  -0.0020973   0.0029826   0.0004481   0.0005953   0.0000824
           55          56          57          58          59          60
    1   0.0033304  -0.0001463   0.0019669   0.0000785  -0.0000766  -0.0000692
    2   0.0005971  -0.0034186  -0.0038546   0.0010477   0.0000153  -0.0005839
    3   0.0017857  -0.0032927   0.0043314   0.0002480   0.0000390  -0.0000416
    4  -0.0006049   0.0002334  -0.0006077  -0.0001429   0.0000663   0.0000150
    5  -0.0001900   0.0001336   0.0003480  -0.0000257  -0.0000138  -0.0000680
    6  -0.0000028  -0.0000224   0.0004726   0.0000215  -0.0000051   0.0000272
    7   0.0000203  -0.0000618  -0.0000424   0.0000213   0.0000003   0.0000000
    8   0.0000626  -0.0002085   0.0001151   0.0000228   0.0000021  -0.0000488
    9   0.0002858  -0.0001983  -0.0000698   0.0000187   0.0000128  -0.0000240
   10   0.0000731   0.0003349  -0.0001095  -0.0000158  -0.0000103   0.0001112
   11  -0.0002665   0.0002225  -0.0001783  -0.0000241  -0.0000131   0.0000033
   12   0.0000669   0.0001385  -0.0000549  -0.0000880   0.0000165   0.0000753
   13  -0.0000061  -0.0000034  -0.0000207  -0.0000104   0.0000059  -0.0000000
   14   0.0000314   0.0000155  -0.0000452  -0.0000218   0.0000097   0.0000279
   15   0.0000333   0.0000006   0.0000515   0.0000534  -0.0000194  -0.0000573
   16  -0.0000861  -0.0000675   0.0000135   0.0000406  -0.0000211  -0.0000810
   17   0.0000379   0.0000413  -0.0001389   0.0000103  -0.0000020   0.0000168
   18  -0.0001340  -0.0001654   0.0000149  -0.0000142   0.0000216  -0.0000383
   19   0.0000226   0.0000865  -0.0000259  -0.0000782   0.0000248   0.0000539
   20  -0.0000086  -0.0000149   0.0000152   0.0000035  -0.0000005  -0.0000029
   21   0.0000100  -0.0000599   0.0000266   0.0000406  -0.0000110  -0.0000332
   22   0.0000110  -0.0000886   0.0002960  -0.0000621   0.0000213   0.0000195
   23  -0.0000051   0.0001689   0.0001250  -0.0000276  -0.0000148   0.0000301
   24   0.0002905   0.0001567   0.0002583  -0.0000476  -0.0000003   0.0000622
   25   0.0000327   0.0000147   0.0000859  -0.0000214   0.0000045   0.0000112
   26   0.0000679  -0.0000123   0.0000165  -0.0000029   0.0000057  -0.0000068
   27  -0.0000051   0.0000151  -0.0000665   0.0000120  -0.0000037  -0.0000085
   28   0.0002339   0.0000847   0.0007276  -0.0000340  -0.0000562   0.0001407
   29  -0.0004514   0.0003470  -0.0000952  -0.0001410   0.0000248   0.0000429
   30  -0.0002485  -0.0004677  -0.0010011   0.0003644  -0.0001196  -0.0001256
   31   0.0000721  -0.0002018   0.0000640  -0.0000171   0.0000248  -0.0000347
   32  -0.0000621  -0.0002221   0.0001048   0.0000871  -0.0000269   0.0000007
   33  -0.0001944   0.0002199   0.0000804  -0.0001321   0.0000433  -0.0000088
   34   0.0010631   0.0296691   0.0148279  -0.0026751  -0.0009656   0.0047533
   35   0.0684079   0.0231881  -0.0317864  -0.0010886   0.0024834  -0.0010761
   36   0.0296572  -0.0102326  -0.0129334   0.0047729  -0.0010429   0.0035066
   37  -0.0529495  -0.0241878   0.0173313  -0.0011044  -0.0006185   0.0000987
   38  -0.0244996  -0.0112589   0.0112510  -0.0006805   0.0000667   0.0007026
   39   0.0177063   0.0110260  -0.0103408   0.0000045   0.0006299  -0.0004294
   40   0.0004280   0.0008987  -0.0002701  -0.0000168   0.0001500  -0.0002724
   41   0.0009139  -0.0015690  -0.0008426   0.0001707  -0.0000270   0.0001051
   42  -0.0004360  -0.0009217  -0.0007697  -0.0002747   0.0001440  -0.0004312
   43   0.0470745   0.0062888  -0.0192802   0.0000744  -0.0038109   0.0023607
   44  -0.0394260  -0.0531603  -0.0015708  -0.0035856  -0.0006722  -0.0008821
   45  -0.0368043  -0.0267596   0.0180263   0.0024353  -0.0007611   0.0051937
   46   0.0028564   0.0005781   0.0010908  -0.0002272  -0.0002166   0.0001083
   47   0.0054307   0.0004888  -0.0046725  -0.0010790  -0.0011086   0.0001599
   48   0.0029284  -0.0019584   0.0021889  -0.0002333  -0.0003547   0.0001097
   49  -0.1942403  -0.1405113   0.0206169   0.0082722   0.0079237   0.0002622
   50  -0.0854481  -0.2538263  -0.0255646  -0.0175776  -0.0166117   0.0022859
   51   0.0415720   0.0049420  -0.0835133  -0.0095263  -0.0120733   0.0040349
   52  -0.0106959   0.0028002   0.0091437  -0.0002570   0.0006664  -0.0019342
   53  -0.0218033   0.0058488   0.0129811   0.0011367   0.0004145   0.0011065
   54  -0.0001731  -0.0006985   0.0035885  -0.0017466   0.0013969  -0.0026356
   55   0.5562175   0.0612688  -0.2132082  -0.0720125   0.0575976   0.0422924
   56   0.0612688   0.6663036   0.1698872   0.0575993  -0.2575750  -0.1168361
   57  -0.2132082   0.1698872   0.3165000   0.0423494  -0.1167301  -0.1041496
   58  -0.0720125   0.0575993   0.0423494   0.0705626  -0.0602764  -0.0485603
   59   0.0575976  -0.2575750  -0.1167301  -0.0602764   0.2704025   0.1273075
   60   0.0422924  -0.1168361  -0.1041496  -0.0485603   0.1273075   0.1008618
   61  -0.2694991   0.0275778   0.1256148  -0.0022464  -0.0013630   0.0024736
   62  -0.0253491  -0.1209958  -0.0085166   0.0240777   0.0024545  -0.0136681
   63   0.1049551  -0.0380650  -0.1358855   0.0122569   0.0004706  -0.0034721
   64  -0.0113435  -0.0221626  -0.0005614  -0.0001286   0.0009296  -0.0017490
   65   0.0030905   0.0055008  -0.0008480   0.0003750   0.0001863   0.0013836
   66   0.0096246   0.0132918   0.0032451  -0.0019548   0.0010389  -0.0024162
           61          62          63          64          65          66
    1  -0.0127699   0.0076652   0.0114398  -0.0001567  -0.0008739  -0.0021728
    2   0.0245377   0.0033466  -0.0146705   0.0014220   0.0003484   0.0006791
    3   0.0181752  -0.0053279  -0.0066861  -0.0014331   0.0021211  -0.0022486
    4  -0.0004954  -0.0013495   0.0004618   0.0003864   0.0000144   0.0003817
    5   0.0019619  -0.0018664  -0.0001023  -0.0000627   0.0003973  -0.0000665
    6  -0.0009927   0.0020265   0.0006275  -0.0000056  -0.0001557  -0.0001009
    7   0.0003497   0.0000649  -0.0000706  -0.0000148  -0.0000420  -0.0000884
    8   0.0003144   0.0004286  -0.0001854  -0.0000613  -0.0000474  -0.0000853
    9   0.0003324  -0.0001047  -0.0000629  -0.0000917  -0.0000321  -0.0001099
   10  -0.0007992  -0.0001991  -0.0000476   0.0000497   0.0001308   0.0001568
   11  -0.0006861   0.0000389   0.0002114   0.0000423   0.0000192   0.0002397
   12  -0.0006549  -0.0003301   0.0005504   0.0000430  -0.0002637  -0.0001685
   13  -0.0000576  -0.0000193   0.0000005   0.0000081   0.0000008   0.0000112
   14  -0.0001849  -0.0000662   0.0000312   0.0000373  -0.0000450   0.0000026
   15   0.0003064   0.0001810  -0.0000130  -0.0000841   0.0001069  -0.0000161
   16   0.0005034  -0.0000784   0.0000649  -0.0000858   0.0000274   0.0000254
   17   0.0001038  -0.0000474   0.0000422   0.0000118   0.0000267   0.0000051
   18   0.0001047   0.0001247   0.0002282  -0.0000242  -0.0001260  -0.0000876
   19  -0.0005415  -0.0002531   0.0002351   0.0000522  -0.0001095  -0.0000650
   20   0.0000439   0.0000066  -0.0000434  -0.0000004   0.0000044   0.0000058
   21   0.0003156   0.0001238  -0.0001378  -0.0000323   0.0000623   0.0000197
   22  -0.0006497  -0.0000609   0.0003195  -0.0001440   0.0000316  -0.0001814
   23  -0.0009037   0.0000933   0.0000811  -0.0000272  -0.0001405   0.0000200
   24  -0.0004913  -0.0002331   0.0001125  -0.0000174   0.0001714  -0.0001077
   25  -0.0001891  -0.0000685   0.0000882  -0.0000151   0.0000245  -0.0000309
   26  -0.0000748   0.0000245   0.0001124  -0.0000034  -0.0000071   0.0000066
   27   0.0000705   0.0000329   0.0000226   0.0000069  -0.0000241   0.0000356
   28   0.0000249  -0.0022711  -0.0012576   0.0000066   0.0006834  -0.0001752
   29  -0.0007021   0.0001454   0.0004875   0.0001816  -0.0001109  -0.0001150
   30   0.0027702   0.0006817  -0.0028538   0.0000950  -0.0001772   0.0008028
   31  -0.0000322  -0.0000818  -0.0009008   0.0000541  -0.0000322   0.0000293
   32   0.0008347   0.0001678  -0.0002576  -0.0000606   0.0000779   0.0000232
   33  -0.0004994  -0.0001377   0.0007860   0.0000260   0.0000067  -0.0002656
   34  -0.1198860   0.0596613   0.0557160   0.0072194  -0.0166282  -0.0083548
   35   0.0062411  -0.2543143  -0.0752069   0.0079301  -0.0171864  -0.0123660
   36   0.0343388  -0.1048322  -0.1223903   0.0009899   0.0011513   0.0032866
   37   0.0469938  -0.0381197  -0.0360305   0.0014716   0.0012215   0.0030034
   38   0.0065916  -0.0526947  -0.0286135   0.0006752  -0.0012852  -0.0030905
   39  -0.0184768  -0.0024015   0.0192685   0.0028043  -0.0034259   0.0031472
   40  -0.0009790  -0.0019446   0.0020296   0.0002893  -0.0003524  -0.0001619
   41  -0.0063557   0.0004852   0.0021295   0.0007750  -0.0012521  -0.0009252
   42   0.0005056  -0.0005451   0.0037531   0.0002683  -0.0003856  -0.0000402
   43  -0.0309229   0.0246647   0.0240955  -0.0004264   0.0008896   0.0001535
   44   0.0254746  -0.0188467  -0.0194769   0.0010118  -0.0000919  -0.0003364
   45   0.0238570  -0.0189894  -0.0262173   0.0002987  -0.0003203  -0.0007660
   46  -0.0009905  -0.0011208  -0.0002054  -0.0000758   0.0000295  -0.0002647
   47  -0.0021713  -0.0009644   0.0012980  -0.0000739   0.0000031   0.0002293
   48  -0.0006373   0.0005385  -0.0002250  -0.0002941   0.0001971  -0.0003227
   49  -0.0365799  -0.0181143   0.0179429  -0.0023515   0.0000302   0.0050023
   50  -0.0557068   0.0350718   0.0415729   0.0004230   0.0021273  -0.0020973
   51   0.0039549   0.0204182   0.0145083   0.0051416  -0.0017485   0.0029826
   52   0.0009106  -0.0041136   0.0017618  -0.0005333   0.0002002   0.0004481
   53  -0.0037681  -0.0030416  -0.0016973  -0.0010529   0.0001434   0.0005953
   54   0.0018181  -0.0014432   0.0052963  -0.0000279  -0.0001135   0.0000824
   55  -0.2694991  -0.0253491   0.1049551  -0.0113435   0.0030905   0.0096246
   56   0.0275778  -0.1209958  -0.0380650  -0.0221626   0.0055008   0.0132918
   57   0.1256148  -0.0085166  -0.1358855  -0.0005614  -0.0008480   0.0032451
   58  -0.0022464   0.0240777   0.0122569  -0.0001286   0.0003750  -0.0019548
   59  -0.0013630   0.0024545   0.0004706   0.0009296   0.0001863   0.0010389
   60   0.0024736  -0.0136681  -0.0034721  -0.0017490   0.0013836  -0.0024162
   61   0.5873396   0.1170747  -0.2065643  -0.1594781  -0.1388457   0.0136784
   62   0.1170747   0.6404507   0.1305441  -0.1400691  -0.2298832   0.0018619
   63  -0.2065643   0.1305441   0.2953732   0.0137120   0.0013374  -0.0425835
   64  -0.1594781  -0.1400691   0.0137120   0.1652162   0.1501346  -0.0190647
   65  -0.1388457  -0.2298832   0.0013374   0.1501346   0.2412150   0.0010830
   66   0.0136784   0.0018619  -0.0425835  -0.0190647   0.0010830   0.0356314
 **********************************************************************
 **                                                                  **
 **                       VIBRATIONAL ANALYSIS                       **
 **                       --------------------                       **
 **                                                                  **
 **        VIBRATIONAL FREQUENCIES (CM**-1) AND NORMAL MODES         **
 **     FORCE CONSTANTS (mDYN/ANGSTROM) AND REDUCED MASSES (AMU)     **
 **                  INFRARED INTENSITIES (KM/MOL)                   **
 **                                                                  **
 **********************************************************************


 Mode:                 1                      2                      3
 Frequency:        17.81                  42.19                  46.87
 Force Cnst:      0.0022                 0.0170                 0.0228
 Red. Mass:      11.6598                16.2018                17.6092
 IR Active:          YES                    YES                    YES
 IR Intens:        0.374                  0.097                  0.050
 Raman Active:       YES                    YES                    YES
               X      Y      Z        X      Y      Z        X      Y      Z
 C         -0.026 -0.017 -0.068   -0.019 -0.163 -0.120    0.080 -0.109  0.104
 C          0.024  0.077 -0.025   -0.014 -0.198 -0.134   -0.008 -0.095  0.104
 H          0.050  0.148 -0.009   -0.032 -0.287 -0.185   -0.051 -0.128  0.158
 C          0.038  0.086 -0.001    0.026 -0.079 -0.068   -0.049 -0.026  0.041
 Cl         0.099  0.211  0.056    0.031 -0.135 -0.094   -0.182 -0.012  0.047
 C          0.004 -0.003 -0.021    0.068  0.100  0.024    0.009  0.035 -0.018
 Cl         0.021  0.001  0.009    0.152  0.387  0.170   -0.027  0.160 -0.084
 C         -0.043 -0.095 -0.063    0.047  0.077  0.012    0.095  0.006 -0.026
 H         -0.067 -0.158 -0.075    0.070  0.186  0.072    0.139  0.045 -0.076
 C         -0.055 -0.100 -0.084    0.001 -0.066 -0.065    0.128 -0.071  0.035
 Cl        -0.099 -0.187 -0.124   -0.024 -0.093 -0.077    0.246 -0.107  0.020
 C         -0.037  0.007 -0.091   -0.005 -0.113 -0.093    0.087 -0.095  0.118
 C          0.009 -0.024  0.045   -0.075 -0.054 -0.032    0.033 -0.053  0.091
 Cl         0.054 -0.103  0.213   -0.234 -0.087 -0.058    0.086 -0.149  0.291
 C          0.002  0.017  0.029   -0.013  0.030  0.067   -0.076  0.069 -0.106
 Cl         0.057 -0.016  0.201   -0.093  0.101  0.183   -0.221  0.175 -0.272
 C         -0.057  0.089 -0.132    0.115  0.055  0.092   -0.091  0.121 -0.210
 H         -0.062  0.117 -0.144    0.161  0.115  0.166   -0.173  0.212 -0.358
 C         -0.110  0.122 -0.279    0.181 -0.000  0.023   -0.003  0.058 -0.125
 H         -0.158  0.179 -0.409    0.282  0.019  0.042   -0.010  0.096 -0.199
 C         -0.102  0.081 -0.259    0.121 -0.087 -0.067    0.075 -0.045  0.023
 H         -0.141  0.107 -0.372    0.181 -0.135 -0.114    0.117 -0.077  0.043
 TransDip  -0.007  0.005 -0.018    0.010 -0.000  0.000    0.002  0.002 -0.007

 Mode:                 4                      5                      6
 Frequency:        82.34                 106.92                 159.08
 Force Cnst:      0.0870                 0.0764                 0.1774
 Red. Mass:      21.7774                11.3429                11.9001
 IR Active:          YES                    YES                    YES
 IR Intens:        0.084                  0.260                  0.167
 Raman Active:       YES                    YES                    YES
               X      Y      Z        X      Y      Z        X      Y      Z
 C         -0.016 -0.197 -0.115   -0.069  0.053 -0.124    0.012  0.134  0.029
 C         -0.009 -0.180 -0.110   -0.032  0.047 -0.127    0.073  0.223  0.051
 H         -0.015 -0.204 -0.122   -0.010  0.061 -0.159    0.071  0.176  0.009
 C          0.032 -0.027 -0.043    0.002  0.026 -0.084    0.090  0.230  0.056
 Cl         0.139  0.359  0.131    0.112  0.018 -0.093    0.129 -0.078 -0.090
 C          0.023 -0.067 -0.063   -0.026  0.011 -0.040    0.104  0.283  0.077
 Cl         0.005 -0.137 -0.097    0.013 -0.006  0.029    0.015 -0.144 -0.087
 C          0.032 -0.028 -0.046   -0.072  0.012 -0.042    0.110  0.403  0.119
 H          0.049  0.039 -0.015   -0.094 -0.001 -0.011    0.109  0.431  0.148
 C          0.035 -0.009 -0.038   -0.096  0.039 -0.091    0.066  0.242  0.049
 Cl         0.144  0.401  0.143   -0.216  0.062 -0.087    0.126 -0.100 -0.106
 C         -0.016 -0.199 -0.104   -0.029  0.026 -0.051   -0.056 -0.019 -0.007
 C         -0.078 -0.153 -0.050    0.023 -0.012  0.036   -0.065 -0.036  0.008
 Cl        -0.212 -0.222 -0.007    0.135 -0.094  0.243   -0.144 -0.083  0.050
 C         -0.048 -0.061  0.000    0.043 -0.031  0.072   -0.070 -0.049  0.024
 Cl        -0.161  0.030  0.072   -0.079  0.052 -0.168   -0.116 -0.030  0.044
 C          0.056 -0.036  0.009    0.135 -0.100  0.247   -0.081 -0.070  0.048
 H          0.082  0.026  0.049    0.182 -0.137  0.331   -0.074 -0.089  0.061
 C          0.122 -0.090 -0.034    0.153 -0.112  0.289   -0.094 -0.065  0.045
 H          0.206 -0.070 -0.025    0.236 -0.173  0.443   -0.090 -0.071  0.059
 C          0.078 -0.174 -0.094    0.040 -0.028  0.083   -0.104 -0.043  0.023
 H          0.130 -0.217 -0.132    0.024 -0.016  0.059   -0.129 -0.023  0.033
 TransDip   0.007 -0.004 -0.005    0.007 -0.006  0.014    0.001  0.012  0.004

 Mode:                 7                      8                      9
 Frequency:       178.32                 195.71                 210.06
 Force Cnst:      0.2159                 0.4685                 0.5682
 Red. Mass:      11.5242                20.7624                21.8560
 IR Active:          YES                    YES                    YES
 IR Intens:        0.361                  0.137                  0.056
 Raman Active:       YES                    YES                    YES
               X      Y      Z        X      Y      Z        X      Y      Z
 C         -0.073  0.056 -0.000    0.044 -0.013  0.072   -0.056 -0.042 -0.004
 C         -0.028  0.030 -0.039    0.007  0.005  0.066   -0.067 -0.074 -0.027
 H          0.008  0.121 -0.026    0.012  0.034  0.084   -0.079 -0.119 -0.045
 C         -0.031 -0.066 -0.081    0.010 -0.048  0.090   -0.052 -0.039  0.001
 Cl         0.185 -0.017 -0.065    0.407 -0.145  0.072    0.116 -0.016  0.019
 C         -0.063 -0.168 -0.124    0.001 -0.067  0.045   -0.053  0.004  0.027
 Cl         0.058  0.076  0.086   -0.248  0.268 -0.396   -0.093  0.020 -0.017
 C         -0.125 -0.263 -0.190    0.063 -0.114  0.036   -0.034  0.041  0.033
 H         -0.158 -0.347 -0.206    0.059 -0.143  0.020   -0.024  0.077  0.047
 C         -0.073 -0.097 -0.110    0.038 -0.057  0.046   -0.036  0.011  0.024
 Cl         0.292  0.033 -0.056   -0.173  0.017  0.096    0.091 -0.045  0.007
 C         -0.091  0.105  0.057    0.048 -0.025  0.109   -0.074 -0.046 -0.028
 C         -0.079  0.082  0.083   -0.011  0.012  0.013    0.014 -0.128  0.011
 Cl        -0.068  0.110  0.078   -0.036  0.003  0.022    0.461  0.113 -0.228
 C         -0.096 -0.010  0.076   -0.060  0.029 -0.071    0.016 -0.161  0.069
 Cl        -0.032 -0.084 -0.033    0.028 -0.039  0.041   -0.415  0.157  0.223
 C         -0.155 -0.050  0.110   -0.120  0.054 -0.152    0.080 -0.146  0.097
 H         -0.152 -0.096  0.120   -0.189  0.095 -0.275    0.124 -0.190  0.177
 C         -0.196 -0.015  0.100   -0.030 -0.007  0.015   -0.057 -0.065 -0.045
 H         -0.233 -0.033  0.113   -0.036 -0.007  0.014   -0.110 -0.063 -0.080
 C         -0.188  0.073  0.080    0.073 -0.063  0.195   -0.124 -0.003 -0.158
 H         -0.261  0.132  0.097    0.140 -0.108  0.345   -0.201  0.050 -0.301
 TransDip  -0.019 -0.002 -0.001    0.010  0.001 -0.007   -0.005  0.005 -0.003

 Mode:                10                     11                     12
 Frequency:       212.87                 227.17                 250.18
 Force Cnst:      0.1435                 0.2129                 0.4906
 Red. Mass:       5.3746                 7.0014                13.3031
 IR Active:          YES                    YES                    YES
 IR Intens:        0.172                  0.130                  0.077
 Raman Active:       YES                    YES                    YES
               X      Y      Z        X      Y      Z        X      Y      Z
 C         -0.016  0.013 -0.022    0.067  0.097  0.044    0.058 -0.024  0.018
 C         -0.022 -0.010 -0.039    0.149  0.352  0.165    0.123 -0.249 -0.064
 H         -0.023 -0.014 -0.043    0.200  0.530  0.234    0.150 -0.314 -0.179
 C         -0.015 -0.001 -0.047    0.106  0.190  0.086    0.156 -0.211 -0.041
 Cl        -0.010  0.034 -0.043   -0.087 -0.071 -0.037   -0.114  0.053  0.082
 C         -0.011  0.007 -0.035    0.058 -0.049 -0.040    0.256 -0.073 -0.076
 Cl         0.046 -0.038  0.060    0.095  0.041 -0.018    0.290  0.012 -0.208
 C         -0.017  0.020 -0.034   -0.005 -0.244 -0.116    0.189  0.038  0.003
 H         -0.018  0.022 -0.032   -0.050 -0.398 -0.174    0.162  0.073  0.098
 C         -0.010  0.027 -0.034    0.017 -0.114 -0.064    0.128  0.060 -0.016
 Cl        -0.007  0.015 -0.052   -0.062  0.098  0.024   -0.157  0.014 -0.048
 C          0.004 -0.012  0.035    0.034 -0.026  0.013   -0.008  0.051  0.076
 C         -0.066  0.031 -0.107    0.041 -0.062 -0.005   -0.046  0.059  0.117
 Cl         0.081  0.002  0.019   -0.012 -0.080 -0.037   -0.005  0.158  0.050
 C         -0.121  0.051 -0.191    0.026 -0.055 -0.010   -0.084 -0.044  0.097
 Cl        -0.020 -0.019  0.123   -0.093  0.028  0.057   -0.115 -0.074  0.019
 C         -0.148  0.069 -0.238    0.006 -0.055 -0.024   -0.144 -0.062  0.089
 H         -0.225  0.115 -0.374   -0.005 -0.070 -0.043   -0.151 -0.073  0.079
 C          0.024 -0.050  0.093   -0.023 -0.042 -0.019   -0.176 -0.037  0.039
 H          0.077 -0.096  0.207   -0.047 -0.042 -0.034   -0.227 -0.028 -0.003
 C          0.130 -0.110  0.282   -0.013 -0.037  0.004   -0.137  0.034  0.060
 H          0.266 -0.205  0.546   -0.025 -0.028  0.012   -0.227  0.106  0.080
 TransDip   0.004 -0.003  0.012    0.011  0.002  0.001   -0.004 -0.004  0.007

 Mode:                13                     14                     15
 Frequency:       284.67                 331.79                 340.77
 Force Cnst:      0.3511                 1.7225                 0.7457
 Red. Mass:       7.3534                26.5583                10.8996
 IR Active:          YES                    YES                    YES
 IR Intens:        0.954                  0.004                  0.116
 Raman Active:       YES                    YES                    YES
               X      Y      Z        X      Y      Z        X      Y      Z
 C          0.018  0.000  0.018    0.147 -0.024  0.082   -0.072 -0.293 -0.123
 C         -0.074 -0.016 -0.015    0.137 -0.040 -0.025    0.002  0.023  0.017
 H         -0.105 -0.039  0.022    0.029 -0.091  0.130    0.000  0.030  0.027
 C         -0.078  0.002 -0.061    0.026  0.071 -0.284    0.067  0.282  0.123
 Cl         0.052  0.034 -0.080    0.019  0.240 -0.523   -0.007 -0.043 -0.030
 C         -0.061  0.028 -0.049   -0.052  0.011 -0.099    0.059  0.252  0.108
 Cl        -0.005 -0.031  0.073    0.029  0.013 -0.029   -0.014 -0.041 -0.012
 C          0.006  0.048 -0.047   -0.020 -0.005  0.005   -0.002 -0.011 -0.009
 H          0.034  0.079 -0.077    0.091  0.037 -0.169    0.002 -0.008 -0.014
 C          0.034  0.031 -0.037    0.080 -0.093  0.264   -0.064 -0.271 -0.120
 Cl        -0.066  0.039 -0.068   -0.059 -0.224  0.526    0.008  0.047  0.017
 C          0.152 -0.101  0.260    0.035  0.031 -0.016   -0.016 -0.122 -0.034
 C          0.202 -0.141  0.352   -0.010  0.044 -0.017   -0.136  0.016  0.123
 Cl        -0.041  0.015 -0.063   -0.021  0.046  0.035    0.036  0.229  0.067
 C          0.138 -0.098  0.235   -0.027 -0.017 -0.015   -0.152  0.005  0.105
 Cl        -0.027  0.015 -0.034   -0.053 -0.040  0.017   -0.061 -0.193 -0.041
 C         -0.047  0.028 -0.092   -0.021 -0.044  0.024    0.012  0.125  0.009
 H         -0.202  0.132 -0.368   -0.000 -0.056  0.061    0.033  0.349  0.031
 C         -0.075  0.045 -0.138   -0.028 -0.038  0.006    0.189  0.029 -0.089
 H         -0.240  0.157 -0.431   -0.031 -0.051  0.027    0.282  0.080 -0.130
 C          0.080 -0.059  0.140   -0.023  0.012 -0.008    0.177 -0.063 -0.093
 H          0.042 -0.032  0.078   -0.057  0.042  0.029    0.248 -0.122 -0.147
 TransDip  -0.014  0.011 -0.026    0.000  0.001 -0.001    0.009 -0.001 -0.006

 Mode:                16                     17                     18
 Frequency:       396.05                 436.70                 458.46
 Force Cnst:      0.9829                 0.6740                 0.6347
 Red. Mass:      10.6359                 5.9987                 5.1256
 IR Active:          YES                    YES                    YES
 IR Intens:        4.548                  5.580                  1.855
 Raman Active:       YES                    YES                    YES
               X      Y      Z        X      Y      Z        X      Y      Z
 C         -0.148 -0.161 -0.058   -0.151 -0.014 -0.015   -0.052  0.176  0.024
 C         -0.069 -0.163 -0.070   -0.030  0.198  0.071   -0.081 -0.118 -0.109
 H         -0.087 -0.318 -0.185    0.065  0.474  0.142   -0.132 -0.418 -0.293
 C          0.057  0.217  0.099   -0.075 -0.127 -0.053    0.020  0.119  0.055
 Cl         0.001 -0.020 -0.024    0.014 -0.005  0.029   -0.004 -0.022  0.032
 C          0.100  0.290  0.105   -0.049 -0.164 -0.115    0.026  0.108  0.043
 Cl         0.093 -0.033 -0.084    0.131  0.017 -0.069    0.062 -0.002 -0.047
 C         -0.090 -0.049 -0.035   -0.096  0.167  0.039   -0.141 -0.136 -0.065
 H         -0.144 -0.164 -0.034   -0.067  0.399  0.207   -0.262 -0.493 -0.164
 C         -0.144 -0.209 -0.085   -0.139  0.025  0.006   -0.072  0.186  0.072
 Cl         0.018 -0.001  0.066    0.018 -0.034  0.063    0.018 -0.037  0.044
 C         -0.112 -0.037  0.033   -0.129 -0.074 -0.006   -0.032  0.105  0.003
 C         -0.005 -0.068  0.045   -0.093 -0.083  0.080    0.048 -0.000  0.029
 Cl         0.059 -0.089 -0.074    0.059 -0.064 -0.063   -0.003 -0.075 -0.033
 C          0.037  0.067  0.062   -0.069  0.057  0.130    0.039 -0.025  0.041
 Cl         0.174  0.220 -0.017    0.028 -0.034 -0.035   -0.072 -0.104 -0.005
 C         -0.168  0.008  0.052   -0.023  0.176  0.031    0.089  0.080 -0.066
 H         -0.235 -0.123 -0.057   -0.049  0.284 -0.018    0.053  0.152 -0.131
 C         -0.206  0.003  0.120    0.069  0.126  0.022    0.085  0.117  0.012
 H         -0.188  0.026  0.089    0.156  0.174 -0.015    0.021  0.093  0.022
 C         -0.188 -0.070  0.122    0.035 -0.038  0.005    0.084  0.133  0.035
 H         -0.196 -0.062  0.141    0.149 -0.130 -0.059    0.131  0.096  0.012
 TransDip  -0.064 -0.024  0.008   -0.045  0.058  0.019   -0.030  0.008 -0.030

 Mode:                19                     20                     21
 Frequency:       473.10                 492.07                 510.39
 Force Cnst:      0.7980                 1.2868                 1.0617
 Red. Mass:       6.0513                 9.0198                 6.9176
 IR Active:          YES                    YES                    YES
 IR Intens:        1.975                  3.559                  9.154
 Raman Active:       YES                    YES                    YES
               X      Y      Z        X      Y      Z        X      Y      Z
 C          0.092 -0.034  0.186   -0.043 -0.033  0.044    0.002  0.086  0.000
 C         -0.087 -0.093  0.144   -0.256  0.043  0.072   -0.013  0.009 -0.035
 H         -0.201 -0.254  0.214   -0.319  0.060  0.209   -0.061 -0.211 -0.150
 C         -0.122  0.075  0.032   -0.277  0.055 -0.016    0.029  0.111  0.044
 Cl         0.045  0.002 -0.039    0.057 -0.062  0.107   -0.005 -0.015  0.014
 C         -0.056  0.067 -0.084   -0.146  0.140 -0.175   -0.031 -0.105 -0.047
 Cl         0.028 -0.018  0.028    0.174 -0.029 -0.044    0.014  0.016 -0.001
 C          0.085 -0.047 -0.138   -0.090  0.137 -0.181   -0.062 -0.115 -0.053
 H          0.120 -0.163 -0.321   -0.010  0.229 -0.256   -0.148 -0.415 -0.170
 C          0.188  0.062  0.045   -0.026 -0.053 -0.046    0.053  0.345  0.144
 Cl        -0.052  0.030 -0.056   -0.024 -0.029  0.093    0.002 -0.030  0.009
 C          0.024 -0.110  0.161    0.075  0.006  0.071   -0.051 -0.209 -0.122
 C         -0.153  0.009 -0.072    0.078  0.030 -0.087   -0.067 -0.113  0.072
 Cl         0.055 -0.072 -0.046   -0.061  0.099  0.077   -0.003  0.125  0.043
 C         -0.179  0.144 -0.067    0.074 -0.090 -0.195   -0.049 -0.007  0.066
 Cl         0.019 -0.039 -0.009    0.002  0.048  0.026    0.077  0.089 -0.010
 C          0.001  0.102  0.199    0.141 -0.199 -0.089   -0.104 -0.006 -0.018
 H          0.141  0.062  0.448    0.195 -0.286  0.005   -0.135  0.089 -0.081
 C         -0.022  0.128 -0.008    0.024 -0.133 -0.088    0.068 -0.173 -0.034
 H          0.065  0.181 -0.054   -0.096 -0.195 -0.045    0.259 -0.112 -0.046
 C         -0.054 -0.005 -0.054    0.038  0.028 -0.050   -0.015 -0.283 -0.126
 H         -0.039 -0.022 -0.176   -0.027  0.076 -0.064    0.010 -0.309 -0.167
 TransDip  -0.004 -0.006  0.044   -0.043 -0.011 -0.041   -0.027 -0.082 -0.045

 Mode:                22                     23                     24
 Frequency:       517.29                 580.94                 622.76
 Force Cnst:      0.6483                 1.4928                 1.4318
 Red. Mass:       4.1120                 7.5074                 6.2659
 IR Active:          YES                    YES                    YES
 IR Intens:        0.175                 31.190                 26.358
 Raman Active:       YES                    YES                    YES
               X      Y      Z        X      Y      Z        X      Y      Z
 C          0.013 -0.008  0.014   -0.152 -0.021  0.121   -0.007 -0.131  0.193
 C         -0.004 -0.008  0.016   -0.017 -0.039  0.100   -0.018 -0.109  0.249
 H         -0.012 -0.008  0.030    0.021 -0.022  0.039   -0.100 -0.149  0.376
 C         -0.013 -0.008 -0.003    0.040 -0.054  0.118   -0.089  0.026  0.097
 Cl         0.003  0.002 -0.003   -0.004  0.063 -0.138    0.023  0.025 -0.075
 C         -0.003  0.010 -0.006    0.046 -0.113  0.192   -0.052 -0.037 -0.001
 Cl        -0.002 -0.003  0.005    0.057  0.017 -0.069    0.038 -0.000 -0.015
 C          0.022  0.011 -0.005   -0.148 -0.065  0.227    0.019 -0.011  0.025
 H          0.039  0.045 -0.007   -0.278 -0.129  0.429    0.052  0.018 -0.010
 C          0.018 -0.032 -0.012   -0.207  0.031  0.104    0.057 -0.036  0.118
 Cl        -0.006  0.004 -0.003    0.027  0.039 -0.107   -0.011  0.040 -0.089
 C          0.020  0.010  0.034    0.009 -0.094  0.242   -0.187  0.096 -0.177
 C          0.138 -0.083  0.236    0.006 -0.068  0.013   -0.056  0.014 -0.103
 Cl        -0.011 -0.006 -0.030   -0.020  0.042  0.028   -0.008  0.010  0.010
 C         -0.085  0.064 -0.157   -0.068 -0.012 -0.240    0.169 -0.149  0.228
 Cl         0.003 -0.016  0.017    0.026  0.025  0.010    0.000  0.016 -0.012
 C         -0.072  0.057 -0.126    0.175 -0.100 -0.003    0.005  0.014 -0.187
 H         -0.105  0.073 -0.185    0.294 -0.180  0.205   -0.156  0.101 -0.475
 C          0.119 -0.069  0.237    0.027  0.000 -0.090    0.062 -0.014  0.098
 H          0.272 -0.185  0.532   -0.097 -0.018 -0.129    0.054 -0.112  0.271
 C         -0.111  0.099 -0.183    0.040  0.018 -0.009   -0.022  0.085 -0.039
 H         -0.245  0.195 -0.420    0.013  0.028 -0.209    0.123 -0.021  0.141
 TransDip  -0.004  0.009  0.009   -0.076 -0.093  0.132   -0.065 -0.071  0.134

 Mode:                25                     26                     27
 Frequency:       646.59                 690.09                 735.23
 Force Cnst:      2.0839                 2.1417                 1.1643
 Red. Mass:       8.4600                 7.6330                 3.6558
 IR Active:          YES                    YES                    YES
 IR Intens:        0.983                  6.891                  4.339
 Raman Active:       YES                    YES                    YES
               X      Y      Z        X      Y      Z        X      Y      Z
 C         -0.081 -0.300 -0.157   -0.042 -0.044  0.150    0.102  0.249  0.130
 C          0.003 -0.073 -0.058    0.389 -0.153  0.144   -0.000 -0.084 -0.005
 H          0.002 -0.129 -0.109    0.431 -0.134  0.089   -0.154 -0.577 -0.168
 C          0.135  0.427  0.173    0.189 -0.021 -0.148    0.016  0.131  0.043
 Cl        -0.008 -0.028  0.005    0.008 -0.026  0.055    0.002 -0.002  0.002
 C         -0.097 -0.407 -0.212    0.082  0.108 -0.213   -0.071 -0.120 -0.042
 Cl        -0.011  0.019  0.020   -0.081  0.003  0.038    0.016  0.002 -0.011
 C          0.039  0.091  0.006   -0.277  0.168 -0.243   -0.051  0.077  0.049
 H          0.128  0.405  0.128   -0.273  0.142 -0.287    0.054  0.464  0.207
 C          0.053  0.142  0.036   -0.096  0.010  0.054   -0.080 -0.217 -0.030
 Cl        -0.006 -0.020  0.010   -0.017  0.009 -0.010    0.003  0.014 -0.018
 C          0.018  0.064  0.061   -0.099 -0.024  0.040    0.028  0.005 -0.090
 C          0.045  0.043  0.026   -0.012 -0.085  0.045    0.060 -0.011  0.022
 Cl        -0.001 -0.024 -0.009   -0.007  0.020  0.009   -0.001  0.005  0.001
 C          0.003  0.002 -0.075   -0.025 -0.036 -0.067    0.012  0.058 -0.005
 Cl        -0.006 -0.004  0.005    0.015  0.013 -0.001   -0.013 -0.015  0.001
 C          0.038 -0.042  0.003    0.097 -0.027 -0.030   -0.041  0.034  0.044
 H          0.050 -0.122  0.030    0.131 -0.064  0.030    0.022  0.003  0.156
 C         -0.062  0.053  0.024   -0.001  0.047 -0.017   -0.002 -0.013 -0.050
 H         -0.207  0.014  0.019   -0.062  0.011  0.014    0.187 -0.005  0.038
 C          0.007  0.137  0.077    0.005  0.009  0.031   -0.007 -0.099 -0.024
 H         -0.057  0.190  0.049    0.086 -0.057  0.005    0.076 -0.159  0.156
 TransDip  -0.005  0.030 -0.010    0.037 -0.015 -0.074    0.045 -0.004  0.049

 Mode:                28                     29                     30
 Frequency:       738.34                 744.68                 768.69
 Force Cnst:      2.2983                 0.7393                 2.5569
 Red. Mass:       7.1554                 2.2626                 7.3444
 IR Active:          YES                    YES                    YES
 IR Intens:       20.602                 26.334                 14.040
 Raman Active:       YES                    YES                    YES
               X      Y      Z        X      Y      Z        X      Y      Z
 C         -0.052  0.081  0.003   -0.004 -0.053 -0.012    0.088 -0.203 -0.085
 C         -0.060  0.027 -0.047   -0.017  0.008  0.028    0.061 -0.013  0.030
 H         -0.033 -0.052 -0.181   -0.013  0.088  0.098    0.046  0.271  0.336
 C          0.017 -0.008  0.038   -0.036 -0.024  0.001   -0.049  0.010 -0.080
 Cl        -0.003  0.005 -0.008    0.002  0.002 -0.005    0.002 -0.010  0.017
 C          0.063 -0.025 -0.025   -0.010  0.026  0.019   -0.118  0.049  0.069
 Cl        -0.026 -0.003  0.021    0.007 -0.001 -0.002    0.045  0.003 -0.033
 C          0.171 -0.023 -0.022    0.032 -0.026  0.003   -0.208 -0.002  0.057
 H          0.186  0.041  0.014    0.026 -0.107 -0.060   -0.226 -0.160 -0.063
 C          0.065 -0.011 -0.134    0.038  0.027  0.030   -0.049  0.040  0.220
 Cl        -0.003 -0.014  0.038   -0.001  0.002 -0.007    0.006  0.018 -0.053
 C         -0.172 -0.148  0.008   -0.086  0.067 -0.149    0.202 -0.036 -0.116
 C          0.045 -0.256 -0.101    0.083 -0.053  0.166    0.243  0.045 -0.115
 Cl        -0.026  0.091  0.050   -0.003 -0.001 -0.008   -0.010  0.021  0.013
 C          0.159 -0.012 -0.105   -0.049  0.022 -0.075    0.225  0.210 -0.059
 Cl        -0.018 -0.032 -0.002    0.002  0.003 -0.000   -0.069 -0.077  0.010
 C          0.238  0.066 -0.103    0.013 -0.017  0.022   -0.078  0.098  0.091
 H          0.196 -0.252 -0.153    0.239 -0.168  0.426   -0.158 -0.154 -0.026
 C         -0.088  0.328  0.157   -0.067  0.041 -0.114   -0.087  0.110  0.103
 H         -0.080  0.306  0.202    0.157 -0.134  0.327    0.116  0.265 -0.063
 C         -0.189 -0.134  0.060    0.023  0.012  0.032   -0.116 -0.186  0.007
 H          0.072 -0.346 -0.097    0.300 -0.182  0.560   -0.192 -0.127 -0.046
 TransDip   0.086 -0.058 -0.102    0.031 -0.058  0.151    0.096  0.072  0.008

 Mode:                31                     32                     33
 Frequency:       802.86                 884.38                 888.43
 Force Cnst:      0.7230                 3.0060                 0.7359
 Red. Mass:       1.9037                 6.5231                 1.5823
 IR Active:          YES                    YES                    YES
 IR Intens:       23.457                 30.866                 12.063
 Raman Active:       YES                    YES                    YES
               X      Y      Z        X      Y      Z        X      Y      Z
 C         -0.010 -0.005 -0.011   -0.167  0.016  0.083   -0.029 -0.031 -0.005
 C          0.003  0.003 -0.027   -0.113 -0.106  0.132   -0.000  0.048  0.045
 H          0.031  0.049 -0.040    0.095  0.324  0.142   -0.061 -0.240 -0.107
 C          0.023  0.003 -0.002    0.024 -0.107  0.289   -0.003 -0.039  0.029
 Cl        -0.002 -0.001  0.002    0.006  0.024 -0.062    0.001  0.005 -0.008
 C          0.019 -0.007 -0.003    0.252 -0.050 -0.115    0.049  0.051  0.011
 Cl        -0.005  0.001  0.001   -0.047  0.000  0.031   -0.007 -0.004  0.002
 C         -0.026  0.009 -0.005    0.039  0.130 -0.103   -0.039 -0.146 -0.085
 H         -0.046  0.005  0.030   -0.261 -0.422 -0.032    0.196  0.830  0.384
 C         -0.024  0.019 -0.019   -0.062  0.091 -0.228    0.008  0.073 -0.001
 Cl         0.001 -0.003  0.006   -0.004 -0.019  0.048   -0.002 -0.006  0.004
 C          0.085 -0.054  0.138    0.035  0.048 -0.050    0.007  0.006 -0.008
 C         -0.031  0.030 -0.077    0.153  0.073 -0.040    0.024  0.014 -0.005
 Cl         0.001 -0.000  0.002   -0.002 -0.007 -0.002   -0.000 -0.001 -0.000
 C          0.063 -0.028  0.094    0.126  0.157 -0.030    0.020  0.023 -0.005
 Cl        -0.005 -0.001 -0.004   -0.031 -0.032  0.006   -0.005 -0.005  0.001
 C         -0.059  0.041 -0.093   -0.096  0.023  0.100   -0.015  0.002  0.012
 H          0.220 -0.159  0.406   -0.185  0.054 -0.060   -0.021 -0.007  0.002
 C         -0.023  0.015 -0.039    0.037 -0.102 -0.053    0.001 -0.010 -0.006
 H          0.360 -0.229  0.614    0.205  0.027 -0.202    0.021  0.002 -0.018
 C         -0.050  0.024 -0.087    0.008 -0.069 -0.045    0.003 -0.004 -0.002
 H          0.147 -0.114  0.280    0.003 -0.065  0.119   -0.003  0.001  0.014
 TransDip   0.116 -0.030  0.099    0.169  0.035 -0.044    0.066  0.086  0.025

 Mode:                34                     35                     36
 Frequency:       909.41                 921.56                 987.33
 Force Cnst:      0.7024                 0.6952                 0.7637
 Red. Mass:       1.4416                 1.3894                 1.3296
 IR Active:          YES                    YES                    YES
 IR Intens:       13.265                  0.665                  0.249
 Raman Active:       YES                    YES                    YES
               X      Y      Z        X      Y      Z        X      Y      Z
 C          0.022  0.064  0.026    0.005 -0.012 -0.007   -0.001  0.001 -0.001
 C         -0.031 -0.140 -0.073    0.006  0.022 -0.010   -0.000 -0.002  0.003
 H          0.209  0.811  0.357   -0.019 -0.081 -0.059   -0.000 -0.000  0.005
 C          0.012  0.053  0.006    0.004  0.001 -0.015   -0.001 -0.001  0.003
 Cl        -0.001 -0.005  0.002   -0.001 -0.001  0.003    0.000  0.000 -0.001
 C         -0.008  0.015  0.011   -0.005 -0.003  0.005    0.001  0.000 -0.001
 Cl         0.002 -0.001 -0.002    0.001  0.000 -0.001   -0.000 -0.000  0.000
 C         -0.010 -0.049 -0.014   -0.008  0.003  0.006    0.001  0.000 -0.001
 H          0.091  0.308  0.127   -0.017 -0.023 -0.002    0.002 -0.000 -0.003
 C          0.005  0.007  0.013   -0.005  0.002  0.001    0.001 -0.001  0.001
 Cl        -0.000 -0.001 -0.002    0.000  0.000 -0.000   -0.000  0.000 -0.000
 C         -0.008  0.002  0.006    0.026 -0.019  0.045   -0.003  0.003 -0.006
 C         -0.014 -0.016  0.004   -0.007  0.000 -0.004   -0.004  0.006 -0.007
 Cl         0.000  0.001  0.000    0.000  0.000  0.000    0.000 -0.000  0.000
 C         -0.017 -0.012  0.000   -0.017  0.005 -0.024   -0.004  0.002 -0.005
 Cl         0.003  0.003 -0.000    0.002 -0.000  0.002    0.001 -0.000  0.001
 C          0.016 -0.001  0.007    0.056 -0.037  0.093    0.039 -0.027  0.067
 H         -0.022  0.052 -0.063   -0.309  0.210 -0.560   -0.223  0.154 -0.400
 C          0.007 -0.002 -0.003   -0.002  0.004  0.005   -0.058  0.040 -0.106
 H          0.006  0.002 -0.012   -0.002 -0.004  0.020    0.342 -0.227  0.599
 C         -0.009 -0.008 -0.013   -0.059  0.043 -0.104    0.035 -0.026  0.065
 H          0.035 -0.040  0.047    0.322 -0.224  0.589   -0.211  0.146 -0.380
 TransDip   0.010  0.107  0.045   -0.013 -0.008 -0.021   -0.008  0.006 -0.013

 Mode:                37                     38                     39
 Frequency:      1044.80                1067.86                1099.82
 Force Cnst:      5.6061                 3.8800                 2.2431
 Red. Mass:       8.7165                 5.7750                 3.1474
 IR Active:          YES                    YES                    YES
 IR Intens:       32.698                 58.734                 31.282
 Raman Active:       YES                    YES                    YES
               X      Y      Z        X      Y      Z        X      Y      Z
 C          0.194 -0.020 -0.080   -0.142 -0.011  0.034   -0.062 -0.014  0.027
 C         -0.151  0.056 -0.040    0.132 -0.064  0.087   -0.077  0.068 -0.098
 H         -0.158  0.057 -0.014    0.085 -0.125  0.126    0.122  0.148 -0.437
 C          0.015 -0.112  0.243   -0.032  0.078 -0.156    0.052 -0.027  0.029
 Cl        -0.000  0.013 -0.028    0.002 -0.007  0.015   -0.003  0.000  0.000
 C          0.202 -0.022 -0.071   -0.151  0.014  0.057    0.056  0.006 -0.046
 Cl        -0.019  0.001  0.009    0.015 -0.001 -0.007   -0.008 -0.000  0.005
 C         -0.182  0.089 -0.090    0.127 -0.063  0.066    0.015  0.011 -0.031
 H         -0.235  0.064 -0.014    0.077 -0.084  0.146    0.276  0.114 -0.440
 C          0.018 -0.063  0.132   -0.034  0.093 -0.180    0.039 -0.112  0.233
 Cl        -0.001  0.005 -0.010    0.001 -0.009  0.018   -0.001  0.012 -0.026
 C          0.192  0.019 -0.116   -0.027  0.075  0.050   -0.106  0.026  0.074
 C         -0.102  0.291  0.173   -0.006  0.252  0.100    0.009 -0.033 -0.019
 Cl         0.010 -0.033 -0.019    0.007 -0.032 -0.016   -0.000  0.000  0.000
 C         -0.197 -0.185  0.040    0.014  0.064  0.017    0.079  0.127  0.005
 Cl         0.017  0.019 -0.002   -0.009 -0.014 -0.000   -0.009 -0.015 -0.001
 C          0.247 -0.013 -0.147    0.210  0.049 -0.100    0.066  0.058 -0.015
 H          0.287  0.106 -0.097    0.288  0.348 -0.025    0.132  0.331  0.052
 C         -0.046  0.131  0.081    0.056 -0.105 -0.069    0.048 -0.141 -0.081
 H         -0.106  0.111  0.075    0.217 -0.040 -0.145    0.053 -0.153 -0.085
 C         -0.172 -0.201  0.019   -0.215 -0.201  0.041   -0.083 -0.008  0.041
 H         -0.239 -0.151  0.084   -0.416 -0.064  0.216   -0.271  0.132  0.209
 TransDip   0.034 -0.045  0.174   -0.127  0.196 -0.075    0.124 -0.008  0.129

 Mode:                40                     41                     42
 Frequency:      1136.98                1149.20                1174.20
 Force Cnst:      1.2779                 2.3291                 1.2928
 Red. Mass:       1.6778                 2.9933                 1.5914
 IR Active:          YES                    YES                    YES
 IR Intens:       14.656                 50.798                 15.601
 Raman Active:       YES                    YES                    YES
               X      Y      Z        X      Y      Z        X      Y      Z
 C          0.083 -0.015 -0.030    0.028  0.014 -0.056   -0.022 -0.013  0.003
 C         -0.020  0.000  0.017    0.113 -0.039  0.023   -0.010  0.007 -0.000
 H         -0.218 -0.095  0.321    0.385  0.065 -0.379   -0.023 -0.012  0.002
 C         -0.011  0.017 -0.030   -0.023 -0.091  0.215    0.004  0.008 -0.020
 Cl         0.000 -0.002  0.004    0.000  0.012 -0.026   -0.000 -0.001  0.002
 C          0.060 -0.008 -0.019   -0.214 -0.000  0.127    0.019  0.002 -0.015
 Cl        -0.006  0.000  0.002    0.026 -0.001 -0.014   -0.003  0.000  0.002
 C         -0.040  0.003  0.017   -0.046  0.041 -0.065    0.012 -0.006  0.007
 H         -0.244 -0.087  0.339    0.209  0.164 -0.499    0.015 -0.009  0.004
 C          0.001  0.023 -0.049    0.012  0.039 -0.093   -0.003 -0.007  0.022
 Cl         0.000 -0.002  0.005   -0.001 -0.005  0.012    0.000  0.001 -0.002
 C          0.030 -0.010 -0.028    0.060 -0.007 -0.026    0.005  0.048  0.016
 C          0.003 -0.140 -0.054    0.013 -0.086 -0.042    0.058 -0.039 -0.047
 Cl        -0.002  0.014  0.007   -0.002  0.009  0.005   -0.005  0.006  0.005
 C         -0.023  0.014  0.018   -0.044 -0.043  0.008   -0.056 -0.146 -0.025
 Cl         0.003 -0.001 -0.002    0.005  0.005 -0.001    0.008  0.013  0.000
 C          0.046  0.068  0.000    0.012  0.036  0.007   -0.058 -0.009  0.029
 H          0.136  0.495  0.114    0.065  0.309  0.081   -0.059  0.021  0.043
 C         -0.008 -0.060 -0.019   -0.010 -0.004  0.004    0.065  0.051 -0.016
 H         -0.198 -0.161  0.051   -0.068 -0.033  0.027    0.750  0.402 -0.272
 C         -0.037  0.046  0.041   -0.018  0.024  0.017   -0.051 -0.000  0.028
 H         -0.320  0.278  0.272   -0.189  0.168  0.177   -0.261  0.170  0.212
 TransDip   0.057 -0.030 -0.105   -0.168 -0.084  0.130   -0.061 -0.110 -0.011

 Mode:                43                     44                     45
 Frequency:      1216.01                1265.13                1280.19
 Force Cnst:      1.3835                 1.1496                 5.0517
 Red. Mass:       1.5880                 1.2190                 5.2316
 IR Active:          YES                    YES                    YES
 IR Intens:        8.567                  0.445                  2.226
 Raman Active:       YES                    YES                    YES
               X      Y      Z        X      Y      Z        X      Y      Z
 C         -0.063 -0.006  0.016   -0.027  0.033 -0.055    0.040  0.051 -0.190
 C         -0.007  0.001  0.009   -0.010 -0.004  0.014   -0.078 -0.015  0.089
 H          0.021  0.001 -0.051   -0.375 -0.165  0.585   -0.195 -0.087  0.257
 C          0.001  0.013 -0.028    0.067 -0.012 -0.012    0.209 -0.080  0.058
 Cl         0.000 -0.001  0.003   -0.001  0.000 -0.000   -0.001  0.004 -0.007
 C          0.017  0.005 -0.023    0.032 -0.032  0.052   -0.142  0.059 -0.048
 Cl        -0.003 -0.000  0.002   -0.001  0.001 -0.001    0.008  0.001 -0.007
 C          0.037 -0.014  0.011    0.003  0.002 -0.006   -0.180  0.011  0.083
 H          0.090  0.003 -0.067    0.353  0.156 -0.566   -0.273 -0.023  0.200
 C         -0.023 -0.007  0.033   -0.064  0.016  0.001    0.273 -0.040 -0.062
 Cl         0.000  0.001 -0.003    0.001 -0.001  0.001   -0.002 -0.002  0.004
 C          0.027  0.056  0.010    0.011 -0.002  0.005   -0.120  0.185  0.143
 C          0.095  0.022 -0.045   -0.008 -0.004  0.002   -0.105 -0.033  0.043
 Cl        -0.004  0.002  0.003    0.000  0.000  0.000   -0.001 -0.004 -0.001
 C         -0.023 -0.127 -0.036   -0.001  0.004  0.001    0.132 -0.036 -0.088
 Cl         0.004  0.008  0.001   -0.000 -0.000 -0.000   -0.003 -0.003  0.000
 C         -0.040  0.036  0.037    0.003  0.002 -0.001   -0.002  0.076  0.030
 H          0.091  0.721  0.225   -0.004 -0.033 -0.011   -0.001  0.070  0.027
 C         -0.042  0.009  0.027   -0.002 -0.000  0.001   -0.049 -0.084 -0.006
 H         -0.241 -0.089  0.102   -0.007 -0.003  0.003    0.331  0.100 -0.147
 C          0.002 -0.045 -0.019    0.003 -0.001 -0.004    0.005 -0.061 -0.029
 H          0.318 -0.304 -0.288   -0.013  0.013  0.022    0.288 -0.304 -0.260
 TransDip  -0.048 -0.080 -0.008   -0.020 -0.005  0.007   -0.018  0.010  0.043

 Mode:                46                     47                     48
 Frequency:      1289.73                1298.40                1361.60
 Force Cnst:      8.5776                 4.6878                 6.2159
 Red. Mass:       8.7522                 4.7195                 5.6906
 IR Active:          YES                    YES                    YES
 IR Intens:        3.160                  2.427                 38.766
 Raman Active:       YES                    YES                    YES
               X      Y      Z        X      Y      Z        X      Y      Z
 C          0.235 -0.174  0.178   -0.157  0.063 -0.047   -0.099 -0.094  0.291
 C          0.102  0.086 -0.228    0.008 -0.046  0.103   -0.225  0.058 -0.001
 H         -0.114 -0.044  0.074    0.204  0.027 -0.206   -0.021  0.182 -0.374
 C         -0.209  0.051  0.012   -0.030  0.013 -0.010    0.262  0.021 -0.201
 Cl        -0.003  0.000  0.002    0.004 -0.001  0.001   -0.007 -0.003  0.010
 C          0.120 -0.146  0.253    0.010  0.068 -0.159   -0.023 -0.081  0.195
 Cl         0.001  0.001 -0.002   -0.005 -0.001  0.006    0.001  0.003 -0.008
 C          0.030  0.089 -0.213    0.097 -0.066  0.091   -0.134  0.049 -0.032
 H         -0.105  0.036 -0.022    0.195 -0.041 -0.033   -0.031  0.115 -0.244
 C         -0.156  0.069 -0.057   -0.075 -0.016  0.088    0.175  0.017 -0.140
 Cl        -0.003 -0.002  0.006    0.004  0.002 -0.007   -0.006 -0.001  0.006
 C         -0.079  0.277  0.108    0.211  0.114 -0.050    0.079 -0.030 -0.108
 C         -0.202 -0.082  0.087   -0.197 -0.108  0.062   -0.001  0.027  0.015
 Cl         0.000 -0.004 -0.002    0.001  0.002  0.001   -0.000 -0.000 -0.001
 C          0.194 -0.079 -0.137    0.075 -0.081 -0.074    0.008 -0.062 -0.026
 Cl        -0.003 -0.004  0.000    0.002 -0.000 -0.001    0.000  0.002  0.000
 C          0.018  0.155  0.048    0.046  0.160  0.036   -0.007  0.044  0.020
 H         -0.010  0.002  0.007   -0.052 -0.306 -0.092   -0.024 -0.015  0.008
 C         -0.118 -0.108  0.027   -0.135 -0.015  0.069   -0.031  0.042  0.036
 H          0.360  0.133 -0.159   -0.125 -0.006  0.071   -0.222 -0.043  0.105
 C          0.065 -0.107 -0.065    0.144 -0.092 -0.118    0.082 -0.039 -0.051
 H          0.138 -0.178 -0.196   -0.389  0.357  0.365   -0.328  0.301  0.256
 TransDip   0.028  0.039 -0.031    0.047 -0.014  0.010   -0.116  0.092 -0.134

 Mode:                49                     50                     51
 Frequency:      1434.30                1469.59                1496.07
 Force Cnst:      3.9126                 2.9362                 4.2539
 Red. Mass:       3.2280                 2.3075                 3.2258
 IR Active:          YES                    YES                    YES
 IR Intens:       50.976                124.462                 36.857
 Raman Active:       YES                    YES                    YES
               X      Y      Z        X      Y      Z        X      Y      Z
 C         -0.019 -0.041  0.020    0.069 -0.017  0.004    0.164 -0.017 -0.063
 C         -0.030  0.003  0.022   -0.060 -0.025  0.089   -0.028 -0.031  0.088
 H          0.037  0.013 -0.113    0.206  0.096 -0.327    0.239  0.081 -0.323
 C          0.013  0.012 -0.030   -0.029  0.036 -0.063   -0.100  0.047 -0.046
 Cl        -0.000 -0.001  0.001    0.001 -0.002  0.003    0.002 -0.002  0.003
 C          0.014 -0.011  0.016    0.079 -0.010 -0.024    0.122 -0.013 -0.042
 Cl        -0.001  0.000 -0.000   -0.004  0.001  0.001   -0.005  0.001  0.001
 C         -0.013  0.002  0.007   -0.061 -0.031  0.107   -0.109 -0.041  0.158
 H          0.027  0.017 -0.062    0.215  0.091 -0.334    0.256  0.121 -0.427
 C          0.006  0.009 -0.014   -0.033  0.039 -0.067   -0.014  0.043 -0.091
 Cl        -0.000 -0.000  0.000    0.002 -0.002  0.003    0.002 -0.002  0.003
 C          0.101  0.226  0.023    0.073 -0.008 -0.053   -0.149 -0.000  0.074
 C          0.078 -0.153 -0.102   -0.079 -0.050  0.025    0.053  0.060 -0.005
 Cl        -0.003  0.007  0.004    0.002  0.001 -0.001   -0.002 -0.002  0.000
 C         -0.207  0.050  0.135    0.022  0.088  0.022    0.022 -0.090 -0.046
 Cl         0.007  0.002 -0.003   -0.001 -0.003 -0.001    0.000  0.003  0.001
 C          0.072  0.081 -0.009    0.037 -0.094 -0.057   -0.050  0.086  0.061
 H         -0.073 -0.657 -0.211    0.132  0.307  0.045   -0.127 -0.230 -0.018
 C          0.049 -0.056 -0.049   -0.100 -0.050  0.037    0.117  0.042 -0.049
 H         -0.131 -0.165  0.010    0.460  0.233 -0.171   -0.390 -0.214  0.137
 C         -0.083 -0.050  0.028   -0.027  0.088  0.050   -0.001 -0.064 -0.023
 H          0.252 -0.341 -0.271    0.282 -0.149 -0.217   -0.221  0.097  0.154
 TransDip   0.014 -0.187 -0.130    0.227  0.128 -0.244    0.073  0.039 -0.176

 Mode:                52                     53                     54
 Frequency:      1568.29                1595.61                1612.63
 Force Cnst:     14.3342                 8.6999                10.4316
 Red. Mass:       9.8917                 5.7997                 6.8081
 IR Active:          YES                    YES                    YES
 IR Intens:        3.380                 17.106                  3.000
 Raman Active:       YES                    YES                    YES
               X      Y      Z        X      Y      Z        X      Y      Z
 C         -0.252  0.202 -0.296   -0.013  0.031 -0.012    0.145  0.020 -0.131
 C          0.064 -0.110  0.205    0.007 -0.009  0.007   -0.194 -0.060  0.247
 H          0.291 -0.023 -0.126    0.018  0.011  0.009    0.191  0.115 -0.360
 C         -0.298  0.147 -0.150   -0.018  0.006 -0.006    0.192 -0.005 -0.102
 Cl         0.003 -0.002  0.002    0.000 -0.000  0.000   -0.002  0.001 -0.000
 C          0.250 -0.219  0.342    0.013 -0.010  0.016   -0.084 -0.023  0.101
 Cl        -0.004  0.003 -0.004   -0.000  0.000 -0.000   -0.001  0.000  0.000
 C         -0.091  0.116 -0.208   -0.004  0.004 -0.011    0.185  0.047 -0.216
 H         -0.275  0.054  0.045   -0.014  0.003  0.005   -0.119 -0.093  0.283
 C          0.311 -0.130  0.110    0.016 -0.010  0.007   -0.234  0.020  0.093
 Cl        -0.004  0.001  0.001   -0.000  0.000  0.000    0.003 -0.001  0.001
 C          0.037  0.001  0.019   -0.050 -0.253 -0.064    0.072 -0.032 -0.048
 C         -0.017 -0.013  0.000    0.133  0.134 -0.022   -0.131 -0.018  0.066
 Cl         0.001 -0.000  0.000   -0.002  0.001  0.002    0.001  0.002  0.000
 C          0.002  0.023  0.005   -0.053 -0.157 -0.031    0.121 -0.079 -0.098
 Cl         0.000 -0.000 -0.000   -0.000 -0.001 -0.000   -0.001  0.002  0.001
 C         -0.009 -0.046 -0.011    0.135  0.366  0.065   -0.069  0.060  0.062
 H          0.016  0.078  0.022   -0.033 -0.500 -0.174   -0.114 -0.107  0.023
 C          0.003  0.024  0.005   -0.202 -0.247  0.018    0.183  0.014 -0.097
 H         -0.006  0.021  0.013    0.358  0.013 -0.194   -0.181 -0.182  0.033
 C          0.010 -0.012 -0.017   -0.008  0.184  0.074   -0.182  0.088  0.133
 H         -0.016  0.013  0.047    0.289 -0.040 -0.173    0.168 -0.207 -0.164
 TransDip   0.053  0.014 -0.021   -0.105 -0.072  0.037   -0.029  0.039  0.026

 Mode:                55                     56                     57
 Frequency:      1622.50                3181.82                3195.83
 Force Cnst:     10.6326                 6.4852                 6.5763
 Red. Mass:       6.8552                 1.0872                 1.0929
 IR Active:          YES                    YES                    YES
 IR Intens:        9.550                  2.535                  3.682
 Raman Active:       YES                    YES                    YES
               X      Y      Z        X      Y      Z        X      Y      Z
 C          0.172  0.010 -0.127    0.000  0.000 -0.000   -0.000 -0.000  0.000
 C         -0.130 -0.041  0.171    0.000 -0.000  0.000   -0.001  0.001 -0.001
 H          0.142  0.076 -0.261   -0.005  0.002 -0.002    0.011 -0.006  0.006
 C          0.119 -0.002 -0.065   -0.000 -0.000  0.000    0.000  0.000 -0.000
 Cl        -0.001  0.000 -0.000    0.000  0.000 -0.000    0.000  0.000  0.000
 C         -0.049 -0.014  0.060   -0.000 -0.000  0.000   -0.000  0.000 -0.000
 Cl        -0.001  0.000  0.000    0.000  0.000 -0.000    0.000 -0.000 -0.000
 C          0.114  0.029 -0.131   -0.000  0.000 -0.000    0.000 -0.000  0.000
 H         -0.068 -0.056  0.169    0.000 -0.000  0.000   -0.000  0.000 -0.000
 C         -0.164  0.016  0.057   -0.000  0.000  0.000    0.000  0.000 -0.000
 Cl         0.002 -0.001  0.001    0.000 -0.000 -0.000    0.000 -0.000  0.000
 C         -0.212  0.041  0.134    0.001 -0.001 -0.001   -0.001  0.002  0.001
 C          0.188  0.037 -0.089   -0.000 -0.000 -0.000    0.000  0.000 -0.000
 Cl        -0.002 -0.002  0.000   -0.000  0.000  0.000    0.000 -0.000 -0.000
 C         -0.153  0.095  0.122   -0.000 -0.000  0.000   -0.000 -0.001 -0.000
 Cl         0.001 -0.002 -0.001    0.000 -0.000 -0.000    0.000  0.000 -0.000
 C          0.087 -0.067 -0.074   -0.015  0.002  0.009   -0.031  0.003  0.019
 H          0.138  0.120 -0.031    0.189 -0.011 -0.110    0.374 -0.020 -0.217
 C         -0.230 -0.020  0.121    0.014 -0.051 -0.028    0.015 -0.040 -0.024
 H          0.218  0.222 -0.038   -0.178  0.596  0.327   -0.143  0.461  0.256
 C          0.245 -0.126 -0.185    0.034  0.046 -0.001   -0.040 -0.049  0.003
 H         -0.247  0.287  0.247   -0.412 -0.530  0.021    0.439  0.559 -0.025
 TransDip  -0.091 -0.027  0.029    0.039 -0.018 -0.028   -0.014 -0.058 -0.015

 Mode:                58                     59                     60
 Frequency:      3204.01                3208.33                3219.89
 Force Cnst:      6.6014                 6.6450                 6.6720
 Red. Mass:       1.0914                 1.0957                 1.0923
 IR Active:          YES                    YES                    YES
 IR Intens:        0.075                  2.186                  1.306
 Raman Active:       YES                    YES                    YES
               X      Y      Z        X      Y      Z        X      Y      Z
 C         -0.001 -0.001  0.003   -0.000  0.000  0.000    0.000 -0.000  0.000
 C         -0.072  0.034 -0.036   -0.000  0.000 -0.000    0.004 -0.002  0.002
 H          0.817 -0.392  0.411    0.003 -0.001  0.001   -0.038  0.018 -0.019
 C          0.003  0.000 -0.003   -0.000  0.000 -0.000    0.000 -0.000  0.000
 Cl        -0.000 -0.000  0.000   -0.000 -0.000  0.000    0.000  0.000 -0.000
 C          0.000 -0.000  0.000    0.000 -0.000  0.000   -0.001 -0.001  0.003
 Cl        -0.000 -0.000  0.000   -0.000  0.000  0.000    0.000 -0.000 -0.000
 C         -0.003  0.002 -0.002   -0.000  0.000 -0.000   -0.072  0.034 -0.035
 H          0.039 -0.019  0.019    0.001 -0.001  0.001    0.820 -0.392  0.405
 C          0.001 -0.000  0.000   -0.000 -0.000  0.000    0.003  0.000 -0.002
 Cl        -0.000  0.000 -0.000   -0.000  0.000 -0.000   -0.000 -0.000  0.000
 C         -0.000  0.000 -0.000    0.000 -0.001 -0.000    0.000  0.000 -0.000
 C          0.000 -0.000 -0.000    0.000 -0.000 -0.000   -0.000  0.000  0.000
 Cl        -0.000  0.000  0.000    0.000  0.000  0.000   -0.000 -0.000 -0.000
 C         -0.000  0.000  0.000    0.000 -0.003 -0.001   -0.000 -0.000  0.000
 Cl        -0.000 -0.000 -0.000    0.000  0.000  0.000   -0.000  0.000  0.000
 C          0.001 -0.000 -0.000   -0.067  0.002  0.038    0.000  0.000 -0.000
 H         -0.007  0.000  0.004    0.754 -0.035 -0.435   -0.001  0.000  0.000
 C         -0.000  0.000  0.000   -0.009  0.036  0.018    0.000 -0.000 -0.000
 H          0.001 -0.002 -0.001    0.112 -0.379 -0.207   -0.000  0.001  0.000
 C          0.001  0.001 -0.000    0.012  0.013 -0.002   -0.000 -0.000  0.000
 H         -0.008 -0.010  0.000   -0.115 -0.144  0.008    0.001  0.001 -0.000
 TransDip   0.001 -0.004  0.008   -0.021  0.034  0.025    0.030 -0.015  0.014

 STANDARD THERMODYNAMIC QUANTITIES AT   298.15 K  AND     1.00 ATM

   This Molecule has  0 Imaginary Frequencies
   Zero point vibrational energy:       83.037 kcal/mol

   Atom    1 Element C  Has Mass   12.00000
   Atom    2 Element C  Has Mass   12.00000
   Atom    3 Element H  Has Mass    1.00783
   Atom    4 Element C  Has Mass   12.00000
   Atom    5 Element Cl Has Mass   34.96885
   Atom    6 Element C  Has Mass   12.00000
   Atom    7 Element Cl Has Mass   34.96885
   Atom    8 Element C  Has Mass   12.00000
   Atom    9 Element H  Has Mass    1.00783
   Atom   10 Element C  Has Mass   12.00000
   Atom   11 Element Cl Has Mass   34.96885
   Atom   12 Element C  Has Mass   12.00000
   Atom   13 Element C  Has Mass   12.00000
   Atom   14 Element Cl Has Mass   34.96885
   Atom   15 Element C  Has Mass   12.00000
   Atom   16 Element Cl Has Mass   34.96885
   Atom   17 Element C  Has Mass   12.00000
   Atom   18 Element H  Has Mass    1.00783
   Atom   19 Element C  Has Mass   12.00000
   Atom   20 Element H  Has Mass    1.00783
   Atom   21 Element C  Has Mass   12.00000
   Atom   22 Element H  Has Mass    1.00783
   Molecular Mass:   323.883400 amu
   Principal axes and moments of inertia in amu*Bohr^2:
                             1           2           3
    Eigenvalues --     3335.87021 11746.24856 12478.73210
          X               0.81889     0.57042     0.06348
          Y               0.23316    -0.43169     0.87137
          Z              -0.52445     0.69876     0.48651
   Rotational Symmetry Number is   1
   The Molecule is an Asymmetric Top
   Translational Enthalpy:        0.889 kcal/mol
   Rotational Enthalpy:           0.889 kcal/mol
   Vibrational Enthalpy:         90.844 kcal/mol
   gas constant (RT):             0.592 kcal/mol
   Translational Entropy:        43.221  cal/mol.K
   Rotational Entropy:           34.546  cal/mol.K
   Vibrational Entropy:          52.183  cal/mol.K

   Total Enthalpy:               93.214 kcal/mol
   Total Entropy:               129.950  cal/mol.K

 ======================================================================

 STANDARD THERMODYNAMIC QUANTITIES FOR ANHARMONIC VIBRATION -- TOSH

   Zero point vibrational energy: ************ kcal/mol

   Vibrational Enthalpy:       Infinity kcal/mol
   Vibrational Entropy:             NaN  cal/mol.K

   Total Enthalpy:             Infinity kcal/mol
   Total Entropy:                   NaN  cal/mol.K

 ======================================================================

 STANDARD THERMODYNAMIC QUANTITIES FOR ANHARMONIC VIBRATION -- VPT2

   Zero point vibrational energy: ************ kcal/mol

   Vibrational Enthalpy:       Infinity kcal/mol
   Vibrational Entropy:             NaN  cal/mol.K

   Total Enthalpy:             Infinity kcal/mol
   Total Entropy:                   NaN  cal/mol.K

 ======================================================================

Archival summary:
1\1\february\FREQ\ProcedureUnspecified\BasisUnspecified\l5125\taweetha\SatMar703:08:442020SatMar703:08:442020\0\\#,FREQ,ProcedureUnspecified,BasisUnspecified,\\0,1\Cl\C,1,1.7462\C,2,1.39953,1,120.494\C,3,1.39264,2,120.292,1,179.366,0\H,4,1.08237,3,119.115,2,179.874,0\C,4,1.38934,3,119.865,2,-0.180135,0\H,6,1.08336,4,119.766,3,-179.939,0\C,6,1.39093,4,120.033,3,0.186102,0\H,8,1.08343,6,120.272,4,179.503,0\C,8,1.39697,6,120.893,4,0.176925,0\C,10,1.49267,8,119.296,6,-179.803,0\C,11,1.39592,10,119.602,8,79.7965,0\H,12,1.08259,11,119.39,10,1.96311,0\C,12,1.39202,11,121.68,10,-178.546,0\C,14,1.39706,12,119.544,11,0.0848234,0\C,15,1.39208,14,119.705,12,0.129586,0\H,16,1.08125,15,119.784,14,179.667,0\C,16,1.3892,15,119.951,14,-0.0897202,0\Cl,15,1.74467,14,121.698,12,179.879,0\Cl,14,1.74588,12,118.802,11,179.921,0\Cl,3,1.74853,2,121.268,1,-0.565731,0\Cl,18,1.75319,16,118.125,15,179.409,0\\\@

 Total job time:  3224.18s(wall), 18754.60s(cpu) 
 Sat Mar  7 03:08:44 2020

        *************************************************************
        *                                                           *
        *  Thank you very much for using Q-Chem.  Have a nice day.  *
        *                                                           *
        *************************************************************
