# Supplementary material for: Quantum Chemical Investigation of Polychlorinated Dibenzodioxins, Dibenzofurans and Biphenyls: Relative Stability and Planarity Analysis
Source: Molecules. 2020 Dec 3;25(23):5697. doi: 10.3390/molecules25235697 (PMC7730433; doi:10.3390/molecules25235697)
Supplement: Supplementary file 1 [file molecules-25-05697-s001.zip › PCB/B3LYP/HClClHClClHClClH.out]

                  Welcome to Q-Chem
     A Quantum Leap Into The Future Of Chemistry


 Q-Chem 5.2 (devel), Q-Chem, Inc., Pleasanton, CA (2019)

 Yihan Shao,  Zhengting Gan,  E. Epifanovsky,  A. T. B. Gilbert,  M. Wormit,  
 J. Kussmann,  A. W. Lange,  A. Behn,  Jia Deng,  Xintian Feng,  D. Ghosh,  
 M. Goldey,  P. R. Horn,  L. D. Jacobson,  I. Kaliman,  T. Kus,  A. Landau,  
 Jie Liu,  E. I. Proynov,  R. M. Richard,  R. P. Steele,  E. J. Sundstrom,  
 H. L. Woodcock III,  P. M. Zimmerman,  D. Zuev,  B. Albrecht,  E. Alguire,  
 S. A. Baeppler,  D. Barton,  Z. Benda,  Y. A. Bernard,  E. J. Berquist,  
 K. B. Bravaya,  H. Burton,  D. Casanova,  Chun-Min Chang,  Yunqing Chen,  
 A. Chien,  K. D. Closser,  M. P. Coons,  S. Coriani,  S. Dasgupta,  
 A. L. Dempwolff,  M. Diedenhofen,  Hainam Do,  R. G. Edgar,  Po-Tung Fang,  
 S. Faraji,  S. Fatehi,  Qingguo Feng,  K. D. Fenk,  J. Fosso-Tande,  
 J. Gayvert,  Qinghui Ge,  A. Ghysels,  G. Gidofalvi,  J. Gomes,  
 J. Gonthier,  A. Gunina,  D. Hait,  M. W. D. Hanson-Heine,  
 P. H. P. Harbach,  A. W. Hauser,  M. F. Herbst,  J. E. Herr,  
 E. G. Hohenstein,  Z. C. Holden,  Kerwin Hui,  B. C. Huynh,  T.-C. Jagau,  
 Hyunjun Ji,  B. Kaduk,  K. Khistyaev,  Jaehoon Kim,  P. Klunzinger,  K. Koh,  
 D. Kosenkov,  L. Koulias,  T. Kowalczyk,  C. M. Krauter,  A. Kunitsa,  
 Ka Un Lao,  A. Laurent,  K. V. Lawler,  Joonho Lee,  D. Lefrancois,  
 S. Lehtola,  D. S. Levine,  Yi-Pei Li,  You-Sheng Lin,  Fenglai Liu,  
 E. Livshits,  A. Luenser,  P. Manohar,  E. Mansoor,  S. F. Manzer,  
 Shan-Ping Mao,  Yuezhi Mao,  N. Mardirossian,  A. V. Marenich,  
 T. Markovich,  L. A. Martinez-Martinez,  S. A. Maurer,  N. J. Mayhall,  
 S. C. McKenzie,  J.-M. Mewes,  P. Morgante,  A. F. Morrison,  
 J. W. Mullinax,  K. Nanda,  T. S. Nguyen-Beck,  R. Olivares-Amaya,  
 J. A. Parkhill,  Zheng Pei,  T. M. Perrine,  F. Plasser,  P. Pokhilko,  
 S. Prager,  A. Prociuk,  E. Ramos,  D. R. Rehn,  F. Rob,  M. Scheurer,  
 M. Schneider,  N. Sergueev,  S. M. Sharada,  S. Sharma,  D. W. Small,  
 T. Stauch,  T. Stein,  Yu-Chuan Su,  A. J. W. Thom,  A. Tkatchenko,  
 T. Tsuchimochi,  N. M. Tubman,  L. Vogt,  M. L. Vidal,  O. Vydrov,  
 M. A. Watson,  J. Wenzel,  M. de Wergifosse,  T. A. Wesolowski,  A. White,  
 J. Witte,  A. Yamada,  Jun Yang,  K. Yao,  S. Yeganeh,  S. R. Yost,  
 Zhi-Qiang You,  A. Zech,  Igor Ying Zhang,  Xing Zhang,  Yan Zhao,  
 Ying Zhu,  B. R. Brooks,  G. K. L. Chan,  C. J. Cramer,  M. S. Gordon,  
 W. J. Hehre,  A. Klamt,  M. W. Schmidt,  C. D. Sherrill,  D. G. Truhlar,  
 A. Aspuru-Guzik,  R. Baer,  A. T. Bell,  N. A. Besley,  Jeng-Da Chai,  
 A. E. DePrince, III,  R. A. DiStasio Jr.,  A. Dreuw,  B. D. Dunietz,  
 T. R. Furlani,  Chao-Ping Hsu,  Yousung Jung,  Jing Kong,  D. S. Lambrecht,  
 WanZhen Liang,  C. Ochsenfeld,  V. A. Rassolov,  L. V. Slipchenko,  
 J. E. Subotnik,  T. Van Voorhis,  J. M. Herbert,  A. I. Krylov,  
 P. M. W. Gill,  M. Head-Gordon

 Contributors to earlier versions of Q-Chem not listed above: 
 R. D. Adamson,  B. Austin,  J. Baker,  G. J. O. Beran,  K. Brandhorst,  
 S. T. Brown,  E. F. C. Byrd,  A. K. Chakraborty,  C.-L. Cheng,  
 Siu Hung Chien,  D. M. Chipman,  D. L. Crittenden,  H. Dachsel,  
 R. J. Doerksen,  A. D. Dutoi,  L. Fusti-Molnar,  W. A. Goddard III,  
 A. Golubeva-Zadorozhnaya,  S. R. Gwaltney,  G. Hawkins,  A. Heyden,  
 S. Hirata,  G. Kedziora,  F. J. Keil,  C. Kelley,  Jihan Kim,  R. A. King,  
 R. Z. Khaliullin,  P. P. Korambath,  W. Kurlancheek,  A. M. Lee,  M. S. Lee,  
 S. V. Levchenko,  Ching Yeh Lin,  D. Liotard,  R. C. Lochan,  I. Lotan,  
 P. E. Maslen,  N. Nair,  D. P. O'Neill,  D. Neuhauser,  E. Neuscamman,  
 C. M. Oana,  R. Olson,  B. Peters,  R. Peverati,  P. A. Pieniazek,  
 Y. M. Rhee,  J. Ritchie,  M. A. Rohrdanz,  E. Rosta,  N. J. Russ,  
 H. F. Schaefer III,  N. E. Schultz,  N. Shenvi,  A. C. Simmonett,  A. Sodt,  
 D. Stuck,  K. S. Thanthiriwatte,  V. Vanovschi,  Tao Wang,  A. Warshel,  
 C. F. Williams,  Q. Wu,  X. Xu,  W. Zhang

 Please cite Q-Chem as follows:
 Y. Shao et al., Mol. Phys. 113, 184-215 (2015)
 DOI: 10.1080/00268976.2014.952696

 Q-Chem 5.2.1 for Intel X86 EM64T Linux

 Parts of Q-Chem use Armadillo 8.300.2 (Tropical Shenanigans).
 http://arma.sourceforge.net/

 Q-Chem begins on Sat Mar  7 03:08:44 2020  

Host: 
0

     Scratch files written to /scratch/taweetham/qchem20221//
NAlpha2: 178
NElect   178
Mult     1

 Q-Chem warning in module libgen/rem_setup.C, line 2168:

 Setting Thresh to 1e-14


Checking the input file for inconsistencies... 	...done.

--------------------------------------------------------------
User input:
--------------------------------------------------------------
$MOLECULE
0 1
C 
C  1 1.394960
H  2 CH 1 119.528007
C  2 1.386606 1 120.846377 3 178.766605 0
Cl  4 CCl 2 119.698148 1 -179.612229 0
C  4 1.387279 2 120.235871 1 -0.083363 0
Cl  6 CCl 4 120.254637 2 -179.958574 0
C  6 1.387279 4 119.490737 2 0.041992 0
H  8 CH 6 120.064298 4 179.568218 0
C  8 1.386606 6 120.235863 4 0.041336 0
Cl  10 CCl 8 119.614146 6 178.681836 0
C  1 1.488550 2 120.827489 3 1.275929 0
C  12 1.394960 1 120.827496 2 -44.635695 0
Cl  13 CCl 12 119.528011 1 1.275194 0
C  13 1.386606 12 120.846392 1 -179.957497 0
H  15 CH 13 119.698155 12 -179.612829 0
C  15 1.387278 13 120.235860 12 -0.083872 0
Cl  17 CCl 15 120.254633 13 -179.958492 0
C  17 1.387279 15 119.490737 13 0.041666 0
Cl  19 CCl 17 120.064293 15 179.568399 0
C  19 1.386606 17 120.235874 15 0.041790 0
H  21 CH 19 119.614152 17 178.681599 0

CH=1.08273
CCl=1.75400
$END

$REM
   JOB_TYPE	OPTIMIZATION
   BASIS	6-311++G**
   METHOD	B3LYP
   SCF_GUESS_ALWAYS     TRUE
   SYM_IGNORE   TRUE
   S2THRESH     15
   THRESH       15
$END

--------------------------------------------------------------
 ----------------------------------------------------------------
             Standard Nuclear Orientation (Angstroms)
    I     Atom           X                Y                Z
 ----------------------------------------------------------------
    1      C       0.0000000000     0.0000000000     0.0000000000
    2      C       0.0000000000     0.0000000000     1.3949600000
    3      H       0.9420994930     0.0000000000     1.9285823367
    4      C      -1.1901880373     0.0256249026     2.1059255403
    5      Cl     -1.1548436435     0.0351778398     3.8595433764
    6      C      -2.4041742747     0.0535064326     1.4351028665
    7      Cl     -3.9099833729     0.0870232313     2.3339530118
    8      C      -2.4180259722     0.0546630380     0.0478935036
    9      H      -3.3603520375     0.0692493833    -0.4851290834
   10      C      -1.2274122092     0.0272853135    -0.6622934626
   11      Cl     -1.2645630159    -0.0058824468    -2.4155862839
   12      C       1.2779219872    -0.0284629571    -0.7628147595
   13      C       2.3470698978     0.7895533347    -0.3971844912
   14      Cl      2.1937652685     1.8399754745     0.9991059581
   15      C       3.5373425750     0.7639926356    -1.1080106329
   16      H       4.3574386523     1.4022626844    -0.8041060066
   17      C       3.6820915760    -0.0819840560    -2.1979241218
   18      Cl      5.1878981105    -0.1155057366    -3.0967783802
   19      C       2.6267066856    -0.9012420975    -2.5714505845
   20      Cl      2.7893667858    -1.9684162207    -3.9539111020
   21      C       1.4361780334    -0.8737960689    -1.8611235872
   22      H       0.6116407652    -1.5017402028    -2.1743786128
 ----------------------------------------------------------------
 Nuclear Repulsion Energy =        1992.37398190 hartrees
 There are       89 alpha and       89 beta electrons
 Requested basis set is 6-311++G(d,p)
 There are 170 shells and 472 basis functions

 Total QAlloc Memory Limit   2000 MB
 Mega-Array Size       188 MB
 MEM_STATIC part       192 MB
 A cutoff of  1.0D-15 yielded  10794 shell pairs
 There are     91293 function pairs (     98082 Cartesian)
 Smallest overlap matrix eigenvalue = 2.30E-07
 Linear dependence detected in AO basis
 Number of orthogonalized atomic orbitals = 467
 Maximum deviation from orthogonality = 4.144E-10

 Scale SEOQF with 1.000000e-02/1.000000e-01/1.000000e-01

 Standard Electronic Orientation quadrupole field applied
 Nucleus-field energy     =    -0.0000000978 hartrees
 Guess from superposition of atomic densities
 Warning:  Energy on first SCF cycle will be non-variational
 SAD guess density has 178.000000 electrons

 -----------------------------------------------------------------------
  General SCF calculation program by
  Eric Jon Sundstrom, Paul Horn, Yuezhi Mao, Dmitri Zuev, Alec White,
  David Stuck, Shaama M.S., Shane Yost, Joonho Lee, David Small,
  Daniel Levine, Susi Lehtola, Hugh Burton, Evgeny Epifanovsky,
  Bang C. Huynh
 -----------------------------------------------------------------------
 Exchange:     0.2000 Hartree-Fock + 0.0800 Slater + 0.7200 B88
 Correlation:  0.1900 VWN1RPA + 0.8100 LYP
 Using SG-1 standard quadrature grid
 using 6 threads for integral computing
 -------------------------------------------------------
 OpenMP Integral computing Module                
 Release: version 2.0, May 2017, Q-Chem Inc. Pleasanton 
 -------------------------------------------------------
 A restricted SCF calculation will be
 performed using DIIS
 SCF converges when DIIS error is below 1.0e-08
 ---------------------------------------
  Cycle       Energy         DIIS error
 ---------------------------------------
    1   -3225.4463888579      2.84e-02  
    2   -3220.9939176487      2.16e-03  
    3   -3220.9150422541      2.65e-03  
    4   -3221.1091708275      6.57e-04  
    5   -3221.1196127105      3.18e-04  
    6   -3221.1222754200      9.53e-05  
    7   -3221.1224992210      2.72e-05  
    8   -3221.1225162256      8.99e-06  
    9   -3221.1225184456      2.08e-06  
   10   -3221.1225185518      9.97e-07  
   11   -3221.1225185805      1.62e-07  
   12   -3221.1225185812      4.96e-08  
   13   -3221.1225185815      1.35e-08  
   14   -3221.1225185812      6.75e-09  Convergence criterion met
 ---------------------------------------
 SCF time:   CPU 695.87s  wall 122.00s 
 SCF   energy in the final basis set =    -3221.1225185812
 Total energy in the final basis set =    -3221.1225185812

 --------------------------------------------------------------

                    Orbital Energies (a.u.)
 --------------------------------------------------------------

 Alpha MOs
 -- Occupied --
********-101.5794-101.5776-101.5776-101.5746-101.5746 -10.2744 -10.2744
-10.2721 -10.2721 -10.2701 -10.2701 -10.2345 -10.2342 -10.2236 -10.2236
-10.2211 -10.2211  -9.4947  -9.4947  -9.4920  -9.4920  -9.4891  -9.4890
 -7.2594  -7.2591  -7.2569  -7.2569  -7.2540  -7.2537  -7.2496  -7.2495
 -7.2490  -7.2490  -7.2469  -7.2468  -7.2462  -7.2461  -7.2439  -7.2438
 -7.2434  -7.2434  -0.9564  -0.9450  -0.9157  -0.9081  -0.8789  -0.8771
 -0.8537  -0.8482  -0.8060  -0.7725  -0.7597  -0.7394  -0.6661  -0.6656
 -0.6364  -0.6077  -0.5538  -0.5490  -0.5283  -0.5218  -0.5006  -0.4896
 -0.4720  -0.4679  -0.4674  -0.4571  -0.4473  -0.4360  -0.4181  -0.4166
 -0.4115  -0.4007  -0.3928  -0.3692  -0.3674  -0.3554  -0.3507  -0.3462
 -0.3456  -0.3361  -0.3310  -0.3255  -0.3248  -0.2980  -0.2801  -0.2725
 -0.2596
 -- Virtual --
 -0.0786  -0.0568  -0.0550  -0.0383  -0.0316  -0.0287  -0.0108  -0.0095
  0.0007   0.0010   0.0146   0.0195   0.0238   0.0250   0.0332   0.0351
  0.0381   0.0488   0.0534   0.0570   0.0601   0.0641   0.0677   0.0709
  0.0798   0.0810   0.0874   0.0939   0.0943   0.0951   0.0954   0.1042
  0.1053   0.1101   0.1130   0.1134   0.1149   0.1200   0.1203   0.1233
  0.1261   0.1296   0.1305   0.1367   0.1385   0.1402   0.1415   0.1481
  0.1484   0.1538   0.1542   0.1629   0.1701   0.1726   0.1764   0.1808
  0.1810   0.1945   0.1981   0.1992   0.2047   0.2048   0.2105   0.2115
  0.2194   0.2198   0.2285   0.2309   0.2325   0.2383   0.2403   0.2429
  0.2489   0.2492   0.2527   0.2592   0.2595   0.2608   0.2658   0.2699
  0.2760   0.2826   0.2912   0.2967   0.2988   0.3005   0.3038   0.3047
  0.3098   0.3129   0.3143   0.3165   0.3272   0.3376   0.3475   0.3665
  0.3907   0.4004   0.4139   0.4215   0.4382   0.4388   0.4435   0.4484
  0.4522   0.4534   0.4616   0.4657   0.4759   0.4766   0.4827   0.4877
  0.4917   0.4952   0.5121   0.5139   0.5343   0.5345   0.5409   0.5455
  0.5486   0.5494   0.5710   0.5718   0.5803   0.5829   0.5844   0.5967
  0.6099   0.6125   0.6131   0.6190   0.6208   0.6333   0.6430   0.6577
  0.6609   0.6625   0.6671   0.6732   0.6845   0.6862   0.7004   0.7123
  0.7279   0.7298   0.7633   0.7773   0.7908   0.7913   0.8146   0.8168
  0.8305   0.8372   0.8381   0.8389   0.8421   0.8423   0.8438   0.8471
  0.8497   0.8552   0.8575   0.8675   0.8707   0.8785   0.8791   0.8834
  0.8873   0.8940   0.8971   0.9085   0.9120   0.9155   0.9236   0.9260
  0.9291   0.9297   0.9367   0.9423   0.9467   0.9499   0.9611   0.9631
  0.9667   0.9859   0.9909   0.9986   1.0071   1.0198   1.0312   1.0561
  1.0814   1.0857   1.0869   1.0963   1.1240   1.1587   1.1717   1.2051
  1.2104   1.2159   1.2225   1.2288   1.2461   1.2476   1.2642   1.2695
  1.2775   1.2792   1.2951   1.2989   1.3197   1.3256   1.3444   1.3582
  1.3659   1.4240   1.4515   1.4921   1.5000   1.5145   1.5327   1.5505
  1.5617   1.5668   1.5771   1.6245   1.6341   1.6451   1.6595   1.6795
  1.6947   1.7172   1.7338   1.7368   1.7518   1.8005   1.8275   1.8425
  1.8583   1.8740   1.8851   1.8910   1.8987   1.9047   1.9506   1.9555
  1.9563   1.9863   2.0114   2.0217   2.0432   2.0454   2.0750   2.0924
  2.1149   2.1290   2.1310   2.1963   2.2187   2.2364   2.2375   2.2409
  2.2633   2.2748   2.2820   2.2889   2.2938   2.3092   2.3112   2.3189
  2.3687   2.3847   2.3896   2.4191   2.4392   2.4428   2.4745   2.4858
  2.5037   2.5166   2.5302   2.5599   2.5677   2.5765   2.6002   2.6027
  2.6105   2.6305   2.6451   2.6583   2.7282   2.7318   2.7405   2.7422
  2.7511   2.7576   2.7713   2.7782   2.8029   2.8196   2.8346   2.8403
  2.8965   2.9056   2.9586   2.9627   3.0416   3.0749   3.0758   3.0935
  3.1218   3.1520   3.1554   3.1592   3.2199   3.2713   3.2727   3.3477
  3.3580   3.4613   3.5146   3.5414   3.5455   3.6860   3.7561   3.8160
  3.8326   3.8994   3.9265   4.1213   4.1252   4.3914   4.8058   4.8266
  9.7426   9.7518   9.7956   9.7993   9.8106   9.8210  23.3502  23.5054
 23.8294  23.8357  23.8918  23.9113  23.9605  24.0066  24.0476  24.0565
 24.1033  24.1266  25.7834  25.7846  25.8589  25.8662  25.9172  25.9249
 26.0905  26.1131  26.1242  26.1419  26.3023  26.3812  26.5142  26.5207
 26.6662  26.7582  26.8276  26.8523 215.7339 215.7411 215.7922 215.7970
215.8138 215.8256
 --------------------------------------------------------------

          Ground-State Mulliken Net Atomic Charges

     Atom                 Charge (a.u.)
  ----------------------------------------
      1 C                    -0.010902
      2 C                    -1.195242
      3 H                     0.207039
      4 C                     0.458268
      5 Cl                    0.637487
      6 C                     0.071212
      7 Cl                    0.516155
      8 C                    -1.050280
      9 H                     0.225480
     10 C                    -0.400028
     11 Cl                    0.544864
     12 C                    -0.031234
     13 C                    -0.398122
     14 Cl                    0.544534
     15 C                    -1.042088
     16 H                     0.225608
     17 C                     0.059249
     18 Cl                    0.515959
     19 C                     0.465016
     20 Cl                    0.637837
     21 C                    -1.187861
     22 H                     0.207046
  ----------------------------------------
  Sum of atomic charges =     0.000000

 -----------------------------------------------------------------
                    Cartesian Multipole Moments
 -----------------------------------------------------------------
    Charge (ESU x 10^10)
                 0.0000
    Dipole Moment (Debye)
         X      -0.0086      Y       0.0494      Z      -0.0172
       Tot       0.0530
    Quadrupole Moments (Debye-Ang)
        XX    -144.8975     XY       2.7389     YY    -146.3293
        XZ       6.7580     YZ      -0.5206     ZZ    -151.6865
    Octopole Moments (Debye-Ang^2)
       XXX    -284.3672    XXY      17.1275    XYY     -92.4455
       YYY       7.7923    XXZ      61.3441    XYZ      -5.7646
       YYZ      54.3348    XZZ     -99.3089    YZZ       4.0141
       ZZZ     172.5081
    Hexadecapole Moments (Debye-Ang^3)
      XXXX   -6452.8808   XXXY     139.8273   XXYY   -1240.3801
      XYYY      83.4184   YYYY    -832.9897   XXXZ    1850.2809
      XXYZ    -169.9357   XYYZ     614.7775   YYYZ    -439.5356
      XXZZ   -1975.7680   XYZZ      31.3617   YYZZ    -973.8782
      XZZZ    1870.1630   YZZZ    -428.5088   ZZZZ   -5014.1966
 -----------------------------------------------------------------
 Calculating analytic gradient of the SCF energy
 Gradient of SCF Energy
            1           2           3           4           5           6
    1  -0.0079619   0.0027762   0.0060651  -0.0045113  -0.0044191   0.0080051
    2   0.0033305   0.0041471   0.0047842   0.0001145   0.0004338  -0.0007260
    3   0.0082671  -0.0034450  -0.0007247  -0.0098648   0.0024539  -0.0017559
            7           8           9          10          11          12
    1  -0.0011644   0.0086875  -0.0001949   0.0002292   0.0175655   0.0073501
    2   0.0000213   0.0001665  -0.0003053   0.0028203  -0.0075265   0.0000224
    3   0.0065689   0.0067372  -0.0010475  -0.0022391   0.0020689  -0.0093900
           13          14          15          16          17          18
    1  -0.0014218  -0.0137393  -0.0073746   0.0000926  -0.0074245   0.0019561
    2   0.0030033  -0.0122544  -0.0066936   0.0004397  -0.0019650  -0.0037257
    3  -0.0002259   0.0051743  -0.0045519   0.0009819   0.0028258  -0.0053511
           19          20          21          22
    1   0.0030147   0.0041807  -0.0043355  -0.0073752
    2   0.0077169   0.0001810   0.0041587   0.0018562
    3   0.0074400  -0.0027951   0.0007420  -0.0018691
 Max gradient component =       1.757E-02
 RMS gradient           =       5.506E-03
 Gradient time:  CPU 225.71 s  wall 37.85 s
 Geometry Optimization Parameters
   NAtoms,    NIC,     NZ,  NCons,   NDum,   NFix, NCnnct, MaxDiis
       22     155      22       0       0       0       0       0


** GEOMETRY OPTIMIZATION IN DELOCALIZED INTERNAL COORDINATES **
   Searching for a Minimum

   Optimization Cycle:   1

                       Coordinates (Angstroms)
     ATOM                X               Y               Z
      1  C         0.0000000000    0.0000000000    0.0000000000
      2  C         0.0000000000    0.0000000000    1.3949600000
      3  H         0.9420994930    0.0000000000    1.9285823367
      4  C        -1.1901880373    0.0256249026    2.1059255403
      5  Cl       -1.1548436435    0.0351778398    3.8595433764
      6  C        -2.4041742747    0.0535064326    1.4351028665
      7  Cl       -3.9099833729    0.0870232313    2.3339530118
      8  C        -2.4180259722    0.0546630380    0.0478935036
      9  H        -3.3603520375    0.0692493833   -0.4851290834
     10  C        -1.2274122092    0.0272853135   -0.6622934626
     11  Cl       -1.2645630159   -0.0058824468   -2.4155862839
     12  C         1.2779219872   -0.0284629571   -0.7628147595
     13  C         2.3470698978    0.7895533347   -0.3971844912
     14  Cl        2.1937652685    1.8399754745    0.9991059581
     15  C         3.5373425750    0.7639926356   -1.1080106329
     16  H         4.3574386523    1.4022626844   -0.8041060066
     17  C         3.6820915760   -0.0819840560   -2.1979241218
     18  Cl        5.1878981105   -0.1155057366   -3.0967783802
     19  C         2.6267066856   -0.9012420975   -2.5714505845
     20  Cl        2.7893667858   -1.9684162207   -3.9539111020
     21  C         1.4361780334   -0.8737960689   -1.8611235872
     22  H         0.6116407652   -1.5017402028   -2.1743786128
   Point Group: c1    Number of degrees of freedom:    60


   Energy is  -3221.122518581


 Attempting to generate delocalized internal coordinates
 Initial Hessian constructed with Jon Baker's OPTIMIZE code

 60 Hessian modes will be used to form the next step
  Hessian Eigenvalues:
     0.010693    0.019215    0.019215    0.023207    0.023207    0.023580
     0.023580    0.023679    0.023679    0.023938    0.023938    0.024090
     0.024090    0.024114    0.024114    0.024135    0.024135    0.024143
     0.024143    0.159966    0.159966    0.159995    0.159995    0.230002
     0.230002    0.239747    0.239747    0.249943    0.249943    0.249991
     0.249992    0.250000    0.250000    0.250000    0.250000    0.250000
     0.250000    0.301033    0.301033    0.301033    0.301033    0.301033
     0.301033    0.336089    0.356665    0.356665    0.356665    0.356665
     0.429814    0.429814    0.432963    0.432964    0.467798    0.467799
     0.472167    0.472167    0.478203    0.478204    0.479142    0.479142

 Minimum search - taking simple RFO step
 Searching for Lamda that Minimizes Along All modes
 Value Taken    Lamda =  -0.04722701
 Calculated Step too Large.  Step scaled by  0.454214
 Step Taken.  Stepsize is  0.300000

                             Maximum     Tolerance    Cnvgd?
         Gradient           0.051483      0.000300      NO
         Displacement       0.234155      0.001200      NO
         Energy change     *********      0.000001      NO


 New Cartesian Coordinates Obtained by Inverse Iteration

 Displacement from previous Coordinates is:  1.179859
 ----------------------------------------------------------------
             Standard Nuclear Orientation (Angstroms)
    I     Atom           X                Y                Z
 ----------------------------------------------------------------
    1      C      -0.0174409394     0.0201082278    -0.0195460682
    2      C      -0.0251306992    -0.0668417258     1.3769110957
    3      H       0.9112473005    -0.1329106204     1.9105771051
    4      C      -1.2062356366    -0.0680160794     2.1034682960
    5      Cl     -1.1327584563    -0.1798097609     3.8507187767
    6      C      -2.4282850741     0.0253035591     1.4469877084
    7      Cl     -3.9354176602     0.0327541654     2.3383066016
    8      C      -2.4496142818     0.1150399587     0.0638119449
    9      H      -3.3962331879     0.1889894531    -0.4556826235
   10      C      -1.2666710347     0.1075766411    -0.6628394166
   11      Cl     -1.4057756963     0.2379886380    -2.4080418502
   12      C       1.2852472875     0.0032299771    -0.7624049552
   13      C       2.3572545246     0.8606176333    -0.4499045086
   14      Cl      2.2464769708     2.0576627420     0.8292405565
   15      C       3.5490080941     0.8081757078    -1.1600196632
   16      H       4.3554048839     1.4827547560    -0.9027471100
   17      C       3.7154415532    -0.1019503686    -2.1923778119
   18      Cl      5.2304269812    -0.1486056994    -3.0688996954
   19      C       2.6724213988    -0.9628672935    -2.5148592852
   20      Cl      2.8391642136    -2.1265242123    -3.8143276821
   21      C       1.4795818429    -0.9036341710    -1.8100901680
   22      H       0.6818648824    -1.5777570440    -2.0839057619
 ----------------------------------------------------------------
 Nuclear Repulsion Energy =        1974.76648486 hartrees
 There are       89 alpha and       89 beta electrons
 Applying Cartesian multipole field
    Component          Value
    ---------          -----
     (2,0,0)        1.00000E-12
     (0,2,0)        2.00000E-11
     (0,0,2)       -3.00000E-11
 Nucleus-field energy     =    -0.0000000923 hartrees
 Requested basis set is 6-311++G(d,p)
 There are 170 shells and 472 basis functions
 A cutoff of  1.0D-15 yielded  10758 shell pairs
 There are     90963 function pairs (     97728 Cartesian)
 Smallest overlap matrix eigenvalue = 2.67E-07
 Linear dependence detected in AO basis
 Number of orthogonalized atomic orbitals = 467
 Maximum deviation from orthogonality = 3.073E-10
 Guess from superposition of atomic densities
 Warning:  Energy on first SCF cycle will be non-variational
 SAD guess density has 178.000000 electrons

 -----------------------------------------------------------------------
  General SCF calculation program by
  Eric Jon Sundstrom, Paul Horn, Yuezhi Mao, Dmitri Zuev, Alec White,
  David Stuck, Shaama M.S., Shane Yost, Joonho Lee, David Small,
  Daniel Levine, Susi Lehtola, Hugh Burton, Evgeny Epifanovsky,
  Bang C. Huynh
 -----------------------------------------------------------------------
 Exchange:     0.2000 Hartree-Fock + 0.0800 Slater + 0.7200 B88
 Correlation:  0.1900 VWN1RPA + 0.8100 LYP
 Using SG-1 standard quadrature grid
 using 6 threads for integral computing
 -------------------------------------------------------
 OpenMP Integral computing Module                
 Release: version 2.0, May 2017, Q-Chem Inc. Pleasanton 
 -------------------------------------------------------
 A restricted SCF calculation will be
 performed using DIIS
 SCF converges when DIIS error is below 1.0e-08
 ---------------------------------------
  Cycle       Energy         DIIS error
 ---------------------------------------
    1   -3225.3454389930      2.82e-02  
    2   -3221.0088155493      2.13e-03  
    3   -3220.9392881210      2.57e-03  
    4   -3221.1222387347      6.10e-04  
    5   -3221.1310026972      3.11e-04  
    6   -3221.1335791482      9.54e-05  
    7   -3221.1338072043      2.60e-05  
    8   -3221.1338224986      9.24e-06  
    9   -3221.1338248578      2.13e-06  
   10   -3221.1338249718      9.84e-07  
   11   -3221.1338249997      1.40e-07  
   12   -3221.1338250001      4.64e-08  
   13   -3221.1338250003      1.36e-08  
   14   -3221.1338250002      6.86e-09  Convergence criterion met
 ---------------------------------------
 SCF time:   CPU 688.75s  wall 122.00s 
 SCF   energy in the final basis set =    -3221.1338250002
 Total energy in the final basis set =    -3221.1338250002

 --------------------------------------------------------------

                    Orbital Energies (a.u.)
 --------------------------------------------------------------

 Alpha MOs
 -- Occupied --
********-101.5789-101.5785-101.5785-101.5756-101.5755 -10.2750 -10.2750
-10.2742 -10.2742 -10.2712 -10.2712 -10.2391 -10.2388 -10.2233 -10.2233
-10.2228 -10.2228  -9.4937  -9.4937  -9.4929  -9.4929  -9.4900  -9.4900
 -7.2585  -7.2583  -7.2578  -7.2578  -7.2550  -7.2547  -7.2486  -7.2484
 -7.2481  -7.2481  -7.2478  -7.2477  -7.2471  -7.2470  -7.2449  -7.2447
 -7.2443  -7.2443  -0.9537  -0.9450  -0.9130  -0.9057  -0.8811  -0.8792
 -0.8546  -0.8452  -0.8046  -0.7729  -0.7574  -0.7388  -0.6656  -0.6640
 -0.6365  -0.6084  -0.5538  -0.5463  -0.5263  -0.5237  -0.5008  -0.4884
 -0.4708  -0.4671  -0.4669  -0.4542  -0.4478  -0.4365  -0.4175  -0.4133
 -0.4115  -0.3989  -0.3930  -0.3703  -0.3678  -0.3541  -0.3503  -0.3468
 -0.3433  -0.3374  -0.3319  -0.3279  -0.3270  -0.2972  -0.2819  -0.2720
 -0.2611
 -- Virtual --
 -0.0778  -0.0577  -0.0559  -0.0389  -0.0327  -0.0310  -0.0109  -0.0078
  0.0005   0.0006   0.0130   0.0183   0.0224   0.0239   0.0334   0.0347
  0.0386   0.0470   0.0519   0.0578   0.0582   0.0635   0.0677   0.0699
  0.0795   0.0807   0.0895   0.0931   0.0943   0.0945   0.0951   0.1037
  0.1051   0.1082   0.1123   0.1134   0.1141   0.1189   0.1201   0.1202
  0.1238   0.1263   0.1283   0.1361   0.1361   0.1387   0.1412   0.1471
  0.1477   0.1499   0.1555   0.1610   0.1692   0.1704   0.1745   0.1747
  0.1798   0.1901   0.1973   0.1995   0.2024   0.2028   0.2087   0.2096
  0.2200   0.2219   0.2242   0.2305   0.2333   0.2367   0.2407   0.2435
  0.2466   0.2482   0.2510   0.2575   0.2583   0.2616   0.2653   0.2723
  0.2744   0.2807   0.2908   0.2917   0.2957   0.2988   0.3020   0.3030
  0.3051   0.3056   0.3137   0.3159   0.3297   0.3357   0.3399   0.3634
  0.3963   0.3973   0.4134   0.4161   0.4345   0.4383   0.4439   0.4457
  0.4513   0.4521   0.4637   0.4666   0.4737   0.4751   0.4821   0.4843
  0.4928   0.4964   0.5069   0.5144   0.5311   0.5349   0.5418   0.5459
  0.5463   0.5545   0.5671   0.5727   0.5776   0.5821   0.5878   0.5977
  0.6052   0.6081   0.6115   0.6207   0.6374   0.6376   0.6471   0.6586
  0.6614   0.6628   0.6673   0.6782   0.6915   0.6973   0.6975   0.7060
  0.7296   0.7320   0.7631   0.7900   0.7954   0.7988   0.8141   0.8214
  0.8311   0.8341   0.8363   0.8386   0.8398   0.8404   0.8427   0.8428
  0.8477   0.8499   0.8577   0.8614   0.8620   0.8758   0.8788   0.8811
  0.8896   0.8906   0.8944   0.9068   0.9105   0.9117   0.9187   0.9239
  0.9243   0.9330   0.9356   0.9382   0.9432   0.9494   0.9545   0.9579
  0.9688   0.9736   0.9743   0.9973   1.0001   1.0042   1.0269   1.0461
  1.0519   1.0738   1.0919   1.0956   1.1183   1.1549   1.1634   1.1997
  1.2131   1.2154   1.2173   1.2246   1.2425   1.2470   1.2585   1.2611
  1.2771   1.2773   1.2954   1.2960   1.3159   1.3204   1.3415   1.3605
  1.3611   1.4312   1.4488   1.4885   1.4971   1.5159   1.5259   1.5568
  1.5580   1.5700   1.5708   1.6132   1.6219   1.6412   1.6520   1.6823
  1.7003   1.7128   1.7315   1.7327   1.7460   1.8088   1.8101   1.8421
  1.8469   1.8756   1.8857   1.8931   1.8954   1.9046   1.9406   1.9478
  1.9568   1.9780   2.0085   2.0136   2.0320   2.0364   2.0660   2.0902
  2.0912   2.1226   2.1333   2.1945   2.2193   2.2314   2.2363   2.2367
  2.2610   2.2690   2.2804   2.2834   2.2922   2.2971   2.3148   2.3280
  2.3689   2.3734   2.3978   2.4165   2.4394   2.4411   2.4760   2.4844
  2.4967   2.5094   2.5235   2.5537   2.5645   2.5683   2.5935   2.5986
  2.6073   2.6268   2.6530   2.6571   2.7157   2.7279   2.7380   2.7400
  2.7506   2.7536   2.7739   2.7760   2.7987   2.8156   2.8254   2.8352
  2.8828   2.8961   2.9469   2.9618   3.0289   3.0622   3.0717   3.0764
  3.1193   3.1427   3.1438   3.1501   3.2079   3.2558   3.2610   3.3397
  3.3473   3.4588   3.5082   3.5320   3.5383   3.6829   3.7567   3.8100
  3.8286   3.8931   3.9190   4.1168   4.1203   4.3740   4.7934   4.8202
  9.7432   9.7538   9.7902   9.7948   9.8009   9.8127  23.3539  23.4974
 23.8250  23.8288  23.8711  23.8976  23.9379  23.9859  24.0438  24.0527
 24.0963  24.1154  25.7805  25.7822  25.8592  25.8645  25.9065  25.9075
 26.0849  26.1009  26.1047  26.1525  26.2911  26.3331  26.5011  26.5048
 26.6689  26.7308  26.8094  26.8275 215.7354 215.7435 215.7860 215.7923
215.7995 215.8147
 --------------------------------------------------------------

          Ground-State Mulliken Net Atomic Charges

     Atom                 Charge (a.u.)
  ----------------------------------------
      1 C                     0.099568
      2 C                    -1.275289
      3 H                     0.209398
      4 C                     0.425004
      5 Cl                    0.632472
      6 C                     0.080859
      7 Cl                    0.515885
      8 C                    -1.136947
      9 H                     0.226620
     10 C                    -0.284351
     11 Cl                    0.509612
     12 C                     0.087928
     13 C                    -0.286536
     14 Cl                    0.509330
     15 C                    -1.134215
     16 H                     0.226746
     17 C                     0.073616
     18 Cl                    0.515689
     19 C                     0.432788
     20 Cl                    0.632369
     21 C                    -1.270093
     22 H                     0.209546
  ----------------------------------------
  Sum of atomic charges =     0.000000

 -----------------------------------------------------------------
                    Cartesian Multipole Moments
 -----------------------------------------------------------------
    Charge (ESU x 10^10)
                -0.0000
    Dipole Moment (Debye)
         X      -0.0027      Y       0.0140      Z      -0.0054
       Tot       0.0153
    Quadrupole Moments (Debye-Ang)
        XX    -144.4327     XY       2.6060     YY    -146.2829
        XZ       6.2677     YZ      -0.6278     ZZ    -151.6627
    Octopole Moments (Debye-Ang^2)
       XXX    -284.7859    XXY      19.1177    XYY     -91.9387
       YYY       7.7074    XXZ      59.9568    XYZ      -6.3902
       YYZ      54.1489    XZZ     -98.5408    YZZ       4.1623
       ZZZ     172.4297
    Hexadecapole Moments (Debye-Ang^3)
      XXXX   -6591.2854   XXXY     145.4242   XXYY   -1285.6588
      XYYY      87.7411   YYYY    -962.2649   XXXZ    1843.0233
      XXYZ    -154.8670   XYYZ     613.9999   YYYZ    -377.6476
      XXZZ   -1973.9660   XYZZ      32.0937   YYZZ    -970.5905
      XZZZ    1872.9090   YZZZ    -383.6190   ZZZZ   -4880.1554
 -----------------------------------------------------------------
 Calculating analytic gradient of the SCF energy
 Gradient of SCF Energy
            1           2           3           4           5           6
    1  -0.0035412  -0.0004829  -0.0002215  -0.0022613  -0.0020667   0.0051153
    2  -0.0001283   0.0010247   0.0012596   0.0003223   0.0001473  -0.0000582
    3   0.0060473   0.0017007  -0.0005845  -0.0077610   0.0023231  -0.0027427
            7           8           9          10          11          12
    1  -0.0016911   0.0049264  -0.0003460  -0.0038042   0.0009122   0.0040800
    2  -0.0001770   0.0002178  -0.0001659   0.0001778  -0.0018382  -0.0024963
    3   0.0039565   0.0039489  -0.0006159  -0.0025143   0.0002373  -0.0050237
           13          14          15          16          17          18
    1   0.0030874  -0.0001299  -0.0042956   0.0002923  -0.0050420   0.0021717
    2   0.0027482  -0.0017575  -0.0038055   0.0003917  -0.0000143  -0.0020746
    3   0.0012535   0.0009726  -0.0027578   0.0005486   0.0027822  -0.0032226
           19          20          21          22
    1   0.0012203   0.0020098   0.0002059  -0.0001389
    2   0.0058024  -0.0007166  -0.0001738   0.0013142
    3   0.0058220  -0.0021495  -0.0019244  -0.0002964
 Max gradient component =       7.761E-03
 RMS gradient           =       2.743E-03
 Gradient time:  CPU 221.60 s  wall 37.15 s
 Geometry Optimization Parameters
   NAtoms,    NIC,     NZ,  NCons,   NDum,   NFix, NCnnct, MaxDiis
       22     155      22       0       0       0       0       0

 Cartesian Hessian Update
 Hessian updated using BFGS update


** GEOMETRY OPTIMIZATION IN DELOCALIZED INTERNAL COORDINATES **
   Searching for a Minimum

   Optimization Cycle:   2

                       Coordinates (Angstroms)
     ATOM                X               Y               Z
      1  C        -0.0174409394    0.0201082278   -0.0195460682
      2  C        -0.0251306992   -0.0668417258    1.3769110957
      3  H         0.9112473005   -0.1329106204    1.9105771051
      4  C        -1.2062356366   -0.0680160794    2.1034682960
      5  Cl       -1.1327584563   -0.1798097609    3.8507187767
      6  C        -2.4282850741    0.0253035591    1.4469877084
      7  Cl       -3.9354176602    0.0327541654    2.3383066016
      8  C        -2.4496142818    0.1150399587    0.0638119449
      9  H        -3.3962331879    0.1889894531   -0.4556826235
     10  C        -1.2666710347    0.1075766411   -0.6628394166
     11  Cl       -1.4057756963    0.2379886380   -2.4080418502
     12  C         1.2852472875    0.0032299771   -0.7624049552
     13  C         2.3572545246    0.8606176333   -0.4499045086
     14  Cl        2.2464769708    2.0576627420    0.8292405565
     15  C         3.5490080941    0.8081757078   -1.1600196632
     16  H         4.3554048839    1.4827547560   -0.9027471100
     17  C         3.7154415532   -0.1019503686   -2.1923778119
     18  Cl        5.2304269812   -0.1486056994   -3.0688996954
     19  C         2.6724213988   -0.9628672935   -2.5148592852
     20  Cl        2.8391642136   -2.1265242123   -3.8143276821
     21  C         1.4795818429   -0.9036341710   -1.8100901680
     22  H         0.6818648824   -1.5777570440   -2.0839057619
   Point Group: c1    Number of degrees of freedom:    60


   Energy is  -3221.133825000

 Hessian updated using BFGS update

 51 Hessian modes will be used to form the next step
  Hessian Eigenvalues:
     0.016102    0.019215    0.019450    0.023207    0.023219    0.023580
     0.023668    0.023679    0.023937    0.023938    0.024090    0.024090
     0.024113    0.024114    0.024134    0.024135    0.024143    0.024143
     0.029861    0.159965    0.159974    0.159995    0.160411    0.230001
     0.231424    0.238417    0.239747    0.244351    0.249943    0.249985
     0.249992    0.249995    0.250000    0.297621    0.300903    0.309675
     0.354153    0.356633    0.372585    0.429813    0.431026    0.432963
     0.459073    0.467798    0.468018    0.472167    0.477539    0.478204
     0.478580    0.479142    0.570216

 Minimum search - taking simple RFO step
 Searching for Lamda that Minimizes Along All modes
 Value Taken    Lamda =  -0.00331574
 Step Taken.  Stepsize is  0.288900

                             Maximum     Tolerance    Cnvgd?
         Gradient           0.009838      0.000300      NO
         Displacement       0.254156      0.001200      NO
         Energy change     -0.011306      0.000001      NO


 New Cartesian Coordinates Obtained by Inverse Iteration

 Displacement from previous Coordinates is:  1.097254
 ----------------------------------------------------------------
             Standard Nuclear Orientation (Angstroms)
    I     Atom           X                Y                Z
 ----------------------------------------------------------------
    1      C      -0.0108407330     0.0316111007    -0.0234961581
    2      C      -0.0115572091    -0.1389834663     1.3638176843
    3      H       0.9277992699    -0.2757096426     1.8836186856
    4      C      -1.1899379165    -0.1506495315     2.0987481996
    5      Cl     -1.0976889696    -0.3805643433     3.8297608721
    6      C      -2.4143280461     0.0173185750     1.4463277452
    7      Cl     -3.9266538199     0.0175722849     2.3177095536
    8      C      -2.4358662294     0.1935225003     0.0672908007
    9      H      -3.3789597449     0.3338085088    -0.4431435155
   10      C      -1.2489624403     0.1971520940    -0.6560661213
   11      Cl     -1.3488121764     0.4643462261    -2.3884178460
   12      C       1.2724796126     0.0098362479    -0.7700566210
   13      C       2.3089166056     0.9140688681    -0.5077352671
   14      Cl      2.1128325399     2.1889178637     0.6833190690
   15      C       3.5096363696     0.8579994787    -1.2053621228
   16      H       4.2914334267     1.5743458124    -0.9925345193
   17      C       3.7063691722    -0.1118214451    -2.1820973345
   18      Cl      5.2286450141    -0.1476344981    -3.0348088829
   19      C       2.6864470423    -1.0260399636    -2.4598426156
   20      Cl      2.8792965120    -2.2716582560    -3.6717162290
   21      C       1.4892081339    -0.9540312268    -1.7592194645
   22      H       0.7105208534    -1.6721227036    -1.9817204276
 ----------------------------------------------------------------
 Nuclear Repulsion Energy =        1977.36738065 hartrees
 There are       89 alpha and       89 beta electrons
 Applying Cartesian multipole field
    Component          Value
    ---------          -----
     (2,0,0)        1.00000E-12
     (0,2,0)        2.00000E-11
     (0,0,2)       -3.00000E-11
 Nucleus-field energy     =    -0.0000000867 hartrees
 Requested basis set is 6-311++G(d,p)
 There are 170 shells and 472 basis functions
 A cutoff of  1.0D-15 yielded  10770 shell pairs
 There are     91099 function pairs (     97865 Cartesian)
 Smallest overlap matrix eigenvalue = 2.55E-07
 Linear dependence detected in AO basis
 Number of orthogonalized atomic orbitals = 467
 Maximum deviation from orthogonality = 3.494E-10
 Guess from superposition of atomic densities
 Warning:  Energy on first SCF cycle will be non-variational
 SAD guess density has 178.000000 electrons

 -----------------------------------------------------------------------
  General SCF calculation program by
  Eric Jon Sundstrom, Paul Horn, Yuezhi Mao, Dmitri Zuev, Alec White,
  David Stuck, Shaama M.S., Shane Yost, Joonho Lee, David Small,
  Daniel Levine, Susi Lehtola, Hugh Burton, Evgeny Epifanovsky,
  Bang C. Huynh
 -----------------------------------------------------------------------
 Exchange:     0.2000 Hartree-Fock + 0.0800 Slater + 0.7200 B88
 Correlation:  0.1900 VWN1RPA + 0.8100 LYP
 Using SG-1 standard quadrature grid
 using 6 threads for integral computing
 -------------------------------------------------------
 OpenMP Integral computing Module                
 Release: version 2.0, May 2017, Q-Chem Inc. Pleasanton 
 -------------------------------------------------------
 A restricted SCF calculation will be
 performed using DIIS
 SCF converges when DIIS error is below 1.0e-08
 ---------------------------------------
  Cycle       Energy         DIIS error
 ---------------------------------------
    1   -3225.3543941289      2.82e-02  
    2   -3221.0093552424      2.14e-03  
    3   -3220.9286104473      2.64e-03  
    4   -3221.1212017843      6.86e-04  
    5   -3221.1328147780      3.24e-04  
    6   -3221.1356040254      9.16e-05  
    7   -3221.1358100490      2.52e-05  
    8   -3221.1358239614      9.58e-06  
    9   -3221.1358265255      2.16e-06  
   10   -3221.1358266418      1.01e-06  
   11   -3221.1358266716      1.42e-07  
   12   -3221.1358266721      4.68e-08  
   13   -3221.1358266724      1.47e-08  
   14   -3221.1358266723      7.51e-09  Convergence criterion met
 ---------------------------------------
 SCF time:   CPU 691.05s  wall 122.00s 
 SCF   energy in the final basis set =    -3221.1358266723
 Total energy in the final basis set =    -3221.1358266723

 --------------------------------------------------------------

                    Orbital Energies (a.u.)
 --------------------------------------------------------------

 Alpha MOs
 -- Occupied --
********-101.5786-101.5777-101.5777-101.5764-101.5763 -10.2758 -10.2758
-10.2727 -10.2726 -10.2721 -10.2720 -10.2356 -10.2353 -10.2234 -10.2234
-10.2231 -10.2229  -9.4932  -9.4931  -9.4924  -9.4924  -9.4909  -9.4908
 -7.2580  -7.2580  -7.2572  -7.2570  -7.2558  -7.2555  -7.2481  -7.2479
 -7.2473  -7.2473  -7.2473  -7.2472  -7.2468  -7.2468  -7.2456  -7.2456
 -7.2452  -7.2451  -0.9536  -0.9443  -0.9134  -0.9046  -0.8830  -0.8812
 -0.8543  -0.8442  -0.8042  -0.7722  -0.7569  -0.7376  -0.6656  -0.6629
 -0.6367  -0.6073  -0.5539  -0.5448  -0.5266  -0.5256  -0.5009  -0.4883
 -0.4704  -0.4672  -0.4669  -0.4524  -0.4476  -0.4369  -0.4177  -0.4136
 -0.4106  -0.3982  -0.3923  -0.3711  -0.3689  -0.3525  -0.3500  -0.3461
 -0.3421  -0.3364  -0.3316  -0.3292  -0.3286  -0.2943  -0.2820  -0.2710
 -0.2619
 -- Virtual --
 -0.0747  -0.0596  -0.0545  -0.0409  -0.0327  -0.0290  -0.0110  -0.0067
  0.0007   0.0011   0.0117   0.0180   0.0224   0.0236   0.0320   0.0369
  0.0389   0.0472   0.0507   0.0570   0.0583   0.0637   0.0683   0.0691
  0.0790   0.0808   0.0903   0.0916   0.0947   0.0948   0.0955   0.1025
  0.1061   0.1074   0.1119   0.1127   0.1144   0.1182   0.1197   0.1201
  0.1227   0.1260   0.1278   0.1335   0.1352   0.1368   0.1422   0.1459
  0.1475   0.1482   0.1566   0.1605   0.1700   0.1708   0.1719   0.1746
  0.1797   0.1877   0.1966   0.1970   0.2029   0.2036   0.2064   0.2098
  0.2200   0.2221   0.2273   0.2307   0.2372   0.2376   0.2429   0.2437
  0.2453   0.2491   0.2530   0.2561   0.2578   0.2599   0.2681   0.2734
  0.2737   0.2776   0.2848   0.2894   0.2948   0.2963   0.3030   0.3034
  0.3057   0.3078   0.3125   0.3181   0.3304   0.3346   0.3378   0.3637
  0.3985   0.3990   0.4119   0.4163   0.4331   0.4389   0.4434   0.4441
  0.4520   0.4569   0.4685   0.4698   0.4731   0.4739   0.4809   0.4840
  0.4914   0.4921   0.5079   0.5082   0.5321   0.5333   0.5441   0.5480
  0.5551   0.5617   0.5652   0.5744   0.5827   0.5846   0.5974   0.6034
  0.6035   0.6083   0.6100   0.6229   0.6401   0.6416   0.6494   0.6583
  0.6629   0.6658   0.6691   0.6780   0.6824   0.6974   0.7028   0.7087
  0.7284   0.7342   0.7617   0.7874   0.7936   0.8009   0.8170   0.8249
  0.8260   0.8328   0.8336   0.8379   0.8409   0.8415   0.8420   0.8466
  0.8514   0.8518   0.8538   0.8580   0.8605   0.8748   0.8777   0.8811
  0.8911   0.8920   0.9009   0.9041   0.9098   0.9155   0.9192   0.9226
  0.9232   0.9295   0.9298   0.9408   0.9444   0.9457   0.9522   0.9625
  0.9724   0.9773   0.9782   0.9964   1.0005   1.0057   1.0212   1.0426
  1.0491   1.0734   1.0909   1.1161   1.1270   1.1529   1.1663   1.1939
  1.2078   1.2179   1.2193   1.2249   1.2423   1.2524   1.2599   1.2623
  1.2781   1.2820   1.2958   1.2997   1.3180   1.3187   1.3411   1.3587
  1.3669   1.4351   1.4468   1.4895   1.4982   1.5248   1.5316   1.5564
  1.5622   1.5701   1.5738   1.6151   1.6181   1.6449   1.6520   1.6814
  1.7105   1.7159   1.7323   1.7332   1.7490   1.8013   1.8066   1.8432
  1.8454   1.8730   1.8782   1.8998   1.9034   1.9106   1.9386   1.9536
  1.9655   1.9812   2.0026   2.0163   2.0315   2.0324   2.0609   2.0895
  2.1000   2.1171   2.1332   2.1966   2.2198   2.2273   2.2346   2.2355
  2.2580   2.2731   2.2774   2.2811   2.2875   2.2935   2.3212   2.3312
  2.3655   2.3801   2.4091   2.4179   2.4425   2.4464   2.4764   2.4834
  2.4956   2.5077   2.5251   2.5528   2.5657   2.5660   2.5891   2.6006
  2.6071   2.6372   2.6637   2.6643   2.7141   2.7198   2.7392   2.7396
  2.7475   2.7550   2.7676   2.7774   2.7924   2.8156   2.8228   2.8303
  2.8749   2.8962   2.9607   2.9720   3.0370   3.0646   3.0746   3.0765
  3.1191   3.1378   3.1420   3.1524   3.2101   3.2579   3.2655   3.3461
  3.3469   3.4612   3.5099   3.5265   3.5454   3.6881   3.7599   3.8111
  3.8276   3.8950   3.9275   4.1148   4.1209   4.3566   4.7944   4.8205
  9.7492   9.7581   9.7911   9.7945   9.7953   9.8227  23.3546  23.5083
 23.8221  23.8321  23.8789  23.8877  23.9360  23.9919  24.0379  24.0488
 24.0883  24.1210  25.7780  25.7804  25.8593  25.8640  25.9011  25.9050
 26.0801  26.0876  26.1115  26.1545  26.3190  26.3329  26.4966  26.5005
 26.6740  26.7212  26.7952  26.8356 215.7420 215.7481 215.7868 215.7906
215.7929 215.8266
 --------------------------------------------------------------

          Ground-State Mulliken Net Atomic Charges

     Atom                 Charge (a.u.)
  ----------------------------------------
      1 C                     0.045962
      2 C                    -1.213991
      3 H                     0.219324
      4 C                     0.280470
      5 Cl                    0.619997
      6 C                     0.090140
      7 Cl                    0.523233
      8 C                    -0.940274
      9 H                     0.229901
     10 C                    -0.324496
     11 Cl                    0.470691
     12 C                     0.039576
     13 C                    -0.333087
     14 Cl                    0.469048
     15 C                    -0.937418
     16 H                     0.230152
     17 C                     0.077863
     18 Cl                    0.523929
     19 C                     0.293030
     20 Cl                    0.618847
     21 C                    -1.201957
     22 H                     0.219059
  ----------------------------------------
  Sum of atomic charges =     0.000000

 -----------------------------------------------------------------
                    Cartesian Multipole Moments
 -----------------------------------------------------------------
    Charge (ESU x 10^10)
                -0.0000
    Dipole Moment (Debye)
         X       0.0035      Y      -0.0192      Z       0.0028
       Tot       0.0197
    Quadrupole Moments (Debye-Ang)
        XX    -144.3538     XY       2.4452     YY    -146.0817
        XZ       5.9714     YZ      -0.6829     ZZ    -151.4857
    Octopole Moments (Debye-Ang^2)
       XXX    -285.9369    XXY      20.8831    XYY     -91.7920
       YYY       7.3920    XXZ      59.2234    XYZ      -7.3304
       YYZ      53.5893    XZZ     -97.4998    YZZ       4.2282
       ZZZ     172.0789
    Hexadecapole Moments (Debye-Ang^3)
      XXXX   -6514.5900   XXXY     170.7810   XXYY   -1292.4111
      XYYY     112.0484   YYYY   -1087.3089   XXXZ    1834.1927
      XXYZ    -139.5255   XYYZ     610.1467   YYYZ    -315.6180
      XXZZ   -1934.6095   XYZZ      39.9114   YYZZ    -964.0327
      XZZZ    1867.4513   YZZZ    -336.0942   ZZZZ   -4731.1354
 -----------------------------------------------------------------
 Calculating analytic gradient of the SCF energy
 Gradient of SCF Energy
            1           2           3           4           5           6
    1   0.0005860   0.0003204   0.0004292  -0.0002732   0.0002412   0.0006463
    2   0.0007902   0.0015388   0.0001481   0.0003777  -0.0001945  -0.0000376
    3   0.0010481  -0.0000542   0.0000379  -0.0022915   0.0013448  -0.0003229
            7           8           9          10          11          12
    1  -0.0008354   0.0013526   0.0000493   0.0004403   0.0014513  -0.0005003
    2   0.0000123  -0.0000780   0.0000111  -0.0007907  -0.0005656  -0.0000863
    3   0.0006704   0.0012007  -0.0003849  -0.0008793   0.0000346  -0.0010204
           13          14          15          16          17          18
    1  -0.0002905  -0.0014611  -0.0011414  -0.0000720  -0.0006866   0.0008517
    2  -0.0003809  -0.0009022  -0.0013347   0.0002469  -0.0000367  -0.0001334
    3   0.0010347   0.0006918  -0.0008113   0.0003353   0.0002978  -0.0006442
           19          20          21          22
    1  -0.0001006   0.0000681  -0.0006287  -0.0004466
    2   0.0017299  -0.0010730   0.0010370  -0.0002784
    3   0.0016631  -0.0009269  -0.0008924  -0.0001312
 Max gradient component =       2.291E-03
 RMS gradient           =       8.095E-04
 Gradient time:  CPU 221.99 s  wall 37.22 s
 Geometry Optimization Parameters
   NAtoms,    NIC,     NZ,  NCons,   NDum,   NFix, NCnnct, MaxDiis
       22     155      22       0       0       0       0       0

 Cartesian Hessian Update
 Hessian updated using BFGS update


** GEOMETRY OPTIMIZATION IN DELOCALIZED INTERNAL COORDINATES **
   Searching for a Minimum

   Optimization Cycle:   3

                       Coordinates (Angstroms)
     ATOM                X               Y               Z
      1  C        -0.0108407330    0.0316111007   -0.0234961581
      2  C        -0.0115572091   -0.1389834663    1.3638176843
      3  H         0.9277992699   -0.2757096426    1.8836186856
      4  C        -1.1899379165   -0.1506495315    2.0987481996
      5  Cl       -1.0976889696   -0.3805643433    3.8297608721
      6  C        -2.4143280461    0.0173185750    1.4463277452
      7  Cl       -3.9266538199    0.0175722849    2.3177095536
      8  C        -2.4358662294    0.1935225003    0.0672908007
      9  H        -3.3789597449    0.3338085088   -0.4431435155
     10  C        -1.2489624403    0.1971520940   -0.6560661213
     11  Cl       -1.3488121764    0.4643462261   -2.3884178460
     12  C         1.2724796126    0.0098362479   -0.7700566210
     13  C         2.3089166056    0.9140688681   -0.5077352671
     14  Cl        2.1128325399    2.1889178637    0.6833190690
     15  C         3.5096363696    0.8579994787   -1.2053621228
     16  H         4.2914334267    1.5743458124   -0.9925345193
     17  C         3.7063691722   -0.1118214451   -2.1820973345
     18  Cl        5.2286450141   -0.1476344981   -3.0348088829
     19  C         2.6864470423   -1.0260399636   -2.4598426156
     20  Cl        2.8792965120   -2.2716582560   -3.6717162290
     21  C         1.4892081339   -0.9540312268   -1.7592194645
     22  H         0.7105208534   -1.6721227036   -1.9817204276
   Point Group: c1    Number of degrees of freedom:    60


   Energy is  -3221.135826672

 Hessian updated using BFGS update

 53 Hessian modes will be used to form the next step
  Hessian Eigenvalues:
     0.014081    0.019203    0.019245    0.023048    0.023207    0.023580
     0.023674    0.023688    0.023910    0.023938    0.024090    0.024091
     0.024110    0.024114    0.024135    0.024140    0.024143    0.024155
     0.029904    0.159434    0.159967    0.159995    0.160552    0.219700
     0.230015    0.232118    0.239747    0.243455    0.249945    0.249991
     0.249992    0.249997    0.257899    0.285637    0.300912    0.301435
     0.308790    0.354685    0.356566    0.356674    0.372703    0.429817
     0.430989    0.432984    0.459878    0.464936    0.467891    0.472170
     0.476922    0.478204    0.479096    0.479146    0.619268

 Minimum search - taking simple RFO step
 Searching for Lamda that Minimizes Along All modes
 Value Taken    Lamda =  -0.00070546
 Step Taken.  Stepsize is  0.160119

                             Maximum     Tolerance    Cnvgd?
         Gradient           0.006809      0.000300      NO
         Displacement       0.122581      0.001200      NO
         Energy change     -0.002002      0.000001      NO


 New Cartesian Coordinates Obtained by Inverse Iteration

 Displacement from previous Coordinates is:  0.560272
 ----------------------------------------------------------------
             Standard Nuclear Orientation (Angstroms)
    I     Atom           X                Y                Z
 ----------------------------------------------------------------
    1      C      -0.0118624474     0.0493635586    -0.0250154746
    2      C      -0.0125283342    -0.1741329472     1.3550280762
    3      H       0.9275898718    -0.3374393166     1.8671800463
    4      C      -1.1905715654    -0.1997570169     2.0922921515
    5      Cl     -1.1018873159    -0.4909890107     3.8104988687
    6      C      -2.4140549876     0.0028257352     1.4453073792
    7      Cl     -3.9242270862    -0.0165012043     2.3138643922
    8      C      -2.4373543249     0.2303514566     0.0727848262
    9      H      -3.3806025011     0.3964402818    -0.4286816038
   10      C      -1.2483004205     0.2526040516    -0.6481862302
   11      Cl     -1.3398729701     0.5741296129    -2.3718128565
   12      C       1.2715337950     0.0273378206    -0.7721287600
   13      C       2.2973582282     0.9531645688    -0.5461527001
   14      Cl      2.0853219739     2.2662194893     0.5994407384
   15      C       3.5024008710     0.8832979464    -1.2366623114
   16      H       4.2782084455     1.6132455010    -1.0526136629
   17      C       3.7081159672    -0.1223283656    -2.1760925252
   18      Cl      5.2306546630    -0.1740622171    -3.0209721772
   19      C       2.6964727291    -1.0559605014    -2.4246282206
   20      Cl      2.9025550542    -2.3373500461    -3.5907304688
   21      C       1.4982288678    -0.9698711714    -1.7252030029
   22      H       0.7227987537    -1.6993037417    -1.9231409996
 ----------------------------------------------------------------
 Nuclear Repulsion Energy =        1976.54683637 hartrees
 There are       89 alpha and       89 beta electrons
 Applying Cartesian multipole field
    Component          Value
    ---------          -----
     (2,0,0)        1.00000E-12
     (0,2,0)        2.00000E-11
     (0,0,2)       -3.00000E-11
 Nucleus-field energy     =    -0.0000000834 hartrees
 Requested basis set is 6-311++G(d,p)
 There are 170 shells and 472 basis functions
 A cutoff of  1.0D-15 yielded  10760 shell pairs
 There are     91031 function pairs (     97795 Cartesian)
 Smallest overlap matrix eigenvalue = 2.53E-07
 Linear dependence detected in AO basis
 Number of orthogonalized atomic orbitals = 467
 Maximum deviation from orthogonality = 2.850E-10
 Guess from superposition of atomic densities
 Warning:  Energy on first SCF cycle will be non-variational
 SAD guess density has 178.000000 electrons

 -----------------------------------------------------------------------
  General SCF calculation program by
  Eric Jon Sundstrom, Paul Horn, Yuezhi Mao, Dmitri Zuev, Alec White,
  David Stuck, Shaama M.S., Shane Yost, Joonho Lee, David Small,
  Daniel Levine, Susi Lehtola, Hugh Burton, Evgeny Epifanovsky,
  Bang C. Huynh
 -----------------------------------------------------------------------
 Exchange:     0.2000 Hartree-Fock + 0.0800 Slater + 0.7200 B88
 Correlation:  0.1900 VWN1RPA + 0.8100 LYP
 Using SG-1 standard quadrature grid
 using 6 threads for integral computing
 -------------------------------------------------------
 OpenMP Integral computing Module                
 Release: version 2.0, May 2017, Q-Chem Inc. Pleasanton 
 -------------------------------------------------------
 A restricted SCF calculation will be
 performed using DIIS
 SCF converges when DIIS error is below 1.0e-08
 ---------------------------------------
  Cycle       Energy         DIIS error
 ---------------------------------------
    1   -3225.3545262877      2.82e-02  
    2   -3221.0099735653      2.14e-03  
    3   -3220.9279950956      2.65e-03  
    4   -3221.1213503796      6.95e-04  
    5   -3221.1333148188      3.24e-04  
    6   -3221.1361152219      9.13e-05  
    7   -3221.1363202393      2.48e-05  
    8   -3221.1363336462      9.78e-06  
    9   -3221.1363363218      2.21e-06  
   10   -3221.1363364454      1.01e-06  
   11   -3221.1363364751      1.41e-07  
   12   -3221.1363364757      4.67e-08  
   13   -3221.1363364759      1.57e-08  
   14   -3221.1363364759      7.43e-09  Convergence criterion met
 ---------------------------------------
 SCF time:   CPU 690.80s  wall 122.00s 
 SCF   energy in the final basis set =    -3221.1363364759
 Total energy in the final basis set =    -3221.1363364759

 --------------------------------------------------------------

                    Orbital Energies (a.u.)
 --------------------------------------------------------------

 Alpha MOs
 -- Occupied --
********-101.5785-101.5771-101.5771-101.5767-101.5766 -10.2757 -10.2756
-10.2725 -10.2725 -10.2720 -10.2720 -10.2353 -10.2350 -10.2235 -10.2234
-10.2231 -10.2230  -9.4932  -9.4931  -9.4919  -9.4919  -9.4912  -9.4912
 -7.2580  -7.2579  -7.2566  -7.2564  -7.2561  -7.2559  -7.2481  -7.2479
 -7.2473  -7.2473  -7.2467  -7.2466  -7.2463  -7.2462  -7.2460  -7.2459
 -7.2455  -7.2455  -0.9534  -0.9445  -0.9136  -0.9042  -0.8838  -0.8820
 -0.8543  -0.8437  -0.8038  -0.7719  -0.7564  -0.7370  -0.6654  -0.6620
 -0.6371  -0.6068  -0.5537  -0.5437  -0.5281  -0.5256  -0.5008  -0.4886
 -0.4702  -0.4672  -0.4669  -0.4517  -0.4478  -0.4371  -0.4175  -0.4141
 -0.4101  -0.3977  -0.3923  -0.3711  -0.3693  -0.3522  -0.3501  -0.3454
 -0.3414  -0.3361  -0.3317  -0.3294  -0.3288  -0.2930  -0.2822  -0.2704
 -0.2626
 -- Virtual --
 -0.0727  -0.0604  -0.0538  -0.0428  -0.0325  -0.0280  -0.0110  -0.0059
  0.0008   0.0014   0.0113   0.0180   0.0228   0.0238   0.0315   0.0378
  0.0393   0.0475   0.0500   0.0563   0.0585   0.0637   0.0686   0.0687
  0.0793   0.0810   0.0899   0.0908   0.0947   0.0955   0.0961   0.1018
  0.1065   0.1072   0.1110   0.1127   0.1145   0.1175   0.1195   0.1201
  0.1224   0.1260   0.1274   0.1327   0.1350   0.1360   0.1417   0.1459
  0.1477   0.1480   0.1571   0.1605   0.1688   0.1706   0.1724   0.1746
  0.1792   0.1863   0.1964   0.1965   0.2035   0.2038   0.2053   0.2102
  0.2195   0.2207   0.2281   0.2309   0.2360   0.2396   0.2414   0.2432
  0.2455   0.2502   0.2545   0.2551   0.2577   0.2586   0.2703   0.2707
  0.2723   0.2779   0.2826   0.2874   0.2940   0.2956   0.3012   0.3040
  0.3070   0.3097   0.3132   0.3180   0.3285   0.3342   0.3374   0.3630
  0.3996   0.4001   0.4105   0.4182   0.4322   0.4390   0.4429   0.4440
  0.4514   0.4589   0.4687   0.4714   0.4738   0.4747   0.4813   0.4838
  0.4889   0.4911   0.5035   0.5092   0.5313   0.5328   0.5429   0.5481
  0.5591   0.5629   0.5650   0.5736   0.5835   0.5851   0.5955   0.6022
  0.6062   0.6106   0.6166   0.6234   0.6392   0.6432   0.6502   0.6602
  0.6632   0.6698   0.6713   0.6760   0.6791   0.6961   0.7012   0.7130
  0.7276   0.7351   0.7627   0.7867   0.7926   0.8023   0.8162   0.8262
  0.8281   0.8329   0.8335   0.8378   0.8405   0.8412   0.8418   0.8480
  0.8507   0.8531   0.8537   0.8589   0.8612   0.8733   0.8776   0.8803
  0.8911   0.8943   0.9015   0.9048   0.9093   0.9115   0.9195   0.9217
  0.9233   0.9279   0.9297   0.9424   0.9445   0.9464   0.9513   0.9638
  0.9740   0.9818   0.9823   0.9935   1.0009   1.0099   1.0191   1.0387
  1.0474   1.0740   1.0938   1.1241   1.1305   1.1537   1.1665   1.1968
  1.2078   1.2170   1.2211   1.2252   1.2422   1.2534   1.2607   1.2642
  1.2793   1.2830   1.2971   1.2998   1.3140   1.3205   1.3384   1.3634
  1.3678   1.4382   1.4418   1.4872   1.4964   1.5274   1.5325   1.5568
  1.5624   1.5695   1.5731   1.6126   1.6161   1.6460   1.6500   1.6814
  1.7160   1.7180   1.7318   1.7325   1.7489   1.7981   1.8069   1.8423
  1.8430   1.8669   1.8733   1.9024   1.9078   1.9132   1.9356   1.9578
  1.9725   1.9833   2.0020   2.0163   2.0293   2.0305   2.0613   2.0885
  2.1040   2.1150   2.1325   2.1967   2.2214   2.2267   2.2340   2.2354
  2.2554   2.2734   2.2751   2.2813   2.2832   2.2936   2.3191   2.3343
  2.3644   2.3827   2.4126   2.4193   2.4430   2.4498   2.4796   2.4871
  2.4921   2.5089   2.5254   2.5520   2.5638   2.5672   2.5901   2.5993
  2.6075   2.6380   2.6659   2.6692   2.7124   2.7151   2.7388   2.7397
  2.7460   2.7573   2.7652   2.7781   2.7852   2.8153   2.8244   2.8288
  2.8688   2.8957   2.9628   2.9736   3.0385   3.0671   3.0761   3.0766
  3.1187   3.1359   3.1388   3.1538   3.2094   3.2594   3.2643   3.3456
  3.3465   3.4629   3.5114   3.5244   3.5467   3.6888   3.7610   3.8110
  3.8283   3.8960   3.9298   4.1147   4.1207   4.3468   4.7943   4.8194
  9.7514   9.7590   9.7918   9.7932   9.7964   9.8251  23.3560  23.5090
 23.8203  23.8311  23.8777  23.8853  23.9337  23.9908  24.0350  24.0475
 24.0853  24.1227  25.7773  25.7802  25.8594  25.8638  25.9000  25.9014
 26.0806  26.0891  26.1161  26.1473  26.3121  26.3463  26.4978  26.5018
 26.6770  26.7169  26.7901  26.8391 215.7444 215.7490 215.7871 215.7891
215.7941 215.8297
 --------------------------------------------------------------

          Ground-State Mulliken Net Atomic Charges

     Atom                 Charge (a.u.)
  ----------------------------------------
      1 C                     0.070833
      2 C                    -1.216962
      3 H                     0.220929
      4 C                     0.184187
      5 Cl                    0.613998
      6 C                     0.125647
      7 Cl                    0.524571
      8 C                    -0.856100
      9 H                     0.231198
     10 C                    -0.355580
     11 Cl                    0.458293
     12 C                     0.060833
     13 C                    -0.354516
     14 Cl                    0.454728
     15 C                    -0.858116
     16 H                     0.231353
     17 C                     0.113576
     18 Cl                    0.525552
     19 C                     0.196603
     20 Cl                    0.613741
     21 C                    -1.205217
     22 H                     0.220448
  ----------------------------------------
  Sum of atomic charges =     0.000000

 -----------------------------------------------------------------
                    Cartesian Multipole Moments
 -----------------------------------------------------------------
    Charge (ESU x 10^10)
                -0.0000
    Dipole Moment (Debye)
         X       0.0020      Y      -0.0287      Z       0.0100
       Tot       0.0305
    Quadrupole Moments (Debye-Ang)
        XX    -144.2599     XY       2.3693     YY    -146.0566
        XZ       5.7383     YZ      -0.6985     ZZ    -151.3176
    Octopole Moments (Debye-Ang^2)
       XXX    -286.3202    XXY      21.9951    XYY     -91.7152
       YYY       8.4907    XXZ      58.5994    XYZ      -7.6888
       YYZ      53.4117    XZZ     -96.9996    YZZ       4.6193
       ZZZ     171.8943
    Hexadecapole Moments (Debye-Ang^3)
      XXXX   -6514.0350   XXXY     178.1813   XXYY   -1303.6133
      XYYY     119.1758   YYYY   -1161.2352   XXXZ    1832.7114
      XXYZ    -129.3436   XYYZ     609.4282   YYYZ    -279.9176
      XXZZ   -1917.6977   XYZZ      42.2390   YYZZ    -961.0440
      XZZZ    1866.4294   YZZZ    -306.4907   ZZZZ   -4644.4501
 -----------------------------------------------------------------
 Calculating analytic gradient of the SCF energy
 Gradient of SCF Energy
            1           2           3           4           5           6
    1   0.0010123   0.0001703   0.0005903   0.0000451   0.0000649  -0.0004958
    2   0.0005403   0.0005980   0.0000979   0.0000206   0.0000356  -0.0000996
    3  -0.0008967  -0.0003319   0.0001305   0.0001767   0.0000386   0.0005441
            7           8           9          10          11          12
    1   0.0004377  -0.0005916   0.0000449   0.0008404   0.0011792  -0.0014428
    2   0.0000239  -0.0001564   0.0000084  -0.0002026  -0.0005257   0.0001112
    3  -0.0003323  -0.0000390   0.0000135   0.0002475  -0.0000649   0.0004469
           13          14          15          16          17          18
    1  -0.0004350  -0.0008261   0.0006057  -0.0000515   0.0005875  -0.0004840
    2  -0.0004413  -0.0004565   0.0001904  -0.0000273  -0.0002653   0.0001321
    3   0.0001457   0.0003699   0.0001507  -0.0000283  -0.0003655   0.0002625
           19          20          21          22
    1  -0.0001086  -0.0000027  -0.0004690  -0.0006712
    2  -0.0000769  -0.0000574   0.0007353  -0.0001847
    3  -0.0002254   0.0000422  -0.0001587  -0.0001260
 Max gradient component =       1.443E-03
 RMS gradient           =       4.461E-04
 Gradient time:  CPU 222.03 s  wall 37.22 s
 Geometry Optimization Parameters
   NAtoms,    NIC,     NZ,  NCons,   NDum,   NFix, NCnnct, MaxDiis
       22     155      22       0       0       0       0       0

 Cartesian Hessian Update
 Hessian updated using BFGS update


** GEOMETRY OPTIMIZATION IN DELOCALIZED INTERNAL COORDINATES **
   Searching for a Minimum

   Optimization Cycle:   4

                       Coordinates (Angstroms)
     ATOM                X               Y               Z
      1  C        -0.0118624474    0.0493635586   -0.0250154746
      2  C        -0.0125283342   -0.1741329472    1.3550280762
      3  H         0.9275898718   -0.3374393166    1.8671800463
      4  C        -1.1905715654   -0.1997570169    2.0922921515
      5  Cl       -1.1018873159   -0.4909890107    3.8104988687
      6  C        -2.4140549876    0.0028257352    1.4453073792
      7  Cl       -3.9242270862   -0.0165012043    2.3138643922
      8  C        -2.4373543249    0.2303514566    0.0727848262
      9  H        -3.3806025011    0.3964402818   -0.4286816038
     10  C        -1.2483004205    0.2526040516   -0.6481862302
     11  Cl       -1.3398729701    0.5741296129   -2.3718128565
     12  C         1.2715337950    0.0273378206   -0.7721287600
     13  C         2.2973582282    0.9531645688   -0.5461527001
     14  Cl        2.0853219739    2.2662194893    0.5994407384
     15  C         3.5024008710    0.8832979464   -1.2366623114
     16  H         4.2782084455    1.6132455010   -1.0526136629
     17  C         3.7081159672   -0.1223283656   -2.1760925252
     18  Cl        5.2306546630   -0.1740622171   -3.0209721772
     19  C         2.6964727291   -1.0559605014   -2.4246282206
     20  Cl        2.9025550542   -2.3373500461   -3.5907304688
     21  C         1.4982288678   -0.9698711714   -1.7252030029
     22  H         0.7227987537   -1.6993037417   -1.9231409996
   Point Group: c1    Number of degrees of freedom:    60


   Energy is  -3221.136336476

 Hessian updated using BFGS update

 56 Hessian modes will be used to form the next step
  Hessian Eigenvalues:
     0.008639    0.019201    0.019501    0.023149    0.023345    0.023608
     0.023681    0.023777    0.023938    0.024044    0.024089    0.024103
     0.024113    0.024120    0.024138    0.024141    0.024151    0.024462
     0.028449    0.159688    0.159990    0.160000    0.161109    0.220472
     0.230022    0.232948    0.239747    0.242924    0.249968    0.249991
     0.249992    0.249997    0.251231    0.261692    0.284123    0.300929
     0.301038    0.301623    0.313767    0.351790    0.356555    0.356665
     0.356675    0.364258    0.429818    0.430918    0.433539    0.462429
     0.464322    0.469049    0.472346    0.477466    0.478204    0.479135
     0.481118    0.540477

 Minimum search - taking simple RFO step
 Searching for Lamda that Minimizes Along All modes
 Value Taken    Lamda =  -0.00046194
 Step Taken.  Stepsize is  0.192793

                             Maximum     Tolerance    Cnvgd?
         Gradient           0.004520      0.000300      NO
         Displacement       0.164160      0.001200      NO
         Energy change     -0.000510      0.000001      NO


 New Cartesian Coordinates Obtained by Inverse Iteration

 Displacement from previous Coordinates is:  0.692240
 ----------------------------------------------------------------
             Standard Nuclear Orientation (Angstroms)
    I     Atom           X                Y                Z
 ----------------------------------------------------------------
    1      C      -0.0148516243     0.0533561577    -0.0274838127
    2      C      -0.0166384278    -0.2254363329     1.3423965113
    3      H       0.9218296401    -0.4259072218     1.8442220979
    4      C      -1.1935266466    -0.2564022645     2.0821083793
    5      Cl     -1.1111942780    -0.6195632256     3.7847850979
    6      C      -2.4130130956    -0.0006771817     1.4463394263
    7      Cl     -3.9211075236    -0.0242459332     2.3183282184
    8      C      -2.4346827729     0.2854368836     0.0845081506
    9      H      -3.3756429681     0.4929906089    -0.4053793425
   10      C      -1.2471692237     0.3109794180    -0.6379163412
   11      Cl     -1.3323643461     0.7084946715    -2.3459139972
   12      C       1.2709962913     0.0319435304    -0.7770697791
   13      C       2.2752546303     0.9881108739    -0.5917430485
   14      Cl      2.0336266218     2.3355328062     0.5065220889
   15      C       3.4812417939     0.9160745225    -1.2796687593
   16      H       4.2422137079     1.6683641110    -1.1272355371
   17      C       3.7090579063    -0.1251476797    -2.1746370370
   18      Cl      5.2343965265    -0.1837014262    -3.0139727421
   19      C       2.7191889476    -1.0915935984    -2.3823812268
   20      Cl      2.9542062335    -2.4125578216    -3.4946057336
   21      C       1.5194492619    -1.0013513790    -1.6852142194
   22      H       0.7587066124    -1.7534150349    -1.8516129093
 ----------------------------------------------------------------
 Nuclear Repulsion Energy =        1975.50732826 hartrees
 There are       89 alpha and       89 beta electrons
 Applying Cartesian multipole field
    Component          Value
    ---------          -----
     (2,0,0)        1.00000E-12
     (0,2,0)        2.00000E-11
     (0,0,2)       -3.00000E-11
 Nucleus-field energy     =    -0.0000000798 hartrees
 Requested basis set is 6-311++G(d,p)
 There are 170 shells and 472 basis functions
 A cutoff of  1.0D-15 yielded  10769 shell pairs
 There are     91172 function pairs (     97955 Cartesian)
 Smallest overlap matrix eigenvalue = 2.45E-07
 Linear dependence detected in AO basis
 Number of orthogonalized atomic orbitals = 467
 Maximum deviation from orthogonality = 2.685E-10
 Guess from superposition of atomic densities
 Warning:  Energy on first SCF cycle will be non-variational
 SAD guess density has 178.000000 electrons

 -----------------------------------------------------------------------
  General SCF calculation program by
  Eric Jon Sundstrom, Paul Horn, Yuezhi Mao, Dmitri Zuev, Alec White,
  David Stuck, Shaama M.S., Shane Yost, Joonho Lee, David Small,
  Daniel Levine, Susi Lehtola, Hugh Burton, Evgeny Epifanovsky,
  Bang C. Huynh
 -----------------------------------------------------------------------
 Exchange:     0.2000 Hartree-Fock + 0.0800 Slater + 0.7200 B88
 Correlation:  0.1900 VWN1RPA + 0.8100 LYP
 Using SG-1 standard quadrature grid
 using 6 threads for integral computing
 -------------------------------------------------------
 OpenMP Integral computing Module                
 Release: version 2.0, May 2017, Q-Chem Inc. Pleasanton 
 -------------------------------------------------------
 A restricted SCF calculation will be
 performed using DIIS
 SCF converges when DIIS error is below 1.0e-08
 ---------------------------------------
  Cycle       Energy         DIIS error
 ---------------------------------------
    1   -3225.3528014223      2.82e-02  
    2   -3221.0103513282      2.14e-03  
    3   -3220.9282050330      2.65e-03  
    4   -3221.1214944392      6.98e-04  
    5   -3221.1336186539      3.24e-04  
    6   -3221.1364198417      9.14e-05  
    7   -3221.1366256325      2.47e-05  
    8   -3221.1366387487      9.93e-06  
    9   -3221.1366415160      2.26e-06  
   10   -3221.1366416455      1.01e-06  
   11   -3221.1366416750      1.39e-07  
   12   -3221.1366416757      4.68e-08  
   13   -3221.1366416759      1.66e-08  
   14   -3221.1366416756      7.13e-09  Convergence criterion met
 ---------------------------------------
 SCF time:   CPU 690.00s  wall 122.00s 
 SCF   energy in the final basis set =    -3221.1366416756
 Total energy in the final basis set =    -3221.1366416756

 --------------------------------------------------------------

                    Orbital Energies (a.u.)
 --------------------------------------------------------------

 Alpha MOs
 -- Occupied --
********-101.5784-101.5769-101.5768-101.5768-101.5768 -10.2756 -10.2756
-10.2723 -10.2723 -10.2720 -10.2719 -10.2352 -10.2349 -10.2234 -10.2234
-10.2231 -10.2231  -9.4931  -9.4930  -9.4915  -9.4915  -9.4914  -9.4914
 -7.2579  -7.2578  -7.2563  -7.2563  -7.2561  -7.2560  -7.2479  -7.2478
 -7.2472  -7.2472  -7.2463  -7.2463  -7.2462  -7.2462  -7.2459  -7.2459
 -7.2457  -7.2457  -0.9533  -0.9447  -0.9135  -0.9039  -0.8840  -0.8821
 -0.8543  -0.8434  -0.8035  -0.7719  -0.7562  -0.7369  -0.6656  -0.6610
 -0.6376  -0.6065  -0.5537  -0.5423  -0.5300  -0.5256  -0.5005  -0.4887
 -0.4699  -0.4674  -0.4670  -0.4512  -0.4482  -0.4372  -0.4173  -0.4146
 -0.4092  -0.3972  -0.3923  -0.3708  -0.3693  -0.3521  -0.3502  -0.3445
 -0.3409  -0.3360  -0.3318  -0.3295  -0.3288  -0.2917  -0.2828  -0.2699
 -0.2639
 -- Virtual --
 -0.0702  -0.0611  -0.0529  -0.0454  -0.0329  -0.0277  -0.0111  -0.0054
  0.0010   0.0014   0.0107   0.0179   0.0228   0.0238   0.0310   0.0386
  0.0401   0.0479   0.0492   0.0556   0.0584   0.0636   0.0683   0.0690
  0.0794   0.0812   0.0891   0.0899   0.0945   0.0961   0.0968   0.1016
  0.1066   0.1072   0.1096   0.1128   0.1145   0.1166   0.1194   0.1203
  0.1221   0.1260   0.1273   0.1317   0.1348   0.1352   0.1400   0.1463
  0.1479   0.1489   0.1575   0.1605   0.1677   0.1704   0.1731   0.1747
  0.1789   0.1844   0.1958   0.1963   0.2034   0.2045   0.2047   0.2109
  0.2187   0.2194   0.2282   0.2307   0.2344   0.2384   0.2421   0.2432
  0.2460   0.2517   0.2533   0.2548   0.2574   0.2596   0.2675   0.2703
  0.2743   0.2777   0.2820   0.2841   0.2930   0.2947   0.2993   0.3060
  0.3085   0.3129   0.3155   0.3174   0.3263   0.3333   0.3400   0.3623
  0.4008   0.4026   0.4089   0.4208   0.4315   0.4393   0.4429   0.4439
  0.4506   0.4602   0.4673   0.4707   0.4749   0.4753   0.4835   0.4837
  0.4867   0.4896   0.5033   0.5103   0.5289   0.5329   0.5409   0.5482
  0.5622   0.5635   0.5658   0.5716   0.5831   0.5849   0.5945   0.6005
  0.6090   0.6126   0.6217   0.6276   0.6355   0.6446   0.6507   0.6617
  0.6636   0.6729   0.6737   0.6749   0.6758   0.6947   0.6986   0.7151
  0.7268   0.7353   0.7626   0.7862   0.7918   0.8010   0.8176   0.8248
  0.8284   0.8339   0.8361   0.8386   0.8392   0.8414   0.8422   0.8493
  0.8498   0.8533   0.8559   0.8602   0.8625   0.8724   0.8796   0.8799
  0.8910   0.8961   0.8996   0.8998   0.9094   0.9120   0.9200   0.9203
  0.9247   0.9272   0.9333   0.9433   0.9464   0.9476   0.9503   0.9675
  0.9747   0.9854   0.9862   0.9925   1.0001   1.0167   1.0167   1.0348
  1.0451   1.0766   1.0988   1.1284   1.1368   1.1541   1.1692   1.1996
  1.2088   1.2152   1.2216   1.2259   1.2429   1.2542   1.2616   1.2669
  1.2788   1.2835   1.2955   1.3002   1.3124   1.3230   1.3378   1.3686
  1.3701   1.4333   1.4403   1.4820   1.4936   1.5319   1.5343   1.5576
  1.5625   1.5700   1.5707   1.6098   1.6143   1.6484   1.6485   1.6806
  1.7189   1.7228   1.7303   1.7319   1.7487   1.7965   1.8058   1.8382
  1.8404   1.8608   1.8677   1.9065   1.9117   1.9146   1.9334   1.9628
  1.9789   1.9871   2.0038   2.0145   2.0281   2.0284   2.0627   2.0889
  2.1088   2.1126   2.1310   2.1955   2.2234   2.2271   2.2338   2.2354
  2.2527   2.2686   2.2795   2.2799   2.2820   2.2934   2.3167   2.3389
  2.3644   2.3839   2.4154   2.4197   2.4425   2.4529   2.4845   2.4856
  2.4899   2.5103   2.5256   2.5512   2.5608   2.5694   2.5918   2.5982
  2.6081   2.6348   2.6685   2.6738   2.7090   2.7111   2.7374   2.7386
  2.7506   2.7615   2.7645   2.7782   2.7788   2.8183   2.8289   2.8299
  2.8602   2.8952   2.9650   2.9755   3.0401   3.0708   3.0788   3.0791
  3.1178   3.1352   3.1355   3.1543   3.2087   3.2615   3.2626   3.3452
  3.3470   3.4654   3.5141   3.5244   3.5476   3.6898   3.7633   3.8118
  3.8291   3.8972   3.9321   4.1143   4.1202   4.3355   4.7957   4.8187
  9.7538   9.7588   9.7894   9.7949   9.7978   9.8257  23.3574  23.5084
 23.8195  23.8308  23.8769  23.8859  23.9318  23.9919  24.0341  24.0486
 24.0850  24.1266  25.7766  25.7797  25.8592  25.8635  25.8942  25.9044
 26.0820  26.0913  26.1204  26.1373  26.3043  26.3581  26.4998  26.5029
 26.6778  26.7164  26.7884  26.8456 215.7472 215.7488 215.7841 215.7911
215.7960 215.8312
 --------------------------------------------------------------

          Ground-State Mulliken Net Atomic Charges

     Atom                 Charge (a.u.)
  ----------------------------------------
      1 C                     0.049927
      2 C                    -1.185817
      3 H                     0.222649
      4 C                     0.053440
      5 Cl                    0.610525
      6 C                     0.162936
      7 Cl                    0.525985
      8 C                    -0.719240
      9 H                     0.232909
     10 C                    -0.397295
     11 Cl                    0.449141
     12 C                     0.046516
     13 C                    -0.400562
     14 Cl                    0.449482
     15 C                    -0.719624
     16 H                     0.232962
     17 C                     0.160453
     18 Cl                    0.526742
     19 C                     0.054670
     20 Cl                    0.609227
     21 C                    -1.187405
     22 H                     0.222380
  ----------------------------------------
  Sum of atomic charges =     0.000000

 -----------------------------------------------------------------
                    Cartesian Multipole Moments
 -----------------------------------------------------------------
    Charge (ESU x 10^10)
                 0.0000
    Dipole Moment (Debye)
         X       0.0051      Y      -0.0308      Z       0.0106
       Tot       0.0330
    Quadrupole Moments (Debye-Ang)
        XX    -144.3889     XY       2.2529     YY    -145.9283
        XZ       5.5527     YZ      -0.7420     ZZ    -151.2099
    Octopole Moments (Debye-Ang^2)
       XXX    -287.2957    XXY      23.0606    XYY     -91.5310
       YYY       8.8725    XXZ      58.0786    XYZ      -8.0629
       YYZ      53.0928    XZZ     -96.5449    YZZ       4.8894
       ZZZ     171.4414
    Hexadecapole Moments (Debye-Ang^3)
      XXXX   -6526.1726   XXXY     194.2490   XXYY   -1317.3360
      XYYY     136.3582   YYYY   -1248.2258   XXXZ    1840.9960
      XXYZ    -117.1139   XYYZ     611.3239   YYYZ    -238.2472
      XXZZ   -1900.5160   XYZZ      47.8230   YYZZ    -958.8790
      XZZZ    1874.1813   YZZZ    -271.5228   ZZZZ   -4552.1499
 -----------------------------------------------------------------
 Calculating analytic gradient of the SCF energy
 Gradient of SCF Energy
            1           2           3           4           5           6
    1   0.0002540  -0.0000294   0.0003987   0.0003311  -0.0002510  -0.0005260
    2   0.0002491   0.0003502   0.0000883  -0.0002752   0.0001924  -0.0001338
    3  -0.0011323  -0.0001309   0.0001241   0.0011046  -0.0006887   0.0005619
            7           8           9          10          11          12
    1   0.0006131  -0.0003914   0.0000589   0.0001795   0.0004778  -0.0003457
    2  -0.0000184   0.0000535   0.0000038  -0.0004368  -0.0000100   0.0010141
    3  -0.0002818  -0.0006652   0.0001593   0.0008209  -0.0002660   0.0006241
           13          14          15          16          17          18
    1  -0.0001223  -0.0006093   0.0002958  -0.0000571   0.0005551  -0.0005887
    2  -0.0008128  -0.0002606   0.0006038  -0.0001571  -0.0002309  -0.0000341
    3  -0.0003022   0.0002060   0.0005104  -0.0001399  -0.0005017   0.0003166
           19          20          21          22
    1  -0.0000568   0.0001163   0.0001026  -0.0004051
    2  -0.0010284   0.0006230   0.0001886   0.0000310
    3  -0.0007786   0.0004571   0.0000953  -0.0000930
 Max gradient component =       1.132E-03
 RMS gradient           =       4.558E-04
 Gradient time:  CPU 221.67 s  wall 37.16 s
 Geometry Optimization Parameters
   NAtoms,    NIC,     NZ,  NCons,   NDum,   NFix, NCnnct, MaxDiis
       22     155      22       0       0       0       0       0

 Cartesian Hessian Update
 Hessian updated using BFGS update


** GEOMETRY OPTIMIZATION IN DELOCALIZED INTERNAL COORDINATES **
   Searching for a Minimum

   Optimization Cycle:   5

                       Coordinates (Angstroms)
     ATOM                X               Y               Z
      1  C        -0.0148516243    0.0533561577   -0.0274838127
      2  C        -0.0166384278   -0.2254363329    1.3423965113
      3  H         0.9218296401   -0.4259072218    1.8442220979
      4  C        -1.1935266466   -0.2564022645    2.0821083793
      5  Cl       -1.1111942780   -0.6195632256    3.7847850979
      6  C        -2.4130130956   -0.0006771817    1.4463394263
      7  Cl       -3.9211075236   -0.0242459332    2.3183282184
      8  C        -2.4346827729    0.2854368836    0.0845081506
      9  H        -3.3756429681    0.4929906089   -0.4053793425
     10  C        -1.2471692237    0.3109794180   -0.6379163412
     11  Cl       -1.3323643461    0.7084946715   -2.3459139972
     12  C         1.2709962913    0.0319435304   -0.7770697791
     13  C         2.2752546303    0.9881108739   -0.5917430485
     14  Cl        2.0336266218    2.3355328062    0.5065220889
     15  C         3.4812417939    0.9160745225   -1.2796687593
     16  H         4.2422137079    1.6683641110   -1.1272355371
     17  C         3.7090579063   -0.1251476797   -2.1746370370
     18  Cl        5.2343965265   -0.1837014262   -3.0139727421
     19  C         2.7191889476   -1.0915935984   -2.3823812268
     20  Cl        2.9542062335   -2.4125578216   -3.4946057336
     21  C         1.5194492619   -1.0013513790   -1.6852142194
     22  H         0.7587066124   -1.7534150349   -1.8516129093
   Point Group: c1    Number of degrees of freedom:    60


   Energy is  -3221.136641676

 Hessian updated using BFGS update

 59 Hessian modes will be used to form the next step
  Hessian Eigenvalues:
     0.006094    0.019474    0.019529    0.023237    0.023566    0.023623
     0.023761    0.023844    0.023939    0.024053    0.024090    0.024106
     0.024118    0.024134    0.024139    0.024148    0.024185    0.024449
     0.028505    0.159740    0.159993    0.160028    0.161099    0.218380
     0.230023    0.232948    0.239752    0.242362    0.249969    0.249991
     0.249992    0.250000    0.250000    0.250073    0.256634    0.260687
     0.285161    0.301022    0.301033    0.301266    0.302376    0.315283
     0.348412    0.356616    0.356666    0.356841    0.358604    0.429910
     0.431042    0.434166    0.462654    0.464479    0.469146    0.472469
     0.477649    0.478210    0.479185    0.481119    0.505348

 Minimum search - taking simple RFO step
 Searching for Lamda that Minimizes Along All modes
 Value Taken    Lamda =  -0.00014160
 Step Taken.  Stepsize is  0.126921

                             Maximum     Tolerance    Cnvgd?
         Gradient           0.001827      0.000300      NO
         Displacement       0.105391      0.001200      NO
         Energy change     -0.000305      0.000001      NO


 New Cartesian Coordinates Obtained by Inverse Iteration

 Displacement from previous Coordinates is:  0.434741
 ----------------------------------------------------------------
             Standard Nuclear Orientation (Angstroms)
    I     Atom           X                Y                Z
 ----------------------------------------------------------------
    1      C      -0.0129818970     0.0501238044    -0.0214345124
    2      C      -0.0226163315    -0.2634260796     1.3403533061
    3      H       0.9108268880    -0.4923589625     1.8384922512
    4      C      -1.2017645628    -0.2902651866     2.0769599168
    5      Cl     -1.1283249220    -0.6980280529     3.7705374368
    6      C      -2.4147216681     0.0039352181     1.4453292418
    7      Cl     -3.9267034434    -0.0144102548     2.3130386855
    8      C      -2.4278506134     0.3223745865     0.0909479233
    9      H      -3.3641724705     0.5556298264    -0.3965888342
   10      C      -1.2386549089     0.3444124878    -0.6284027582
   11      Cl     -1.3128022530     0.7751581549    -2.3280871668
   12      C       1.2750920886     0.0277251887    -0.7714478166
   13      C       2.2633866648     1.0063265311    -0.6165517577
   14      Cl      2.0092648297     2.3742324866     0.4527539081
   15      C       3.4656992840     0.9376249836    -1.3108658714
   16      H       4.2146419523     1.7064310156    -1.1813024848
   17      C       3.7064860092    -0.1213528028    -2.1805004960
   18      Cl      5.2285305059    -0.1737083019    -3.0285892997
   19      C       2.7325668323    -1.1098298178    -2.3573191635
   20      Cl      2.9807007702    -2.4531649606    -3.4405541869
   21      C       1.5356498206    -1.0234850426    -1.6546847719
   22      H       0.7877246919    -1.7926603378    -1.7977080645
 ----------------------------------------------------------------
 Nuclear Repulsion Energy =        1974.75011857 hartrees
 There are       89 alpha and       89 beta electrons
 Applying Cartesian multipole field
    Component          Value
    ---------          -----
     (2,0,0)        1.00000E-12
     (0,2,0)        2.00000E-11
     (0,0,2)       -3.00000E-11
 Nucleus-field energy     =    -0.0000000778 hartrees
 Requested basis set is 6-311++G(d,p)
 There are 170 shells and 472 basis functions
 A cutoff of  1.0D-15 yielded  10752 shell pairs
 There are     90965 function pairs (     97711 Cartesian)
 Smallest overlap matrix eigenvalue = 2.39E-07
 Linear dependence detected in AO basis
 Number of orthogonalized atomic orbitals = 467
 Maximum deviation from orthogonality = 3.039E-10
 Guess from superposition of atomic densities
 Warning:  Energy on first SCF cycle will be non-variational
 SAD guess density has 178.000000 electrons

 -----------------------------------------------------------------------
  General SCF calculation program by
  Eric Jon Sundstrom, Paul Horn, Yuezhi Mao, Dmitri Zuev, Alec White,
  David Stuck, Shaama M.S., Shane Yost, Joonho Lee, David Small,
  Daniel Levine, Susi Lehtola, Hugh Burton, Evgeny Epifanovsky,
  Bang C. Huynh
 -----------------------------------------------------------------------
 Exchange:     0.2000 Hartree-Fock + 0.0800 Slater + 0.7200 B88
 Correlation:  0.1900 VWN1RPA + 0.8100 LYP
 Using SG-1 standard quadrature grid
 using 6 threads for integral computing
 -------------------------------------------------------
 OpenMP Integral computing Module                
 Release: version 2.0, May 2017, Q-Chem Inc. Pleasanton 
 -------------------------------------------------------
 A restricted SCF calculation will be
 performed using DIIS
 SCF converges when DIIS error is below 1.0e-08
 ---------------------------------------
  Cycle       Energy         DIIS error
 ---------------------------------------
    1   -3225.3475814146      2.82e-02  
    2   -3221.0104626680      2.14e-03  
    3   -3220.9285418823      2.65e-03  
    4   -3221.1215759155      6.98e-04  
    5   -3221.1337105661      3.24e-04  
    6   -3221.1365103798      9.16e-05  
    7   -3221.1367168872      2.46e-05  
    8   -3221.1367299609      1.00e-05  
    9   -3221.1367327848      2.29e-06  
   10   -3221.1367329186      1.01e-06  
   11   -3221.1367329480      1.38e-07  
   12   -3221.1367329486      4.72e-08  
   13   -3221.1367329487      1.78e-08  
   14   -3221.1367329488      7.13e-09  Convergence criterion met
 ---------------------------------------
 SCF time:   CPU 689.01s  wall 121.00s 
 SCF   energy in the final basis set =    -3221.1367329488
 Total energy in the final basis set =    -3221.1367329488

 --------------------------------------------------------------

                    Orbital Energies (a.u.)
 --------------------------------------------------------------

 Alpha MOs
 -- Occupied --
********-101.5784-101.5769-101.5769-101.5768-101.5767 -10.2757 -10.2756
-10.2723 -10.2723 -10.2721 -10.2721 -10.2353 -10.2350 -10.2234 -10.2233
-10.2232 -10.2231  -9.4930  -9.4930  -9.4915  -9.4914  -9.4914  -9.4914
 -7.2579  -7.2578  -7.2563  -7.2562  -7.2562  -7.2560  -7.2479  -7.2477
 -7.2472  -7.2472  -7.2463  -7.2463  -7.2462  -7.2462  -7.2458  -7.2458
 -7.2458  -7.2457  -0.9532  -0.9446  -0.9134  -0.9037  -0.8838  -0.8820
 -0.8544  -0.8433  -0.8034  -0.7720  -0.7562  -0.7369  -0.6658  -0.6603
 -0.6380  -0.6065  -0.5536  -0.5415  -0.5312  -0.5256  -0.5003  -0.4887
 -0.4697  -0.4673  -0.4670  -0.4509  -0.4484  -0.4373  -0.4172  -0.4149
 -0.4086  -0.3970  -0.3922  -0.3705  -0.3693  -0.3520  -0.3502  -0.3439
 -0.3407  -0.3360  -0.3320  -0.3297  -0.3288  -0.2909  -0.2834  -0.2696
 -0.2648
 -- Virtual --
 -0.0688  -0.0612  -0.0526  -0.0470  -0.0335  -0.0279  -0.0112  -0.0053
  0.0012   0.0013   0.0103   0.0178   0.0227   0.0236   0.0307   0.0388
  0.0407   0.0482   0.0489   0.0550   0.0582   0.0636   0.0681   0.0692
  0.0796   0.0814   0.0881   0.0897   0.0943   0.0960   0.0972   0.1020
  0.1063   0.1075   0.1088   0.1129   0.1144   0.1161   0.1192   0.1204
  0.1220   0.1261   0.1274   0.1306   0.1346   0.1348   0.1390   0.1462
  0.1480   0.1496   0.1577   0.1604   0.1676   0.1702   0.1733   0.1748
  0.1789   0.1833   0.1952   0.1963   0.2033   0.2047   0.2050   0.2111
  0.2182   0.2188   0.2281   0.2301   0.2334   0.2369   0.2409   0.2452
  0.2462   0.2508   0.2535   0.2542   0.2570   0.2606   0.2660   0.2705
  0.2758   0.2772   0.2818   0.2820   0.2929   0.2941   0.2986   0.3069
  0.3090   0.3142   0.3166   0.3174   0.3269   0.3324   0.3430   0.3624
  0.4009   0.4048   0.4080   0.4227   0.4313   0.4396   0.4433   0.4439
  0.4504   0.4600   0.4657   0.4702   0.4747   0.4750   0.4836   0.4846
  0.4862   0.4884   0.5048   0.5109   0.5279   0.5326   0.5394   0.5481
  0.5635   0.5641   0.5668   0.5703   0.5829   0.5844   0.5940   0.5997
  0.6104   0.6137   0.6223   0.6299   0.6342   0.6450   0.6513   0.6604
  0.6647   0.6715   0.6723   0.6757   0.6781   0.6950   0.6977   0.7136
  0.7267   0.7354   0.7623   0.7865   0.7911   0.8000   0.8190   0.8235
  0.8269   0.8342   0.8370   0.8389   0.8403   0.8413   0.8435   0.8488
  0.8506   0.8530   0.8571   0.8594   0.8638   0.8714   0.8797   0.8799
  0.8916   0.8962   0.8980   0.8994   0.9097   0.9129   0.9193   0.9198
  0.9261   0.9270   0.9361   0.9439   0.9462   0.9497   0.9502   0.9696
  0.9736   0.9846   0.9884   0.9949   0.9988   1.0151   1.0199   1.0325
  1.0437   1.0791   1.1012   1.1275   1.1410   1.1539   1.1735   1.2014
  1.2104   1.2134   1.2216   1.2259   1.2433   1.2544   1.2628   1.2679
  1.2781   1.2858   1.2932   1.3002   1.3127   1.3249   1.3390   1.3681
  1.3749   1.4267   1.4412   1.4789   1.4916   1.5352   1.5353   1.5580
  1.5626   1.5681   1.5706   1.6082   1.6142   1.6483   1.6504   1.6795
  1.7191   1.7273   1.7282   1.7312   1.7489   1.7962   1.8049   1.8344
  1.8382   1.8571   1.8647   1.9084   1.9131   1.9152   1.9324   1.9652
  1.9802   1.9896   2.0074   2.0126   2.0269   2.0277   2.0639   2.0895
  2.1109   2.1120   2.1297   2.1946   2.2243   2.2272   2.2338   2.2352
  2.2515   2.2653   2.2787   2.2820   2.2828   2.2930   2.3154   2.3415
  2.3655   2.3829   2.4172   2.4197   2.4414   2.4522   2.4808   2.4873
  2.4911   2.5104   2.5262   2.5497   2.5589   2.5706   2.5930   2.5970
  2.6090   2.6310   2.6698   2.6758   2.7066   2.7094   2.7369   2.7381
  2.7529   2.7644   2.7647   2.7741   2.7789   2.8211   2.8313   2.8338
  2.8540   2.8947   2.9663   2.9760   3.0412   3.0721   3.0806   3.0814
  3.1169   3.1324   3.1363   3.1543   3.2087   3.2590   3.2655   3.3443
  3.3477   3.4669   3.5158   3.5253   3.5481   3.6901   3.7649   3.8122
  3.8292   3.8971   3.9330   4.1143   4.1202   4.3295   4.7969   4.8175
  9.7556   9.7586   9.7889   9.7948   9.7989   9.8254  23.3588  23.5080
 23.8195  23.8311  23.8757  23.8862  23.9303  23.9921  24.0342  24.0500
 24.0856  24.1293  25.7761  25.7792  25.8592  25.8632  25.8882  25.9087
 26.0806  26.0898  26.1237  26.1336  26.3038  26.3585  26.5001  26.5023
 26.6769  26.7193  26.7885  26.8495 215.7486 215.7491 215.7834 215.7910
215.7976 215.8313
 --------------------------------------------------------------

          Ground-State Mulliken Net Atomic Charges

     Atom                 Charge (a.u.)
  ----------------------------------------
      1 C                     0.034582
      2 C                    -1.161172
      3 H                     0.223487
      4 C                    -0.022299
      5 Cl                    0.608325
      6 C                     0.178507
      7 Cl                    0.526497
      8 C                    -0.626303
      9 H                     0.234320
     10 C                    -0.436988
     11 Cl                    0.448115
     12 C                     0.024488
     13 C                    -0.428575
     14 Cl                    0.445643
     15 C                    -0.631268
     16 H                     0.234147
     17 C                     0.178616
     18 Cl                    0.527085
     19 C                    -0.024480
     20 Cl                    0.608211
     21 C                    -1.164315
     22 H                     0.223377
  ----------------------------------------
  Sum of atomic charges =     0.000000

 -----------------------------------------------------------------
                    Cartesian Multipole Moments
 -----------------------------------------------------------------
    Charge (ESU x 10^10)
                 0.0000
    Dipole Moment (Debye)
         X       0.0033      Y      -0.0263      Z       0.0105
       Tot       0.0285
    Quadrupole Moments (Debye-Ang)
        XX    -144.5616     XY       2.1861     YY    -145.8164
        XZ       5.5179     YZ      -0.8209     ZZ    -151.2132
    Octopole Moments (Debye-Ang^2)
       XXX    -287.8237    XXY      23.6197    XYY     -91.3170
       YYY       8.6847    XXZ      57.9657    XYZ      -8.4154
       YYZ      53.1542    XZZ     -96.2549    YZZ       5.0020
       ZZZ     171.7528
    Hexadecapole Moments (Debye-Ang^3)
      XXXX   -6532.0155   XXXY     200.7012   XXYY   -1324.8770
      XYYY     143.5791   YYYY   -1299.6301   XXXZ    1852.0714
      XXYZ    -110.2823   XYYZ     614.5602   YYYZ    -213.5198
      XXZZ   -1891.7454   XYZZ      50.6038   YYZZ    -959.4837
      XZZZ    1885.1817   YZZZ    -250.4985   ZZZZ   -4508.1435
 -----------------------------------------------------------------
 Calculating analytic gradient of the SCF energy
 Gradient of SCF Energy
            1           2           3           4           5           6
    1  -0.0004597  -0.0000464   0.0000869   0.0003837  -0.0000751  -0.0003267
    2   0.0001538  -0.0000450   0.0000670  -0.0001770   0.0000857   0.0000536
    3  -0.0006521  -0.0000213   0.0000050   0.0008014  -0.0004510   0.0000208
            7           8           9          10          11          12
    1   0.0001233  -0.0000141  -0.0000186   0.0000511   0.0002180   0.0001735
    2  -0.0000305  -0.0000544  -0.0000211  -0.0002062  -0.0000282   0.0004181
    3  -0.0001204  -0.0003344   0.0000643   0.0006836  -0.0001406   0.0002872
           13          14          15          16          17          18
    1   0.0002177  -0.0000866  -0.0000376   0.0000084   0.0002842  -0.0001292
    2  -0.0003368   0.0000866   0.0002724  -0.0000405   0.0001190   0.0000341
    3  -0.0002061   0.0000567   0.0002462  -0.0000986   0.0000385   0.0001141
           19          20          21          22
    1  -0.0001906  -0.0000195  -0.0000055  -0.0001374
    2  -0.0008032   0.0004110  -0.0000196   0.0000613
    3  -0.0005011   0.0003068  -0.0000478  -0.0000514
 Max gradient component =       8.032E-04
 RMS gradient           =       2.629E-04
 Gradient time:  CPU 221.04 s  wall 37.06 s
 Geometry Optimization Parameters
   NAtoms,    NIC,     NZ,  NCons,   NDum,   NFix, NCnnct, MaxDiis
       22     155      22       0       0       0       0       0

 Cartesian Hessian Update
 Hessian updated using BFGS update


** GEOMETRY OPTIMIZATION IN DELOCALIZED INTERNAL COORDINATES **
   Searching for a Minimum

   Optimization Cycle:   6

                       Coordinates (Angstroms)
     ATOM                X               Y               Z
      1  C        -0.0129818970    0.0501238044   -0.0214345124
      2  C        -0.0226163315   -0.2634260796    1.3403533061
      3  H         0.9108268880   -0.4923589625    1.8384922512
      4  C        -1.2017645628   -0.2902651866    2.0769599168
      5  Cl       -1.1283249220   -0.6980280529    3.7705374368
      6  C        -2.4147216681    0.0039352181    1.4453292418
      7  Cl       -3.9267034434   -0.0144102548    2.3130386855
      8  C        -2.4278506134    0.3223745865    0.0909479233
      9  H        -3.3641724705    0.5556298264   -0.3965888342
     10  C        -1.2386549089    0.3444124878   -0.6284027582
     11  Cl       -1.3128022530    0.7751581549   -2.3280871668
     12  C         1.2750920886    0.0277251887   -0.7714478166
     13  C         2.2633866648    1.0063265311   -0.6165517577
     14  Cl        2.0092648297    2.3742324866    0.4527539081
     15  C         3.4656992840    0.9376249836   -1.3108658714
     16  H         4.2146419523    1.7064310156   -1.1813024848
     17  C         3.7064860092   -0.1213528028   -2.1805004960
     18  Cl        5.2285305059   -0.1737083019   -3.0285892997
     19  C         2.7325668323   -1.1098298178   -2.3573191635
     20  Cl        2.9807007702   -2.4531649606   -3.4405541869
     21  C         1.5356498206   -1.0234850426   -1.6546847719
     22  H         0.7877246919   -1.7926603378   -1.7977080645
   Point Group: c1    Number of degrees of freedom:    60


   Energy is  -3221.136732949

 Hessian updated using BFGS update

 60 Hessian modes will be used to form the next step
  Hessian Eigenvalues:
     0.004183    0.019397    0.019722    0.023173    0.023247    0.023618
     0.023685    0.023853    0.023966    0.024057    0.024091    0.024109
     0.024119    0.024132    0.024138    0.024140    0.024284    0.024614
     0.028432    0.159810    0.159991    0.160019    0.160511    0.224865
     0.230044    0.232945    0.239759    0.243467    0.248841    0.249980
     0.249991    0.249994    0.250000    0.250357    0.251546    0.264452
     0.286736    0.299053    0.301033    0.301036    0.301299    0.301540
     0.306314    0.352385    0.356617    0.356663    0.356791    0.360484
     0.430131    0.431632    0.435584    0.462932    0.464450    0.469030
     0.472107    0.477939    0.478311    0.479525    0.482441    0.499546

 Minimum search - taking simple RFO step
 Searching for Lamda that Minimizes Along All modes
 Value Taken    Lamda =  -0.00003982
 Step Taken.  Stepsize is  0.083228

                             Maximum     Tolerance    Cnvgd?
         Gradient           0.000746      0.000300      NO
         Displacement       0.068804      0.001200      NO
         Energy change     -0.000091      0.000001      NO


 New Cartesian Coordinates Obtained by Inverse Iteration

 Displacement from previous Coordinates is:  0.285024
 ----------------------------------------------------------------
             Standard Nuclear Orientation (Angstroms)
    I     Atom           X                Y                Z
 ----------------------------------------------------------------
    1      C      -0.0120446189     0.0414223892    -0.0192133459
    2      C      -0.0265543912    -0.2905544399     1.3377318573
    3      H       0.9032376970    -0.5386280711     1.8333334528
    4      C      -1.2068727830    -0.3102663938     2.0728971250
    5      Cl     -1.1399843152    -0.7403404514     3.7621865967
    6      C      -2.4144773551     0.0111441752     1.4455879823
    7      Cl     -3.9266460040     0.0052415923     2.3142446847
    8      C      -2.4224133131     0.3484595624     0.0959523651
    9      H      -3.3549239211     0.6020279396    -0.3888483788
   10      C      -1.2329205771     0.3621813509    -0.6233354291
   11      Cl     -1.3002534484     0.8151816575    -2.3169327485
   12      C       1.2763000441     0.0190595446    -0.7696916845
   13      C       2.2512746132     1.0131520026    -0.6317343796
   14      Cl      1.9831508331     2.3880187024     0.4244060533
   15      C       3.4521168269     0.9512136884    -1.3295250461
   16      H       4.1911505688     1.7315403773    -1.2115533358
   17      C       3.7040511416    -0.1157139331    -2.1858520359
   18      Cl      5.2235100697    -0.1595029177    -3.0401791736
   19      C       2.7442706996    -1.1203400067    -2.3432653860
   20      Cl      3.0070414542    -2.4760059707    -3.4092647713
   21      C       1.5487239994    -1.0417142863    -1.6371037621
   22      H       0.8122400463    -1.8242920275    -1.7654651551
 ----------------------------------------------------------------
 Nuclear Repulsion Energy =        1974.80048244 hartrees
 There are       89 alpha and       89 beta electrons
 Applying Cartesian multipole field
    Component          Value
    ---------          -----
     (2,0,0)        1.00000E-12
     (0,2,0)        2.00000E-11
     (0,0,2)       -3.00000E-11
 Nucleus-field energy     =    -0.0000000768 hartrees
 Requested basis set is 6-311++G(d,p)
 There are 170 shells and 472 basis functions
 A cutoff of  1.0D-15 yielded  10764 shell pairs
 There are     90996 function pairs (     97742 Cartesian)
 Smallest overlap matrix eigenvalue = 2.33E-07
 Linear dependence detected in AO basis
 Number of orthogonalized atomic orbitals = 467
 Maximum deviation from orthogonality = 4.191E-10
 Guess from superposition of atomic densities
 Warning:  Energy on first SCF cycle will be non-variational
 SAD guess density has 178.000000 electrons

 -----------------------------------------------------------------------
  General SCF calculation program by
  Eric Jon Sundstrom, Paul Horn, Yuezhi Mao, Dmitri Zuev, Alec White,
  David Stuck, Shaama M.S., Shane Yost, Joonho Lee, David Small,
  Daniel Levine, Susi Lehtola, Hugh Burton, Evgeny Epifanovsky,
  Bang C. Huynh
 -----------------------------------------------------------------------
 Exchange:     0.2000 Hartree-Fock + 0.0800 Slater + 0.7200 B88
 Correlation:  0.1900 VWN1RPA + 0.8100 LYP
 Using SG-1 standard quadrature grid
 using 6 threads for integral computing
 -------------------------------------------------------
 OpenMP Integral computing Module                
 Release: version 2.0, May 2017, Q-Chem Inc. Pleasanton 
 -------------------------------------------------------
 A restricted SCF calculation will be
 performed using DIIS
 SCF converges when DIIS error is below 1.0e-08
 ---------------------------------------
  Cycle       Energy         DIIS error
 ---------------------------------------
    1   -3225.3460512476      2.82e-02  
    2   -3221.0105291924      2.14e-03  
    3   -3220.9288754270      2.65e-03  
    4   -3221.1216180315      6.98e-04  
    5   -3221.1337370249      3.24e-04  
    6   -3221.1365336950      9.18e-05  
    7   -3221.1367410867      2.47e-05  
    8   -3221.1367541861      1.01e-05  
    9   -3221.1367570466      2.31e-06  
   10   -3221.1367571839      1.01e-06  
   11   -3221.1367572132      1.38e-07  
   12   -3221.1367572137      4.75e-08  
   13   -3221.1367572138      1.83e-08  
   14   -3221.1367572139      6.88e-09  Convergence criterion met
 ---------------------------------------
 SCF time:   CPU 689.39s  wall 122.00s 
 SCF   energy in the final basis set =    -3221.1367572139
 Total energy in the final basis set =    -3221.1367572139

 --------------------------------------------------------------

                    Orbital Energies (a.u.)
 --------------------------------------------------------------

 Alpha MOs
 -- Occupied --
********-101.5784-101.5769-101.5769-101.5768-101.5767 -10.2757 -10.2757
-10.2722 -10.2722 -10.2721 -10.2721 -10.2352 -10.2349 -10.2234 -10.2234
-10.2232 -10.2231  -9.4930  -9.4929  -9.4914  -9.4914  -9.4914  -9.4914
 -7.2578  -7.2578  -7.2563  -7.2562  -7.2561  -7.2560  -7.2478  -7.2477
 -7.2472  -7.2471  -7.2463  -7.2462  -7.2462  -7.2461  -7.2458  -7.2458
 -7.2457  -7.2456  -0.9532  -0.9446  -0.9133  -0.9036  -0.8837  -0.8818
 -0.8545  -0.8432  -0.8034  -0.7720  -0.7563  -0.7370  -0.6661  -0.6599
 -0.6382  -0.6064  -0.5536  -0.5409  -0.5320  -0.5256  -0.5002  -0.4887
 -0.4697  -0.4673  -0.4669  -0.4508  -0.4485  -0.4373  -0.4171  -0.4152
 -0.4082  -0.3969  -0.3921  -0.3703  -0.3692  -0.3520  -0.3503  -0.3436
 -0.3406  -0.3359  -0.3321  -0.3297  -0.3288  -0.2905  -0.2838  -0.2694
 -0.2653
 -- Virtual --
 -0.0681  -0.0610  -0.0525  -0.0479  -0.0338  -0.0281  -0.0112  -0.0052
  0.0012   0.0014   0.0100   0.0177   0.0226   0.0235   0.0305   0.0388
  0.0412   0.0484   0.0487   0.0546   0.0582   0.0636   0.0680   0.0694
  0.0797   0.0816   0.0875   0.0895   0.0942   0.0958   0.0975   0.1024
  0.1060   0.1076   0.1083   0.1131   0.1143   0.1159   0.1191   0.1205
  0.1220   0.1262   0.1275   0.1299   0.1344   0.1347   0.1386   0.1462
  0.1482   0.1501   0.1578   0.1603   0.1678   0.1701   0.1732   0.1752
  0.1790   0.1826   0.1947   0.1962   0.2035   0.2049   0.2054   0.2113
  0.2181   0.2187   0.2280   0.2294   0.2329   0.2362   0.2402   0.2464
  0.2466   0.2495   0.2538   0.2543   0.2568   0.2610   0.2655   0.2709
  0.2765   0.2768   0.2809   0.2820   0.2931   0.2940   0.2983   0.3073
  0.3092   0.3148   0.3160   0.3187   0.3281   0.3317   0.3453   0.3627
  0.4010   0.4063   0.4076   0.4241   0.4316   0.4399   0.4436   0.4440
  0.4505   0.4595   0.4647   0.4701   0.4744   0.4748   0.4835   0.4844
  0.4868   0.4878   0.5062   0.5113   0.5276   0.5326   0.5385   0.5480
  0.5642   0.5646   0.5678   0.5694   0.5830   0.5840   0.5939   0.5994
  0.6111   0.6143   0.6230   0.6295   0.6350   0.6452   0.6518   0.6588
  0.6654   0.6706   0.6713   0.6765   0.6794   0.6962   0.6974   0.7123
  0.7267   0.7355   0.7621   0.7869   0.7909   0.7994   0.8203   0.8227
  0.8254   0.8345   0.8375   0.8391   0.8410   0.8413   0.8449   0.8484
  0.8505   0.8525   0.8580   0.8589   0.8646   0.8705   0.8795   0.8797
  0.8923   0.8957   0.8981   0.8998   0.9100   0.9132   0.9187   0.9197
  0.9269   0.9275   0.9378   0.9441   0.9464   0.9494   0.9521   0.9707
  0.9721   0.9842   0.9904   0.9968   0.9976   1.0142   1.0211   1.0310
  1.0431   1.0811   1.1026   1.1261   1.1430   1.1536   1.1785   1.2023
  1.2115   1.2124   1.2217   1.2257   1.2438   1.2546   1.2636   1.2677
  1.2775   1.2890   1.2917   1.3002   1.3133   1.3265   1.3402   1.3674
  1.3783   1.4223   1.4416   1.4775   1.4903   1.5360   1.5375   1.5584
  1.5624   1.5661   1.5713   1.6075   1.6152   1.6487   1.6517   1.6787
  1.7191   1.7263   1.7308   1.7310   1.7495   1.7966   1.8042   1.8319
  1.8364   1.8552   1.8631   1.9095   1.9135   1.9156   1.9322   1.9666
  1.9801   1.9915   2.0103   2.0117   2.0263   2.0279   2.0647   2.0898
  2.1099   2.1144   2.1289   2.1940   2.2250   2.2270   2.2340   2.2353
  2.2509   2.2633   2.2778   2.2825   2.2847   2.2926   2.3146   2.3431
  2.3667   2.3818   2.4184   2.4197   2.4411   2.4506   2.4780   2.4887
  2.4927   2.5106   2.5270   2.5479   2.5581   2.5715   2.5939   2.5961
  2.6099   2.6283   2.6707   2.6768   2.7054   2.7092   2.7370   2.7380
  2.7531   2.7652   2.7660   2.7709   2.7789   2.8227   2.8321   2.8381
  2.8498   2.8943   2.9676   2.9765   3.0424   3.0727   3.0820   3.0833
  3.1166   3.1309   3.1374   3.1546   3.2094   3.2578   3.2682   3.3438
  3.3484   3.4675   3.5167   3.5264   3.5486   3.6902   3.7659   3.8123
  3.8292   3.8972   3.9340   4.1143   4.1204   4.3265   4.7979   4.8165
  9.7567   9.7584   9.7889   9.7948   9.8007   9.8255  23.3599  23.5080
 23.8193  23.8316  23.8759  23.8877  23.9303  23.9925  24.0340  24.0506
 24.0859  24.1311  25.7761  25.7791  25.8592  25.8630  25.8832  25.9122
 26.0808  26.0897  26.1248  26.1309  26.3061  26.3564  26.5010  26.5023
 26.6750  26.7229  26.7885  26.8528 215.7483 215.7502 215.7834 215.7911
215.7997 215.8317
 --------------------------------------------------------------

          Ground-State Mulliken Net Atomic Charges

     Atom                 Charge (a.u.)
  ----------------------------------------
      1 C                     0.015969
      2 C                    -1.136505
      3 H                     0.223921
      4 C                    -0.069517
      5 Cl                    0.607701
      6 C                     0.181290
      7 Cl                    0.526932
      8 C                    -0.560234
      9 H                     0.235232
     10 C                    -0.462683
     11 Cl                    0.446159
     12 C                     0.006545
     13 C                    -0.453109
     14 Cl                    0.445113
     15 C                    -0.566284
     16 H                     0.234983
     17 C                     0.183111
     18 Cl                    0.527383
     19 C                    -0.073090
     20 Cl                    0.607039
     21 C                    -1.143831
     22 H                     0.223877
  ----------------------------------------
  Sum of atomic charges =     0.000000

 -----------------------------------------------------------------
                    Cartesian Multipole Moments
 -----------------------------------------------------------------
    Charge (ESU x 10^10)
                -0.0000
    Dipole Moment (Debye)
         X       0.0039      Y      -0.0212      Z       0.0093
       Tot       0.0234
    Quadrupole Moments (Debye-Ang)
        XX    -144.6885     XY       2.1333     YY    -145.7156
        XZ       5.5072     YZ      -0.8773     ZZ    -151.2382
    Octopole Moments (Debye-Ang^2)
       XXX    -288.1878    XXY      23.8542    XYY     -91.1803
       YYY       8.1200    XXZ      57.9606    XYZ      -8.6182
       YYZ      53.1582    XZZ     -96.1151    YZZ       4.9853
       ZZZ     171.8632
    Hexadecapole Moments (Debye-Ang^3)
      XXXX   -6533.3529   XXXY     208.0376   XXYY   -1328.1459
      XYYY     151.7760   YYYY   -1327.4930   XXXZ    1861.5204
      XXYZ    -106.4315   XYYZ     617.3406   YYYZ    -200.0940
      XXZZ   -1886.5985   XYZZ      53.4905   YYZZ    -960.2303
      XZZZ    1894.2025   YZZZ    -238.9346   ZZZZ   -4486.5947
 -----------------------------------------------------------------
 Calculating analytic gradient of the SCF energy
 Gradient of SCF Energy
            1           2           3           4           5           6
    1  -0.0002821   0.0000047   0.0000197   0.0000448  -0.0000691   0.0000437
    2  -0.0000154   0.0000339   0.0000547  -0.0000753   0.0000341  -0.0000189
    3  -0.0001586   0.0000409  -0.0000110   0.0001535  -0.0001143  -0.0001623
            7           8           9          10          11          12
    1  -0.0000174   0.0000569  -0.0000212   0.0000231  -0.0000009   0.0002874
    2  -0.0000115  -0.0000381  -0.0000117  -0.0000965   0.0000480   0.0002913
    3   0.0000642   0.0000549  -0.0000023   0.0001163  -0.0000514   0.0000483
           13          14          15          16          17          18
    1  -0.0000844  -0.0000254  -0.0000333   0.0000147  -0.0001009   0.0000621
    2  -0.0001517  -0.0000013  -0.0001132   0.0000194   0.0001289  -0.0000452
    3  -0.0000585   0.0000545  -0.0000103  -0.0000167   0.0001148  -0.0000336
           19          20          21          22
    1   0.0000153   0.0000402   0.0000067   0.0000157
    2  -0.0001577   0.0001305  -0.0000265   0.0000221
    3  -0.0001180   0.0000641   0.0000169   0.0000085
 Max gradient component =       2.913E-04
 RMS gradient           =       9.242E-05
 Gradient time:  CPU 221.55 s  wall 37.15 s
 Geometry Optimization Parameters
   NAtoms,    NIC,     NZ,  NCons,   NDum,   NFix, NCnnct, MaxDiis
       22     155      22       0       0       0       0       0

 Cartesian Hessian Update
 Hessian updated using BFGS update


** GEOMETRY OPTIMIZATION IN DELOCALIZED INTERNAL COORDINATES **
   Searching for a Minimum

   Optimization Cycle:   7

                       Coordinates (Angstroms)
     ATOM                X               Y               Z
      1  C        -0.0120446189    0.0414223892   -0.0192133459
      2  C        -0.0265543912   -0.2905544399    1.3377318573
      3  H         0.9032376970   -0.5386280711    1.8333334528
      4  C        -1.2068727830   -0.3102663938    2.0728971250
      5  Cl       -1.1399843152   -0.7403404514    3.7621865967
      6  C        -2.4144773551    0.0111441752    1.4455879823
      7  Cl       -3.9266460040    0.0052415923    2.3142446847
      8  C        -2.4224133131    0.3484595624    0.0959523651
      9  H        -3.3549239211    0.6020279396   -0.3888483788
     10  C        -1.2329205771    0.3621813509   -0.6233354291
     11  Cl       -1.3002534484    0.8151816575   -2.3169327485
     12  C         1.2763000441    0.0190595446   -0.7696916845
     13  C         2.2512746132    1.0131520026   -0.6317343796
     14  Cl        1.9831508331    2.3880187024    0.4244060533
     15  C         3.4521168269    0.9512136884   -1.3295250461
     16  H         4.1911505688    1.7315403773   -1.2115533358
     17  C         3.7040511416   -0.1157139331   -2.1858520359
     18  Cl        5.2235100697   -0.1595029177   -3.0401791736
     19  C         2.7442706996   -1.1203400067   -2.3432653860
     20  Cl        3.0070414542   -2.4760059707   -3.4092647713
     21  C         1.5487239994   -1.0417142863   -1.6371037621
     22  H         0.8122400463   -1.8242920275   -1.7654651551
   Point Group: c1    Number of degrees of freedom:    60


   Energy is  -3221.136757214

 Hessian updated using BFGS update

 60 Hessian modes will be used to form the next step
  Hessian Eigenvalues:
     0.002986    0.019200    0.019856    0.022694    0.023336    0.023621
     0.023713    0.023890    0.023984    0.024045    0.024099    0.024115
     0.024122    0.024135    0.024139    0.024146    0.024309    0.025721
     0.028435    0.159807    0.159904    0.160053    0.160310    0.225384
     0.230017    0.232977    0.239232    0.240000    0.243610    0.249983
     0.249991    0.249998    0.250002    0.250292    0.250952    0.269674
     0.286083    0.296663    0.301034    0.301045    0.301333    0.301415
     0.308669    0.351628    0.356633    0.356684    0.356783    0.360961
     0.430124    0.430953    0.436556    0.463920    0.464563    0.470938
     0.476990    0.477897    0.478305    0.479684    0.484639    0.501885

 Minimum search - taking simple RFO step
 Searching for Lamda that Minimizes Along All modes
 Value Taken    Lamda =  -0.00000724
 Step Taken.  Stepsize is  0.042659

                             Maximum     Tolerance    Cnvgd?
         Gradient           0.000235      0.000300     YES
         Displacement       0.035507      0.001200      NO
         Energy change     -0.000024      0.000001      NO


 New Cartesian Coordinates Obtained by Inverse Iteration

 Displacement from previous Coordinates is:  0.147674
 ----------------------------------------------------------------
             Standard Nuclear Orientation (Angstroms)
    I     Atom           X                Y                Z
 ----------------------------------------------------------------
    1      C      -0.0106064650     0.0375514268    -0.0165699237
    2      C      -0.0287070939    -0.3047178537     1.3375458620
    3      H       0.8985578534    -0.5640261181     1.8321059714
    4      C      -1.2099824931    -0.3201454329     2.0714562367
    5      Cl     -1.1472991579    -0.7634332033     3.7579104087
    6      C      -2.4144252141     0.0156018284     1.4457608662
    7      Cl     -3.9276687002     0.0144200769     2.3126568447
    8      C      -2.4187091344     0.3621034578     0.0983654316
    9      H      -3.3488636673     0.6253040978    -0.3857836042
   10      C      -1.2284742071     0.3715558699    -0.6197951229
   11      Cl     -1.2904010018     0.8327644338    -2.3110488807
   12      C       1.2775875003     0.0146037464    -0.7672857668
   13      C       2.2458980624     1.0166995058    -0.6389918638
   14      Cl      1.9700350634     2.3968615092     0.4078437928
   15      C       3.4453857546     0.9583096187    -1.3394238457
   16      H       4.1790897093     1.7446809919    -1.2286008132
   17      C       3.7025850954    -0.1131245254    -2.1886615784
   18      Cl      5.2196365666    -0.1515979168    -3.0474911368
   19      C       2.7495502657    -1.1255924682    -2.3358431656
   20      Cl      3.0182822148    -2.4872503716    -3.3934397750
   21      C       1.5550048917    -1.0504510056    -1.6274636514
   22      H       0.8235014240    -1.8388331841    -1.7488708012
 ----------------------------------------------------------------
 Nuclear Repulsion Energy =        1974.91969680 hartrees
 There are       89 alpha and       89 beta electrons
 Applying Cartesian multipole field
    Component          Value
    ---------          -----
     (2,0,0)        1.00000E-12
     (0,2,0)        2.00000E-11
     (0,0,2)       -3.00000E-11
 Nucleus-field energy     =    -0.0000000763 hartrees
 Requested basis set is 6-311++G(d,p)
 There are 170 shells and 472 basis functions
 A cutoff of  1.0D-15 yielded  10767 shell pairs
 There are     91007 function pairs (     97753 Cartesian)
 Smallest overlap matrix eigenvalue = 2.29E-07
 Linear dependence detected in AO basis
 Number of orthogonalized atomic orbitals = 467
 Maximum deviation from orthogonality = 5.063E-10
 Guess from superposition of atomic densities
 Warning:  Energy on first SCF cycle will be non-variational
 SAD guess density has 178.000000 electrons

 -----------------------------------------------------------------------
  General SCF calculation program by
  Eric Jon Sundstrom, Paul Horn, Yuezhi Mao, Dmitri Zuev, Alec White,
  David Stuck, Shaama M.S., Shane Yost, Joonho Lee, David Small,
  Daniel Levine, Susi Lehtola, Hugh Burton, Evgeny Epifanovsky,
  Bang C. Huynh
 -----------------------------------------------------------------------
 Exchange:     0.2000 Hartree-Fock + 0.0800 Slater + 0.7200 B88
 Correlation:  0.1900 VWN1RPA + 0.8100 LYP
 Using SG-1 standard quadrature grid
 using 6 threads for integral computing
 -------------------------------------------------------
 OpenMP Integral computing Module                
 Release: version 2.0, May 2017, Q-Chem Inc. Pleasanton 
 -------------------------------------------------------
 A restricted SCF calculation will be
 performed using DIIS
 SCF converges when DIIS error is below 1.0e-08
 ---------------------------------------
  Cycle       Energy         DIIS error
 ---------------------------------------
    1   -3225.3452790929      2.82e-02  
    2   -3221.0105313112      2.14e-03  
    3   -3220.9288373108      2.65e-03  
    4   -3221.1215916961      6.99e-04  
    5   -3221.1337404381      3.24e-04  
    6   -3221.1365378023      9.18e-05  
    7   -3221.1367452469      2.47e-05  
    8   -3221.1367583317      1.01e-05  
    9   -3221.1367612138      2.33e-06  
   10   -3221.1367613525      1.01e-06  
   11   -3221.1367613818      1.38e-07  
   12   -3221.1367613824      4.76e-08  
   13   -3221.1367613824      1.87e-08  
   14   -3221.1367613823      6.86e-09  Convergence criterion met
 ---------------------------------------
 SCF time:   CPU 689.15s  wall 121.00s 
 SCF   energy in the final basis set =    -3221.1367613823
 Total energy in the final basis set =    -3221.1367613823

 --------------------------------------------------------------

                    Orbital Energies (a.u.)
 --------------------------------------------------------------

 Alpha MOs
 -- Occupied --
********-101.5784-101.5769-101.5768-101.5767-101.5767 -10.2757 -10.2757
-10.2722 -10.2722 -10.2721 -10.2721 -10.2351 -10.2348 -10.2234 -10.2234
-10.2232 -10.2232  -9.4930  -9.4929  -9.4914  -9.4914  -9.4914  -9.4914
 -7.2578  -7.2578  -7.2563  -7.2561  -7.2561  -7.2560  -7.2478  -7.2477
 -7.2472  -7.2471  -7.2462  -7.2462  -7.2461  -7.2461  -7.2458  -7.2457
 -7.2457  -7.2456  -0.9531  -0.9445  -0.9133  -0.9035  -0.8836  -0.8818
 -0.8545  -0.8432  -0.8034  -0.7720  -0.7562  -0.7369  -0.6662  -0.6596
 -0.6383  -0.6063  -0.5536  -0.5406  -0.5324  -0.5256  -0.5002  -0.4887
 -0.4697  -0.4672  -0.4668  -0.4507  -0.4486  -0.4373  -0.4170  -0.4153
 -0.4081  -0.3969  -0.3920  -0.3702  -0.3692  -0.3519  -0.3503  -0.3434
 -0.3405  -0.3359  -0.3322  -0.3297  -0.3288  -0.2902  -0.2840  -0.2693
 -0.2656
 -- Virtual --
 -0.0678  -0.0609  -0.0525  -0.0484  -0.0340  -0.0282  -0.0112  -0.0052
  0.0012   0.0015   0.0099   0.0176   0.0226   0.0234   0.0304   0.0389
  0.0415   0.0484   0.0486   0.0545   0.0581   0.0636   0.0680   0.0694
  0.0798   0.0816   0.0872   0.0894   0.0942   0.0957   0.0977   0.1026
  0.1058   0.1075   0.1082   0.1132   0.1143   0.1158   0.1190   0.1206
  0.1220   0.1262   0.1276   0.1295   0.1342   0.1346   0.1384   0.1462
  0.1483   0.1502   0.1578   0.1603   0.1679   0.1701   0.1731   0.1754
  0.1791   0.1823   0.1945   0.1961   0.2036   0.2050   0.2057   0.2114
  0.2180   0.2186   0.2280   0.2291   0.2327   0.2359   0.2398   0.2465
  0.2471   0.2489   0.2536   0.2548   0.2567   0.2611   0.2653   0.2712
  0.2763   0.2770   0.2806   0.2821   0.2932   0.2939   0.2982   0.3073
  0.3094   0.3151   0.3157   0.3193   0.3290   0.3313   0.3465   0.3629
  0.4010   0.4070   0.4074   0.4249   0.4318   0.4400   0.4439   0.4440
  0.4506   0.4591   0.4642   0.4700   0.4742   0.4746   0.4834   0.4843
  0.4872   0.4876   0.5070   0.5114   0.5276   0.5327   0.5381   0.5479
  0.5645   0.5649   0.5684   0.5690   0.5831   0.5838   0.5940   0.5993
  0.6114   0.6146   0.6233   0.6291   0.6357   0.6452   0.6520   0.6579
  0.6657   0.6701   0.6709   0.6768   0.6800   0.6971   0.6974   0.7116
  0.7267   0.7355   0.7620   0.7869   0.7907   0.7993   0.8208   0.8224
  0.8244   0.8347   0.8376   0.8391   0.8412   0.8414   0.8458   0.8482
  0.8503   0.8524   0.8584   0.8589   0.8651   0.8700   0.8794   0.8795
  0.8927   0.8957   0.8982   0.9001   0.9101   0.9133   0.9184   0.9196
  0.9270   0.9282   0.9387   0.9443   0.9465   0.9492   0.9531   0.9710
  0.9712   0.9841   0.9916   0.9972   0.9978   1.0138   1.0215   1.0303
  1.0430   1.0822   1.1031   1.1252   1.1438   1.1534   1.1815   1.2029
  1.2118   1.2122   1.2218   1.2256   1.2440   1.2547   1.2641   1.2675
  1.2773   1.2905   1.2918   1.3003   1.3136   1.3273   1.3409   1.3669
  1.3800   1.4201   1.4418   1.4769   1.4897   1.5363   1.5387   1.5585
  1.5623   1.5650   1.5717   1.6072   1.6160   1.6490   1.6524   1.6783
  1.7191   1.7254   1.7308   1.7328   1.7500   1.7966   1.8038   1.8306
  1.8356   1.8544   1.8623   1.9099   1.9137   1.9157   1.9321   1.9672
  1.9799   1.9924   2.0113   2.0118   2.0261   2.0280   2.0651   2.0899
  2.1094   2.1156   2.1286   2.1937   2.2253   2.2268   2.2341   2.2353
  2.2504   2.2623   2.2774   2.2826   2.2858   2.2925   2.3142   2.3439
  2.3675   2.3810   2.4191   2.4198   2.4410   2.4494   2.4767   2.4891
  2.4940   2.5106   2.5276   2.5466   2.5579   2.5720   2.5943   2.5956
  2.6106   2.6271   2.6711   2.6773   2.7049   2.7092   2.7372   2.7379
  2.7527   2.7654   2.7667   2.7691   2.7790   2.8234   2.8324   2.8406
  2.8476   2.8941   2.9683   2.9767   3.0430   3.0729   3.0827   3.0843
  3.1163   3.1299   3.1380   3.1548   3.2099   3.2571   3.2696   3.3436
  3.3488   3.4678   3.5172   3.5270   3.5489   3.6903   3.7664   3.8122
  3.8292   3.8971   3.9345   4.1144   4.1206   4.3251   4.7984   4.8158
  9.7574   9.7584   9.7890   9.7948   9.8019   9.8256  23.3606  23.5082
 23.8191  23.8318  23.8757  23.8880  23.9301  23.9924  24.0339  24.0507
 24.0858  24.1320  25.7761  25.7790  25.8592  25.8628  25.8804  25.9143
 26.0804  26.0892  26.1257  26.1301  26.3084  26.3548  26.5014  26.5022
 26.6736  26.7252  26.7888  26.8545 215.7483 215.7509 215.7835 215.7910
215.8012 215.8319
 --------------------------------------------------------------

          Ground-State Mulliken Net Atomic Charges

     Atom                 Charge (a.u.)
  ----------------------------------------
      1 C                     0.009034
      2 C                    -1.125191
      3 H                     0.224133
      4 C                    -0.092173
      5 Cl                    0.606864
      6 C                     0.181104
      7 Cl                    0.527156
      8 C                    -0.526493
      9 H                     0.235773
     10 C                    -0.478324
     11 Cl                    0.446060
     12 C                    -0.003772
     13 C                    -0.466163
     14 Cl                    0.443040
     15 C                    -0.532093
     16 H                     0.235503
     17 C                     0.182507
     18 Cl                    0.527639
     19 C                    -0.095153
     20 Cl                    0.606627
     21 C                    -1.130110
     22 H                     0.224033
  ----------------------------------------
  Sum of atomic charges =     0.000000

 -----------------------------------------------------------------
                    Cartesian Multipole Moments
 -----------------------------------------------------------------
    Charge (ESU x 10^10)
                 0.0000
    Dipole Moment (Debye)
         X       0.0034      Y      -0.0189      Z       0.0087
       Tot       0.0211
    Quadrupole Moments (Debye-Ang)
        XX    -144.7438     XY       2.1071     YY    -145.6657
        XZ       5.4973     YZ      -0.9120     ZZ    -151.2452
    Octopole Moments (Debye-Ang^2)
       XXX    -288.3143    XXY      23.9895    XYY     -91.1050
       YYY       7.8931    XXZ      57.9591    XYZ      -8.7483
       YYZ      53.2081    XZZ     -96.0082    YZZ       4.9738
       ZZZ     171.9944
    Hexadecapole Moments (Debye-Ang^3)
      XXXX   -6531.6878   XXXY     210.9187   XXYY   -1329.6116
      XYYY     154.9316   YYYY   -1342.2912   XXXZ    1866.3641
      XXYZ    -104.4922   XYYZ     618.8182   YYYZ    -192.9276
      XXZZ   -1883.5955   XYZZ      54.7349   YYZZ    -960.7194
      XZZZ    1898.9982   YZZZ    -232.7166   ZZZZ   -4475.5265
 -----------------------------------------------------------------
 Calculating analytic gradient of the SCF energy
 Gradient of SCF Energy
            1           2           3           4           5           6
    1  -0.0001387   0.0000013  -0.0000014  -0.0000093  -0.0000045   0.0000694
    2   0.0000003  -0.0000136   0.0000121   0.0000120  -0.0000232   0.0000264
    3   0.0000026   0.0000449  -0.0000063  -0.0000365   0.0000176  -0.0001091
            7           8           9          10          11          12
    1  -0.0000583  -0.0000092  -0.0000042   0.0000608  -0.0000063   0.0001411
    2  -0.0000254  -0.0000381  -0.0000176  -0.0000065  -0.0000160   0.0000546
    3   0.0000323   0.0001034  -0.0000233  -0.0000756   0.0000193  -0.0000046
           13          14          15          16          17          18
    1  -0.0000722   0.0000082   0.0000280  -0.0000085  -0.0000797   0.0000627
    2  -0.0000109  -0.0000047  -0.0000702   0.0000275   0.0000712   0.0000058
    3   0.0000684  -0.0000137  -0.0000854   0.0000137   0.0001071  -0.0000355
           19          20          21          22
    1   0.0000152   0.0000101  -0.0000289   0.0000244
    2   0.0000320  -0.0000093  -0.0000081   0.0000015
    3   0.0000377  -0.0000197  -0.0000476   0.0000102
 Max gradient component =       1.411E-04
 RMS gradient           =       4.802E-05
 Gradient time:  CPU 220.63 s  wall 37.01 s
 Geometry Optimization Parameters
   NAtoms,    NIC,     NZ,  NCons,   NDum,   NFix, NCnnct, MaxDiis
       22     155      22       0       0       0       0       0

 Cartesian Hessian Update
 Hessian updated using BFGS update


** GEOMETRY OPTIMIZATION IN DELOCALIZED INTERNAL COORDINATES **
   Searching for a Minimum

   Optimization Cycle:   8

                       Coordinates (Angstroms)
     ATOM                X               Y               Z
      1  C        -0.0106064650    0.0375514268   -0.0165699237
      2  C        -0.0287070939   -0.3047178537    1.3375458620
      3  H         0.8985578534   -0.5640261181    1.8321059714
      4  C        -1.2099824931   -0.3201454329    2.0714562367
      5  Cl       -1.1472991579   -0.7634332033    3.7579104087
      6  C        -2.4144252141    0.0156018284    1.4457608662
      7  Cl       -3.9276687002    0.0144200769    2.3126568447
      8  C        -2.4187091344    0.3621034578    0.0983654316
      9  H        -3.3488636673    0.6253040978   -0.3857836042
     10  C        -1.2284742071    0.3715558699   -0.6197951229
     11  Cl       -1.2904010018    0.8327644338   -2.3110488807
     12  C         1.2775875003    0.0146037464   -0.7672857668
     13  C         2.2458980624    1.0166995058   -0.6389918638
     14  Cl        1.9700350634    2.3968615092    0.4078437928
     15  C         3.4453857546    0.9583096187   -1.3394238457
     16  H         4.1790897093    1.7446809919   -1.2286008132
     17  C         3.7025850954   -0.1131245254   -2.1886615784
     18  Cl        5.2196365666   -0.1515979168   -3.0474911368
     19  C         2.7495502657   -1.1255924682   -2.3358431656
     20  Cl        3.0182822148   -2.4872503716   -3.3934397750
     21  C         1.5550048917   -1.0504510056   -1.6274636514
     22  H         0.8235014240   -1.8388331841   -1.7488708012
   Point Group: c1    Number of degrees of freedom:    60


   Energy is  -3221.136761382

 Hessian updated using BFGS update

 60 Hessian modes will be used to form the next step
  Hessian Eigenvalues:
     0.002159    0.019433    0.019985    0.022876    0.023399    0.023622
     0.023722    0.023878    0.023976    0.024061    0.024100    0.024116
     0.024118    0.024135    0.024139    0.024162    0.024448    0.026740
     0.028491    0.159764    0.159950    0.160021    0.160786    0.225442
     0.230014    0.233092    0.238860    0.239824    0.243942    0.249984
     0.249991    0.249999    0.250008    0.250246    0.251749    0.271998
     0.286801    0.298838    0.301035    0.301044    0.301335    0.302117
     0.309797    0.349925    0.356617    0.356676    0.356789    0.359737
     0.430085    0.430571    0.436704    0.461889    0.464519    0.470742
     0.474876    0.478101    0.478534    0.479550    0.485454    0.501705

 Minimum search - taking simple RFO step
 Searching for Lamda that Minimizes Along All modes
 Value Taken    Lamda =   0.00000000
 Step Taken.  Stepsize is  0.018324

                             Maximum     Tolerance    Cnvgd?
         Gradient           0.000091      0.000300     YES
         Displacement       0.015357      0.001200      NO
         Energy change     -0.000004      0.000001      NO


 New Cartesian Coordinates Obtained by Inverse Iteration

 Displacement from previous Coordinates is:  0.063209
 ----------------------------------------------------------------
             Standard Nuclear Orientation (Angstroms)
    I     Atom           X                Y                Z
 ----------------------------------------------------------------
    1      C      -0.0104388287     0.0361627456    -0.0163219008
    2      C      -0.0294370567    -0.3106713879     1.3365105064
    3      H       0.8970704773    -0.5743498886     1.8301915439
    4      C      -1.2107817013    -0.3248476325     2.0704557994
    5      Cl     -1.1491421538    -0.7731704134     3.7556490616
    6      C      -2.4142316326     0.0167252498     1.4460375953
    7      Cl     -3.9272969593     0.0178633924     2.3130518344
    8      C      -2.4175734201     0.3677430128     0.0997110443
    9      H      -3.3469522198     0.6354369412    -0.3834298337
   10      C      -1.2273418813     0.3758540632    -0.6183927728
   11      Cl     -1.2874621642     0.8420613088    -2.3082951123
   12      C       1.2774810089     0.0132761527    -0.7673828014
   13      C       2.2430044104     1.0186036437    -0.6429362587
   14      Cl      1.9634778722     2.4007126738     0.4003112212
   15      C       3.4424362059     0.9612408196    -1.3434500122
   16      H       4.1741612713     1.7498050372    -1.2352621753
   17      C       3.7022259712    -0.1123605684    -2.1893347097
   18      Cl      5.2190758779    -0.1495323370    -3.0483416257
   19      C       2.7519760830    -1.1279883520    -2.3325910785
   20      Cl      3.0241809476    -2.4926298972    -3.3855071459
   21      C       1.5574994517    -1.0539516438    -1.6238597635
   22      H       0.8280457076    -1.8446984360    -1.7424379312
 ----------------------------------------------------------------
 Nuclear Repulsion Energy =        1974.99057067 hartrees
 There are       89 alpha and       89 beta electrons
 Applying Cartesian multipole field
    Component          Value
    ---------          -----
     (2,0,0)        1.00000E-12
     (0,2,0)        2.00000E-11
     (0,0,2)       -3.00000E-11
 Nucleus-field energy     =    -0.0000000760 hartrees
 Requested basis set is 6-311++G(d,p)
 There are 170 shells and 472 basis functions
 A cutoff of  1.0D-15 yielded  10768 shell pairs
 There are     91011 function pairs (     97757 Cartesian)
 Smallest overlap matrix eigenvalue = 2.28E-07
 Linear dependence detected in AO basis
 Number of orthogonalized atomic orbitals = 467
 Maximum deviation from orthogonality = 2.897E-10
 Guess from superposition of atomic densities
 Warning:  Energy on first SCF cycle will be non-variational
 SAD guess density has 178.000000 electrons

 -----------------------------------------------------------------------
  General SCF calculation program by
  Eric Jon Sundstrom, Paul Horn, Yuezhi Mao, Dmitri Zuev, Alec White,
  David Stuck, Shaama M.S., Shane Yost, Joonho Lee, David Small,
  Daniel Levine, Susi Lehtola, Hugh Burton, Evgeny Epifanovsky,
  Bang C. Huynh
 -----------------------------------------------------------------------
 Exchange:     0.2000 Hartree-Fock + 0.0800 Slater + 0.7200 B88
 Correlation:  0.1900 VWN1RPA + 0.8100 LYP
 Using SG-1 standard quadrature grid
 using 6 threads for integral computing
 -------------------------------------------------------
 OpenMP Integral computing Module                
 Release: version 2.0, May 2017, Q-Chem Inc. Pleasanton 
 -------------------------------------------------------
 A restricted SCF calculation will be
 performed using DIIS
 SCF converges when DIIS error is below 1.0e-08
 ---------------------------------------
  Cycle       Energy         DIIS error
 ---------------------------------------
    1   -3225.3453127051      2.82e-02  
    2   -3221.0105240318      2.14e-03  
    3   -3220.9287634989      2.65e-03  
    4   -3221.1215708104      6.99e-04  
    5   -3221.1337401579      3.24e-04  
    6   -3221.1365383337      9.18e-05  
    7   -3221.1367457828      2.47e-05  
    8   -3221.1367588579      1.01e-05  
    9   -3221.1367617509      2.33e-06  
   10   -3221.1367618901      1.01e-06  
   11   -3221.1367619191      1.38e-07  
   12   -3221.1367619197      4.77e-08  
   13   -3221.1367619200      1.88e-08  
   14   -3221.1367619201      6.84e-09  Convergence criterion met
 ---------------------------------------
 SCF time:   CPU 689.55s  wall 122.00s 
 SCF   energy in the final basis set =    -3221.1367619201
 Total energy in the final basis set =    -3221.1367619201

 --------------------------------------------------------------

                    Orbital Energies (a.u.)
 --------------------------------------------------------------

 Alpha MOs
 -- Occupied --
********-101.5784-101.5768-101.5768-101.5767-101.5767 -10.2757 -10.2757
-10.2722 -10.2722 -10.2721 -10.2721 -10.2351 -10.2348 -10.2234 -10.2234
-10.2232 -10.2232  -9.4930  -9.4929  -9.4914  -9.4914  -9.4913  -9.4913
 -7.2578  -7.2578  -7.2563  -7.2561  -7.2561  -7.2560  -7.2478  -7.2477
 -7.2472  -7.2471  -7.2462  -7.2462  -7.2461  -7.2461  -7.2458  -7.2457
 -7.2457  -7.2456  -0.9531  -0.9445  -0.9133  -0.9035  -0.8836  -0.8818
 -0.8544  -0.8431  -0.8034  -0.7720  -0.7562  -0.7369  -0.6663  -0.6595
 -0.6383  -0.6063  -0.5536  -0.5405  -0.5326  -0.5256  -0.5002  -0.4887
 -0.4697  -0.4672  -0.4668  -0.4506  -0.4486  -0.4374  -0.4170  -0.4154
 -0.4080  -0.3969  -0.3919  -0.3702  -0.3692  -0.3519  -0.3502  -0.3433
 -0.3405  -0.3359  -0.3322  -0.3298  -0.3288  -0.2901  -0.2841  -0.2692
 -0.2657
 -- Virtual --
 -0.0677  -0.0608  -0.0526  -0.0485  -0.0340  -0.0282  -0.0112  -0.0051
  0.0012   0.0015   0.0098   0.0176   0.0226   0.0234   0.0304   0.0389
  0.0416   0.0484   0.0485   0.0544   0.0581   0.0636   0.0680   0.0694
  0.0798   0.0817   0.0871   0.0894   0.0941   0.0957   0.0977   0.1027
  0.1058   0.1074   0.1082   0.1132   0.1143   0.1158   0.1190   0.1207
  0.1220   0.1262   0.1276   0.1293   0.1342   0.1346   0.1383   0.1461
  0.1483   0.1503   0.1578   0.1603   0.1679   0.1701   0.1731   0.1755
  0.1792   0.1821   0.1944   0.1961   0.2036   0.2050   0.2058   0.2114
  0.2180   0.2186   0.2280   0.2289   0.2326   0.2358   0.2396   0.2465
  0.2474   0.2487   0.2535   0.2549   0.2567   0.2611   0.2652   0.2713
  0.2762   0.2771   0.2804   0.2821   0.2933   0.2938   0.2981   0.3073
  0.3095   0.3152   0.3156   0.3196   0.3294   0.3311   0.3470   0.3630
  0.4010   0.4073   0.4074   0.4253   0.4319   0.4401   0.4440   0.4440
  0.4507   0.4589   0.4640   0.4700   0.4742   0.4745   0.4834   0.4842
  0.4873   0.4875   0.5073   0.5115   0.5276   0.5327   0.5380   0.5479
  0.5646   0.5651   0.5686   0.5689   0.5832   0.5837   0.5940   0.5992
  0.6116   0.6147   0.6234   0.6290   0.6360   0.6453   0.6521   0.6575
  0.6659   0.6699   0.6708   0.6769   0.6802   0.6972   0.6978   0.7112
  0.7268   0.7355   0.7620   0.7870   0.7906   0.7993   0.8210   0.8223
  0.8239   0.8348   0.8377   0.8390   0.8412   0.8414   0.8462   0.8482
  0.8502   0.8524   0.8585   0.8589   0.8653   0.8698   0.8793   0.8795
  0.8929   0.8957   0.8982   0.9002   0.9101   0.9134   0.9183   0.9195
  0.9269   0.9286   0.9390   0.9443   0.9466   0.9492   0.9534   0.9706
  0.9714   0.9841   0.9922   0.9970   0.9982   1.0136   1.0217   1.0300
  1.0430   1.0827   1.1033   1.1248   1.1442   1.1534   1.1828   1.2032
  1.2117   1.2124   1.2219   1.2257   1.2441   1.2547   1.2644   1.2674
  1.2772   1.2904   1.2926   1.3003   1.3138   1.3277   1.3412   1.3667
  1.3808   1.4191   1.4420   1.4767   1.4894   1.5364   1.5392   1.5586
  1.5622   1.5646   1.5718   1.6072   1.6164   1.6491   1.6527   1.6781
  1.7192   1.7251   1.7308   1.7336   1.7503   1.7966   1.8036   1.8301
  1.8353   1.8539   1.8620   1.9101   1.9137   1.9158   1.9320   1.9675
  1.9799   1.9927   2.0112   2.0126   2.0260   2.0281   2.0654   2.0899
  2.1092   2.1162   2.1285   2.1936   2.2255   2.2268   2.2341   2.2353
  2.2502   2.2619   2.2772   2.2826   2.2863   2.2924   2.3140   2.3442
  2.3678   2.3805   2.4194   2.4199   2.4410   2.4488   2.4762   2.4893
  2.4946   2.5107   2.5278   2.5461   2.5578   2.5722   2.5946   2.5953
  2.6109   2.6267   2.6713   2.6775   2.7046   2.7092   2.7374   2.7379
  2.7524   2.7655   2.7670   2.7683   2.7790   2.8236   2.8325   2.8417
  2.8465   2.8940   2.9686   2.9768   3.0433   3.0730   3.0830   3.0848
  3.1162   3.1295   3.1383   3.1549   3.2103   3.2568   3.2703   3.3435
  3.3491   3.4679   3.5175   3.5272   3.5491   3.6903   3.7666   3.8122
  3.8292   3.8971   3.9348   4.1145   4.1206   4.3246   4.7985   4.8155
  9.7577   9.7584   9.7891   9.7948   9.8026   9.8256  23.3609  23.5083
 23.8190  23.8319  23.8757  23.8881  23.9300  23.9924  24.0338  24.0507
 24.0858  24.1323  25.7761  25.7789  25.8592  25.8628  25.8792  25.9153
 26.0803  26.0890  26.1260  26.1297  26.3095  26.3538  26.5016  26.5023
 26.6729  26.7263  26.7891  26.8552 215.7483 215.7512 215.7836 215.7910
215.8020 215.8320
 --------------------------------------------------------------

          Ground-State Mulliken Net Atomic Charges

     Atom                 Charge (a.u.)
  ----------------------------------------
      1 C                     0.007529
      2 C                    -1.121157
      3 H                     0.224179
      4 C                    -0.101767
      5 Cl                    0.606627
      6 C                     0.181976
      7 Cl                    0.527249
      8 C                    -0.513164
      9 H                     0.235985
     10 C                    -0.484472
     11 Cl                    0.445076
     12 C                    -0.005613
     13 C                    -0.471896
     14 Cl                    0.442271
     15 C                    -0.518989
     16 H                     0.235718
     17 C                     0.182939
     18 Cl                    0.527744
     19 C                    -0.104470
     20 Cl                    0.606288
     21 C                    -1.126110
     22 H                     0.224056
  ----------------------------------------
  Sum of atomic charges =     0.000000

 -----------------------------------------------------------------
                    Cartesian Multipole Moments
 -----------------------------------------------------------------
    Charge (ESU x 10^10)
                -0.0000
    Dipole Moment (Debye)
         X       0.0033      Y      -0.0186      Z       0.0084
       Tot       0.0207
    Quadrupole Moments (Debye-Ang)
        XX    -144.7585     XY       2.0942     YY    -145.6467
        XZ       5.4837     YZ      -0.9215     ZZ    -151.2426
    Octopole Moments (Debye-Ang^2)
       XXX    -288.4001    XXY      24.0500    XYY     -91.0912
       YYY       7.7973    XXZ      57.9354    XYZ      -8.7956
       YYZ      53.1958    XZZ     -95.9709    YZZ       4.9730
       ZZZ     171.9670
    Hexadecapole Moments (Debye-Ang^3)
      XXXX   -6531.3247   XXXY     212.6626   XXYY   -1330.4173
      XYYY     156.8115   YYYY   -1349.1967   XXXZ    1867.8229
      XXYZ    -103.5396   XYYZ     619.2526   YYYZ    -189.7185
      XXZZ   -1882.0987   XYZZ      55.4201   YYZZ    -960.7253
      XZZZ    1900.4806   YZZZ    -229.9139   ZZZZ   -4469.0407
 -----------------------------------------------------------------
 Calculating analytic gradient of the SCF energy
 Gradient of SCF Energy
            1           2           3           4           5           6
    1  -0.0000275   0.0000023  -0.0000030  -0.0000132   0.0000042   0.0000262
    2  -0.0000100   0.0000013   0.0000028   0.0000065  -0.0000158  -0.0000119
    3   0.0000390   0.0000165  -0.0000032  -0.0000468   0.0000242  -0.0000436
            7           8           9          10          11          12
    1  -0.0000279  -0.0000267   0.0000009   0.0000409  -0.0000032   0.0000356
    2  -0.0000123  -0.0000155  -0.0000136   0.0000017  -0.0000164   0.0000082
    3   0.0000053   0.0000534  -0.0000155  -0.0000824   0.0000269  -0.0000163
           13          14          15          16          17          18
    1  -0.0000581   0.0000008   0.0000375  -0.0000105  -0.0000266   0.0000252
    2   0.0000295  -0.0000132  -0.0000238   0.0000186   0.0000301   0.0000158
    3   0.0000382  -0.0000041  -0.0000405   0.0000164   0.0000330  -0.0000033
           19          20          21          22
    1   0.0000028   0.0000112  -0.0000052   0.0000144
    2   0.0000524  -0.0000207  -0.0000104  -0.0000034
    3   0.0000287  -0.0000112  -0.0000211   0.0000064
 Max gradient component =       8.245E-05
 RMS gradient           =       2.578E-05
 Gradient time:  CPU 221.89 s  wall 37.20 s
 Geometry Optimization Parameters
   NAtoms,    NIC,     NZ,  NCons,   NDum,   NFix, NCnnct, MaxDiis
       22     155      22       0       0       0       0       0

 Cartesian Hessian Update
 Hessian updated using BFGS update


** GEOMETRY OPTIMIZATION IN DELOCALIZED INTERNAL COORDINATES **
   Searching for a Minimum

   Optimization Cycle:   9

                       Coordinates (Angstroms)
     ATOM                X               Y               Z
      1  C        -0.0104388287    0.0361627456   -0.0163219008
      2  C        -0.0294370567   -0.3106713879    1.3365105064
      3  H         0.8970704773   -0.5743498886    1.8301915439
      4  C        -1.2107817013   -0.3248476325    2.0704557994
      5  Cl       -1.1491421538   -0.7731704134    3.7556490616
      6  C        -2.4142316326    0.0167252498    1.4460375953
      7  Cl       -3.9272969593    0.0178633924    2.3130518344
      8  C        -2.4175734201    0.3677430128    0.0997110443
      9  H        -3.3469522198    0.6354369412   -0.3834298337
     10  C        -1.2273418813    0.3758540632   -0.6183927728
     11  Cl       -1.2874621642    0.8420613088   -2.3082951123
     12  C         1.2774810089    0.0132761527   -0.7673828014
     13  C         2.2430044104    1.0186036437   -0.6429362587
     14  Cl        1.9634778722    2.4007126738    0.4003112212
     15  C         3.4424362059    0.9612408196   -1.3434500122
     16  H         4.1741612713    1.7498050372   -1.2352621753
     17  C         3.7022259712   -0.1123605684   -2.1893347097
     18  Cl        5.2190758779   -0.1495323370   -3.0483416257
     19  C         2.7519760830   -1.1279883520   -2.3325910785
     20  Cl        3.0241809476   -2.4926298972   -3.3855071459
     21  C         1.5574994517   -1.0539516438   -1.6238597635
     22  H         0.8280457076   -1.8446984360   -1.7424379312
   Point Group: c1    Number of degrees of freedom:    60


   Energy is  -3221.136761920

 Hessian updated using BFGS update

 60 Hessian modes will be used to form the next step
  Hessian Eigenvalues:
     0.001635    0.019383    0.019915    0.023046    0.023189    0.023597
     0.023682    0.023871    0.023964    0.024058    0.024075    0.024108
     0.024118    0.024131    0.024141    0.024216    0.024423    0.027983
     0.028370    0.159176    0.159949    0.160010    0.160428    0.224177
     0.230068    0.233132    0.239664    0.241764    0.245101    0.248345
     0.249984    0.249992    0.250000    0.250101    0.250941    0.271102
     0.287987    0.296779    0.299727    0.301036    0.301053    0.301466
     0.306807    0.351157    0.356629    0.356681    0.356793    0.360017
     0.430175    0.431654    0.436681    0.456931    0.464496    0.469841
     0.472071    0.478044    0.478405    0.479572    0.485240    0.503864

 Minimum search - taking simple RFO step
 Searching for Lamda that Minimizes Along All modes
 Value Taken    Lamda =   0.00000000
 Step Taken.  Stepsize is  0.007727

                             Maximum     Tolerance    Cnvgd?
         Gradient           0.000072      0.000300     YES
         Displacement       0.006546      0.001200      NO
         Energy change     -0.000001      0.000001     YES

 Final energy is   -3221.1367619201174     


 ******************************
 **  OPTIMIZATION CONVERGED  **
 ******************************

                       Coordinates (Angstroms)
     ATOM                X               Y               Z
      1  C        -0.0104388287    0.0361627456   -0.0163219008
      2  C        -0.0294370567   -0.3106713879    1.3365105064
      3  H         0.8970704773   -0.5743498886    1.8301915439
      4  C        -1.2107817013   -0.3248476325    2.0704557994
      5  Cl       -1.1491421538   -0.7731704134    3.7556490616
      6  C        -2.4142316326    0.0167252498    1.4460375953
      7  Cl       -3.9272969593    0.0178633924    2.3130518344
      8  C        -2.4175734201    0.3677430128    0.0997110443
      9  H        -3.3469522198    0.6354369412   -0.3834298337
     10  C        -1.2273418813    0.3758540632   -0.6183927728
     11  Cl       -1.2874621642    0.8420613088   -2.3082951123
     12  C         1.2774810089    0.0132761527   -0.7673828014
     13  C         2.2430044104    1.0186036437   -0.6429362587
     14  Cl        1.9634778722    2.4007126738    0.4003112212
     15  C         3.4424362059    0.9612408196   -1.3434500122
     16  H         4.1741612713    1.7498050372   -1.2352621753
     17  C         3.7022259712   -0.1123605684   -2.1893347097
     18  Cl        5.2190758779   -0.1495323370   -3.0483416257
     19  C         2.7519760830   -1.1279883520   -2.3325910785
     20  Cl        3.0241809476   -2.4926298972   -3.3855071459
     21  C         1.5574994517   -1.0539516438   -1.6238597635
     22  H         0.8280457076   -1.8446984360   -1.7424379312

Z-matrix Print:
$molecule
0 1
Cl
C  1 1.754062
C  2 1.390104 1 118.027242
H  3 1.081124 2 120.247779 1 0.477181 0
C  3 1.391337 2 119.952798 1 -179.390174 0
C  5 1.398164 3 119.725983 2 0.082583 0
C  6 1.390846 5 119.533060 3 -0.054123 0
H  7 1.082434 6 118.937863 5 179.846327 0
C  7 1.396714 6 121.681862 5 -0.062213 0
C  9 1.491091 7 119.723234 6 -178.912225 0
C  10 1.396760 9 119.587400 7 102.395441 0
H  11 1.082333 10 119.359890 9 0.894597 0
C  11 1.390883 10 121.687941 9 -179.184507 0
C  13 1.398212 11 119.523249 10 0.019137 0
C  14 1.391270 13 119.729900 11 -0.148638 0
H  15 1.081184 14 119.820441 13 -179.703814 0
C  15 1.390197 14 119.954499 13 0.148690 0
Cl 14 1.743591 13 121.686831 11 179.894719 0
Cl 5 1.743870 3 118.610033 2 -179.982373 0
Cl 6 1.744898 5 121.634101 3 -179.984906 0
Cl 13 1.744985 11 118.885168 10 -179.852191 0
Cl 17 1.754060 15 118.014987 14 -179.568511 0
$end


 --------------------------------------------------------------

                    Orbital Energies (a.u.)
 --------------------------------------------------------------

 Alpha MOs
 -- Occupied --
********-101.5784-101.5768-101.5768-101.5767-101.5767 -10.2757 -10.2757
-10.2722 -10.2722 -10.2721 -10.2721 -10.2351 -10.2348 -10.2234 -10.2234
-10.2232 -10.2232  -9.4930  -9.4929  -9.4914  -9.4914  -9.4913  -9.4913
 -7.2578  -7.2578  -7.2563  -7.2561  -7.2561  -7.2560  -7.2478  -7.2477
 -7.2472  -7.2471  -7.2462  -7.2462  -7.2461  -7.2461  -7.2458  -7.2457
 -7.2457  -7.2456  -0.9531  -0.9445  -0.9133  -0.9035  -0.8836  -0.8818
 -0.8544  -0.8431  -0.8034  -0.7720  -0.7562  -0.7369  -0.6663  -0.6595
 -0.6383  -0.6063  -0.5536  -0.5405  -0.5326  -0.5256  -0.5002  -0.4887
 -0.4697  -0.4672  -0.4668  -0.4506  -0.4486  -0.4374  -0.4170  -0.4154
 -0.4080  -0.3969  -0.3919  -0.3702  -0.3692  -0.3519  -0.3502  -0.3433
 -0.3405  -0.3359  -0.3322  -0.3298  -0.3288  -0.2901  -0.2841  -0.2692
 -0.2657
 -- Virtual --
 -0.0677  -0.0608  -0.0526  -0.0485  -0.0340  -0.0282  -0.0112  -0.0051
  0.0012   0.0015   0.0098   0.0176   0.0226   0.0234   0.0304   0.0389
  0.0416   0.0484   0.0485   0.0544   0.0581   0.0636   0.0680   0.0694
  0.0798   0.0817   0.0871   0.0894   0.0941   0.0957   0.0977   0.1027
  0.1058   0.1074   0.1082   0.1132   0.1143   0.1158   0.1190   0.1207
  0.1220   0.1262   0.1276   0.1293   0.1342   0.1346   0.1383   0.1461
  0.1483   0.1503   0.1578   0.1603   0.1679   0.1701   0.1731   0.1755
  0.1792   0.1821   0.1944   0.1961   0.2036   0.2050   0.2058   0.2114
  0.2180   0.2186   0.2280   0.2289   0.2326   0.2358   0.2396   0.2465
  0.2474   0.2487   0.2535   0.2549   0.2567   0.2611   0.2652   0.2713
  0.2762   0.2771   0.2804   0.2821   0.2933   0.2938   0.2981   0.3073
  0.3095   0.3152   0.3156   0.3196   0.3294   0.3311   0.3470   0.3630
  0.4010   0.4073   0.4074   0.4253   0.4319   0.4401   0.4440   0.4440
  0.4507   0.4589   0.4640   0.4700   0.4742   0.4745   0.4834   0.4842
  0.4873   0.4875   0.5073   0.5115   0.5276   0.5327   0.5380   0.5479
  0.5646   0.5651   0.5686   0.5689   0.5832   0.5837   0.5940   0.5992
  0.6116   0.6147   0.6234   0.6290   0.6360   0.6453   0.6521   0.6575
  0.6659   0.6699   0.6708   0.6769   0.6802   0.6972   0.6978   0.7112
  0.7268   0.7355   0.7620   0.7870   0.7906   0.7993   0.8210   0.8223
  0.8239   0.8348   0.8377   0.8390   0.8412   0.8414   0.8462   0.8482
  0.8502   0.8524   0.8585   0.8589   0.8653   0.8698   0.8793   0.8795
  0.8929   0.8957   0.8982   0.9002   0.9101   0.9134   0.9183   0.9195
  0.9269   0.9286   0.9390   0.9443   0.9466   0.9492   0.9534   0.9706
  0.9714   0.9841   0.9922   0.9970   0.9982   1.0136   1.0217   1.0300
  1.0430   1.0827   1.1033   1.1248   1.1442   1.1534   1.1828   1.2032
  1.2117   1.2124   1.2219   1.2257   1.2441   1.2547   1.2644   1.2674
  1.2772   1.2904   1.2926   1.3003   1.3138   1.3277   1.3412   1.3667
  1.3808   1.4191   1.4420   1.4767   1.4894   1.5364   1.5392   1.5586
  1.5622   1.5646   1.5718   1.6072   1.6164   1.6491   1.6527   1.6781
  1.7192   1.7251   1.7308   1.7336   1.7503   1.7966   1.8036   1.8301
  1.8353   1.8539   1.8620   1.9101   1.9137   1.9158   1.9320   1.9675
  1.9799   1.9927   2.0112   2.0126   2.0260   2.0281   2.0654   2.0899
  2.1092   2.1162   2.1285   2.1936   2.2255   2.2268   2.2341   2.2353
  2.2502   2.2619   2.2772   2.2826   2.2863   2.2924   2.3140   2.3442
  2.3678   2.3805   2.4194   2.4199   2.4410   2.4488   2.4762   2.4893
  2.4946   2.5107   2.5278   2.5461   2.5578   2.5722   2.5946   2.5953
  2.6109   2.6267   2.6713   2.6775   2.7046   2.7092   2.7374   2.7379
  2.7524   2.7655   2.7670   2.7683   2.7790   2.8236   2.8325   2.8417
  2.8465   2.8940   2.9686   2.9768   3.0433   3.0730   3.0830   3.0848
  3.1162   3.1295   3.1383   3.1549   3.2103   3.2568   3.2703   3.3435
  3.3491   3.4679   3.5175   3.5272   3.5491   3.6903   3.7666   3.8122
  3.8292   3.8971   3.9348   4.1145   4.1206   4.3246   4.7985   4.8155
  9.7577   9.7584   9.7891   9.7948   9.8026   9.8256  23.3609  23.5083
 23.8190  23.8319  23.8757  23.8881  23.9300  23.9924  24.0338  24.0507
 24.0858  24.1323  25.7761  25.7789  25.8592  25.8628  25.8792  25.9153
 26.0803  26.0890  26.1260  26.1297  26.3095  26.3538  26.5016  26.5023
 26.6729  26.7263  26.7891  26.8552 215.7483 215.7512 215.7836 215.7910
215.8020 215.8320
 --------------------------------------------------------------

          Ground-State Mulliken Net Atomic Charges

     Atom                 Charge (a.u.)
  ----------------------------------------
      1 C                     0.007529
      2 C                    -1.121157
      3 H                     0.224179
      4 C                    -0.101767
      5 Cl                    0.606627
      6 C                     0.181976
      7 Cl                    0.527249
      8 C                    -0.513164
      9 H                     0.235985
     10 C                    -0.484472
     11 Cl                    0.445076
     12 C                    -0.005613
     13 C                    -0.471896
     14 Cl                    0.442271
     15 C                    -0.518989
     16 H                     0.235718
     17 C                     0.182939
     18 Cl                    0.527744
     19 C                    -0.104470
     20 Cl                    0.606288
     21 C                    -1.126110
     22 H                     0.224056
  ----------------------------------------
  Sum of atomic charges =     0.000000

 -----------------------------------------------------------------
                    Cartesian Multipole Moments
 -----------------------------------------------------------------
    Charge (ESU x 10^10)
                -0.0000
    Dipole Moment (Debye)
         X       0.0033      Y      -0.0186      Z       0.0084
       Tot       0.0207
    Quadrupole Moments (Debye-Ang)
        XX    -144.7585     XY       2.0942     YY    -145.6467
        XZ       5.4837     YZ      -0.9215     ZZ    -151.2426
    Octopole Moments (Debye-Ang^2)
       XXX    -288.4001    XXY      24.0500    XYY     -91.0912
       YYY       7.7973    XXZ      57.9354    XYZ      -8.7956
       YYZ      53.1958    XZZ     -95.9709    YZZ       4.9730
       ZZZ     171.9670
    Hexadecapole Moments (Debye-Ang^3)
      XXXX   -6531.3247   XXXY     212.6626   XXYY   -1330.4173
      XYYY     156.8115   YYYY   -1349.1967   XXXZ    1867.8229
      XXYZ    -103.5396   XYYZ     619.2526   YYYZ    -189.7185
      XXZZ   -1882.0987   XYZZ      55.4201   YYZZ    -960.7253
      XZZZ    1900.4806   YZZZ    -229.9139   ZZZZ   -4469.0407
 -----------------------------------------------------------------
Archival summary:
1\1\february\OPT\ProcedureUnspecified\BasisUnspecified\l6124\taweetha\SatMar703:32:442020SatMar703:32:442020\0\\#,OPT,ProcedureUnspecified,BasisUnspecified,\\0,1\Cl\C,1,1.75406\C,2,1.3901,1,118.027\H,3,1.08112,2,120.248,1,0.477181,0\C,3,1.39134,2,119.953,1,-179.39,0\C,5,1.39816,3,119.726,2,0.0825831,0\C,6,1.39085,5,119.533,3,-0.0541235,0\H,7,1.08243,6,118.938,5,179.846,0\C,7,1.39671,6,121.682,5,-0.0622129,0\C,9,1.49109,7,119.723,6,-178.912,0\C,10,1.39676,9,119.587,7,102.395,0\H,11,1.08233,10,119.36,9,0.894597,0\C,11,1.39088,10,121.688,9,-179.185,0\C,13,1.39821,11,119.523,10,0.0191367,0\C,14,1.39127,13,119.73,11,-0.148638,0\H,15,1.08118,14,119.82,13,-179.704,0\C,15,1.3902,14,119.954,13,0.14869,0\Cl,14,1.74359,13,121.687,11,179.895,0\Cl,5,1.74387,3,118.61,2,-179.982,0\Cl,6,1.7449,5,121.634,3,-179.985,0\Cl,13,1.74499,11,118.885,10,-179.852,0\Cl,17,1.75406,15,118.015,14,-179.569,0\\\@

 Total job time:  1439.55s(wall), 8222.65s(cpu) 
 Sat Mar  7 03:32:44 2020

        *************************************************************
        *                                                           *
        *  Thank you very much for using Q-Chem.  Have a nice day.  *
        *                                                           *
        *************************************************************


 
User input: 2 of 2 
 
                  Welcome to Q-Chem
     A Quantum Leap Into The Future Of Chemistry


 Q-Chem 5.2 (devel), Q-Chem, Inc., Pleasanton, CA (2019)

 Yihan Shao,  Zhengting Gan,  E. Epifanovsky,  A. T. B. Gilbert,  M. Wormit,  
 J. Kussmann,  A. W. Lange,  A. Behn,  Jia Deng,  Xintian Feng,  D. Ghosh,  
 M. Goldey,  P. R. Horn,  L. D. Jacobson,  I. Kaliman,  T. Kus,  A. Landau,  
 Jie Liu,  E. I. Proynov,  R. M. Richard,  R. P. Steele,  E. J. Sundstrom,  
 H. L. Woodcock III,  P. M. Zimmerman,  D. Zuev,  B. Albrecht,  E. Alguire,  
 S. A. Baeppler,  D. Barton,  Z. Benda,  Y. A. Bernard,  E. J. Berquist,  
 K. B. Bravaya,  H. Burton,  D. Casanova,  Chun-Min Chang,  Yunqing Chen,  
 A. Chien,  K. D. Closser,  M. P. Coons,  S. Coriani,  S. Dasgupta,  
 A. L. Dempwolff,  M. Diedenhofen,  Hainam Do,  R. G. Edgar,  Po-Tung Fang,  
 S. Faraji,  S. Fatehi,  Qingguo Feng,  K. D. Fenk,  J. Fosso-Tande,  
 J. Gayvert,  Qinghui Ge,  A. Ghysels,  G. Gidofalvi,  J. Gomes,  
 J. Gonthier,  A. Gunina,  D. Hait,  M. W. D. Hanson-Heine,  
 P. H. P. Harbach,  A. W. Hauser,  M. F. Herbst,  J. E. Herr,  
 E. G. Hohenstein,  Z. C. Holden,  Kerwin Hui,  B. C. Huynh,  T.-C. Jagau,  
 Hyunjun Ji,  B. Kaduk,  K. Khistyaev,  Jaehoon Kim,  P. Klunzinger,  K. Koh,  
 D. Kosenkov,  L. Koulias,  T. Kowalczyk,  C. M. Krauter,  A. Kunitsa,  
 Ka Un Lao,  A. Laurent,  K. V. Lawler,  Joonho Lee,  D. Lefrancois,  
 S. Lehtola,  D. S. Levine,  Yi-Pei Li,  You-Sheng Lin,  Fenglai Liu,  
 E. Livshits,  A. Luenser,  P. Manohar,  E. Mansoor,  S. F. Manzer,  
 Shan-Ping Mao,  Yuezhi Mao,  N. Mardirossian,  A. V. Marenich,  
 T. Markovich,  L. A. Martinez-Martinez,  S. A. Maurer,  N. J. Mayhall,  
 S. C. McKenzie,  J.-M. Mewes,  P. Morgante,  A. F. Morrison,  
 J. W. Mullinax,  K. Nanda,  T. S. Nguyen-Beck,  R. Olivares-Amaya,  
 J. A. Parkhill,  Zheng Pei,  T. M. Perrine,  F. Plasser,  P. Pokhilko,  
 S. Prager,  A. Prociuk,  E. Ramos,  D. R. Rehn,  F. Rob,  M. Scheurer,  
 M. Schneider,  N. Sergueev,  S. M. Sharada,  S. Sharma,  D. W. Small,  
 T. Stauch,  T. Stein,  Yu-Chuan Su,  A. J. W. Thom,  A. Tkatchenko,  
 T. Tsuchimochi,  N. M. Tubman,  L. Vogt,  M. L. Vidal,  O. Vydrov,  
 M. A. Watson,  J. Wenzel,  M. de Wergifosse,  T. A. Wesolowski,  A. White,  
 J. Witte,  A. Yamada,  Jun Yang,  K. Yao,  S. Yeganeh,  S. R. Yost,  
 Zhi-Qiang You,  A. Zech,  Igor Ying Zhang,  Xing Zhang,  Yan Zhao,  
 Ying Zhu,  B. R. Brooks,  G. K. L. Chan,  C. J. Cramer,  M. S. Gordon,  
 W. J. Hehre,  A. Klamt,  M. W. Schmidt,  C. D. Sherrill,  D. G. Truhlar,  
 A. Aspuru-Guzik,  R. Baer,  A. T. Bell,  N. A. Besley,  Jeng-Da Chai,  
 A. E. DePrince, III,  R. A. DiStasio Jr.,  A. Dreuw,  B. D. Dunietz,  
 T. R. Furlani,  Chao-Ping Hsu,  Yousung Jung,  Jing Kong,  D. S. Lambrecht,  
 WanZhen Liang,  C. Ochsenfeld,  V. A. Rassolov,  L. V. Slipchenko,  
 J. E. Subotnik,  T. Van Voorhis,  J. M. Herbert,  A. I. Krylov,  
 P. M. W. Gill,  M. Head-Gordon

 Contributors to earlier versions of Q-Chem not listed above: 
 R. D. Adamson,  B. Austin,  J. Baker,  G. J. O. Beran,  K. Brandhorst,  
 S. T. Brown,  E. F. C. Byrd,  A. K. Chakraborty,  C.-L. Cheng,  
 Siu Hung Chien,  D. M. Chipman,  D. L. Crittenden,  H. Dachsel,  
 R. J. Doerksen,  A. D. Dutoi,  L. Fusti-Molnar,  W. A. Goddard III,  
 A. Golubeva-Zadorozhnaya,  S. R. Gwaltney,  G. Hawkins,  A. Heyden,  
 S. Hirata,  G. Kedziora,  F. J. Keil,  C. Kelley,  Jihan Kim,  R. A. King,  
 R. Z. Khaliullin,  P. P. Korambath,  W. Kurlancheek,  A. M. Lee,  M. S. Lee,  
 S. V. Levchenko,  Ching Yeh Lin,  D. Liotard,  R. C. Lochan,  I. Lotan,  
 P. E. Maslen,  N. Nair,  D. P. O'Neill,  D. Neuhauser,  E. Neuscamman,  
 C. M. Oana,  R. Olson,  B. Peters,  R. Peverati,  P. A. Pieniazek,  
 Y. M. Rhee,  J. Ritchie,  M. A. Rohrdanz,  E. Rosta,  N. J. Russ,  
 H. F. Schaefer III,  N. E. Schultz,  N. Shenvi,  A. C. Simmonett,  A. Sodt,  
 D. Stuck,  K. S. Thanthiriwatte,  V. Vanovschi,  Tao Wang,  A. Warshel,  
 C. F. Williams,  Q. Wu,  X. Xu,  W. Zhang

 Please cite Q-Chem as follows:
 Y. Shao et al., Mol. Phys. 113, 184-215 (2015)
 DOI: 10.1080/00268976.2014.952696

 Q-Chem 5.2.1 for Intel X86 EM64T Linux

 Parts of Q-Chem use Armadillo 8.300.2 (Tropical Shenanigans).
 http://arma.sourceforge.net/

 Q-Chem begins on Sat Mar  7 03:32:44 2020  

Host: 
0

     Scratch files written to /scratch/taweetham/qchem20221//
NAlpha2: 178
NElect   178
Mult     1
The previous job contains 0 fragments, simply inherited here

 Q-Chem warning in module libgen/rem_setup.C, line 2168:

 Setting Thresh to 1e-14


Checking the input file for inconsistencies... 	...done.

--------------------------------------------------------------
User input:
--------------------------------------------------------------

$MOLECULE
READ
$END

$REM
   JOB_TYPE 	FREQUENCY
   BASIS 	6-311++G**
   METHOD	B3LYP
   SCF_GUESS_ALWAYS     TRUE
   SYM_IGNORE   TRUE
   S2THRESH     15
   THRESH       15
   MEM_TOTAL    10000
$END

--------------------------------------------------------------
 ----------------------------------------------------------------
             Standard Nuclear Orientation (Angstroms)
    I     Atom           X                Y                Z
 ----------------------------------------------------------------
    1      C      -0.0104388287     0.0361627456    -0.0163219008
    2      C      -0.0294370567    -0.3106713879     1.3365105064
    3      H       0.8970704773    -0.5743498886     1.8301915439
    4      C      -1.2107817013    -0.3248476325     2.0704557994
    5      Cl     -1.1491421538    -0.7731704134     3.7556490616
    6      C      -2.4142316326     0.0167252498     1.4460375953
    7      Cl     -3.9272969593     0.0178633924     2.3130518344
    8      C      -2.4175734201     0.3677430128     0.0997110443
    9      H      -3.3469522198     0.6354369412    -0.3834298337
   10      C      -1.2273418813     0.3758540632    -0.6183927728
   11      Cl     -1.2874621642     0.8420613088    -2.3082951123
   12      C       1.2774810089     0.0132761527    -0.7673828014
   13      C       2.2430044104     1.0186036437    -0.6429362587
   14      Cl      1.9634778722     2.4007126738     0.4003112212
   15      C       3.4424362059     0.9612408196    -1.3434500122
   16      H       4.1741612713     1.7498050372    -1.2352621753
   17      C       3.7022259712    -0.1123605684    -2.1893347097
   18      Cl      5.2190758779    -0.1495323370    -3.0483416257
   19      C       2.7519760830    -1.1279883520    -2.3325910785
   20      Cl      3.0241809476    -2.4926298972    -3.3855071459
   21      C       1.5574994517    -1.0539516438    -1.6238597635
   22      H       0.8280457076    -1.8446984360    -1.7424379312
 ----------------------------------------------------------------
 Nuclear Repulsion Energy =        1974.99057067 hartrees
 There are       89 alpha and       89 beta electrons
 Requested basis set is 6-311++G(d,p)
 There are 170 shells and 472 basis functions

 Total QAlloc Memory Limit  10000 MB
 Mega-Array Size       188 MB
 MEM_STATIC part       192 MB
 A cutoff of  1.0D-15 yielded  10768 shell pairs
 There are     91011 function pairs (     97757 Cartesian)
 Smallest overlap matrix eigenvalue = 2.28E-07
 Linear dependence detected in AO basis
 Number of orthogonalized atomic orbitals = 467
 Maximum deviation from orthogonality = 4.140E-10
 Guess from superposition of atomic densities
 Warning:  Energy on first SCF cycle will be non-variational
 SAD guess density has 178.000000 electrons

 -----------------------------------------------------------------------
  General SCF calculation program by
  Eric Jon Sundstrom, Paul Horn, Yuezhi Mao, Dmitri Zuev, Alec White,
  David Stuck, Shaama M.S., Shane Yost, Joonho Lee, David Small,
  Daniel Levine, Susi Lehtola, Hugh Burton, Evgeny Epifanovsky,
  Bang C. Huynh
 -----------------------------------------------------------------------
 Exchange:     0.2000 Hartree-Fock + 0.0800 Slater + 0.7200 B88
 Correlation:  0.1900 VWN1RPA + 0.8100 LYP
 Using SG-1 standard quadrature grid
 using 6 threads for integral computing
 -------------------------------------------------------
 OpenMP Integral computing Module                
 Release: version 2.0, May 2017, Q-Chem Inc. Pleasanton 
 -------------------------------------------------------
 A restricted SCF calculation will be
 performed using DIIS
 SCF converges when DIIS error is below 1.0e-08
 ---------------------------------------
  Cycle       Energy         DIIS error
 ---------------------------------------
    1   -3225.3453127062      2.82e-02  
    2   -3221.0105240335      2.14e-03  
    3   -3220.9287635022      2.65e-03  
    4   -3221.1215708116      6.99e-04  
    5   -3221.1337401590      3.24e-04  
    6   -3221.1365383350      9.18e-05  
    7   -3221.1367457839      2.47e-05  
    8   -3221.1367588587      1.01e-05  
    9   -3221.1367617519      2.33e-06  
   10   -3221.1367618910      1.01e-06  
   11   -3221.1367619205      1.38e-07  
   12   -3221.1367619209      4.77e-08  
   13   -3221.1367619212      1.88e-08  
   14   -3221.1367619211      6.84e-09  Convergence criterion met
 ---------------------------------------
 SCF time:   CPU 690.47s  wall 122.00s 
 SCF   energy in the final basis set =    -3221.1367619211
 Total energy in the final basis set =    -3221.1367619211

 --------------------------------------------------------------

                    Orbital Energies (a.u.)
 --------------------------------------------------------------

 Alpha MOs
 -- Occupied --
********-101.5784-101.5768-101.5768-101.5767-101.5767 -10.2757 -10.2757
-10.2722 -10.2722 -10.2721 -10.2721 -10.2351 -10.2348 -10.2234 -10.2234
-10.2232 -10.2232  -9.4930  -9.4929  -9.4914  -9.4914  -9.4913  -9.4913
 -7.2578  -7.2578  -7.2563  -7.2561  -7.2561  -7.2560  -7.2478  -7.2477
 -7.2472  -7.2471  -7.2462  -7.2462  -7.2461  -7.2461  -7.2458  -7.2457
 -7.2457  -7.2456  -0.9531  -0.9445  -0.9133  -0.9035  -0.8836  -0.8818
 -0.8544  -0.8431  -0.8034  -0.7720  -0.7562  -0.7369  -0.6663  -0.6595
 -0.6383  -0.6063  -0.5536  -0.5405  -0.5326  -0.5256  -0.5002  -0.4887
 -0.4697  -0.4672  -0.4668  -0.4506  -0.4486  -0.4374  -0.4170  -0.4154
 -0.4080  -0.3969  -0.3919  -0.3702  -0.3692  -0.3519  -0.3502  -0.3433
 -0.3405  -0.3359  -0.3322  -0.3298  -0.3288  -0.2901  -0.2841  -0.2692
 -0.2657
 -- Virtual --
 -0.0677  -0.0608  -0.0526  -0.0485  -0.0340  -0.0282  -0.0112  -0.0051
  0.0012   0.0015   0.0098   0.0176   0.0226   0.0234   0.0304   0.0389
  0.0416   0.0484   0.0485   0.0544   0.0581   0.0636   0.0680   0.0694
  0.0798   0.0817   0.0871   0.0894   0.0941   0.0957   0.0977   0.1027
  0.1058   0.1074   0.1082   0.1132   0.1143   0.1158   0.1190   0.1207
  0.1220   0.1262   0.1276   0.1293   0.1342   0.1346   0.1383   0.1461
  0.1483   0.1503   0.1578   0.1603   0.1679   0.1701   0.1731   0.1755
  0.1792   0.1821   0.1944   0.1961   0.2036   0.2050   0.2058   0.2114
  0.2180   0.2186   0.2280   0.2289   0.2326   0.2358   0.2396   0.2465
  0.2474   0.2487   0.2535   0.2549   0.2567   0.2611   0.2652   0.2713
  0.2762   0.2771   0.2804   0.2821   0.2933   0.2938   0.2981   0.3073
  0.3095   0.3152   0.3156   0.3196   0.3294   0.3311   0.3470   0.3630
  0.4010   0.4073   0.4074   0.4253   0.4319   0.4401   0.4440   0.4440
  0.4507   0.4589   0.4640   0.4700   0.4742   0.4745   0.4834   0.4842
  0.4873   0.4875   0.5073   0.5115   0.5276   0.5327   0.5380   0.5479
  0.5646   0.5651   0.5686   0.5689   0.5832   0.5837   0.5940   0.5992
  0.6116   0.6147   0.6234   0.6290   0.6360   0.6453   0.6521   0.6575
  0.6659   0.6699   0.6708   0.6769   0.6802   0.6972   0.6978   0.7112
  0.7268   0.7355   0.7620   0.7870   0.7906   0.7993   0.8210   0.8223
  0.8239   0.8348   0.8377   0.8390   0.8412   0.8414   0.8462   0.8482
  0.8502   0.8524   0.8585   0.8589   0.8653   0.8698   0.8793   0.8795
  0.8929   0.8957   0.8982   0.9002   0.9101   0.9134   0.9183   0.9195
  0.9269   0.9286   0.9390   0.9443   0.9466   0.9492   0.9534   0.9706
  0.9714   0.9841   0.9922   0.9970   0.9982   1.0136   1.0217   1.0300
  1.0430   1.0827   1.1033   1.1248   1.1442   1.1534   1.1828   1.2032
  1.2117   1.2124   1.2219   1.2257   1.2441   1.2547   1.2644   1.2674
  1.2772   1.2904   1.2926   1.3003   1.3138   1.3277   1.3412   1.3667
  1.3808   1.4191   1.4420   1.4767   1.4894   1.5364   1.5392   1.5586
  1.5622   1.5646   1.5718   1.6072   1.6164   1.6491   1.6527   1.6781
  1.7192   1.7251   1.7308   1.7336   1.7503   1.7966   1.8036   1.8301
  1.8353   1.8539   1.8620   1.9101   1.9137   1.9158   1.9320   1.9675
  1.9799   1.9927   2.0112   2.0126   2.0260   2.0281   2.0654   2.0899
  2.1092   2.1162   2.1285   2.1936   2.2255   2.2268   2.2341   2.2353
  2.2502   2.2619   2.2772   2.2826   2.2863   2.2924   2.3140   2.3442
  2.3678   2.3805   2.4194   2.4199   2.4410   2.4488   2.4762   2.4893
  2.4946   2.5107   2.5278   2.5461   2.5578   2.5722   2.5946   2.5953
  2.6109   2.6267   2.6713   2.6775   2.7046   2.7092   2.7374   2.7379
  2.7524   2.7655   2.7670   2.7683   2.7790   2.8236   2.8325   2.8417
  2.8465   2.8940   2.9686   2.9768   3.0433   3.0730   3.0830   3.0848
  3.1162   3.1295   3.1383   3.1549   3.2103   3.2568   3.2703   3.3435
  3.3491   3.4679   3.5175   3.5272   3.5491   3.6903   3.7666   3.8122
  3.8292   3.8971   3.9348   4.1145   4.1206   4.3246   4.7985   4.8155
  9.7577   9.7584   9.7891   9.7948   9.8026   9.8256  23.3609  23.5083
 23.8190  23.8319  23.8757  23.8881  23.9300  23.9924  24.0338  24.0507
 24.0858  24.1323  25.7761  25.7789  25.8592  25.8628  25.8792  25.9153
 26.0803  26.0890  26.1260  26.1297  26.3095  26.3538  26.5016  26.5023
 26.6729  26.7263  26.7891  26.8552 215.7483 215.7512 215.7836 215.7910
215.8020 215.8320
 --------------------------------------------------------------

          Ground-State Mulliken Net Atomic Charges

     Atom                 Charge (a.u.)
  ----------------------------------------
      1 C                     0.007529
      2 C                    -1.121157
      3 H                     0.224179
      4 C                    -0.101767
      5 Cl                    0.606627
      6 C                     0.181976
      7 Cl                    0.527249
      8 C                    -0.513164
      9 H                     0.235985
     10 C                    -0.484472
     11 Cl                    0.445076
     12 C                    -0.005613
     13 C                    -0.471896
     14 Cl                    0.442271
     15 C                    -0.518989
     16 H                     0.235718
     17 C                     0.182939
     18 Cl                    0.527744
     19 C                    -0.104470
     20 Cl                    0.606288
     21 C                    -1.126110
     22 H                     0.224056
  ----------------------------------------
  Sum of atomic charges =     0.000000

 -----------------------------------------------------------------
                    Cartesian Multipole Moments
 -----------------------------------------------------------------
    Charge (ESU x 10^10)
                -0.0000
    Dipole Moment (Debye)
         X       0.0033      Y      -0.0186      Z       0.0084
       Tot       0.0207
    Quadrupole Moments (Debye-Ang)
        XX    -144.7585     XY       2.0942     YY    -145.6467
        XZ       5.4837     YZ      -0.9215     ZZ    -151.2426
    Octopole Moments (Debye-Ang^2)
       XXX    -288.4001    XXY      24.0500    XYY     -91.0912
       YYY       7.7973    XXZ      57.9354    XYZ      -8.7956
       YYZ      53.1958    XZZ     -95.9709    YZZ       4.9730
       ZZZ     171.9670
    Hexadecapole Moments (Debye-Ang^3)
      XXXX   -6531.3247   XXXY     212.6626   XXYY   -1330.4173
      XYYY     156.8115   YYYY   -1349.1967   XXXZ    1867.8229
      XXYZ    -103.5396   XYYZ     619.2526   YYYZ    -189.7185
      XXZZ   -1882.0987   XYZZ      55.4201   YYZZ    -960.7253
      XZZZ    1900.4806   YZZZ    -229.9139   ZZZZ   -4469.0407
 -----------------------------------------------------------------
 Calculating MO derivatives via CPSCF
    1     0    69    0.0177689  
    2     0    69    0.0054877  
    3     0    69    0.0005987  
    4     0    69    0.0000533  
    5    66     3    0.0000038  
    6    69     0    0.0000002  Converged
 Time for AOints: 1610.5 s (CPU) 271.9 s (wall)
 ------------------------------------------------------------------------------
                     AOints        : Timing summary (seconds)
 ------------------------------------------------------------------------------
     job step          cpu (% of tot)      sys (% of tot)     wall (% of tot)
 ------------------------------------------------------------------------------
  AOints            0.1610E+04 ( 9.3)   0.3900E-04 ( 5.6)   0.2719E+03 ( 9.2)
 ------------------------------------------------------------------------------
   Grand Totals     0.1731E+05          0.6940E-03          0.2944E+04
 ------------------------------------------------------------------------------
 Polarizability Matrix (a.u.)
            1           2           3
    1-254.6136951   4.5660952  61.6331569
    2   4.5660952-168.8506048 -14.9897998
    3  61.6331569 -14.9897998-240.2361428
 Calculating analytic Hessian of the SCF energy

 Direct stationary perturbation theory relativistic correction:

 rels  =       4.761708239143
 relv  =     -18.278118012203
 rel2e =       4.972293307185
 E_rel =      -8.544116465874

 Hessian of the SCF Energy
            1           2           3           4           5           6
    1   0.6303647  -0.0599120  -0.0246011  -0.1191128  -0.0012966   0.0325551
    2  -0.0599120   0.2032798  -0.1002894   0.0164665  -0.0767483   0.0561988
    3  -0.0246011  -0.1002894   0.6085714  -0.0305692   0.0674959  -0.2982526
    4  -0.1191128   0.0164665  -0.0305692   0.7059150  -0.0876161   0.0111514
    5  -0.0012966  -0.0767483   0.0674959  -0.0876161   0.1749925  -0.1339731
    6   0.0325551   0.0561988  -0.2982526   0.0111514  -0.1339731   0.6364423
    7   0.0040308  -0.0006087   0.0021521  -0.2663406   0.0628477  -0.1101536
    8   0.0068187   0.0021224   0.0033391   0.0630538  -0.0538551   0.0363422
    9  -0.0248731   0.0073966  -0.0101442  -0.1119849   0.0365006  -0.1126926
   10   0.0334189  -0.0242186   0.0746759  -0.2727538   0.0154575   0.0580409
   11  -0.0106223   0.0075680  -0.0024921  -0.0005260  -0.0636685   0.0168505
   12   0.0226788   0.0061120  -0.0300885   0.1225521   0.0072280  -0.1560023
   13  -0.0029115   0.0012554  -0.0003784   0.0033852  -0.0065433   0.0250386
   14   0.0003431   0.0044488   0.0003159  -0.0003731   0.0023640   0.0074541
   15   0.0033883  -0.0002572   0.0035510   0.0022180   0.0107482  -0.0390367
   16  -0.0177479   0.0108731  -0.0313362  -0.0549435   0.0016441   0.0311388
   17   0.0104805  -0.0079119   0.0162391   0.0151086   0.0093239  -0.0184461
   18  -0.0310534   0.0163433  -0.0458822  -0.0215961  -0.0098358   0.0592479
   19  -0.0009614  -0.0001936   0.0013262  -0.0009198   0.0022662  -0.0063483
   20  -0.0003880  -0.0006007  -0.0004554   0.0009182   0.0031104   0.0020129
   21   0.0017078  -0.0006209   0.0003201  -0.0007948   0.0012050  -0.0004698
   22  -0.0527030   0.0140382  -0.0189092  -0.0188498  -0.0041713   0.0271897
   23   0.0023927   0.0091233  -0.0101702  -0.0044609  -0.0029732   0.0077679
   24   0.0248198  -0.0168230   0.0564110   0.0263703   0.0077487  -0.0473590
   25  -0.0023399   0.0002145   0.0036156   0.0003587  -0.0004385   0.0007295
   26   0.0002117   0.0047392   0.0010454  -0.0004018  -0.0010850  -0.0001738
   27   0.0031517   0.0011270  -0.0012053   0.0006099  -0.0002250  -0.0008126
   28  -0.2582268   0.0374322  -0.0335726   0.0332208   0.0167389  -0.0793363
   29   0.0539475  -0.0751303   0.0222725   0.0031567   0.0031715   0.0215790
   30  -0.0901982   0.0305106  -0.1321425  -0.0262431   0.0126646  -0.0246580
   31   0.0023167   0.0067850  -0.0241890  -0.0044328   0.0010480   0.0015775
   32   0.0008544   0.0000658   0.0126460   0.0022706   0.0033291   0.0002041
   33  -0.0014453   0.0098466  -0.0309270  -0.0041265   0.0012228   0.0020653
   34  -0.1860289  -0.0012670   0.0600433  -0.0018360   0.0007544   0.0120899
   35   0.0004266  -0.0733928  -0.0048669  -0.0069979   0.0042204   0.0038260
   36   0.0593482  -0.0044320  -0.1162631   0.0304781  -0.0001985  -0.0195623
   37  -0.0239207  -0.0182227   0.0023086   0.0001716  -0.0006225  -0.0030948
   38  -0.0054577   0.0045660   0.0052301   0.0015739  -0.0007990  -0.0011843
   39   0.0103224   0.0121194   0.0060863   0.0016942  -0.0016725  -0.0010249
   40  -0.0018236  -0.0017327  -0.0015604  -0.0007337  -0.0016516  -0.0002273
   41   0.0018914  -0.0012655  -0.0011129  -0.0019632  -0.0010737   0.0003610
   42   0.0014043   0.0017820  -0.0017899   0.0000849   0.0010725   0.0001488
   43   0.0005182  -0.0036829  -0.0002345  -0.0005584   0.0004889   0.0003079
   44  -0.0035005  -0.0014475  -0.0032872   0.0004435  -0.0000320  -0.0003978
   45   0.0006581  -0.0028997   0.0033590  -0.0004737  -0.0001045  -0.0000094
   46  -0.0002561  -0.0008073  -0.0004103  -0.0001173   0.0000726   0.0000342
   47   0.0001915   0.0002985  -0.0000333   0.0000430  -0.0000210  -0.0000612
   48   0.0003886   0.0004840   0.0004364   0.0000150   0.0000536   0.0001075
   49  -0.0012367   0.0001170   0.0003888   0.0003099  -0.0001180  -0.0003132
   50  -0.0008035  -0.0012483   0.0001111   0.0000237   0.0003885   0.0000817
   51  -0.0003727   0.0000098  -0.0009372   0.0000059  -0.0000601   0.0001251
   52   0.0007715   0.0001034  -0.0006145  -0.0005459   0.0000339   0.0000717
   53   0.0001597   0.0000251   0.0002018  -0.0000200  -0.0000061   0.0000037
   54  -0.0005641   0.0002460   0.0001165   0.0003248  -0.0000257  -0.0000915
   55   0.0039873  -0.0007155   0.0013242  -0.0005781   0.0002832   0.0004441
   56  -0.0004982  -0.0006854  -0.0046170   0.0003523  -0.0002995  -0.0003705
   57   0.0018658  -0.0047225   0.0026748  -0.0008473   0.0005530   0.0003965
   58   0.0001719   0.0006967   0.0003453  -0.0001845  -0.0000017   0.0000076
   59  -0.0003838  -0.0004207   0.0000358   0.0002980   0.0000260   0.0000202
   60  -0.0004358  -0.0006764   0.0000074   0.0002337  -0.0000936   0.0000225
   61  -0.0080648   0.0218706   0.0211218  -0.0018044   0.0008320  -0.0007595
   62   0.0051130   0.0030312  -0.0040890  -0.0012936  -0.0005712   0.0021264
   63   0.0138386  -0.0129379  -0.0123017   0.0004518  -0.0003286   0.0018321
   64  -0.0002461   0.0015084  -0.0009256   0.0003494  -0.0000074  -0.0001438
   65   0.0000315  -0.0004156   0.0024811  -0.0000562   0.0002060  -0.0002221
   66  -0.0025850   0.0014833  -0.0015987   0.0004466   0.0000240  -0.0004166
            7           8           9          10          11          12
    1   0.0040308   0.0068187  -0.0248731   0.0334189  -0.0106223   0.0226788
    2  -0.0006087   0.0021224   0.0073966  -0.0242186   0.0075680   0.0061120
    3   0.0021521   0.0033391  -0.0101442   0.0746759  -0.0024921  -0.0300885
    4  -0.2663406   0.0630538  -0.1119849  -0.2727538  -0.0005260   0.1225521
    5   0.0628477  -0.0538551   0.0365006   0.0154575  -0.0636685   0.0072280
    6  -0.1101536   0.0363422  -0.1126926   0.0580409   0.0168505  -0.1560023
    7   0.2808917  -0.0680227   0.1166044  -0.0187184   0.0067556  -0.0134589
    8  -0.0680227   0.0451147  -0.0418290  -0.0007964   0.0034237   0.0005010
    9   0.1166044  -0.0418290   0.1192512   0.0159173  -0.0037868   0.0089354
   10  -0.0187184  -0.0007964   0.0159173   0.6150552  -0.0674188  -0.0244669
   11   0.0067556   0.0034237  -0.0037868  -0.0674188   0.1493686  -0.0937585
   12  -0.0134589   0.0005010   0.0089354  -0.0244669  -0.0937585   0.4921002
   13   0.0006235  -0.0007483   0.0008684  -0.0384202   0.0026540  -0.0015595
   14  -0.0002957  -0.0024315  -0.0009305   0.0035603  -0.0318405   0.0338283
   15  -0.0007209  -0.0006704   0.0004426  -0.0053970   0.0343926  -0.1529784
   16  -0.0019818   0.0004459   0.0023221  -0.2468091   0.0556523  -0.1083298
   17   0.0002032   0.0048060   0.0012414   0.0396338  -0.0753207   0.0355680
   18   0.0032039   0.0011327  -0.0009922  -0.0469912   0.0259773  -0.1352036
   19  -0.0010070  -0.0001598   0.0012543  -0.0357177  -0.0002094   0.0233465
   20   0.0001968   0.0001297  -0.0001940   0.0059201   0.0029827  -0.0027489
   21  -0.0000858   0.0000269   0.0001046  -0.0005253   0.0008155   0.0004185
   22   0.0002508  -0.0003249   0.0006039   0.0336236   0.0021371  -0.0234176
   23  -0.0003626  -0.0009792  -0.0001562   0.0153741   0.0027867   0.0108586
   24   0.0006802  -0.0002033  -0.0007050  -0.0740337   0.0185499  -0.0206950
   25  -0.0000320   0.0000208  -0.0000551   0.0009678   0.0004655   0.0006916
   26   0.0000211   0.0000178  -0.0000003   0.0002915   0.0045940   0.0021428
   27  -0.0000358   0.0000089   0.0000343   0.0015009   0.0020696  -0.0034387
   28   0.0012185   0.0003382   0.0012771  -0.0749153   0.0102309   0.0026553
   29   0.0003940   0.0051574   0.0021236   0.0105910  -0.0051995  -0.0014784
   30   0.0007206   0.0022303  -0.0033852   0.0024662  -0.0011291  -0.0003347
   31   0.0002749   0.0001896  -0.0009165   0.0018384  -0.0003628   0.0001685
   32  -0.0001511   0.0000648   0.0005282  -0.0002728  -0.0004324  -0.0001847
   33   0.0004684   0.0002824  -0.0012582  -0.0003491  -0.0001785   0.0001104
   34   0.0004228  -0.0007080  -0.0016133   0.0031226   0.0011800  -0.0005374
   35  -0.0006968  -0.0037098  -0.0010172   0.0009980   0.0060627   0.0026798
   36   0.0007281  -0.0012541   0.0008488  -0.0010393   0.0023649  -0.0031811
   37   0.0002353  -0.0005456   0.0001781  -0.0009491   0.0008564   0.0004671
   38  -0.0002095   0.0006927   0.0003151   0.0005848  -0.0006090  -0.0001383
   39  -0.0000893   0.0009288   0.0000755   0.0001675  -0.0006067  -0.0000448
   40  -0.0000094   0.0001603   0.0000542   0.0007236  -0.0001088  -0.0004790
   41  -0.0000640  -0.0002965   0.0000979   0.0006011  -0.0001090  -0.0001457
   42   0.0001832  -0.0002908  -0.0000603  -0.0003860   0.0000263   0.0002125
   43  -0.0001265  -0.0001722   0.0001309   0.0000770   0.0000482  -0.0000736
   44   0.0001239  -0.0001517   0.0000033  -0.0001881   0.0002760  -0.0001142
   45  -0.0000087  -0.0001222  -0.0000923  -0.0001667   0.0000338   0.0000617
   46   0.0000111  -0.0000382   0.0000005  -0.0000138   0.0000729   0.0000009
   47  -0.0000170  -0.0000013   0.0000001  -0.0000558  -0.0000199   0.0000217
   48   0.0000111   0.0000459  -0.0000061   0.0000592  -0.0000865   0.0000189
   49  -0.0000459  -0.0000767   0.0001433   0.0001927   0.0000749   0.0004993
   50  -0.0000390  -0.0000594   0.0001365   0.0002344  -0.0002490   0.0000549
   51  -0.0000116  -0.0000398  -0.0000393   0.0000522   0.0004855  -0.0001171
   52   0.0000034   0.0000236  -0.0001367  -0.0001182   0.0002187  -0.0003683
   53  -0.0000032  -0.0000096  -0.0000040  -0.0000091   0.0000116   0.0000053
   54   0.0000028  -0.0000151   0.0000775   0.0000509  -0.0001299   0.0001901
   55   0.0000133   0.0001437  -0.0000994  -0.0003187  -0.0003183   0.0000568
   56   0.0000231  -0.0000845  -0.0002504  -0.0001998   0.0009524  -0.0003789
   57  -0.0000388  -0.0000016  -0.0001279   0.0000572  -0.0005877  -0.0002399
   58   0.0000041   0.0000358   0.0000031  -0.0000436  -0.0000053  -0.0001078
   59  -0.0000254  -0.0001075   0.0000737   0.0001025  -0.0001525   0.0003126
   60  -0.0000235  -0.0000796   0.0000559   0.0001192   0.0000416   0.0002945
   61   0.0002731   0.0003725   0.0003678  -0.0003138  -0.0007670  -0.0003039
   62  -0.0000531   0.0001628  -0.0002950  -0.0000229  -0.0003773  -0.0002618
   63  -0.0001101  -0.0002343  -0.0002889   0.0003058   0.0010194   0.0002099
   64   0.0000085  -0.0000100  -0.0000465   0.0000718  -0.0000077  -0.0000137
   65  -0.0000166  -0.0000059   0.0000464  -0.0001669  -0.0000479  -0.0001032
   66  -0.0000178  -0.0000983  -0.0000334  -0.0000583   0.0001284  -0.0002278
           13          14          15          16          17          18
    1  -0.0029115   0.0003431   0.0033883  -0.0177479   0.0104805  -0.0310534
    2   0.0012554   0.0044488  -0.0002572   0.0108731  -0.0079119   0.0163433
    3  -0.0003784   0.0003159   0.0035510  -0.0313362   0.0162391  -0.0458822
    4   0.0033852  -0.0003731   0.0022180  -0.0549435   0.0151086  -0.0215961
    5  -0.0065433   0.0023640   0.0107482   0.0016441   0.0093239  -0.0098358
    6   0.0250386   0.0074541  -0.0390367   0.0311388  -0.0184461   0.0592479
    7   0.0006235  -0.0002957  -0.0007209  -0.0019818   0.0002032   0.0032039
    8  -0.0007483  -0.0024315  -0.0006704   0.0004459   0.0048060   0.0011327
    9   0.0008684  -0.0009305   0.0004426   0.0023221   0.0012414  -0.0009922
   10  -0.0384202   0.0035603  -0.0053970  -0.2468091   0.0396338  -0.0469912
   11   0.0026540  -0.0318405   0.0343926   0.0556523  -0.0753207   0.0259773
   12  -0.0015595   0.0338283  -0.1529784  -0.1083298   0.0355680  -0.1352036
   13   0.0428004  -0.0055805   0.0041757  -0.0000130   0.0064833  -0.0230825
   14  -0.0055805   0.0265438  -0.0545405   0.0001404  -0.0001606   0.0125255
   15   0.0041757  -0.0545405   0.2201709   0.0010424   0.0090004  -0.0319332
   16  -0.0000130   0.0001404   0.0010424   0.5306428  -0.0693376   0.0280693
   17   0.0064833  -0.0001606   0.0090004  -0.0693376   0.1579555  -0.1224583
   18  -0.0230825   0.0125255  -0.0319332   0.0280693  -0.1224583   0.5710508
   19  -0.0031338   0.0005751  -0.0008116  -0.1322939   0.0027982   0.0525488
   20   0.0019614  -0.0012016  -0.0005564   0.0018121  -0.0243600   0.0044918
   21  -0.0061673   0.0002358   0.0015156   0.0564792   0.0038948  -0.0702065
   22  -0.0041231   0.0020741  -0.0036186  -0.1111361   0.0192718  -0.0423549
   23   0.0008561   0.0030829   0.0009609   0.0027591  -0.0770661   0.0712165
   24   0.0011733   0.0002312   0.0020515   0.0209713   0.0610850  -0.3056586
   25   0.0003507  -0.0001426   0.0004894   0.0030766  -0.0007264   0.0026926
   26   0.0002020   0.0001143   0.0002553   0.0065788   0.0014143   0.0029218
   27  -0.0008708   0.0004559  -0.0010797  -0.0255566   0.0074504  -0.0103877
   28   0.0011960  -0.0001464  -0.0005950   0.0346108  -0.0254080   0.0804566
   29  -0.0003533  -0.0004030  -0.0002327  -0.0107870   0.0076071  -0.0021250
   30   0.0002283  -0.0002545   0.0001442   0.0228115   0.0065488  -0.0332479
   31   0.0001469  -0.0000965  -0.0000414  -0.0028682   0.0013059  -0.0009315
   32  -0.0000577  -0.0004951   0.0004594   0.0005661   0.0042969   0.0004032
   33  -0.0000923   0.0004405  -0.0020341   0.0023111  -0.0000345   0.0036190
   34   0.0002396   0.0000966  -0.0008372  -0.0014358   0.0003341  -0.0007869
   35  -0.0001996  -0.0000126   0.0004301   0.0000838  -0.0010180  -0.0000802
   36   0.0006163   0.0001413  -0.0004682   0.0003767   0.0001649  -0.0009429
   37   0.0000046   0.0000820   0.0000330   0.0005203  -0.0004209   0.0001901
   38   0.0001096   0.0002005  -0.0007902  -0.0004447   0.0004904  -0.0000909
   39   0.0000554   0.0000541  -0.0004178  -0.0001949  -0.0000078   0.0000176
   40   0.0000240  -0.0000302   0.0000813  -0.0001728   0.0002770  -0.0003631
   41  -0.0000543  -0.0001007   0.0003685  -0.0001434   0.0001021  -0.0003555
   42  -0.0000220  -0.0000081   0.0001229   0.0001128  -0.0000879   0.0001893
   43  -0.0000218  -0.0000278   0.0001311   0.0000987   0.0000864  -0.0000961
   44   0.0000202  -0.0000428   0.0000879   0.0000655  -0.0001864   0.0000190
   45  -0.0000193   0.0000627   0.0000483   0.0000538   0.0000137   0.0001837
   46  -0.0000077  -0.0000106   0.0000365   0.0000205  -0.0000172  -0.0000132
   47   0.0000033   0.0000062  -0.0000052   0.0000194  -0.0000119   0.0000314
   48  -0.0000019   0.0000094  -0.0000421  -0.0000436   0.0000457  -0.0000179
   49   0.0000306   0.0000565  -0.0003917  -0.0004562  -0.0000623   0.0000471
   50  -0.0000120   0.0000262  -0.0000855  -0.0001332   0.0001404  -0.0000657
   51   0.0000004  -0.0001227   0.0001207   0.0000980  -0.0001972  -0.0002078
   52  -0.0000352  -0.0001003   0.0003855   0.0004146  -0.0000741  -0.0001138
   53   0.0000012  -0.0000016   0.0000079   0.0000051  -0.0000073   0.0000008
   54   0.0000231   0.0000594  -0.0002064  -0.0002223   0.0000281   0.0000672
   55  -0.0000366   0.0000366   0.0000855   0.0001603   0.0000874   0.0002372
   56   0.0000156  -0.0001547   0.0003553   0.0004329  -0.0003566  -0.0001807
   57  -0.0000619   0.0000154   0.0002888   0.0003273   0.0003534   0.0000290
   58  -0.0000036  -0.0000291   0.0000924   0.0000924  -0.0000088  -0.0000477
   59   0.0000222   0.0000863  -0.0002491  -0.0002941   0.0000676   0.0001120
   60   0.0000203   0.0000479  -0.0001968  -0.0002802  -0.0000391   0.0000172
   61  -0.0000937  -0.0001524   0.0003393   0.0003194  -0.0000265   0.0000331
   62  -0.0000413   0.0000123   0.0001820  -0.0000947   0.0002351  -0.0000397
   63   0.0000346  -0.0000301  -0.0000572  -0.0002475  -0.0002972   0.0002632
   64  -0.0000011   0.0000207  -0.0000854  -0.0000986   0.0000123  -0.0000486
   65   0.0000061  -0.0000408   0.0001388   0.0001568  -0.0000398   0.0000569
   66   0.0000215   0.0000094  -0.0000060   0.0000962  -0.0000648  -0.0000049
           19          20          21          22          23          24
    1  -0.0009614  -0.0003880   0.0017078  -0.0527030   0.0023927   0.0248198
    2  -0.0001936  -0.0006007  -0.0006209   0.0140382   0.0091233  -0.0168230
    3   0.0013262  -0.0004554   0.0003201  -0.0189092  -0.0101702   0.0564110
    4  -0.0009198   0.0009182  -0.0007948  -0.0188498  -0.0044609   0.0263703
    5   0.0022662   0.0031104   0.0012050  -0.0041713  -0.0029732   0.0077487
    6  -0.0063483   0.0020129  -0.0004698   0.0271897   0.0077679  -0.0473590
    7  -0.0010070   0.0001968  -0.0000858   0.0002508  -0.0003626   0.0006802
    8  -0.0001598   0.0001297   0.0000269  -0.0003249  -0.0009792  -0.0002033
    9   0.0012543  -0.0001940   0.0001046   0.0006039  -0.0001562  -0.0007050
   10  -0.0357177   0.0059201  -0.0005253   0.0336236   0.0153741  -0.0740337
   11  -0.0002094   0.0029827   0.0008155   0.0021371   0.0027867   0.0185499
   12   0.0233465  -0.0027489   0.0004185  -0.0234176   0.0108586  -0.0206950
   13  -0.0031338   0.0019614  -0.0061673  -0.0041231   0.0008561   0.0011733
   14   0.0005751  -0.0012016   0.0002358   0.0020741   0.0030829   0.0002312
   15  -0.0008116  -0.0005564   0.0015156  -0.0036186   0.0009609   0.0020515
   16  -0.1322939   0.0018121   0.0564792  -0.1111361   0.0027591   0.0209713
   17   0.0027982  -0.0243600   0.0038948   0.0192718  -0.0770661   0.0610850
   18   0.0525488   0.0044918  -0.0702065  -0.0423549   0.0712165  -0.3056586
   19   0.1867309  -0.0041108  -0.0855344  -0.0163140  -0.0007864   0.0149287
   20  -0.0041108   0.0143675  -0.0078767  -0.0065413   0.0041440   0.0043638
   21  -0.0855344  -0.0078767   0.0910446   0.0371017   0.0010705  -0.0212320
   22  -0.0163140  -0.0065413   0.0371017   0.7168280  -0.0941493   0.0143983
   23  -0.0007864   0.0041440   0.0010705  -0.0941493   0.1722280  -0.1381035
   24   0.0149287   0.0043638  -0.0212320   0.0143983  -0.1381035   0.6402533
   25   0.0009239  -0.0008127   0.0010094  -0.2697583   0.0652732  -0.1116588
   26  -0.0003813  -0.0024247  -0.0010686   0.0652566  -0.0536963   0.0375537
   27  -0.0006717  -0.0008063   0.0006954  -0.1117733   0.0372654  -0.1107441
   28   0.0031963   0.0012875  -0.0041950  -0.2783212   0.0175705   0.0592204
   29   0.0005772   0.0041934   0.0021413   0.0014118  -0.0636301   0.0159163
   30  -0.0012008   0.0016838  -0.0008766   0.1212795   0.0061525  -0.1529871
   31  -0.0002788  -0.0001377   0.0007831   0.0029095  -0.0066056   0.0256077
   32  -0.0002128   0.0000302   0.0002389  -0.0002033   0.0022507   0.0072860
   33   0.0010640   0.0001972  -0.0013548   0.0017608   0.0111453  -0.0382618
   34   0.0008739  -0.0001093  -0.0003723  -0.0016590   0.0018081  -0.0025338
   35  -0.0001027  -0.0003532  -0.0001116   0.0013595   0.0050298   0.0018488
   36  -0.0004622  -0.0000931   0.0003903  -0.0034245   0.0018990  -0.0009772
   37  -0.0002085  -0.0000196   0.0001074  -0.0001979   0.0009899  -0.0000813
   38   0.0004851  -0.0000356  -0.0002939   0.0005832  -0.0006101   0.0005523
   39   0.0004298   0.0000305  -0.0002538   0.0005258  -0.0003773   0.0002573
   40  -0.0000887  -0.0000089   0.0000585  -0.0001101   0.0000451   0.0003051
   41  -0.0001569   0.0000232   0.0001230  -0.0004392  -0.0000046   0.0001840
   42  -0.0000558   0.0000021   0.0000478  -0.0000693  -0.0000725  -0.0003258
   43  -0.0001421  -0.0000038   0.0000856  -0.0000590   0.0000262   0.0001678
   44  -0.0001460   0.0000022   0.0000819  -0.0000911   0.0004033  -0.0001939
   45  -0.0000348  -0.0000157   0.0000093   0.0001675   0.0000438   0.0001335
   46  -0.0000479  -0.0000019   0.0000260  -0.0000430   0.0000651  -0.0000290
   47   0.0000201  -0.0000003  -0.0000095   0.0000050  -0.0000125  -0.0000295
   48   0.0000384   0.0000041  -0.0000225   0.0000166  -0.0000915   0.0000059
   49   0.0003809  -0.0000039  -0.0002041   0.0001191   0.0000646   0.0000116
   50   0.0001197   0.0000016  -0.0000492  -0.0000450  -0.0000760   0.0002024
   51  -0.0001831   0.0000026   0.0000928  -0.0000843   0.0001537   0.0000534
   52  -0.0003827   0.0000027   0.0002017  -0.0001790   0.0000355  -0.0001036
   53  -0.0000031   0.0000008   0.0000025   0.0000080   0.0000050   0.0000040
   54   0.0002059   0.0000000  -0.0001049   0.0001040  -0.0000318   0.0000436
   55  -0.0000009  -0.0000060  -0.0000143   0.0000834  -0.0000078  -0.0001772
   56  -0.0004240   0.0000071   0.0002196  -0.0001543   0.0001949  -0.0002274
   57  -0.0001393  -0.0000170   0.0000748  -0.0000123  -0.0000310   0.0001281
   58  -0.0001087   0.0000037   0.0000617  -0.0000420  -0.0000117  -0.0000004
   59   0.0002977  -0.0000063  -0.0001551   0.0001186  -0.0000497   0.0000280
   60   0.0002501  -0.0000020  -0.0001267   0.0000877   0.0000445   0.0000769
   61  -0.0005227   0.0000354   0.0002850  -0.0001654  -0.0007376  -0.0000677
   62  -0.0001536  -0.0000108   0.0000703  -0.0003464  -0.0001104  -0.0000678
   63   0.0001465  -0.0000296  -0.0001121   0.0004419   0.0004633  -0.0002986
   64   0.0000228   0.0000059  -0.0000139  -0.0001520  -0.0001386   0.0000310
   65  -0.0000988   0.0000004   0.0000595   0.0002023  -0.0000407   0.0000945
   66  -0.0000968   0.0000065   0.0000456  -0.0000124  -0.0000087  -0.0001703
           25          26          27          28          29          30
    1  -0.0023399   0.0002117   0.0031517  -0.2582268   0.0539475  -0.0901982
    2   0.0002145   0.0047392   0.0011270   0.0374322  -0.0751303   0.0305106
    3   0.0036156   0.0010454  -0.0012053  -0.0335726   0.0222725  -0.1321425
    4   0.0003587  -0.0004018   0.0006099   0.0332208   0.0031567  -0.0262431
    5  -0.0004385  -0.0010850  -0.0002250   0.0167389   0.0031715   0.0126646
    6   0.0007295  -0.0001738  -0.0008126  -0.0793363   0.0215790  -0.0246580
    7  -0.0000320   0.0000211  -0.0000358   0.0012185   0.0003940   0.0007206
    8   0.0000208   0.0000178   0.0000089   0.0003382   0.0051574   0.0022303
    9  -0.0000551  -0.0000003   0.0000343   0.0012771   0.0021236  -0.0033852
   10   0.0009678   0.0002915   0.0015009  -0.0749153   0.0105910   0.0024662
   11   0.0004655   0.0045940   0.0020696   0.0102309  -0.0051995  -0.0011291
   12   0.0006916   0.0021428  -0.0034387   0.0026553  -0.0014784  -0.0003347
   13   0.0003507   0.0002020  -0.0008708   0.0011960  -0.0003533   0.0002283
   14  -0.0001426   0.0001143   0.0004559  -0.0001464  -0.0004030  -0.0002545
   15   0.0004894   0.0002553  -0.0010797  -0.0005950  -0.0002327   0.0001442
   16   0.0030766   0.0065788  -0.0255566   0.0346108  -0.0107870   0.0228115
   17  -0.0007264   0.0014143   0.0074504  -0.0254080   0.0076071   0.0065488
   18   0.0026926   0.0029218  -0.0103877   0.0804566  -0.0021250  -0.0332479
   19   0.0009239  -0.0003813  -0.0006717   0.0031963   0.0005772  -0.0012008
   20  -0.0008127  -0.0024247  -0.0008063   0.0012875   0.0041934   0.0016838
   21   0.0010094  -0.0010686   0.0006954  -0.0041950   0.0021413  -0.0008766
   22  -0.2697583   0.0652566  -0.1117733  -0.2783212   0.0014118   0.1212795
   23   0.0652732  -0.0536963   0.0372654   0.0175705  -0.0636301   0.0061525
   24  -0.1116588   0.0375537  -0.1107441   0.0592204   0.0159163  -0.1529871
   25   0.2839984  -0.0703925   0.1168038  -0.0175666   0.0066328  -0.0131321
   26  -0.0703925   0.0452696  -0.0423003  -0.0005870   0.0032011   0.0002624
   27   0.1168038  -0.0423003   0.1165815   0.0152468  -0.0039912   0.0095302
   28  -0.0175666  -0.0005870   0.0152468   0.6234613  -0.0679284  -0.0308240
   29   0.0066328   0.0032011  -0.0039912  -0.0679284   0.1512274  -0.0887667
   30  -0.0131321   0.0002624   0.0095302  -0.0308240  -0.0887667   0.4740149
   31   0.0007097  -0.0007911   0.0008025  -0.0392725   0.0031061  -0.0026172
   32  -0.0003173  -0.0023990  -0.0009184   0.0031412  -0.0319006   0.0332096
   33  -0.0006688  -0.0006799   0.0003283  -0.0033762   0.0327852  -0.1444893
   34  -0.0003971  -0.0000720   0.0005919  -0.0299373   0.0016805   0.0104610
   35   0.0001745   0.0002347  -0.0001017   0.0060234   0.0025771  -0.0031981
   36  -0.0007686   0.0000048   0.0006355  -0.0051871  -0.0009113   0.0138931
   37  -0.0001242   0.0000832   0.0001112   0.0001041  -0.0011374   0.0025980
   38   0.0002484   0.0001572  -0.0001278   0.0026900  -0.0007744  -0.0017206
   39   0.0001935  -0.0000426  -0.0001137   0.0007772   0.0009270  -0.0028550
   40   0.0000002  -0.0000239  -0.0000082   0.0006873  -0.0006118   0.0001099
   41  -0.0000751  -0.0001160   0.0000141   0.0002847  -0.0000893   0.0005756
   42  -0.0000742  -0.0000429   0.0000386  -0.0008939   0.0002075   0.0004489
   43  -0.0000129  -0.0000170  -0.0000074   0.0001843   0.0000430   0.0004272
   44  -0.0000845   0.0000251   0.0000632  -0.0005365  -0.0006122   0.0011393
   45   0.0000169  -0.0000020  -0.0000636   0.0005477   0.0001326  -0.0001472
   46  -0.0000187   0.0000045   0.0000144  -0.0000219  -0.0001417   0.0003310
   47   0.0000010  -0.0000047   0.0000000  -0.0000686   0.0000849  -0.0000431
   48   0.0000148   0.0000057  -0.0000060   0.0001484  -0.0000094  -0.0001487
   49   0.0000204  -0.0000175  -0.0000139   0.0002490   0.0001685  -0.0003289
   50   0.0000285  -0.0000561  -0.0000261   0.0003774   0.0005602  -0.0004358
   51  -0.0000195  -0.0000076   0.0000266  -0.0000733  -0.0002400   0.0002186
   52  -0.0000442  -0.0000064   0.0000490  -0.0000994  -0.0001451   0.0006636
   53   0.0000024  -0.0000027  -0.0000030   0.0000171  -0.0000210  -0.0000280
   54   0.0000227   0.0000037  -0.0000244   0.0000198   0.0001141  -0.0003831
   55  -0.0000132   0.0000639  -0.0000183  -0.0004997  -0.0004997   0.0002767
   56  -0.0000621   0.0000303   0.0000862  -0.0004847  -0.0003178   0.0007842
   57   0.0000527  -0.0000196  -0.0000327   0.0008020   0.0004702  -0.0007703
   58  -0.0000127  -0.0000055   0.0000100   0.0000943  -0.0001081   0.0002421
   59   0.0000277  -0.0000064  -0.0000331  -0.0001926   0.0002474  -0.0005686
   60   0.0000251  -0.0000085  -0.0000247  -0.0000622   0.0002164  -0.0005590
   61  -0.0000739  -0.0000463   0.0000509   0.0006459  -0.0001689   0.0017372
   62  -0.0000724   0.0000016   0.0000271  -0.0013273  -0.0000277   0.0012576
   63   0.0000447   0.0001451   0.0000412  -0.0029440  -0.0009833  -0.0022466
   64  -0.0000126   0.0000289   0.0000131  -0.0000087   0.0001722   0.0001912
   65   0.0000349  -0.0000085  -0.0000348   0.0005472   0.0000782  -0.0008754
   66  -0.0000254   0.0000053   0.0000217  -0.0000917  -0.0001474   0.0009821
           31          32          33          34          35          36
    1   0.0023167   0.0008544  -0.0014453  -0.1860289   0.0004266   0.0593482
    2   0.0067850   0.0000658   0.0098466  -0.0012670  -0.0733928  -0.0044320
    3  -0.0241890   0.0126460  -0.0309270   0.0600433  -0.0048669  -0.1162631
    4  -0.0044328   0.0022706  -0.0041265  -0.0018360  -0.0069979   0.0304781
    5   0.0010480   0.0033291   0.0012228   0.0007544   0.0042204  -0.0001985
    6   0.0015775   0.0002041   0.0020653   0.0120899   0.0038260  -0.0195623
    7   0.0002749  -0.0001511   0.0004684   0.0004228  -0.0006968   0.0007281
    8   0.0001896   0.0000648   0.0002824  -0.0007080  -0.0037098  -0.0012541
    9  -0.0009165   0.0005282  -0.0012582  -0.0016133  -0.0010172   0.0008488
   10   0.0018384  -0.0002728  -0.0003491   0.0031226   0.0009980  -0.0010393
   11  -0.0003628  -0.0004324  -0.0001785   0.0011800   0.0060627   0.0023649
   12   0.0001685  -0.0001847   0.0001104  -0.0005374   0.0026798  -0.0031811
   13   0.0001469  -0.0000577  -0.0000923   0.0002396  -0.0001996   0.0006163
   14  -0.0000965  -0.0004951   0.0004405   0.0000966  -0.0000126   0.0001413
   15  -0.0000414   0.0004594  -0.0020341  -0.0008372   0.0004301  -0.0004682
   16  -0.0028682   0.0005661   0.0023111  -0.0014358   0.0000838   0.0003767
   17   0.0013059   0.0042969  -0.0000345   0.0003341  -0.0010180   0.0001649
   18  -0.0009315   0.0004032   0.0036190  -0.0007869  -0.0000802  -0.0009429
   19  -0.0002788  -0.0002128   0.0010640   0.0008739  -0.0001027  -0.0004622
   20  -0.0001377   0.0000302   0.0001972  -0.0001093  -0.0003532  -0.0000931
   21   0.0007831   0.0002389  -0.0013548  -0.0003723  -0.0001116   0.0003903
   22   0.0029095  -0.0002033   0.0017608  -0.0016590   0.0013595  -0.0034245
   23  -0.0066056   0.0022507   0.0111453   0.0018081   0.0050298   0.0018990
   24   0.0256077   0.0072860  -0.0382618  -0.0025338   0.0018488  -0.0009772
   25   0.0007097  -0.0003173  -0.0006688  -0.0003971   0.0001745  -0.0007686
   26  -0.0007911  -0.0023990  -0.0006799  -0.0000720   0.0002347   0.0000048
   27   0.0008025  -0.0009184   0.0003283   0.0005919  -0.0001017   0.0006355
   28  -0.0392725   0.0031412  -0.0033762  -0.0299373   0.0060234  -0.0051871
   29   0.0031061  -0.0319006   0.0327852   0.0016805   0.0025771  -0.0009113
   30  -0.0026172   0.0332096  -0.1444893   0.0104610  -0.0031981   0.0138931
   31   0.0413280  -0.0063784   0.0038063  -0.0018657   0.0002695  -0.0025635
   32  -0.0063784   0.0277160  -0.0543184  -0.0006896  -0.0018899   0.0002690
   33   0.0038063  -0.0543184   0.2119294   0.0028310  -0.0010033  -0.0012295
   34  -0.0018657  -0.0006896   0.0028310   0.5612990   0.0963209  -0.1510383
   35   0.0002695  -0.0018899  -0.0010033   0.0963209   0.5043649   0.1759601
   36  -0.0025635   0.0002690  -0.0012295  -0.1510383   0.1759601   0.3756958
   37   0.0006525  -0.0004009  -0.0005748  -0.1986073  -0.0807149   0.0224818
   38   0.0009126  -0.0002497   0.0000971  -0.1270885  -0.1840578  -0.0113333
   39  -0.0002582   0.0000114   0.0007091  -0.0061704  -0.0357880  -0.0822069
   40   0.0000884   0.0000231   0.0000643   0.0058498  -0.0124073  -0.0091947
   41  -0.0000269   0.0002265  -0.0000279   0.0058805  -0.0279261  -0.0233243
   42   0.0000988   0.0000225   0.0001916   0.0029570  -0.0137410  -0.0065552
   43  -0.0002350   0.0002482  -0.0002862  -0.0395313  -0.0461883  -0.0043859
   44   0.0001156  -0.0000428  -0.0001585  -0.0115032   0.0293930   0.0210131
   45   0.0003520  -0.0002384  -0.0001395   0.0180722   0.0401994   0.0230106
   46  -0.0000251   0.0000266  -0.0001334  -0.0022216   0.0003970   0.0043147
   47   0.0000301  -0.0000287   0.0000637   0.0001035   0.0020848  -0.0019809
   48  -0.0000355   0.0000391  -0.0000176   0.0040112  -0.0022215   0.0013299
   49  -0.0000475   0.0000730   0.0000061  -0.0052698  -0.0190778  -0.0103911
   50  -0.0005799   0.0002234   0.0000135  -0.0185946  -0.0545001  -0.0237884
   51  -0.0001615   0.0001677  -0.0000456  -0.0103727  -0.0238333  -0.0117562
   52  -0.0001272   0.0000466  -0.0001284  -0.0013619   0.0004620   0.0008013
   53   0.0000129   0.0000043   0.0000106   0.0008433   0.0009171   0.0006360
   54   0.0000843  -0.0000495   0.0001082   0.0008963   0.0008832  -0.0008017
   55   0.0008831  -0.0004101  -0.0000459   0.0091577   0.0674483   0.0415227
   56   0.0000759  -0.0001372   0.0000951   0.0265630   0.0220349  -0.0037388
   57  -0.0006045   0.0001467   0.0000854   0.0148174  -0.0270484  -0.0201939
   58  -0.0000311   0.0000690  -0.0001052  -0.0018696  -0.0032875   0.0014523
   59   0.0001538  -0.0001313   0.0002195  -0.0003668   0.0035357  -0.0005026
   60   0.0001066  -0.0000999   0.0002125   0.0034425   0.0011898   0.0034275
   61  -0.0018074   0.0015061  -0.0008936  -0.1163615  -0.0100436   0.0244687
   62   0.0009465  -0.0004102  -0.0004163   0.0406833  -0.2209643  -0.1285534
   63  -0.0011502   0.0001873   0.0006360   0.0557945  -0.1000038  -0.1562661
   64  -0.0001568   0.0002691  -0.0000861   0.0074176   0.0057529   0.0018657
   65   0.0000275  -0.0000908   0.0003978  -0.0158494  -0.0126301  -0.0023428
   66   0.0000818  -0.0000101  -0.0002382  -0.0117460  -0.0140016   0.0011718
           37          38          39          40          41          42
    1  -0.0239207  -0.0054577   0.0103224  -0.0018236   0.0018914   0.0014043
    2  -0.0182227   0.0045660   0.0121194  -0.0017327  -0.0012655   0.0017820
    3   0.0023086   0.0052301   0.0060863  -0.0015604  -0.0011129  -0.0017899
    4   0.0001716   0.0015739   0.0016942  -0.0007337  -0.0019632   0.0000849
    5  -0.0006225  -0.0007990  -0.0016725  -0.0016516  -0.0010737   0.0010725
    6  -0.0030948  -0.0011843  -0.0010249  -0.0002273   0.0003610   0.0001488
    7   0.0002353  -0.0002095  -0.0000893  -0.0000094  -0.0000640   0.0001832
    8  -0.0005456   0.0006927   0.0009288   0.0001603  -0.0002965  -0.0002908
    9   0.0001781   0.0003151   0.0000755   0.0000542   0.0000979  -0.0000603
   10  -0.0009491   0.0005848   0.0001675   0.0007236   0.0006011  -0.0003860
   11   0.0008564  -0.0006090  -0.0006067  -0.0001088  -0.0001090   0.0000263
   12   0.0004671  -0.0001383  -0.0000448  -0.0004790  -0.0001457   0.0002125
   13   0.0000046   0.0001096   0.0000554   0.0000240  -0.0000543  -0.0000220
   14   0.0000820   0.0002005   0.0000541  -0.0000302  -0.0001007  -0.0000081
   15   0.0000330  -0.0007902  -0.0004178   0.0000813   0.0003685   0.0001229
   16   0.0005203  -0.0004447  -0.0001949  -0.0001728  -0.0001434   0.0001128
   17  -0.0004209   0.0004904  -0.0000078   0.0002770   0.0001021  -0.0000879
   18   0.0001901  -0.0000909   0.0000176  -0.0003631  -0.0003555   0.0001893
   19  -0.0002085   0.0004851   0.0004298  -0.0000887  -0.0001569  -0.0000558
   20  -0.0000196  -0.0000356   0.0000305  -0.0000089   0.0000232   0.0000021
   21   0.0001074  -0.0002939  -0.0002538   0.0000585   0.0001230   0.0000478
   22  -0.0001979   0.0005832   0.0005258  -0.0001101  -0.0004392  -0.0000693
   23   0.0009899  -0.0006101  -0.0003773   0.0000451  -0.0000046  -0.0000725
   24  -0.0000813   0.0005523   0.0002573   0.0003051   0.0001840  -0.0003258
   25  -0.0001242   0.0002484   0.0001935   0.0000002  -0.0000751  -0.0000742
   26   0.0000832   0.0001572  -0.0000426  -0.0000239  -0.0001160  -0.0000429
   27   0.0001112  -0.0001278  -0.0001137  -0.0000082   0.0000141   0.0000386
   28   0.0001041   0.0026900   0.0007772   0.0006873   0.0002847  -0.0008939
   29  -0.0011374  -0.0007744   0.0009270  -0.0006118  -0.0000893   0.0002075
   30   0.0025980  -0.0017206  -0.0028550   0.0001099   0.0005756   0.0004489
   31   0.0006525   0.0009126  -0.0002582   0.0000884  -0.0000269   0.0000988
   32  -0.0004009  -0.0002497   0.0000114   0.0000231   0.0002265   0.0000225
   33  -0.0005748   0.0000971   0.0007091   0.0000643  -0.0000279   0.0001916
   34  -0.1986073  -0.1270885  -0.0061704   0.0058498   0.0058805   0.0029570
   35  -0.0807149  -0.1840578  -0.0357880  -0.0124073  -0.0279261  -0.0137410
   36   0.0224818  -0.0113333  -0.0822069  -0.0091947  -0.0233243  -0.0065552
   37   0.5420262   0.1183137  -0.1571891  -0.0389891   0.0111087   0.0165220
   38   0.1183137   0.4157563   0.1285637   0.0118337  -0.1045674  -0.0597115
   39  -0.1571891   0.1285637   0.2886840   0.0172454  -0.0595602  -0.0707984
   40  -0.0389891   0.0118337   0.0172454   0.0403491  -0.0178881  -0.0288160
   41   0.0111087  -0.1045674  -0.0595602  -0.0178881   0.1480010   0.0973546
   42   0.0165220  -0.0597115  -0.0707984  -0.0288160   0.0973546   0.0910315
   43  -0.2673637   0.0116830   0.1224767  -0.0032298   0.0052031   0.0075493
   44  -0.0372848  -0.0978538  -0.0038708   0.0241154  -0.0137160  -0.0249858
   45   0.0903560  -0.0311980  -0.1297360   0.0197776  -0.0144048  -0.0161158
   46  -0.0134045  -0.0195842  -0.0034941   0.0002523   0.0003171  -0.0014251
   47   0.0028924   0.0040219  -0.0010120   0.0015632   0.0000039   0.0008636
   48   0.0111361   0.0114402   0.0043593  -0.0006418   0.0015381  -0.0013297
   49   0.0090823   0.0272544   0.0151966  -0.0016126  -0.0010039   0.0027813
   50   0.0721984   0.0222590  -0.0292746  -0.0034890   0.0029722   0.0010140
   51   0.0453209  -0.0042568  -0.0221872   0.0010149  -0.0003976   0.0036906
   52   0.0042514  -0.0002434   0.0001655  -0.0005722   0.0007693   0.0008723
   53  -0.0025768  -0.0009591  -0.0023460   0.0005422  -0.0002618  -0.0005151
   54  -0.0014068  -0.0036663   0.0032259   0.0007196  -0.0006344  -0.0007685
   55  -0.0607091  -0.0266296   0.0147353   0.0014054   0.0005626  -0.0007401
   56  -0.0262784  -0.0133432   0.0086134   0.0009279   0.0002675   0.0000010
   57   0.0145329   0.0089462  -0.0064655  -0.0004073   0.0001944  -0.0001540
   58   0.0009033   0.0007561  -0.0003077  -0.0000116   0.0003962   0.0000455
   59   0.0001226   0.0002145   0.0002849   0.0004562  -0.0013755  -0.0008829
   60  -0.0007707   0.0000035  -0.0001904   0.0000641  -0.0008939  -0.0009973
   61   0.0450783   0.0025212  -0.0186473  -0.0022933  -0.0058728  -0.0004998
   62  -0.0389251  -0.0444158  -0.0127509  -0.0015810   0.0001660  -0.0015697
   63  -0.0459248  -0.0366977   0.0112418   0.0025518   0.0011201   0.0030976
   64   0.0014451   0.0001074   0.0023651   0.0002669   0.0006732   0.0003710
   65   0.0005027  -0.0000832  -0.0042236  -0.0004105  -0.0008603  -0.0004381
   66   0.0026986  -0.0039391   0.0016381  -0.0003489  -0.0010743  -0.0003253
           43          44          45          46          47          48
    1   0.0005182  -0.0035005   0.0006581  -0.0002561   0.0001915   0.0003886
    2  -0.0036829  -0.0014475  -0.0028997  -0.0008073   0.0002985   0.0004840
    3  -0.0002345  -0.0032872   0.0033590  -0.0004103  -0.0000333   0.0004364
    4  -0.0005584   0.0004435  -0.0004737  -0.0001173   0.0000430   0.0000150
    5   0.0004889  -0.0000320  -0.0001045   0.0000726  -0.0000210   0.0000536
    6   0.0003079  -0.0003978  -0.0000094   0.0000342  -0.0000612   0.0001075
    7  -0.0001265   0.0001239  -0.0000087   0.0000111  -0.0000170   0.0000111
    8  -0.0001722  -0.0001517  -0.0001222  -0.0000382  -0.0000013   0.0000459
    9   0.0001309   0.0000033  -0.0000923   0.0000005   0.0000001  -0.0000061
   10   0.0000770  -0.0001881  -0.0001667  -0.0000138  -0.0000558   0.0000592
   11   0.0000482   0.0002760   0.0000338   0.0000729  -0.0000199  -0.0000865
   12  -0.0000736  -0.0001142   0.0000617   0.0000009   0.0000217   0.0000189
   13  -0.0000218   0.0000202  -0.0000193  -0.0000077   0.0000033  -0.0000019
   14  -0.0000278  -0.0000428   0.0000627  -0.0000106   0.0000062   0.0000094
   15   0.0001311   0.0000879   0.0000483   0.0000365  -0.0000052  -0.0000421
   16   0.0000987   0.0000655   0.0000538   0.0000205   0.0000194  -0.0000436
   17   0.0000864  -0.0001864   0.0000137  -0.0000172  -0.0000119   0.0000457
   18  -0.0000961   0.0000190   0.0001837  -0.0000132   0.0000314  -0.0000179
   19  -0.0001421  -0.0001460  -0.0000348  -0.0000479   0.0000201   0.0000384
   20  -0.0000038   0.0000022  -0.0000157  -0.0000019  -0.0000003   0.0000041
   21   0.0000856   0.0000819   0.0000093   0.0000260  -0.0000095  -0.0000225
   22  -0.0000590  -0.0000911   0.0001675  -0.0000430   0.0000050   0.0000166
   23   0.0000262   0.0004033   0.0000438   0.0000651  -0.0000125  -0.0000915
   24   0.0001678  -0.0001939   0.0001335  -0.0000290  -0.0000295   0.0000059
   25  -0.0000129  -0.0000845   0.0000169  -0.0000187   0.0000010   0.0000148
   26  -0.0000170   0.0000251  -0.0000020   0.0000045  -0.0000047   0.0000057
   27  -0.0000074   0.0000632  -0.0000636   0.0000144   0.0000000  -0.0000060
   28   0.0001843  -0.0005365   0.0005477  -0.0000219  -0.0000686   0.0001484
   29   0.0000430  -0.0006122   0.0001326  -0.0001417   0.0000849  -0.0000094
   30   0.0004272   0.0011393  -0.0001472   0.0003310  -0.0000431  -0.0001487
   31  -0.0002350   0.0001156   0.0003520  -0.0000251   0.0000301  -0.0000355
   32   0.0002482  -0.0000428  -0.0002384   0.0000266  -0.0000287   0.0000391
   33  -0.0002862  -0.0001585  -0.0001395  -0.0001334   0.0000637  -0.0000176
   34  -0.0395313  -0.0115032   0.0180722  -0.0022216   0.0001035   0.0040112
   35  -0.0461883   0.0293930   0.0401994   0.0003970   0.0020848  -0.0022215
   36  -0.0043859   0.0210131   0.0230106   0.0043147  -0.0019809   0.0013299
   37  -0.2673637  -0.0372848   0.0903560  -0.0134045   0.0028924   0.0111361
   38   0.0116830  -0.0978538  -0.0311980  -0.0195842   0.0040219   0.0114402
   39   0.1224767  -0.0038708  -0.1297360  -0.0034941  -0.0010120   0.0043593
   40  -0.0032298   0.0241154   0.0197776   0.0002523   0.0015632  -0.0006418
   41   0.0052031  -0.0137160  -0.0144048   0.0003171   0.0000039   0.0015381
   42   0.0075493  -0.0249858  -0.0161158  -0.0014251   0.0008636  -0.0013297
   43   0.6063262   0.1570179  -0.1650843  -0.1841267  -0.1487159  -0.0138234
   44   0.1570179   0.5743001   0.2076109  -0.1485300  -0.2050705  -0.0292403
   45  -0.1650843   0.2076109   0.3490714  -0.0136819  -0.0292563  -0.0455318
   46  -0.1841267  -0.1485300  -0.0136819   0.1918836   0.1586640   0.0101944
   47  -0.1487159  -0.2050705  -0.0292563   0.1586640   0.2127826   0.0355651
   48  -0.0138234  -0.0292403  -0.0455318   0.0101944   0.0355651   0.0413876
   49  -0.1054122   0.0361596   0.0497139   0.0066257  -0.0162054  -0.0124816
   50  -0.0137700  -0.2332105  -0.1061943   0.0060966  -0.0130183  -0.0140786
   51   0.0170591  -0.1340446  -0.1551963   0.0020666  -0.0016402   0.0008368
   52  -0.0221272   0.0034940   0.0168640   0.0002121   0.0003656  -0.0014223
   53   0.0211266   0.0021757  -0.0130796   0.0017174   0.0001623   0.0010042
   54   0.0284138  -0.0033511  -0.0135511  -0.0005804   0.0017570  -0.0013120
   55   0.0440290  -0.0360173  -0.0437836   0.0011622   0.0007074   0.0027536
   56   0.0038896  -0.0387572  -0.0328384   0.0000691  -0.0003356  -0.0036624
   57  -0.0176802  -0.0107192   0.0106855   0.0022880  -0.0039745   0.0013118
   58  -0.0021712  -0.0015681   0.0020996   0.0003461  -0.0004050  -0.0003378
   59  -0.0053506   0.0002701   0.0009058   0.0006725  -0.0007104  -0.0009695
   60  -0.0003970  -0.0012138   0.0029244   0.0003769  -0.0003841  -0.0002496
   61  -0.0258819   0.0170165   0.0244535  -0.0002053   0.0009035   0.0000099
   62   0.0172653  -0.0155517  -0.0188329   0.0010126  -0.0001961   0.0001186
   63   0.0252225  -0.0185420  -0.0278672   0.0001093   0.0001192  -0.0011465
   64  -0.0002346   0.0008782   0.0001201  -0.0000041  -0.0000452  -0.0000092
   65   0.0008019  -0.0001716   0.0001836  -0.0000570  -0.0000138   0.0000061
   66   0.0000961   0.0001003  -0.0010371  -0.0000262   0.0000079   0.0000364
           49          50          51          52          53          54
    1  -0.0012367  -0.0008035  -0.0003727   0.0007715   0.0001597  -0.0005641
    2   0.0001170  -0.0012483   0.0000098   0.0001034   0.0000251   0.0002460
    3   0.0003888   0.0001111  -0.0009372  -0.0006145   0.0002018   0.0001165
    4   0.0003099   0.0000237   0.0000059  -0.0005459  -0.0000200   0.0003248
    5  -0.0001180   0.0003885  -0.0000601   0.0000339  -0.0000061  -0.0000257
    6  -0.0003132   0.0000817   0.0001251   0.0000717   0.0000037  -0.0000915
    7  -0.0000459  -0.0000390  -0.0000116   0.0000034  -0.0000032   0.0000028
    8  -0.0000767  -0.0000594  -0.0000398   0.0000236  -0.0000096  -0.0000151
    9   0.0001433   0.0001365  -0.0000393  -0.0001367  -0.0000040   0.0000775
   10   0.0001927   0.0002344   0.0000522  -0.0001182  -0.0000091   0.0000509
   11   0.0000749  -0.0002490   0.0004855   0.0002187   0.0000116  -0.0001299
   12   0.0004993   0.0000549  -0.0001171  -0.0003683   0.0000053   0.0001901
   13   0.0000306  -0.0000120   0.0000004  -0.0000352   0.0000012   0.0000231
   14   0.0000565   0.0000262  -0.0001227  -0.0001003  -0.0000016   0.0000594
   15  -0.0003917  -0.0000855   0.0001207   0.0003855   0.0000079  -0.0002064
   16  -0.0004562  -0.0001332   0.0000980   0.0004146   0.0000051  -0.0002223
   17  -0.0000623   0.0001404  -0.0001972  -0.0000741  -0.0000073   0.0000281
   18   0.0000471  -0.0000657  -0.0002078  -0.0001138   0.0000008   0.0000672
   19   0.0003809   0.0001197  -0.0001831  -0.0003827  -0.0000031   0.0002059
   20  -0.0000039   0.0000016   0.0000026   0.0000027   0.0000008   0.0000000
   21  -0.0002041  -0.0000492   0.0000928   0.0002017   0.0000025  -0.0001049
   22   0.0001191  -0.0000450  -0.0000843  -0.0001790   0.0000080   0.0001040
   23   0.0000646  -0.0000760   0.0001537   0.0000355   0.0000050  -0.0000318
   24   0.0000116   0.0002024   0.0000534  -0.0001036   0.0000040   0.0000436
   25   0.0000204   0.0000285  -0.0000195  -0.0000442   0.0000024   0.0000227
   26  -0.0000175  -0.0000561  -0.0000076  -0.0000064  -0.0000027   0.0000037
   27  -0.0000139  -0.0000261   0.0000266   0.0000490  -0.0000030  -0.0000244
   28   0.0002490   0.0003774  -0.0000733  -0.0000994   0.0000171   0.0000198
   29   0.0001685   0.0005602  -0.0002400  -0.0001451  -0.0000210   0.0001141
   30  -0.0003289  -0.0004358   0.0002186   0.0006636  -0.0000280  -0.0003831
   31  -0.0000475  -0.0005799  -0.0001615  -0.0001272   0.0000129   0.0000843
   32   0.0000730   0.0002234   0.0001677   0.0000466   0.0000043  -0.0000495
   33   0.0000061   0.0000135  -0.0000456  -0.0001284   0.0000106   0.0001082
   34  -0.0052698  -0.0185946  -0.0103727  -0.0013619   0.0008433   0.0008963
   35  -0.0190778  -0.0545001  -0.0238333   0.0004620   0.0009171   0.0008832
   36  -0.0103911  -0.0237884  -0.0117562   0.0008013   0.0006360  -0.0008017
   37   0.0090823   0.0721984   0.0453209   0.0042514  -0.0025768  -0.0014068
   38   0.0272544   0.0222590  -0.0042568  -0.0002434  -0.0009591  -0.0036663
   39   0.0151966  -0.0292746  -0.0221872   0.0001655  -0.0023460   0.0032259
   40  -0.0016126  -0.0034890   0.0010149  -0.0005722   0.0005422   0.0007196
   41  -0.0010039   0.0029722  -0.0003976   0.0007693  -0.0002618  -0.0006344
   42   0.0027813   0.0010140   0.0036906   0.0008723  -0.0005151  -0.0007685
   43  -0.1054122  -0.0137700   0.0170591  -0.0221272   0.0211266   0.0284138
   44   0.0361596  -0.2332105  -0.1340446   0.0034940   0.0021757  -0.0033511
   45   0.0497139  -0.1061943  -0.1551963   0.0168640  -0.0130796  -0.0135511
   46   0.0066257   0.0060966   0.0020666   0.0002121   0.0017174  -0.0005804
   47  -0.0162054  -0.0130183  -0.0016402   0.0003656   0.0001623   0.0017570
   48  -0.0124816  -0.0140786   0.0008368  -0.0014223   0.0010042  -0.0013120
   49   0.4523321   0.1067737  -0.1155956  -0.1304362   0.0003435   0.0599967
   50   0.1067737   0.5007381   0.1931467  -0.0026567  -0.0359327  -0.0071343
   51  -0.1155956   0.1931467   0.3054918   0.0578122  -0.0089062  -0.0602636
   52  -0.1304362  -0.0026567   0.0578122   0.1833551   0.0018869  -0.0935811
   53   0.0003435  -0.0359327  -0.0089062   0.0018869   0.0359955   0.0150606
   54   0.0599967  -0.0071343  -0.0602636  -0.0935811   0.0150606   0.0727456
   55  -0.1844114  -0.0840144   0.0128542  -0.0316043  -0.0167948   0.0081440
   56  -0.1325686  -0.1950290  -0.0150500   0.0021386   0.0021290  -0.0018546
   57  -0.0188494  -0.0422870  -0.0774069   0.0206299   0.0085570  -0.0025534
   58   0.0030511  -0.0122882  -0.0080719  -0.0014919  -0.0054815  -0.0035479
   59   0.0068812  -0.0272980  -0.0238856  -0.0013095  -0.0023189  -0.0002294
   60   0.0044888  -0.0133535  -0.0080971  -0.0006928   0.0022372   0.0007690
   61  -0.0417661  -0.0497496  -0.0053048   0.0010896  -0.0011848   0.0006768
   62  -0.0084211   0.0315194   0.0206777  -0.0055140  -0.0022007  -0.0008902
   63   0.0217799   0.0443432   0.0239043  -0.0022639  -0.0033089   0.0028115
   64  -0.0016983   0.0003232   0.0039666  -0.0009721  -0.0005932   0.0002173
   65  -0.0004110   0.0018484  -0.0019629   0.0004688   0.0002951  -0.0001400
   66   0.0035147  -0.0023310   0.0016934   0.0009087   0.0004593  -0.0000945
           55          56          57          58          59          60
    1   0.0039873  -0.0004982   0.0018658   0.0001719  -0.0003838  -0.0004358
    2  -0.0007155  -0.0006854  -0.0047225   0.0006967  -0.0004207  -0.0006764
    3   0.0013242  -0.0046170   0.0026748   0.0003453   0.0000358   0.0000074
    4  -0.0005781   0.0003523  -0.0008473  -0.0001845   0.0002980   0.0002337
    5   0.0002832  -0.0002995   0.0005530  -0.0000017   0.0000260  -0.0000936
    6   0.0004441  -0.0003705   0.0003965   0.0000076   0.0000202   0.0000225
    7   0.0000133   0.0000231  -0.0000388   0.0000041  -0.0000254  -0.0000235
    8   0.0001437  -0.0000845  -0.0000016   0.0000358  -0.0001075  -0.0000796
    9  -0.0000994  -0.0002504  -0.0001279   0.0000031   0.0000737   0.0000559
   10  -0.0003187  -0.0001998   0.0000572  -0.0000436   0.0001025   0.0001192
   11  -0.0003183   0.0009524  -0.0005877  -0.0000053  -0.0001525   0.0000416
   12   0.0000568  -0.0003789  -0.0002399  -0.0001078   0.0003126   0.0002945
   13  -0.0000366   0.0000156  -0.0000619  -0.0000036   0.0000222   0.0000203
   14   0.0000366  -0.0001547   0.0000154  -0.0000291   0.0000863   0.0000479
   15   0.0000855   0.0003553   0.0002888   0.0000924  -0.0002491  -0.0001968
   16   0.0001603   0.0004329   0.0003273   0.0000924  -0.0002941  -0.0002802
   17   0.0000874  -0.0003566   0.0003534  -0.0000088   0.0000676  -0.0000391
   18   0.0002372  -0.0001807   0.0000290  -0.0000477   0.0001120   0.0000172
   19  -0.0000009  -0.0004240  -0.0001393  -0.0001087   0.0002977   0.0002501
   20  -0.0000060   0.0000071  -0.0000170   0.0000037  -0.0000063  -0.0000020
   21  -0.0000143   0.0002196   0.0000748   0.0000617  -0.0001551  -0.0001267
   22   0.0000834  -0.0001543  -0.0000123  -0.0000420   0.0001186   0.0000877
   23  -0.0000078   0.0001949  -0.0000310  -0.0000117  -0.0000497   0.0000445
   24  -0.0001772  -0.0002274   0.0001281  -0.0000004   0.0000280   0.0000769
   25  -0.0000132  -0.0000621   0.0000527  -0.0000127   0.0000277   0.0000251
   26   0.0000639   0.0000303  -0.0000196  -0.0000055  -0.0000064  -0.0000085
   27  -0.0000183   0.0000862  -0.0000327   0.0000100  -0.0000331  -0.0000247
   28  -0.0004997  -0.0004847   0.0008020   0.0000943  -0.0001926  -0.0000622
   29  -0.0004997  -0.0003178   0.0004702  -0.0001081   0.0002474   0.0002164
   30   0.0002767   0.0007842  -0.0007703   0.0002421  -0.0005686  -0.0005590
   31   0.0008831   0.0000759  -0.0006045  -0.0000311   0.0001538   0.0001066
   32  -0.0004101  -0.0001372   0.0001467   0.0000690  -0.0001313  -0.0000999
   33  -0.0000459   0.0000951   0.0000854  -0.0001052   0.0002195   0.0002125
   34   0.0091577   0.0265630   0.0148174  -0.0018696  -0.0003668   0.0034425
   35   0.0674483   0.0220349  -0.0270484  -0.0032875   0.0035357   0.0011898
   36   0.0415227  -0.0037388  -0.0201939   0.0014523  -0.0005026   0.0034275
   37  -0.0607091  -0.0262784   0.0145329   0.0009033   0.0001226  -0.0007707
   38  -0.0266296  -0.0133432   0.0089462   0.0007561   0.0002145   0.0000035
   39   0.0147353   0.0086134  -0.0064655  -0.0003077   0.0002849  -0.0001904
   40   0.0014054   0.0009279  -0.0004073  -0.0000116   0.0004562   0.0000641
   41   0.0005626   0.0002675   0.0001944   0.0003962  -0.0013755  -0.0008939
   42  -0.0007401   0.0000010  -0.0001540   0.0000455  -0.0008829  -0.0009973
   43   0.0440290   0.0038896  -0.0176802  -0.0021712  -0.0053506  -0.0003970
   44  -0.0360173  -0.0387572  -0.0107192  -0.0015681   0.0002701  -0.0012138
   45  -0.0437836  -0.0328384   0.0106855   0.0020996   0.0009058   0.0029244
   46   0.0011622   0.0000691   0.0022880   0.0003461   0.0006725   0.0003769
   47   0.0007074  -0.0003356  -0.0039745  -0.0004050  -0.0007104  -0.0003841
   48   0.0027536  -0.0036624   0.0013118  -0.0003378  -0.0009695  -0.0002496
   49  -0.1844114  -0.1325686  -0.0188494   0.0030511   0.0068812   0.0044888
   50  -0.0840144  -0.1950290  -0.0422870  -0.0122882  -0.0272980  -0.0133535
   51   0.0128542  -0.0150500  -0.0774069  -0.0080719  -0.0238856  -0.0080971
   52  -0.0316043   0.0021386   0.0206299  -0.0014919  -0.0013095  -0.0006928
   53  -0.0167948   0.0021290   0.0085570  -0.0054815  -0.0023189   0.0022372
   54   0.0081440  -0.0018546  -0.0025534  -0.0035479  -0.0002294   0.0007690
   55   0.5340544   0.1170072  -0.1540343  -0.0385197   0.0104450   0.0163549
   56   0.1170072   0.4275537   0.1409437   0.0134822  -0.1089474  -0.0651977
   57  -0.1540343   0.1409437   0.2936894   0.0183680  -0.0632728  -0.0751441
   58  -0.0385197   0.0134822   0.0183680   0.0423924  -0.0176231  -0.0291078
   59   0.0104450  -0.1089474  -0.0632728  -0.0176231   0.1507503   0.1023167
   60   0.0163549  -0.0651977  -0.0751441  -0.0291078   0.1023167   0.0957218
   61  -0.2637724   0.0158549   0.1223071  -0.0027869   0.0056911   0.0076695
   62  -0.0345515  -0.0984315  -0.0059710   0.0238420  -0.0137039  -0.0249658
   63   0.0883885  -0.0339789  -0.1305164   0.0194990  -0.0152240  -0.0166745
   64  -0.0144711  -0.0201619  -0.0033718   0.0002214   0.0002571  -0.0014692
   65   0.0031798   0.0037093  -0.0015274   0.0015418   0.0000305   0.0009104
   66   0.0117375   0.0112478   0.0042414  -0.0005923   0.0016636  -0.0012694
           61          62          63          64          65          66
    1  -0.0080648   0.0051130   0.0138386  -0.0002461   0.0000315  -0.0025850
    2   0.0218706   0.0030312  -0.0129379   0.0015084  -0.0004156   0.0014833
    3   0.0211218  -0.0040890  -0.0123017  -0.0009256   0.0024811  -0.0015987
    4  -0.0018044  -0.0012936   0.0004518   0.0003494  -0.0000562   0.0004466
    5   0.0008320  -0.0005712  -0.0003286  -0.0000074   0.0002060   0.0000240
    6  -0.0007595   0.0021264   0.0018321  -0.0001438  -0.0002221  -0.0004166
    7   0.0002731  -0.0000531  -0.0001101   0.0000085  -0.0000166  -0.0000178
    8   0.0003725   0.0001628  -0.0002343  -0.0000100  -0.0000059  -0.0000983
    9   0.0003678  -0.0002950  -0.0002889  -0.0000465   0.0000464  -0.0000334
   10  -0.0003138  -0.0000229   0.0003058   0.0000718  -0.0001669  -0.0000583
   11  -0.0007670  -0.0003773   0.0010194  -0.0000077  -0.0000479   0.0001284
   12  -0.0003039  -0.0002618   0.0002099  -0.0000137  -0.0001032  -0.0002278
   13  -0.0000937  -0.0000413   0.0000346  -0.0000011   0.0000061   0.0000215
   14  -0.0001524   0.0000123  -0.0000301   0.0000207  -0.0000408   0.0000094
   15   0.0003393   0.0001820  -0.0000572  -0.0000854   0.0001388  -0.0000060
   16   0.0003194  -0.0000947  -0.0002475  -0.0000986   0.0001568   0.0000962
   17  -0.0000265   0.0002351  -0.0002972   0.0000123  -0.0000398  -0.0000648
   18   0.0000331  -0.0000397   0.0002632  -0.0000486   0.0000569  -0.0000049
   19  -0.0005227  -0.0001536   0.0001465   0.0000228  -0.0000988  -0.0000968
   20   0.0000354  -0.0000108  -0.0000296   0.0000059   0.0000004   0.0000065
   21   0.0002850   0.0000703  -0.0001121  -0.0000139   0.0000595   0.0000456
   22  -0.0001654  -0.0003464   0.0004419  -0.0001520   0.0002023  -0.0000124
   23  -0.0007376  -0.0001104   0.0004633  -0.0001386  -0.0000407  -0.0000087
   24  -0.0000677  -0.0000678  -0.0002986   0.0000310   0.0000945  -0.0001703
   25  -0.0000739  -0.0000724   0.0000447  -0.0000126   0.0000349  -0.0000254
   26  -0.0000463   0.0000016   0.0001451   0.0000289  -0.0000085   0.0000053
   27   0.0000509   0.0000271   0.0000412   0.0000131  -0.0000348   0.0000217
   28   0.0006459  -0.0013273  -0.0029440  -0.0000087   0.0005472  -0.0000917
   29  -0.0001689  -0.0000277  -0.0009833   0.0001722   0.0000782  -0.0001474
   30   0.0017372   0.0012576  -0.0022466   0.0001912  -0.0008754   0.0009821
   31  -0.0018074   0.0009465  -0.0011502  -0.0001568   0.0000275   0.0000818
   32   0.0015061  -0.0004102   0.0001873   0.0002691  -0.0000908  -0.0000101
   33  -0.0008936  -0.0004163   0.0006360  -0.0000861   0.0003978  -0.0002382
   34  -0.1163615   0.0406833   0.0557945   0.0074176  -0.0158494  -0.0117460
   35  -0.0100436  -0.2209643  -0.1000038   0.0057529  -0.0126301  -0.0140016
   36   0.0244687  -0.1285534  -0.1562661   0.0018657  -0.0023428   0.0011718
   37   0.0450783  -0.0389251  -0.0459248   0.0014451   0.0005027   0.0026986
   38   0.0025212  -0.0444158  -0.0366977   0.0001074  -0.0000832  -0.0039391
   39  -0.0186473  -0.0127509   0.0112418   0.0023651  -0.0042236   0.0016381
   40  -0.0022933  -0.0015810   0.0025518   0.0002669  -0.0004105  -0.0003489
   41  -0.0058728   0.0001660   0.0011201   0.0006732  -0.0008603  -0.0010743
   42  -0.0004998  -0.0015697   0.0030976   0.0003710  -0.0004381  -0.0003253
   43  -0.0258819   0.0172653   0.0252225  -0.0002346   0.0008019   0.0000961
   44   0.0170165  -0.0155517  -0.0185420   0.0008782  -0.0001716   0.0001003
   45   0.0244535  -0.0188329  -0.0278672   0.0001201   0.0001836  -0.0010371
   46  -0.0002053   0.0010126   0.0001093  -0.0000041  -0.0000570  -0.0000262
   47   0.0009035  -0.0001961   0.0001192  -0.0000452  -0.0000138   0.0000079
   48   0.0000099   0.0001186  -0.0011465  -0.0000092   0.0000061   0.0000364
   49  -0.0417661  -0.0084211   0.0217799  -0.0016983  -0.0004110   0.0035147
   50  -0.0497496   0.0315194   0.0443432   0.0003232   0.0018484  -0.0023310
   51  -0.0053048   0.0206777   0.0239043   0.0039666  -0.0019629   0.0016934
   52   0.0010896  -0.0055140  -0.0022639  -0.0009721   0.0004688   0.0009087
   53  -0.0011848  -0.0022007  -0.0033089  -0.0005932   0.0002951   0.0004593
   54   0.0006768  -0.0008902   0.0028115   0.0002173  -0.0001400  -0.0000945
   55  -0.2637724  -0.0345515   0.0883885  -0.0144711   0.0031798   0.0117375
   56   0.0158549  -0.0984315  -0.0339789  -0.0201619   0.0037093   0.0112478
   57   0.1223071  -0.0059710  -0.1305164  -0.0033718  -0.0015274   0.0042414
   58  -0.0027869   0.0238420   0.0194990   0.0002214   0.0015418  -0.0005923
   59   0.0056911  -0.0137039  -0.0152240   0.0002571   0.0000305   0.0016636
   60   0.0076695  -0.0249658  -0.0166745  -0.0014692   0.0009104  -0.0012694
   61   0.6015604   0.1490030  -0.1616461  -0.1830540  -0.1468580  -0.0153975
   62   0.1490030   0.5653081   0.2051710  -0.1454687  -0.2034645  -0.0309278
   63  -0.1616461   0.2051710   0.3512339  -0.0143240  -0.0299720  -0.0474959
   64  -0.1830540  -0.1454687  -0.0143240   0.1913067   0.1564230   0.0113967
   65  -0.1468580  -0.2034645  -0.0299720   0.1564230   0.2117452   0.0374673
   66  -0.0153975  -0.0309278  -0.0474959   0.0113967   0.0374673   0.0430877
 **********************************************************************
 **                                                                  **
 **                       VIBRATIONAL ANALYSIS                       **
 **                       --------------------                       **
 **                                                                  **
 **        VIBRATIONAL FREQUENCIES (CM**-1) AND NORMAL MODES         **
 **     FORCE CONSTANTS (mDYN/ANGSTROM) AND REDUCED MASSES (AMU)     **
 **                  INFRARED INTENSITIES (KM/MOL)                   **
 **                                                                  **
 **********************************************************************


 Mode:                 1                      2                      3
 Frequency:        12.99                  37.32                  39.30
 Force Cnst:      0.0018                 0.0167                 0.0183
 Red. Mass:      18.0770                20.3093                20.0900
 IR Active:          YES                    YES                    YES
 IR Intens:        0.001                  0.015                  0.018
 Raman Active:       YES                    YES                    YES
               X      Y      Z        X      Y      Z        X      Y      Z
 C         -0.009  0.017 -0.017    0.024 -0.225  0.048   -0.095 -0.081 -0.155
 C          0.008  0.158  0.021   -0.037 -0.207  0.051   -0.010 -0.110 -0.161
 H          0.025  0.281  0.055   -0.073 -0.288  0.076    0.017 -0.167 -0.240
 C          0.007  0.138  0.016   -0.051 -0.044  0.035    0.055 -0.040 -0.060
 Cl         0.034  0.316  0.062   -0.136 -0.009  0.048    0.176 -0.079 -0.075
 C         -0.019 -0.029 -0.026    0.003  0.113  0.017    0.030  0.075  0.053
 Cl        -0.024 -0.062 -0.036    0.003  0.410  0.018    0.120  0.251  0.210
 C         -0.038 -0.169 -0.062    0.058  0.050  0.001   -0.063  0.063  0.050
 H         -0.056 -0.291 -0.095    0.097  0.151 -0.019   -0.085  0.134  0.132
 C         -0.035 -0.145 -0.058    0.067 -0.124  0.016   -0.125 -0.021 -0.057
 Cl        -0.076 -0.301 -0.101    0.144 -0.188 -0.005   -0.242 -0.031 -0.055
 C         -0.001  0.024 -0.002    0.040 -0.209  0.075   -0.105 -0.040 -0.174
 C          0.070 -0.059  0.128   -0.039 -0.130  0.064   -0.114 -0.042 -0.055
 Cl         0.156 -0.136  0.255   -0.111 -0.193  0.126   -0.226 -0.061 -0.061
 C          0.081 -0.071  0.145   -0.075  0.010 -0.008   -0.035 -0.038  0.084
 H          0.133 -0.133  0.242   -0.148  0.080 -0.031   -0.032 -0.056  0.195
 C          0.023  0.002  0.036   -0.028  0.067 -0.065    0.050 -0.023  0.092
 Cl         0.039 -0.014  0.065   -0.107  0.282 -0.214    0.191 -0.062  0.341
 C         -0.048  0.087 -0.096    0.074 -0.035 -0.018    0.035  0.015 -0.079
 Cl        -0.124  0.180 -0.236    0.158  0.017 -0.065    0.129  0.068 -0.124
 C         -0.056  0.097 -0.114    0.102 -0.171  0.049   -0.042  0.001 -0.203
 H         -0.107  0.159 -0.210    0.167 -0.232  0.058   -0.037  0.011 -0.303
 TransDip   0.000 -0.001  0.000    0.001 -0.004  0.001   -0.002 -0.001 -0.003

 Mode:                 4                      5                      6
 Frequency:        77.86                  79.73                 145.77
 Force Cnst:      0.0938                 0.0915                 0.3249
 Red. Mass:      26.2744                24.4405                25.9543
 IR Active:          YES                    YES                    YES
 IR Intens:        0.041                  0.062                  0.045
 Raman Active:       YES                    YES                    YES
               X      Y      Z        X      Y      Z        X      Y      Z
 C         -0.104 -0.030 -0.173    0.034 -0.218  0.064    0.021  0.060 -0.049
 C         -0.039 -0.022 -0.171    0.003 -0.180  0.074    0.099  0.059 -0.084
 H         -0.013 -0.020 -0.219   -0.016 -0.200  0.098    0.122  0.076 -0.122
 C          0.016  0.042 -0.091   -0.003 -0.026  0.073    0.125  0.039 -0.094
 Cl         0.169  0.282 -0.036   -0.022  0.357  0.178    0.318 -0.025 -0.131
 C         -0.027 -0.024 -0.043    0.010 -0.079  0.017    0.131  0.038 -0.111
 Cl         0.007 -0.153  0.016   -0.035 -0.163 -0.060    0.168 -0.017 -0.077
 C         -0.089  0.014 -0.033    0.055 -0.053  0.023    0.083  0.052 -0.125
 H         -0.113  0.030  0.020    0.079 -0.002  0.006    0.063  0.034 -0.096
 C         -0.119  0.068 -0.088    0.082 -0.047  0.071    0.079  0.047 -0.119
 Cl        -0.190  0.336 -0.014    0.232  0.292  0.162    0.374 -0.050 -0.165
 C         -0.099 -0.043 -0.165    0.023 -0.232  0.043   -0.038  0.056  0.011
 C         -0.060 -0.099 -0.011   -0.069 -0.140 -0.019   -0.092  0.065  0.091
 Cl         0.031 -0.309  0.287   -0.299 -0.055 -0.200   -0.373 -0.066  0.198
 C         -0.063 -0.033 -0.016   -0.049 -0.086  0.017   -0.090  0.065  0.106
 H         -0.072 -0.032  0.038   -0.094 -0.044  0.016   -0.061  0.040  0.095
 C         -0.033  0.006 -0.055    0.010 -0.073  0.019   -0.135  0.037  0.099
 Cl        -0.066  0.137 -0.121    0.058 -0.030  0.100   -0.166 -0.013  0.076
 C          0.030 -0.056 -0.034    0.031 -0.084 -0.053   -0.129  0.031  0.081
 Cl         0.272 -0.218  0.233    0.001  0.097 -0.300   -0.301 -0.040  0.147
 C         -0.045 -0.038 -0.155    0.055 -0.197  0.009   -0.111  0.047  0.056
 H         -0.026 -0.051 -0.190    0.088 -0.225 -0.010   -0.142  0.074  0.075
 TransDip  -0.002 -0.001 -0.006    0.001 -0.008  0.001   -0.001  0.007 -0.001

 Mode:                 7                      8                      9
 Frequency:       159.98                 166.09                 196.59
 Force Cnst:      0.1534                 0.1676                 0.5521
 Red. Mass:      10.1760                10.3119                24.2453
 IR Active:          YES                    YES                    YES
 IR Intens:        0.106                  0.201                  0.047
 Raman Active:       YES                    YES                    YES
               X      Y      Z        X      Y      Z        X      Y      Z
 C         -0.006  0.091 -0.013    0.027  0.055  0.054   -0.042  0.082 -0.057
 C         -0.002  0.150  0.000    0.033  0.108  0.074   -0.001  0.104 -0.045
 H         -0.006  0.096 -0.020    0.018  0.035  0.064    0.010  0.162 -0.035
 C          0.015  0.165  0.018    0.026  0.159  0.076   -0.021  0.049 -0.106
 Cl         0.047 -0.044 -0.042   -0.083 -0.036  0.034   -0.391  0.066 -0.111
 C          0.018  0.217  0.044    0.043  0.244  0.088   -0.029 -0.030 -0.091
 Cl        -0.025 -0.115 -0.031   -0.019 -0.140 -0.015    0.287 -0.125  0.448
 C          0.030  0.317  0.070    0.066  0.365  0.120   -0.108 -0.075 -0.114
 H          0.032  0.349  0.085    0.079  0.418  0.125   -0.120 -0.127 -0.124
 C          0.003  0.190  0.016    0.049  0.188  0.093   -0.057 -0.011 -0.086
 Cl        -0.112 -0.051 -0.049    0.066 -0.123  0.011    0.185  0.022 -0.108
 C          0.033 -0.075  0.055   -0.034 -0.013 -0.063   -0.031  0.079 -0.053
 C          0.084 -0.138  0.150   -0.086  0.042 -0.156    0.036  0.002  0.062
 Cl        -0.093 -0.006 -0.075   -0.032 -0.117  0.059   -0.087  0.025  0.016
 C          0.156 -0.206  0.284   -0.145  0.137 -0.262    0.102 -0.048  0.153
 H          0.169 -0.223  0.320   -0.170  0.163 -0.288    0.140 -0.091  0.217
 C          0.109 -0.144  0.192   -0.098  0.088 -0.183    0.035 -0.016  0.086
 Cl        -0.056  0.068 -0.110    0.048 -0.076  0.078   -0.101 -0.188 -0.140
 C          0.084 -0.114  0.132   -0.060  0.045 -0.134   -0.014  0.053  0.009
 Cl         0.032  0.027 -0.067    0.102 -0.015 -0.025    0.175  0.102  0.010
 C          0.061 -0.111  0.106   -0.054  0.007 -0.105   -0.060  0.089 -0.084
 H          0.037 -0.080  0.048   -0.021 -0.030 -0.065   -0.100  0.136 -0.152
 TransDip   0.006  0.003  0.008   -0.002  0.014 -0.004   -0.005 -0.002  0.004

 Mode:                10                     11                     12
 Frequency:       196.69                 214.94                 229.45
 Force Cnst:      0.6006                 0.5660                 0.2104
 Red. Mass:      26.3518                20.7946                 6.7831
 IR Active:          YES                    YES                    YES
 IR Intens:        0.321                  0.435                  0.035
 Raman Active:       YES                    YES                    YES
               X      Y      Z        X      Y      Z        X      Y      Z
 C         -0.057 -0.063 -0.061   -0.171 -0.022 -0.006    0.020  0.081  0.042
 C         -0.036 -0.097 -0.072   -0.180 -0.015 -0.039    0.057  0.300  0.109
 H         -0.045 -0.177 -0.099   -0.191 -0.045 -0.038    0.077  0.441  0.148
 C         -0.025  0.000 -0.068   -0.160  0.010 -0.021    0.033  0.169  0.087
 Cl        -0.159  0.066 -0.060    0.276 -0.021 -0.047   -0.007 -0.088  0.036
 C         -0.011  0.089 -0.024   -0.193  0.030  0.027   -0.004 -0.023  0.037
 Cl         0.129 -0.127  0.217   -0.197 -0.008  0.110   -0.049  0.047 -0.027
 C         -0.039  0.178 -0.011   -0.176  0.058 -0.006   -0.022 -0.179 -0.002
 H         -0.031  0.254  0.014   -0.169  0.088 -0.008   -0.038 -0.297 -0.036
 C         -0.035  0.068 -0.035   -0.150  0.019 -0.003   -0.010 -0.094  0.026
 Cl         0.113 -0.032 -0.080    0.304 -0.046 -0.039    0.069  0.028  0.071
 C         -0.056 -0.081 -0.051   -0.167 -0.046  0.006   -0.039  0.022 -0.075
 C         -0.042 -0.100 -0.034   -0.137 -0.066  0.035    0.040 -0.081  0.031
 Cl         0.212 -0.003 -0.132    0.271  0.115 -0.093   -0.062 -0.048 -0.064
 C         -0.064 -0.140 -0.006   -0.146 -0.108  0.065    0.071 -0.120  0.097
 H         -0.065 -0.145  0.013   -0.128 -0.131  0.081    0.117 -0.175  0.183
 C         -0.002 -0.091 -0.026   -0.179 -0.073  0.075    0.012 -0.041 -0.017
 Cl         0.160  0.502  0.226   -0.213  0.007  0.105    0.029  0.075 -0.006
 C         -0.002 -0.113 -0.062   -0.149 -0.075  0.015   -0.073  0.048 -0.159
 Cl        -0.319 -0.260  0.005    0.258  0.081 -0.083    0.036 -0.087  0.016
 C         -0.012 -0.065 -0.053   -0.172 -0.076 -0.012   -0.132  0.119 -0.244
 H         -0.013 -0.061 -0.073   -0.193 -0.056 -0.025   -0.188  0.186 -0.347
 TransDip  -0.016  0.000  0.008   -0.018 -0.007 -0.007   -0.001  0.006 -0.002

 Mode:                13                     14                     15
 Frequency:       236.44                 250.22                 328.45
 Force Cnst:      0.2007                 0.6799                 1.6183
 Red. Mass:       6.0949                18.4321                25.4602
 IR Active:          YES                    YES                    YES
 IR Intens:        0.025                  0.116                  0.063
 Raman Active:       YES                    YES                    YES
               X      Y      Z        X      Y      Z        X      Y      Z
 C         -0.003  0.078  0.006   -0.064  0.026 -0.020   -0.149  0.014 -0.041
 C          0.010  0.296  0.055   -0.200 -0.017 -0.045   -0.078  0.015  0.019
 H          0.025  0.427  0.097   -0.251 -0.046  0.034    0.011  0.036 -0.131
 C         -0.003  0.182  0.014   -0.219 -0.002 -0.048    0.020 -0.035  0.207
 Cl         0.009 -0.058 -0.061    0.140  0.013 -0.065   -0.001 -0.105  0.387
 C         -0.032 -0.006 -0.027   -0.282  0.020  0.056    0.081 -0.018  0.051
 Cl         0.011  0.015  0.053   -0.296 -0.016  0.226    0.051  0.000 -0.034
 C         -0.046 -0.155 -0.070   -0.177  0.047  0.029   -0.002 -0.012 -0.009
 H         -0.060 -0.271 -0.108   -0.134  0.074 -0.045   -0.095 -0.045  0.147
 C         -0.024 -0.068 -0.049   -0.111  0.033  0.048   -0.092  0.042 -0.184
 Cl        -0.018  0.069 -0.022    0.146 -0.044  0.024    0.032  0.097 -0.364
 C          0.025 -0.057  0.058    0.044  0.054 -0.012   -0.137 -0.075 -0.017
 C         -0.042  0.017 -0.082    0.096  0.031 -0.069   -0.054 -0.172 -0.123
 Cl         0.011 -0.069  0.029   -0.113 -0.089  0.022    0.103 -0.295 -0.240
 C         -0.091  0.065 -0.154    0.153  0.072 -0.068    0.000 -0.001 -0.013
 H         -0.142  0.126 -0.256    0.097  0.121 -0.019   -0.116  0.087  0.101
 C         -0.027 -0.018 -0.024    0.261  0.074 -0.088    0.068  0.063  0.031
 Cl         0.011  0.019  0.048    0.303 -0.055 -0.200    0.049 -0.000 -0.032
 C          0.063 -0.127  0.132    0.197  0.103  0.010   -0.017  0.154  0.151
 Cl        -0.005  0.015 -0.084   -0.137  0.005  0.062   -0.078  0.319  0.247
 C          0.111 -0.187  0.238    0.181  0.086  0.013   -0.080 -0.022  0.030
 H          0.168 -0.257  0.355    0.246  0.035 -0.041    0.025 -0.098 -0.087
 TransDip   0.002  0.002  0.004   -0.002  0.010 -0.003   -0.006  0.001  0.006

 Mode:                16                     17                     18
 Frequency:       334.28                 355.10                 369.80
 Force Cnst:      1.8053                 0.9021                 0.9163
 Red. Mass:      27.4217                12.1426                11.3724
 IR Active:          YES                    YES                    YES
 IR Intens:        0.002                  0.313                  0.810
 Raman Active:       YES                    YES                    YES
               X      Y      Z        X      Y      Z        X      Y      Z
 C         -0.073  0.067 -0.060    0.006  0.343  0.020   -0.127 -0.236 -0.123
 C         -0.103  0.015  0.003    0.062  0.043 -0.042    0.036 -0.074 -0.076
 H         -0.035  0.044 -0.101    0.100  0.097 -0.083    0.069 -0.135 -0.170
 C         -0.028 -0.086  0.197    0.029 -0.299 -0.064    0.113  0.250  0.076
 Cl         0.002 -0.101  0.416   -0.031  0.039  0.051   -0.038 -0.039  0.023
 C          0.010 -0.054  0.073   -0.003 -0.313 -0.028    0.098  0.274  0.111
 Cl        -0.064  0.002  0.051    0.000  0.059 -0.034    0.033 -0.030 -0.082
 C          0.018 -0.002  0.008   -0.041 -0.000  0.067   -0.076 -0.031  0.047
 H         -0.053 -0.019  0.126   -0.067 -0.012  0.114   -0.120 -0.076  0.110
 C         -0.047  0.091 -0.177   -0.025  0.311  0.124   -0.152 -0.269 -0.038
 Cl         0.029  0.097 -0.401    0.053 -0.080  0.076    0.064  0.004  0.100
 C          0.038  0.104  0.001   -0.109  0.236 -0.218   -0.185  0.061 -0.232
 C         -0.006  0.182  0.077   -0.059  0.160 -0.282   -0.229  0.128 -0.181
 Cl        -0.100  0.294  0.253   -0.018 -0.117 -0.001    0.047  0.078  0.075
 C         -0.017 -0.011 -0.006    0.047 -0.028 -0.059   -0.086  0.026  0.027
 H          0.064 -0.070 -0.092    0.085 -0.059 -0.095   -0.148  0.082  0.052
 C          0.016 -0.083 -0.027    0.097 -0.209  0.206    0.171 -0.104  0.246
 Cl         0.067 -0.009 -0.048   -0.025  0.063 -0.005    0.029 -0.018 -0.086
 C          0.075 -0.167 -0.103    0.059 -0.189  0.226    0.180 -0.103  0.199
 Cl         0.075 -0.316 -0.260    0.026  0.000 -0.073   -0.049  0.028 -0.004
 C          0.094  0.037 -0.016   -0.075  0.037  0.016    0.016  0.021 -0.111
 H          0.015  0.094  0.057   -0.134  0.088  0.026    0.038  0.018 -0.221
 TransDip   0.000 -0.001  0.001   -0.003  0.017 -0.006   -0.022 -0.010 -0.015

 Mode:                19                     20                     21
 Frequency:       423.27                 449.52                 456.76
 Force Cnst:      1.0918                 0.4030                 0.4663
 Red. Mass:      10.3430                 3.3850                 3.7933
 IR Active:          YES                    YES                    YES
 IR Intens:        9.223                  3.800                  5.924
 Raman Active:       YES                    YES                    YES
               X      Y      Z        X      Y      Z        X      Y      Z
 C         -0.216  0.028  0.040    0.019 -0.117  0.000    0.001 -0.070 -0.091
 C         -0.085  0.148  0.045    0.026  0.159  0.072    0.084  0.110 -0.036
 H         -0.021  0.342  0.022    0.056  0.462  0.179    0.140  0.341 -0.017
 C         -0.071 -0.112 -0.019   -0.032 -0.126 -0.033    0.068 -0.088 -0.025
 Cl         0.024  0.003  0.015    0.007  0.011 -0.012   -0.025  0.007  0.006
 C         -0.015 -0.148 -0.102   -0.029 -0.138 -0.046    0.025 -0.088  0.038
 Cl         0.205  0.019 -0.121   -0.012  0.007  0.019   -0.058  0.009  0.014
 C         -0.168  0.116 -0.012    0.061  0.154  0.028    0.027  0.091  0.085
 H         -0.195  0.256  0.118    0.125  0.481  0.086    0.044  0.312  0.175
 C         -0.189  0.073  0.026    0.032 -0.110 -0.028   -0.032 -0.103 -0.028
 Cl         0.026 -0.035  0.094   -0.012  0.014 -0.018    0.017  0.005  0.001
 C         -0.197 -0.072  0.077    0.021 -0.084  0.032   -0.017  0.030 -0.132
 C         -0.158 -0.104  0.092   -0.012 -0.051  0.059   -0.054  0.069 -0.104
 Cl         0.003  0.093  0.050    0.010  0.022  0.004    0.015 -0.008 -0.002
 C         -0.126 -0.142  0.076   -0.081  0.072 -0.069    0.081 -0.030  0.149
 H         -0.131 -0.160  0.249   -0.208  0.213 -0.233    0.208 -0.185  0.414
 C         -0.046  0.037 -0.160    0.062 -0.033  0.106   -0.033  0.113 -0.067
 Cl         0.212 -0.021 -0.109   -0.011 -0.007 -0.010   -0.055 -0.015  0.029
 C         -0.096  0.044 -0.067    0.076 -0.037  0.070    0.014  0.088 -0.110
 Cl         0.020  0.017  0.012   -0.017  0.009  0.007   -0.016 -0.014  0.009
 C         -0.040 -0.105  0.125   -0.029  0.041 -0.136    0.137 -0.090  0.080
 H          0.079 -0.229  0.199   -0.102  0.139 -0.337    0.293 -0.268  0.307
 TransDip  -0.092 -0.005  0.032    0.003  0.060 -0.015    0.070  0.015  0.030

 Mode:                22                     23                     24
 Frequency:       492.88                 511.97                 530.91
 Force Cnst:      1.7110                 0.9224                 1.0516
 Red. Mass:      11.9539                 5.9730                 6.3323
 IR Active:          YES                    YES                    YES
 IR Intens:        6.613                  0.548                  2.563
 Raman Active:       YES                    YES                    YES
               X      Y      Z        X      Y      Z        X      Y      Z
 C         -0.085  0.008 -0.032   -0.063  0.076 -0.081   -0.097  0.053 -0.124
 C         -0.253  0.047 -0.015    0.092  0.015 -0.106    0.028  0.015 -0.147
 H         -0.285  0.072  0.056    0.141 -0.118 -0.267    0.119  0.152 -0.244
 C         -0.237  0.029 -0.022    0.161  0.048  0.026    0.095 -0.105 -0.025
 Cl         0.048 -0.043  0.141   -0.038  0.008 -0.033   -0.029  0.010  0.007
 C         -0.142  0.074 -0.164    0.077 -0.123  0.100    0.073  0.071  0.124
 Cl         0.180 -0.013 -0.062   -0.041  0.022 -0.014   -0.005 -0.003 -0.036
 C         -0.169  0.087 -0.163   -0.062 -0.111  0.113   -0.104  0.059  0.129
 H         -0.136  0.133 -0.205   -0.165 -0.335  0.187   -0.155  0.219  0.315
 C         -0.103 -0.011 -0.033   -0.086  0.255  0.066   -0.213 -0.220 -0.073
 Cl         0.003 -0.033  0.131    0.031 -0.018 -0.009    0.040  0.002  0.030
 C          0.073  0.055  0.015   -0.028 -0.134 -0.013    0.059  0.137  0.054
 C          0.099  0.045  0.023   -0.018 -0.171  0.208    0.265 -0.059  0.181
 Cl         0.023 -0.105 -0.083    0.026  0.019 -0.021   -0.033 -0.028 -0.021
 C          0.111  0.216  0.051   -0.113  0.131  0.036    0.084  0.005 -0.153
 H          0.060  0.265  0.053   -0.295  0.307 -0.019    0.089  0.037 -0.407
 C          0.091  0.193  0.069    0.027  0.177  0.005   -0.077 -0.041 -0.132
 Cl        -0.169 -0.029  0.076   -0.032 -0.039  0.006    0.001  0.020  0.030
 C          0.207  0.108 -0.024    0.171  0.038  0.028   -0.049 -0.094  0.100
 Cl        -0.013 -0.131 -0.080   -0.031 -0.039 -0.016    0.023  0.011 -0.015
 C          0.215  0.129 -0.046    0.106 -0.048 -0.095   -0.046  0.089  0.103
 H          0.240  0.120 -0.122    0.132 -0.039 -0.309   -0.188  0.223  0.088
 TransDip  -0.015  0.077 -0.026    0.006 -0.008 -0.022   -0.010  0.047 -0.017

 Mode:                25                     26                     27
 Frequency:       570.73                 629.18                 650.00
 Force Cnst:      2.1249                 2.0569                 1.9460
 Red. Mass:      11.0721                 8.8189                 7.8173
 IR Active:          YES                    YES                    YES
 IR Intens:       65.538                  7.350                  5.153
 Raman Active:       YES                    YES                    YES
               X      Y      Z        X      Y      Z        X      Y      Z
 C          0.084 -0.008 -0.262    0.085  0.179 -0.000   -0.012 -0.205  0.038
 C         -0.034  0.080 -0.233    0.116  0.014 -0.038    0.016 -0.106  0.087
 H         -0.036  0.041 -0.249    0.129  0.030 -0.053   -0.030 -0.196  0.126
 C         -0.012  0.109 -0.108    0.027 -0.190 -0.149    0.017  0.325  0.099
 Cl        -0.004 -0.051  0.175    0.005 -0.009  0.081    0.007 -0.013 -0.019
 C         -0.072 -0.042 -0.177    0.055  0.249 -0.119   -0.065 -0.306 -0.104
 Cl        -0.029  0.001  0.046   -0.079 -0.017  0.062    0.007  0.013  0.005
 C          0.027  0.024 -0.179    0.121  0.007 -0.200    0.021  0.083 -0.002
 H          0.087 -0.001 -0.312    0.189 -0.056 -0.366    0.087  0.368  0.031
 C          0.091  0.143 -0.080    0.143 -0.119 -0.118    0.045  0.033  0.057
 Cl         0.001 -0.048  0.150   -0.018 -0.006  0.068   -0.009  0.000 -0.031
 C          0.105 -0.128 -0.224   -0.135  0.096 -0.094   -0.088  0.172 -0.098
 C          0.139 -0.122  0.010   -0.111 -0.063  0.180    0.042  0.023  0.068
 Cl        -0.031  0.126  0.089    0.026 -0.039 -0.051   -0.004 -0.024 -0.025
 C          0.052 -0.116 -0.129   -0.140  0.088  0.166    0.040 -0.050  0.052
 H          0.118 -0.162 -0.248   -0.211  0.130  0.328    0.184 -0.209  0.240
 C         -0.061 -0.098 -0.157   -0.139  0.227 -0.041   -0.153  0.143 -0.255
 Cl        -0.033  0.018  0.040    0.085 -0.024 -0.048    0.013 -0.005  0.008
 C          0.039 -0.148 -0.018    0.017 -0.050  0.225    0.108 -0.170  0.278
 Cl        -0.040  0.141  0.109    0.007 -0.056 -0.057    0.005 -0.003 -0.026
 C          0.021 -0.212 -0.134   -0.116 -0.007  0.034   -0.035  0.134  0.006
 H          0.010 -0.196 -0.172   -0.131  0.005  0.040   -0.110  0.206 -0.008
 TransDip   0.087 -0.067 -0.235   -0.015  0.080 -0.029   -0.020  0.023  0.066

 Mode:                28                     29                     30
 Frequency:       658.02                 690.74                 701.11
 Force Cnst:      1.9290                 2.0693                 2.1403
 Red. Mass:       7.5615                 7.3613                 7.3901
 IR Active:          YES                    YES                    YES
 IR Intens:       13.888                 14.140                  0.395
 Raman Active:       YES                    YES                    YES
               X      Y      Z        X      Y      Z        X      Y      Z
 C         -0.035 -0.089 -0.143   -0.031 -0.061  0.102   -0.013  0.022 -0.142
 C          0.074 -0.036 -0.172    0.278 -0.049  0.124   -0.260  0.089 -0.164
 H          0.132 -0.101 -0.316    0.314  0.046  0.113   -0.236  0.130 -0.196
 C          0.149  0.252 -0.022    0.124 -0.041 -0.101   -0.085 -0.019  0.075
 Cl        -0.012 -0.026  0.059    0.008 -0.010  0.038   -0.011  0.008 -0.025
 C          0.028 -0.223 -0.146    0.050  0.081 -0.151    0.016 -0.018  0.114
 Cl        -0.058  0.009  0.038   -0.055  0.000  0.027    0.016 -0.003  0.002
 C          0.022  0.087 -0.085   -0.200  0.054 -0.182    0.307 -0.082  0.113
 H          0.057  0.321 -0.025   -0.204 -0.036 -0.231    0.302 -0.121  0.111
 C          0.005  0.043 -0.106   -0.054  0.046  0.051    0.129  0.036 -0.126
 Cl        -0.001 -0.024  0.068   -0.013  0.004 -0.010    0.007 -0.015  0.048
 C          0.050  0.026  0.164   -0.059  0.104  0.057   -0.006  0.098  0.093
 C         -0.031  0.093  0.056   -0.051 -0.014  0.081   -0.143  0.062  0.086
 Cl         0.016 -0.057 -0.038   -0.009 -0.017 -0.007    0.004 -0.041 -0.028
 C         -0.058  0.111  0.016   -0.168 -0.229 -0.087   -0.238 -0.212  0.004
 H         -0.161  0.233 -0.165   -0.196 -0.196 -0.180   -0.219 -0.239  0.035
 C          0.031 -0.081  0.257    0.091 -0.143 -0.078   -0.003 -0.077 -0.072
 Cl         0.057  0.002 -0.043   -0.055 -0.002  0.027   -0.010 -0.008  0.000
 C         -0.227  0.149 -0.119    0.116  0.009 -0.126    0.086 -0.033 -0.048
 Cl         0.026 -0.050 -0.032    0.001  0.034  0.024    0.005  0.023  0.012
 C         -0.079  0.048  0.164    0.245  0.219  0.041    0.180  0.233  0.041
 H         -0.128  0.071  0.317    0.305  0.161  0.085    0.135  0.280  0.041
 TransDip  -0.020  0.110 -0.040    0.077 -0.016 -0.091   -0.006  0.019 -0.004

 Mode:                31                     32                     33
 Frequency:       732.60                 736.24                 818.10
 Force Cnst:      1.2411                 1.2757                 4.3456
 Red. Mass:       3.9250                 3.9945                11.0202
 IR Active:          YES                    YES                    YES
 IR Intens:        2.789                  6.533                 29.579
 Raman Active:       YES                    YES                    YES
               X      Y      Z        X      Y      Z        X      Y      Z
 C          0.055  0.265  0.092    0.007  0.226  0.040    0.280  0.025 -0.080
 C         -0.029 -0.073  0.029    0.031 -0.028 -0.050    0.083  0.025 -0.086
 H         -0.125 -0.538 -0.040    0.016 -0.381 -0.211   -0.099 -0.176  0.154
 C         -0.024  0.106  0.045    0.064  0.048 -0.008   -0.070  0.059 -0.209
 Cl         0.003  0.002 -0.009   -0.003 -0.001  0.010   -0.001 -0.013  0.055
 C         -0.042 -0.106 -0.019    0.028 -0.060 -0.035   -0.261  0.007  0.113
 Cl         0.011  0.000 -0.003   -0.016  0.001  0.006    0.069  0.002 -0.050
 C          0.046  0.055  0.030   -0.043  0.055 -0.015   -0.215 -0.004  0.147
 H          0.116  0.385  0.081   -0.036  0.259  0.082   -0.110  0.059 -0.025
 C          0.006 -0.203 -0.023   -0.064 -0.127 -0.072   -0.024 -0.094  0.298
 Cl        -0.001  0.009 -0.011    0.002  0.000  0.017    0.006  0.020 -0.075
 C         -0.097  0.068 -0.160    0.113 -0.168  0.232    0.279  0.024 -0.086
 C          0.026 -0.121  0.093   -0.107  0.070 -0.166   -0.084  0.243  0.184
 Cl        -0.003  0.016  0.008    0.001  0.006  0.012    0.021 -0.059 -0.048
 C         -0.061 -0.013 -0.042    0.001 -0.063  0.044   -0.221  0.025  0.138
 H         -0.201  0.136 -0.196    0.113 -0.203  0.301   -0.077 -0.098  0.037
 C          0.073 -0.040  0.050   -0.013  0.047 -0.090   -0.257 -0.021  0.126
 Cl        -0.015 -0.002  0.006   -0.012 -0.002  0.006    0.072 -0.010 -0.046
 C          0.017  0.050 -0.095    0.076 -0.038  0.049   -0.024 -0.196 -0.124
 Cl        -0.006  0.007  0.009   -0.003  0.004  0.006   -0.011  0.044  0.036
 C          0.061 -0.059 -0.000    0.006  0.022 -0.066    0.098 -0.047 -0.063
 H          0.245 -0.259  0.193   -0.171  0.248 -0.480   -0.164  0.186  0.021
 TransDip   0.014 -0.051  0.005    0.033 -0.011 -0.074   -0.133  0.014  0.112

 Mode:                34                     35                     36
 Frequency:       880.00                 883.79                 900.59
 Force Cnst:      0.6648                 0.6643                 1.4800
 Red. Mass:       1.4571                 1.4436                 3.0972
 IR Active:          YES                    YES                    YES
 IR Intens:        5.673                  6.059                 17.975
 Raman Active:       YES                    YES                    YES
               X      Y      Z        X      Y      Z        X      Y      Z
 C         -0.009 -0.031 -0.006   -0.001 -0.001  0.000    0.066  0.027 -0.024
 C          0.007  0.065  0.021    0.001 -0.005  0.003    0.032 -0.097 -0.106
 H         -0.049 -0.327 -0.084    0.002  0.024  0.015    0.100  0.645  0.159
 C         -0.003 -0.025  0.002   -0.002  0.003 -0.001   -0.010  0.077 -0.140
 Cl         0.000  0.002 -0.002    0.000 -0.000  0.000   -0.002 -0.011  0.031
 C          0.016  0.053  0.011   -0.004 -0.002 -0.001   -0.126  0.026  0.051
 Cl        -0.002 -0.004 -0.000    0.001  0.000  0.000    0.021 -0.001 -0.014
 C         -0.023 -0.157 -0.046    0.007  0.007  0.003    0.009 -0.074  0.053
 H          0.130  0.876  0.235    0.005 -0.043 -0.020    0.160  0.334 -0.006
 C          0.007  0.058  0.008    0.004 -0.005  0.004    0.046 -0.014  0.114
 Cl        -0.001 -0.004  0.000   -0.000  0.001 -0.001    0.000  0.004 -0.023
 C         -0.001  0.003 -0.004   -0.017  0.015 -0.021   -0.059  0.002  0.026
 C          0.005  0.007  0.006    0.024 -0.034  0.041   -0.026 -0.100 -0.071
 Cl        -0.000 -0.001 -0.001   -0.002  0.003 -0.002   -0.004  0.018  0.015
 C          0.001  0.009 -0.007   -0.068  0.080 -0.127    0.006 -0.079 -0.011
 H          0.037 -0.030  0.033    0.387 -0.457  0.699   -0.206  0.122 -0.062
 C         -0.005 -0.004  0.004    0.028 -0.026  0.040    0.117  0.025 -0.063
 Cl         0.001  0.000 -0.001   -0.003  0.002 -0.002   -0.021  0.001  0.013
 C         -0.002 -0.004 -0.002   -0.009  0.016 -0.013   -0.023  0.135  0.072
 Cl        -0.000  0.001  0.000    0.001 -0.002  0.000    0.008 -0.025 -0.018
 C          0.003  0.002  0.003    0.025 -0.032  0.052   -0.028  0.002  0.107
 H         -0.006  0.010  0.001   -0.137  0.164 -0.252   -0.180  0.209 -0.306
 TransDip   0.017  0.069  0.028    0.034 -0.037  0.061   -0.015  0.131 -0.033

 Mode:                37                     38                     39
 Frequency:       906.74                 910.52                1047.91
 Force Cnst:      0.9553                 0.7273                 5.9876
 Red. Mass:       1.9720                 1.4890                 9.2544
 IR Active:          YES                    YES                    YES
 IR Intens:        5.477                  9.497                110.431
 Raman Active:       YES                    YES                    YES
               X      Y      Z        X      Y      Z        X      Y      Z
 C         -0.020  0.075  0.035    0.021  0.021 -0.002    0.232 -0.026 -0.095
 C         -0.048 -0.159  0.008    0.003 -0.031 -0.040   -0.185  0.046 -0.056
 H          0.120  0.844  0.235    0.034  0.211  0.029   -0.203  0.021 -0.026
 C          0.013  0.026  0.096    0.005  0.020 -0.032    0.033 -0.081  0.298
 Cl         0.001  0.001 -0.018   -0.001 -0.003  0.007   -0.002  0.009 -0.035
 C          0.070  0.013 -0.022   -0.020  0.005  0.015    0.240 -0.016 -0.080
 Cl        -0.011 -0.002  0.007    0.003 -0.000 -0.003   -0.023  0.001  0.011
 C         -0.017 -0.038 -0.050   -0.013 -0.017  0.010   -0.228  0.065 -0.114
 H         -0.008  0.319  0.129    0.010  0.092  0.026   -0.292  0.041 -0.015
 C         -0.019  0.027 -0.050   -0.002  0.001  0.013    0.029 -0.046  0.164
 Cl        -0.001 -0.004  0.011    0.001  0.000 -0.003   -0.002  0.004 -0.013
 C          0.035  0.006 -0.025    0.024 -0.035  0.058    0.221  0.035 -0.119
 C          0.001  0.043  0.028    0.001 -0.024  0.002   -0.004  0.149  0.102
 Cl         0.003 -0.008 -0.007   -0.001  0.003  0.001    0.001 -0.012 -0.008
 C         -0.010  0.027  0.027   -0.028  0.014 -0.045   -0.183 -0.192 -0.023
 H          0.025  0.006 -0.046    0.122 -0.170  0.279   -0.254 -0.142  0.043
 C         -0.065 -0.004  0.032    0.027 -0.005  0.005    0.231  0.039 -0.103
 Cl         0.011 -0.002 -0.007   -0.004  0.001  0.000   -0.022 -0.001  0.012
 C          0.014 -0.070 -0.063    0.019 -0.005  0.052   -0.026  0.256  0.183
 Cl        -0.005  0.014  0.013   -0.000 -0.002 -0.006    0.005 -0.029 -0.022
 C          0.042 -0.047 -0.031   -0.074  0.082 -0.110   -0.156 -0.131  0.006
 H         -0.029  0.027 -0.102    0.369 -0.444  0.668   -0.178 -0.106  0.009
 TransDip   0.021  0.070  0.015    0.060 -0.024  0.075    0.259  0.115  0.182

 Mode:                40                     41                     42
 Frequency:      1083.89                1116.31                1149.30
 Force Cnst:      3.8143                 1.6771                 1.7388
 Red. Mass:       5.5105                 2.2842                 2.2342
 IR Active:          YES                    YES                    YES
 IR Intens:       70.257                 27.220                  9.441
 Raman Active:       YES                    YES                    YES
               X      Y      Z        X      Y      Z        X      Y      Z
 C          0.069 -0.005 -0.014   -0.104  0.009  0.051    0.025 -0.005  0.027
 C         -0.147  0.058 -0.134   -0.036  0.020 -0.069   -0.086  0.014 -0.015
 H         -0.027  0.085 -0.362    0.157  0.099 -0.406   -0.337 -0.047  0.403
 C          0.061 -0.043  0.129    0.038 -0.004 -0.004   -0.000  0.042 -0.163
 Cl        -0.003  0.003 -0.010   -0.002 -0.000  0.003    0.001 -0.005  0.020
 C          0.139 -0.004 -0.068    0.005  0.006 -0.024    0.170 -0.001 -0.093
 Cl        -0.015  0.000  0.008   -0.003 -0.000  0.003   -0.020  0.000  0.011
 C         -0.085  0.031 -0.068    0.054 -0.004 -0.016    0.015 -0.016  0.051
 H          0.094  0.081 -0.374    0.293  0.069 -0.419   -0.231 -0.095  0.500
 C          0.068 -0.086  0.288    0.023 -0.049  0.170   -0.004 -0.013  0.047
 Cl        -0.004  0.009 -0.031   -0.002  0.005 -0.019    0.000  0.002 -0.007
 C         -0.057 -0.016  0.019   -0.099 -0.008  0.058   -0.037 -0.015  0.000
 C         -0.006 -0.262 -0.166   -0.013  0.145  0.100    0.003 -0.009 -0.006
 Cl        -0.003  0.027  0.019    0.002 -0.016 -0.011   -0.001  0.002  0.001
 C          0.059  0.089  0.024    0.050  0.011 -0.021    0.011 -0.022 -0.020
 H         -0.161  0.252  0.262    0.327 -0.194 -0.309    0.230 -0.197 -0.262
 C         -0.133 -0.004  0.072    0.012 -0.017 -0.018   -0.102 -0.002  0.055
 Cl         0.015  0.000 -0.008   -0.004  0.001  0.002    0.012  0.000 -0.006
 C         -0.032 -0.126 -0.065    0.035  0.010 -0.013   -0.013  0.072  0.055
 Cl         0.001  0.009  0.005   -0.002  0.002  0.002    0.002 -0.009 -0.007
 C          0.104  0.170  0.052   -0.021 -0.068 -0.037    0.045  0.022 -0.007
 H         -0.046  0.292  0.239    0.209 -0.256 -0.266    0.256 -0.131 -0.240
 TransDip   0.049 -0.249  0.088    0.034  0.058  0.153    0.045  0.051 -0.071

 Mode:                43                     44                     45
 Frequency:      1151.08                1264.04                1268.13
 Force Cnst:      2.5936                 2.6149                 1.2110
 Red. Mass:       3.3223                 2.7776                 1.2781
 IR Active:          YES                    YES                    YES
 IR Intens:      100.337                  0.258                  1.517
 Raman Active:       YES                    YES                    YES
               X      Y      Z        X      Y      Z        X      Y      Z
 C         -0.034 -0.015  0.045    0.137 -0.003 -0.038   -0.003  0.026 -0.072
 C         -0.068  0.016 -0.020   -0.011  0.004 -0.017   -0.014 -0.005  0.018
 H         -0.197 -0.024  0.181    0.094  0.044 -0.188   -0.324 -0.090  0.559
 C          0.006  0.037 -0.145    0.027 -0.021  0.064    0.074 -0.012  0.002
 Cl         0.001 -0.005  0.017   -0.001  0.002 -0.006   -0.001  0.001 -0.001
 C          0.126  0.001 -0.078   -0.083  0.011  0.004    0.015 -0.014  0.046
 Cl        -0.016  0.000  0.009    0.007  0.000 -0.005   -0.000  0.000 -0.002
 C          0.042 -0.017  0.042   -0.119  0.019 -0.004   -0.023  0.003 -0.000
 H         -0.086 -0.064  0.284   -0.441 -0.071  0.533    0.226  0.082 -0.441
 C         -0.008 -0.016  0.068    0.170 -0.008 -0.067   -0.022  0.006 -0.012
 Cl         0.000  0.002 -0.009   -0.003 -0.001  0.005    0.001 -0.001  0.002
 C         -0.026  0.040  0.036   -0.128  0.002  0.058   -0.028 -0.046 -0.005
 C         -0.025  0.063  0.055   -0.158 -0.017  0.077   -0.050 -0.009  0.020
 Cl         0.003 -0.009 -0.007    0.003 -0.004 -0.004    0.001 -0.000 -0.001
 C          0.028  0.074  0.033    0.109  0.051 -0.026    0.018  0.014 -0.001
 H         -0.292  0.339  0.388    0.408 -0.164 -0.338    0.262 -0.171 -0.259
 C          0.209 -0.009 -0.121    0.072  0.027 -0.022    0.022  0.021  0.002
 Cl        -0.025  0.000  0.014   -0.007  0.001  0.005   -0.002 -0.000  0.001
 C          0.046 -0.174 -0.140   -0.032 -0.070 -0.029    0.028  0.001 -0.015
 Cl        -0.004  0.022  0.017   -0.000  0.005  0.003   -0.000  0.001  0.001
 C         -0.092 -0.065  0.008    0.014  0.008  0.002   -0.008  0.014  0.012
 H         -0.396  0.149  0.316   -0.019  0.034  0.016   -0.214  0.171  0.240
 TransDip   0.235 -0.049 -0.213    0.007 -0.015  0.002   -0.031  0.002  0.024

 Mode:                46                     47                     48
 Frequency:      1271.83                1282.35                1292.03
 Force Cnst:      1.3641                 9.2416                10.7796
 Red. Mass:       1.4314                 9.5386                10.9600
 IR Active:          YES                    YES                    YES
 IR Intens:        0.150                  4.979                  0.408
 Raman Active:       YES                    YES                    YES
               X      Y      Z        X      Y      Z        X      Y      Z
 C         -0.038  0.001  0.045   -0.137  0.100 -0.228    0.290 -0.060  0.217
 C          0.011 -0.004  0.006   -0.093 -0.046  0.198    0.099  0.042 -0.253
 H          0.212  0.061 -0.339    0.025  0.028  0.021   -0.079  0.038  0.081
 C         -0.055  0.011 -0.012    0.228 -0.044  0.037   -0.225  0.025  0.021
 Cl         0.001 -0.001  0.002    0.001  0.001 -0.005   -0.003  0.000  0.000
 C          0.004  0.013 -0.053   -0.166  0.083 -0.223    0.127 -0.092  0.286
 Cl        -0.002 -0.000  0.003    0.003 -0.000 -0.002    0.002  0.000 -0.003
 C          0.046 -0.011  0.013   -0.100 -0.037  0.189    0.008  0.060 -0.241
 H         -0.057 -0.046  0.208   -0.145 -0.039  0.278   -0.171  0.014  0.045
 C         -0.017 -0.007  0.031    0.266 -0.049  0.022   -0.149  0.036 -0.078
 Cl         0.000  0.001 -0.003    0.002  0.001 -0.003   -0.003 -0.001  0.008
 C          0.034 -0.056 -0.058   -0.092 -0.256 -0.093   -0.229 -0.266 -0.097
 C          0.007 -0.023 -0.018    0.215  0.137 -0.034    0.115  0.120  0.023
 Cl        -0.000  0.003  0.002    0.002 -0.002 -0.003    0.004 -0.005 -0.006
 C         -0.042 -0.026  0.007   -0.109  0.123  0.137   -0.049  0.186  0.150
 H          0.253 -0.263 -0.315   -0.174  0.177  0.224    0.162  0.043 -0.067
 C         -0.007  0.053  0.039   -0.100 -0.262 -0.115   -0.059 -0.279 -0.152
 Cl         0.001 -0.002 -0.002    0.003  0.001 -0.001   -0.002  0.002  0.002
 C          0.081  0.045 -0.015    0.183  0.117 -0.024    0.200  0.076 -0.057
 Cl        -0.001 -0.002 -0.001    0.003 -0.003 -0.003    0.003  0.001 -0.001
 C         -0.020  0.002  0.011   -0.119  0.130  0.141   -0.129  0.150  0.181
 H         -0.443  0.326  0.463    0.092 -0.035 -0.033    0.076  0.004 -0.104
 TransDip  -0.007 -0.004  0.009   -0.016  0.021  0.066   -0.005  0.019 -0.006

 Mode:                49                     50                     51
 Frequency:      1337.97                1380.26                1473.00
 Force Cnst:      9.9206                 6.9124                 3.2970
 Red. Mass:       9.4057                 6.1583                 2.5791
 IR Active:          YES                    YES                    YES
 IR Intens:       40.323                 40.196                246.997
 Raman Active:       YES                    YES                    YES
               X      Y      Z        X      Y      Z        X      Y      Z
 C         -0.002 -0.100  0.224   -0.095 -0.018  0.266    0.085 -0.019 -0.007
 C         -0.191  0.052 -0.070   -0.190  0.017  0.028   -0.058 -0.017  0.105
 H         -0.208  0.028 -0.122    0.050  0.127 -0.430    0.225  0.061 -0.389
 C          0.266 -0.001 -0.142    0.182  0.019 -0.184   -0.047  0.026 -0.072
 Cl        -0.008 -0.001  0.008   -0.004 -0.002  0.010    0.002 -0.001  0.004
 C         -0.046 -0.054  0.231    0.011 -0.039  0.146    0.094 -0.006 -0.033
 Cl         0.005  0.002 -0.011   -0.001  0.002 -0.006   -0.004  0.000  0.001
 C         -0.188  0.047 -0.063   -0.089  0.016 -0.014   -0.070 -0.024  0.134
 H         -0.176  0.063 -0.152    0.026  0.064 -0.247    0.236  0.070 -0.402
 C          0.230  0.010 -0.157    0.105  0.009 -0.109   -0.039  0.028 -0.081
 Cl        -0.007 -0.002  0.008   -0.004 -0.000  0.005    0.002 -0.001  0.003
 C         -0.064  0.211  0.121    0.125 -0.139 -0.207    0.071  0.037 -0.025
 C          0.241 -0.030 -0.148   -0.111  0.036  0.090   -0.019 -0.081 -0.041
 Cl        -0.008  0.004  0.007    0.004 -0.001 -0.004    0.001  0.003  0.001
 C         -0.156 -0.133  0.002    0.074  0.045 -0.010   -0.087  0.075  0.098
 H         -0.127 -0.198 -0.064   -0.071  0.180  0.154    0.289 -0.215 -0.303
 C         -0.087  0.167  0.155    0.019 -0.115 -0.086    0.088  0.014 -0.040
 Cl         0.006 -0.007 -0.008   -0.000  0.005  0.003   -0.004 -0.001  0.001
 C          0.273 -0.002 -0.149   -0.194  0.065  0.152   -0.026 -0.076 -0.035
 Cl        -0.008  0.003  0.007    0.005 -0.006 -0.007    0.001  0.004  0.002
 C         -0.160 -0.143  0.002    0.172  0.054 -0.055   -0.072  0.056  0.078
 H         -0.175 -0.165 -0.060   -0.138  0.331  0.270    0.275 -0.208 -0.298
 TransDip  -0.137 -0.074 -0.130   -0.035  0.188 -0.069    0.283 -0.088 -0.407

 Mode:                52                     53                     54
 Frequency:      1498.85                1562.98                1571.65
 Force Cnst:      4.5291                14.3100                14.4837
 Red. Mass:       3.4217                 9.9422                 9.9522
 IR Active:          YES                    YES                    YES
 IR Intens:       22.313                  7.165                  0.253
 Raman Active:       YES                    YES                    YES
               X      Y      Z        X      Y      Z        X      Y      Z
 C          0.153 -0.002 -0.061   -0.169  0.101 -0.214    0.234 -0.068  0.235
 C         -0.019 -0.021  0.086    0.055 -0.049  0.147   -0.060  0.043 -0.152
 H          0.222  0.056 -0.316    0.211  0.013 -0.089   -0.189  0.037  0.064
 C         -0.108  0.028 -0.049   -0.228  0.062 -0.115    0.212 -0.063  0.114
 Cl         0.003 -0.001  0.003    0.003 -0.001  0.001   -0.002  0.001 -0.001
 C          0.122 -0.010 -0.033    0.198 -0.096  0.257   -0.181  0.097 -0.265
 Cl        -0.004  0.000  0.001   -0.003  0.001 -0.003    0.003 -0.001  0.003
 C         -0.102 -0.024  0.151   -0.085  0.049 -0.144    0.059 -0.057  0.177
 H          0.221  0.077 -0.416   -0.189  0.028  0.003    0.224 -0.011 -0.075
 C         -0.008  0.024 -0.089    0.237 -0.057  0.073   -0.231  0.060 -0.105
 Cl         0.002 -0.001  0.003   -0.003  0.000  0.001    0.003 -0.000  0.000
 C         -0.150 -0.013  0.067   -0.114 -0.269 -0.089   -0.169 -0.257 -0.111
 C         -0.011  0.074  0.055    0.204  0.170 -0.005    0.181  0.174  0.017
 Cl        -0.001 -0.004 -0.002   -0.003 -0.001  0.001   -0.003 -0.001  0.000
 C          0.122 -0.077 -0.117   -0.048 -0.158 -0.078   -0.019 -0.160 -0.092
 H         -0.284  0.240  0.315   -0.181 -0.079  0.050   -0.207 -0.034  0.090
 C         -0.116 -0.027  0.046    0.130  0.301  0.126    0.106  0.277  0.122
 Cl         0.004  0.001 -0.002   -0.002 -0.004 -0.001   -0.002 -0.003 -0.001
 C          0.088  0.086  0.009   -0.188 -0.195 -0.026   -0.162 -0.175 -0.023
 Cl        -0.002 -0.003 -0.001    0.002  0.002  0.000    0.002  0.002  0.000
 C          0.035 -0.063 -0.058    0.021  0.148  0.081    0.027  0.135  0.080
 H         -0.270  0.166  0.248    0.220  0.006 -0.092    0.164  0.050 -0.090
 TransDip  -0.027  0.141 -0.046    0.072 -0.002 -0.046   -0.003  0.015 -0.005

 Mode:                55                     56                     57
 Frequency:      1611.64                1621.41                3205.77
 Force Cnst:     10.5968                11.1665                 6.6093
 Red. Mass:       6.9245                 7.2091                 1.0915
 IR Active:          YES                    YES                    YES
 IR Intens:       17.105                  0.104                  0.166
 Raman Active:       YES                    YES                    YES
               X      Y      Z        X      Y      Z        X      Y      Z
 C          0.107  0.013 -0.106    0.200  0.008 -0.160   -0.000 -0.001  0.003
 C         -0.168 -0.034  0.227   -0.159 -0.037  0.227   -0.075  0.021 -0.039
 H          0.158  0.070 -0.342    0.172  0.065 -0.350    0.851 -0.242  0.451
 C          0.172 -0.000 -0.097    0.149  0.001 -0.088    0.002  0.000 -0.003
 Cl        -0.002  0.000 -0.000   -0.001  0.000 -0.000   -0.000 -0.000  0.000
 C         -0.070 -0.015  0.097   -0.057 -0.014  0.085    0.000 -0.000  0.000
 Cl        -0.001  0.000 -0.000   -0.001  0.000  0.000    0.000 -0.000  0.000
 C          0.156  0.028 -0.199    0.139  0.025 -0.176   -0.004  0.001 -0.002
 H         -0.100 -0.055  0.260   -0.083 -0.048  0.223    0.044 -0.013  0.023
 C         -0.201  0.009  0.081   -0.204  0.013  0.072    0.001 -0.000  0.000
 Cl         0.002 -0.001  0.001    0.003 -0.001  0.001   -0.000  0.000 -0.000
 C          0.114 -0.042 -0.088   -0.208  0.039  0.144   -0.000  0.000  0.000
 C         -0.192 -0.020  0.093    0.195  0.031 -0.089    0.000 -0.000 -0.000
 Cl         0.002  0.002  0.000   -0.002 -0.002 -0.000   -0.000  0.000  0.000
 C          0.177 -0.093 -0.159   -0.157  0.081  0.140   -0.000 -0.000 -0.000
 H         -0.144  0.163  0.188    0.120 -0.142 -0.159    0.003  0.003  0.000
 C         -0.080  0.050  0.077    0.066 -0.044 -0.065    0.000  0.000  0.000
 Cl        -0.001 -0.000  0.000    0.001  0.000 -0.000   -0.000  0.000 -0.000
 C          0.170 -0.006 -0.097   -0.149  0.007  0.087    0.000 -0.000 -0.000
 Cl        -0.001 -0.001  0.000    0.001  0.001 -0.000   -0.000  0.000  0.000
 C         -0.194  0.110  0.179    0.186 -0.114 -0.176   -0.004 -0.004 -0.001
 H          0.214 -0.207 -0.252   -0.226  0.205  0.261    0.043  0.047  0.007
 TransDip  -0.122 -0.005  0.052   -0.002  0.010 -0.003    0.003 -0.002  0.012

 Mode:                58                     59                     60
 Frequency:      3206.77                3219.06                3220.10
 Force Cnst:      6.6142                 6.6707                 6.6740
 Red. Mass:       1.0917                 1.0926                 1.0924
 IR Active:          YES                    YES                    YES
 IR Intens:        0.163                  1.482                  1.492
 Raman Active:       YES                    YES                    YES
               X      Y      Z        X      Y      Z        X      Y      Z
 C          0.000 -0.000 -0.000    0.000 -0.000 -0.000    0.000 -0.000  0.000
 C          0.005 -0.001  0.002   -0.000  0.000  0.000    0.004 -0.001  0.002
 H         -0.055  0.016 -0.029    0.000 -0.000  0.000   -0.044  0.012 -0.023
 C         -0.000 -0.000  0.000   -0.000  0.000  0.000    0.000 -0.000  0.000
 Cl         0.000 -0.000 -0.000    0.000  0.000  0.000    0.000  0.000 -0.000
 C         -0.000  0.000 -0.000    0.000  0.000 -0.000   -0.001 -0.001  0.003
 Cl        -0.000 -0.000 -0.000    0.000  0.000  0.000    0.000  0.000 -0.000
 C          0.000 -0.000  0.000    0.000 -0.000  0.000   -0.075  0.022 -0.039
 H         -0.003  0.001 -0.002   -0.004  0.001 -0.002    0.855 -0.247  0.444
 C          0.000  0.000 -0.000   -0.000 -0.000  0.000    0.003  0.000 -0.002
 Cl        -0.000  0.000  0.000    0.000 -0.000 -0.000   -0.000 -0.000  0.000
 C         -0.001  0.002  0.002    0.000  0.000  0.000    0.000 -0.000 -0.000
 C          0.001  0.000 -0.000    0.003 -0.001 -0.002   -0.000  0.000  0.000
 Cl        -0.000 -0.000 -0.000   -0.000  0.000  0.000    0.000 -0.000 -0.000
 C         -0.003 -0.004 -0.001   -0.059 -0.064 -0.009   -0.000 -0.000 -0.000
 H          0.040  0.043  0.006    0.672  0.726  0.101    0.003  0.003  0.000
 C          0.000  0.001  0.000   -0.001  0.002  0.002   -0.000  0.000  0.000
 Cl         0.000  0.000  0.000    0.000 -0.000 -0.000    0.000 -0.000  0.000
 C          0.003 -0.001 -0.002    0.000  0.000  0.000   -0.000  0.000  0.000
 Cl        -0.000  0.000  0.000    0.000 -0.000 -0.000    0.000 -0.000  0.000
 C         -0.059 -0.063 -0.009    0.004  0.004  0.001   -0.000  0.000  0.000
 H          0.670  0.724  0.109   -0.040 -0.043 -0.006   -0.000 -0.000 -0.000
 TransDip   0.000  0.011  0.007    0.026  0.028  0.003    0.034 -0.010  0.017

 STANDARD THERMODYNAMIC QUANTITIES AT   298.15 K  AND     1.00 ATM

   This Molecule has  0 Imaginary Frequencies
   Zero point vibrational energy:       76.912 kcal/mol

   Atom    1 Element C  Has Mass   12.00000
   Atom    2 Element C  Has Mass   12.00000
   Atom    3 Element H  Has Mass    1.00783
   Atom    4 Element C  Has Mass   12.00000
   Atom    5 Element Cl Has Mass   34.96885
   Atom    6 Element C  Has Mass   12.00000
   Atom    7 Element Cl Has Mass   34.96885
   Atom    8 Element C  Has Mass   12.00000
   Atom    9 Element H  Has Mass    1.00783
   Atom   10 Element C  Has Mass   12.00000
   Atom   11 Element Cl Has Mass   34.96885
   Atom   12 Element C  Has Mass   12.00000
   Atom   13 Element C  Has Mass   12.00000
   Atom   14 Element Cl Has Mass   34.96885
   Atom   15 Element C  Has Mass   12.00000
   Atom   16 Element H  Has Mass    1.00783
   Atom   17 Element C  Has Mass   12.00000
   Atom   18 Element Cl Has Mass   34.96885
   Atom   19 Element C  Has Mass   12.00000
   Atom   20 Element Cl Has Mass   34.96885
   Atom   21 Element C  Has Mass   12.00000
   Atom   22 Element H  Has Mass    1.00783
   Molecular Mass:   357.844420 amu
   Principal axes and moments of inertia in amu*Bohr^2:
                             1           2           3
    Eigenvalues --     4194.94265 15379.18210 16083.73686
          X               0.78644     0.59183    -0.17674
          Y              -0.06758     0.36688     0.92781
          Z              -0.61395     0.71773    -0.32853
   Rotational Symmetry Number is   1
   The Molecule is an Asymmetric Top
   Translational Enthalpy:        0.889 kcal/mol
   Rotational Enthalpy:           0.889 kcal/mol
   Vibrational Enthalpy:         85.547 kcal/mol
   gas constant (RT):             0.592 kcal/mol
   Translational Entropy:        43.518  cal/mol.K
   Rotational Entropy:           35.294  cal/mol.K
   Vibrational Entropy:          58.876  cal/mol.K

   Total Enthalpy:               87.917 kcal/mol
   Total Entropy:               137.688  cal/mol.K

 ======================================================================

 STANDARD THERMODYNAMIC QUANTITIES FOR ANHARMONIC VIBRATION -- TOSH

   Zero point vibrational energy: ************ kcal/mol

   Vibrational Enthalpy:       Infinity kcal/mol
   Vibrational Entropy:             NaN  cal/mol.K

   Total Enthalpy:             Infinity kcal/mol
   Total Entropy:                   NaN  cal/mol.K

 ======================================================================

 STANDARD THERMODYNAMIC QUANTITIES FOR ANHARMONIC VIBRATION -- VPT2

   Zero point vibrational energy: ************ kcal/mol

   Vibrational Enthalpy:       Infinity kcal/mol
   Vibrational Entropy:             NaN  cal/mol.K

   Total Enthalpy:             Infinity kcal/mol
   Total Entropy:                   NaN  cal/mol.K

 ======================================================================

Archival summary:
1\1\february\FREQ\ProcedureUnspecified\BasisUnspecified\l6124\taweetha\SatMar704:33:042020SatMar704:33:042020\0\\#,FREQ,ProcedureUnspecified,BasisUnspecified,\\0,1\Cl\C,1,1.75406\C,2,1.3901,1,118.027\H,3,1.08112,2,120.248,1,0.477181,0\C,3,1.39134,2,119.953,1,-179.39,0\C,5,1.39816,3,119.726,2,0.0825831,0\C,6,1.39085,5,119.533,3,-0.0541235,0\H,7,1.08243,6,118.938,5,179.846,0\C,7,1.39671,6,121.682,5,-0.0622129,0\C,9,1.49109,7,119.723,6,-178.912,0\C,10,1.39676,9,119.587,7,102.395,0\H,11,1.08233,10,119.36,9,0.894597,0\C,11,1.39088,10,121.688,9,-179.185,0\C,13,1.39821,11,119.523,10,0.0191367,0\C,14,1.39127,13,119.73,11,-0.148638,0\H,15,1.08118,14,119.82,13,-179.704,0\C,15,1.3902,14,119.954,13,0.14869,0\Cl,14,1.74359,13,121.687,11,179.895,0\Cl,5,1.74387,3,118.61,2,-179.982,0\Cl,6,1.7449,5,121.634,3,-179.985,0\Cl,13,1.74499,11,118.885,10,-179.852,0\Cl,17,1.75406,15,118.015,14,-179.569,0\\\@

 Total job time:  3620.40s(wall), 21046.99s(cpu) 
 Sat Mar  7 04:33:04 2020

        *************************************************************
        *                                                           *
        *  Thank you very much for using Q-Chem.  Have a nice day.  *
        *                                                           *
        *************************************************************
