# Supplementary material for: Quantum Chemical Investigation of Polychlorinated Dibenzodioxins, Dibenzofurans and Biphenyls: Relative Stability and Planarity Analysis
Source: Molecules. 2020 Dec 3;25(23):5697. doi: 10.3390/molecules25235697 (PMC7730433; doi:10.3390/molecules25235697)
Supplement: Supplementary file 1 [file molecules-25-05697-s001.zip › PCB/B3LYP/HClClHClClHClHH.out]

                  Welcome to Q-Chem
     A Quantum Leap Into The Future Of Chemistry


 Q-Chem 5.2 (devel), Q-Chem, Inc., Pleasanton, CA (2019)

 Yihan Shao,  Zhengting Gan,  E. Epifanovsky,  A. T. B. Gilbert,  M. Wormit,  
 J. Kussmann,  A. W. Lange,  A. Behn,  Jia Deng,  Xintian Feng,  D. Ghosh,  
 M. Goldey,  P. R. Horn,  L. D. Jacobson,  I. Kaliman,  T. Kus,  A. Landau,  
 Jie Liu,  E. I. Proynov,  R. M. Richard,  R. P. Steele,  E. J. Sundstrom,  
 H. L. Woodcock III,  P. M. Zimmerman,  D. Zuev,  B. Albrecht,  E. Alguire,  
 S. A. Baeppler,  D. Barton,  Z. Benda,  Y. A. Bernard,  E. J. Berquist,  
 K. B. Bravaya,  H. Burton,  D. Casanova,  Chun-Min Chang,  Yunqing Chen,  
 A. Chien,  K. D. Closser,  M. P. Coons,  S. Coriani,  S. Dasgupta,  
 A. L. Dempwolff,  M. Diedenhofen,  Hainam Do,  R. G. Edgar,  Po-Tung Fang,  
 S. Faraji,  S. Fatehi,  Qingguo Feng,  K. D. Fenk,  J. Fosso-Tande,  
 J. Gayvert,  Qinghui Ge,  A. Ghysels,  G. Gidofalvi,  J. Gomes,  
 J. Gonthier,  A. Gunina,  D. Hait,  M. W. D. Hanson-Heine,  
 P. H. P. Harbach,  A. W. Hauser,  M. F. Herbst,  J. E. Herr,  
 E. G. Hohenstein,  Z. C. Holden,  Kerwin Hui,  B. C. Huynh,  T.-C. Jagau,  
 Hyunjun Ji,  B. Kaduk,  K. Khistyaev,  Jaehoon Kim,  P. Klunzinger,  K. Koh,  
 D. Kosenkov,  L. Koulias,  T. Kowalczyk,  C. M. Krauter,  A. Kunitsa,  
 Ka Un Lao,  A. Laurent,  K. V. Lawler,  Joonho Lee,  D. Lefrancois,  
 S. Lehtola,  D. S. Levine,  Yi-Pei Li,  You-Sheng Lin,  Fenglai Liu,  
 E. Livshits,  A. Luenser,  P. Manohar,  E. Mansoor,  S. F. Manzer,  
 Shan-Ping Mao,  Yuezhi Mao,  N. Mardirossian,  A. V. Marenich,  
 T. Markovich,  L. A. Martinez-Martinez,  S. A. Maurer,  N. J. Mayhall,  
 S. C. McKenzie,  J.-M. Mewes,  P. Morgante,  A. F. Morrison,  
 J. W. Mullinax,  K. Nanda,  T. S. Nguyen-Beck,  R. Olivares-Amaya,  
 J. A. Parkhill,  Zheng Pei,  T. M. Perrine,  F. Plasser,  P. Pokhilko,  
 S. Prager,  A. Prociuk,  E. Ramos,  D. R. Rehn,  F. Rob,  M. Scheurer,  
 M. Schneider,  N. Sergueev,  S. M. Sharada,  S. Sharma,  D. W. Small,  
 T. Stauch,  T. Stein,  Yu-Chuan Su,  A. J. W. Thom,  A. Tkatchenko,  
 T. Tsuchimochi,  N. M. Tubman,  L. Vogt,  M. L. Vidal,  O. Vydrov,  
 M. A. Watson,  J. Wenzel,  M. de Wergifosse,  T. A. Wesolowski,  A. White,  
 J. Witte,  A. Yamada,  Jun Yang,  K. Yao,  S. Yeganeh,  S. R. Yost,  
 Zhi-Qiang You,  A. Zech,  Igor Ying Zhang,  Xing Zhang,  Yan Zhao,  
 Ying Zhu,  B. R. Brooks,  G. K. L. Chan,  C. J. Cramer,  M. S. Gordon,  
 W. J. Hehre,  A. Klamt,  M. W. Schmidt,  C. D. Sherrill,  D. G. Truhlar,  
 A. Aspuru-Guzik,  R. Baer,  A. T. Bell,  N. A. Besley,  Jeng-Da Chai,  
 A. E. DePrince, III,  R. A. DiStasio Jr.,  A. Dreuw,  B. D. Dunietz,  
 T. R. Furlani,  Chao-Ping Hsu,  Yousung Jung,  Jing Kong,  D. S. Lambrecht,  
 WanZhen Liang,  C. Ochsenfeld,  V. A. Rassolov,  L. V. Slipchenko,  
 J. E. Subotnik,  T. Van Voorhis,  J. M. Herbert,  A. I. Krylov,  
 P. M. W. Gill,  M. Head-Gordon

 Contributors to earlier versions of Q-Chem not listed above: 
 R. D. Adamson,  B. Austin,  J. Baker,  G. J. O. Beran,  K. Brandhorst,  
 S. T. Brown,  E. F. C. Byrd,  A. K. Chakraborty,  C.-L. Cheng,  
 Siu Hung Chien,  D. M. Chipman,  D. L. Crittenden,  H. Dachsel,  
 R. J. Doerksen,  A. D. Dutoi,  L. Fusti-Molnar,  W. A. Goddard III,  
 A. Golubeva-Zadorozhnaya,  S. R. Gwaltney,  G. Hawkins,  A. Heyden,  
 S. Hirata,  G. Kedziora,  F. J. Keil,  C. Kelley,  Jihan Kim,  R. A. King,  
 R. Z. Khaliullin,  P. P. Korambath,  W. Kurlancheek,  A. M. Lee,  M. S. Lee,  
 S. V. Levchenko,  Ching Yeh Lin,  D. Liotard,  R. C. Lochan,  I. Lotan,  
 P. E. Maslen,  N. Nair,  D. P. O'Neill,  D. Neuhauser,  E. Neuscamman,  
 C. M. Oana,  R. Olson,  B. Peters,  R. Peverati,  P. A. Pieniazek,  
 Y. M. Rhee,  J. Ritchie,  M. A. Rohrdanz,  E. Rosta,  N. J. Russ,  
 H. F. Schaefer III,  N. E. Schultz,  N. Shenvi,  A. C. Simmonett,  A. Sodt,  
 D. Stuck,  K. S. Thanthiriwatte,  V. Vanovschi,  Tao Wang,  A. Warshel,  
 C. F. Williams,  Q. Wu,  X. Xu,  W. Zhang

 Please cite Q-Chem as follows:
 Y. Shao et al., Mol. Phys. 113, 184-215 (2015)
 DOI: 10.1080/00268976.2014.952696

 Q-Chem 5.2.1 for Intel X86 EM64T Linux

 Parts of Q-Chem use Armadillo 8.300.2 (Tropical Shenanigans).
 http://arma.sourceforge.net/

 Q-Chem begins on Sat Mar  7 04:33:04 2020  

Host: 
0

     Scratch files written to /scratch/taweetham/qchem20418//
NAlpha2: 162
NElect   162
Mult     1

 Q-Chem warning in module libgen/rem_setup.C, line 2168:

 Setting Thresh to 1e-14


Checking the input file for inconsistencies... 	...done.

--------------------------------------------------------------
User input:
--------------------------------------------------------------
$MOLECULE
0 1
C 
C  1 1.394960
H  2 CH 1 119.528007
C  2 1.386606 1 120.846377 3 178.766605 0
Cl  4 CCl 2 119.698148 1 -179.612229 0
C  4 1.387279 2 120.235871 1 -0.083363 0
Cl  6 CCl 4 120.254637 2 -179.958574 0
C  6 1.387279 4 119.490737 2 0.041992 0
H  8 CH 6 120.064298 4 179.568218 0
C  8 1.386606 6 120.235863 4 0.041336 0
Cl  10 CCl 8 119.614146 6 178.681836 0
C  1 1.488550 2 120.827489 3 1.275929 0
C  12 1.394960 1 120.827496 2 -44.635695 0
Cl  13 CCl 12 119.528011 1 1.275194 0
C  13 1.386606 12 120.846392 1 -179.957497 0
H  15 CH 13 119.698155 12 -179.612829 0
C  15 1.387278 13 120.235860 12 -0.083872 0
Cl  17 CCl 15 120.254633 13 -179.958492 0
C  17 1.387279 15 119.490737 13 0.041666 0
H  19 CH 17 120.064293 15 179.568399 0
C  19 1.386606 17 120.235874 15 0.041790 0
H  21 CH 19 119.614152 17 178.681599 0

CH=1.08273
CCl=1.75400
$END

$REM
   JOB_TYPE	OPTIMIZATION
   BASIS	6-311++G**
   METHOD	B3LYP
   SCF_GUESS_ALWAYS     TRUE
   SYM_IGNORE   TRUE
   S2THRESH     15
   THRESH       15
$END

--------------------------------------------------------------
 ----------------------------------------------------------------
             Standard Nuclear Orientation (Angstroms)
    I     Atom           X                Y                Z
 ----------------------------------------------------------------
    1      C       0.0000000000     0.0000000000     0.0000000000
    2      C       0.0000000000     0.0000000000     1.3949600000
    3      H       0.9420994930     0.0000000000     1.9285823367
    4      C      -1.1901880373     0.0256249026     2.1059255403
    5      Cl     -1.1548436435     0.0351778398     3.8595433764
    6      C      -2.4041742747     0.0535064326     1.4351028665
    7      Cl     -3.9099833729     0.0870232313     2.3339530118
    8      C      -2.4180259722     0.0546630380     0.0478935036
    9      H      -3.3603520375     0.0692493833    -0.4851290834
   10      C      -1.2274122092     0.0272853135    -0.6622934626
   11      Cl     -1.2645630159    -0.0058824468    -2.4155862839
   12      C       1.2779219872    -0.0284629571    -0.7628147595
   13      C       2.3470698978     0.7895533347    -0.3971844912
   14      Cl      2.1937652685     1.8399754745     0.9991059581
   15      C       3.5373425750     0.7639926356    -1.1080106329
   16      H       4.3574386523     1.4022626844    -0.8041060066
   17      C       3.6820915760    -0.0819840560    -2.1979241218
   18      Cl      5.1878981105    -0.1155057366    -3.0967783802
   19      C       2.6267066856    -0.9012420975    -2.5714505845
   20      H       2.7271154486    -1.5600000441    -3.4248322698
   21      C       1.4361780334    -0.8737960689    -1.8611235872
   22      H       0.6116407652    -1.5017402028    -2.1743786128
 ----------------------------------------------------------------
 Nuclear Repulsion Energy =        1707.93254243 hartrees
 There are       81 alpha and       81 beta electrons
 Requested basis set is 6-311++G(d,p)
 There are 162 shells and 449 basis functions

 Total QAlloc Memory Limit   2000 MB
 Mega-Array Size       188 MB
 MEM_STATIC part       192 MB
 A cutoff of  1.0D-15 yielded  10111 shell pairs
 There are     84141 function pairs (     90397 Cartesian)
 Smallest overlap matrix eigenvalue = 2.73E-07
 Linear dependence detected in AO basis
 Number of orthogonalized atomic orbitals = 444
 Maximum deviation from orthogonality = 2.775E-10

 Scale SEOQF with 1.000000e-02/1.000000e-01/1.000000e-01

 Standard Electronic Orientation quadrupole field applied
 Nucleus-field energy     =    -0.0000000756 hartrees
 Guess from superposition of atomic densities
 Warning:  Energy on first SCF cycle will be non-variational
 SAD guess density has 162.000000 electrons

 -----------------------------------------------------------------------
  General SCF calculation program by
  Eric Jon Sundstrom, Paul Horn, Yuezhi Mao, Dmitri Zuev, Alec White,
  David Stuck, Shaama M.S., Shane Yost, Joonho Lee, David Small,
  Daniel Levine, Susi Lehtola, Hugh Burton, Evgeny Epifanovsky,
  Bang C. Huynh
 -----------------------------------------------------------------------
 Exchange:     0.2000 Hartree-Fock + 0.0800 Slater + 0.7200 B88
 Correlation:  0.1900 VWN1RPA + 0.8100 LYP
 Using SG-1 standard quadrature grid
 using 6 threads for integral computing
 -------------------------------------------------------
 OpenMP Integral computing Module                
 Release: version 2.0, May 2017, Q-Chem Inc. Pleasanton 
 -------------------------------------------------------
 A restricted SCF calculation will be
 performed using DIIS
 SCF converges when DIIS error is below 1.0e-08
 ---------------------------------------
  Cycle       Energy         DIIS error
 ---------------------------------------
    1   -2765.6079821409      2.95e-02  
    2   -2761.3564997050      2.42e-03  
    3   -2761.2683723830      2.98e-03  
    4   -2761.4967477526      5.85e-04  
    5   -2761.5034892827      3.24e-04  
    6   -2761.5060051073      1.03e-04  
    7   -2761.5062450416      3.14e-05  
    8   -2761.5062664605      1.11e-05  
    9   -2761.5062694705      2.64e-06  
   10   -2761.5062696335      9.94e-07  
   11   -2761.5062696576      2.28e-07  
   12   -2761.5062696586      1.27e-07  
   13   -2761.5062696591      4.11e-08  
   14   -2761.5062696591      1.01e-08  
   15   -2761.5062696590      4.81e-09  Convergence criterion met
 ---------------------------------------
 SCF time:   CPU 646.14s  wall 114.00s 
 SCF   energy in the final basis set =    -2761.5062696590
 Total energy in the final basis set =    -2761.5062696590

 --------------------------------------------------------------

                    Orbital Energies (a.u.)
 --------------------------------------------------------------

 Alpha MOs
 -- Occupied --
********-101.5747-101.5745-101.5728-101.5716 -10.2707 -10.2681 -10.2665
-10.2662 -10.2634 -10.2293 -10.2245 -10.2202 -10.2168 -10.2138 -10.2103
-10.2078  -9.4914  -9.4898  -9.4891  -9.4872  -9.4861  -7.2558  -7.2544
 -7.2540  -7.2519  -7.2508  -7.2463  -7.2457  -7.2446  -7.2441  -7.2440
 -7.2433  -7.2421  -7.2416  -7.2410  -7.2404  -0.9496  -0.9320  -0.9081
 -0.8965  -0.8749  -0.8529  -0.8464  -0.8003  -0.7733  -0.7620  -0.7369
 -0.6619  -0.6531  -0.6337  -0.6074  -0.5545  -0.5390  -0.5239  -0.5091
 -0.4952  -0.4849  -0.4668  -0.4630  -0.4618  -0.4501  -0.4347  -0.4287
 -0.4133  -0.4049  -0.3984  -0.3927  -0.3819  -0.3650  -0.3526  -0.3486
 -0.3427  -0.3357  -0.3318  -0.3277  -0.3224  -0.2931  -0.2802  -0.2716
 -0.2550
 -- Virtual --
 -0.0726  -0.0524  -0.0478  -0.0330  -0.0236  -0.0202  -0.0100  -0.0029
  0.0024   0.0105   0.0118   0.0205   0.0256   0.0314   0.0366   0.0381
  0.0476   0.0524   0.0572   0.0622   0.0640   0.0695   0.0760   0.0813
  0.0824   0.0914   0.0930   0.0957   0.0971   0.0989   0.1054   0.1085
  0.1108   0.1138   0.1171   0.1184   0.1199   0.1234   0.1264   0.1287
  0.1321   0.1326   0.1366   0.1404   0.1411   0.1460   0.1505   0.1539
  0.1576   0.1653   0.1671   0.1709   0.1768   0.1808   0.1872   0.1915
  0.1977   0.2020   0.2039   0.2079   0.2111   0.2153   0.2187   0.2248
  0.2285   0.2343   0.2361   0.2421   0.2450   0.2485   0.2505   0.2532
  0.2574   0.2613   0.2635   0.2653   0.2747   0.2767   0.2820   0.2893
  0.2955   0.2997   0.3045   0.3066   0.3083   0.3129   0.3169   0.3208
  0.3224   0.3328   0.3474   0.3599   0.3767   0.3948   0.4089   0.4187
  0.4213   0.4423   0.4464   0.4516   0.4520   0.4583   0.4657   0.4695
  0.4804   0.4850   0.4914   0.4939   0.5111   0.5124   0.5191   0.5350
  0.5431   0.5449   0.5474   0.5530   0.5580   0.5757   0.5774   0.5832
  0.5863   0.5897   0.6043   0.6085   0.6128   0.6205   0.6228   0.6313
  0.6398   0.6537   0.6641   0.6646   0.6699   0.6726   0.6845   0.6915
  0.6981   0.7099   0.7284   0.7345   0.7386   0.7690   0.7865   0.7929
  0.8094   0.8157   0.8257   0.8329   0.8386   0.8430   0.8459   0.8476
  0.8496   0.8507   0.8531   0.8599   0.8621   0.8720   0.8743   0.8812
  0.8838   0.8900   0.8959   0.8981   0.9046   0.9171   0.9201   0.9238
  0.9296   0.9315   0.9418   0.9438   0.9511   0.9550   0.9654   0.9686
  0.9867   0.9908   0.9942   1.0091   1.0242   1.0246   1.0520   1.0656
  1.0854   1.0941   1.1101   1.1175   1.1282   1.1749   1.1892   1.2136
  1.2167   1.2225   1.2315   1.2435   1.2555   1.2697   1.2775   1.2793
  1.3011   1.3079   1.3241   1.3383   1.3542   1.3625   1.4176   1.4527
  1.4923   1.5051   1.5083   1.5291   1.5426   1.5589   1.5620   1.5778
  1.5915   1.6104   1.6358   1.6513   1.6633   1.6792   1.6922   1.7073
  1.7209   1.7467   1.7701   1.7824   1.8181   1.8543   1.8596   1.8802
  1.8880   1.8960   1.9022   1.9130   1.9448   1.9490   1.9657   1.9666
  1.9887   1.9959   2.0239   2.0488   2.0558   2.0738   2.0967   2.1042
  2.1310   2.1470   2.2121   2.2232   2.2377   2.2400   2.2671   2.2767
  2.2870   2.2908   2.3002   2.3162   2.3270   2.3648   2.3791   2.3897
  2.4215   2.4335   2.4450   2.4662   2.4984   2.5141   2.5220   2.5448
  2.5640   2.5652   2.5777   2.6034   2.6080   2.6308   2.6416   2.6660
  2.6791   2.7183   2.7362   2.7399   2.7445   2.7511   2.7611   2.7733
  2.7851   2.7956   2.8065   2.8324   2.8447   2.8640   2.8999   2.9093
  2.9642   2.9675   3.0607   3.0786   3.0817   3.1160   3.1494   3.1603
  3.1686   3.2205   3.2466   3.2757   3.3437   3.3542   3.4217   3.5094
  3.5250   3.5534   3.6112   3.7182   3.7986   3.8242   3.8547   3.9221
  4.0596   4.1262   4.1327   4.4037   4.8105   4.8319   9.7491   9.7687
  9.8002   9.8116   9.8208  23.3794  23.5471  23.8363  23.8658  23.9018
 23.9283  23.9738  24.0328  24.0609  24.0666  24.1176  24.1513  25.7857
 25.8171  25.8654  25.9166  25.9262  26.0976  26.1134  26.1375  26.2996
 26.3602  26.5168  26.6016  26.6757  26.7810  26.8356 215.7397 215.7606
215.7973 215.8146 215.8246
 --------------------------------------------------------------

          Ground-State Mulliken Net Atomic Charges

     Atom                 Charge (a.u.)
  ----------------------------------------
      1 C                     0.050952
      2 C                    -1.164909
      3 H                     0.206390
      4 C                     0.394441
      5 Cl                    0.636230
      6 C                     0.079482
      7 Cl                    0.510681
      8 C                    -1.028545
      9 H                     0.225392
     10 C                    -0.393327
     11 Cl                    0.533124
     12 C                     0.379968
     13 C                    -0.472863
     14 Cl                    0.520572
     15 C                    -0.793003
     16 H                     0.222483
     17 C                     0.157779
     18 Cl                    0.466698
     19 C                    -0.374392
     20 H                     0.203117
     21 C                    -0.520568
     22 H                     0.160300
  ----------------------------------------
  Sum of atomic charges =     0.000000

 -----------------------------------------------------------------
                    Cartesian Multipole Moments
 -----------------------------------------------------------------
    Charge (ESU x 10^10)
                 0.0000
    Dipole Moment (Debye)
         X       0.1917      Y      -0.8555      Z      -1.1797
       Tot       1.4698
    Quadrupole Moments (Debye-Ang)
        XX    -135.0036     XY       0.2685     YY    -133.0045
        XZ       4.5688     YZ       3.0053     ZZ    -135.0672
    Octopole Moments (Debye-Ang^2)
       XXX    -195.7272    XXY     -12.9956    XYY     -55.5055
       YYY     -66.9401    XXZ      12.2131    XYZ       2.9845
       YYZ       1.1567    XZZ     -54.4915    YZZ     -31.9065
       ZZZ       9.1552
    Hexadecapole Moments (Debye-Ang^3)
      XXXX   -5978.5769   XXXY     -75.2942   XXYY   -1088.7416
      XYYY    -123.7757   YYYY    -532.9487   XXXZ    1480.8041
      XXYZ     -54.0925   XYYZ     470.1872   YYYZ    -150.0005
      XXZZ   -1683.7678   XYZZ     -62.5584   YYZZ    -722.4838
      XZZZ    1437.9544   YZZZ    -114.4798   ZZZZ   -3814.5776
 -----------------------------------------------------------------
 Calculating analytic gradient of the SCF energy
 Gradient of SCF Energy
            1           2           3           4           5           6
    1  -0.0086900   0.0033048   0.0060408  -0.0044259  -0.0043848   0.0077079
    2   0.0028122   0.0041226   0.0047562   0.0001131   0.0004383  -0.0007265
    3   0.0079438  -0.0035552  -0.0006513  -0.0095735   0.0021883  -0.0016795
            7           8           9          10          11          12
    1  -0.0008347   0.0087910  -0.0001596   0.0001047   0.0179240   0.0102749
    2   0.0000166   0.0002404  -0.0003106   0.0028492  -0.0077600  -0.0004455
    3   0.0063936   0.0067887  -0.0010759  -0.0029573   0.0023247  -0.0113740
           13          14          15          16          17          18
    1  -0.0003205  -0.0137041  -0.0125272   0.0003213   0.0047499   0.0015179
    2   0.0049774  -0.0125526  -0.0086849  -0.0001488  -0.0006650  -0.0006236
    3   0.0014562   0.0047714  -0.0039958   0.0001537  -0.0023250  -0.0014776
           19          20          21          22
    1   0.0002456  -0.0007623  -0.0083652  -0.0068085
    2   0.0073001   0.0002889   0.0021790   0.0018237
    3   0.0082770  -0.0001412   0.0009032  -0.0023941
 Max gradient component =       1.792E-02
 RMS gradient           =       5.748E-03
 Gradient time:  CPU 192.72 s  wall 32.34 s
 Geometry Optimization Parameters
   NAtoms,    NIC,     NZ,  NCons,   NDum,   NFix, NCnnct, MaxDiis
       22     155      22       0       0       0       0       0


** GEOMETRY OPTIMIZATION IN DELOCALIZED INTERNAL COORDINATES **
   Searching for a Minimum

   Optimization Cycle:   1

                       Coordinates (Angstroms)
     ATOM                X               Y               Z
      1  C         0.0000000000    0.0000000000    0.0000000000
      2  C         0.0000000000    0.0000000000    1.3949600000
      3  H         0.9420994930    0.0000000000    1.9285823367
      4  C        -1.1901880373    0.0256249026    2.1059255403
      5  Cl       -1.1548436435    0.0351778398    3.8595433764
      6  C        -2.4041742747    0.0535064326    1.4351028665
      7  Cl       -3.9099833729    0.0870232313    2.3339530118
      8  C        -2.4180259722    0.0546630380    0.0478935036
      9  H        -3.3603520375    0.0692493833   -0.4851290834
     10  C        -1.2274122092    0.0272853135   -0.6622934626
     11  Cl       -1.2645630159   -0.0058824468   -2.4155862839
     12  C         1.2779219872   -0.0284629571   -0.7628147595
     13  C         2.3470698978    0.7895533347   -0.3971844912
     14  Cl        2.1937652685    1.8399754745    0.9991059581
     15  C         3.5373425750    0.7639926356   -1.1080106329
     16  H         4.3574386523    1.4022626844   -0.8041060066
     17  C         3.6820915760   -0.0819840560   -2.1979241218
     18  Cl        5.1878981105   -0.1155057366   -3.0967783802
     19  C         2.6267066856   -0.9012420975   -2.5714505845
     20  H         2.7271154486   -1.5600000441   -3.4248322698
     21  C         1.4361780334   -0.8737960689   -1.8611235872
     22  H         0.6116407652   -1.5017402028   -2.1743786128
   Point Group: c1    Number of degrees of freedom:    60


   Energy is  -2761.506269659


 Attempting to generate delocalized internal coordinates
 Initial Hessian constructed with Jon Baker's OPTIMIZE code

 60 Hessian modes will be used to form the next step
  Hessian Eigenvalues:
     0.010693    0.019215    0.019215    0.023207    0.023207    0.023580
     0.023580    0.023679    0.023679    0.023938    0.023938    0.024090
     0.024090    0.024114    0.024114    0.024135    0.024135    0.024142
     0.024143    0.159965    0.159966    0.159995    0.159995    0.159996
     0.223714    0.230002    0.234895    0.239747    0.246091    0.249943
     0.249943    0.249992    0.250000    0.250000    0.250000    0.250000
     0.250000    0.301033    0.301033    0.301033    0.301033    0.301033
     0.336089    0.356665    0.356665    0.356665    0.356665    0.356665
     0.429780    0.429814    0.431272    0.432963    0.467773    0.467798
     0.472158    0.472167    0.478203    0.478204    0.479142    0.479142

 Minimum search - taking simple RFO step
 Searching for Lamda that Minimizes Along All modes
 Value Taken    Lamda =  -0.04751797
 Calculated Step too Large.  Step scaled by  0.451775
 Step Taken.  Stepsize is  0.300000

                             Maximum     Tolerance    Cnvgd?
         Gradient           0.054157      0.000300      NO
         Displacement       0.244409      0.001200      NO
         Energy change     *********      0.000001      NO


 New Cartesian Coordinates Obtained by Inverse Iteration

 Displacement from previous Coordinates is:  1.153574
 ----------------------------------------------------------------
             Standard Nuclear Orientation (Angstroms)
    I     Atom           X                Y                Z
 ----------------------------------------------------------------
    1      C      -0.0188261371     0.0191763206    -0.0195672171
    2      C      -0.0264676661    -0.0620698697     1.3773386437
    3      H       0.9102458505    -0.1249802991     1.9108154342
    4      C      -1.2072038526    -0.0615611146     2.1045727103
    5      Cl     -1.1329127005    -0.1663328499     3.8524161822
    6      C      -2.4296094010     0.0278501812     1.4485087962
    7      Cl     -3.9365603070     0.0372625056     2.3406553942
    8      C      -2.4514411017     0.1122869465     0.0650788640
    9      H      -3.3983790640     0.1834824351    -0.4542450227
   10      C      -1.2687704062     0.1032413192    -0.6621388388
   11      Cl     -1.4102184179     0.2279256141    -2.4077403248
   12      C       1.2842988756     0.0001651185    -0.7623764078
   13      C       2.3548230519     0.8603134490    -0.4512712847
   14      Cl      2.2383807944     2.0612025870     0.8242243143
   15      C       3.5494031525     0.8088612195    -1.1579227131
   16      H       4.3540131302     1.4860746114    -0.9009543699
   17      C       3.7134686590    -0.1071444005    -2.1853356103
   18      Cl      5.2247916857    -0.1698702198    -3.0704910256
   19      C       2.6786007649    -0.9708597421    -2.5094417921
   20      H       2.7989097535    -1.6878505122    -3.3118936989
   21      C       1.4839581230    -0.9105608978    -1.8074658218
   22      H       0.6872211426    -1.5869117417    -2.0793118944
 ----------------------------------------------------------------
 Nuclear Repulsion Energy =        1692.41430992 hartrees
 There are       81 alpha and       81 beta electrons
 Applying Cartesian multipole field
    Component          Value
    ---------          -----
     (2,0,0)        1.00000E-12
     (0,2,0)        2.00000E-11
     (0,0,2)       -3.00000E-11
 Nucleus-field energy     =    -0.0000000727 hartrees
 Requested basis set is 6-311++G(d,p)
 There are 162 shells and 449 basis functions
 A cutoff of  1.0D-15 yielded  10073 shell pairs
 There are     83812 function pairs (     90037 Cartesian)
 Smallest overlap matrix eigenvalue = 2.92E-07
 Linear dependence detected in AO basis
 Number of orthogonalized atomic orbitals = 445
 Maximum deviation from orthogonality = 4.541E-10
 Guess from superposition of atomic densities
 Warning:  Energy on first SCF cycle will be non-variational
 SAD guess density has 162.000000 electrons

 -----------------------------------------------------------------------
  General SCF calculation program by
  Eric Jon Sundstrom, Paul Horn, Yuezhi Mao, Dmitri Zuev, Alec White,
  David Stuck, Shaama M.S., Shane Yost, Joonho Lee, David Small,
  Daniel Levine, Susi Lehtola, Hugh Burton, Evgeny Epifanovsky,
  Bang C. Huynh
 -----------------------------------------------------------------------
 Exchange:     0.2000 Hartree-Fock + 0.0800 Slater + 0.7200 B88
 Correlation:  0.1900 VWN1RPA + 0.8100 LYP
 Using SG-1 standard quadrature grid
 using 6 threads for integral computing
 -------------------------------------------------------
 OpenMP Integral computing Module                
 Release: version 2.0, May 2017, Q-Chem Inc. Pleasanton 
 -------------------------------------------------------
 A restricted SCF calculation will be
 performed using DIIS
 SCF converges when DIIS error is below 1.0e-08
 ---------------------------------------
  Cycle       Energy         DIIS error
 ---------------------------------------
    1   -2765.5051465049      2.92e-02  
    2   -2761.3720503516      2.39e-03  
    3   -2761.2919273559      2.90e-03  
    4   -2761.5092594294      5.44e-04  
    5   -2761.5152309874      2.97e-04  
    6   -2761.5173283051      1.04e-04  
    7   -2761.5175774217      3.17e-05  
    8   -2761.5175996770      1.14e-05  
    9   -2761.5176028823      2.53e-06  
   10   -2761.5176030311      9.92e-07  
   11   -2761.5176030552      2.35e-07  
   12   -2761.5176030562      1.28e-07  
   13   -2761.5176030566      3.81e-08  
   14   -2761.5176030568      1.01e-08  
   15   -2761.5176030568      4.62e-09  Convergence criterion met
 ---------------------------------------
 SCF time:   CPU 640.14s  wall 113.00s 
 SCF   energy in the final basis set =    -2761.5176030568
 Total energy in the final basis set =    -2761.5176030568

 --------------------------------------------------------------

                    Orbital Energies (a.u.)
 --------------------------------------------------------------

 Alpha MOs
 -- Occupied --
********-101.5757-101.5740-101.5728-101.5727 -10.2715 -10.2704 -10.2686
-10.2678 -10.2636 -10.2343 -10.2296 -10.2200 -10.2186 -10.2139 -10.2126
-10.2087  -9.4906  -9.4901  -9.4888  -9.4873  -9.4872  -7.2551  -7.2550
 -7.2535  -7.2519  -7.2518  -7.2455  -7.2450  -7.2450  -7.2443  -7.2436
 -7.2432  -7.2421  -7.2420  -7.2417  -7.2415  -0.9474  -0.9310  -0.9060
 -0.8947  -0.8771  -0.8539  -0.8441  -0.7992  -0.7732  -0.7607  -0.7365
 -0.6605  -0.6524  -0.6335  -0.6081  -0.5547  -0.5368  -0.5224  -0.5111
 -0.4955  -0.4838  -0.4648  -0.4632  -0.4609  -0.4481  -0.4343  -0.4291
 -0.4118  -0.4021  -0.3989  -0.3919  -0.3818  -0.3660  -0.3511  -0.3477
 -0.3421  -0.3355  -0.3338  -0.3294  -0.3248  -0.2924  -0.2811  -0.2718
 -0.2572
 -- Virtual --
 -0.0718  -0.0535  -0.0487  -0.0332  -0.0279  -0.0196  -0.0098  -0.0021
  0.0021   0.0093   0.0117   0.0187   0.0246   0.0306   0.0362   0.0382
  0.0463   0.0507   0.0575   0.0609   0.0632   0.0688   0.0750   0.0800
  0.0830   0.0914   0.0934   0.0948   0.0965   0.0997   0.1055   0.1076
  0.1097   0.1125   0.1145   0.1174   0.1190   0.1225   0.1240   0.1263
  0.1297   0.1306   0.1344   0.1358   0.1393   0.1445   0.1478   0.1506
  0.1568   0.1644   0.1653   0.1680   0.1732   0.1780   0.1848   0.1891
  0.1935   0.1982   0.2009   0.2071   0.2091   0.2143   0.2172   0.2221
  0.2263   0.2339   0.2368   0.2403   0.2440   0.2482   0.2494   0.2521
  0.2551   0.2591   0.2629   0.2651   0.2737   0.2762   0.2804   0.2832
  0.2911   0.2950   0.2976   0.3004   0.3032   0.3079   0.3101   0.3161
  0.3198   0.3284   0.3359   0.3441   0.3568   0.3748   0.4026   0.4146
  0.4187   0.4221   0.4421   0.4468   0.4505   0.4533   0.4559   0.4703
  0.4727   0.4789   0.4830   0.4926   0.4967   0.5078   0.5118   0.5159
  0.5338   0.5421   0.5480   0.5504   0.5600   0.5623   0.5726   0.5782
  0.5823   0.5877   0.5944   0.6025   0.6048   0.6158   0.6172   0.6282
  0.6365   0.6461   0.6583   0.6657   0.6687   0.6737   0.6744   0.6896
  0.7006   0.7031   0.7111   0.7253   0.7324   0.7414   0.7725   0.7958
  0.8024   0.8129   0.8241   0.8276   0.8333   0.8404   0.8440   0.8450
  0.8458   0.8489   0.8501   0.8534   0.8564   0.8626   0.8652   0.8743
  0.8817   0.8859   0.8901   0.8921   0.8950   0.9002   0.9127   0.9160
  0.9184   0.9287   0.9349   0.9380   0.9431   0.9508   0.9540   0.9599
  0.9662   0.9732   0.9755   0.9912   1.0035   1.0090   1.0219   1.0451
  1.0494   1.0802   1.0901   1.0988   1.1155   1.1226   1.1657   1.1879
  1.2073   1.2182   1.2239   1.2342   1.2382   1.2496   1.2603   1.2725
  1.2796   1.2979   1.3032   1.3204   1.3334   1.3524   1.3630   1.4227
  1.4629   1.4894   1.5029   1.5097   1.5259   1.5442   1.5564   1.5615
  1.5705   1.5837   1.6081   1.6219   1.6482   1.6564   1.6808   1.6953
  1.7099   1.7202   1.7406   1.7652   1.7792   1.8173   1.8475   1.8590
  1.8671   1.8892   1.8963   1.9062   1.9136   1.9380   1.9430   1.9611
  1.9666   1.9815   1.9931   2.0174   2.0437   2.0469   2.0643   2.0845
  2.0994   2.1251   2.1396   2.2066   2.2229   2.2337   2.2383   2.2676
  2.2718   2.2833   2.2924   2.2982   2.3118   2.3291   2.3654   2.3727
  2.3871   2.4234   2.4366   2.4459   2.4673   2.4918   2.5118   2.5179
  2.5430   2.5540   2.5599   2.5720   2.5960   2.6044   2.6240   2.6480
  2.6700   2.6758   2.7198   2.7273   2.7381   2.7413   2.7459   2.7590
  2.7735   2.7834   2.7943   2.8066   2.8324   2.8386   2.8514   2.8870
  2.9008   2.9519   2.9707   3.0475   3.0685   3.0748   3.1067   3.1384
  3.1530   3.1590   3.2055   3.2346   3.2620   3.3359   3.3453   3.4176
  3.5057   3.5180   3.5400   3.6100   3.7156   3.7946   3.8173   3.8496
  3.9151   4.0574   4.1213   4.1264   4.3880   4.7981   4.8259   9.7493
  9.7676   9.7960   9.8011   9.8125  23.3827  23.5377  23.8309  23.8602
 23.8809  23.9125  23.9546  24.0163  24.0548  24.0627  24.1089  24.1441
 25.7845  25.8180  25.8649  25.9085  25.9100  26.0983  26.1170  26.1320
 26.2789  26.3109  26.5055  26.5945  26.6717  26.7510  26.8164 215.7407
215.7591 215.7927 215.8001 215.8137
 --------------------------------------------------------------

          Ground-State Mulliken Net Atomic Charges

     Atom                 Charge (a.u.)
  ----------------------------------------
      1 C                     0.430180
      2 C                    -1.266334
      3 H                     0.204904
      4 C                     0.336395
      5 Cl                    0.628530
      6 C                     0.054866
      7 Cl                    0.506910
      8 C                    -1.243747
      9 H                     0.226321
     10 C                    -0.409145
     11 Cl                    0.449397
     12 C                     1.278575
     13 C                    -0.778316
     14 Cl                    0.485478
     15 C                    -0.978168
     16 H                     0.221739
     17 C                     0.382355
     18 Cl                    0.447297
     19 C                    -0.511844
     20 H                     0.199717
     21 C                    -0.831142
     22 H                     0.166031
  ----------------------------------------
  Sum of atomic charges =     0.000000

 -----------------------------------------------------------------
                    Cartesian Multipole Moments
 -----------------------------------------------------------------
    Charge (ESU x 10^10)
                -0.0000
    Dipole Moment (Debye)
         X       0.1968      Y      -0.9566      Z      -1.0817
       Tot       1.4573
    Quadrupole Moments (Debye-Ang)
        XX    -134.5744     XY      -0.0997     YY    -132.6693
        XZ       4.2337     YZ       3.0227     ZZ    -135.6125
    Octopole Moments (Debye-Ang^2)
       XXX    -194.6387    XXY     -13.6107    XYY     -53.2550
       YYY     -72.6831    XXZ      12.7905    XYZ       2.9915
       YYZ       1.9829    XZZ     -53.8948    YZZ     -33.3097
       ZZZ      16.6278
    Hexadecapole Moments (Debye-Ang^3)
      XXXX   -6103.2700   XXXY     -86.1847   XXYY   -1119.6936
      XYYY    -134.3239   YYYY    -617.2695   XXXZ    1484.2203
      XXYZ     -34.2361   XYYZ     470.0785   YYYZ     -83.1635
      XXZZ   -1692.7458   XYZZ     -67.6420   YYZZ    -724.5833
      XZZZ    1452.5264   YZZZ     -64.3637   ZZZZ   -3767.8613
 -----------------------------------------------------------------
 Calculating analytic gradient of the SCF energy
 Gradient of SCF Energy
            1           2           3           4           5           6
    1  -0.0041051  -0.0000924  -0.0002049  -0.0022763  -0.0020747   0.0049320
    2  -0.0004701   0.0011091   0.0012712   0.0002262   0.0001880  -0.0000255
    3   0.0059835   0.0015834  -0.0005399  -0.0075536   0.0021329  -0.0026777
            7           8           9          10          11          12
    1  -0.0014766   0.0050361  -0.0003300  -0.0039366   0.0009288   0.0060615
    2  -0.0001787   0.0002906  -0.0001718   0.0002283  -0.0018515  -0.0026640
    3   0.0038701   0.0040236  -0.0006344  -0.0031053   0.0004851  -0.0061002
           13          14          15          16          17          18
    1   0.0038885  -0.0002307  -0.0084730   0.0005988   0.0031206   0.0006625
    2   0.0043745  -0.0021571  -0.0052965   0.0000343  -0.0001029  -0.0004435
    3   0.0026044   0.0006617  -0.0020420   0.0000185  -0.0016649  -0.0007439
           19          20          21          22
    1   0.0003776  -0.0002760  -0.0027718   0.0006415
    2   0.0059603  -0.0000355  -0.0015487   0.0012635
    3   0.0060980  -0.0002302  -0.0015057  -0.0006634
 Max gradient component =       8.473E-03
 RMS gradient           =       2.973E-03
 Gradient time:  CPU 190.84 s  wall 32.02 s
 Geometry Optimization Parameters
   NAtoms,    NIC,     NZ,  NCons,   NDum,   NFix, NCnnct, MaxDiis
       22     155      22       0       0       0       0       0

 Cartesian Hessian Update
 Hessian updated using BFGS update


** GEOMETRY OPTIMIZATION IN DELOCALIZED INTERNAL COORDINATES **
   Searching for a Minimum

   Optimization Cycle:   2

                       Coordinates (Angstroms)
     ATOM                X               Y               Z
      1  C        -0.0188261371    0.0191763206   -0.0195672171
      2  C        -0.0264676661   -0.0620698697    1.3773386437
      3  H         0.9102458505   -0.1249802991    1.9108154342
      4  C        -1.2072038526   -0.0615611146    2.1045727103
      5  Cl       -1.1329127005   -0.1663328499    3.8524161822
      6  C        -2.4296094010    0.0278501812    1.4485087962
      7  Cl       -3.9365603070    0.0372625056    2.3406553942
      8  C        -2.4514411017    0.1122869465    0.0650788640
      9  H        -3.3983790640    0.1834824351   -0.4542450227
     10  C        -1.2687704062    0.1032413192   -0.6621388388
     11  Cl       -1.4102184179    0.2279256141   -2.4077403248
     12  C         1.2842988756    0.0001651185   -0.7623764078
     13  C         2.3548230519    0.8603134490   -0.4512712847
     14  Cl        2.2383807944    2.0612025870    0.8242243143
     15  C         3.5494031525    0.8088612195   -1.1579227131
     16  H         4.3540131302    1.4860746114   -0.9009543699
     17  C         3.7134686590   -0.1071444005   -2.1853356103
     18  Cl        5.2247916857   -0.1698702198   -3.0704910256
     19  C         2.6786007649   -0.9708597421   -2.5094417921
     20  H         2.7989097535   -1.6878505122   -3.3118936989
     21  C         1.4839581230   -0.9105608978   -1.8074658218
     22  H         0.6872211426   -1.5869117417   -2.0793118944
   Point Group: c1    Number of degrees of freedom:    60


   Energy is  -2761.517603057

 Hessian updated using BFGS update

 52 Hessian modes will be used to form the next step
  Hessian Eigenvalues:
     0.016141    0.019215    0.019459    0.023206    0.023219    0.023580
     0.023668    0.023679    0.023936    0.023938    0.024090    0.024090
     0.024113    0.024114    0.024135    0.024135    0.024142    0.024143
     0.030120    0.159927    0.159983    0.159995    0.159995    0.160453
     0.223488    0.230413    0.231394    0.239589    0.246312    0.247503
     0.249943    0.249987    0.249995    0.250000    0.299444    0.300886
     0.308751    0.354036    0.356635    0.372871    0.429686    0.430427
     0.432084    0.460919    0.467508    0.468477    0.472154    0.477615
     0.478182    0.478561    0.479140    0.570752

 Minimum search - taking simple RFO step
 Searching for Lamda that Minimizes Along All modes
 Value Taken    Lamda =  -0.00327964
 Step Taken.  Stepsize is  0.292134

                             Maximum     Tolerance    Cnvgd?
         Gradient           0.007947      0.000300      NO
         Displacement       0.258593      0.001200      NO
         Energy change     -0.011333      0.000001      NO


 New Cartesian Coordinates Obtained by Inverse Iteration

 Displacement from previous Coordinates is:  1.075827
 ----------------------------------------------------------------
             Standard Nuclear Orientation (Angstroms)
    I     Atom           X                Y                Z
 ----------------------------------------------------------------
    1      C      -0.0101654026     0.0359017145    -0.0192026522
    2      C      -0.0139452154    -0.1274798300     1.3691745787
    3      H       0.9248754731    -0.2586024228     1.8912868000
    4      C      -1.1937022530    -0.1401779146     2.1020054457
    5      Cl     -1.1040640281    -0.3616789415     3.8347758382
    6      C      -2.4176426077     0.0177717657     1.4466088610
    7      Cl     -3.9323473955     0.0149043994     2.3151681253
    8      C      -2.4370048126     0.1855714238     0.0666351428
    9      H      -3.3797721610     0.3173430658    -0.4467173608
   10      C      -1.2483223232     0.1912322681    -0.6538996888
   11      Cl     -1.3464800684     0.4450356585    -2.3889308621
   12      C       1.2730714571     0.0094787648    -0.7663664443
   13      C       2.3088924225     0.9178753272    -0.5121463681
   14      Cl      2.1068138159     2.2043135391     0.6671116151
   15      C       3.5146537810     0.8611316455    -1.2040824493
   16      H       4.2937631920     1.5819188585    -0.9946787223
   17      C       3.6997116791    -0.1233910875    -2.1674221332
   18      Cl      5.2165446085    -0.1974446114    -3.0397557343
   19      C       2.6934547315    -1.0422708482    -2.4465371738
   20      H       2.8412262443    -1.8088022130    -3.1964654303
   21      C       1.4952769684    -0.9625394947    -1.7493276863
   22      H       0.7128878238    -1.6803904066    -1.9637793844
 ----------------------------------------------------------------
 Nuclear Repulsion Energy =        1695.49730126 hartrees
 There are       81 alpha and       81 beta electrons
 Applying Cartesian multipole field
    Component          Value
    ---------          -----
     (2,0,0)        1.00000E-12
     (0,2,0)        2.00000E-11
     (0,0,2)       -3.00000E-11
 Nucleus-field energy     =    -0.0000000696 hartrees
 Requested basis set is 6-311++G(d,p)
 There are 162 shells and 449 basis functions
 A cutoff of  1.0D-15 yielded  10096 shell pairs
 There are     83987 function pairs (     90227 Cartesian)
 Smallest overlap matrix eigenvalue = 2.65E-07
 Linear dependence detected in AO basis
 Number of orthogonalized atomic orbitals = 445
 Maximum deviation from orthogonality = 3.492E-10
 Guess from superposition of atomic densities
 Warning:  Energy on first SCF cycle will be non-variational
 SAD guess density has 162.000000 electrons

 -----------------------------------------------------------------------
  General SCF calculation program by
  Eric Jon Sundstrom, Paul Horn, Yuezhi Mao, Dmitri Zuev, Alec White,
  David Stuck, Shaama M.S., Shane Yost, Joonho Lee, David Small,
  Daniel Levine, Susi Lehtola, Hugh Burton, Evgeny Epifanovsky,
  Bang C. Huynh
 -----------------------------------------------------------------------
 Exchange:     0.2000 Hartree-Fock + 0.0800 Slater + 0.7200 B88
 Correlation:  0.1900 VWN1RPA + 0.8100 LYP
 Using SG-1 standard quadrature grid
 using 6 threads for integral computing
 -------------------------------------------------------
 OpenMP Integral computing Module                
 Release: version 2.0, May 2017, Q-Chem Inc. Pleasanton 
 -------------------------------------------------------
 A restricted SCF calculation will be
 performed using DIIS
 SCF converges when DIIS error is below 1.0e-08
 ---------------------------------------
  Cycle       Energy         DIIS error
 ---------------------------------------
    1   -2765.5071827257      2.92e-02  
    2   -2761.3745722178      2.38e-03  
    3   -2761.2906404910      2.91e-03  
    4   -2761.5092665668      6.06e-04  
    5   -2761.5167703369      3.27e-04  
    6   -2761.5193564288      1.02e-04  
    7   -2761.5195873836      3.21e-05  
    8   -2761.5196104798      1.15e-05  
    9   -2761.5196137730      2.48e-06  
   10   -2761.5196139145      1.01e-06  
   11   -2761.5196139393      2.21e-07  
   12   -2761.5196139402      1.29e-07  
   13   -2761.5196139406      4.02e-08  
   14   -2761.5196139406      1.03e-08  
   15   -2761.5196139406      4.81e-09  Convergence criterion met
 ---------------------------------------
 SCF time:   CPU 643.07s  wall 113.00s 
 SCF   energy in the final basis set =    -2761.5196139406
 Total energy in the final basis set =    -2761.5196139406

 --------------------------------------------------------------

                    Orbital Energies (a.u.)
 --------------------------------------------------------------

 Alpha MOs
 -- Occupied --
********-101.5746-101.5737-101.5727-101.5718 -10.2725 -10.2689 -10.2688
-10.2676 -10.2643 -10.2311 -10.2265 -10.2203 -10.2191 -10.2147 -10.2134
-10.2098  -9.4906  -9.4893  -9.4881  -9.4875  -9.4864  -7.2554  -7.2539
 -7.2528  -7.2522  -7.2511  -7.2455  -7.2447  -7.2442  -7.2437  -7.2430
 -7.2425  -7.2423  -7.2419  -7.2413  -7.2409  -0.9473  -0.9307  -0.9058
 -0.8939  -0.8791  -0.8535  -0.8431  -0.7991  -0.7732  -0.7602  -0.7353
 -0.6601  -0.6523  -0.6337  -0.6071  -0.5553  -0.5361  -0.5218  -0.5133
 -0.4955  -0.4839  -0.4645  -0.4632  -0.4614  -0.4468  -0.4338  -0.4289
 -0.4118  -0.4010  -0.3999  -0.3914  -0.3810  -0.3671  -0.3505  -0.3466
 -0.3411  -0.3348  -0.3332  -0.3286  -0.3267  -0.2895  -0.2813  -0.2711
 -0.2584
 -- Virtual --
 -0.0688  -0.0550  -0.0482  -0.0352  -0.0282  -0.0188  -0.0099  -0.0015
  0.0024   0.0089   0.0120   0.0180   0.0242   0.0299   0.0357   0.0400
  0.0468   0.0496   0.0575   0.0596   0.0635   0.0686   0.0755   0.0798
  0.0829   0.0900   0.0935   0.0953   0.0958   0.1009   0.1061   0.1073
  0.1093   0.1113   0.1145   0.1173   0.1187   0.1216   0.1229   0.1247
  0.1292   0.1305   0.1332   0.1345   0.1383   0.1433   0.1483   0.1487
  0.1561   0.1619   0.1637   0.1695   0.1745   0.1767   0.1834   0.1883
  0.1929   0.1976   0.2011   0.2068   0.2082   0.2143   0.2182   0.2221
  0.2257   0.2345   0.2395   0.2405   0.2444   0.2483   0.2505   0.2530
  0.2577   0.2582   0.2631   0.2670   0.2732   0.2772   0.2781   0.2809
  0.2842   0.2947   0.2952   0.2990   0.3059   0.3083   0.3118   0.3153
  0.3207   0.3287   0.3365   0.3431   0.3549   0.3753   0.4030   0.4121
  0.4211   0.4222   0.4422   0.4463   0.4503   0.4529   0.4596   0.4727
  0.4752   0.4789   0.4836   0.4924   0.4954   0.5034   0.5084   0.5118
  0.5380   0.5420   0.5500   0.5512   0.5643   0.5656   0.5745   0.5778
  0.5859   0.5894   0.5985   0.6066   0.6122   0.6139   0.6170   0.6301
  0.6416   0.6467   0.6574   0.6677   0.6712   0.6730   0.6830   0.6863
  0.7021   0.7073   0.7114   0.7231   0.7306   0.7397   0.7724   0.7983
  0.8043   0.8104   0.8253   0.8309   0.8346   0.8389   0.8419   0.8442
  0.8459   0.8481   0.8514   0.8544   0.8569   0.8599   0.8661   0.8768
  0.8803   0.8836   0.8895   0.8964   0.8995   0.9048   0.9119   0.9146
  0.9231   0.9281   0.9300   0.9373   0.9456   0.9483   0.9527   0.9643
  0.9674   0.9749   0.9802   0.9919   1.0021   1.0057   1.0182   1.0437
  1.0453   1.0774   1.0845   1.1037   1.1299   1.1348   1.1658   1.1865
  1.2008   1.2200   1.2223   1.2359   1.2405   1.2496   1.2656   1.2767
  1.2831   1.2996   1.3075   1.3208   1.3275   1.3571   1.3636   1.4271
  1.4581   1.4893   1.5038   1.5121   1.5314   1.5470   1.5546   1.5640
  1.5713   1.5866   1.6040   1.6201   1.6501   1.6567   1.6800   1.6972
  1.7160   1.7241   1.7393   1.7645   1.7755   1.8172   1.8473   1.8598
  1.8639   1.8855   1.8964   1.9119   1.9235   1.9375   1.9438   1.9646
  1.9722   1.9831   1.9963   2.0159   2.0389   2.0473   2.0595   2.0822
  2.1061   2.1250   2.1374   2.2028   2.2243   2.2326   2.2369   2.2676
  2.2724   2.2794   2.2894   2.2940   2.3095   2.3386   2.3612   2.3782
  2.3989   2.4310   2.4378   2.4460   2.4651   2.4921   2.5109   2.5166
  2.5439   2.5518   2.5567   2.5722   2.5931   2.6040   2.6261   2.6588
  2.6779   2.6812   2.7207   2.7261   2.7381   2.7406   2.7459   2.7583
  2.7619   2.7832   2.7909   2.8032   2.8316   2.8343   2.8487   2.8794
  2.9012   2.9648   2.9827   3.0541   3.0701   3.0779   3.1121   3.1315
  3.1531   3.1563   3.2041   3.2390   3.2644   3.3325   3.3491   3.4202
  3.5058   3.5246   3.5335   3.6171   3.7205   3.7885   3.8154   3.8520
  3.9215   4.0620   4.1197   4.1264   4.3715   4.7982   4.8256   9.7539
  9.7688   9.7955   9.7983   9.8224  23.3835  23.5483  23.8307  23.8599
 23.8861  23.9160  23.9529  24.0199  24.0529  24.0542  24.1066  24.1409
 25.7824  25.8191  25.8643  25.9046  25.9080  26.0860  26.1210  26.1338
 26.2766  26.3322  26.5008  26.5851  26.6714  26.7401  26.8184 215.7458
215.7601 215.7915 215.7957 215.8257
 --------------------------------------------------------------

          Ground-State Mulliken Net Atomic Charges

     Atom                 Charge (a.u.)
  ----------------------------------------
      1 C                     0.225382
      2 C                    -1.190528
      3 H                     0.214791
      4 C                     0.241376
      5 Cl                    0.615581
      6 C                     0.047389
      7 Cl                    0.516903
      8 C                    -1.023627
      9 H                     0.229160
     10 C                    -0.423404
     11 Cl                    0.416283
     12 C                     1.167365
     13 C                    -0.777332
     14 Cl                    0.446112
     15 C                    -0.847746
     16 H                     0.223400
     17 C                     0.386962
     18 Cl                    0.459882
     19 C                    -0.509156
     20 H                     0.201272
     21 C                    -0.801034
     22 H                     0.180968
  ----------------------------------------
  Sum of atomic charges =     0.000000

 -----------------------------------------------------------------
                    Cartesian Multipole Moments
 -----------------------------------------------------------------
    Charge (ESU x 10^10)
                -0.0000
    Dipole Moment (Debye)
         X       0.1904      Y      -1.0405      Z      -0.9747
       Tot       1.4384
    Quadrupole Moments (Debye-Ang)
        XX    -134.5183     XY      -0.4237     YY    -132.2360
        XZ       4.1674     YZ       3.0383     ZZ    -135.9970
    Octopole Moments (Debye-Ang^2)
       XXX    -195.1511    XXY     -13.9568    XYY     -51.7028
       YYY     -77.7287    XXZ      14.4790    XYZ       2.4556
       YYZ       2.7026    XZZ     -53.6658    YZZ     -34.4516
       ZZZ      24.2361
    Hexadecapole Moments (Debye-Ang^3)
      XXXX   -6016.9705   XXXY     -78.0117   XXYY   -1113.6943
      XYYY    -126.2773   YYYY    -700.4282   XXXZ    1489.7177
      XXYZ     -15.1357   XYYZ     468.2643   YYYZ     -16.8785
      XXZZ   -1666.1359   XYZZ     -65.4418   YYZZ    -723.4062
      XZZZ    1462.9622   YZZZ     -12.4588   ZZZZ   -3702.5342
 -----------------------------------------------------------------
 Calculating analytic gradient of the SCF energy
 Gradient of SCF Energy
            1           2           3           4           5           6
    1   0.0002072   0.0003566   0.0003740  -0.0002835   0.0002080   0.0005909
    2   0.0007360   0.0014299   0.0000986   0.0003839  -0.0001984   0.0000068
    3   0.0010944  -0.0000674   0.0000352  -0.0022134   0.0012939  -0.0003348
            7           8           9          10          11          12
    1  -0.0008039   0.0014403   0.0000372   0.0005581   0.0016502  -0.0000569
    2  -0.0000123  -0.0001000  -0.0000138  -0.0007218  -0.0007036  -0.0005544
    3   0.0006680   0.0013049  -0.0003987  -0.0010344   0.0001315  -0.0016906
           13          14          15          16          17          18
    1   0.0004240  -0.0013660  -0.0031443   0.0001535   0.0024377  -0.0006196
    2   0.0007079  -0.0010607  -0.0016033   0.0002696  -0.0004538  -0.0000354
    3   0.0016084   0.0003809   0.0000385   0.0002248  -0.0017080   0.0001983
           19          20          21          22
    1   0.0001468  -0.0004040  -0.0017321  -0.0001743
    2   0.0014115  -0.0003974   0.0011425  -0.0003321
    3   0.0013270  -0.0001283  -0.0004133  -0.0003166
 Max gradient component =       3.144E-03
 RMS gradient           =       9.702E-04
 Gradient time:  CPU 191.52 s  wall 32.14 s
 Geometry Optimization Parameters
   NAtoms,    NIC,     NZ,  NCons,   NDum,   NFix, NCnnct, MaxDiis
       22     155      22       0       0       0       0       0

 Cartesian Hessian Update
 Hessian updated using BFGS update


** GEOMETRY OPTIMIZATION IN DELOCALIZED INTERNAL COORDINATES **
   Searching for a Minimum

   Optimization Cycle:   3

                       Coordinates (Angstroms)
     ATOM                X               Y               Z
      1  C        -0.0101654026    0.0359017145   -0.0192026522
      2  C        -0.0139452154   -0.1274798300    1.3691745787
      3  H         0.9248754731   -0.2586024228    1.8912868000
      4  C        -1.1937022530   -0.1401779146    2.1020054457
      5  Cl       -1.1040640281   -0.3616789415    3.8347758382
      6  C        -2.4176426077    0.0177717657    1.4466088610
      7  Cl       -3.9323473955    0.0149043994    2.3151681253
      8  C        -2.4370048126    0.1855714238    0.0666351428
      9  H        -3.3797721610    0.3173430658   -0.4467173608
     10  C        -1.2483223232    0.1912322681   -0.6538996888
     11  Cl       -1.3464800684    0.4450356585   -2.3889308621
     12  C         1.2730714571    0.0094787648   -0.7663664443
     13  C         2.3088924225    0.9178753272   -0.5121463681
     14  Cl        2.1068138159    2.2043135391    0.6671116151
     15  C         3.5146537810    0.8611316455   -1.2040824493
     16  H         4.2937631920    1.5819188585   -0.9946787223
     17  C         3.6997116791   -0.1233910875   -2.1674221332
     18  Cl        5.2165446085   -0.1974446114   -3.0397557343
     19  C         2.6934547315   -1.0422708482   -2.4465371738
     20  H         2.8412262443   -1.8088022130   -3.1964654303
     21  C         1.4952769684   -0.9625394947   -1.7493276863
     22  H         0.7128878238   -1.6803904066   -1.9637793844
   Point Group: c1    Number of degrees of freedom:    60


   Energy is  -2761.519613941

 Hessian updated using BFGS update

 54 Hessian modes will be used to form the next step
  Hessian Eigenvalues:
     0.014328    0.019167    0.019226    0.022983    0.023217    0.023580
     0.023678    0.023698    0.023911    0.023939    0.024089    0.024091
     0.024108    0.024115    0.024134    0.024140    0.024142    0.024153
     0.030561    0.158888    0.159979    0.159995    0.160146    0.160516
     0.202234    0.225180    0.231023    0.239329    0.246272    0.246940
     0.249943    0.249994    0.249998    0.255810    0.292265    0.300909
     0.301745    0.306547    0.354574    0.356558    0.356750    0.374542
     0.429513    0.430477    0.431756    0.463026    0.463542    0.468019
     0.472193    0.476730    0.478401    0.478928    0.479147    0.616406

 Minimum search - taking simple RFO step
 Searching for Lamda that Minimizes Along All modes
 Value Taken    Lamda =  -0.00074761
 Step Taken.  Stepsize is  0.157676

                             Maximum     Tolerance    Cnvgd?
         Gradient           0.006858      0.000300      NO
         Displacement       0.120617      0.001200      NO
         Energy change     -0.002011      0.000001      NO


 New Cartesian Coordinates Obtained by Inverse Iteration

 Displacement from previous Coordinates is:  0.534027
 ----------------------------------------------------------------
             Standard Nuclear Orientation (Angstroms)
    I     Atom           X                Y                Z
 ----------------------------------------------------------------
    1      C      -0.0130993731     0.0539346362    -0.0244884335
    2      C      -0.0142399668    -0.1571685270     1.3577453492
    3      H       0.9268544311    -0.3099332912     1.8713489357
    4      C      -1.1921090852    -0.1849214953     2.0952692824
    5      Cl     -1.1009499587    -0.4612345157     3.8163618721
    6      C      -2.4171306465     0.0023090802     1.4466906264
    7      Cl     -3.9282894707    -0.0201794749     2.3146827399
    8      C      -2.4415062545     0.2188202396     0.0725349359
    9      H      -3.3857428481     0.3745184657    -0.4303600460
   10      C      -1.2520293626     0.2438935460    -0.6478640799
   11      Cl     -1.3491672922     0.5532638392    -2.3743745714
   12      C       1.2701822680     0.0265521995    -0.7718226794
   13      C       2.2957328226     0.9549210532    -0.5529944728
   14      Cl      2.0759750528     2.2775427077     0.5833893755
   15      C       3.5096354463     0.8858473643    -1.2331332779
   16      H       4.2817780107     1.6197781312    -1.0495257150
   17      C       3.7010518821    -0.1360344835    -2.1551179349
   18      Cl      5.2255431331    -0.2306485287    -3.0149209509
   19      C       2.7060717459    -1.0761678908    -2.4090263582
   20      H       2.8685162778    -1.8660300505    -3.1301180038
   21      C       1.5058562594    -0.9807581055    -1.7162655106
   22      H       0.7247928585    -1.7086042394    -1.9045567659
 ----------------------------------------------------------------
 Nuclear Repulsion Energy =        1694.44600592 hartrees
 There are       81 alpha and       81 beta electrons
 Applying Cartesian multipole field
    Component          Value
    ---------          -----
     (2,0,0)        1.00000E-12
     (0,2,0)        2.00000E-11
     (0,0,2)       -3.00000E-11
 Nucleus-field energy     =    -0.0000000677 hartrees
 Requested basis set is 6-311++G(d,p)
 There are 162 shells and 449 basis functions
 A cutoff of  1.0D-15 yielded  10084 shell pairs
 There are     83922 function pairs (     90161 Cartesian)
 Smallest overlap matrix eigenvalue = 2.60E-07
 Linear dependence detected in AO basis
 Number of orthogonalized atomic orbitals = 445
 Maximum deviation from orthogonality = 2.861E-10
 Guess from superposition of atomic densities
 Warning:  Energy on first SCF cycle will be non-variational
 SAD guess density has 162.000000 electrons

 -----------------------------------------------------------------------
  General SCF calculation program by
  Eric Jon Sundstrom, Paul Horn, Yuezhi Mao, Dmitri Zuev, Alec White,
  David Stuck, Shaama M.S., Shane Yost, Joonho Lee, David Small,
  Daniel Levine, Susi Lehtola, Hugh Burton, Evgeny Epifanovsky,
  Bang C. Huynh
 -----------------------------------------------------------------------
 Exchange:     0.2000 Hartree-Fock + 0.0800 Slater + 0.7200 B88
 Correlation:  0.1900 VWN1RPA + 0.8100 LYP
 Using SG-1 standard quadrature grid
 using 6 threads for integral computing
 -------------------------------------------------------
 OpenMP Integral computing Module                
 Release: version 2.0, May 2017, Q-Chem Inc. Pleasanton 
 -------------------------------------------------------
 A restricted SCF calculation will be
 performed using DIIS
 SCF converges when DIIS error is below 1.0e-08
 ---------------------------------------
  Cycle       Energy         DIIS error
 ---------------------------------------
    1   -2765.4976662785      2.92e-02  
    2   -2761.3760017597      2.37e-03  
    3   -2761.2926138545      2.90e-03  
    4   -2761.5094636706      6.15e-04  
    5   -2761.5172914025      3.27e-04  
    6   -2761.5198791600      1.02e-04  
    7   -2761.5201093495      3.25e-05  
    8   -2761.5201332183      1.16e-05  
    9   -2761.5201365572      2.45e-06  
   10   -2761.5201366940      1.01e-06  
   11   -2761.5201367190      2.11e-07  
   12   -2761.5201367197      1.27e-07  
   13   -2761.5201367201      4.10e-08  
   14   -2761.5201367203      1.05e-08  
   15   -2761.5201367203      4.78e-09  Convergence criterion met
 ---------------------------------------
 SCF time:   CPU 642.91s  wall 114.00s 
 SCF   energy in the final basis set =    -2761.5201367203
 Total energy in the final basis set =    -2761.5201367203

 --------------------------------------------------------------

                    Orbital Energies (a.u.)
 --------------------------------------------------------------

 Alpha MOs
 -- Occupied --
********-101.5741-101.5741-101.5722-101.5713 -10.2726 -10.2690 -10.2690
-10.2679 -10.2645 -10.2311 -10.2265 -10.2205 -10.2194 -10.2151 -10.2139
-10.2103  -9.4907  -9.4888  -9.4886  -9.4870  -9.4859  -7.2556  -7.2534
 -7.2533  -7.2517  -7.2505  -7.2456  -7.2449  -7.2437  -7.2435  -7.2432
 -7.2430  -7.2418  -7.2414  -7.2407  -7.2403  -0.9473  -0.9305  -0.9057
 -0.8933  -0.8801  -0.8534  -0.8426  -0.7989  -0.7733  -0.7599  -0.7349
 -0.6598  -0.6519  -0.6342  -0.6067  -0.5554  -0.5354  -0.5218  -0.5144
 -0.4954  -0.4843  -0.4646  -0.4633  -0.4616  -0.4465  -0.4337  -0.4287
 -0.4118  -0.4014  -0.3996  -0.3912  -0.3805  -0.3675  -0.3500  -0.3462
 -0.3405  -0.3346  -0.3330  -0.3286  -0.3270  -0.2883  -0.2814  -0.2708
 -0.2595
 -- Virtual --
 -0.0670  -0.0561  -0.0478  -0.0372  -0.0281  -0.0187  -0.0098  -0.0012
  0.0025   0.0086   0.0121   0.0177   0.0244   0.0297   0.0356   0.0406
  0.0471   0.0489   0.0572   0.0590   0.0636   0.0682   0.0757   0.0799
  0.0828   0.0894   0.0927   0.0957   0.0960   0.1015   0.1060   0.1067
  0.1092   0.1110   0.1143   0.1171   0.1184   0.1209   0.1226   0.1243
  0.1288   0.1303   0.1330   0.1340   0.1378   0.1431   0.1474   0.1488
  0.1558   0.1612   0.1631   0.1700   0.1748   0.1761   0.1822   0.1879
  0.1930   0.1970   0.2009   0.2060   0.2079   0.2137   0.2179   0.2219
  0.2253   0.2341   0.2386   0.2415   0.2439   0.2487   0.2508   0.2529
  0.2577   0.2591   0.2625   0.2685   0.2727   0.2760   0.2785   0.2799
  0.2812   0.2920   0.2948   0.2986   0.3051   0.3091   0.3124   0.3146
  0.3206   0.3284   0.3352   0.3438   0.3539   0.3743   0.4034   0.4116
  0.4216   0.4228   0.4420   0.4455   0.4496   0.4531   0.4614   0.4722
  0.4757   0.4806   0.4837   0.4917   0.4938   0.5011   0.5045   0.5123
  0.5371   0.5430   0.5493   0.5509   0.5637   0.5657   0.5742   0.5781
  0.5855   0.5884   0.5979   0.6091   0.6112   0.6179   0.6211   0.6302
  0.6437   0.6470   0.6563   0.6681   0.6706   0.6754   0.6822   0.6885
  0.7011   0.7086   0.7131   0.7232   0.7316   0.7389   0.7746   0.7977
  0.8036   0.8105   0.8257   0.8333   0.8368   0.8368   0.8409   0.8439
  0.8445   0.8472   0.8513   0.8551   0.8577   0.8620   0.8684   0.8767
  0.8793   0.8823   0.8884   0.8997   0.9013   0.9074   0.9091   0.9131
  0.9247   0.9278   0.9284   0.9376   0.9466   0.9476   0.9521   0.9650
  0.9680   0.9768   0.9847   0.9942   0.9996   1.0045   1.0202   1.0396
  1.0430   1.0766   1.0822   1.1059   1.1335   1.1425   1.1656   1.1864
  1.2028   1.2200   1.2231   1.2358   1.2429   1.2490   1.2655   1.2780
  1.2844   1.3007   1.3084   1.3181   1.3248   1.3577   1.3667   1.4305
  1.4501   1.4881   1.5012   1.5125   1.5325   1.5463   1.5535   1.5629
  1.5700   1.5854   1.6020   1.6176   1.6486   1.6560   1.6802   1.6980
  1.7177   1.7255   1.7377   1.7623   1.7741   1.8174   1.8453   1.8580
  1.8616   1.8788   1.8971   1.9146   1.9261   1.9341   1.9446   1.9661
  1.9758   1.9876   1.9983   2.0157   2.0356   2.0460   2.0567   2.0815
  2.1085   2.1244   2.1369   2.1999   2.2258   2.2334   2.2365   2.2675
  2.2695   2.2795   2.2859   2.2932   2.3072   2.3417   2.3596   2.3803
  2.4020   2.4341   2.4378   2.4474   2.4678   2.4930   2.5089   2.5165
  2.5432   2.5491   2.5553   2.5716   2.5944   2.6027   2.6248   2.6628
  2.6810   2.6830   2.7169   2.7242   2.7382   2.7400   2.7449   2.7547
  2.7621   2.7829   2.7869   2.8008   2.8313   2.8329   2.8503   2.8735
  2.9003   2.9667   2.9852   3.0544   3.0722   3.0792   3.1133   3.1285
  3.1512   3.1540   3.2017   3.2392   3.2640   3.3294   3.3476   3.4223
  3.5051   3.5259   3.5319   3.6202   3.7213   3.7838   3.8136   3.8532
  3.9232   4.0636   4.1196   4.1264   4.3632   4.7967   4.8233   9.7552
  9.7685   9.7951   9.7977   9.8245  23.3850  23.5485  23.8289  23.8588
 23.8841  23.9155  23.9496  24.0179  24.0511  24.0526  24.1051  24.1402
 25.7817  25.8195  25.8638  25.9034  25.9049  26.0864  26.1229  26.1320
 26.2724  26.3400  26.5015  26.5789  26.6725  26.7347  26.8196 215.7473
215.7597 215.7907 215.7951 215.8284
 --------------------------------------------------------------

          Ground-State Mulliken Net Atomic Charges

     Atom                 Charge (a.u.)
  ----------------------------------------
      1 C                     0.126920
      2 C                    -1.198004
      3 H                     0.217107
      4 C                     0.169805
      5 Cl                    0.610585
      6 C                     0.092773
      7 Cl                    0.518984
      8 C                    -0.927344
      9 H                     0.229926
     10 C                    -0.409825
     11 Cl                    0.412549
     12 C                     1.066703
     13 C                    -0.739647
     14 Cl                    0.439950
     15 C                    -0.778421
     16 H                     0.224053
     17 C                     0.416764
     18 Cl                    0.463341
     19 C                    -0.504658
     20 H                     0.201122
     21 C                    -0.818109
     22 H                     0.185426
  ----------------------------------------
  Sum of atomic charges =     0.000000

 -----------------------------------------------------------------
                    Cartesian Multipole Moments
 -----------------------------------------------------------------
    Charge (ESU x 10^10)
                -0.0000
    Dipole Moment (Debye)
         X       0.1695      Y      -1.0664      Z      -0.9064
       Tot       1.4097
    Quadrupole Moments (Debye-Ang)
        XX    -134.4909     XY      -0.5336     YY    -132.1077
        XZ       4.1066     YZ       3.0212     ZZ    -136.1887
    Octopole Moments (Debye-Ang^2)
       XXX    -195.7523    XXY     -13.6170    XYY     -50.9906
       YYY     -79.0845    XXZ      15.4973    XYZ       2.1037
       YYZ       3.1572    XZZ     -53.9701    YZZ     -34.4171
       ZZZ      28.2671
    Hexadecapole Moments (Debye-Ang^3)
      XXXX   -6018.4422   XXXY     -75.9146   XXYY   -1119.2683
      XYYY    -125.4588   YYYY    -750.5902   XXXZ    1493.9534
      XXYZ      -5.1413   XYYZ     467.7102   YYYZ      17.9283
      XXZZ   -1658.7675   XYZZ     -64.4511   YYZZ    -722.9507
      XZZZ    1468.6824   YZZZ      15.6545   ZZZZ   -3660.6682
 -----------------------------------------------------------------
 Calculating analytic gradient of the SCF energy
 Gradient of SCF Energy
            1           2           3           4           5           6
    1   0.0011962   0.0001970   0.0006021   0.0001077   0.0001213  -0.0005789
    2   0.0003732   0.0006666   0.0001224   0.0000230   0.0000275  -0.0001749
    3  -0.0007792  -0.0003503   0.0001257   0.0003008   0.0000042   0.0004957
            7           8           9          10          11          12
    1   0.0004259  -0.0007470   0.0000363   0.0007501   0.0009557  -0.0016972
    2   0.0000558  -0.0001273   0.0000004  -0.0001959  -0.0004495  -0.0001235
    3  -0.0004115  -0.0001295   0.0000332   0.0002276  -0.0000791   0.0003070
           13          14          15          16          17          18
    1  -0.0001898  -0.0008077   0.0006975  -0.0000195   0.0006865  -0.0006641
    2  -0.0002645  -0.0006412   0.0005446   0.0000200  -0.0001207   0.0001436
    3   0.0000144   0.0003048   0.0003986   0.0000048  -0.0003102   0.0004007
           19          20          21          22
    1   0.0000333  -0.0001522  -0.0002494  -0.0007038
    2  -0.0006832  -0.0000547   0.0010622  -0.0002039
    3  -0.0007613   0.0000499   0.0002845  -0.0001306
 Max gradient component =       1.697E-03
 RMS gradient           =       4.913E-04
 Gradient time:  CPU 190.31 s  wall 31.93 s
 Geometry Optimization Parameters
   NAtoms,    NIC,     NZ,  NCons,   NDum,   NFix, NCnnct, MaxDiis
       22     155      22       0       0       0       0       0

 Cartesian Hessian Update
 Hessian updated using BFGS update


** GEOMETRY OPTIMIZATION IN DELOCALIZED INTERNAL COORDINATES **
   Searching for a Minimum

   Optimization Cycle:   4

                       Coordinates (Angstroms)
     ATOM                X               Y               Z
      1  C        -0.0130993731    0.0539346362   -0.0244884335
      2  C        -0.0142399668   -0.1571685270    1.3577453492
      3  H         0.9268544311   -0.3099332912    1.8713489357
      4  C        -1.1921090852   -0.1849214953    2.0952692824
      5  Cl       -1.1009499587   -0.4612345157    3.8163618721
      6  C        -2.4171306465    0.0023090802    1.4466906264
      7  Cl       -3.9282894707   -0.0201794749    2.3146827399
      8  C        -2.4415062545    0.2188202396    0.0725349359
      9  H        -3.3857428481    0.3745184657   -0.4303600460
     10  C        -1.2520293626    0.2438935460   -0.6478640799
     11  Cl       -1.3491672922    0.5532638392   -2.3743745714
     12  C         1.2701822680    0.0265521995   -0.7718226794
     13  C         2.2957328226    0.9549210532   -0.5529944728
     14  Cl        2.0759750528    2.2775427077    0.5833893755
     15  C         3.5096354463    0.8858473643   -1.2331332779
     16  H         4.2817780107    1.6197781312   -1.0495257150
     17  C         3.7010518821   -0.1360344835   -2.1551179349
     18  Cl        5.2255431331   -0.2306485287   -3.0149209509
     19  C         2.7060717459   -1.0761678908   -2.4090263582
     20  H         2.8685162778   -1.8660300505   -3.1301180038
     21  C         1.5058562594   -0.9807581055   -1.7162655106
     22  H         0.7247928585   -1.7086042394   -1.9045567659
   Point Group: c1    Number of degrees of freedom:    60


   Energy is  -2761.520136720

 Hessian updated using BFGS update

 57 Hessian modes will be used to form the next step
  Hessian Eigenvalues:
     0.008991    0.019204    0.019441    0.023204    0.023373    0.023581
     0.023677    0.023692    0.023938    0.024059    0.024084    0.024095
     0.024113    0.024126    0.024136    0.024142    0.024148    0.024310
     0.028863    0.159317    0.159979    0.160044    0.160119    0.161642
     0.217364    0.226243    0.233239    0.239295    0.246347    0.246609
     0.249947    0.249994    0.249999    0.250672    0.258219    0.287541
     0.300910    0.301085    0.302885    0.307472    0.352469    0.356529
     0.356667    0.356782    0.367559    0.429244    0.430593    0.431431
     0.459838    0.466485    0.470383    0.472550    0.478036    0.478468
     0.479141    0.481352    0.543274

 Minimum search - taking simple RFO step
 Searching for Lamda that Minimizes Along All modes
 Value Taken    Lamda =  -0.00042659
 Step Taken.  Stepsize is  0.183493

                             Maximum     Tolerance    Cnvgd?
         Gradient           0.004128      0.000300      NO
         Displacement       0.161223      0.001200      NO
         Energy change     -0.000523      0.000001      NO


 New Cartesian Coordinates Obtained by Inverse Iteration

 Displacement from previous Coordinates is:  0.648878
 ----------------------------------------------------------------
             Standard Nuclear Orientation (Angstroms)
    I     Atom           X                Y                Z
 ----------------------------------------------------------------
    1      C      -0.0129837934     0.0588351813    -0.0215945987
    2      C      -0.0185126819    -0.2045779876     1.3516099781
    3      H       0.9197465268    -0.3925005543     1.8586207776
    4      C      -1.1975348375    -0.2371260955     2.0877449966
    5      Cl     -1.1183144934    -0.5802425604     3.7955097440
    6      C      -2.4170747382    -0.0004853207     1.4455695660
    7      Cl     -3.9283971844    -0.0293831258     2.3132199803
    8      C      -2.4364419930     0.2692383797     0.0804655490
    9      H      -3.3774218954     0.4617609044    -0.4154509767
   10      C      -1.2461738499     0.2974530462    -0.6374048792
   11      Cl     -1.3293176501     0.6719578693    -2.3517389064
   12      C       1.2723966220     0.0298880831    -0.7705500322
   13      C       2.2768057979     0.9877991807    -0.5958684167
   14      Cl      2.0289565972     2.3494530446     0.4884770802
   15      C       3.4902102903     0.9173542649    -1.2774355396
   16      H       4.2468094529     1.6743939058    -1.1290257959
   17      C       3.6998438948    -0.1399399922    -2.1530755302
   18      Cl      5.2276310888    -0.2417276780    -3.0124226270
   19      C       2.7263380917    -1.1121192001    -2.3633356012
   20      H       2.9077084307    -1.9265606583    -3.0513011751
   21      C       1.5260443687    -1.0125999141    -1.6719822325
   22      H       0.7574078850    -1.7611701127    -1.8265770436
 ----------------------------------------------------------------
 Nuclear Repulsion Energy =        1693.90721877 hartrees
 There are       81 alpha and       81 beta electrons
 Applying Cartesian multipole field
    Component          Value
    ---------          -----
     (2,0,0)        1.00000E-12
     (0,2,0)        2.00000E-11
     (0,0,2)       -3.00000E-11
 Nucleus-field energy     =    -0.0000000658 hartrees
 Requested basis set is 6-311++G(d,p)
 There are 162 shells and 449 basis functions
 A cutoff of  1.0D-15 yielded  10086 shell pairs
 There are     84014 function pairs (     90266 Cartesian)
 Smallest overlap matrix eigenvalue = 2.50E-07
 Linear dependence detected in AO basis
 Number of orthogonalized atomic orbitals = 445
 Maximum deviation from orthogonality = 3.234E-10
 Guess from superposition of atomic densities
 Warning:  Energy on first SCF cycle will be non-variational
 SAD guess density has 162.000000 electrons

 -----------------------------------------------------------------------
  General SCF calculation program by
  Eric Jon Sundstrom, Paul Horn, Yuezhi Mao, Dmitri Zuev, Alec White,
  David Stuck, Shaama M.S., Shane Yost, Joonho Lee, David Small,
  Daniel Levine, Susi Lehtola, Hugh Burton, Evgeny Epifanovsky,
  Bang C. Huynh
 -----------------------------------------------------------------------
 Exchange:     0.2000 Hartree-Fock + 0.0800 Slater + 0.7200 B88
 Correlation:  0.1900 VWN1RPA + 0.8100 LYP
 Using SG-1 standard quadrature grid
 using 6 threads for integral computing
 -------------------------------------------------------
 OpenMP Integral computing Module                
 Release: version 2.0, May 2017, Q-Chem Inc. Pleasanton 
 -------------------------------------------------------
 A restricted SCF calculation will be
 performed using DIIS
 SCF converges when DIIS error is below 1.0e-08
 ---------------------------------------
  Cycle       Energy         DIIS error
 ---------------------------------------
    1   -2765.4939876495      2.91e-02  
    2   -2761.3766105827      2.37e-03  
    3   -2761.2937799433      2.89e-03  
    4   -2761.5095881773      6.19e-04  
    5   -2761.5175915332      3.26e-04  
    6   -2761.5201682902      1.02e-04  
    7   -2761.5203998350      3.28e-05  
    8   -2761.5204241050      1.16e-05  
    9   -2761.5204274870      2.43e-06  
   10   -2761.5204276229      1.00e-06  
   11   -2761.5204276474      1.97e-07  
   12   -2761.5204276479      1.20e-07  
   13   -2761.5204276485      4.21e-08  
   14   -2761.5204276482      1.06e-08  
   15   -2761.5204276484      4.71e-09  Convergence criterion met
 ---------------------------------------
 SCF time:   CPU 641.98s  wall 113.00s 
 SCF   energy in the final basis set =    -2761.5204276484
 Total energy in the final basis set =    -2761.5204276484

 --------------------------------------------------------------

                    Orbital Energies (a.u.)
 --------------------------------------------------------------

 Alpha MOs
 -- Occupied --
********-101.5744-101.5738-101.5720-101.5710 -10.2727 -10.2690 -10.2689
-10.2678 -10.2646 -10.2311 -10.2265 -10.2206 -10.2196 -10.2152 -10.2141
-10.2104  -9.4907  -9.4889  -9.4885  -9.4867  -9.4856  -7.2555  -7.2536
 -7.2531  -7.2513  -7.2502  -7.2456  -7.2449  -7.2438  -7.2434  -7.2432
 -7.2429  -7.2414  -7.2410  -7.2404  -7.2400  -0.9474  -0.9305  -0.9056
 -0.8925  -0.8802  -0.8534  -0.8424  -0.7988  -0.7734  -0.7599  -0.7350
 -0.6596  -0.6516  -0.6348  -0.6066  -0.5555  -0.5349  -0.5220  -0.5156
 -0.4950  -0.4845  -0.4646  -0.4632  -0.4616  -0.4464  -0.4337  -0.4288
 -0.4117  -0.4017  -0.3988  -0.3910  -0.3801  -0.3674  -0.3497  -0.3456
 -0.3400  -0.3345  -0.3329  -0.3289  -0.3271  -0.2872  -0.2816  -0.2706
 -0.2612
 -- Virtual --
 -0.0647  -0.0568  -0.0471  -0.0398  -0.0285  -0.0190  -0.0100  -0.0011
  0.0027   0.0082   0.0120   0.0171   0.0244   0.0294   0.0354   0.0416
  0.0475   0.0485   0.0563   0.0586   0.0638   0.0679   0.0762   0.0800
  0.0828   0.0889   0.0913   0.0954   0.0967   0.1019   0.1060   0.1063
  0.1088   0.1109   0.1144   0.1167   0.1176   0.1204   0.1226   0.1241
  0.1281   0.1305   0.1327   0.1338   0.1375   0.1431   0.1459   0.1489
  0.1555   0.1609   0.1622   0.1707   0.1750   0.1760   0.1813   0.1874
  0.1928   0.1976   0.2010   0.2050   0.2079   0.2128   0.2176   0.2220
  0.2252   0.2336   0.2373   0.2409   0.2456   0.2487   0.2512   0.2529
  0.2569   0.2601   0.2625   0.2688   0.2725   0.2749   0.2779   0.2799
  0.2816   0.2885   0.2940   0.2992   0.3048   0.3095   0.3135   0.3164
  0.3207   0.3283   0.3334   0.3465   0.3535   0.3743   0.4050   0.4106
  0.4215   0.4245   0.4422   0.4449   0.4495   0.4533   0.4624   0.4708
  0.4753   0.4832   0.4841   0.4908   0.4924   0.5002   0.5046   0.5133
  0.5356   0.5429   0.5480   0.5510   0.5629   0.5660   0.5726   0.5780
  0.5848   0.5872   0.5979   0.6094   0.6131   0.6187   0.6261   0.6317
  0.6434   0.6483   0.6557   0.6673   0.6710   0.6757   0.6798   0.6908
  0.7002   0.7088   0.7156   0.7244   0.7335   0.7376   0.7750   0.7961
  0.8013   0.8108   0.8266   0.8346   0.8369   0.8393   0.8408   0.8434
  0.8441   0.8475   0.8514   0.8548   0.8596   0.8647   0.8704   0.8769
  0.8779   0.8847   0.8888   0.8994   0.9022   0.9033   0.9111   0.9129
  0.9256   0.9287   0.9320   0.9394   0.9465   0.9492   0.9516   0.9663
  0.9700   0.9792   0.9893   0.9961   0.9984   1.0013   1.0234   1.0361
  1.0412   1.0764   1.0834   1.1094   1.1384   1.1500   1.1663   1.1871
  1.2043   1.2194   1.2232   1.2354   1.2429   1.2499   1.2652   1.2779
  1.2873   1.3021   1.3060   1.3174   1.3263   1.3590   1.3720   1.4310
  1.4403   1.4852   1.4974   1.5144   1.5358   1.5474   1.5535   1.5615
  1.5701   1.5844   1.6021   1.6156   1.6475   1.6568   1.6808   1.6986
  1.7171   1.7276   1.7368   1.7612   1.7722   1.8174   1.8415   1.8554
  1.8577   1.8736   1.8981   1.9179   1.9283   1.9322   1.9457   1.9659
  1.9803   1.9941   2.0014   2.0163   2.0319   2.0462   2.0556   2.0824
  2.1124   2.1228   2.1379   2.1978   2.2274   2.2335   2.2365   2.2656
  2.2677   2.2818   2.2829   2.2921   2.3057   2.3465   2.3601   2.3816
  2.4052   2.4330   2.4418   2.4478   2.4712   2.4920   2.5060   2.5169
  2.5431   2.5477   2.5548   2.5714   2.5963   2.6021   2.6227   2.6668
  2.6822   2.6874   2.7113   2.7222   2.7377   2.7384   2.7454   2.7550
  2.7667   2.7815   2.7841   2.8013   2.8324   2.8342   2.8552   2.8656
  2.8999   2.9694   2.9879   3.0557   3.0773   3.0821   3.1153   3.1267
  3.1485   3.1530   3.2004   3.2403   3.2650   3.3274   3.3478   3.4263
  3.5047   3.5269   3.5341   3.6232   3.7238   3.7831   3.8142   3.8550
  3.9251   4.0641   4.1191   4.1260   4.3525   4.7984   4.8227   9.7566
  9.7679   9.7938   9.7991   9.8256  23.3860  23.5480  23.8282  23.8590
 23.8846  23.9170  23.9491  24.0188  24.0520  24.0546  24.1069  24.1429
 25.7811  25.8194  25.8632  25.8967  25.9086  26.0893  26.1228  26.1299
 26.2701  26.3468  26.5034  26.5773  26.6726  26.7359  26.8251 215.7488
215.7591 215.7891 215.7968 215.8303
 --------------------------------------------------------------

          Ground-State Mulliken Net Atomic Charges

     Atom                 Charge (a.u.)
  ----------------------------------------
      1 C                     0.046132
      2 C                    -1.183779
      3 H                     0.219941
      4 C                     0.068316
      5 Cl                    0.605613
      6 C                     0.134808
      7 Cl                    0.521433
      8 C                    -0.785635
      9 H                     0.231166
     10 C                    -0.420430
     11 Cl                    0.424775
     12 C                     0.869676
     13 C                    -0.759880
     14 Cl                    0.440330
     15 C                    -0.651592
     16 H                     0.224745
     17 C                     0.454106
     18 Cl                    0.466379
     19 C                    -0.537065
     20 H                     0.200657
     21 C                    -0.760610
     22 H                     0.190911
  ----------------------------------------
  Sum of atomic charges =     0.000000

 -----------------------------------------------------------------
                    Cartesian Multipole Moments
 -----------------------------------------------------------------
    Charge (ESU x 10^10)
                -0.0000
    Dipole Moment (Debye)
         X       0.1670      Y      -1.0955      Z      -0.8462
       Tot       1.3943
    Quadrupole Moments (Debye-Ang)
        XX    -134.5958     XY      -0.7435     YY    -131.8529
        XZ       4.0681     YZ       2.9490     ZZ    -136.4320
    Octopole Moments (Debye-Ang^2)
       XXX    -195.2905    XXY     -13.7908    XYY     -49.8316
       YYY     -81.4514    XXZ      16.4280    XYZ       1.7437
       YYZ       3.8000    XZZ     -53.9777    YZZ     -34.5524
       ZZZ      33.0780
    Hexadecapole Moments (Debye-Ang^3)
      XXXX   -6010.8542   XXXY     -74.5045   XXYY   -1123.3810
      XYYY    -122.9073   YYYY    -808.7184   XXXZ    1508.9664
      XXYZ       6.7889   XYYZ     470.8880   YYYZ      58.5710
      XXZZ   -1649.3271   XYZZ     -62.5487   YYZZ    -724.9542
      XZZZ    1485.9908   YZZZ      48.5291   ZZZZ   -3626.8696
 -----------------------------------------------------------------
 Calculating analytic gradient of the SCF energy
 Gradient of SCF Energy
            1           2           3           4           5           6
    1   0.0003054  -0.0001621   0.0003904   0.0002425  -0.0003181  -0.0004082
    2   0.0004159   0.0002471   0.0000784  -0.0002597   0.0001882  -0.0000974
    3  -0.0013221  -0.0001436   0.0001244   0.0009701  -0.0006415   0.0006282
            7           8           9          10          11          12
    1   0.0006227  -0.0003625   0.0000691   0.0003583   0.0006917  -0.0008231
    2  -0.0000632  -0.0000172  -0.0000120  -0.0004475  -0.0001212   0.0007756
    3  -0.0002143  -0.0006394   0.0001548   0.0010348  -0.0003460   0.0007601
           13          14          15          16          17          18
    1  -0.0001681  -0.0005934   0.0011696  -0.0001947  -0.0008872   0.0002456
    2  -0.0011614  -0.0000244   0.0007515  -0.0002014   0.0000240   0.0000214
    3  -0.0003711   0.0002379   0.0000756  -0.0001268   0.0004990  -0.0000619
           19          20          21          22
    1  -0.0000974   0.0001248   0.0004417  -0.0006468
    2  -0.0008469   0.0002763   0.0004232   0.0000507
    3  -0.0005693   0.0001343  -0.0001597  -0.0000236
 Max gradient component =       1.322E-03
 RMS gradient           =       4.985E-04
 Gradient time:  CPU 189.64 s  wall 31.82 s
 Geometry Optimization Parameters
   NAtoms,    NIC,     NZ,  NCons,   NDum,   NFix, NCnnct, MaxDiis
       22     155      22       0       0       0       0       0

 Cartesian Hessian Update
 Hessian updated using BFGS update


** GEOMETRY OPTIMIZATION IN DELOCALIZED INTERNAL COORDINATES **
   Searching for a Minimum

   Optimization Cycle:   5

                       Coordinates (Angstroms)
     ATOM                X               Y               Z
      1  C        -0.0129837934    0.0588351813   -0.0215945987
      2  C        -0.0185126819   -0.2045779876    1.3516099781
      3  H         0.9197465268   -0.3925005543    1.8586207776
      4  C        -1.1975348375   -0.2371260955    2.0877449966
      5  Cl       -1.1183144934   -0.5802425604    3.7955097440
      6  C        -2.4170747382   -0.0004853207    1.4455695660
      7  Cl       -3.9283971844   -0.0293831258    2.3132199803
      8  C        -2.4364419930    0.2692383797    0.0804655490
      9  H        -3.3774218954    0.4617609044   -0.4154509767
     10  C        -1.2461738499    0.2974530462   -0.6374048792
     11  Cl       -1.3293176501    0.6719578693   -2.3517389064
     12  C         1.2723966220    0.0298880831   -0.7705500322
     13  C         2.2768057979    0.9877991807   -0.5958684167
     14  Cl        2.0289565972    2.3494530446    0.4884770802
     15  C         3.4902102903    0.9173542649   -1.2774355396
     16  H         4.2468094529    1.6743939058   -1.1290257959
     17  C         3.6998438948   -0.1399399922   -2.1530755302
     18  Cl        5.2276310888   -0.2417276780   -3.0124226270
     19  C         2.7263380917   -1.1121192001   -2.3633356012
     20  H         2.9077084307   -1.9265606583   -3.0513011751
     21  C         1.5260443687   -1.0125999141   -1.6719822325
     22  H         0.7574078850   -1.7611701127   -1.8265770436
   Point Group: c1    Number of degrees of freedom:    60


   Energy is  -2761.520427648

 Hessian updated using BFGS update

 60 Hessian modes will be used to form the next step
  Hessian Eigenvalues:
     0.005872    0.019273    0.019536    0.023195    0.023578    0.023580
     0.023683    0.023864    0.023948    0.024063    0.024091    0.024113
     0.024123    0.024135    0.024142    0.024145    0.024250    0.024296
     0.029048    0.159692    0.159988    0.160085    0.160219    0.162056
     0.217978    0.225929    0.233219    0.239275    0.245514    0.246549
     0.249952    0.249994    0.249999    0.250043    0.251407    0.263966
     0.284516    0.301023    0.301039    0.301272    0.303982    0.309187
     0.348033    0.356630    0.356665    0.356672    0.357767    0.359106
     0.429048    0.430647    0.431647    0.458943    0.467217    0.470507
     0.472583    0.478271    0.479090    0.480275    0.481577    0.504933

 Minimum search - taking simple RFO step
 Searching for Lamda that Minimizes Along All modes
 Value Taken    Lamda =  -0.00018318
 Step Taken.  Stepsize is  0.148500

                             Maximum     Tolerance    Cnvgd?
         Gradient           0.002104      0.000300      NO
         Displacement       0.124891      0.001200      NO
         Energy change     -0.000291      0.000001      NO


 New Cartesian Coordinates Obtained by Inverse Iteration

 Displacement from previous Coordinates is:  0.495621
 ----------------------------------------------------------------
             Standard Nuclear Orientation (Angstroms)
    I     Atom           X                Y                Z
 ----------------------------------------------------------------
    1      C      -0.0136510260     0.0520784650    -0.0199035004
    2      C      -0.0240700545    -0.2467036735     1.3453620128
    3      H       0.9103726010    -0.4646340419     1.8466287449
    4      C      -1.2037791010    -0.2733771077     2.0809918311
    5      Cl     -1.1293510457    -0.6635813257     3.7792785232
    6      C      -2.4180149067     0.0061772111     1.4454256550
    7      Cl     -3.9315430526    -0.0124567589     2.3117551419
    8      C      -2.4314379000     0.3120616489     0.0882507437
    9      H      -3.3683754612     0.5361842825    -0.4023744393
   10      C      -1.2412495013     0.3339276983    -0.6294345733
   11      Cl     -1.3173391110     0.7520818383    -2.3331297904
   12      C       1.2744290694     0.0229155286    -0.7692960869
   13      C       2.2580703840     1.0068560956    -0.6273276494
   14      Cl      1.9908821409     2.3869866209     0.4282234980
   15      C       3.4699628401     0.9415611280    -1.3118067434
   16      H       4.2115807434     1.7179368886    -1.1870596577
   17      C       3.6992490711    -0.1362173124    -2.1563224927
   18      Cl      5.2260312124    -0.2314308390    -3.0197579742
   19      C       2.7471135201    -1.1360316431    -2.3307647758
   20      H       2.9444339434    -1.9675697846    -2.9939820156
   21      C       1.5475590387    -1.0430215727    -1.6371322644
   22      H       0.7968525252    -1.8140426857    -1.7641698703
 ----------------------------------------------------------------
 Nuclear Repulsion Energy =        1693.51695396 hartrees
 There are       81 alpha and       81 beta electrons
 Applying Cartesian multipole field
    Component          Value
    ---------          -----
     (2,0,0)        1.00000E-12
     (0,2,0)        2.00000E-11
     (0,0,2)       -3.00000E-11
 Nucleus-field energy     =    -0.0000000646 hartrees
 Requested basis set is 6-311++G(d,p)
 There are 162 shells and 449 basis functions
 A cutoff of  1.0D-15 yielded  10078 shell pairs
 There are     83860 function pairs (     90079 Cartesian)
 Smallest overlap matrix eigenvalue = 2.44E-07
 Linear dependence detected in AO basis
 Number of orthogonalized atomic orbitals = 445
 Maximum deviation from orthogonality = 2.964E-10
 Guess from superposition of atomic densities
 Warning:  Energy on first SCF cycle will be non-variational
 SAD guess density has 162.000000 electrons

 -----------------------------------------------------------------------
  General SCF calculation program by
  Eric Jon Sundstrom, Paul Horn, Yuezhi Mao, Dmitri Zuev, Alec White,
  David Stuck, Shaama M.S., Shane Yost, Joonho Lee, David Small,
  Daniel Levine, Susi Lehtola, Hugh Burton, Evgeny Epifanovsky,
  Bang C. Huynh
 -----------------------------------------------------------------------
 Exchange:     0.2000 Hartree-Fock + 0.0800 Slater + 0.7200 B88
 Correlation:  0.1900 VWN1RPA + 0.8100 LYP
 Using SG-1 standard quadrature grid
 using 6 threads for integral computing
 -------------------------------------------------------
 OpenMP Integral computing Module                
 Release: version 2.0, May 2017, Q-Chem Inc. Pleasanton 
 -------------------------------------------------------
 A restricted SCF calculation will be
 performed using DIIS
 SCF converges when DIIS error is below 1.0e-08
 ---------------------------------------
  Cycle       Energy         DIIS error
 ---------------------------------------
    1   -2765.4890899679      2.91e-02  
    2   -2761.3767731988      2.37e-03  
    3   -2761.2940715926      2.89e-03  
    4   -2761.5096663700      6.20e-04  
    5   -2761.5177195303      3.26e-04  
    6   -2761.5202882873      1.02e-04  
    7   -2761.5205208137      3.29e-05  
    8   -2761.5205453932      1.17e-05  
    9   -2761.5205488067      2.42e-06  
   10   -2761.5205489409      9.95e-07  
   11   -2761.5205489650      1.85e-07  
   12   -2761.5205489657      1.11e-07  
   13   -2761.5205489660      4.29e-08  
   14   -2761.5205489660      1.07e-08  
   15   -2761.5205489660      4.71e-09  Convergence criterion met
 ---------------------------------------
 SCF time:   CPU 641.23s  wall 113.00s 
 SCF   energy in the final basis set =    -2761.5205489660
 Total energy in the final basis set =    -2761.5205489660

 --------------------------------------------------------------

                    Orbital Energies (a.u.)
 --------------------------------------------------------------

 Alpha MOs
 -- Occupied --
********-101.5744-101.5737-101.5719-101.5710 -10.2728 -10.2692 -10.2688
-10.2677 -10.2645 -10.2311 -10.2265 -10.2205 -10.2196 -10.2151 -10.2142
-10.2104  -9.4907  -9.4890  -9.4884  -9.4865  -9.4855  -7.2555  -7.2537
 -7.2529  -7.2512  -7.2502  -7.2455  -7.2448  -7.2438  -7.2433  -7.2432
 -7.2428  -7.2413  -7.2409  -7.2403  -7.2400  -0.9473  -0.9304  -0.9054
 -0.8923  -0.8802  -0.8534  -0.8422  -0.7986  -0.7735  -0.7599  -0.7349
 -0.6595  -0.6512  -0.6352  -0.6065  -0.5553  -0.5343  -0.5221  -0.5164
 -0.4948  -0.4845  -0.4645  -0.4631  -0.4615  -0.4463  -0.4337  -0.4289
 -0.4116  -0.4019  -0.3980  -0.3907  -0.3799  -0.3673  -0.3494  -0.3450
 -0.3397  -0.3345  -0.3329  -0.3290  -0.3272  -0.2863  -0.2818  -0.2704
 -0.2623
 -- Virtual --
 -0.0630  -0.0569  -0.0466  -0.0418  -0.0290  -0.0191  -0.0100  -0.0010
  0.0029   0.0079   0.0119   0.0167   0.0242   0.0291   0.0352   0.0423
  0.0475   0.0489   0.0554   0.0582   0.0639   0.0677   0.0765   0.0803
  0.0829   0.0887   0.0904   0.0952   0.0969   0.1019   0.1056   0.1065
  0.1083   0.1111   0.1145   0.1163   0.1170   0.1203   0.1227   0.1243
  0.1277   0.1307   0.1324   0.1336   0.1372   0.1431   0.1450   0.1490
  0.1554   0.1606   0.1616   0.1710   0.1751   0.1762   0.1810   0.1870
  0.1925   0.1982   0.2012   0.2043   0.2080   0.2121   0.2172   0.2219
  0.2252   0.2328   0.2364   0.2400   0.2468   0.2490   0.2514   0.2527
  0.2561   0.2601   0.2623   0.2686   0.2719   0.2748   0.2775   0.2798
  0.2830   0.2869   0.2934   0.2997   0.3046   0.3089   0.3139   0.3194
  0.3205   0.3282   0.3329   0.3493   0.3537   0.3748   0.4063   0.4099
  0.4216   0.4265   0.4426   0.4445   0.4499   0.4534   0.4621   0.4694
  0.4746   0.4837   0.4849   0.4895   0.4918   0.5003   0.5064   0.5140
  0.5349   0.5419   0.5476   0.5509   0.5629   0.5663   0.5716   0.5782
  0.5842   0.5862   0.5976   0.6094   0.6146   0.6186   0.6288   0.6320
  0.6434   0.6496   0.6556   0.6654   0.6721   0.6730   0.6807   0.6917
  0.7008   0.7090   0.7155   0.7236   0.7357   0.7369   0.7750   0.7951
  0.7995   0.8114   0.8265   0.8343   0.8373   0.8411   0.8416   0.8434
  0.8448   0.8486   0.8513   0.8545   0.8604   0.8648   0.8710   0.8770
  0.8774   0.8857   0.8893   0.8977   0.9007   0.9047   0.9119   0.9141
  0.9255   0.9293   0.9359   0.9413   0.9466   0.9505   0.9521   0.9663
  0.9718   0.9801   0.9919   0.9940   0.9990   1.0007   1.0253   1.0336
  1.0401   1.0767   1.0871   1.1110   1.1406   1.1540   1.1687   1.1880
  1.2063   1.2194   1.2226   1.2355   1.2427   1.2511   1.2658   1.2770
  1.2910   1.3016   1.3051   1.3178   1.3283   1.3595   1.3773   1.4277
  1.4355   1.4826   1.4945   1.5161   1.5386   1.5488   1.5536   1.5597
  1.5707   1.5835   1.6023   1.6149   1.6472   1.6575   1.6811   1.6992
  1.7159   1.7290   1.7373   1.7604   1.7709   1.8169   1.8379   1.8517
  1.8551   1.8704   1.8983   1.9203   1.9286   1.9311   1.9457   1.9651
  1.9833   1.9962   2.0056   2.0168   2.0294   2.0466   2.0551   2.0836
  2.1157   2.1213   2.1386   2.1970   2.2282   2.2330   2.2366   2.2626
  2.2674   2.2801   2.2847   2.2911   2.3054   2.3496   2.3617   2.3804
  2.4070   2.4315   2.4438   2.4462   2.4731   2.4899   2.5041   2.5171
  2.5419   2.5466   2.5543   2.5708   2.5975   2.6013   2.6211   2.6691
  2.6832   2.6897   2.7074   2.7209   2.7374   2.7382   2.7437   2.7577
  2.7702   2.7782   2.7836   2.8051   2.8334   2.8358   2.8575   2.8602
  2.8994   2.9710   2.9884   3.0570   3.0813   3.0845   3.1173   3.1250
  3.1454   3.1529   3.2001   3.2411   3.2664   3.3256   3.3479   3.4286
  3.5040   3.5283   3.5360   3.6245   3.7256   3.7837   3.8147   3.8557
  3.9258   4.0635   4.1191   4.1258   4.3453   4.8000   4.8213   9.7583
  9.7680   9.7935   9.8005   9.8260  23.3873  23.5476  23.8281  23.8592
 23.8834  23.9166  23.9479  24.0192  24.0522  24.0565  24.1081  24.1445
 25.7805  25.8191  25.8630  25.8900  25.9133  26.0870  26.1219  26.1321
 26.2723  26.3450  26.5030  26.5787  26.6709  26.7409  26.8299 215.7504
215.7594 215.7888 215.7987 215.8313
 --------------------------------------------------------------

          Ground-State Mulliken Net Atomic Charges

     Atom                 Charge (a.u.)
  ----------------------------------------
      1 C                     0.013798
      2 C                    -1.169611
      3 H                     0.221422
      4 C                     0.008515
      5 Cl                    0.603073
      6 C                     0.153171
      7 Cl                    0.522790
      8 C                    -0.676076
      9 H                     0.232685
     10 C                    -0.432798
     11 Cl                    0.433176
     12 C                     0.736018
     13 C                    -0.834661
     14 Cl                    0.444711
     15 C                    -0.549839
     16 H                     0.225627
     17 C                     0.479167
     18 Cl                    0.467786
     19 C                    -0.572343
     20 H                     0.200258
     21 C                    -0.700808
     22 H                     0.193939
  ----------------------------------------
  Sum of atomic charges =     0.000000

 -----------------------------------------------------------------
                    Cartesian Multipole Moments
 -----------------------------------------------------------------
    Charge (ESU x 10^10)
                -0.0000
    Dipole Moment (Debye)
         X       0.1865      Y      -1.1171      Z      -0.8175
       Tot       1.3968
    Quadrupole Moments (Debye-Ang)
        XX    -134.6529     XY      -0.9515     YY    -131.5982
        XZ       4.0442     YZ       2.8859     ZZ    -136.6526
    Octopole Moments (Debye-Ang^2)
       XXX    -194.1566    XXY     -14.2694    XYY     -48.7157
       YYY     -83.8758    XXZ      16.8521    XYZ       1.5682
       YYZ       4.2668    XZZ     -53.5933    YZZ     -34.7958
       ZZZ      36.3085
    Hexadecapole Moments (Debye-Ang^3)
      XXXX   -6002.7216   XXXY     -72.6376   XXYY   -1125.2271
      XYYY    -118.7403   YYYY    -847.9784   XXXZ    1520.3359
      XXYZ      15.4967   XYYZ     473.6964   YYYZ      86.3390
      XXZZ   -1642.5218   XYZZ     -60.5388   YYZZ    -726.7861
      XZZZ    1500.3462   YZZZ      71.1956   ZZZZ   -3607.9358
 -----------------------------------------------------------------
 Calculating analytic gradient of the SCF energy
 Gradient of SCF Energy
            1           2           3           4           5           6
    1  -0.0002548  -0.0000063   0.0001296   0.0004701  -0.0000479  -0.0003651
    2  -0.0000107   0.0000861   0.0000994  -0.0001936   0.0000934  -0.0000218
    3  -0.0005989   0.0000266   0.0000063   0.0008016  -0.0004630  -0.0000429
            7           8           9          10          11          12
    1   0.0001167  -0.0000462  -0.0000206  -0.0001148   0.0001229   0.0002312
    2  -0.0000042  -0.0000136  -0.0000034  -0.0002709   0.0000918   0.0010224
    3  -0.0001500  -0.0004027   0.0000661   0.0007598  -0.0002201   0.0005054
           13          14          15          16          17          18
    1  -0.0002229  -0.0001832   0.0006945  -0.0000743  -0.0009974   0.0005378
    2  -0.0008459   0.0001048   0.0002321  -0.0000521   0.0002253  -0.0000447
    3  -0.0004575   0.0002805  -0.0000949  -0.0000590   0.0007113  -0.0002218
           19          20          21          22
    1  -0.0002876   0.0001661   0.0003713  -0.0002190
    2  -0.0003927   0.0001702  -0.0003709   0.0000991
    3  -0.0001825   0.0000181  -0.0002956   0.0000131
 Max gradient component =       1.022E-03
 RMS gradient           =       3.548E-04
 Gradient time:  CPU 190.00 s  wall 31.88 s
 Geometry Optimization Parameters
   NAtoms,    NIC,     NZ,  NCons,   NDum,   NFix, NCnnct, MaxDiis
       22     155      22       0       0       0       0       0

 Cartesian Hessian Update
 Hessian updated using BFGS update


** GEOMETRY OPTIMIZATION IN DELOCALIZED INTERNAL COORDINATES **
   Searching for a Minimum

   Optimization Cycle:   6

                       Coordinates (Angstroms)
     ATOM                X               Y               Z
      1  C        -0.0136510260    0.0520784650   -0.0199035004
      2  C        -0.0240700545   -0.2467036735    1.3453620128
      3  H         0.9103726010   -0.4646340419    1.8466287449
      4  C        -1.2037791010   -0.2733771077    2.0809918311
      5  Cl       -1.1293510457   -0.6635813257    3.7792785232
      6  C        -2.4180149067    0.0061772111    1.4454256550
      7  Cl       -3.9315430526   -0.0124567589    2.3117551419
      8  C        -2.4314379000    0.3120616489    0.0882507437
      9  H        -3.3683754612    0.5361842825   -0.4023744393
     10  C        -1.2412495013    0.3339276983   -0.6294345733
     11  Cl       -1.3173391110    0.7520818383   -2.3331297904
     12  C         1.2744290694    0.0229155286   -0.7692960869
     13  C         2.2580703840    1.0068560956   -0.6273276494
     14  Cl        1.9908821409    2.3869866209    0.4282234980
     15  C         3.4699628401    0.9415611280   -1.3118067434
     16  H         4.2115807434    1.7179368886   -1.1870596577
     17  C         3.6992490711   -0.1362173124   -2.1563224927
     18  Cl        5.2260312124   -0.2314308390   -3.0197579742
     19  C         2.7471135201   -1.1360316431   -2.3307647758
     20  H         2.9444339434   -1.9675697846   -2.9939820156
     21  C         1.5475590387   -1.0430215727   -1.6371322644
     22  H         0.7968525252   -1.8140426857   -1.7641698703
   Point Group: c1    Number of degrees of freedom:    60


   Energy is  -2761.520548966

 Hessian updated using BFGS update

 60 Hessian modes will be used to form the next step
  Hessian Eigenvalues:
     0.003798    0.019399    0.019524    0.023226    0.023279    0.023605
     0.023708    0.023937    0.023972    0.024064    0.024103    0.024109
     0.024125    0.024135    0.024140    0.024152    0.024237    0.024502
     0.028938    0.159766    0.160009    0.160150    0.160232    0.160709
     0.220219    0.228024    0.233768    0.239339    0.246271    0.247791
     0.249538    0.249960    0.249996    0.250506    0.251057    0.259766
     0.285047    0.299769    0.301030    0.301145    0.301968    0.305855
     0.351856    0.356611    0.356664    0.356672    0.357193    0.360780
     0.429792    0.431096    0.431914    0.460882    0.469371    0.470492
     0.472930    0.477000    0.479127    0.480312    0.482747    0.499270

 Minimum search - taking simple RFO step
 Searching for Lamda that Minimizes Along All modes
 Value Taken    Lamda =  -0.00007033
 Step Taken.  Stepsize is  0.116138

                             Maximum     Tolerance    Cnvgd?
         Gradient           0.000711      0.000300      NO
         Displacement       0.097923      0.001200      NO
         Energy change     -0.000121      0.000001      NO


 New Cartesian Coordinates Obtained by Inverse Iteration

 Displacement from previous Coordinates is:  0.395897
 ----------------------------------------------------------------
             Standard Nuclear Orientation (Angstroms)
    I     Atom           X                Y                Z
 ----------------------------------------------------------------
    1      C      -0.0104985070     0.0425259461    -0.0131272781
    2      C      -0.0301535268    -0.2834092802     1.3453365051
    3      H       0.8984014838    -0.5284151648     1.8447477773
    4      C      -1.2128531692    -0.3007333415     2.0769018350
    5      Cl     -1.1514225672    -0.7249449157     3.7685002624
    6      C      -2.4186804772     0.0162478783     1.4445294729
    7      Cl     -3.9345189961     0.0110396970     2.3083090762
    8      C      -2.4225037491     0.3470739985     0.0933314876
    9      H      -3.3537185715     0.5966291877    -0.3960180538
   10      C      -1.2302435845     0.3586921823    -0.6214564205
   11      Cl     -1.2921845626     0.8010495137    -2.3186208800
   12      C       1.2789391165     0.0118727672    -0.7619024750
   13      C       2.2444444461     1.0172444325    -0.6471348982
   14      Cl      1.9582361922     2.4125347094     0.3818552831
   15      C       3.4520812349     0.9600083174    -1.3394838924
   16      H       4.1796225139     1.7529402087    -1.2357883373
   17      C       3.6967935159    -0.1300954861    -2.1637879172
   18      Cl      5.2161250569    -0.2122564663    -3.0399681556
   19      C       2.7630564828    -1.1517172346    -2.3075488811
   20      H       2.9701355872    -1.9939293235    -2.9545303774
   21      C       1.5662229011    -1.0672094290    -1.6074133101
   22      H       0.8304451094    -1.8554475368    -1.7132765062
 ----------------------------------------------------------------
 Nuclear Repulsion Energy =        1693.92020089 hartrees
 There are       81 alpha and       81 beta electrons
 Applying Cartesian multipole field
    Component          Value
    ---------          -----
     (2,0,0)        1.00000E-12
     (0,2,0)        2.00000E-11
     (0,0,2)       -3.00000E-11
 Nucleus-field energy     =    -0.0000000639 hartrees
 Requested basis set is 6-311++G(d,p)
 There are 162 shells and 449 basis functions
 A cutoff of  1.0D-15 yielded  10090 shell pairs
 There are     83892 function pairs (     90111 Cartesian)
 Smallest overlap matrix eigenvalue = 2.37E-07
 Linear dependence detected in AO basis
 Number of orthogonalized atomic orbitals = 445
 Maximum deviation from orthogonality = 2.869E-10
 Guess from superposition of atomic densities
 Warning:  Energy on first SCF cycle will be non-variational
 SAD guess density has 162.000000 electrons

 -----------------------------------------------------------------------
  General SCF calculation program by
  Eric Jon Sundstrom, Paul Horn, Yuezhi Mao, Dmitri Zuev, Alec White,
  David Stuck, Shaama M.S., Shane Yost, Joonho Lee, David Small,
  Daniel Levine, Susi Lehtola, Hugh Burton, Evgeny Epifanovsky,
  Bang C. Huynh
 -----------------------------------------------------------------------
 Exchange:     0.2000 Hartree-Fock + 0.0800 Slater + 0.7200 B88
 Correlation:  0.1900 VWN1RPA + 0.8100 LYP
 Using SG-1 standard quadrature grid
 using 6 threads for integral computing
 -------------------------------------------------------
 OpenMP Integral computing Module                
 Release: version 2.0, May 2017, Q-Chem Inc. Pleasanton 
 -------------------------------------------------------
 A restricted SCF calculation will be
 performed using DIIS
 SCF converges when DIIS error is below 1.0e-08
 ---------------------------------------
  Cycle       Energy         DIIS error
 ---------------------------------------
    1   -2765.4895575427      2.91e-02  
    2   -2761.3767098824      2.37e-03  
    3   -2761.2938540914      2.90e-03  
    4   -2761.5096877108      6.21e-04  
    5   -2761.5177667400      3.26e-04  
    6   -2761.5203328487      1.02e-04  
    7   -2761.5205661890      3.31e-05  
    8   -2761.5205910235      1.17e-05  
    9   -2761.5205944650      2.41e-06  
   10   -2761.5205945974      9.92e-07  
   11   -2761.5205946214      1.76e-07  
   12   -2761.5205946218      1.02e-07  
   13   -2761.5205946221      4.32e-08  
   14   -2761.5205946224      1.07e-08  
   15   -2761.5205946222      4.75e-09  Convergence criterion met
 ---------------------------------------
 SCF time:   CPU 641.21s  wall 113.00s 
 SCF   energy in the final basis set =    -2761.5205946222
 Total energy in the final basis set =    -2761.5205946222

 --------------------------------------------------------------

                    Orbital Energies (a.u.)
 --------------------------------------------------------------

 Alpha MOs
 -- Occupied --
********-101.5744-101.5736-101.5718-101.5711 -10.2727 -10.2692 -10.2687
-10.2675 -10.2644 -10.2309 -10.2263 -10.2205 -10.2196 -10.2150 -10.2141
-10.2103  -9.4906  -9.4889  -9.4883  -9.4864  -9.4856  -7.2554  -7.2537
 -7.2529  -7.2512  -7.2502  -7.2455  -7.2447  -7.2438  -7.2433  -7.2432
 -7.2427  -7.2412  -7.2408  -7.2404  -7.2401  -0.9472  -0.9304  -0.9054
 -0.8923  -0.8799  -0.8535  -0.8421  -0.7985  -0.7734  -0.7599  -0.7349
 -0.6595  -0.6507  -0.6354  -0.6064  -0.5552  -0.5340  -0.5222  -0.5168
 -0.4947  -0.4844  -0.4645  -0.4630  -0.4613  -0.4462  -0.4337  -0.4291
 -0.4115  -0.4021  -0.3975  -0.3906  -0.3799  -0.3670  -0.3493  -0.3446
 -0.3396  -0.3345  -0.3329  -0.3292  -0.3271  -0.2857  -0.2818  -0.2702
 -0.2631
 -- Virtual --
 -0.0621  -0.0565  -0.0463  -0.0431  -0.0294  -0.0190  -0.0100  -0.0010
  0.0031   0.0078   0.0119   0.0166   0.0241   0.0290   0.0351   0.0429
  0.0474   0.0495   0.0547   0.0580   0.0641   0.0676   0.0767   0.0806
  0.0830   0.0886   0.0897   0.0951   0.0970   0.1018   0.1053   0.1068
  0.1079   0.1114   0.1145   0.1161   0.1168   0.1202   0.1227   0.1248
  0.1275   0.1307   0.1321   0.1337   0.1371   0.1431   0.1445   0.1491
  0.1553   0.1601   0.1616   0.1712   0.1754   0.1766   0.1809   0.1868
  0.1923   0.1986   0.2012   0.2038   0.2080   0.2118   0.2172   0.2220
  0.2250   0.2321   0.2361   0.2394   0.2471   0.2493   0.2510   0.2529
  0.2553   0.2601   0.2621   0.2687   0.2712   0.2754   0.2772   0.2800
  0.2840   0.2861   0.2931   0.2999   0.3049   0.3087   0.3139   0.3194
  0.3228   0.3284   0.3336   0.3505   0.3552   0.3760   0.4074   0.4094
  0.4217   0.4286   0.4429   0.4443   0.4506   0.4532   0.4614   0.4684
  0.4742   0.4838   0.4857   0.4885   0.4915   0.5009   0.5086   0.5145
  0.5348   0.5408   0.5479   0.5507   0.5632   0.5669   0.5715   0.5787
  0.5836   0.5858   0.5975   0.6100   0.6152   0.6183   0.6307   0.6318
  0.6439   0.6507   0.6560   0.6625   0.6712   0.6732   0.6815   0.6922
  0.7021   0.7092   0.7150   0.7229   0.7362   0.7382   0.7748   0.7947
  0.7990   0.8121   0.8263   0.8336   0.8370   0.8419   0.8423   0.8439
  0.8457   0.8501   0.8515   0.8539   0.8601   0.8643   0.8713   0.8765
  0.8772   0.8859   0.8900   0.8975   0.9005   0.9054   0.9131   0.9147
  0.9256   0.9304   0.9372   0.9438   0.9468   0.9513   0.9534   0.9659
  0.9725   0.9807   0.9914   0.9952   0.9983   1.0025   1.0259   1.0321
  1.0400   1.0770   1.0913   1.1119   1.1401   1.1559   1.1734   1.1894
  1.2080   1.2192   1.2229   1.2357   1.2425   1.2520   1.2666   1.2762
  1.2946   1.3007   1.3059   1.3191   1.3304   1.3596   1.3821   1.4227
  1.4346   1.4811   1.4925   1.5175   1.5413   1.5503   1.5538   1.5580
  1.5715   1.5832   1.6029   1.6154   1.6476   1.6583   1.6818   1.6993
  1.7155   1.7300   1.7392   1.7603   1.7701   1.8168   1.8351   1.8481
  1.8541   1.8692   1.8982   1.9218   1.9288   1.9309   1.9459   1.9645
  1.9852   1.9963   2.0088   2.0180   2.0290   2.0474   2.0553   2.0848
  2.1187   2.1201   2.1392   2.1967   2.2289   2.2323   2.2368   2.2605
  2.2672   2.2786   2.2862   2.2903   2.3054   2.3519   2.3635   2.3788
  2.4085   2.4305   2.4436   2.4450   2.4750   2.4891   2.5032   2.5178
  2.5404   2.5464   2.5543   2.5705   2.5982   2.6006   2.6204   2.6708
  2.6845   2.6906   2.7062   2.7205   2.7370   2.7392   2.7428   2.7579
  2.7713   2.7752   2.7836   2.8093   2.8343   2.8371   2.8526   2.8634
  2.8990   2.9728   2.9888   3.0586   3.0844   3.0868   3.1198   3.1239
  3.1428   3.1534   3.2008   3.2424   3.2690   3.3247   3.3483   3.4296
  3.5036   3.5297   3.5377   3.6260   3.7272   3.7849   3.8152   3.8561
  3.9270   4.0631   4.1192   4.1259   4.3410   4.8018   4.8198   9.7592
  9.7688   9.7939   9.8034   9.8269  23.3885  23.5478  23.8279  23.8596
 23.8843  23.9164  23.9485  24.0195  24.0519  24.0577  24.1087  24.1461
 25.7803  25.8191  25.8627  25.8831  25.9178  26.0873  26.1210  26.1325
 26.2771  26.3408  26.5039  26.5815  26.6676  26.7463  26.8356 215.7511
215.7605 215.7891 215.8022 215.8328
 --------------------------------------------------------------

          Ground-State Mulliken Net Atomic Charges

     Atom                 Charge (a.u.)
  ----------------------------------------
      1 C                     0.000474
      2 C                    -1.154277
      3 H                     0.222331
      4 C                    -0.036780
      5 Cl                    0.600605
      6 C                     0.161432
      7 Cl                    0.523946
      8 C                    -0.581440
      9 H                     0.233991
     10 C                    -0.450103
     11 Cl                    0.440146
     12 C                     0.640788
     13 C                    -0.921473
     14 Cl                    0.443475
     15 C                    -0.465986
     16 H                     0.226434
     17 C                     0.494975
     18 Cl                    0.469014
     19 C                    -0.604229
     20 H                     0.200123
     21 C                    -0.638592
     22 H                     0.195148
  ----------------------------------------
  Sum of atomic charges =     0.000000

 -----------------------------------------------------------------
                    Cartesian Multipole Moments
 -----------------------------------------------------------------
    Charge (ESU x 10^10)
                 0.0000
    Dipole Moment (Debye)
         X       0.2066      Y      -1.1315      Z      -0.8012
       Tot       1.4017
    Quadrupole Moments (Debye-Ang)
        XX    -134.6855     XY      -1.1309     YY    -131.3859
        XZ       4.0222     YZ       2.8126     ZZ    -136.7945
    Octopole Moments (Debye-Ang^2)
       XXX    -192.6894    XXY     -14.7859    XYY     -47.8101
       YYY     -85.8247    XXZ      17.1155    XYZ       1.4248
       YYZ       4.7584    XZZ     -53.1831    YZZ     -35.0509
       ZZZ      38.8980
    Hexadecapole Moments (Debye-Ang^3)
      XXXX   -5985.8057   XXXY     -73.0210   XXYY   -1124.6574
      XYYY    -116.8837   YYYY    -876.1483   XXXZ    1533.5087
      XXYZ      21.7846   XYYZ     477.6133   YYYZ     106.3484
      XXZZ   -1636.3023   XYZZ     -59.3158   YYZZ    -729.5179
      XZZZ    1515.6639   YZZZ      87.8897   ZZZZ   -3601.1282
 -----------------------------------------------------------------
 Calculating analytic gradient of the SCF energy
 Gradient of SCF Energy
            1           2           3           4           5           6
    1  -0.0005140  -0.0000020   0.0000198   0.0000107  -0.0000970   0.0000947
    2   0.0000376  -0.0000277   0.0000556  -0.0000473   0.0000159   0.0000355
    3  -0.0002348   0.0000244  -0.0000191   0.0001686  -0.0001355  -0.0001522
            7           8           9          10          11          12
    1  -0.0000323   0.0000898  -0.0000250   0.0000876   0.0000677   0.0005323
    2  -0.0000473  -0.0000819  -0.0000144  -0.0000932   0.0000048   0.0005457
    3   0.0000883   0.0000720  -0.0000071   0.0001831  -0.0000488   0.0001428
           13          14          15          16          17          18
    1  -0.0002285   0.0000089   0.0002151  -0.0000165  -0.0003948   0.0003149
    2  -0.0003977   0.0001036  -0.0001534   0.0000318   0.0002426  -0.0000277
    3  -0.0000020   0.0000741  -0.0002055  -0.0000150   0.0004225  -0.0001707
           19          20          21          22
    1  -0.0001888   0.0000799  -0.0000275   0.0000047
    2  -0.0000076   0.0000538  -0.0003081   0.0000794
    3   0.0001083  -0.0000282  -0.0002844   0.0000191
 Max gradient component =       5.457E-04
 RMS gradient           =       1.831E-04
 Gradient time:  CPU 189.67 s  wall 31.83 s
 Geometry Optimization Parameters
   NAtoms,    NIC,     NZ,  NCons,   NDum,   NFix, NCnnct, MaxDiis
       22     155      22       0       0       0       0       0

 Cartesian Hessian Update
 Hessian updated using BFGS update


** GEOMETRY OPTIMIZATION IN DELOCALIZED INTERNAL COORDINATES **
   Searching for a Minimum

   Optimization Cycle:   7

                       Coordinates (Angstroms)
     ATOM                X               Y               Z
      1  C        -0.0104985070    0.0425259461   -0.0131272781
      2  C        -0.0301535268   -0.2834092802    1.3453365051
      3  H         0.8984014838   -0.5284151648    1.8447477773
      4  C        -1.2128531692   -0.3007333415    2.0769018350
      5  Cl       -1.1514225672   -0.7249449157    3.7685002624
      6  C        -2.4186804772    0.0162478783    1.4445294729
      7  Cl       -3.9345189961    0.0110396970    2.3083090762
      8  C        -2.4225037491    0.3470739985    0.0933314876
      9  H        -3.3537185715    0.5966291877   -0.3960180538
     10  C        -1.2302435845    0.3586921823   -0.6214564205
     11  Cl       -1.2921845626    0.8010495137   -2.3186208800
     12  C         1.2789391165    0.0118727672   -0.7619024750
     13  C         2.2444444461    1.0172444325   -0.6471348982
     14  Cl        1.9582361922    2.4125347094    0.3818552831
     15  C         3.4520812349    0.9600083174   -1.3394838924
     16  H         4.1796225139    1.7529402087   -1.2357883373
     17  C         3.6967935159   -0.1300954861   -2.1637879172
     18  Cl        5.2161250569   -0.2122564663   -3.0399681556
     19  C         2.7630564828   -1.1517172346   -2.3075488811
     20  H         2.9701355872   -1.9939293235   -2.9545303774
     21  C         1.5662229011   -1.0672094290   -1.6074133101
     22  H         0.8304451094   -1.8554475368   -1.7132765062
   Point Group: c1    Number of degrees of freedom:    60


   Energy is  -2761.520594622

 Hessian updated using BFGS update

 60 Hessian modes will be used to form the next step
  Hessian Eigenvalues:
     0.002376    0.019277    0.019714    0.022949    0.023287    0.023641
     0.023736    0.023932    0.023970    0.024064    0.024092    0.024115
     0.024121    0.024136    0.024140    0.024197    0.024243    0.024894
     0.028914    0.159182    0.159872    0.160044    0.160244    0.160578
     0.221192    0.226356    0.232579    0.239386    0.243292    0.246630
     0.248797    0.249992    0.250063    0.250138    0.252406    0.262767
     0.286024    0.297446    0.301030    0.301117    0.301477    0.306129
     0.352068    0.356586    0.356670    0.356679    0.357289    0.362759
     0.429605    0.430621    0.431612    0.460754    0.469300    0.472169
     0.473061    0.474567    0.479234    0.480307    0.485478    0.502045

 Minimum search - taking simple RFO step
 Searching for Lamda that Minimizes Along All modes
 Value Taken    Lamda =  -0.00002326
 Step Taken.  Stepsize is  0.089672

                             Maximum     Tolerance    Cnvgd?
         Gradient           0.000354      0.000300      NO
         Displacement       0.075543      0.001200      NO
         Energy change     -0.000046      0.000001      NO


 New Cartesian Coordinates Obtained by Inverse Iteration

 Displacement from previous Coordinates is:  0.304228
 ----------------------------------------------------------------
             Standard Nuclear Orientation (Angstroms)
    I     Atom           X                Y                Z
 ----------------------------------------------------------------
    1      C      -0.0088658853     0.0338156232    -0.0100302646
    2      C      -0.0343643569    -0.3118029260     1.3430525207
    3      H       0.8899143872    -0.5774557772     1.8398049869
    4      C      -1.2183195399    -0.3213690105     2.0730515088
    5      Cl     -1.1640878216    -0.7699154642     3.7591461619
    6      C      -2.4183069559     0.0241274137     1.4446935268
    7      Cl     -3.9349702791     0.0314794073     2.3072018591
    8      C      -2.4159518176     0.3743200058     0.0983041489
    9      H      -3.3427222291     0.6448389492    -0.3882786470
   10      C      -1.2229975073     0.3771372263    -0.6154229938
   11      Cl     -1.2754824001     0.8406122133    -2.3066789905
   12      C       1.2806076213     0.0028143909    -0.7589137061
   13      C       2.2311476545     1.0245954873    -0.6643048832
   14      Cl      1.9271236231     2.4287597926     0.3463201871
   15      C       3.4369530503     0.9738235293    -1.3598995971
   16      H       4.1535058997     1.7784834105    -1.2705043113
   17      C       3.6951316343    -0.1255477714    -2.1683291982
   18      Cl      5.2107291073    -0.1981029908    -3.0499995051
   19      C       2.7767768487    -1.1637484701    -2.2900440218
   20      H       2.9931569376    -2.0139360983    -2.9235448724
   21      C       1.5813292396    -1.0860115217    -1.5859490043
   22      H       0.8574187187    -1.8872167587    -1.6762205881
 ----------------------------------------------------------------
 Nuclear Repulsion Energy =        1694.48461312 hartrees
 There are       81 alpha and       81 beta electrons
 Applying Cartesian multipole field
    Component          Value
    ---------          -----
     (2,0,0)        1.00000E-12
     (0,2,0)        2.00000E-11
     (0,0,2)       -3.00000E-11
 Nucleus-field energy     =    -0.0000000633 hartrees
 Requested basis set is 6-311++G(d,p)
 There are 162 shells and 449 basis functions
 A cutoff of  1.0D-15 yielded  10088 shell pairs
 There are     83895 function pairs (     90114 Cartesian)
 Smallest overlap matrix eigenvalue = 2.32E-07
 Linear dependence detected in AO basis
 Number of orthogonalized atomic orbitals = 445
 Maximum deviation from orthogonality = 3.389E-10
 Guess from superposition of atomic densities
 Warning:  Energy on first SCF cycle will be non-variational
 SAD guess density has 162.000000 electrons

 -----------------------------------------------------------------------
  General SCF calculation program by
  Eric Jon Sundstrom, Paul Horn, Yuezhi Mao, Dmitri Zuev, Alec White,
  David Stuck, Shaama M.S., Shane Yost, Joonho Lee, David Small,
  Daniel Levine, Susi Lehtola, Hugh Burton, Evgeny Epifanovsky,
  Bang C. Huynh
 -----------------------------------------------------------------------
 Exchange:     0.2000 Hartree-Fock + 0.0800 Slater + 0.7200 B88
 Correlation:  0.1900 VWN1RPA + 0.8100 LYP
 Using SG-1 standard quadrature grid
 using 6 threads for integral computing
 -------------------------------------------------------
 OpenMP Integral computing Module                
 Release: version 2.0, May 2017, Q-Chem Inc. Pleasanton 
 -------------------------------------------------------
 A restricted SCF calculation will be
 performed using DIIS
 SCF converges when DIIS error is below 1.0e-08
 ---------------------------------------
  Cycle       Energy         DIIS error
 ---------------------------------------
    1   -2765.4901363281      2.91e-02  
    2   -2761.3766394555      2.37e-03  
    3   -2761.2935346903      2.90e-03  
    4   -2761.5096462243      6.22e-04  
    5   -2761.5177766594      3.26e-04  
    6   -2761.5203479692      1.02e-04  
    7   -2761.5205815316      3.32e-05  
    8   -2761.5206066074      1.17e-05  
    9   -2761.5206100691      2.39e-06  
   10   -2761.5206102002      9.90e-07  
   11   -2761.5206102242      1.70e-07  
   12   -2761.5206102246      9.38e-08  
   13   -2761.5206102246      4.27e-08  
   14   -2761.5206102248      1.06e-08  
   15   -2761.5206102250      4.82e-09  Convergence criterion met
 ---------------------------------------
 SCF time:   CPU 641.00s  wall 113.00s 
 SCF   energy in the final basis set =    -2761.5206102250
 Total energy in the final basis set =    -2761.5206102250

 --------------------------------------------------------------

                    Orbital Energies (a.u.)
 --------------------------------------------------------------

 Alpha MOs
 -- Occupied --
********-101.5744-101.5735-101.5717-101.5711 -10.2727 -10.2692 -10.2686
-10.2673 -10.2644 -10.2308 -10.2261 -10.2204 -10.2196 -10.2149 -10.2140
-10.2103  -9.4905  -9.4889  -9.4882  -9.4863  -9.4856  -7.2554  -7.2537
 -7.2528  -7.2511  -7.2503  -7.2454  -7.2447  -7.2438  -7.2433  -7.2431
 -7.2426  -7.2411  -7.2407  -7.2404  -7.2401  -0.9471  -0.9303  -0.9054
 -0.8923  -0.8799  -0.8535  -0.8420  -0.7984  -0.7732  -0.7598  -0.7348
 -0.6596  -0.6503  -0.6355  -0.6064  -0.5551  -0.5337  -0.5222  -0.5170
 -0.4947  -0.4844  -0.4644  -0.4629  -0.4612  -0.4461  -0.4337  -0.4292
 -0.4115  -0.4023  -0.3972  -0.3905  -0.3798  -0.3669  -0.3492  -0.3442
 -0.3395  -0.3345  -0.3329  -0.3292  -0.3271  -0.2851  -0.2819  -0.2700
 -0.2636
 -- Virtual --
 -0.0615  -0.0559  -0.0464  -0.0440  -0.0295  -0.0189  -0.0099  -0.0009
  0.0033   0.0077   0.0119   0.0166   0.0240   0.0289   0.0351   0.0434
  0.0473   0.0500   0.0540   0.0579   0.0643   0.0675   0.0769   0.0808
  0.0832   0.0883   0.0893   0.0951   0.0970   0.1017   0.1052   0.1071
  0.1078   0.1116   0.1146   0.1160   0.1168   0.1202   0.1227   0.1253
  0.1273   0.1306   0.1319   0.1338   0.1371   0.1431   0.1442   0.1493
  0.1553   0.1596   0.1618   0.1714   0.1756   0.1769   0.1809   0.1866
  0.1923   0.1987   0.2012   0.2035   0.2081   0.2117   0.2173   0.2222
  0.2247   0.2315   0.2360   0.2390   0.2470   0.2493   0.2507   0.2531
  0.2550   0.2603   0.2619   0.2686   0.2709   0.2761   0.2769   0.2803
  0.2844   0.2859   0.2929   0.2996   0.3053   0.3089   0.3140   0.3185
  0.3250   0.3289   0.3347   0.3507   0.3571   0.3770   0.4081   0.4092
  0.4219   0.4308   0.4431   0.4443   0.4512   0.4532   0.4606   0.4675
  0.4741   0.4837   0.4861   0.4878   0.4914   0.5011   0.5101   0.5148
  0.5352   0.5401   0.5484   0.5506   0.5634   0.5675   0.5721   0.5791
  0.5831   0.5855   0.5973   0.6106   0.6154   0.6184   0.6309   0.6326
  0.6446   0.6514   0.6563   0.6602   0.6702   0.6741   0.6823   0.6926
  0.7036   0.7093   0.7140   0.7223   0.7361   0.7402   0.7750   0.7945
  0.7988   0.8126   0.8255   0.8328   0.8370   0.8422   0.8429   0.8441
  0.8463   0.8504   0.8516   0.8540   0.8598   0.8641   0.8718   0.8761
  0.8767   0.8859   0.8900   0.8977   0.9012   0.9061   0.9138   0.9152
  0.9254   0.9318   0.9380   0.9453   0.9476   0.9517   0.9547   0.9645
  0.9727   0.9813   0.9906   0.9955   1.0002   1.0037   1.0257   1.0311
  1.0402   1.0772   1.0947   1.1124   1.1390   1.1561   1.1774   1.1913
  1.2097   1.2191   1.2235   1.2360   1.2428   1.2527   1.2672   1.2757
  1.2961   1.3019   1.3073   1.3201   1.3320   1.3594   1.3860   1.4187
  1.4346   1.4804   1.4908   1.5183   1.5432   1.5516   1.5538   1.5565
  1.5721   1.5830   1.6031   1.6163   1.6479   1.6589   1.6822   1.6994
  1.7156   1.7305   1.7415   1.7600   1.7705   1.8164   1.8330   1.8454
  1.8539   1.8683   1.8982   1.9231   1.9287   1.9306   1.9460   1.9641
  1.9866   1.9961   2.0106   2.0193   2.0293   2.0482   2.0553   2.0857
  2.1191   2.1215   2.1393   2.1966   2.2295   2.2318   2.2369   2.2589
  2.2669   2.2771   2.2873   2.2900   2.3056   2.3534   2.3651   2.3771
  2.4097   2.4297   2.4411   2.4456   2.4765   2.4891   2.5025   2.5183
  2.5388   2.5464   2.5544   2.5706   2.5986   2.5999   2.6204   2.6721
  2.6855   2.6907   2.7058   2.7202   2.7367   2.7403   2.7424   2.7565
  2.7692   2.7749   2.7835   2.8130   2.8350   2.8376   2.8480   2.8668
  2.8987   2.9742   2.9888   3.0599   3.0865   3.0886   3.1219   3.1230
  3.1408   3.1541   3.2016   3.2434   3.2718   3.3239   3.3488   3.4302
  3.5033   3.5311   3.5390   3.6273   3.7283   3.7855   3.8152   3.8562
  3.9278   4.0631   4.1196   4.1260   4.3384   4.8030   4.8182   9.7601
  9.7696   9.7941   9.8071   9.8277  23.3899  23.5483  23.8279  23.8600
 23.8842  23.9161  23.9487  24.0197  24.0514  24.0583  24.1089  24.1471
 25.7802  25.8191  25.8626  25.8769  25.9218  26.0864  26.1208  26.1333
 26.2819  26.3373  26.5044  26.5834  26.6637  26.7511  26.8403 215.7519
215.7616 215.7894 215.8064 215.8340
 --------------------------------------------------------------

          Ground-State Mulliken Net Atomic Charges

     Atom                 Charge (a.u.)
  ----------------------------------------
      1 C                    -0.001037
      2 C                    -1.140081
      3 H                     0.222762
      4 C                    -0.064552
      5 Cl                    0.598732
      6 C                     0.165558
      7 Cl                    0.524982
      8 C                    -0.513117
      9 H                     0.235105
     10 C                    -0.464798
     11 Cl                    0.440253
     12 C                     0.579810
     13 C                    -0.996107
     14 Cl                    0.441829
     15 C                    -0.405219
     16 H                     0.227118
     17 C                     0.505802
     18 Cl                    0.470024
     19 C                    -0.628690
     20 H                     0.200061
     21 C                    -0.593916
     22 H                     0.195483
  ----------------------------------------
  Sum of atomic charges =     0.000000

 -----------------------------------------------------------------
                    Cartesian Multipole Moments
 -----------------------------------------------------------------
    Charge (ESU x 10^10)
                -0.0000
    Dipole Moment (Debye)
         X       0.2239      Y      -1.1422      Z      -0.7877
       Tot       1.4054
    Quadrupole Moments (Debye-Ang)
        XX    -134.6872     XY      -1.2779     YY    -131.2202
        XZ       3.9913     YZ       2.7602     ZZ    -136.9013
    Octopole Moments (Debye-Ang^2)
       XXX    -191.5256    XXY     -15.2115    XYY     -47.0984
       YYY     -87.3932    XXZ      17.3008    XYZ       1.3316
       YYZ       5.0972    XZZ     -52.8077    YZZ     -35.2474
       ZZZ      40.7140
    Hexadecapole Moments (Debye-Ang^3)
      XXXX   -5970.6894   XXXY     -71.6882   XXYY   -1123.8030
      XYYY    -113.7461   YYYY    -897.6938   XXXZ    1541.8873
      XXYZ      26.6790   XYYZ     480.0266   YYYZ     121.1791
      XXZZ   -1630.8727   XYZZ     -57.8150   YYZZ    -731.1371
      XZZZ    1525.8082   YZZZ     100.3929   ZZZZ   -3593.3022
 -----------------------------------------------------------------
 Calculating analytic gradient of the SCF energy
 Gradient of SCF Energy
            1           2           3           4           5           6
    1  -0.0002816   0.0000553   0.0000020  -0.0000339  -0.0000003   0.0001068
    2  -0.0000493   0.0000270   0.0000231   0.0000060  -0.0000365  -0.0000022
    3   0.0000694   0.0000662  -0.0000058  -0.0000734   0.0000289  -0.0001730
            7           8           9          10          11          12
    1  -0.0000812  -0.0000125  -0.0000053   0.0000748   0.0000056   0.0004154
    2  -0.0000055  -0.0000244  -0.0000049  -0.0000159  -0.0000133   0.0002448
    3   0.0000505   0.0001775  -0.0000325  -0.0001908   0.0000685  -0.0000125
           13          14          15          16          17          18
    1  -0.0002770   0.0000175   0.0000522  -0.0000045   0.0000354   0.0000329
    2  -0.0000515  -0.0000589  -0.0001945   0.0000351   0.0001470  -0.0000063
    3   0.0000747   0.0000310  -0.0001236   0.0000303   0.0000493  -0.0000168
           19          20          21          22
    1  -0.0000730   0.0000123  -0.0000757   0.0000350
    2   0.0000579  -0.0000025  -0.0001023   0.0000273
    3   0.0000835  -0.0000122  -0.0000941   0.0000050
 Max gradient component =       4.154E-04
 RMS gradient           =       1.019E-04
 Gradient time:  CPU 189.94 s  wall 31.87 s
 Geometry Optimization Parameters
   NAtoms,    NIC,     NZ,  NCons,   NDum,   NFix, NCnnct, MaxDiis
       22     155      22       0       0       0       0       0

 Cartesian Hessian Update
 Hessian updated using BFGS update


** GEOMETRY OPTIMIZATION IN DELOCALIZED INTERNAL COORDINATES **
   Searching for a Minimum

   Optimization Cycle:   8

                       Coordinates (Angstroms)
     ATOM                X               Y               Z
      1  C        -0.0088658853    0.0338156232   -0.0100302646
      2  C        -0.0343643569   -0.3118029260    1.3430525207
      3  H         0.8899143872   -0.5774557772    1.8398049869
      4  C        -1.2183195399   -0.3213690105    2.0730515088
      5  Cl       -1.1640878216   -0.7699154642    3.7591461619
      6  C        -2.4183069559    0.0241274137    1.4446935268
      7  Cl       -3.9349702791    0.0314794073    2.3072018591
      8  C        -2.4159518176    0.3743200058    0.0983041489
      9  H        -3.3427222291    0.6448389492   -0.3882786470
     10  C        -1.2229975073    0.3771372263   -0.6154229938
     11  Cl       -1.2754824001    0.8406122133   -2.3066789905
     12  C         1.2806076213    0.0028143909   -0.7589137061
     13  C         2.2311476545    1.0245954873   -0.6643048832
     14  Cl        1.9271236231    2.4287597926    0.3463201871
     15  C         3.4369530503    0.9738235293   -1.3598995971
     16  H         4.1535058997    1.7784834105   -1.2705043113
     17  C         3.6951316343   -0.1255477714   -2.1683291982
     18  Cl        5.2107291073   -0.1981029908   -3.0499995051
     19  C         2.7767768487   -1.1637484701   -2.2900440218
     20  H         2.9931569376   -2.0139360983   -2.9235448724
     21  C         1.5813292396   -1.0860115217   -1.5859490043
     22  H         0.8574187187   -1.8872167587   -1.6762205881
   Point Group: c1    Number of degrees of freedom:    60


   Energy is  -2761.520610225

 Hessian updated using BFGS update

 60 Hessian modes will be used to form the next step
  Hessian Eigenvalues:
     0.001189    0.019565    0.019750    0.023095    0.023426    0.023641
     0.023742    0.023945    0.024051    0.024076    0.024096    0.024118
     0.024136    0.024137    0.024177    0.024196    0.024406    0.025197
     0.029080    0.159401    0.159851    0.160076    0.160329    0.161130
     0.221383    0.229160    0.233453    0.239297    0.243135    0.246499
     0.248998    0.249996    0.250066    0.250753    0.254792    0.263385
     0.287295    0.300571    0.301032    0.301104    0.304809    0.305703
     0.351009    0.356565    0.356670    0.356673    0.357400    0.361284
     0.430101    0.430486    0.433467    0.458744    0.466448    0.470393
     0.473442    0.474575    0.479269    0.480647    0.486368    0.503670

 Minimum search - taking simple RFO step
 Searching for Lamda that Minimizes Along All modes
 Value Taken    Lamda =  -0.00001273
 Step Taken.  Stepsize is  0.098380

                             Maximum     Tolerance    Cnvgd?
         Gradient           0.000184      0.000300     YES
         Displacement       0.084415      0.001200      NO
         Energy change     -0.000016      0.000001      NO


 New Cartesian Coordinates Obtained by Inverse Iteration

 Displacement from previous Coordinates is:  0.335887
 ----------------------------------------------------------------
             Standard Nuclear Orientation (Angstroms)
    I     Atom           X                Y                Z
 ----------------------------------------------------------------
    1      C      -0.0073470013     0.0276716583    -0.0072399832
    2      C      -0.0390965022    -0.3418051015     1.3389739198
    3      H       0.8806384906    -0.6300686658     1.8315548116
    4      C      -1.2239480435    -0.3449170272     2.0680471680
    5      Cl     -1.1778664258    -0.8224343576     3.7466205707
    6      C      -2.4176262557     0.0308005930     1.4452640226
    7      Cl     -3.9347414104     0.0469374957     2.3067051002
    8      C      -2.4088767137     0.4036855324     0.1047719812
    9      H      -3.3310839635     0.6959532145    -0.3777902153
   10      C      -1.2153165887     0.4000612402    -0.6077598483
   11      Cl     -1.2573159571     0.8875074454    -2.2922235462
   12      C       1.2819089279    -0.0041738160    -0.7564081314
   13      C       2.2170960707     1.0338977427    -0.6845832088
   14      Cl      1.8928615458     2.4505135730     0.3015212696
   15      C       3.4212784296     0.9881575737    -1.3827015956
   16      H       4.1262311420     1.8047231950    -1.3105775491
   17      C       3.6936767384    -0.1227661581    -2.1710884738
   18      Cl      5.2063663787    -0.1880963085    -3.0573685119
   19      C       2.7913127971    -1.1772758646    -2.2688484391
   20      H       3.0181398548    -2.0363267848    -2.8866128497
   21      C       1.5967808506    -1.1043528187    -1.5619076447
   22      H       0.8846535654    -1.9179917008    -1.6348945298
 ----------------------------------------------------------------
 Nuclear Repulsion Energy =        1695.09608216 hartrees
 There are       81 alpha and       81 beta electrons
 Applying Cartesian multipole field
    Component          Value
    ---------          -----
     (2,0,0)        1.00000E-12
     (0,2,0)        2.00000E-11
     (0,0,2)       -3.00000E-11
 Nucleus-field energy     =    -0.0000000625 hartrees
 Requested basis set is 6-311++G(d,p)
 There are 162 shells and 449 basis functions
 A cutoff of  1.0D-15 yielded  10094 shell pairs
 There are     83905 function pairs (     90124 Cartesian)
 Smallest overlap matrix eigenvalue = 2.26E-07
 Linear dependence detected in AO basis
 Number of orthogonalized atomic orbitals = 445
 Maximum deviation from orthogonality = 6.504E-10
 Guess from superposition of atomic densities
 Warning:  Energy on first SCF cycle will be non-variational
 SAD guess density has 162.000000 electrons

 -----------------------------------------------------------------------
  General SCF calculation program by
  Eric Jon Sundstrom, Paul Horn, Yuezhi Mao, Dmitri Zuev, Alec White,
  David Stuck, Shaama M.S., Shane Yost, Joonho Lee, David Small,
  Daniel Levine, Susi Lehtola, Hugh Burton, Evgeny Epifanovsky,
  Bang C. Huynh
 -----------------------------------------------------------------------
 Exchange:     0.2000 Hartree-Fock + 0.0800 Slater + 0.7200 B88
 Correlation:  0.1900 VWN1RPA + 0.8100 LYP
 Using SG-1 standard quadrature grid
 using 6 threads for integral computing
 -------------------------------------------------------
 OpenMP Integral computing Module                
 Release: version 2.0, May 2017, Q-Chem Inc. Pleasanton 
 -------------------------------------------------------
 A restricted SCF calculation will be
 performed using DIIS
 SCF converges when DIIS error is below 1.0e-08
 ---------------------------------------
  Cycle       Energy         DIIS error
 ---------------------------------------
    1   -2765.4906175800      2.91e-02  
    2   -2761.3766109158      2.37e-03  
    3   -2761.2932698377      2.90e-03  
    4   -2761.5095888793      6.24e-04  
    5   -2761.5177854446      3.26e-04  
    6   -2761.5203582428      1.03e-04  
    7   -2761.5205921787      3.33e-05  
    8   -2761.5206175659      1.18e-05  
    9   -2761.5206210486      2.39e-06  
   10   -2761.5206211788      9.89e-07  
   11   -2761.5206212030      1.65e-07  
   12   -2761.5206212033      8.50e-08  
   13   -2761.5206212036      4.09e-08  
   14   -2761.5206212034      1.04e-08  
   15   -2761.5206212036      4.96e-09  Convergence criterion met
 ---------------------------------------
 SCF time:   CPU 641.66s  wall 113.00s 
 SCF   energy in the final basis set =    -2761.5206212036
 Total energy in the final basis set =    -2761.5206212036

 --------------------------------------------------------------

                    Orbital Energies (a.u.)
 --------------------------------------------------------------

 Alpha MOs
 -- Occupied --
********-101.5744-101.5734-101.5715-101.5711 -10.2727 -10.2692 -10.2684
-10.2672 -10.2644 -10.2306 -10.2259 -10.2204 -10.2196 -10.2149 -10.2140
-10.2103  -9.4905  -9.4889  -9.4881  -9.4862  -9.4856  -7.2553  -7.2537
 -7.2527  -7.2509  -7.2503  -7.2454  -7.2447  -7.2438  -7.2433  -7.2429
 -7.2425  -7.2410  -7.2406  -7.2404  -7.2401  -0.9471  -0.9303  -0.9054
 -0.8923  -0.8799  -0.8535  -0.8419  -0.7984  -0.7732  -0.7598  -0.7347
 -0.6597  -0.6498  -0.6357  -0.6063  -0.5551  -0.5335  -0.5223  -0.5173
 -0.4946  -0.4844  -0.4644  -0.4628  -0.4611  -0.4460  -0.4337  -0.4292
 -0.4114  -0.4024  -0.3970  -0.3904  -0.3797  -0.3669  -0.3491  -0.3438
 -0.3393  -0.3345  -0.3329  -0.3293  -0.3271  -0.2847  -0.2820  -0.2697
 -0.2640
 -- Virtual --
 -0.0612  -0.0550  -0.0471  -0.0445  -0.0295  -0.0188  -0.0099  -0.0008
  0.0035   0.0076   0.0119   0.0166   0.0240   0.0289   0.0350   0.0440
  0.0472   0.0505   0.0533   0.0578   0.0644   0.0674   0.0771   0.0809
  0.0834   0.0879   0.0890   0.0950   0.0970   0.1015   0.1050   0.1072
  0.1079   0.1117   0.1146   0.1158   0.1169   0.1202   0.1227   0.1258
  0.1271   0.1304   0.1318   0.1340   0.1371   0.1431   0.1441   0.1495
  0.1554   0.1590   0.1620   0.1716   0.1758   0.1773   0.1809   0.1866
  0.1921   0.1988   0.2010   0.2032   0.2081   0.2118   0.2173   0.2225
  0.2243   0.2309   0.2359   0.2387   0.2470   0.2488   0.2505   0.2533
  0.2550   0.2604   0.2617   0.2682   0.2709   0.2758   0.2773   0.2808
  0.2846   0.2859   0.2927   0.2990   0.3059   0.3093   0.3141   0.3174
  0.3266   0.3297   0.3364   0.3507   0.3592   0.3781   0.4089   0.4091
  0.4222   0.4335   0.4434   0.4446   0.4519   0.4532   0.4596   0.4665
  0.4740   0.4834   0.4860   0.4878   0.4914   0.5013   0.5117   0.5150
  0.5358   0.5394   0.5490   0.5505   0.5635   0.5685   0.5729   0.5793
  0.5826   0.5852   0.5966   0.6112   0.6156   0.6187   0.6307   0.6338
  0.6457   0.6522   0.6557   0.6582   0.6693   0.6753   0.6830   0.6928
  0.7054   0.7095   0.7128   0.7218   0.7361   0.7428   0.7755   0.7945
  0.7986   0.8133   0.8240   0.8321   0.8372   0.8423   0.8435   0.8444
  0.8466   0.8500   0.8511   0.8549   0.8597   0.8642   0.8723   0.8758
  0.8761   0.8858   0.8896   0.8979   0.9029   0.9068   0.9142   0.9156
  0.9252   0.9337   0.9388   0.9462   0.9492   0.9522   0.9557   0.9621
  0.9729   0.9815   0.9897   0.9951   1.0033   1.0048   1.0249   1.0305
  1.0406   1.0774   1.0985   1.1131   1.1373   1.1560   1.1807   1.1945
  1.2118   1.2190   1.2245   1.2363   1.2430   1.2534   1.2680   1.2752
  1.2957   1.3044   1.3098   1.3217   1.3336   1.3590   1.3903   1.4147
  1.4352   1.4801   1.4889   1.5189   1.5450   1.5524   1.5535   1.5553
  1.5725   1.5830   1.6032   1.6175   1.6482   1.6594   1.6829   1.6992
  1.7159   1.7312   1.7449   1.7598   1.7715   1.8160   1.8310   1.8428
  1.8540   1.8674   1.8982   1.9242   1.9287   1.9304   1.9462   1.9635
  1.9880   1.9958   2.0117   2.0213   2.0306   2.0493   2.0551   2.0866
  2.1184   2.1243   2.1393   2.1967   2.2302   2.2313   2.2370   2.2573
  2.2664   2.2755   2.2880   2.2900   2.3060   2.3548   2.3658   2.3757
  2.4108   2.4287   2.4379   2.4463   2.4782   2.4900   2.5018   2.5187
  2.5370   2.5464   2.5545   2.5710   2.5988   2.5998   2.6205   2.6731
  2.6865   2.6902   2.7059   2.7197   2.7361   2.7413   2.7424   2.7533
  2.7661   2.7754   2.7835   2.8166   2.8356   2.8378   2.8429   2.8710
  2.8983   2.9757   2.9886   3.0612   3.0887   3.0906   3.1219   3.1244
  3.1385   3.1549   3.2026   3.2442   3.2759   3.3231   3.3496   3.4307
  3.5032   3.5327   3.5407   3.6288   3.7295   3.7859   3.8152   3.8562
  3.9288   4.0633   4.1201   4.1261   4.3361   4.8043   4.8161   9.7609
  9.7704   9.7943   9.8128   9.8282  23.3915  23.5489  23.8278  23.8606
 23.8844  23.9158  23.9490  24.0198  24.0511  24.0588  24.1090  24.1482
 25.7801  25.8191  25.8622  25.8695  25.9269  26.0856  26.1207  26.1338
 26.2856  26.3350  26.5053  26.5848  26.6587  26.7561  26.8455 215.7524
215.7626 215.7898 215.8126 215.8348
 --------------------------------------------------------------

          Ground-State Mulliken Net Atomic Charges

     Atom                 Charge (a.u.)
  ----------------------------------------
      1 C                     0.005147
      2 C                    -1.130562
      3 H                     0.223013
      4 C                    -0.092095
      5 Cl                    0.596591
      6 C                     0.175073
      7 Cl                    0.525966
      8 C                    -0.450679
      9 H                     0.236091
     10 C                    -0.482984
     11 Cl                    0.437322
     12 C                     0.525872
     13 C                    -1.062278
     14 Cl                    0.436290
     15 C                    -0.347628
     16 H                     0.227940
     17 C                     0.518974
     18 Cl                    0.471270
     19 C                    -0.654618
     20 H                     0.200062
     21 C                    -0.554203
     22 H                     0.195435
  ----------------------------------------
  Sum of atomic charges =     0.000000

 -----------------------------------------------------------------
                    Cartesian Multipole Moments
 -----------------------------------------------------------------
    Charge (ESU x 10^10)
                -0.0000
    Dipole Moment (Debye)
         X       0.2385      Y      -1.1534      Z      -0.7689
       Tot       1.4065
    Quadrupole Moments (Debye-Ang)
        XX    -134.6978     XY      -1.4291     YY    -131.0511
        XZ       3.9522     YZ       2.6991     ZZ    -137.0147
    Octopole Moments (Debye-Ang^2)
       XXX    -190.4486    XXY     -15.6030    XYY     -46.3615
       YYY     -88.9113    XXZ      17.6111    XYZ       1.1828
       YYZ       5.5216    XZZ     -52.4822    YZZ     -35.3751
       ZZZ      42.8139
    Hexadecapole Moments (Debye-Ang^3)
      XXXX   -5955.7852   XXXY     -70.2359   XXYY   -1123.6674
      XYYY    -110.7221   YYYY    -924.6674   XXXZ    1550.8677
      XXYZ      32.3280   XYYZ     482.5093   YYYZ     138.6279
      XXZZ   -1624.6448   XYZZ     -56.0311   YYZZ    -732.8532
      XZZZ    1536.4855   YZZZ     115.2491   ZZZZ   -3580.7746
 -----------------------------------------------------------------
 Calculating analytic gradient of the SCF energy
 Gradient of SCF Energy
            1           2           3           4           5           6
    1  -0.0001206   0.0000583   0.0000065  -0.0000627   0.0000181   0.0000708
    2  -0.0000457   0.0000242   0.0000115   0.0000622  -0.0000627  -0.0000017
    3   0.0001947  -0.0000106  -0.0000106  -0.0001206   0.0000690  -0.0000515
            7           8           9          10          11          12
    1  -0.0000508  -0.0000824   0.0000103   0.0001234   0.0000592   0.0001766
    2  -0.0000070  -0.0000200  -0.0000090   0.0000702  -0.0000834  -0.0000599
    3   0.0000125   0.0001329  -0.0000223  -0.0002779   0.0001068  -0.0001014
           13          14          15          16          17          18
    1  -0.0001348  -0.0000055  -0.0000490   0.0000058   0.0002527  -0.0001363
    2   0.0001532  -0.0001279  -0.0000805   0.0000305   0.0000204   0.0000237
    3   0.0001000   0.0000194  -0.0000532   0.0000366  -0.0001190   0.0000706
           19          20          21          22
    1  -0.0000002  -0.0000214  -0.0001080  -0.0000100
    2   0.0000474  -0.0000257   0.0000885  -0.0000080
    3   0.0000262   0.0000024   0.0000054  -0.0000095
 Max gradient component =       2.779E-04
 RMS gradient           =       8.699E-05
 Gradient time:  CPU 189.76 s  wall 31.84 s
 Geometry Optimization Parameters
   NAtoms,    NIC,     NZ,  NCons,   NDum,   NFix, NCnnct, MaxDiis
       22     155      22       0       0       0       0       0

 Cartesian Hessian Update
 Hessian updated using BFGS update


** GEOMETRY OPTIMIZATION IN DELOCALIZED INTERNAL COORDINATES **
   Searching for a Minimum

   Optimization Cycle:   9

                       Coordinates (Angstroms)
     ATOM                X               Y               Z
      1  C        -0.0073470013    0.0276716583   -0.0072399832
      2  C        -0.0390965022   -0.3418051015    1.3389739198
      3  H         0.8806384906   -0.6300686658    1.8315548116
      4  C        -1.2239480435   -0.3449170272    2.0680471680
      5  Cl       -1.1778664258   -0.8224343576    3.7466205707
      6  C        -2.4176262557    0.0308005930    1.4452640226
      7  Cl       -3.9347414104    0.0469374957    2.3067051002
      8  C        -2.4088767137    0.4036855324    0.1047719812
      9  H        -3.3310839635    0.6959532145   -0.3777902153
     10  C        -1.2153165887    0.4000612402   -0.6077598483
     11  Cl       -1.2573159571    0.8875074454   -2.2922235462
     12  C         1.2819089279   -0.0041738160   -0.7564081314
     13  C         2.2170960707    1.0338977427   -0.6845832088
     14  Cl        1.8928615458    2.4505135730    0.3015212696
     15  C         3.4212784296    0.9881575737   -1.3827015956
     16  H         4.1262311420    1.8047231950   -1.3105775491
     17  C         3.6936767384   -0.1227661581   -2.1710884738
     18  Cl        5.2063663787   -0.1880963085   -3.0573685119
     19  C         2.7913127971   -1.1772758646   -2.2688484391
     20  H         3.0181398548   -2.0363267848   -2.8866128497
     21  C         1.5967808506   -1.1043528187   -1.5619076447
     22  H         0.8846535654   -1.9179917008   -1.6348945298
   Point Group: c1    Number of degrees of freedom:    60


   Energy is  -2761.520621204

 Hessian updated using BFGS update

 60 Hessian modes will be used to form the next step
  Hessian Eigenvalues:
     0.000065    0.019566    0.019979    0.023194    0.023552    0.023658
     0.023774    0.023959    0.024039    0.024067    0.024090    0.024118
     0.024136    0.024144    0.024193    0.024252    0.024462    0.026957
     0.029931    0.159654    0.159912    0.160075    0.160819    0.161252
     0.220584    0.229317    0.235198    0.239171    0.245946    0.246984
     0.249553    0.250011    0.250078    0.251371    0.255987    0.267790
     0.292011    0.300520    0.301067    0.301106    0.304132    0.325951
     0.355115    0.356646    0.356671    0.356907    0.357498    0.385749
     0.430337    0.432272    0.435737    0.463963    0.470288    0.471998
     0.474456    0.478033    0.480359    0.480565    0.487724    0.661486
**WARNING** Magnitude of eigenvalue   1 too small.  Replaced by     0.000100

 Minimum search - taking simple RFO step
 Searching for Lamda that Minimizes Along All modes
 Value Taken    Lamda =  -0.00008197
 Calculated Step too Large.  Step scaled by  0.452590
 Step Taken.  Stepsize is  0.300000

                             Maximum     Tolerance    Cnvgd?
         Gradient           0.000304      0.000300      NO
         Displacement       0.258763      0.001200      NO
         Energy change     -0.000011      0.000001      NO


 New Cartesian Coordinates Obtained by Inverse Iteration

 Displacement from previous Coordinates is:  1.027611
 ----------------------------------------------------------------
             Standard Nuclear Orientation (Angstroms)
    I     Atom           X                Y                Z
 ----------------------------------------------------------------
    1      C      -0.0040307333     0.0109141402    -0.0009083899
    2      C      -0.0558867395    -0.4309978306     1.3215231221
    3      H       0.8486964696    -0.7862432899     1.7982582357
    4      C      -1.2423620973    -0.4168957567     2.0492062899
    5      Cl     -1.2220739956    -0.9816548102     3.7014597085
    6      C      -2.4147441772     0.0487599774     1.4477713412
    7      Cl     -3.9317372165     0.0898729890     2.3082413797
    8      C      -2.3855797409     0.4915220834     0.1283372768
    9      H      -3.2925252268     0.8493504338    -0.3385044086
   10      C      -1.1913931591     0.4701210207    -0.5821279692
   11      Cl     -1.2015917644     1.0335341094    -2.2423921939
   12      C       1.2852650243    -0.0227509544    -0.7501288778
   13      C       2.1724485360     1.0598246967    -0.7491975343
   14      Cl      1.7852662028     2.5112099064     0.1591425842
   15      C       3.3724186022     1.0272674747    -1.4535377239
   16      H       4.0412316857     1.8765616387    -1.4351141546
   17      C       3.6895320626    -0.1159856882    -2.1781176188
   18      Cl      5.1947437628    -0.1631958248    -3.0764144621
   19      C       2.8371714502    -1.2150165803    -2.2016533881
   20      H       3.0976303296    -2.0988128726    -2.7694226710
   21      C       1.6451252040    -1.1547792258    -1.4871813734
   22      H       0.9701214504    -2.0029049766    -1.5057848556
 ----------------------------------------------------------------
 Nuclear Repulsion Energy =        1697.42102688 hartrees
 There are       81 alpha and       81 beta electrons
 Applying Cartesian multipole field
    Component          Value
    ---------          -----
     (2,0,0)        1.00000E-12
     (0,2,0)        2.00000E-11
     (0,0,2)       -3.00000E-11
 Nucleus-field energy     =    -0.0000000599 hartrees
 Requested basis set is 6-311++G(d,p)
 There are 162 shells and 449 basis functions
 A cutoff of  1.0D-15 yielded  10111 shell pairs
 There are     84045 function pairs (     90286 Cartesian)
 Smallest overlap matrix eigenvalue = 2.21E-07
 Linear dependence detected in AO basis
 Number of orthogonalized atomic orbitals = 446
 Maximum deviation from orthogonality = 3.208E-10
 Guess from superposition of atomic densities
 Warning:  Energy on first SCF cycle will be non-variational
 SAD guess density has 162.000000 electrons

 -----------------------------------------------------------------------
  General SCF calculation program by
  Eric Jon Sundstrom, Paul Horn, Yuezhi Mao, Dmitri Zuev, Alec White,
  David Stuck, Shaama M.S., Shane Yost, Joonho Lee, David Small,
  Daniel Levine, Susi Lehtola, Hugh Burton, Evgeny Epifanovsky,
  Bang C. Huynh
 -----------------------------------------------------------------------
 Exchange:     0.2000 Hartree-Fock + 0.0800 Slater + 0.7200 B88
 Correlation:  0.1900 VWN1RPA + 0.8100 LYP
 Using SG-1 standard quadrature grid
 using 6 threads for integral computing
 -------------------------------------------------------
 OpenMP Integral computing Module                
 Release: version 2.0, May 2017, Q-Chem Inc. Pleasanton 
 -------------------------------------------------------
 A restricted SCF calculation will be
 performed using DIIS
 SCF converges when DIIS error is below 1.0e-08
 ---------------------------------------
  Cycle       Energy         DIIS error
 ---------------------------------------
    1   -2765.4929356637      2.91e-02  
    2   -2761.3766949460      2.36e-03  
    3   -2761.2928036804      2.90e-03  
    4   -2761.5096167387      6.25e-04  
    5   -2761.5179344318      3.25e-04  
    6   -2761.5204929983      1.03e-04  
    7   -2761.5207286634      3.37e-05  
    8   -2761.5207548834      1.19e-05  
    9   -2761.5207584299      2.38e-06  
   10   -2761.5207585592      9.88e-07  
   11   -2761.5207585828      1.59e-07  
   12   -2761.5207585835      7.21e-08  
   13   -2761.5207585836      3.30e-08  
   14   -2761.5207585836      7.64e-09  Convergence criterion met
 ---------------------------------------
 SCF time:   CPU 605.71s  wall 107.00s 
 SCF   energy in the final basis set =    -2761.5207585836
 Total energy in the final basis set =    -2761.5207585836

 --------------------------------------------------------------

                    Orbital Energies (a.u.)
 --------------------------------------------------------------

 Alpha MOs
 -- Occupied --
********-101.5745-101.5730-101.5711-101.5710 -10.2726 -10.2693 -10.2681
-10.2667 -10.2643 -10.2302 -10.2256 -10.2203 -10.2196 -10.2148 -10.2140
-10.2104  -9.4904  -9.4890  -9.4876  -9.4858  -9.4856  -7.2552  -7.2538
 -7.2523  -7.2505  -7.2502  -7.2453  -7.2446  -7.2438  -7.2433  -7.2425
 -7.2421  -7.2406  -7.2404  -7.2402  -7.2401  -0.9471  -0.9302  -0.9053
 -0.8920  -0.8798  -0.8536  -0.8416  -0.7982  -0.7730  -0.7596  -0.7345
 -0.6602  -0.6483  -0.6362  -0.6061  -0.5550  -0.5332  -0.5223  -0.5175
 -0.4945  -0.4843  -0.4643  -0.4627  -0.4609  -0.4458  -0.4337  -0.4293
 -0.4112  -0.4028  -0.3964  -0.3902  -0.3795  -0.3667  -0.3487  -0.3427
 -0.3387  -0.3345  -0.3328  -0.3296  -0.3271  -0.2839  -0.2824  -0.2693
 -0.2644
 -- Virtual --
 -0.0608  -0.0524  -0.0497  -0.0445  -0.0295  -0.0186  -0.0099  -0.0007
  0.0039   0.0074   0.0118   0.0165   0.0239   0.0287   0.0351   0.0449
  0.0472   0.0504   0.0522   0.0576   0.0649   0.0672   0.0774   0.0812
  0.0842   0.0861   0.0891   0.0946   0.0966   0.1006   0.1047   0.1069
  0.1088   0.1118   0.1134   0.1156   0.1178   0.1197   0.1225   0.1254
  0.1278   0.1291   0.1317   0.1346   0.1373   0.1424   0.1445   0.1500
  0.1537   0.1571   0.1620   0.1704   0.1748   0.1786   0.1804   0.1826
  0.1918   0.1987   0.1993   0.2022   0.2090   0.2124   0.2177   0.2223
  0.2242   0.2291   0.2351   0.2388   0.2460   0.2471   0.2502   0.2521
  0.2557   0.2585   0.2619   0.2666   0.2715   0.2736   0.2769   0.2816
  0.2829   0.2865   0.2905   0.2922   0.2983   0.3080   0.3111   0.3134
  0.3154   0.3319   0.3355   0.3430   0.3509   0.3644   0.3810   0.4094
  0.4208   0.4271   0.4397   0.4441   0.4467   0.4534   0.4547   0.4582
  0.4645   0.4764   0.4807   0.4867   0.4910   0.4934   0.5022   0.5136
  0.5158   0.5363   0.5426   0.5503   0.5526   0.5645   0.5706   0.5759
  0.5795   0.5827   0.5860   0.5970   0.6135   0.6160   0.6209   0.6322
  0.6395   0.6472   0.6519   0.6563   0.6602   0.6673   0.6800   0.6929
  0.6987   0.7054   0.7112   0.7184   0.7222   0.7370   0.7525   0.7793
  0.7976   0.7992   0.8176   0.8295   0.8328   0.8380   0.8415   0.8441
  0.8458   0.8480   0.8499   0.8554   0.8570   0.8600   0.8662   0.8724
  0.8750   0.8782   0.8852   0.8879   0.8996   0.9072   0.9096   0.9170
  0.9233   0.9313   0.9392   0.9442   0.9476   0.9527   0.9530   0.9579
  0.9707   0.9745   0.9817   0.9871   0.9938   1.0049   1.0130   1.0229
  1.0328   1.0424   1.0769   1.1085   1.1200   1.1307   1.1535   1.1828
  1.1989   1.2158   1.2205   1.2292   1.2388   1.2427   1.2557   1.2709
  1.2750   1.2918   1.3059   1.3159   1.3323   1.3412   1.3596   1.4008
  1.4077   1.4389   1.4825   1.4855   1.5208   1.5473   1.5491   1.5546
  1.5597   1.5735   1.5828   1.6036   1.6205   1.6500   1.6607   1.6853
  1.6972   1.7173   1.7317   1.7529   1.7612   1.7785   1.8149   1.8281
  1.8378   1.8575   1.8669   1.8985   1.9268   1.9292   1.9306   1.9486
  1.9626   1.9906   1.9951   2.0129   2.0288   2.0342   2.0527   2.0564
  2.0881   2.1181   2.1308   2.1390   2.1979   2.2287   2.2327   2.2368
  2.2548   2.2640   2.2723   2.2876   2.2937   2.3096   2.3555   2.3571
  2.3790   2.4145   2.4302   2.4368   2.4507   2.4869   2.4926   2.5024
  2.5195   2.5354   2.5475   2.5556   2.5759   2.5995   2.6013   2.6270
  2.6757   2.6894   2.6903   2.7072   2.7176   2.7295   2.7394   2.7455
  2.7481   2.7620   2.7769   2.7829   2.8253   2.8318   2.8392   2.8423
  2.8801   2.8979   2.9863   2.9878   3.0651   3.0931   3.0952   3.1229
  3.1282   3.1346   3.1577   3.2058   3.2452   3.2858   3.3230   3.3518
  3.4306   3.5056   3.5389   3.5528   3.6322   3.7319   3.7865   3.8156
  3.8566   3.9324   4.0642   4.1217   4.1264   4.3332   4.8090   4.8105
  9.7618   9.7725   9.7977   9.8258   9.8353  23.3951  23.5501  23.8281
 23.8621  23.8852  23.9151  23.9522  24.0226  24.0504  24.0620  24.1094
 24.1507  25.7800  25.8192  25.8500  25.8626  25.9464  26.0853  26.1229
 26.1448  26.2878  26.3619  26.5086  26.5881  26.6600  26.7723  26.8593
215.7531 215.7651 215.7940 215.8323 215.8379
 --------------------------------------------------------------

          Ground-State Mulliken Net Atomic Charges

     Atom                 Charge (a.u.)
  ----------------------------------------
      1 C                     0.444338
      2 C                    -0.961063
      3 H                     0.229299
      4 C                     0.172454
      5 Cl                    0.590010
      6 C                    -0.022398
      7 Cl                    0.527236
      8 C                    -0.445127
      9 H                     0.233974
     10 C                    -1.111651
     11 Cl                    0.435908
     12 C                     0.673200
     13 C                    -1.291352
     14 Cl                    0.409801
     15 C                    -0.306298
     16 H                     0.229134
     17 C                     0.517662
     18 Cl                    0.472255
     19 C                    -0.695554
     20 H                     0.200655
     21 C                    -0.498532
     22 H                     0.196048
  ----------------------------------------
  Sum of atomic charges =     0.000000

 -----------------------------------------------------------------
                    Cartesian Multipole Moments
 -----------------------------------------------------------------
    Charge (ESU x 10^10)
                -0.0000
    Dipole Moment (Debye)
         X       0.2846      Y      -1.1782      Z      -0.7101
       Tot       1.4048
    Quadrupole Moments (Debye-Ang)
        XX    -134.7573     XY      -1.8912     YY    -130.5405
        XZ       3.8322     YZ       2.4905     ZZ    -137.3532
    Octopole Moments (Debye-Ang^2)
       XXX    -187.0376    XXY     -16.7991    XYY     -44.1612
       YYY     -93.1299    XXZ      18.6841    XYZ       0.6627
       YYZ       6.9719    XZZ     -51.4976    YZZ     -35.4787
       ZZZ      49.1526
    Hexadecapole Moments (Debye-Ang^3)
      XXXX   -5912.0886   XXXY     -65.1460   XXYY   -1124.0707
      XYYY    -101.0805   YYYY   -1010.7402   XXXZ    1578.0261
      XXYZ      49.7980   XYYZ     490.0323   YYYZ     191.0469
      XXZZ   -1605.3183   XYZZ     -49.6226   YYZZ    -738.1297
      XZZZ    1568.3526   YZZZ     161.0586   ZZZZ   -3537.6671
 -----------------------------------------------------------------
 Calculating analytic gradient of the SCF energy
 Gradient of SCF Energy
            1           2           3           4           5           6
    1  -0.0002021   0.0001776   0.0000680  -0.0001701   0.0000856  -0.0000455
    2  -0.0001058   0.0001457   0.0000541   0.0000725  -0.0000314  -0.0000501
    3   0.0005887  -0.0001853  -0.0001154  -0.0001834   0.0001685   0.0001438
            7           8           9          10          11          12
    1   0.0000553  -0.0002992   0.0000633   0.0002700   0.0003975   0.0002456
    2   0.0000150   0.0001518  -0.0000495   0.0002519  -0.0002780  -0.0007111
    3  -0.0000590   0.0000639   0.0000409  -0.0004540   0.0002044  -0.0003440
           13          14          15          16          17          18
    1  -0.0000168  -0.0003226  -0.0001986   0.0000518   0.0006240  -0.0004771
    2   0.0004661  -0.0004192   0.0000935   0.0000353  -0.0002387   0.0000827
    3  -0.0001871   0.0002172   0.0000856   0.0000560  -0.0004934   0.0002376
           19          20          21          22
    1   0.0002459  -0.0000912  -0.0003280  -0.0001334
    2   0.0001011  -0.0001114   0.0006697  -0.0001441
    3  -0.0001047   0.0000159   0.0002993   0.0000045
 Max gradient component =       7.111E-04
 RMS gradient           =       2.606E-04
 Gradient time:  CPU 189.52 s  wall 31.81 s
 Geometry Optimization Parameters
   NAtoms,    NIC,     NZ,  NCons,   NDum,   NFix, NCnnct, MaxDiis
       22     155      22       0       0       0       0       0

 Cartesian Hessian Update
 Hessian updated using BFGS update
**WARNING** Hereditary positive definiteness endangered
 due to small product of step size times gradient change


** GEOMETRY OPTIMIZATION IN DELOCALIZED INTERNAL COORDINATES **
   Searching for a Minimum

   Optimization Cycle:  10

                       Coordinates (Angstroms)
     ATOM                X               Y               Z
      1  C        -0.0040307333    0.0109141402   -0.0009083899
      2  C        -0.0558867395   -0.4309978306    1.3215231221
      3  H         0.8486964696   -0.7862432899    1.7982582357
      4  C        -1.2423620973   -0.4168957567    2.0492062899
      5  Cl       -1.2220739956   -0.9816548102    3.7014597085
      6  C        -2.4147441772    0.0487599774    1.4477713412
      7  Cl       -3.9317372165    0.0898729890    2.3082413797
      8  C        -2.3855797409    0.4915220834    0.1283372768
      9  H        -3.2925252268    0.8493504338   -0.3385044086
     10  C        -1.1913931591    0.4701210207   -0.5821279692
     11  Cl       -1.2015917644    1.0335341094   -2.2423921939
     12  C         1.2852650243   -0.0227509544   -0.7501288778
     13  C         2.1724485360    1.0598246967   -0.7491975343
     14  Cl        1.7852662028    2.5112099064    0.1591425842
     15  C         3.3724186022    1.0272674747   -1.4535377239
     16  H         4.0412316857    1.8765616387   -1.4351141546
     17  C         3.6895320626   -0.1159856882   -2.1781176188
     18  Cl        5.1947437628   -0.1631958248   -3.0764144621
     19  C         2.8371714502   -1.2150165803   -2.2016533881
     20  H         3.0976303296   -2.0988128726   -2.7694226710
     21  C         1.6451252040   -1.1547792258   -1.4871813734
     22  H         0.9701214504   -2.0029049766   -1.5057848556
   Point Group: c1    Number of degrees of freedom:    60


   Energy is  -2761.520758584

 Hessian updated using BFGS update

 59 Hessian modes will be used to form the next step
  Hessian Eigenvalues:
     0.000028    0.019730    0.021069    0.023168    0.023656    0.023766
     0.023781    0.023996    0.024035    0.024070    0.024111    0.024128
     0.024141    0.024165    0.024207    0.024375    0.025429    0.029104
     0.030137    0.159662    0.159944    0.160512    0.161076    0.223312
     0.229212    0.235961    0.239126    0.245852    0.248502    0.249988
     0.250011    0.250665    0.252156    0.260245    0.267902    0.300298
     0.300713    0.301059    0.303521    0.311469    0.350602    0.355168
     0.356670    0.356703    0.357291    0.358422    0.395498    0.430303
     0.433809    0.435859    0.469896    0.471180    0.472859    0.475466
     0.478408    0.480341    0.483918    0.492788    1.308872
**WARNING** Magnitude of eigenvalue   1 too small.  Replaced by     0.000100

 Minimum search - taking simple RFO step
 Searching for Lamda that Minimizes Along All modes
 Value Taken    Lamda =  -0.00008344
 Calculated Step too Large.  Step scaled by  0.468022
 Step Taken.  Stepsize is  0.300000

                             Maximum     Tolerance    Cnvgd?
         Gradient           0.001866      0.000300      NO
         Displacement       0.259838      0.001200      NO
         Energy change     -0.000137      0.000001      NO


 New Cartesian Coordinates Obtained by Inverse Iteration

 Displacement from previous Coordinates is:  1.030593
 ----------------------------------------------------------------
             Standard Nuclear Orientation (Angstroms)
    I     Atom           X                Y                Z
 ----------------------------------------------------------------
    1      C      -0.0011113886    -0.0020241051     0.0045015720
    2      C      -0.0760597211    -0.5161414784     1.2984095684
    3      H       0.8106184416    -0.9368899795     1.7552350769
    4      C      -1.2632967696    -0.4876186163     2.0258040781
    5      Cl     -1.2718544288    -1.1408837926     3.6456211150
    6      C      -2.4110895888     0.0644688721     1.4513460598
    7      Cl     -3.9272886050     0.1260719582     2.3115463367
    8      C      -2.3590857155     0.5765496765     0.1572483939
    9      H      -3.2486722333     0.9970655413    -0.2901410831
   10      C      -1.1650798460     0.5403979631    -0.5521168768
   11      Cl     -1.1432743534     1.1781372411    -2.1844306607
   12      C       1.2885070555    -0.0372730977    -0.7439094216
   13      C       2.1270101977     1.0821489286    -0.8165114534
   14      Cl      1.6769011328     2.5636301240     0.0089693712
   15      C       3.3226054638     1.0597204203    -1.5269088144
   16      H       3.9545567495     1.9361380985    -1.5645250175
   17      C       3.6855147589    -0.1114503541    -2.1841738291
   18      Cl      5.1832836015    -0.1451209157    -3.0938504277
   19      C       2.8841727064    -1.2467995102    -2.1310445987
   20      H       3.1791516751    -2.1517794672    -2.6462825617
   21      C       1.6946588541    -1.1959276967    -1.4095658723
   22      H       1.0575579429    -2.0727191496    -1.3717666380
 ----------------------------------------------------------------
 Nuclear Repulsion Energy =        1700.48704943 hartrees
 There are       81 alpha and       81 beta electrons
 Applying Cartesian multipole field
    Component          Value
    ---------          -----
     (2,0,0)        1.00000E-12
     (0,2,0)        2.00000E-11
     (0,0,2)       -3.00000E-11
 Nucleus-field energy     =    -0.0000000571 hartrees
 Requested basis set is 6-311++G(d,p)
 There are 162 shells and 449 basis functions
 A cutoff of  1.0D-15 yielded  10116 shell pairs
 There are     84103 function pairs (     90354 Cartesian)
 Smallest overlap matrix eigenvalue = 2.34E-07
 Linear dependence detected in AO basis
 Number of orthogonalized atomic orbitals = 446
 Maximum deviation from orthogonality = 6.434E-10
 Guess from superposition of atomic densities
 Warning:  Energy on first SCF cycle will be non-variational
 SAD guess density has 162.000000 electrons

 -----------------------------------------------------------------------
  General SCF calculation program by
  Eric Jon Sundstrom, Paul Horn, Yuezhi Mao, Dmitri Zuev, Alec White,
  David Stuck, Shaama M.S., Shane Yost, Joonho Lee, David Small,
  Daniel Levine, Susi Lehtola, Hugh Burton, Evgeny Epifanovsky,
  Bang C. Huynh
 -----------------------------------------------------------------------
 Exchange:     0.2000 Hartree-Fock + 0.0800 Slater + 0.7200 B88
 Correlation:  0.1900 VWN1RPA + 0.8100 LYP
 Using SG-1 standard quadrature grid
 using 6 threads for integral computing
 -------------------------------------------------------
 OpenMP Integral computing Module                
 Release: version 2.0, May 2017, Q-Chem Inc. Pleasanton 
 -------------------------------------------------------
 A restricted SCF calculation will be
 performed using DIIS
 SCF converges when DIIS error is below 1.0e-08
 ---------------------------------------
  Cycle       Energy         DIIS error
 ---------------------------------------
    1   -2765.4970451847      2.91e-02  
    2   -2761.3767145597      2.36e-03  
    3   -2761.2926241440      2.90e-03  
    4   -2761.5095753133      6.24e-04  
    5   -2761.5178999465      3.22e-04  
    6   -2761.5204142622      1.03e-04  
    7   -2761.5206518816      3.40e-05  
    8   -2761.5206787023      1.20e-05  
    9   -2761.5206823201      2.39e-06  
   10   -2761.5206824503      9.95e-07  
   11   -2761.5206824742      1.71e-07  
   12   -2761.5206824749      9.36e-08  
   13   -2761.5206824751      4.27e-08  
   14   -2761.5206824751      1.11e-08  
   15   -2761.5206824750      4.64e-09  Convergence criterion met
 ---------------------------------------
 SCF time:   CPU 642.56s  wall 113.00s 
 SCF   energy in the final basis set =    -2761.5206824750
 Total energy in the final basis set =    -2761.5206824750

 --------------------------------------------------------------

                    Orbital Energies (a.u.)
 --------------------------------------------------------------

 Alpha MOs
 -- Occupied --
********-101.5745-101.5724-101.5710-101.5706 -10.2726 -10.2693 -10.2677
-10.2664 -10.2643 -10.2300 -10.2254 -10.2203 -10.2197 -10.2148 -10.2141
-10.2104  -9.4903  -9.4890  -9.4871  -9.4856  -9.4854  -7.2552  -7.2539
 -7.2518  -7.2502  -7.2501  -7.2452  -7.2445  -7.2438  -7.2434  -7.2419
 -7.2415  -7.2404  -7.2402  -7.2401  -7.2397  -0.9471  -0.9302  -0.9053
 -0.8916  -0.8798  -0.8539  -0.8413  -0.7982  -0.7729  -0.7596  -0.7344
 -0.6611  -0.6467  -0.6368  -0.6059  -0.5550  -0.5334  -0.5221  -0.5170
 -0.4946  -0.4842  -0.4644  -0.4627  -0.4608  -0.4459  -0.4338  -0.4292
 -0.4112  -0.4031  -0.3964  -0.3903  -0.3793  -0.3667  -0.3484  -0.3418
 -0.3380  -0.3346  -0.3325  -0.3302  -0.3271  -0.2847  -0.2822  -0.2696
 -0.2632
 -- Virtual --
 -0.0605  -0.0560  -0.0458  -0.0450  -0.0292  -0.0184  -0.0097  -0.0006
  0.0042   0.0077   0.0119   0.0167   0.0239   0.0288   0.0353   0.0448
  0.0478   0.0483   0.0539   0.0578   0.0655   0.0670   0.0775   0.0808
  0.0837   0.0867   0.0894   0.0951   0.0960   0.1008   0.1051   0.1065
  0.1097   0.1113   0.1134   0.1161   0.1188   0.1194   0.1223   0.1242
  0.1287   0.1295   0.1320   0.1353   0.1375   0.1429   0.1456   0.1499
  0.1543   0.1568   0.1628   0.1711   0.1739   0.1800   0.1805   0.1828
  0.1914   0.1974   0.1999   0.2012   0.2108   0.2145   0.2180   0.2217
  0.2263   0.2297   0.2354   0.2398   0.2436   0.2479   0.2502   0.2522
  0.2554   0.2599   0.2618   0.2675   0.2711   0.2741   0.2759   0.2795
  0.2853   0.2885   0.2909   0.2913   0.2976   0.3096   0.3104   0.3127
  0.3160   0.3290   0.3370   0.3395   0.3508   0.3603   0.3788   0.4099
  0.4220   0.4251   0.4385   0.4427   0.4455   0.4525   0.4552   0.4613
  0.4674   0.4764   0.4794   0.4862   0.4918   0.4997   0.5067   0.5108
  0.5156   0.5353   0.5447   0.5496   0.5543   0.5584   0.5690   0.5774
  0.5815   0.5831   0.5882   0.5983   0.6130   0.6162   0.6233   0.6322
  0.6376   0.6420   0.6542   0.6569   0.6626   0.6664   0.6781   0.6963
  0.7001   0.7019   0.7091   0.7136   0.7210   0.7378   0.7435   0.7830
  0.7990   0.8003   0.8114   0.8241   0.8312   0.8367   0.8422   0.8441
  0.8449   0.8509   0.8517   0.8533   0.8565   0.8589   0.8656   0.8730
  0.8746   0.8811   0.8823   0.8867   0.9019   0.9048   0.9106   0.9155
  0.9217   0.9301   0.9386   0.9432   0.9479   0.9537   0.9579   0.9610
  0.9727   0.9759   0.9812   0.9828   0.9929   1.0018   1.0164   1.0220
  1.0314   1.0451   1.0739   1.1087   1.1243   1.1359   1.1484   1.1777
  1.1913   1.2169   1.2210   1.2296   1.2386   1.2422   1.2571   1.2670
  1.2750   1.2855   1.3026   1.3158   1.3277   1.3390   1.3586   1.3972
  1.4132   1.4424   1.4832   1.4895   1.5189   1.5424   1.5499   1.5538
  1.5653   1.5748   1.5801   1.6032   1.6160   1.6506   1.6607   1.6864
  1.6942   1.7142   1.7274   1.7522   1.7587   1.7767   1.8193   1.8283
  1.8377   1.8575   1.8681   1.8974   1.9263   1.9271   1.9323   1.9498
  1.9629   1.9902   1.9946   2.0072   2.0260   2.0330   2.0527   2.0594
  2.0856   2.1159   2.1287   2.1401   2.1999   2.2256   2.2350   2.2359
  2.2568   2.2673   2.2760   2.2864   2.2972   2.3137   2.3449   2.3552
  2.3815   2.4153   2.4309   2.4353   2.4529   2.4879   2.4934   2.5054
  2.5209   2.5386   2.5487   2.5581   2.5757   2.5985   2.6040   2.6287
  2.6741   2.6875   2.6913   2.7057   2.7140   2.7240   2.7404   2.7460
  2.7508   2.7670   2.7778   2.7810   2.8253   2.8344   2.8413   2.8474
  2.8748   2.8992   2.9840   2.9901   3.0626   3.0911   3.0925   3.1202
  3.1277   3.1386   3.1587   3.2075   3.2426   3.2785   3.3250   3.3501
  3.4270   3.5016   3.5419   3.5475   3.6289   3.7292   3.7862   3.8165
  3.8542   3.9292   4.0632   4.1211   4.1268   4.3368   4.8049   4.8157
  9.7611   9.7723   9.7974   9.8110   9.8394  23.3917  23.5495  23.8289
 23.8631  23.8857  23.9139  23.9533  24.0217  24.0498  24.0616  24.1088
 24.1500  25.7800  25.8194  25.8621  25.8663  25.9639  26.0830  26.1233
 26.1447  26.2809  26.3847  26.5112  26.5877  26.6683  26.7762  26.8519
215.7525 215.7647 215.7936 215.8138 215.8441
 --------------------------------------------------------------

          Ground-State Mulliken Net Atomic Charges

     Atom                 Charge (a.u.)
  ----------------------------------------
      1 C                     0.418415
      2 C                    -0.972555
      3 H                     0.226872
      4 C                     0.170366
      5 Cl                    0.586377
      6 C                    -0.024431
      7 Cl                    0.522069
      8 C                    -0.474309
      9 H                     0.230045
     10 C                    -1.032778
     11 Cl                    0.431182
     12 C                     0.682625
     13 C                    -1.278684
     14 Cl                    0.407263
     15 C                    -0.302363
     16 H                     0.226208
     17 C                     0.480705
     18 Cl                    0.467465
     19 C                    -0.688074
     20 H                     0.201453
     21 C                    -0.472097
     22 H                     0.194246
  ----------------------------------------
  Sum of atomic charges =     0.000000

 -----------------------------------------------------------------
                    Cartesian Multipole Moments
 -----------------------------------------------------------------
    Charge (ESU x 10^10)
                 0.0000
    Dipole Moment (Debye)
         X       0.3346      Y      -1.1906      Z      -0.6513
       Tot       1.3978
    Quadrupole Moments (Debye-Ang)
        XX    -134.8360     XY      -2.3637     YY    -130.0665
        XZ       3.6882     YZ       2.2358     ZZ    -137.6595
    Octopole Moments (Debye-Ang^2)
       XXX    -183.4102    XXY     -18.0055    XYY     -42.0580
       YYY     -96.5832    XXZ      19.9396    XYZ       0.0220
       YYZ       8.6744    XZZ     -50.4935    YZZ     -35.1913
       ZZZ      55.5313
    Hexadecapole Moments (Debye-Ang^3)
      XXXX   -5869.7544   XXXY     -60.8364   XXYY   -1125.8625
      XYYY     -92.4947   YYYY   -1101.3366   XXXZ    1604.5035
      XXYZ      67.2094   XYYZ     497.7096   YYYZ     241.5856
      XXZZ   -1585.6566   XYZZ     -42.3074   YYZZ    -743.6238
      XZZZ    1599.3562   YZZZ     206.8877   ZZZZ   -3488.7359
 -----------------------------------------------------------------
 Calculating analytic gradient of the SCF energy
 Gradient of SCF Energy
            1           2           3           4           5           6
    1  -0.0008483   0.0004374   0.0000834  -0.0003460   0.0001751  -0.0001435
    2  -0.0001626   0.0003148  -0.0000582  -0.0000132   0.0000775   0.0000497
    3   0.0011951  -0.0005207  -0.0002268  -0.0002417   0.0003555   0.0002993
            7           8           9          10          11          12
    1   0.0001412  -0.0005959   0.0001192   0.0007182   0.0010157   0.0008113
    2   0.0000182   0.0002801  -0.0001122   0.0006763  -0.0004730  -0.0015131
    3  -0.0001673  -0.0000191   0.0001271  -0.0003081   0.0002280  -0.0006645
           13          14          15          16          17          18
    1   0.0002522  -0.0012338  -0.0002469   0.0001010   0.0008718  -0.0007851
    2   0.0005430  -0.0006692   0.0003324   0.0000240  -0.0004245   0.0001392
    3  -0.0003344   0.0001301   0.0001696   0.0001031  -0.0007889   0.0003692
           19          20          21          22
    1   0.0005795  -0.0001660  -0.0006833  -0.0002575
    2   0.0001762  -0.0002331   0.0013672  -0.0003395
    3  -0.0003298   0.0000086   0.0005830   0.0000329
 Max gradient component =       1.513E-03
 RMS gradient           =       5.218E-04
 Gradient time:  CPU 189.60 s  wall 31.82 s
 Geometry Optimization Parameters
   NAtoms,    NIC,     NZ,  NCons,   NDum,   NFix, NCnnct, MaxDiis
       22     155      22       0       0       0       0       0

 Cartesian Hessian Update
 Hessian updated using BFGS update


** GEOMETRY OPTIMIZATION IN DELOCALIZED INTERNAL COORDINATES **
   Searching for a Minimum

   Optimization Cycle:  11

                       Coordinates (Angstroms)
     ATOM                X               Y               Z
      1  C        -0.0011113886   -0.0020241051    0.0045015720
      2  C        -0.0760597211   -0.5161414784    1.2984095684
      3  H         0.8106184416   -0.9368899795    1.7552350769
      4  C        -1.2632967696   -0.4876186163    2.0258040781
      5  Cl       -1.2718544288   -1.1408837926    3.6456211150
      6  C        -2.4110895888    0.0644688721    1.4513460598
      7  Cl       -3.9272886050    0.1260719582    2.3115463367
      8  C        -2.3590857155    0.5765496765    0.1572483939
      9  H        -3.2486722333    0.9970655413   -0.2901410831
     10  C        -1.1650798460    0.5403979631   -0.5521168768
     11  Cl       -1.1432743534    1.1781372411   -2.1844306607
     12  C         1.2885070555   -0.0372730977   -0.7439094216
     13  C         2.1270101977    1.0821489286   -0.8165114534
     14  Cl        1.6769011328    2.5636301240    0.0089693712
     15  C         3.3226054638    1.0597204203   -1.5269088144
     16  H         3.9545567495    1.9361380985   -1.5645250175
     17  C         3.6855147589   -0.1114503541   -2.1841738291
     18  Cl        5.1832836015   -0.1451209157   -3.0938504277
     19  C         2.8841727064   -1.2467995102   -2.1310445987
     20  H         3.1791516751   -2.1517794672   -2.6462825617
     21  C         1.6946588541   -1.1959276967   -1.4095658723
     22  H         1.0575579429   -2.0727191496   -1.3717666380
   Point Group: c1    Number of degrees of freedom:    60


   Energy is  -2761.520682475

 Hessian updated using BFGS update

 60 Hessian modes will be used to form the next step
  Hessian Eigenvalues:
     0.002337    0.019641    0.021174    0.023191    0.023660    0.023769
     0.023857    0.023997    0.024069    0.024095    0.024126    0.024136
     0.024161    0.024176    0.024239    0.024453    0.025802    0.028788
     0.030441    0.159480    0.159946    0.160448    0.160963    0.161405
     0.220974    0.228302    0.235340    0.238906    0.245573    0.248138
     0.249963    0.250056    0.250568    0.252382    0.260124    0.267682
     0.299209    0.300763    0.301052    0.302849    0.312180    0.349542
     0.355069    0.356672    0.356715    0.357326    0.357826    0.393401
     0.430155    0.433170    0.435170    0.469028    0.470597    0.472617
     0.475334    0.478029    0.480171    0.483682    0.491545    0.968876

 Minimum search - taking simple RFO step
 Searching for Lamda that Minimizes Along All modes
 Value Taken    Lamda =  -0.00020635
 Step Taken.  Stepsize is  0.211718

                             Maximum     Tolerance    Cnvgd?
         Gradient           0.004934      0.000300      NO
         Displacement       0.182431      0.001200      NO
         Energy change      0.000076      0.000001      NO


 New Cartesian Coordinates Obtained by Inverse Iteration

 Displacement from previous Coordinates is:  0.727926
 ----------------------------------------------------------------
             Standard Nuclear Orientation (Angstroms)
    I     Atom           X                Y                Z
 ----------------------------------------------------------------
    1      C      -0.0039501907     0.0126382167    -0.0011843112
    2      C      -0.0607740460    -0.4538928013     1.3124511508
    3      H       0.8396390070    -0.8287200948     1.7821753715
    4      C      -1.2466917089    -0.4395127382     2.0414497569
    5      Cl     -1.2316926282    -1.0352531791     3.6827265544
    6      C      -2.4139803049     0.0503170474     1.4494954258
    7      Cl     -3.9303808124     0.0916078733     2.3103684529
    8      C      -2.3804892356     0.5159722367     0.1376871989
    9      H      -3.2840182069     0.8908262367    -0.3223116249
   10      C      -1.1870494054     0.4943122721    -0.5735343422
   11      Cl     -1.1934506846     1.0814689912    -2.2256898639
   12      C       1.2844552709    -0.0219791578    -0.7508440434
   13      C       2.1606768474     1.0703298707    -0.7715113616
   14      Cl      1.7592818301     2.5347447564     0.1092337983
   15      C       3.3604357213     1.0369450004    -1.4754233506
   16      H       4.0205343359     1.8931200373    -1.4739823678
   17      C       3.6898033799    -0.1175373718    -2.1771543382
   18      Cl      5.1952552773    -0.1655854737    -3.0748519303
   19      C       2.8501724492    -1.2263062809    -2.1780989158
   20      H       3.1202969886    -2.1184178851    -2.7279665020
   21      C       1.6575755286    -1.1647047648    -1.4640531823
   22      H       0.9920765171    -2.0206721312    -1.4655272583
 ----------------------------------------------------------------
 Nuclear Repulsion Energy =        1697.69524559 hartrees
 There are       81 alpha and       81 beta electrons
 Applying Cartesian multipole field
    Component          Value
    ---------          -----
     (2,0,0)        1.00000E-12
     (0,2,0)        2.00000E-11
     (0,0,2)       -3.00000E-11
 Nucleus-field energy     =    -0.0000000589 hartrees
 Requested basis set is 6-311++G(d,p)
 There are 162 shells and 449 basis functions
 A cutoff of  1.0D-15 yielded  10113 shell pairs
 There are     84052 function pairs (     90295 Cartesian)
 Smallest overlap matrix eigenvalue = 2.23E-07
 Linear dependence detected in AO basis
 Number of orthogonalized atomic orbitals = 446
 Maximum deviation from orthogonality = 3.148E-10
 Guess from superposition of atomic densities
 Warning:  Energy on first SCF cycle will be non-variational
 SAD guess density has 162.000000 electrons

 -----------------------------------------------------------------------
  General SCF calculation program by
  Eric Jon Sundstrom, Paul Horn, Yuezhi Mao, Dmitri Zuev, Alec White,
  David Stuck, Shaama M.S., Shane Yost, Joonho Lee, David Small,
  Daniel Levine, Susi Lehtola, Hugh Burton, Evgeny Epifanovsky,
  Bang C. Huynh
 -----------------------------------------------------------------------
 Exchange:     0.2000 Hartree-Fock + 0.0800 Slater + 0.7200 B88
 Correlation:  0.1900 VWN1RPA + 0.8100 LYP
 Using SG-1 standard quadrature grid
 using 6 threads for integral computing
 -------------------------------------------------------
 OpenMP Integral computing Module                
 Release: version 2.0, May 2017, Q-Chem Inc. Pleasanton 
 -------------------------------------------------------
 A restricted SCF calculation will be
 performed using DIIS
 SCF converges when DIIS error is below 1.0e-08
 ---------------------------------------
  Cycle       Energy         DIIS error
 ---------------------------------------
    1   -2765.4925722161      2.91e-02  
    2   -2761.3767791372      2.36e-03  
    3   -2761.2927983078      2.90e-03  
    4   -2761.5096465041      6.25e-04  
    5   -2761.5179705715      3.24e-04  
    6   -2761.5205155220      1.03e-04  
    7   -2761.5207519488      3.39e-05  
    8   -2761.5207785377      1.19e-05  
    9   -2761.5207820994      2.38e-06  
   10   -2761.5207822288      9.89e-07  
   11   -2761.5207822528      1.61e-07  
   12   -2761.5207822533      7.62e-08  
   13   -2761.5207822534      3.61e-08  
   14   -2761.5207822533      9.56e-09  Convergence criterion met
 ---------------------------------------
 SCF time:   CPU 605.34s  wall 107.00s 
 SCF   energy in the final basis set =    -2761.5207822533
 Total energy in the final basis set =    -2761.5207822533

 --------------------------------------------------------------

                    Orbital Energies (a.u.)
 --------------------------------------------------------------

 Alpha MOs
 -- Occupied --
********-101.5746-101.5728-101.5710-101.5710 -10.2726 -10.2693 -10.2680
-10.2667 -10.2643 -10.2302 -10.2256 -10.2203 -10.2197 -10.2148 -10.2141
-10.2104  -9.4904  -9.4891  -9.4875  -9.4857  -9.4856  -7.2553  -7.2539
 -7.2521  -7.2504  -7.2502  -7.2453  -7.2446  -7.2438  -7.2434  -7.2423
 -7.2419  -7.2405  -7.2403  -7.2401  -7.2401  -0.9471  -0.9302  -0.9053
 -0.8918  -0.8799  -0.8537  -0.8415  -0.7982  -0.7730  -0.7596  -0.7345
 -0.6605  -0.6478  -0.6365  -0.6060  -0.5550  -0.5332  -0.5223  -0.5174
 -0.4946  -0.4843  -0.4643  -0.4627  -0.4609  -0.4458  -0.4337  -0.4292
 -0.4112  -0.4029  -0.3965  -0.3902  -0.3794  -0.3668  -0.3486  -0.3424
 -0.3385  -0.3346  -0.3327  -0.3298  -0.3271  -0.2840  -0.2824  -0.2694
 -0.2642
 -- Virtual --
 -0.0607  -0.0533  -0.0489  -0.0446  -0.0294  -0.0186  -0.0098  -0.0007
  0.0040   0.0074   0.0119   0.0165   0.0239   0.0287   0.0352   0.0449
  0.0473   0.0497   0.0527   0.0577   0.0651   0.0671   0.0775   0.0812
  0.0842   0.0859   0.0892   0.0947   0.0964   0.1007   0.1047   0.1068
  0.1091   0.1117   0.1133   0.1157   0.1180   0.1196   0.1225   0.1250
  0.1280   0.1291   0.1317   0.1348   0.1373   0.1425   0.1448   0.1501
  0.1537   0.1569   0.1621   0.1707   0.1746   0.1789   0.1805   0.1825
  0.1916   0.1985   0.1992   0.2019   0.2095   0.2128   0.2178   0.2221
  0.2250   0.2290   0.2351   0.2390   0.2454   0.2474   0.2505   0.2520
  0.2557   0.2588   0.2619   0.2668   0.2712   0.2737   0.2766   0.2818
  0.2828   0.2875   0.2902   0.2923   0.2979   0.3084   0.3115   0.3128
  0.3154   0.3318   0.3364   0.3425   0.3508   0.3639   0.3807   0.4096
  0.4211   0.4266   0.4401   0.4443   0.4464   0.4533   0.4547   0.4587
  0.4646   0.4766   0.4799   0.4865   0.4913   0.4953   0.5026   0.5133
  0.5160   0.5357   0.5435   0.5498   0.5535   0.5647   0.5688   0.5760
  0.5807   0.5827   0.5857   0.5970   0.6131   0.6162   0.6213   0.6323
  0.6389   0.6453   0.6526   0.6568   0.6603   0.6666   0.6799   0.6935
  0.6991   0.7039   0.7115   0.7183   0.7214   0.7376   0.7507   0.7807
  0.7974   0.7993   0.8164   0.8280   0.8323   0.8374   0.8416   0.8441
  0.8453   0.8487   0.8503   0.8551   0.8570   0.8597   0.8659   0.8723
  0.8749   0.8791   0.8845   0.8874   0.9004   0.9070   0.9093   0.9167
  0.9227   0.9311   0.9402   0.9429   0.9476   0.9532   0.9549   0.9585
  0.9706   0.9751   0.9820   0.9861   0.9932   1.0041   1.0140   1.0219
  1.0321   1.0427   1.0762   1.1090   1.1239   1.1289   1.1527   1.1822
  1.1968   1.2162   1.2207   1.2297   1.2395   1.2419   1.2559   1.2708
  1.2751   1.2903   1.3048   1.3157   1.3323   1.3408   1.3593   1.4008
  1.4086   1.4403   1.4826   1.4859   1.5202   1.5459   1.5494   1.5542
  1.5610   1.5735   1.5821   1.6033   1.6194   1.6500   1.6606   1.6858
  1.6962   1.7169   1.7310   1.7542   1.7597   1.7786   1.8150   1.8284
  1.8372   1.8576   1.8665   1.8980   1.9268   1.9288   1.9306   1.9491
  1.9624   1.9907   1.9948   2.0116   2.0293   2.0332   2.0527   2.0579
  2.0877   2.1175   2.1309   2.1388   2.1987   2.2280   2.2333   2.2365
  2.2548   2.2643   2.2725   2.2872   2.2946   2.3108   2.3516   2.3568
  2.3800   2.4148   2.4302   2.4361   2.4517   2.4882   2.4916   2.5034
  2.5196   2.5357   2.5476   2.5559   2.5759   2.5994   2.6016   2.6272
  2.6753   2.6889   2.6904   2.7069   2.7159   2.7266   2.7394   2.7458
  2.7486   2.7624   2.7773   2.7822   2.8257   2.8320   2.8397   2.8427
  2.8798   2.8981   2.9858   2.9886   3.0646   3.0931   3.0949   3.1224
  3.1274   3.1351   3.1580   3.2063   3.2443   3.2850   3.3230   3.3514
  3.4300   3.5048   3.5395   3.5520   3.6317   3.7313   3.7861   3.8158
  3.8560   3.9319   4.0641   4.1217   4.1262   4.3340   4.8077   4.8111
  9.7617   9.7725   9.7977   9.8220   9.8377  23.3948  23.5502  23.8279
 23.8625  23.8853  23.9143  23.9522  24.0221  24.0502  24.0616  24.1091
 24.1502  25.7800  25.8191  25.8498  25.8625  25.9522  26.0841  26.1232
 26.1446  26.2844  26.3689  26.5093  26.5880  26.6593  26.7742  26.8587
215.7531 215.7651 215.7940 215.8279 215.8407
 --------------------------------------------------------------

          Ground-State Mulliken Net Atomic Charges

     Atom                 Charge (a.u.)
  ----------------------------------------
      1 C                     0.453059
      2 C                    -0.967185
      3 H                     0.228604
      4 C                     0.169292
      5 Cl                    0.588753
      6 C                    -0.020375
      7 Cl                    0.526160
      8 C                    -0.451506
      9 H                     0.233304
     10 C                    -1.104767
     11 Cl                    0.432386
     12 C                     0.691602
     13 C                    -1.299487
     14 Cl                    0.405913
     15 C                    -0.304393
     16 H                     0.228753
     17 C                     0.510897
     18 Cl                    0.471391
     19 C                    -0.697038
     20 H                     0.200974
     21 C                    -0.491707
     22 H                     0.195370
  ----------------------------------------
  Sum of atomic charges =     0.000000

 -----------------------------------------------------------------
                    Cartesian Multipole Moments
 -----------------------------------------------------------------
    Charge (ESU x 10^10)
                -0.0000
    Dipole Moment (Debye)
         X       0.2945      Y      -1.1837      Z      -0.6878
       Tot       1.4003
    Quadrupole Moments (Debye-Ang)
        XX    -134.7662     XY      -2.0198     YY    -130.4182
        XZ       3.7787     YZ       2.4246     ZZ    -137.4534
    Octopole Moments (Debye-Ang^2)
       XXX    -186.2768    XXY     -17.0329    XYY     -43.5854
       YYY     -93.9988    XXZ      19.1271    XYZ       0.4479
       YYZ       7.5086    XZZ     -51.3095    YZZ     -35.3205
       ZZZ      51.1750
    Hexadecapole Moments (Debye-Ang^3)
      XXXX   -5905.5914   XXXY     -64.0205   XXYY   -1126.4163
      XYYY     -99.0684   YYYY   -1041.6955   XXXZ    1583.7915
      XXYZ      55.4138   XYYZ     491.6568   YYYZ     208.1290
      XXZZ   -1599.7179   XYZZ     -47.5850   YYZZ    -739.4988
      XZZZ    1575.8340   YZZZ     176.2025   ZZZZ   -3517.9529
 -----------------------------------------------------------------
 Calculating analytic gradient of the SCF energy
 Gradient of SCF Energy
            1           2           3           4           5           6
    1   0.0001820   0.0001425   0.0000558  -0.0001102   0.0001113  -0.0001800
    2  -0.0000370   0.0001113  -0.0000128   0.0000214   0.0000073  -0.0000318
    3   0.0005593  -0.0003017  -0.0001157  -0.0000448   0.0001425   0.0003640
            7           8           9          10          11          12
    1   0.0001328  -0.0003338   0.0000743   0.0001714   0.0003431  -0.0003317
    2   0.0000024   0.0002115  -0.0000643   0.0002974  -0.0002890  -0.0011148
    3  -0.0001635  -0.0002057   0.0000775  -0.0002904   0.0001012  -0.0003009
           13          14          15          16          17          18
    1   0.0003482  -0.0003119  -0.0002255   0.0000478   0.0005512  -0.0005298
    2   0.0005834  -0.0003115   0.0004481  -0.0000058  -0.0004196   0.0000997
    3  -0.0002387   0.0002048   0.0002149   0.0000453  -0.0005181   0.0002743
           19          20          21          22
    1   0.0003664  -0.0000908  -0.0002548  -0.0001584
    2  -0.0000357  -0.0000937   0.0008474  -0.0002139
    3  -0.0002416   0.0000275   0.0003964   0.0000134
 Max gradient component =       1.115E-03
 RMS gradient           =       3.068E-04
 Gradient time:  CPU 189.63 s  wall 31.83 s
 Geometry Optimization Parameters
   NAtoms,    NIC,     NZ,  NCons,   NDum,   NFix, NCnnct, MaxDiis
       22     155      22       0       0       0       0       0

 Cartesian Hessian Update
 Hessian updated using BFGS update


** GEOMETRY OPTIMIZATION IN DELOCALIZED INTERNAL COORDINATES **
   Searching for a Minimum

   Optimization Cycle:  12

                       Coordinates (Angstroms)
     ATOM                X               Y               Z
      1  C        -0.0039501907    0.0126382167   -0.0011843112
      2  C        -0.0607740460   -0.4538928013    1.3124511508
      3  H         0.8396390070   -0.8287200948    1.7821753715
      4  C        -1.2466917089   -0.4395127382    2.0414497569
      5  Cl       -1.2316926282   -1.0352531791    3.6827265544
      6  C        -2.4139803049    0.0503170474    1.4494954258
      7  Cl       -3.9303808124    0.0916078733    2.3103684529
      8  C        -2.3804892356    0.5159722367    0.1376871989
      9  H        -3.2840182069    0.8908262367   -0.3223116249
     10  C        -1.1870494054    0.4943122721   -0.5735343422
     11  Cl       -1.1934506846    1.0814689912   -2.2256898639
     12  C         1.2844552709   -0.0219791578   -0.7508440434
     13  C         2.1606768474    1.0703298707   -0.7715113616
     14  Cl        1.7592818301    2.5347447564    0.1092337983
     15  C         3.3604357213    1.0369450004   -1.4754233506
     16  H         4.0205343359    1.8931200373   -1.4739823678
     17  C         3.6898033799   -0.1175373718   -2.1771543382
     18  Cl        5.1952552773   -0.1655854737   -3.0748519303
     19  C         2.8501724492   -1.2263062809   -2.1780989158
     20  H         3.1202969886   -2.1184178851   -2.7279665020
     21  C         1.6575755286   -1.1647047648   -1.4640531823
     22  H         0.9920765171   -2.0206721312   -1.4655272583
   Point Group: c1    Number of degrees of freedom:    60


   Energy is  -2761.520782253

 Hessian updated using BFGS update

 60 Hessian modes will be used to form the next step
  Hessian Eigenvalues:
     0.002825    0.019635    0.021012    0.023201    0.023661    0.023742
     0.023837    0.023998    0.024069    0.024098    0.024126    0.024136
     0.024159    0.024184    0.024242    0.024569    0.025237    0.028825
     0.031878    0.159468    0.159945    0.160435    0.160973    0.161419
     0.220274    0.228239    0.235366    0.238850    0.245521    0.248157
     0.249853    0.250046    0.250390    0.252275    0.260092    0.267758
     0.298823    0.300754    0.301053    0.302474    0.312223    0.343723
     0.355025    0.356671    0.356703    0.357303    0.357399    0.389565
     0.430180    0.432935    0.435297    0.468411    0.470736    0.472723
     0.475091    0.478122    0.480151    0.484220    0.491149    0.812667

 Minimum search - taking simple RFO step
 Searching for Lamda that Minimizes Along All modes
 Value Taken    Lamda =  -0.00001522
 Step Taken.  Stepsize is  0.015595

                             Maximum     Tolerance    Cnvgd?
         Gradient           0.001780      0.000300      NO
         Displacement       0.011661      0.001200      NO
         Energy change     -0.000100      0.000001      NO


 New Cartesian Coordinates Obtained by Inverse Iteration

 Displacement from previous Coordinates is:  0.063610
 ----------------------------------------------------------------
             Standard Nuclear Orientation (Angstroms)
    I     Atom           X                Y                Z
 ----------------------------------------------------------------
    1      C      -0.0042110489     0.0165197508    -0.0018554325
    2      C      -0.0608109777    -0.4546056704     1.3103322702
    3      H       0.8396921636    -0.8308538221     1.7788342444
    4      C      -1.2466198469    -0.4439459484     2.0395610560
    5      Cl     -1.2315505631    -1.0475003579     3.6778404530
    6      C      -2.4142734235     0.0472641691     1.4496931072
    7      Cl     -3.9304806928     0.0845103784     2.3110499620
    8      C      -2.3810239940     0.5180522684     0.1397365509
    9      H      -3.2847960003     0.8944397310    -0.3186483588
   10      C      -1.1878891123     0.4995810189    -0.5718951394
   11      Cl     -1.1958713696     1.0936158308    -2.2217267202
   12      C       1.2838229861    -0.0183557822    -0.7519326378
   13      C       2.1601432241     1.0738176533    -0.7763725554
   14      Cl      1.7584244892     2.5428696801     0.0964708267
   15      C       3.3605854406     1.0373947818    -1.4789541342
   16      H       4.0204928305     1.8936825103    -1.4808662846
   17      C       3.6909645138    -0.1200180288    -2.1752105137
   18      Cl      5.1979363195    -0.1718958362    -3.0706864470
   19      C       2.8511812554    -1.2285626330    -2.1729238649
   20      H       3.1219957550    -2.1227866620    -2.7189300337
   21      C       1.6578352480    -1.1638861575    -1.4605323011
   22      H       0.9921787331    -2.0196362139    -1.4595297298
 ----------------------------------------------------------------
 Nuclear Repulsion Energy =        1697.46941100 hartrees
 There are       81 alpha and       81 beta electrons
 Applying Cartesian multipole field
    Component          Value
    ---------          -----
     (2,0,0)        1.00000E-12
     (0,2,0)        2.00000E-11
     (0,0,2)       -3.00000E-11
 Nucleus-field energy     =    -0.0000000586 hartrees
 Requested basis set is 6-311++G(d,p)
 There are 162 shells and 449 basis functions
 A cutoff of  1.0D-15 yielded  10112 shell pairs
 There are     84055 function pairs (     90298 Cartesian)
 Smallest overlap matrix eigenvalue = 2.23E-07
 Linear dependence detected in AO basis
 Number of orthogonalized atomic orbitals = 446
 Maximum deviation from orthogonality = 5.053E-10
 Guess from superposition of atomic densities
 Warning:  Energy on first SCF cycle will be non-variational
 SAD guess density has 162.000000 electrons

 -----------------------------------------------------------------------
  General SCF calculation program by
  Eric Jon Sundstrom, Paul Horn, Yuezhi Mao, Dmitri Zuev, Alec White,
  David Stuck, Shaama M.S., Shane Yost, Joonho Lee, David Small,
  Daniel Levine, Susi Lehtola, Hugh Burton, Evgeny Epifanovsky,
  Bang C. Huynh
 -----------------------------------------------------------------------
 Exchange:     0.2000 Hartree-Fock + 0.0800 Slater + 0.7200 B88
 Correlation:  0.1900 VWN1RPA + 0.8100 LYP
 Using SG-1 standard quadrature grid
 using 6 threads for integral computing
 -------------------------------------------------------
 OpenMP Integral computing Module                
 Release: version 2.0, May 2017, Q-Chem Inc. Pleasanton 
 -------------------------------------------------------
 A restricted SCF calculation will be
 performed using DIIS
 SCF converges when DIIS error is below 1.0e-08
 ---------------------------------------
  Cycle       Energy         DIIS error
 ---------------------------------------
    1   -2765.4924232913      2.91e-02  
    2   -2761.3768257013      2.36e-03  
    3   -2761.2928967916      2.90e-03  
    4   -2761.5096757357      6.25e-04  
    5   -2761.5179889834      3.24e-04  
    6   -2761.5205287550      1.03e-04  
    7   -2761.5207654914      3.39e-05  
    8   -2761.5207921289      1.19e-05  
    9   -2761.5207956917      2.38e-06  
   10   -2761.5207958213      9.89e-07  
   11   -2761.5207958451      1.61e-07  
   12   -2761.5207958458      7.68e-08  
   13   -2761.5207958458      3.64e-08  
   14   -2761.5207958459      9.73e-09  Convergence criterion met
 ---------------------------------------
 SCF time:   CPU 605.44s  wall 106.00s 
 SCF   energy in the final basis set =    -2761.5207958459
 Total energy in the final basis set =    -2761.5207958459

 --------------------------------------------------------------

                    Orbital Energies (a.u.)
 --------------------------------------------------------------

 Alpha MOs
 -- Occupied --
********-101.5746-101.5728-101.5710-101.5710 -10.2726 -10.2693 -10.2681
-10.2668 -10.2643 -10.2303 -10.2257 -10.2203 -10.2197 -10.2148 -10.2141
-10.2104  -9.4905  -9.4891  -9.4875  -9.4857  -9.4856  -7.2553  -7.2539
 -7.2521  -7.2504  -7.2502  -7.2453  -7.2446  -7.2439  -7.2434  -7.2423
 -7.2419  -7.2405  -7.2403  -7.2401  -7.2400  -0.9471  -0.9302  -0.9053
 -0.8918  -0.8800  -0.8538  -0.8415  -0.7983  -0.7730  -0.7596  -0.7345
 -0.6605  -0.6478  -0.6366  -0.6060  -0.5551  -0.5332  -0.5223  -0.5174
 -0.4946  -0.4843  -0.4643  -0.4627  -0.4610  -0.4459  -0.4337  -0.4292
 -0.4112  -0.4029  -0.3965  -0.3902  -0.3794  -0.3668  -0.3486  -0.3423
 -0.3384  -0.3346  -0.3327  -0.3299  -0.3272  -0.2840  -0.2824  -0.2695
 -0.2642
 -- Virtual --
 -0.0607  -0.0535  -0.0488  -0.0446  -0.0293  -0.0186  -0.0098  -0.0007
  0.0040   0.0074   0.0118   0.0165   0.0239   0.0287   0.0352   0.0449
  0.0473   0.0496   0.0528   0.0577   0.0651   0.0671   0.0776   0.0812
  0.0842   0.0859   0.0892   0.0947   0.0963   0.1007   0.1047   0.1068
  0.1090   0.1117   0.1133   0.1157   0.1180   0.1196   0.1224   0.1249
  0.1280   0.1292   0.1318   0.1348   0.1374   0.1424   0.1449   0.1501
  0.1537   0.1569   0.1621   0.1707   0.1745   0.1789   0.1805   0.1825
  0.1915   0.1984   0.1993   0.2019   0.2096   0.2128   0.2178   0.2221
  0.2251   0.2290   0.2351   0.2390   0.2454   0.2474   0.2506   0.2520
  0.2556   0.2589   0.2618   0.2668   0.2712   0.2737   0.2766   0.2816
  0.2828   0.2876   0.2901   0.2923   0.2977   0.3084   0.3116   0.3127
  0.3155   0.3317   0.3366   0.3424   0.3507   0.3638   0.3806   0.4096
  0.4210   0.4264   0.4400   0.4443   0.4463   0.4532   0.4548   0.4587
  0.4645   0.4767   0.4798   0.4865   0.4914   0.4956   0.5026   0.5132
  0.5161   0.5356   0.5436   0.5496   0.5538   0.5647   0.5685   0.5760
  0.5808   0.5826   0.5857   0.5970   0.6129   0.6162   0.6212   0.6322
  0.6386   0.6450   0.6527   0.6570   0.6602   0.6663   0.6798   0.6934
  0.6990   0.7035   0.7118   0.7183   0.7214   0.7377   0.7504   0.7810
  0.7972   0.7993   0.8162   0.8279   0.8324   0.8374   0.8416   0.8440
  0.8452   0.8488   0.8505   0.8552   0.8570   0.8597   0.8657   0.8721
  0.8749   0.8794   0.8845   0.8874   0.9005   0.9071   0.9092   0.9166
  0.9225   0.9310   0.9401   0.9426   0.9475   0.9531   0.9552   0.9587
  0.9707   0.9753   0.9819   0.9859   0.9929   1.0038   1.0138   1.0215
  1.0319   1.0425   1.0761   1.1090   1.1245   1.1284   1.1529   1.1823
  1.1965   1.2163   1.2207   1.2298   1.2395   1.2416   1.2558   1.2710
  1.2750   1.2901   1.3047   1.3156   1.3318   1.3402   1.3592   1.4007
  1.4088   1.4406   1.4825   1.4861   1.5200   1.5458   1.5494   1.5541
  1.5612   1.5733   1.5821   1.6033   1.6190   1.6499   1.6606   1.6859
  1.6961   1.7167   1.7308   1.7545   1.7592   1.7784   1.8149   1.8287
  1.8372   1.8575   1.8663   1.8978   1.9267   1.9289   1.9305   1.9491
  1.9623   1.9906   1.9947   2.0114   2.0292   2.0330   2.0527   2.0583
  2.0877   2.1175   2.1310   2.1386   2.1989   2.2281   2.2333   2.2364
  2.2549   2.2643   2.2726   2.2871   2.2948   2.3110   2.3511   2.3568
  2.3802   2.4148   2.4302   2.4362   2.4518   2.4884   2.4914   2.5035
  2.5196   2.5358   2.5475   2.5560   2.5758   2.5992   2.6015   2.6270
  2.6750   2.6887   2.6904   2.7069   2.7155   2.7263   2.7394   2.7458
  2.7485   2.7623   2.7774   2.7820   2.8257   2.8322   2.8398   2.8427
  2.8796   2.8982   2.9857   2.9886   3.0645   3.0930   3.0946   3.1223
  3.1269   3.1353   3.1579   3.2064   3.2441   3.2846   3.3229   3.3513
  3.4302   3.5047   3.5393   3.5518   3.6316   3.7312   3.7861   3.8159
  3.8560   3.9318   4.0641   4.1216   4.1260   4.3342   4.8074   4.8113
  9.7617   9.7724   9.7977   9.8213   9.8376  23.3947  23.5502  23.8278
 23.8624  23.8856  23.9145  23.9522  24.0221  24.0503  24.0616  24.1090
 24.1499  25.7799  25.8191  25.8502  25.8624  25.9528  26.0840  26.1232
 26.1446  26.2833  26.3696  26.5093  26.5878  26.6595  26.7743  26.8577
215.7530 215.7649 215.7941 215.8270 215.8406
 --------------------------------------------------------------

          Ground-State Mulliken Net Atomic Charges

     Atom                 Charge (a.u.)
  ----------------------------------------
      1 C                     0.454326
      2 C                    -0.974940
      3 H                     0.228525
      4 C                     0.169425
      5 Cl                    0.588563
      6 C                    -0.018344
      7 Cl                    0.525839
      8 C                    -0.454833
      9 H                     0.233181
     10 C                    -1.098943
     11 Cl                    0.432648
     12 C                     0.692622
     13 C                    -1.291086
     14 Cl                    0.405873
     15 C                    -0.307734
     16 H                     0.228678
     17 C                     0.511375
     18 Cl                    0.471143
     19 C                    -0.695716
     20 H                     0.201004
     21 C                    -0.496821
     22 H                     0.195214
  ----------------------------------------
  Sum of atomic charges =     0.000000

 -----------------------------------------------------------------
                    Cartesian Multipole Moments
 -----------------------------------------------------------------
    Charge (ESU x 10^10)
                -0.0000
    Dipole Moment (Debye)
         X       0.2930      Y      -1.1830      Z      -0.6822
       Tot       1.3967
    Quadrupole Moments (Debye-Ang)
        XX    -134.7698     XY      -2.0280     YY    -130.4197
        XZ       3.7689     YZ       2.4188     ZZ    -137.4658
    Octopole Moments (Debye-Ang^2)
       XXX    -186.3347    XXY     -16.9729    XYY     -43.5619
       YYY     -93.9192    XXZ      19.2529    XYZ       0.3845
       YYZ       7.6227    XZZ     -51.3402    YZZ     -35.2053
       ZZZ      51.5643
    Hexadecapole Moments (Debye-Ang^3)
      XXXX   -5908.8745   XXXY     -64.1238   XXYY   -1128.1496
      XYYY     -99.3186   YYYY   -1049.4715   XXXZ    1583.8862
      XXYZ      56.6016   XYYZ     491.6903   YYYZ     212.0980
      XXZZ   -1598.9549   XYZZ     -47.3268   YYZZ    -739.5462
      XZZZ    1576.2621   YZZZ     179.7293   ZZZZ   -3511.1792
 -----------------------------------------------------------------
 Calculating analytic gradient of the SCF energy
 Gradient of SCF Energy
            1           2           3           4           5           6
    1   0.0003055   0.0000831   0.0000532  -0.0001105   0.0000760  -0.0001629
    2  -0.0000120   0.0001298  -0.0000164   0.0000392   0.0000077  -0.0000791
    3   0.0004079  -0.0002663  -0.0000717  -0.0000099   0.0000823   0.0003722
            7           8           9          10          11          12
    1   0.0001399  -0.0002131   0.0000504   0.0000767   0.0002757  -0.0004713
    2   0.0000027   0.0001870  -0.0000496   0.0001932  -0.0002277  -0.0010411
    3  -0.0001420  -0.0002335   0.0000690  -0.0001825   0.0000662  -0.0002211
           13          14          15          16          17          18
    1   0.0004098  -0.0002448  -0.0002548   0.0000376   0.0004464  -0.0004295
    2   0.0005056  -0.0002343   0.0004540  -0.0000218  -0.0004490   0.0000937
    3  -0.0002029   0.0001433   0.0002380   0.0000194  -0.0004285   0.0002162
           19          20          21          22
    1   0.0003536  -0.0000717  -0.0002114  -0.0001381
    2  -0.0000276  -0.0000608   0.0007684  -0.0001618
    3  -0.0002284   0.0000359   0.0003366  -0.0000003
 Max gradient component =       1.041E-03
 RMS gradient           =       2.765E-04
 Gradient time:  CPU 189.46 s  wall 31.80 s
 Geometry Optimization Parameters
   NAtoms,    NIC,     NZ,  NCons,   NDum,   NFix, NCnnct, MaxDiis
       22     155      22       0       0       0       0       0

 Cartesian Hessian Update
 Hessian updated using BFGS update


** GEOMETRY OPTIMIZATION IN DELOCALIZED INTERNAL COORDINATES **
   Searching for a Minimum

   Optimization Cycle:  13

                       Coordinates (Angstroms)
     ATOM                X               Y               Z
      1  C        -0.0042110489    0.0165197508   -0.0018554325
      2  C        -0.0608109777   -0.4546056704    1.3103322702
      3  H         0.8396921636   -0.8308538221    1.7788342444
      4  C        -1.2466198469   -0.4439459484    2.0395610560
      5  Cl       -1.2315505631   -1.0475003579    3.6778404530
      6  C        -2.4142734235    0.0472641691    1.4496931072
      7  Cl       -3.9304806928    0.0845103784    2.3110499620
      8  C        -2.3810239940    0.5180522684    0.1397365509
      9  H        -3.2847960003    0.8944397310   -0.3186483588
     10  C        -1.1878891123    0.4995810189   -0.5718951394
     11  Cl       -1.1958713696    1.0936158308   -2.2217267202
     12  C         1.2838229861   -0.0183557822   -0.7519326378
     13  C         2.1601432241    1.0738176533   -0.7763725554
     14  Cl        1.7584244892    2.5428696801    0.0964708267
     15  C         3.3605854406    1.0373947818   -1.4789541342
     16  H         4.0204928305    1.8936825103   -1.4808662846
     17  C         3.6909645138   -0.1200180288   -2.1752105137
     18  Cl        5.1979363195   -0.1718958362   -3.0706864470
     19  C         2.8511812554   -1.2285626330   -2.1729238649
     20  H         3.1219957550   -2.1227866620   -2.7189300337
     21  C         1.6578352480   -1.1638861575   -1.4605323011
     22  H         0.9921787331   -2.0196362139   -1.4595297298
   Point Group: c1    Number of degrees of freedom:    60


   Energy is  -2761.520795846

 Hessian updated using BFGS update

 60 Hessian modes will be used to form the next step
  Hessian Eigenvalues:
     0.002074    0.017991    0.019670    0.021916    0.023252    0.023675
     0.023832    0.023960    0.024029    0.024091    0.024126    0.024140
     0.024152    0.024188    0.024235    0.024345    0.024830    0.028945
     0.029622    0.159410    0.159904    0.160231    0.160703    0.161405
     0.216908    0.226842    0.231949    0.235390    0.239370    0.246182
     0.248832    0.250049    0.250284    0.252063    0.259153    0.267428
     0.275877    0.299950    0.300796    0.301103    0.305484    0.312638
     0.354940    0.356629    0.356682    0.356881    0.357473    0.365912
     0.430190    0.430648    0.433807    0.452776    0.470190    0.471061
     0.474849    0.478523    0.480594    0.483706    0.489671    0.499162

 Minimum search - taking simple RFO step
 Searching for Lamda that Minimizes Along All modes
 Value Taken    Lamda =  -0.00005958
 Step Taken.  Stepsize is  0.115085

                             Maximum     Tolerance    Cnvgd?
         Gradient           0.001398      0.000300      NO
         Displacement       0.098361      0.001200      NO
         Energy change     -0.000014      0.000001      NO


 New Cartesian Coordinates Obtained by Inverse Iteration

 Displacement from previous Coordinates is:  0.432008
 ----------------------------------------------------------------
             Standard Nuclear Orientation (Angstroms)
    I     Atom           X                Y                Z
 ----------------------------------------------------------------
    1      C      -0.0053796070     0.0318626086    -0.0042704881
    2      C      -0.0648079006    -0.4737351029     1.2955319462
    3      H       0.8332236705    -0.8677361373     1.7542200550
    4      C      -1.2500443249    -0.4767097579     2.0257730839
    5      Cl     -1.2389185673    -1.1301747618     3.6445295376
    6      C      -2.4150304804     0.0369800492     1.4505718304
    7      Cl     -3.9305840086     0.0595148749     2.3138934118
    8      C      -2.3792720297     0.5425161666     0.1538929658
    9      H      -3.2811609008     0.9363377683    -0.2938503583
   10      C      -1.1874007240     0.5362197845    -0.5594731765
   11      Cl     -1.1978883805     1.1731183648    -2.1935620326
   12      C       1.2819407753    -0.0039282575    -0.7557090278
   13      C       2.1496444018     1.0937173310    -0.8106896607
   14      Cl      1.7392296352     2.5861246737     0.0169637977
   15      C       3.3522200954     1.0454039490    -1.5091432800
   16      H       4.0050373082     1.9066733252    -1.5353791236
   17      C       3.6944313182    -0.1291825874    -2.1690240283
   18      Cl      5.2069267447    -0.1965523984    -3.0562123640
   19      C       2.8636222973    -1.2437415030    -2.1363860001
   20      H       3.1437922613    -2.1513608541    -2.6547610030
   21      C       1.6683223959    -1.1675466809    -1.4291124138
   22      H       1.0098219496    -2.0281001943    -1.4043493545
 ----------------------------------------------------------------
 Nuclear Repulsion Energy =        1696.88733258 hartrees
 There are       81 alpha and       81 beta electrons
 Applying Cartesian multipole field
    Component          Value
    ---------          -----
     (2,0,0)        1.00000E-12
     (0,2,0)        2.00000E-11
     (0,0,2)       -3.00000E-11
 Nucleus-field energy     =    -0.0000000567 hartrees
 Requested basis set is 6-311++G(d,p)
 There are 162 shells and 449 basis functions
 A cutoff of  1.0D-15 yielded  10103 shell pairs
 There are     84010 function pairs (     90253 Cartesian)
 Smallest overlap matrix eigenvalue = 2.28E-07
 Linear dependence detected in AO basis
 Number of orthogonalized atomic orbitals = 446
 Maximum deviation from orthogonality = 2.722E-10
 Guess from superposition of atomic densities
 Warning:  Energy on first SCF cycle will be non-variational
 SAD guess density has 162.000000 electrons

 -----------------------------------------------------------------------
  General SCF calculation program by
  Eric Jon Sundstrom, Paul Horn, Yuezhi Mao, Dmitri Zuev, Alec White,
  David Stuck, Shaama M.S., Shane Yost, Joonho Lee, David Small,
  Daniel Levine, Susi Lehtola, Hugh Burton, Evgeny Epifanovsky,
  Bang C. Huynh
 -----------------------------------------------------------------------
 Exchange:     0.2000 Hartree-Fock + 0.0800 Slater + 0.7200 B88
 Correlation:  0.1900 VWN1RPA + 0.8100 LYP
 Using SG-1 standard quadrature grid
 using 6 threads for integral computing
 -------------------------------------------------------
 OpenMP Integral computing Module                
 Release: version 2.0, May 2017, Q-Chem Inc. Pleasanton 
 -------------------------------------------------------
 A restricted SCF calculation will be
 performed using DIIS
 SCF converges when DIIS error is below 1.0e-08
 ---------------------------------------
  Cycle       Energy         DIIS error
 ---------------------------------------
    1   -2765.4915892162      2.91e-02  
    2   -2761.3770315621      2.36e-03  
    3   -2761.2932782970      2.89e-03  
    4   -2761.5097860525      6.22e-04  
    5   -2761.5180545889      3.22e-04  
    6   -2761.5205622613      1.03e-04  
    7   -2761.5208004420      3.40e-05  
    8   -2761.5208273139      1.19e-05  
    9   -2761.5208308986      2.39e-06  
   10   -2761.5208310296      9.90e-07  
   11   -2761.5208310532      1.65e-07  
   12   -2761.5208310539      8.51e-08  
   13   -2761.5208310541      4.01e-08  
   14   -2761.5208310543      1.09e-08  
   15   -2761.5208310541      4.79e-09  Convergence criterion met
 ---------------------------------------
 SCF time:   CPU 641.23s  wall 113.00s 
 SCF   energy in the final basis set =    -2761.5208310541
 Total energy in the final basis set =    -2761.5208310541

 --------------------------------------------------------------

                    Orbital Energies (a.u.)
 --------------------------------------------------------------

 Alpha MOs
 -- Occupied --
********-101.5747-101.5726-101.5710-101.5709 -10.2727 -10.2693 -10.2681
-10.2669 -10.2643 -10.2306 -10.2260 -10.2203 -10.2199 -10.2148 -10.2142
-10.2105  -9.4905  -9.4892  -9.4873  -9.4856  -9.4856  -7.2554  -7.2540
 -7.2519  -7.2503  -7.2502  -7.2454  -7.2447  -7.2440  -7.2436  -7.2421
 -7.2417  -7.2405  -7.2403  -7.2401  -7.2400  -0.9471  -0.9302  -0.9052
 -0.8916  -0.8801  -0.8541  -0.8413  -0.7984  -0.7730  -0.7597  -0.7347
 -0.6608  -0.6474  -0.6371  -0.6061  -0.5551  -0.5334  -0.5223  -0.5173
 -0.4946  -0.4843  -0.4643  -0.4628  -0.4611  -0.4460  -0.4337  -0.4292
 -0.4112  -0.4029  -0.3967  -0.3902  -0.3795  -0.3669  -0.3486  -0.3419
 -0.3381  -0.3348  -0.3325  -0.3303  -0.3273  -0.2843  -0.2824  -0.2698
 -0.2639
 -- Virtual --
 -0.0607  -0.0551  -0.0475  -0.0447  -0.0293  -0.0187  -0.0098  -0.0007
  0.0039   0.0075   0.0119   0.0163   0.0238   0.0287   0.0353   0.0446
  0.0473   0.0487   0.0534   0.0578   0.0654   0.0670   0.0778   0.0810
  0.0838   0.0861   0.0892   0.0950   0.0960   0.1007   0.1048   0.1066
  0.1091   0.1116   0.1133   0.1159   0.1181   0.1196   0.1223   0.1244
  0.1281   0.1293   0.1319   0.1350   0.1375   0.1424   0.1452   0.1503
  0.1538   0.1567   0.1622   0.1709   0.1739   0.1792   0.1805   0.1825
  0.1911   0.1975   0.1997   0.2016   0.2103   0.2135   0.2177   0.2222
  0.2259   0.2292   0.2351   0.2390   0.2449   0.2479   0.2505   0.2522
  0.2554   0.2597   0.2613   0.2669   0.2712   0.2736   0.2763   0.2804
  0.2838   0.2886   0.2900   0.2926   0.2971   0.3088   0.3116   0.3128
  0.3158   0.3307   0.3378   0.3407   0.3506   0.3619   0.3793   0.4100
  0.4208   0.4252   0.4391   0.4439   0.4455   0.4527   0.4553   0.4597
  0.4652   0.4765   0.4792   0.4863   0.4916   0.4979   0.5039   0.5121
  0.5166   0.5347   0.5443   0.5489   0.5552   0.5627   0.5681   0.5757
  0.5809   0.5826   0.5862   0.5970   0.6115   0.6164   0.6205   0.6318
  0.6370   0.6427   0.6537   0.6577   0.6609   0.6647   0.6790   0.6937
  0.6986   0.7013   0.7123   0.7163   0.7217   0.7385   0.7467   0.7829
  0.7963   0.7995   0.8143   0.8266   0.8321   0.8370   0.8417   0.8438
  0.8446   0.8492   0.8517   0.8551   0.8566   0.8597   0.8649   0.8722
  0.8748   0.8805   0.8843   0.8868   0.9014   0.9068   0.9092   0.9154
  0.9219   0.9303   0.9384   0.9417   0.9469   0.9531   0.9566   0.9602
  0.9722   0.9760   0.9816   0.9848   0.9922   1.0024   1.0137   1.0191
  1.0308   1.0419   1.0749   1.1086   1.1243   1.1316   1.1520   1.1811
  1.1933   1.2166   1.2206   1.2302   1.2395   1.2404   1.2552   1.2706
  1.2745   1.2882   1.3031   1.3153   1.3282   1.3375   1.3589   1.3991
  1.4107   1.4426   1.4821   1.4884   1.5187   1.5445   1.5496   1.5535
  1.5631   1.5727   1.5810   1.6029   1.6160   1.6495   1.6604   1.6864
  1.6951   1.7149   1.7291   1.7541   1.7570   1.7771   1.8161   1.8302
  1.8376   1.8570   1.8661   1.8969   1.9265   1.9285   1.9303   1.9493
  1.9621   1.9897   1.9943   2.0090   2.0267   2.0319   2.0521   2.0609
  2.0872   2.1170   2.1312   2.1378   2.2004   2.2278   2.2338   2.2359
  2.2561   2.2655   2.2740   2.2864   2.2960   2.3120   2.3469   2.3560
  2.3814   2.4150   2.4302   2.4365   2.4524   2.4888   2.4908   2.5045
  2.5193   2.5369   2.5474   2.5566   2.5752   2.5983   2.6019   2.6271
  2.6733   2.6878   2.6904   2.7062   2.7131   2.7244   2.7397   2.7461
  2.7487   2.7637   2.7780   2.7806   2.8254   2.8341   2.8408   2.8435
  2.8776   2.8986   2.9845   2.9892   3.0634   3.0917   3.0926   3.1217
  3.1245   3.1371   3.1578   3.2071   3.2425   3.2803   3.3233   3.3504
  3.4304   3.5034   3.5387   3.5495   3.6303   3.7299   3.7857   3.8167
  3.8552   3.9305   4.0638   4.1209   4.1253   4.3359   4.8052   4.8135
  9.7611   9.7717   9.7977   9.8153   9.8367  23.3932  23.5494  23.8274
 23.8621  23.8865  23.9152  23.9517  24.0216  24.0509  24.0614  24.1088
 24.1486  25.7798  25.8190  25.8560  25.8622  25.9581  26.0831  26.1234
 26.1446  26.2774  26.3771  26.5092  26.5868  26.6621  26.7748  26.8515
215.7525 215.7642 215.7940 215.8195 215.8399
 --------------------------------------------------------------

          Ground-State Mulliken Net Atomic Charges

     Atom                 Charge (a.u.)
  ----------------------------------------
      1 C                     0.468953
      2 C                    -1.005170
      3 H                     0.227774
      4 C                     0.169496
      5 Cl                    0.587489
      6 C                    -0.009314
      7 Cl                    0.523311
      8 C                    -0.486012
      9 H                     0.231853
     10 C                    -1.066589
     11 Cl                    0.435177
     12 C                     0.702119
     13 C                    -1.258935
     14 Cl                    0.408224
     15 C                    -0.332445
     16 H                     0.227609
     17 C                     0.503951
     18 Cl                    0.468950
     19 C                    -0.682532
     20 H                     0.201335
     21 C                    -0.509573
     22 H                     0.194328
  ----------------------------------------
  Sum of atomic charges =     0.000000

 -----------------------------------------------------------------
                    Cartesian Multipole Moments
 -----------------------------------------------------------------
    Charge (ESU x 10^10)
                -0.0000
    Dipole Moment (Debye)
         X       0.2980      Y      -1.1814      Z      -0.6479
       Tot       1.3799
    Quadrupole Moments (Debye-Ang)
        XX    -134.8050     XY      -2.1500     YY    -130.3418
        XZ       3.7092     YZ       2.3402     ZZ    -137.5867
    Octopole Moments (Debye-Ang^2)
       XXX    -185.9258    XXY     -16.9317    XYY     -43.0620
       YYY     -94.1863    XXZ      20.0249    XYZ      -0.0178
       YYZ       8.4689    XZZ     -51.3153    YZZ     -34.5848
       ZZZ      54.4678
    Hexadecapole Moments (Debye-Ang^3)
      XXXX   -5916.3328   XXXY     -64.0706   XXYY   -1136.3443
      XYYY     -99.0524   YYYY   -1100.7391   XXXZ    1588.4745
      XXYZ      64.8711   XYYZ     493.0775   YYYZ     238.3629
      XXZZ   -1592.2281   XYZZ     -44.8727   YYZZ    -740.8103
      XZZZ    1583.2555   YZZZ     203.3853   ZZZZ   -3472.1247
 -----------------------------------------------------------------
 Calculating analytic gradient of the SCF energy
 Gradient of SCF Energy
            1           2           3           4           5           6
    1   0.0003565  -0.0000016   0.0000038  -0.0000763   0.0000038  -0.0000502
    2   0.0000301   0.0000956  -0.0000043   0.0000444   0.0000082  -0.0000640
    3   0.0000553  -0.0001328   0.0000525   0.0000620  -0.0000493   0.0002389
            7           8           9          10          11          12
    1   0.0000755   0.0001046  -0.0000135  -0.0001916   0.0000295  -0.0004265
    2  -0.0000045   0.0000179  -0.0000100  -0.0000716  -0.0000297  -0.0004801
    3  -0.0000435  -0.0002363   0.0000233   0.0001648  -0.0000725  -0.0000529
           13          14          15          16          17          18
    1   0.0003923  -0.0000315  -0.0002351   0.0000118  -0.0000131  -0.0000273
    2   0.0001509   0.0000297   0.0002561  -0.0000318  -0.0003284   0.0000339
    3  -0.0000905  -0.0000502   0.0002439  -0.0000402  -0.0001401   0.0000303
           19          20          21          22
    1   0.0002148  -0.0000152  -0.0000800  -0.0000306
    2   0.0000757  -0.0000011   0.0002924  -0.0000095
    3  -0.0001043   0.0000304   0.0001435  -0.0000325
 Max gradient component =       4.801E-04
 RMS gradient           =       1.501E-04
 Gradient time:  CPU 189.57 s  wall 31.81 s
 Geometry Optimization Parameters
   NAtoms,    NIC,     NZ,  NCons,   NDum,   NFix, NCnnct, MaxDiis
       22     155      22       0       0       0       0       0

 Cartesian Hessian Update
 Hessian updated using BFGS update


** GEOMETRY OPTIMIZATION IN DELOCALIZED INTERNAL COORDINATES **
   Searching for a Minimum

   Optimization Cycle:  14

                       Coordinates (Angstroms)
     ATOM                X               Y               Z
      1  C        -0.0053796070    0.0318626086   -0.0042704881
      2  C        -0.0648079006   -0.4737351029    1.2955319462
      3  H         0.8332236705   -0.8677361373    1.7542200550
      4  C        -1.2500443249   -0.4767097579    2.0257730839
      5  Cl       -1.2389185673   -1.1301747618    3.6445295376
      6  C        -2.4150304804    0.0369800492    1.4505718304
      7  Cl       -3.9305840086    0.0595148749    2.3138934118
      8  C        -2.3792720297    0.5425161666    0.1538929658
      9  H        -3.2811609008    0.9363377683   -0.2938503583
     10  C        -1.1874007240    0.5362197845   -0.5594731765
     11  Cl       -1.1978883805    1.1731183648   -2.1935620326
     12  C         1.2819407753   -0.0039282575   -0.7557090278
     13  C         2.1496444018    1.0937173310   -0.8106896607
     14  Cl        1.7392296352    2.5861246737    0.0169637977
     15  C         3.3522200954    1.0454039490   -1.5091432800
     16  H         4.0050373082    1.9066733252   -1.5353791236
     17  C         3.6944313182   -0.1291825874   -2.1690240283
     18  Cl        5.2069267447   -0.1965523984   -3.0562123640
     19  C         2.8636222973   -1.2437415030   -2.1363860001
     20  H         3.1437922613   -2.1513608541   -2.6547610030
     21  C         1.6683223959   -1.1675466809   -1.4291124138
     22  H         1.0098219496   -2.0281001943   -1.4043493545
   Point Group: c1    Number of degrees of freedom:    60


   Energy is  -2761.520831054

 Hessian updated using BFGS update

 60 Hessian modes will be used to form the next step
  Hessian Eigenvalues:
     0.001409    0.019465    0.019717    0.022054    0.023371    0.023683
     0.023832    0.024023    0.024055    0.024092    0.024131    0.024143
     0.024153    0.024221    0.024274    0.024374    0.024815    0.029110
     0.029752    0.159052    0.159925    0.160639    0.160809    0.161405
     0.220124    0.226104    0.230267    0.235399    0.239180    0.246381
     0.249286    0.250082    0.250297    0.251958    0.258847    0.266214
     0.278480    0.299721    0.300828    0.301147    0.304654    0.313037
     0.354801    0.356636    0.356689    0.356936    0.357523    0.364287
     0.430189    0.430350    0.433634    0.446794    0.469956    0.471077
     0.475236    0.477886    0.480017    0.484167    0.488852    0.508774

 Minimum search - taking simple RFO step
 Searching for Lamda that Minimizes Along All modes
 Value Taken    Lamda =  -0.00001258
 Step Taken.  Stepsize is  0.087282

                             Maximum     Tolerance    Cnvgd?
         Gradient           0.000374      0.000300      NO
         Displacement       0.075278      0.001200      NO
         Energy change     -0.000035      0.000001      NO


 New Cartesian Coordinates Obtained by Inverse Iteration

 Displacement from previous Coordinates is:  0.306349
 ----------------------------------------------------------------
             Standard Nuclear Orientation (Angstroms)
    I     Atom           X                Y                Z
 ----------------------------------------------------------------
    1      C      -0.0056400920     0.0363629866    -0.0047320005
    2      C      -0.0695030025    -0.4929969504     1.2855308501
    3      H       0.8252956570    -0.9025035752     1.7369094670
    4      C      -1.2546642830    -0.4996217769     2.0159107403
    5      Cl     -1.2493007010    -1.1843985762     3.6217462986
    6      C      -2.4151425414     0.0346420600     1.4506432171
    7      Cl     -3.9304982345     0.0541125508     2.3146654638
    8      C      -2.3750352783     0.5638392600     0.1636583156
    9      H      -3.2737031263     0.9729647219    -0.2768978821
   10      C      -1.1835429190     0.5605783037    -0.5503483797
   11      Cl     -1.1908906595     1.2248843483    -2.1733347055
   12      C       1.2817905971     0.0002118399    -0.7561997991
   13      C       2.1392004569     1.1043054179    -0.8339063919
   14      Cl      1.7196607965     2.6078565686    -0.0319144001
   15      C       3.3416463138     1.0527600454    -1.5326795359
   16      H       3.9864032146     1.9193680490    -1.5766311710
   17      C       3.6948816858    -0.1318115198    -2.1679753536
   18      Cl      5.2076414943    -0.2033326581    -3.0548339704
   19      C       2.8752356048    -1.2536891774    -2.1108451567
   20      H       3.1642465862    -2.1692494847    -2.6100424224
   21      C       1.6797463086    -1.1741590790    -1.4045240996
   22      H       1.0298980513    -2.0404226939    -1.3607447670
 ----------------------------------------------------------------
 Nuclear Repulsion Energy =        1697.08242303 hartrees
 There are       81 alpha and       81 beta electrons
 Applying Cartesian multipole field
    Component          Value
    ---------          -----
     (2,0,0)        1.00000E-12
     (0,2,0)        2.00000E-11
     (0,0,2)       -3.00000E-11
 Nucleus-field energy     =    -0.0000000556 hartrees
 Requested basis set is 6-311++G(d,p)
 There are 162 shells and 449 basis functions
 A cutoff of  1.0D-15 yielded  10108 shell pairs
 There are     84023 function pairs (     90272 Cartesian)
 Smallest overlap matrix eigenvalue = 2.34E-07
 Linear dependence detected in AO basis
 Number of orthogonalized atomic orbitals = 446
 Maximum deviation from orthogonality = 5.391E-10
 Guess from superposition of atomic densities
 Warning:  Energy on first SCF cycle will be non-variational
 SAD guess density has 162.000000 electrons

 -----------------------------------------------------------------------
  General SCF calculation program by
  Eric Jon Sundstrom, Paul Horn, Yuezhi Mao, Dmitri Zuev, Alec White,
  David Stuck, Shaama M.S., Shane Yost, Joonho Lee, David Small,
  Daniel Levine, Susi Lehtola, Hugh Burton, Evgeny Epifanovsky,
  Bang C. Huynh
 -----------------------------------------------------------------------
 Exchange:     0.2000 Hartree-Fock + 0.0800 Slater + 0.7200 B88
 Correlation:  0.1900 VWN1RPA + 0.8100 LYP
 Using SG-1 standard quadrature grid
 using 6 threads for integral computing
 -------------------------------------------------------
 OpenMP Integral computing Module                
 Release: version 2.0, May 2017, Q-Chem Inc. Pleasanton 
 -------------------------------------------------------
 A restricted SCF calculation will be
 performed using DIIS
 SCF converges when DIIS error is below 1.0e-08
 ---------------------------------------
  Cycle       Energy         DIIS error
 ---------------------------------------
    1   -2765.4918367455      2.91e-02  
    2   -2761.3771279562      2.36e-03  
    3   -2761.2933993396      2.89e-03  
    4   -2761.5098315120      6.21e-04  
    5   -2761.5180827679      3.21e-04  
    6   -2761.5205705602      1.03e-04  
    7   -2761.5208093075      3.41e-05  
    8   -2761.5208362871      1.20e-05  
    9   -2761.5208398930      2.40e-06  
   10   -2761.5208400251      9.92e-07  
   11   -2761.5208400490      1.70e-07  
   12   -2761.5208400495      9.30e-08  
   13   -2761.5208400498      4.19e-08  
   14   -2761.5208400496      1.12e-08  
   15   -2761.5208400498      4.58e-09  Convergence criterion met
 ---------------------------------------
 SCF time:   CPU 641.24s  wall 113.00s 
 SCF   energy in the final basis set =    -2761.5208400498
 Total energy in the final basis set =    -2761.5208400498

 --------------------------------------------------------------

                    Orbital Energies (a.u.)
 --------------------------------------------------------------

 Alpha MOs
 -- Occupied --
********-101.5748-101.5725-101.5710-101.5708 -10.2727 -10.2694 -10.2681
-10.2669 -10.2643 -10.2307 -10.2261 -10.2203 -10.2199 -10.2148 -10.2143
-10.2105  -9.4905  -9.4893  -9.4872  -9.4856  -9.4855  -7.2554  -7.2541
 -7.2518  -7.2502  -7.2502  -7.2454  -7.2447  -7.2440  -7.2436  -7.2419
 -7.2416  -7.2404  -7.2403  -7.2401  -7.2399  -0.9471  -0.9302  -0.9052
 -0.8915  -0.8801  -0.8543  -0.8412  -0.7984  -0.7729  -0.7597  -0.7347
 -0.6610  -0.6470  -0.6374  -0.6060  -0.5551  -0.5335  -0.5222  -0.5171
 -0.4947  -0.4843  -0.4643  -0.4628  -0.4611  -0.4460  -0.4338  -0.4292
 -0.4112  -0.4030  -0.3968  -0.3902  -0.3795  -0.3669  -0.3485  -0.3417
 -0.3380  -0.3348  -0.3324  -0.3305  -0.3273  -0.2847  -0.2824  -0.2700
 -0.2635
 -- Virtual --
 -0.0607  -0.0563  -0.0462  -0.0448  -0.0292  -0.0187  -0.0098  -0.0007
  0.0039   0.0076   0.0119   0.0163   0.0238   0.0287   0.0354   0.0444
  0.0473   0.0483   0.0539   0.0579   0.0655   0.0670   0.0778   0.0807
  0.0836   0.0865   0.0892   0.0951   0.0958   0.1007   0.1050   0.1064
  0.1093   0.1114   0.1134   0.1161   0.1184   0.1195   0.1223   0.1241
  0.1283   0.1294   0.1320   0.1352   0.1376   0.1425   0.1454   0.1502
  0.1541   0.1566   0.1623   0.1709   0.1735   0.1794   0.1804   0.1827
  0.1909   0.1969   0.1997   0.2016   0.2109   0.2142   0.2177   0.2223
  0.2263   0.2295   0.2354   0.2391   0.2444   0.2482   0.2501   0.2526
  0.2551   0.2603   0.2610   0.2669   0.2714   0.2734   0.2761   0.2795
  0.2847   0.2888   0.2909   0.2925   0.2970   0.3091   0.3114   0.3127
  0.3161   0.3290   0.3374   0.3403   0.3505   0.3600   0.3783   0.4102
  0.4209   0.4243   0.4373   0.4433   0.4454   0.4524   0.4556   0.4608
  0.4662   0.4761   0.4791   0.4862   0.4916   0.4992   0.5058   0.5109
  0.5165   0.5344   0.5446   0.5490   0.5557   0.5601   0.5689   0.5757
  0.5803   0.5827   0.5874   0.5974   0.6107   0.6161   0.6201   0.6314
  0.6362   0.6412   0.6544   0.6575   0.6622   0.6638   0.6780   0.6943
  0.6980   0.7006   0.7104   0.7154   0.7221   0.7386   0.7442   0.7840
  0.7963   0.8001   0.8129   0.8256   0.8317   0.8366   0.8418   0.8438
  0.8444   0.8494   0.8521   0.8545   0.8562   0.8597   0.8647   0.8729
  0.8751   0.8807   0.8842   0.8868   0.9020   0.9059   0.9095   0.9145
  0.9216   0.9295   0.9363   0.9423   0.9465   0.9530   0.9573   0.9610
  0.9741   0.9763   0.9808   0.9839   0.9924   1.0019   1.0142   1.0178
  1.0301   1.0420   1.0737   1.1078   1.1228   1.1363   1.1501   1.1792
  1.1916   1.2170   1.2205   1.2300   1.2380   1.2414   1.2551   1.2691
  1.2744   1.2866   1.3021   1.3152   1.3250   1.3363   1.3586   1.3973
  1.4124   1.4439   1.4825   1.4902   1.5177   1.5432   1.5498   1.5531
  1.5647   1.5728   1.5798   1.6026   1.6138   1.6494   1.6605   1.6865
  1.6942   1.7132   1.7276   1.7504   1.7589   1.7761   1.8177   1.8310
  1.8382   1.8569   1.8665   1.8965   1.9262   1.9278   1.9305   1.9493
  1.9621   1.9891   1.9940   2.0068   2.0238   2.0320   2.0517   2.0618
  2.0867   2.1167   2.1310   2.1376   2.2013   2.2272   2.2342   2.2356
  2.2574   2.2666   2.2757   2.2860   2.2970   2.3127   2.3446   2.3551
  2.3821   2.4150   2.4303   2.4369   2.4524   2.4877   2.4920   2.5052
  2.5194   2.5382   2.5474   2.5572   2.5748   2.5978   2.6025   2.6279
  2.6721   2.6872   2.6903   2.7057   2.7130   2.7237   2.7401   2.7459
  2.7494   2.7655   2.7782   2.7797   2.8248   2.8349   2.8419   2.8453
  2.8752   2.8992   2.9835   2.9897   3.0623   3.0903   3.0909   3.1203
  3.1246   3.1384   3.1579   3.2075   3.2415   3.2768   3.3238   3.3497
  3.4298   3.5020   3.5384   3.5474   3.6290   3.7287   3.7855   3.8174
  3.8545   3.9292   4.0635   4.1205   4.1251   4.3376   4.8038   4.8154
  9.7607   9.7714   9.7975   9.8109   9.8361  23.3918  23.5489  23.8274
 23.8618  23.8869  23.9156  23.9515  24.0213  24.0510  24.0611  24.1086
 24.1477  25.7798  25.8191  25.8618  25.8639  25.9609  26.0828  26.1235
 26.1450  26.2749  26.3821  26.5091  26.5863  26.6658  26.7748  26.8468
215.7521 215.7637 215.7938 215.8139 215.8396
 --------------------------------------------------------------

          Ground-State Mulliken Net Atomic Charges

     Atom                 Charge (a.u.)
  ----------------------------------------
      1 C                     0.476271
      2 C                    -1.014532
      3 H                     0.227223
      4 C                     0.172233
      5 Cl                    0.586943
      6 C                    -0.004776
      7 Cl                    0.521297
      8 C                    -0.513128
      9 H                     0.230578
     10 C                    -1.045624
     11 Cl                    0.437649
     12 C                     0.703449
     13 C                    -1.244917
     14 Cl                    0.410798
     15 C                    -0.350704
     16 H                     0.226464
     17 C                     0.494162
     18 Cl                    0.466940
     19 C                    -0.670242
     20 H                     0.201515
     21 C                    -0.505505
     22 H                     0.193905
  ----------------------------------------
  Sum of atomic charges =     0.000000

 -----------------------------------------------------------------
                    Cartesian Multipole Moments
 -----------------------------------------------------------------
    Charge (ESU x 10^10)
                 0.0000
    Dipole Moment (Debye)
         X       0.3085      Y      -1.1805      Z      -0.6270
       Tot       1.3718
    Quadrupole Moments (Debye-Ang)
        XX    -134.8335     XY      -2.2669     YY    -130.2476
        XZ       3.6676     YZ       2.2639     ZZ    -137.6773
    Octopole Moments (Debye-Ang^2)
       XXX    -185.2137    XXY     -17.0979    XYY     -42.5604
       YYY     -94.7166    XXZ      20.5020    XYZ      -0.2822
       YYZ       9.0767    XZZ     -51.1694    YZZ     -34.2258
       ZZZ      56.5315
    Hexadecapole Moments (Debye-Ang^3)
      XXXX   -5913.6996   XXXY     -63.9191   XXYY   -1139.9350
      XYYY     -98.0908   YYYY   -1133.9417   XXXZ    1593.7132
      XXYZ      70.4050   XYYZ     494.6830   YYYZ     255.2046
      XXZZ   -1586.8422   XYZZ     -42.8636   YYZZ    -742.1212
      XZZZ    1590.0834   YZZZ     218.8337   ZZZZ   -3449.6459
 -----------------------------------------------------------------
 Calculating analytic gradient of the SCF energy
 Gradient of SCF Energy
            1           2           3           4           5           6
    1   0.0001203   0.0000386  -0.0000056  -0.0000838  -0.0000067   0.0000166
    2   0.0000083   0.0000841   0.0000183   0.0000672  -0.0000036  -0.0000570
    3   0.0000662  -0.0000960   0.0000651   0.0000473  -0.0000323   0.0001071
            7           8           9          10          11          12
    1   0.0000301   0.0001094  -0.0000189  -0.0001355   0.0000241  -0.0001382
    2  -0.0000019   0.0000010  -0.0000092  -0.0001207   0.0000178  -0.0001857
    3   0.0000030  -0.0001322   0.0000054   0.0001681  -0.0000740  -0.0000701
           13          14          15          16          17          18
    1   0.0001981  -0.0000363  -0.0001337  -0.0000018  -0.0000820   0.0000509
    2   0.0000117   0.0000462   0.0001259  -0.0000213  -0.0001827   0.0000110
    3  -0.0000225  -0.0000792   0.0001158  -0.0000349  -0.0000095  -0.0000213
           19          20          21          22
    1   0.0001404  -0.0000068  -0.0000902   0.0000109
    2   0.0000708   0.0000037   0.0001000   0.0000160
    3  -0.0000451   0.0000134   0.0000571  -0.0000314
 Max gradient component =       1.981E-04
 RMS gradient           =       7.974E-05
 Gradient time:  CPU 189.22 s  wall 31.76 s
 Geometry Optimization Parameters
   NAtoms,    NIC,     NZ,  NCons,   NDum,   NFix, NCnnct, MaxDiis
       22     155      22       0       0       0       0       0

 Cartesian Hessian Update
 Hessian updated using BFGS update


** GEOMETRY OPTIMIZATION IN DELOCALIZED INTERNAL COORDINATES **
   Searching for a Minimum

   Optimization Cycle:  15

                       Coordinates (Angstroms)
     ATOM                X               Y               Z
      1  C        -0.0056400920    0.0363629866   -0.0047320005
      2  C        -0.0695030025   -0.4929969504    1.2855308501
      3  H         0.8252956570   -0.9025035752    1.7369094670
      4  C        -1.2546642830   -0.4996217769    2.0159107403
      5  Cl       -1.2493007010   -1.1843985762    3.6217462986
      6  C        -2.4151425414    0.0346420600    1.4506432171
      7  Cl       -3.9304982345    0.0541125508    2.3146654638
      8  C        -2.3750352783    0.5638392600    0.1636583156
      9  H        -3.2737031263    0.9729647219   -0.2768978821
     10  C        -1.1835429190    0.5605783037   -0.5503483797
     11  Cl       -1.1908906595    1.2248843483   -2.1733347055
     12  C         1.2817905971    0.0002118399   -0.7561997991
     13  C         2.1392004569    1.1043054179   -0.8339063919
     14  Cl        1.7196607965    2.6078565686   -0.0319144001
     15  C         3.3416463138    1.0527600454   -1.5326795359
     16  H         3.9864032146    1.9193680490   -1.5766311710
     17  C         3.6948816858   -0.1318115198   -2.1679753536
     18  Cl        5.2076414943   -0.2033326581   -3.0548339704
     19  C         2.8752356048   -1.2536891774   -2.1108451567
     20  H         3.1642465862   -2.1692494847   -2.6100424224
     21  C         1.6797463086   -1.1741590790   -1.4045240996
     22  H         1.0298980513   -2.0404226939   -1.3607447670
   Point Group: c1    Number of degrees of freedom:    60


   Energy is  -2761.520840050

 Hessian updated using BFGS update

 60 Hessian modes will be used to form the next step
  Hessian Eigenvalues:
     0.000697    0.019442    0.019766    0.022563    0.023226    0.023674
     0.023875    0.023942    0.024037    0.024092    0.024116    0.024137
     0.024151    0.024205    0.024234    0.024454    0.024834    0.028801
     0.030605    0.158378    0.159933    0.160412    0.160739    0.161508
     0.220068    0.225255    0.229646    0.235428    0.238945    0.246154
     0.248824    0.250017    0.250342    0.251815    0.258461    0.264919
     0.279145    0.299171    0.300958    0.301147    0.304325    0.313001
     0.354911    0.356640    0.356688    0.356979    0.357527    0.366414
     0.430190    0.431504    0.433473    0.442413    0.470343    0.471037
     0.474884    0.476991    0.479678    0.485145    0.488766    0.504802

 Minimum search - taking simple RFO step
 Searching for Lamda that Minimizes Along All modes
 Value Taken    Lamda =  -0.00000927
 Step Taken.  Stepsize is  0.105805

                             Maximum     Tolerance    Cnvgd?
         Gradient           0.000219      0.000300     YES
         Displacement       0.088730      0.001200      NO
         Energy change     -0.000009      0.000001      NO


 New Cartesian Coordinates Obtained by Inverse Iteration

 Displacement from previous Coordinates is:  0.359155
 ----------------------------------------------------------------
             Standard Nuclear Orientation (Angstroms)
    I     Atom           X                Y                Z
 ----------------------------------------------------------------
    1      C      -0.0059432045     0.0405276955    -0.0054284714
    2      C      -0.0758942909    -0.5170801247     1.2727251326
    3      H       0.8146412247    -0.9458973869     1.7144935590
    4      C      -1.2607453785    -0.5263530259     2.0035324237
    5      Cl     -1.2623444291    -1.2454471334     3.5943725048
    6      C      -2.4151826765     0.0332758605     1.4506215477
    7      Cl     -3.9302483336     0.0509145534     2.3153925052
    8      C      -2.3694631574     0.5894225736     0.1752988833
    9      H      -3.2639450876     1.0166811693    -0.2565279549
   10      C      -1.1783761873     0.5887451759    -0.5395447010
   11      Cl     -1.1819827014     1.2825522219    -2.1497645723
   12      C       1.2817439904     0.0040401186    -0.7563214154
   13      C       2.1264713453     1.1155824701    -0.8607351549
   14      Cl      1.6972137450     2.6299110978    -0.0852640671
   15      C       3.3282140165     1.0612603601    -1.5608826601
   16      H       3.9630540794     1.9338969029    -1.6255553931
   17      C       3.6946362295    -0.1337912010    -2.1680597445
   18      Cl      5.2066370766    -0.2087541407    -3.0559425052
   19      C       2.8895384443    -1.2643674317    -2.0806636699
   20      H       3.1896657916    -2.1885932107    -2.5568078545
   21      C       1.6943461118    -1.1818891849    -1.3744672040
   22      H       1.0556893215    -2.0549366993    -1.3070168710
 ----------------------------------------------------------------
 Nuclear Repulsion Energy =        1697.44786266 hartrees
 There are       81 alpha and       81 beta electrons
 Applying Cartesian multipole field
    Component          Value
    ---------          -----
     (2,0,0)        1.00000E-12
     (0,2,0)        2.00000E-11
     (0,0,2)       -3.00000E-11
 Nucleus-field energy     =    -0.0000000543 hartrees
 Requested basis set is 6-311++G(d,p)
 There are 162 shells and 449 basis functions
 A cutoff of  1.0D-15 yielded  10103 shell pairs
 There are     83955 function pairs (     90192 Cartesian)
 Smallest overlap matrix eigenvalue = 2.41E-07
 Linear dependence detected in AO basis
 Number of orthogonalized atomic orbitals = 446
 Maximum deviation from orthogonality = 3.835E-10
 Guess from superposition of atomic densities
 Warning:  Energy on first SCF cycle will be non-variational
 SAD guess density has 162.000000 electrons

 -----------------------------------------------------------------------
  General SCF calculation program by
  Eric Jon Sundstrom, Paul Horn, Yuezhi Mao, Dmitri Zuev, Alec White,
  David Stuck, Shaama M.S., Shane Yost, Joonho Lee, David Small,
  Daniel Levine, Susi Lehtola, Hugh Burton, Evgeny Epifanovsky,
  Bang C. Huynh
 -----------------------------------------------------------------------
 Exchange:     0.2000 Hartree-Fock + 0.0800 Slater + 0.7200 B88
 Correlation:  0.1900 VWN1RPA + 0.8100 LYP
 Using SG-1 standard quadrature grid
 using 6 threads for integral computing
 -------------------------------------------------------
 OpenMP Integral computing Module                
 Release: version 2.0, May 2017, Q-Chem Inc. Pleasanton 
 -------------------------------------------------------
 A restricted SCF calculation will be
 performed using DIIS
 SCF converges when DIIS error is below 1.0e-08
 ---------------------------------------
  Cycle       Energy         DIIS error
 ---------------------------------------
    1   -2765.4925717268      2.91e-02  
    2   -2761.3772078869      2.36e-03  
    3   -2761.2934149697      2.89e-03  
    4   -2761.5098729109      6.20e-04  
    5   -2761.5181080449      3.19e-04  
    6   -2761.5205727761      1.03e-04  
    7   -2761.5208119740      3.42e-05  
    8   -2761.5208390724      1.20e-05  
    9   -2761.5208427059      2.42e-06  
   10   -2761.5208428393      9.95e-07  
   11   -2761.5208428631      1.77e-07  
   12   -2761.5208428637      1.02e-07  
   13   -2761.5208428642      4.27e-08  
   14   -2761.5208428642      1.14e-08  
   15   -2761.5208428642      4.43e-09  Convergence criterion met
 ---------------------------------------
 SCF time:   CPU 641.75s  wall 114.00s 
 SCF   energy in the final basis set =    -2761.5208428642
 Total energy in the final basis set =    -2761.5208428642

 --------------------------------------------------------------

                    Orbital Energies (a.u.)
 --------------------------------------------------------------

 Alpha MOs
 -- Occupied --
********-101.5748-101.5723-101.5710-101.5707 -10.2726 -10.2694 -10.2681
-10.2669 -10.2643 -10.2308 -10.2262 -10.2202 -10.2199 -10.2148 -10.2144
-10.2105  -9.4905  -9.4893  -9.4870  -9.4856  -9.4854  -7.2553  -7.2542
 -7.2517  -7.2502  -7.2501  -7.2454  -7.2447  -7.2441  -7.2437  -7.2418
 -7.2415  -7.2403  -7.2403  -7.2401  -7.2398  -0.9471  -0.9303  -0.9052
 -0.8914  -0.8801  -0.8545  -0.8411  -0.7984  -0.7729  -0.7597  -0.7347
 -0.6613  -0.6465  -0.6377  -0.6060  -0.5551  -0.5337  -0.5221  -0.5168
 -0.4949  -0.4842  -0.4643  -0.4628  -0.4611  -0.4461  -0.4338  -0.4291
 -0.4112  -0.4030  -0.3969  -0.3903  -0.3796  -0.3669  -0.3484  -0.3415
 -0.3378  -0.3347  -0.3324  -0.3307  -0.3274  -0.2852  -0.2823  -0.2701
 -0.2630
 -- Virtual --
 -0.0608  -0.0576  -0.0452  -0.0446  -0.0290  -0.0186  -0.0098  -0.0007
  0.0039   0.0077   0.0120   0.0163   0.0238   0.0287   0.0355   0.0442
  0.0468   0.0482   0.0544   0.0580   0.0658   0.0670   0.0779   0.0803
  0.0835   0.0871   0.0891   0.0952   0.0957   0.1008   0.1051   0.1061
  0.1095   0.1112   0.1135   0.1163   0.1187   0.1194   0.1222   0.1238
  0.1285   0.1294   0.1321   0.1355   0.1376   0.1427   0.1456   0.1500
  0.1544   0.1566   0.1625   0.1707   0.1731   0.1795   0.1803   0.1832
  0.1908   0.1963   0.1995   0.2017   0.2114   0.2151   0.2178   0.2225
  0.2266   0.2300   0.2359   0.2393   0.2439   0.2484   0.2495   0.2532
  0.2549   0.2603   0.2611   0.2668   0.2717   0.2731   0.2758   0.2787
  0.2853   0.2894   0.2919   0.2922   0.2972   0.3092   0.3114   0.3122
  0.3166   0.3259   0.3358   0.3413   0.3504   0.3576   0.3772   0.4105
  0.4208   0.4235   0.4340   0.4431   0.4454   0.4521   0.4557   0.4622
  0.4676   0.4756   0.4792   0.4862   0.4916   0.5002   0.5079   0.5095
  0.5161   0.5342   0.5447   0.5496   0.5556   0.5580   0.5701   0.5755
  0.5794   0.5828   0.5887   0.5978   0.6095   0.6154   0.6199   0.6308
  0.6353   0.6395   0.6549   0.6571   0.6627   0.6644   0.6764   0.6950
  0.6961   0.7006   0.7073   0.7156   0.7227   0.7381   0.7425   0.7851
  0.7964   0.8012   0.8112   0.8246   0.8314   0.8363   0.8417   0.8437
  0.8443   0.8494   0.8524   0.8533   0.8561   0.8597   0.8644   0.8742
  0.8758   0.8806   0.8838   0.8868   0.9028   0.9043   0.9100   0.9136
  0.9215   0.9275   0.9344   0.9432   0.9459   0.9522   0.9582   0.9615
  0.9752   0.9776   0.9796   0.9833   0.9934   1.0018   1.0141   1.0173
  1.0296   1.0423   1.0718   1.1069   1.1213   1.1415   1.1467   1.1771
  1.1905   1.2175   1.2204   1.2293   1.2359   1.2431   1.2550   1.2668
  1.2747   1.2852   1.3012   1.3152   1.3210   1.3351   1.3584   1.3950
  1.4146   1.4448   1.4840   1.4923   1.5164   1.5416   1.5501   1.5526
  1.5666   1.5732   1.5784   1.6024   1.6115   1.6493   1.6608   1.6862
  1.6930   1.7109   1.7259   1.7467   1.7616   1.7753   1.8195   1.8318
  1.8399   1.8570   1.8676   1.8963   1.9255   1.9270   1.9310   1.9493
  1.9623   1.9880   1.9938   2.0039   2.0208   2.0321   2.0513   2.0619
  2.0861   2.1165   2.1306   2.1372   2.2022   2.2266   2.2344   2.2355
  2.2594   2.2675   2.2784   2.2855   2.2981   2.3129   2.3429   2.3536
  2.3827   2.4145   2.4302   2.4381   2.4518   2.4864   2.4931   2.5062
  2.5194   2.5401   2.5472   2.5582   2.5743   2.5968   2.6034   2.6291
  2.6705   2.6864   2.6902   2.7054   2.7148   2.7234   2.7406   2.7454
  2.7504   2.7678   2.7782   2.7791   2.8237   2.8349   2.8425   2.8493
  2.8714   2.8999   2.9822   2.9900   3.0609   3.0881   3.0884   3.1184
  3.1255   3.1398   3.1582   3.2078   3.2402   3.2730   3.3247   3.3490
  3.4289   3.5003   3.5380   3.5449   3.6276   3.7273   3.7853   3.8182
  3.8536   3.9277   4.0632   4.1201   4.1251   4.3405   4.8023   4.8175
  9.7601   9.7710   9.7970   9.8068   9.8357  23.3900  23.5483  23.8275
 23.8615  23.8873  23.9159  23.9512  24.0210  24.0510  24.0605  24.1081
 24.1465  25.7799  25.8193  25.8621  25.8745  25.9613  26.0825  26.1238
 26.1460  26.2742  26.3851  26.5085  26.5859  26.6714  26.7740  26.8405
215.7516 215.7632 215.7932 215.8085 215.8398
 --------------------------------------------------------------

          Ground-State Mulliken Net Atomic Charges

     Atom                 Charge (a.u.)
  ----------------------------------------
      1 C                     0.476974
      2 C                    -1.020422
      3 H                     0.226556
      4 C                     0.182851
      5 Cl                    0.586452
      6 C                     0.001766
      7 Cl                    0.519180
      8 C                    -0.545945
      9 H                     0.229063
     10 C                    -1.025280
     11 Cl                    0.439158
     12 C                     0.699256
     13 C                    -1.227825
     14 Cl                    0.411578
     15 C                    -0.375277
     16 H                     0.224972
     17 C                     0.483120
     18 Cl                    0.464477
     19 C                    -0.651033
     20 H                     0.201651
     21 C                    -0.494813
     22 H                     0.193540
  ----------------------------------------
  Sum of atomic charges =     0.000000

 -----------------------------------------------------------------
                    Cartesian Multipole Moments
 -----------------------------------------------------------------
    Charge (ESU x 10^10)
                -0.0000
    Dipole Moment (Debye)
         X       0.3231      Y      -1.1788      Z      -0.6033
       Tot       1.3631
    Quadrupole Moments (Debye-Ang)
        XX    -134.8606     XY      -2.4140     YY    -130.1315
        XZ       3.6147     YZ       2.1628     ZZ    -137.7837
    Octopole Moments (Debye-Ang^2)
       XXX    -184.2385    XXY     -17.3592    XYY     -41.9438
       YYY     -95.3840    XXZ      21.0443    XYZ      -0.5972
       YYZ       9.8218    XZZ     -50.9783    YZZ     -33.7888
       ZZZ      58.9357
    Hexadecapole Moments (Debye-Ang^3)
      XXXX   -5908.7371   XXXY     -63.9280   XXYY   -1143.6299
      XYYY     -96.9490   YYYY   -1171.7319   XXXZ    1599.7906
      XXYZ      76.5975   XYYZ     496.6370   YYYZ     273.7353
      XXZZ   -1580.4799   XYZZ     -40.4317   YYZZ    -743.8002
      XZZZ    1598.0725   YZZZ     236.0467   ZZZZ   -3424.6067
 -----------------------------------------------------------------
 Calculating analytic gradient of the SCF energy
 Gradient of SCF Energy
            1           2           3           4           5           6
    1  -0.0001141   0.0000769  -0.0000061  -0.0000649   0.0000063   0.0000574
    2  -0.0000071   0.0000326   0.0000318   0.0000593  -0.0000159   0.0000002
    3   0.0001390  -0.0000772   0.0000347   0.0000082   0.0000180  -0.0000003
            7           8           9          10          11          12
    1  -0.0000159   0.0000170  -0.0000089  -0.0000133   0.0000512   0.0001300
    2  -0.0000009  -0.0000075  -0.0000149  -0.0000807   0.0000350   0.0000248
    3   0.0000180  -0.0000291  -0.0000045   0.0000816  -0.0000313  -0.0001247
           13          14          15          16          17          18
    1  -0.0000462  -0.0000579   0.0000253  -0.0000152  -0.0000894   0.0000554
    2  -0.0000541   0.0000026   0.0000052  -0.0000039   0.0000105  -0.0000084
    3   0.0000285  -0.0000604  -0.0000140  -0.0000183   0.0000288  -0.0000238
           19          20          21          22
    1   0.0000433   0.0000026  -0.0000712   0.0000376
    2   0.0000149  -0.0000014  -0.0000294   0.0000072
    3  -0.0000004   0.0000033   0.0000235   0.0000004
 Max gradient component =       1.390E-04
 RMS gradient           =       4.762E-05
 Gradient time:  CPU 189.53 s  wall 31.81 s
 Geometry Optimization Parameters
   NAtoms,    NIC,     NZ,  NCons,   NDum,   NFix, NCnnct, MaxDiis
       22     155      22       0       0       0       0       0

 Cartesian Hessian Update
 Hessian updated using BFGS update


** GEOMETRY OPTIMIZATION IN DELOCALIZED INTERNAL COORDINATES **
   Searching for a Minimum

   Optimization Cycle:  16

                       Coordinates (Angstroms)
     ATOM                X               Y               Z
      1  C        -0.0059432045    0.0405276955   -0.0054284714
      2  C        -0.0758942909   -0.5170801247    1.2727251326
      3  H         0.8146412247   -0.9458973869    1.7144935590
      4  C        -1.2607453785   -0.5263530259    2.0035324237
      5  Cl       -1.2623444291   -1.2454471334    3.5943725048
      6  C        -2.4151826765    0.0332758605    1.4506215477
      7  Cl       -3.9302483336    0.0509145534    2.3153925052
      8  C        -2.3694631574    0.5894225736    0.1752988833
      9  H        -3.2639450876    1.0166811693   -0.2565279549
     10  C        -1.1783761873    0.5887451759   -0.5395447010
     11  Cl       -1.1819827014    1.2825522219   -2.1497645723
     12  C         1.2817439904    0.0040401186   -0.7563214154
     13  C         2.1264713453    1.1155824701   -0.8607351549
     14  Cl        1.6972137450    2.6299110978   -0.0852640671
     15  C         3.3282140165    1.0612603601   -1.5608826601
     16  H         3.9630540794    1.9338969029   -1.6255553931
     17  C         3.6946362295   -0.1337912010   -2.1680597445
     18  Cl        5.2066370766   -0.2087541407   -3.0559425052
     19  C         2.8895384443   -1.2643674317   -2.0806636699
     20  H         3.1896657916   -2.1885932107   -2.5568078545
     21  C         1.6943461118   -1.1818891849   -1.3744672040
     22  H         1.0556893215   -2.0549366993   -1.3070168710
   Point Group: c1    Number of degrees of freedom:    60


   Energy is  -2761.520842864

 Hessian updated using BFGS update

 60 Hessian modes will be used to form the next step
  Hessian Eigenvalues:
     0.001156    0.019164    0.019705    0.022143    0.022901    0.023655
     0.023744    0.023912    0.024038    0.024094    0.024100    0.024134
     0.024151    0.024207    0.024234    0.024423    0.024848    0.028580
     0.030312    0.157568    0.159930    0.160194    0.160719    0.161471
     0.220666    0.224216    0.229211    0.235459    0.238892    0.246244
     0.248692    0.250002    0.250383    0.251758    0.257981    0.263800
     0.279661    0.298898    0.300869    0.301200    0.304359    0.312745
     0.354980    0.356641    0.356689    0.356963    0.357477    0.367065
     0.430197    0.431491    0.433474    0.440441    0.470593    0.471519
     0.474668    0.477009    0.479595    0.484210    0.488792    0.508431

 Minimum search - taking simple RFO step
 Searching for Lamda that Minimizes Along All modes
 Value Taken    Lamda =  -0.00000252
 Step Taken.  Stepsize is  0.035860

                             Maximum     Tolerance    Cnvgd?
         Gradient           0.000176      0.000300     YES
         Displacement       0.031580      0.001200      NO
         Energy change     -0.000003      0.000001      NO


 New Cartesian Coordinates Obtained by Inverse Iteration

 Displacement from previous Coordinates is:  0.127693
 ----------------------------------------------------------------
             Standard Nuclear Orientation (Angstroms)
    I     Atom           X                Y                Z
 ----------------------------------------------------------------
    1      C      -0.0060702709     0.0390327172    -0.0056749390
    2      C      -0.0739151597    -0.5091808865     1.2766574461
    3      H       0.8182181417    -0.9315719049     1.7213647606
    4      C      -1.2586343909    -0.5172275231     2.0075755504
    5      Cl     -1.2572463316    -1.2229979513     3.6043507803
    6      C      -2.4152163751     0.0338873056     1.4504568020
    7      Cl     -3.9302247828     0.0526831820     2.3152437592
    8      C      -2.3716151396     0.5805704617     0.1709933890
    9      H      -3.2676359609     1.0014139277    -0.2638825629
   10      C      -1.1804544686     0.5790284674    -0.5438438796
   11      Cl     -1.1863833857     1.2613341148    -2.1589718325
   12      C       1.2818315142     0.0028705065    -0.7561345914
   13      C       2.1311082790     1.1118190662    -0.8509520636
   14      Cl      1.7067047741     2.6216906156    -0.0639602706
   15      C       3.3329185360     1.0585418357    -1.5510732621
   16      H       3.9712730006     1.9291499213    -1.6082815017
   17      C       3.6945737190    -0.1328089382    -2.1683466756
   18      Cl      5.2062627607    -0.2063570469    -3.0566763302
   19      C       2.8846241305    -1.2606869597    -2.0910006408
   20      H       3.1809828499    -2.1820480902    -2.5750102208
   21      C       1.6895234221    -1.1792793277    -1.3845528392
   22      H       1.0471010674    -2.0501628328    -1.3248265606
 ----------------------------------------------------------------
 Nuclear Repulsion Energy =        1697.24800756 hartrees
 There are       81 alpha and       81 beta electrons
 Applying Cartesian multipole field
    Component          Value
    ---------          -----
     (2,0,0)        1.00000E-12
     (0,2,0)        2.00000E-11
     (0,0,2)       -3.00000E-11
 Nucleus-field energy     =    -0.0000000548 hartrees
 Requested basis set is 6-311++G(d,p)
 There are 162 shells and 449 basis functions
 A cutoff of  1.0D-15 yielded  10107 shell pairs
 There are     83989 function pairs (     90232 Cartesian)
 Smallest overlap matrix eigenvalue = 2.38E-07
 Linear dependence detected in AO basis
 Number of orthogonalized atomic orbitals = 446
 Maximum deviation from orthogonality = 4.279E-10
 Guess from superposition of atomic densities
 Warning:  Energy on first SCF cycle will be non-variational
 SAD guess density has 162.000000 electrons

 -----------------------------------------------------------------------
  General SCF calculation program by
  Eric Jon Sundstrom, Paul Horn, Yuezhi Mao, Dmitri Zuev, Alec White,
  David Stuck, Shaama M.S., Shane Yost, Joonho Lee, David Small,
  Daniel Levine, Susi Lehtola, Hugh Burton, Evgeny Epifanovsky,
  Bang C. Huynh
 -----------------------------------------------------------------------
 Exchange:     0.2000 Hartree-Fock + 0.0800 Slater + 0.7200 B88
 Correlation:  0.1900 VWN1RPA + 0.8100 LYP
 Using SG-1 standard quadrature grid
 using 6 threads for integral computing
 -------------------------------------------------------
 OpenMP Integral computing Module                
 Release: version 2.0, May 2017, Q-Chem Inc. Pleasanton 
 -------------------------------------------------------
 A restricted SCF calculation will be
 performed using DIIS
 SCF converges when DIIS error is below 1.0e-08
 ---------------------------------------
  Cycle       Energy         DIIS error
 ---------------------------------------
    1   -2765.4922080833      2.91e-02  
    2   -2761.3771651982      2.36e-03  
    3   -2761.2933297445      2.89e-03  
    4   -2761.5098542974      6.21e-04  
    5   -2761.5180997087      3.20e-04  
    6   -2761.5205740606      1.03e-04  
    7   -2761.5208130179      3.42e-05  
    8   -2761.5208401055      1.20e-05  
    9   -2761.5208437292      2.41e-06  
   10   -2761.5208438622      9.94e-07  
   11   -2761.5208438862      1.75e-07  
   12   -2761.5208438863      9.96e-08  
   13   -2761.5208438866      4.26e-08  
   14   -2761.5208438870      1.14e-08  
   15   -2761.5208438870      4.47e-09  Convergence criterion met
 ---------------------------------------
 SCF time:   CPU 641.21s  wall 113.00s 
 SCF   energy in the final basis set =    -2761.5208438870
 Total energy in the final basis set =    -2761.5208438870

 --------------------------------------------------------------

                    Orbital Energies (a.u.)
 --------------------------------------------------------------

 Alpha MOs
 -- Occupied --
********-101.5748-101.5724-101.5710-101.5708 -10.2726 -10.2694 -10.2681
-10.2669 -10.2643 -10.2308 -10.2261 -10.2202 -10.2199 -10.2148 -10.2143
-10.2105  -9.4905  -9.4893  -9.4871  -9.4856  -9.4855  -7.2553  -7.2541
 -7.2518  -7.2502  -7.2501  -7.2454  -7.2447  -7.2441  -7.2436  -7.2419
 -7.2415  -7.2403  -7.2403  -7.2401  -7.2398  -0.9471  -0.9303  -0.9052
 -0.8914  -0.8801  -0.8544  -0.8411  -0.7984  -0.7729  -0.7597  -0.7347
 -0.6612  -0.6467  -0.6376  -0.6060  -0.5551  -0.5336  -0.5222  -0.5169
 -0.4948  -0.4842  -0.4643  -0.4628  -0.4611  -0.4460  -0.4338  -0.4292
 -0.4112  -0.4030  -0.3969  -0.3903  -0.3796  -0.3669  -0.3485  -0.3416
 -0.3379  -0.3348  -0.3324  -0.3306  -0.3273  -0.2850  -0.2824  -0.2701
 -0.2632
 -- Virtual --
 -0.0608  -0.0572  -0.0452  -0.0450  -0.0291  -0.0186  -0.0098  -0.0007
  0.0039   0.0077   0.0119   0.0163   0.0238   0.0287   0.0354   0.0443
  0.0470   0.0481   0.0542   0.0580   0.0657   0.0670   0.0779   0.0805
  0.0835   0.0869   0.0892   0.0952   0.0957   0.1008   0.1051   0.1062
  0.1094   0.1112   0.1134   0.1162   0.1186   0.1195   0.1222   0.1239
  0.1284   0.1294   0.1321   0.1354   0.1376   0.1426   0.1455   0.1501
  0.1543   0.1566   0.1624   0.1708   0.1733   0.1795   0.1803   0.1830
  0.1908   0.1965   0.1996   0.2016   0.2112   0.2148   0.2177   0.2224
  0.2264   0.2298   0.2357   0.2392   0.2441   0.2483   0.2496   0.2530
  0.2550   0.2604   0.2610   0.2669   0.2716   0.2732   0.2759   0.2789
  0.2851   0.2891   0.2917   0.2922   0.2971   0.3092   0.3114   0.3124
  0.3164   0.3271   0.3364   0.3410   0.3504   0.3584   0.3776   0.4104
  0.4209   0.4238   0.4352   0.4431   0.4454   0.4522   0.4557   0.4617
  0.4671   0.4758   0.4792   0.4862   0.4916   0.4999   0.5071   0.5100
  0.5163   0.5342   0.5447   0.5493   0.5559   0.5587   0.5696   0.5754
  0.5797   0.5827   0.5882   0.5976   0.6100   0.6156   0.6199   0.6310
  0.6357   0.6400   0.6548   0.6573   0.6629   0.6636   0.6771   0.6947
  0.6969   0.7005   0.7083   0.7155   0.7225   0.7383   0.7430   0.7847
  0.7963   0.8008   0.8118   0.8250   0.8315   0.8364   0.8417   0.8438
  0.8443   0.8494   0.8523   0.8537   0.8561   0.8597   0.8645   0.8739
  0.8756   0.8805   0.8840   0.8868   0.9026   0.9049   0.9098   0.9139
  0.9215   0.9283   0.9348   0.9429   0.9461   0.9526   0.9579   0.9613
  0.9752   0.9767   0.9800   0.9835   0.9931   1.0019   1.0143   1.0171
  1.0297   1.0422   1.0725   1.1072   1.1218   1.1399   1.1479   1.1777
  1.1907   1.2174   1.2204   1.2296   1.2365   1.2425   1.2551   1.2674
  1.2747   1.2856   1.3014   1.3151   1.3224   1.3354   1.3585   1.3959
  1.4140   1.4445   1.4834   1.4916   1.5169   1.5422   1.5500   1.5528
  1.5659   1.5730   1.5789   1.6025   1.6122   1.6494   1.6607   1.6863
  1.6934   1.7116   1.7265   1.7478   1.7607   1.7755   1.8188   1.8316
  1.8392   1.8570   1.8672   1.8964   1.9257   1.9272   1.9308   1.9493
  1.9622   1.9884   1.9938   2.0048   2.0217   2.0320   2.0514   2.0621
  2.0863   2.1165   2.1308   2.1374   2.2019   2.2268   2.2344   2.2355
  2.2587   2.2672   2.2773   2.2856   2.2977   2.3130   2.3433   2.3542
  2.3825   2.4147   2.4302   2.4376   2.4521   2.4868   2.4927   2.5059
  2.5194   2.5394   2.5473   2.5578   2.5746   2.5972   2.6030   2.6287
  2.6711   2.6867   2.6902   2.7055   2.7140   2.7235   2.7404   2.7455
  2.7500   2.7670   2.7782   2.7792   2.8242   2.8350   2.8424   2.8477
  2.8729   2.8996   2.9826   2.9899   3.0614   3.0889   3.0893   3.1190
  3.1251   3.1393   3.1581   3.2077   3.2406   3.2741   3.3243   3.3492
  3.4293   3.5010   3.5380   3.5456   3.6280   3.7278   3.7853   3.8179
  3.8540   3.9283   4.0633   4.1202   4.1250   4.3394   4.8027   4.8168
  9.7604   9.7711   9.7972   9.8082   9.8355  23.3906  23.5485  23.8274
 23.8616  23.8871  23.9158  23.9511  24.0211  24.0509  24.0607  24.1082
 24.1469  25.7799  25.8193  25.8620  25.8700  25.9616  26.0825  26.1237
 26.1456  26.2742  26.3843  26.5087  26.5861  26.6687  26.7745  26.8433
215.7518 215.7634 215.7935 215.8103 215.8394
 --------------------------------------------------------------

          Ground-State Mulliken Net Atomic Charges

     Atom                 Charge (a.u.)
  ----------------------------------------
      1 C                     0.478365
      2 C                    -1.019145
      3 H                     0.226775
      4 C                     0.178829
      5 Cl                    0.586642
      6 C                    -0.000729
      7 Cl                    0.519945
      8 C                    -0.536528
      9 H                     0.229633
     10 C                    -1.030428
     11 Cl                    0.438913
     12 C                     0.701341
     13 C                    -1.234002
     14 Cl                    0.411687
     15 C                    -0.367377
     16 H                     0.225507
     17 C                     0.486445
     18 Cl                    0.465336
     19 C                    -0.657469
     20 H                     0.201629
     21 C                    -0.499039
     22 H                     0.193672
  ----------------------------------------
  Sum of atomic charges =     0.000000

 -----------------------------------------------------------------
                    Cartesian Multipole Moments
 -----------------------------------------------------------------
    Charge (ESU x 10^10)
                -0.0000
    Dipole Moment (Debye)
         X       0.3188      Y      -1.1799      Z      -0.6122
       Tot       1.3670
    Quadrupole Moments (Debye-Ang)
        XX    -134.8466     XY      -2.3644     YY    -130.1699
        XZ       3.6323     YZ       2.1962     ZZ    -137.7501
    Octopole Moments (Debye-Ang^2)
       XXX    -184.5507    XXY     -17.2839    XYY     -42.1459
       YYY     -95.1897    XXZ      20.8305    XYZ      -0.4833
       YYZ       9.5593    XZZ     -51.0535    YZZ     -33.9401
       ZZZ      58.0894
    Hexadecapole Moments (Debye-Ang^3)
      XXXX   -5910.3636   XXXY     -64.0316   XXYY   -1142.1940
      XYYY     -97.3905   YYYY   -1157.8800   XXXZ    1597.3550
      XXYZ      74.3196   XYYZ     495.8840   YYYZ     266.9363
      XXZZ   -1582.8052   XYZZ     -41.3268   YYZZ    -743.2618
      XZZZ    1595.0587   YZZZ     229.6465   ZZZZ   -3434.0654
 -----------------------------------------------------------------
 Calculating analytic gradient of the SCF energy
 Gradient of SCF Energy
            1           2           3           4           5           6
    1   0.0000002   0.0000366  -0.0000022  -0.0000294   0.0000154   0.0000220
    2  -0.0000149   0.0000056   0.0000179   0.0000066   0.0000232  -0.0000129
    3   0.0000446  -0.0000329   0.0000153  -0.0000008   0.0000172   0.0000153
            7           8           9          10          11          12
    1  -0.0000038   0.0000019  -0.0000029  -0.0000313  -0.0000232   0.0000314
    2   0.0000041   0.0000011  -0.0000175  -0.0000014  -0.0000194  -0.0000084
    3   0.0000074  -0.0000318  -0.0000004   0.0000217  -0.0000274  -0.0000275
           13          14          15          16          17          18
    1  -0.0000099   0.0000014  -0.0000023  -0.0000074  -0.0000350   0.0000168
    2   0.0000051   0.0000117   0.0000090   0.0000056  -0.0000114  -0.0000018
    3  -0.0000069  -0.0000168  -0.0000112  -0.0000175   0.0000116  -0.0000092
           19          20          21          22
    1   0.0000276   0.0000015  -0.0000224   0.0000150
    2   0.0000115  -0.0000066   0.0000004  -0.0000073
    3   0.0000007   0.0000066   0.0000309   0.0000111
 Max gradient component =       4.458E-05
 RMS gradient           =       1.755E-05
 Gradient time:  CPU 189.27 s  wall 31.76 s
 Geometry Optimization Parameters
   NAtoms,    NIC,     NZ,  NCons,   NDum,   NFix, NCnnct, MaxDiis
       22     155      22       0       0       0       0       0

 Cartesian Hessian Update
 Hessian updated using BFGS update


** GEOMETRY OPTIMIZATION IN DELOCALIZED INTERNAL COORDINATES **
   Searching for a Minimum

   Optimization Cycle:  17

                       Coordinates (Angstroms)
     ATOM                X               Y               Z
      1  C        -0.0060702709    0.0390327172   -0.0056749390
      2  C        -0.0739151597   -0.5091808865    1.2766574461
      3  H         0.8182181417   -0.9315719049    1.7213647606
      4  C        -1.2586343909   -0.5172275231    2.0075755504
      5  Cl       -1.2572463316   -1.2229979513    3.6043507803
      6  C        -2.4152163751    0.0338873056    1.4504568020
      7  Cl       -3.9302247828    0.0526831820    2.3152437592
      8  C        -2.3716151396    0.5805704617    0.1709933890
      9  H        -3.2676359609    1.0014139277   -0.2638825629
     10  C        -1.1804544686    0.5790284674   -0.5438438796
     11  Cl       -1.1863833857    1.2613341148   -2.1589718325
     12  C         1.2818315142    0.0028705065   -0.7561345914
     13  C         2.1311082790    1.1118190662   -0.8509520636
     14  Cl        1.7067047741    2.6216906156   -0.0639602706
     15  C         3.3329185360    1.0585418357   -1.5510732621
     16  H         3.9712730006    1.9291499213   -1.6082815017
     17  C         3.6945737190   -0.1328089382   -2.1683466756
     18  Cl        5.2062627607   -0.2063570469   -3.0566763302
     19  C         2.8846241305   -1.2606869597   -2.0910006408
     20  H         3.1809828499   -2.1820480902   -2.5750102208
     21  C         1.6895234221   -1.1792793277   -1.3845528392
     22  H         1.0471010674   -2.0501628328   -1.3248265606
   Point Group: c1    Number of degrees of freedom:    60


   Energy is  -2761.520843887

 Hessian updated using BFGS update

 60 Hessian modes will be used to form the next step
  Hessian Eigenvalues:
     0.001404    0.019015    0.019704    0.022131    0.022881    0.023673
     0.023680    0.023926    0.024062    0.024098    0.024119    0.024140
     0.024151    0.024193    0.024246    0.024418    0.025015    0.028672
     0.030984    0.156833    0.159904    0.160120    0.160678    0.161348
     0.220696    0.224548    0.229210    0.235148    0.238893    0.246136
     0.248691    0.249994    0.250417    0.251751    0.257074    0.264923
     0.280053    0.298829    0.300505    0.301147    0.304294    0.312620
     0.354796    0.356637    0.356689    0.356970    0.357495    0.365043
     0.430185    0.431587    0.433502    0.440027    0.469955    0.472144
     0.474750    0.476867    0.479690    0.482933    0.488778    0.512833

 Minimum search - taking simple RFO step
 Searching for Lamda that Minimizes Along All modes
 Value Taken    Lamda =   0.00000000
 Step Taken.  Stepsize is  0.008468

                             Maximum     Tolerance    Cnvgd?
         Gradient           0.000043      0.000300     YES
         Displacement       0.007369      0.001200      NO
         Energy change     -0.000001      0.000001      NO


 New Cartesian Coordinates Obtained by Inverse Iteration

 Displacement from previous Coordinates is:  0.029783
 ----------------------------------------------------------------
             Standard Nuclear Orientation (Angstroms)
    I     Atom           X                Y                Z
 ----------------------------------------------------------------
    1      C      -0.0060506351     0.0393987266    -0.0056858542
    2      C      -0.0744174095    -0.5110299212     1.2757060764
    3      H       0.8173710877    -0.9350419177     1.7195790532
    4      C      -1.2591154231    -0.5193330711     2.0066209590
    5      Cl     -1.2584558402    -1.2281533890     3.6020328544
    6      C      -2.4152106803     0.0337765323     1.4504599941
    7      Cl     -3.9302427388     0.0522108263     2.3151957912
    8      C      -2.3710950035     0.5826760697     0.1719738006
    9      H      -3.2667618976     1.0050021847    -0.2622087916
   10      C      -1.1799546033     0.5813293596    -0.5429240513
   11      Cl     -1.1854104826     1.2661799988    -2.1569218936
   12      C       1.2818211814     0.0031626243    -0.7560914279
   13      C       2.1300689738     1.1127076203    -0.8531450697
   14      Cl      1.7047189019     2.6235235897    -0.0685316549
   15      C       3.3318001342     1.0591940352    -1.5533885033
   16      H       3.9693088913     1.9303023810    -1.6123728363
   17      C       3.6945622901    -0.1330147588    -2.1683390945
   18      Cl      5.2060964415    -0.2067973143    -3.0568652855
   19      C       2.8857911327    -1.2615802511    -2.0884958522
   20      H       3.1830861510    -2.1836527335    -2.5705628998
   21      C       1.6906984043    -1.1798913831    -1.3820995782
   22      H       1.0491170539    -2.0512685484    -1.3204814192
 ----------------------------------------------------------------
 Nuclear Repulsion Energy =        1697.29531075 hartrees
 There are       81 alpha and       81 beta electrons
 Applying Cartesian multipole field
    Component          Value
    ---------          -----
     (2,0,0)        1.00000E-12
     (0,2,0)        2.00000E-11
     (0,0,2)       -3.00000E-11
 Nucleus-field energy     =    -0.0000000547 hartrees
 Requested basis set is 6-311++G(d,p)
 There are 162 shells and 449 basis functions
 A cutoff of  1.0D-15 yielded  10107 shell pairs
 There are     83989 function pairs (     90232 Cartesian)
 Smallest overlap matrix eigenvalue = 2.39E-07
 Linear dependence detected in AO basis
 Number of orthogonalized atomic orbitals = 446
 Maximum deviation from orthogonality = 4.070E-10
 Guess from superposition of atomic densities
 Warning:  Energy on first SCF cycle will be non-variational
 SAD guess density has 162.000000 electrons

 -----------------------------------------------------------------------
  General SCF calculation program by
  Eric Jon Sundstrom, Paul Horn, Yuezhi Mao, Dmitri Zuev, Alec White,
  David Stuck, Shaama M.S., Shane Yost, Joonho Lee, David Small,
  Daniel Levine, Susi Lehtola, Hugh Burton, Evgeny Epifanovsky,
  Bang C. Huynh
 -----------------------------------------------------------------------
 Exchange:     0.2000 Hartree-Fock + 0.0800 Slater + 0.7200 B88
 Correlation:  0.1900 VWN1RPA + 0.8100 LYP
 Using SG-1 standard quadrature grid
 using 6 threads for integral computing
 -------------------------------------------------------
 OpenMP Integral computing Module                
 Release: version 2.0, May 2017, Q-Chem Inc. Pleasanton 
 -------------------------------------------------------
 A restricted SCF calculation will be
 performed using DIIS
 SCF converges when DIIS error is below 1.0e-08
 ---------------------------------------
  Cycle       Energy         DIIS error
 ---------------------------------------
    1   -2765.4924176727      2.91e-02  
    2   -2761.3771662125      2.36e-03  
    3   -2761.2933102627      2.89e-03  
    4   -2761.5098548272      6.21e-04  
    5   -2761.5181009701      3.20e-04  
    6   -2761.5205740703      1.03e-04  
    7   -2761.5208130556      3.42e-05  
    8   -2761.5208401561      1.20e-05  
    9   -2761.5208437817      2.41e-06  
   10   -2761.5208439150      9.94e-07  
   11   -2761.5208439389      1.75e-07  
   12   -2761.5208439393      1.00e-07  
   13   -2761.5208439397      4.26e-08  
   14   -2761.5208439398      1.14e-08  
   15   -2761.5208439398      4.46e-09  Convergence criterion met
 ---------------------------------------
 SCF time:   CPU 641.25s  wall 113.00s 
 SCF   energy in the final basis set =    -2761.5208439398
 Total energy in the final basis set =    -2761.5208439398

 --------------------------------------------------------------

                    Orbital Energies (a.u.)
 --------------------------------------------------------------

 Alpha MOs
 -- Occupied --
********-101.5748-101.5724-101.5710-101.5707 -10.2726 -10.2694 -10.2681
-10.2669 -10.2643 -10.2308 -10.2261 -10.2202 -10.2199 -10.2148 -10.2143
-10.2105  -9.4905  -9.4893  -9.4871  -9.4856  -9.4855  -7.2553  -7.2541
 -7.2518  -7.2502  -7.2501  -7.2454  -7.2447  -7.2441  -7.2437  -7.2419
 -7.2415  -7.2403  -7.2403  -7.2401  -7.2398  -0.9471  -0.9303  -0.9052
 -0.8914  -0.8801  -0.8545  -0.8411  -0.7984  -0.7729  -0.7597  -0.7347
 -0.6612  -0.6466  -0.6377  -0.6060  -0.5551  -0.5337  -0.5221  -0.5169
 -0.4948  -0.4842  -0.4643  -0.4628  -0.4611  -0.4460  -0.4338  -0.4292
 -0.4112  -0.4030  -0.3969  -0.3903  -0.3796  -0.3669  -0.3485  -0.3415
 -0.3379  -0.3348  -0.3324  -0.3307  -0.3273  -0.2850  -0.2824  -0.2701
 -0.2631
 -- Virtual --
 -0.0608  -0.0573  -0.0452  -0.0449  -0.0291  -0.0186  -0.0098  -0.0007
  0.0039   0.0077   0.0119   0.0163   0.0238   0.0287   0.0355   0.0442
  0.0470   0.0482   0.0543   0.0580   0.0657   0.0670   0.0779   0.0804
  0.0835   0.0869   0.0892   0.0952   0.0957   0.1008   0.1051   0.1062
  0.1094   0.1112   0.1134   0.1162   0.1186   0.1195   0.1222   0.1239
  0.1285   0.1294   0.1321   0.1354   0.1376   0.1427   0.1455   0.1501
  0.1543   0.1566   0.1624   0.1708   0.1733   0.1795   0.1803   0.1830
  0.1908   0.1965   0.1996   0.2016   0.2113   0.2148   0.2177   0.2224
  0.2265   0.2298   0.2358   0.2393   0.2440   0.2484   0.2496   0.2531
  0.2550   0.2604   0.2610   0.2669   0.2716   0.2732   0.2759   0.2789
  0.2852   0.2892   0.2918   0.2922   0.2971   0.3092   0.3114   0.3124
  0.3164   0.3268   0.3362   0.3410   0.3504   0.3582   0.3775   0.4104
  0.4209   0.4237   0.4349   0.4431   0.4454   0.4522   0.4557   0.4618
  0.4672   0.4757   0.4792   0.4862   0.4916   0.5000   0.5072   0.5099
  0.5162   0.5342   0.5447   0.5494   0.5558   0.5585   0.5697   0.5754
  0.5796   0.5827   0.5883   0.5976   0.6099   0.6156   0.6199   0.6310
  0.6356   0.6399   0.6548   0.6572   0.6628   0.6638   0.6769   0.6948
  0.6967   0.7005   0.7081   0.7155   0.7225   0.7383   0.7429   0.7848
  0.7964   0.8009   0.8116   0.8249   0.8314   0.8363   0.8417   0.8438
  0.8443   0.8494   0.8523   0.8536   0.8561   0.8597   0.8645   0.8740
  0.8757   0.8805   0.8840   0.8868   0.9027   0.9048   0.9099   0.9138
  0.9215   0.9282   0.9347   0.9429   0.9461   0.9525   0.9579   0.9614
  0.9753   0.9769   0.9799   0.9834   0.9932   1.0019   1.0143   1.0171
  1.0297   1.0422   1.0724   1.1071   1.1217   1.1403   1.1476   1.1775
  1.1907   1.2174   1.2205   1.2295   1.2363   1.2427   1.2551   1.2672
  1.2747   1.2855   1.3013   1.3152   1.3221   1.3354   1.3585   1.3957
  1.4141   1.4446   1.4835   1.4918   1.5167   1.5421   1.5500   1.5527
  1.5661   1.5730   1.5788   1.6025   1.6120   1.6494   1.6607   1.6863
  1.6933   1.7115   1.7264   1.7475   1.7609   1.7755   1.8189   1.8316
  1.8393   1.8570   1.8673   1.8964   1.9257   1.9271   1.9309   1.9493
  1.9622   1.9883   1.9938   2.0046   2.0215   2.0321   2.0514   2.0621
  2.0863   2.1165   2.1308   2.1373   2.2020   2.2267   2.2344   2.2355
  2.2589   2.2673   2.2775   2.2856   2.2978   2.3130   2.3432   2.3540
  2.3826   2.4147   2.4302   2.4377   2.4520   2.4867   2.4928   2.5060
  2.5194   2.5396   2.5473   2.5579   2.5745   2.5971   2.6031   2.6288
  2.6710   2.6866   2.6902   2.7055   2.7142   2.7235   2.7404   2.7455
  2.7501   2.7672   2.7782   2.7791   2.8241   2.8350   2.8425   2.8481
  2.8725   2.8997   2.9825   2.9900   3.0614   3.0887   3.0891   3.1189
  3.1252   3.1394   3.1581   3.2077   3.2406   3.2739   3.3243   3.3492
  3.4293   3.5008   3.5380   3.5454   3.6279   3.7277   3.7853   3.8180
  3.8539   3.9282   4.0633   4.1202   4.1250   4.3397   4.8026   4.8169
  9.7603   9.7711   9.7971   9.8078   9.8355  23.3905  23.5485  23.8274
 23.8616  23.8871  23.9158  23.9511  24.0211  24.0509  24.0606  24.1082
 24.1468  25.7799  25.8193  25.8621  25.8710  25.9616  26.0825  26.1237
 26.1457  26.2742  26.3845  26.5087  26.5861  26.6693  26.7744  26.8427
215.7518 215.7634 215.7934 215.8099 215.8394
 --------------------------------------------------------------

          Ground-State Mulliken Net Atomic Charges

     Atom                 Charge (a.u.)
  ----------------------------------------
      1 C                     0.478388
      2 C                    -1.019646
      3 H                     0.226720
      4 C                     0.179736
      5 Cl                    0.586595
      6 C                    -0.000065
      7 Cl                    0.519770
      8 C                    -0.539320
      9 H                     0.229498
     10 C                    -1.028991
     11 Cl                    0.439012
     12 C                     0.700949
     13 C                    -1.232374
     14 Cl                    0.411669
     15 C                    -0.369116
     16 H                     0.225380
     17 C                     0.485540
     18 Cl                    0.465122
     19 C                    -0.655989
     20 H                     0.201636
     21 C                    -0.498158
     22 H                     0.193644
  ----------------------------------------
  Sum of atomic charges =     0.000000

 -----------------------------------------------------------------
                    Cartesian Multipole Moments
 -----------------------------------------------------------------
    Charge (ESU x 10^10)
                 0.0000
    Dipole Moment (Debye)
         X       0.3200      Y      -1.1797      Z      -0.6103
       Tot       1.3663
    Quadrupole Moments (Debye-Ang)
        XX    -134.8476     XY      -2.3766     YY    -130.1607
        XZ       3.6271     YZ       2.1876     ZZ    -137.7579
    Octopole Moments (Debye-Ang^2)
       XXX    -184.4608    XXY     -17.3058    XYY     -42.0964
       YYY     -95.2376    XXZ      20.8748    XYZ      -0.5093
       YYZ       9.6233    XZZ     -51.0354    YZZ     -33.9021
       ZZZ      58.2921
    Hexadecapole Moments (Debye-Ang^3)
      XXXX   -5909.7915   XXXY     -64.0639   XXYY   -1142.4887
      XYYY     -97.3351   YYYY   -1161.0403   XXXZ    1597.8699
      XXYZ      74.8377   XYYZ     496.0567   YYYZ     268.4941
      XXZZ   -1582.2347   XYZZ     -41.1279   YYZZ    -743.3973
      XZZZ    1595.7387   YZZZ     231.0986   ZZZZ   -3431.9690
 -----------------------------------------------------------------
 Calculating analytic gradient of the SCF energy
 Gradient of SCF Energy
            1           2           3           4           5           6
    1  -0.0000072   0.0000208   0.0000032  -0.0000174   0.0000105   0.0000176
    2  -0.0000077   0.0000114   0.0000155   0.0000145   0.0000194  -0.0000082
    3   0.0000202  -0.0000147   0.0000098   0.0000036   0.0000129   0.0000111
            7           8           9          10          11          12
    1  -0.0000013   0.0000025  -0.0000042  -0.0000134  -0.0000095   0.0000203
    2   0.0000001  -0.0000023  -0.0000167  -0.0000104  -0.0000176   0.0000027
    3   0.0000066  -0.0000144  -0.0000021   0.0000082  -0.0000145  -0.0000130
           13          14          15          16          17          18
    1  -0.0000146  -0.0000089   0.0000014  -0.0000095  -0.0000200   0.0000085
    2  -0.0000004   0.0000073   0.0000016   0.0000049  -0.0000004  -0.0000012
    3  -0.0000056  -0.0000192  -0.0000151  -0.0000169   0.0000086  -0.0000084
           19          20          21          22
    1   0.0000144   0.0000051  -0.0000094   0.0000111
    2   0.0000010  -0.0000046  -0.0000034  -0.0000055
    3   0.0000052   0.0000103   0.0000140   0.0000135
 Max gradient component =       2.080E-05
 RMS gradient           =       1.132E-05
 Gradient time:  CPU 189.30 s  wall 31.77 s
 Geometry Optimization Parameters
   NAtoms,    NIC,     NZ,  NCons,   NDum,   NFix, NCnnct, MaxDiis
       22     155      22       0       0       0       0       0

 Cartesian Hessian Update
 Hessian updated using BFGS update


** GEOMETRY OPTIMIZATION IN DELOCALIZED INTERNAL COORDINATES **
   Searching for a Minimum

   Optimization Cycle:  18

                       Coordinates (Angstroms)
     ATOM                X               Y               Z
      1  C        -0.0060506351    0.0393987266   -0.0056858542
      2  C        -0.0744174095   -0.5110299212    1.2757060764
      3  H         0.8173710877   -0.9350419177    1.7195790532
      4  C        -1.2591154231   -0.5193330711    2.0066209590
      5  Cl       -1.2584558402   -1.2281533890    3.6020328544
      6  C        -2.4152106803    0.0337765323    1.4504599941
      7  Cl       -3.9302427388    0.0522108263    2.3151957912
      8  C        -2.3710950035    0.5826760697    0.1719738006
      9  H        -3.2667618976    1.0050021847   -0.2622087916
     10  C        -1.1799546033    0.5813293596   -0.5429240513
     11  Cl       -1.1854104826    1.2661799988   -2.1569218936
     12  C         1.2818211814    0.0031626243   -0.7560914279
     13  C         2.1300689738    1.1127076203   -0.8531450697
     14  Cl        1.7047189019    2.6235235897   -0.0685316549
     15  C         3.3318001342    1.0591940352   -1.5533885033
     16  H         3.9693088913    1.9303023810   -1.6123728363
     17  C         3.6945622901   -0.1330147588   -2.1683390945
     18  Cl        5.2060964415   -0.2067973143   -3.0568652855
     19  C         2.8857911327   -1.2615802511   -2.0884958522
     20  H         3.1830861510   -2.1836527335   -2.5705628998
     21  C         1.6906984043   -1.1798913831   -1.3820995782
     22  H         1.0491170539   -2.0512685484   -1.3204814192
   Point Group: c1    Number of degrees of freedom:    60


   Energy is  -2761.520843940

 Hessian updated using BFGS update

 60 Hessian modes will be used to form the next step
  Hessian Eigenvalues:
     0.001237    0.019003    0.019695    0.022173    0.022836    0.023632
     0.023678    0.023881    0.023967    0.024084    0.024101    0.024124
     0.024157    0.024219    0.024269    0.024422    0.025071    0.028624
     0.030773    0.155818    0.159699    0.160076    0.160673    0.161191
     0.221176    0.224278    0.229179    0.232962    0.238917    0.245763
     0.248606    0.249968    0.250445    0.251761    0.257052    0.264190
     0.280381    0.297710    0.300213    0.301155    0.303723    0.312048
     0.353914    0.356618    0.356668    0.356959    0.357515    0.362487
     0.430167    0.431300    0.433518    0.438633    0.464950    0.471892
     0.473740    0.475594    0.479232    0.483239    0.488981    0.511610

 Minimum search - taking simple RFO step
 Searching for Lamda that Minimizes Along All modes
 Value Taken    Lamda =   0.00000000
 Step Taken.  Stepsize is  0.001914

                             Maximum     Tolerance    Cnvgd?
         Gradient           0.000016      0.000300     YES
         Displacement       0.001639      0.001200      NO
         Energy change     -0.000000      0.000001     YES

 Final energy is   -2761.5208439397634     


 ******************************
 **  OPTIMIZATION CONVERGED  **
 ******************************

                       Coordinates (Angstroms)
     ATOM                X               Y               Z
      1  C        -0.0060506351    0.0393987266   -0.0056858542
      2  C        -0.0744174095   -0.5110299212    1.2757060764
      3  H         0.8173710877   -0.9350419177    1.7195790532
      4  C        -1.2591154231   -0.5193330711    2.0066209590
      5  Cl       -1.2584558402   -1.2281533890    3.6020328544
      6  C        -2.4152106803    0.0337765323    1.4504599941
      7  Cl       -3.9302427388    0.0522108263    2.3151957912
      8  C        -2.3710950035    0.5826760697    0.1719738006
      9  H        -3.2667618976    1.0050021847   -0.2622087916
     10  C        -1.1799546033    0.5813293596   -0.5429240513
     11  Cl       -1.1854104826    1.2661799988   -2.1569218936
     12  C         1.2818211814    0.0031626243   -0.7560914279
     13  C         2.1300689738    1.1127076203   -0.8531450697
     14  Cl        1.7047189019    2.6235235897   -0.0685316549
     15  C         3.3318001342    1.0591940352   -1.5533885033
     16  H         3.9693088913    1.9303023810   -1.6123728363
     17  C         3.6945622901   -0.1330147588   -2.1683390945
     18  Cl        5.2060964415   -0.2067973143   -3.0568652855
     19  C         2.8857911327   -1.2615802511   -2.0884958522
     20  H         3.1830861510   -2.1836527335   -2.5705628998
     21  C         1.6906984043   -1.1798913831   -1.3820995782
     22  H         1.0491170539   -2.0512685484   -1.3204814192

Z-matrix Print:
$molecule
0 1
Cl
C  1 1.754738
C  2 1.391892 1 117.861564
H  3 1.081076 2 120.371375 1 -0.568298 0
C  3 1.389648 2 118.750318 1 179.236075 0
C  5 1.390736 3 121.263730 2 -0.329743 0
H  6 1.082123 5 120.405808 3 -179.838860 0
C  6 1.390653 5 118.767548 3 0.316043 0
H  8 1.083846 6 119.364140 5 179.506161 0
C  8 1.399530 6 121.866021 5 0.169330 0
C  10 1.490985 8 119.869205 6 -179.763043 0
C  11 1.396285 10 119.643005 8 78.150934 0
H  12 1.082634 11 119.361410 10 1.595281 0
C  12 1.392054 11 121.727422 10 -178.992337 0
C  14 1.397069 12 119.529172 11 0.089869 0
C  15 1.392036 14 119.703074 12 0.193435 0
H  16 1.081246 15 119.773071 14 179.585299 0
C  16 1.389207 15 119.961785 14 -0.156459 0
Cl 15 1.744543 14 121.702245 12 179.935272 0
Cl 14 1.745785 12 118.811927 11 179.979474 0
Cl 18 1.753294 16 118.078256 15 179.200264 0
Cl 5 1.754895 3 119.010534 2 179.827610 0
$end


 --------------------------------------------------------------

                    Orbital Energies (a.u.)
 --------------------------------------------------------------

 Alpha MOs
 -- Occupied --
********-101.5748-101.5724-101.5710-101.5707 -10.2726 -10.2694 -10.2681
-10.2669 -10.2643 -10.2308 -10.2261 -10.2202 -10.2199 -10.2148 -10.2143
-10.2105  -9.4905  -9.4893  -9.4871  -9.4856  -9.4855  -7.2553  -7.2541
 -7.2518  -7.2502  -7.2501  -7.2454  -7.2447  -7.2441  -7.2437  -7.2419
 -7.2415  -7.2403  -7.2403  -7.2401  -7.2398  -0.9471  -0.9303  -0.9052
 -0.8914  -0.8801  -0.8545  -0.8411  -0.7984  -0.7729  -0.7597  -0.7347
 -0.6612  -0.6466  -0.6377  -0.6060  -0.5551  -0.5337  -0.5221  -0.5169
 -0.4948  -0.4842  -0.4643  -0.4628  -0.4611  -0.4460  -0.4338  -0.4292
 -0.4112  -0.4030  -0.3969  -0.3903  -0.3796  -0.3669  -0.3485  -0.3415
 -0.3379  -0.3348  -0.3324  -0.3307  -0.3273  -0.2850  -0.2824  -0.2701
 -0.2631
 -- Virtual --
 -0.0608  -0.0573  -0.0452  -0.0449  -0.0291  -0.0186  -0.0098  -0.0007
  0.0039   0.0077   0.0119   0.0163   0.0238   0.0287   0.0355   0.0442
  0.0470   0.0482   0.0543   0.0580   0.0657   0.0670   0.0779   0.0804
  0.0835   0.0869   0.0892   0.0952   0.0957   0.1008   0.1051   0.1062
  0.1094   0.1112   0.1134   0.1162   0.1186   0.1195   0.1222   0.1239
  0.1285   0.1294   0.1321   0.1354   0.1376   0.1427   0.1455   0.1501
  0.1543   0.1566   0.1624   0.1708   0.1733   0.1795   0.1803   0.1830
  0.1908   0.1965   0.1996   0.2016   0.2113   0.2148   0.2177   0.2224
  0.2265   0.2298   0.2358   0.2393   0.2440   0.2484   0.2496   0.2531
  0.2550   0.2604   0.2610   0.2669   0.2716   0.2732   0.2759   0.2789
  0.2852   0.2892   0.2918   0.2922   0.2971   0.3092   0.3114   0.3124
  0.3164   0.3268   0.3362   0.3410   0.3504   0.3582   0.3775   0.4104
  0.4209   0.4237   0.4349   0.4431   0.4454   0.4522   0.4557   0.4618
  0.4672   0.4757   0.4792   0.4862   0.4916   0.5000   0.5072   0.5099
  0.5162   0.5342   0.5447   0.5494   0.5558   0.5585   0.5697   0.5754
  0.5796   0.5827   0.5883   0.5976   0.6099   0.6156   0.6199   0.6310
  0.6356   0.6399   0.6548   0.6572   0.6628   0.6638   0.6769   0.6948
  0.6967   0.7005   0.7081   0.7155   0.7225   0.7383   0.7429   0.7848
  0.7964   0.8009   0.8116   0.8249   0.8314   0.8363   0.8417   0.8438
  0.8443   0.8494   0.8523   0.8536   0.8561   0.8597   0.8645   0.8740
  0.8757   0.8805   0.8840   0.8868   0.9027   0.9048   0.9099   0.9138
  0.9215   0.9282   0.9347   0.9429   0.9461   0.9525   0.9579   0.9614
  0.9753   0.9769   0.9799   0.9834   0.9932   1.0019   1.0143   1.0171
  1.0297   1.0422   1.0724   1.1071   1.1217   1.1403   1.1476   1.1775
  1.1907   1.2174   1.2205   1.2295   1.2363   1.2427   1.2551   1.2672
  1.2747   1.2855   1.3013   1.3152   1.3221   1.3354   1.3585   1.3957
  1.4141   1.4446   1.4835   1.4918   1.5167   1.5421   1.5500   1.5527
  1.5661   1.5730   1.5788   1.6025   1.6120   1.6494   1.6607   1.6863
  1.6933   1.7115   1.7264   1.7475   1.7609   1.7755   1.8189   1.8316
  1.8393   1.8570   1.8673   1.8964   1.9257   1.9271   1.9309   1.9493
  1.9622   1.9883   1.9938   2.0046   2.0215   2.0321   2.0514   2.0621
  2.0863   2.1165   2.1308   2.1373   2.2020   2.2267   2.2344   2.2355
  2.2589   2.2673   2.2775   2.2856   2.2978   2.3130   2.3432   2.3540
  2.3826   2.4147   2.4302   2.4377   2.4520   2.4867   2.4928   2.5060
  2.5194   2.5396   2.5473   2.5579   2.5745   2.5971   2.6031   2.6288
  2.6710   2.6866   2.6902   2.7055   2.7142   2.7235   2.7404   2.7455
  2.7501   2.7672   2.7782   2.7791   2.8241   2.8350   2.8425   2.8481
  2.8725   2.8997   2.9825   2.9900   3.0614   3.0887   3.0891   3.1189
  3.1252   3.1394   3.1581   3.2077   3.2406   3.2739   3.3243   3.3492
  3.4293   3.5008   3.5380   3.5454   3.6279   3.7277   3.7853   3.8180
  3.8539   3.9282   4.0633   4.1202   4.1250   4.3397   4.8026   4.8169
  9.7603   9.7711   9.7971   9.8078   9.8355  23.3905  23.5485  23.8274
 23.8616  23.8871  23.9158  23.9511  24.0211  24.0509  24.0606  24.1082
 24.1468  25.7799  25.8193  25.8621  25.8710  25.9616  26.0825  26.1237
 26.1457  26.2742  26.3845  26.5087  26.5861  26.6693  26.7744  26.8427
215.7518 215.7634 215.7934 215.8099 215.8394
 --------------------------------------------------------------

          Ground-State Mulliken Net Atomic Charges

     Atom                 Charge (a.u.)
  ----------------------------------------
      1 C                     0.478388
      2 C                    -1.019646
      3 H                     0.226720
      4 C                     0.179736
      5 Cl                    0.586595
      6 C                    -0.000065
      7 Cl                    0.519770
      8 C                    -0.539320
      9 H                     0.229498
     10 C                    -1.028991
     11 Cl                    0.439012
     12 C                     0.700949
     13 C                    -1.232374
     14 Cl                    0.411669
     15 C                    -0.369116
     16 H                     0.225380
     17 C                     0.485540
     18 Cl                    0.465122
     19 C                    -0.655989
     20 H                     0.201636
     21 C                    -0.498158
     22 H                     0.193644
  ----------------------------------------
  Sum of atomic charges =     0.000000

 -----------------------------------------------------------------
                    Cartesian Multipole Moments
 -----------------------------------------------------------------
    Charge (ESU x 10^10)
                 0.0000
    Dipole Moment (Debye)
         X       0.3200      Y      -1.1797      Z      -0.6103
       Tot       1.3663
    Quadrupole Moments (Debye-Ang)
        XX    -134.8476     XY      -2.3766     YY    -130.1607
        XZ       3.6271     YZ       2.1876     ZZ    -137.7579
    Octopole Moments (Debye-Ang^2)
       XXX    -184.4608    XXY     -17.3058    XYY     -42.0964
       YYY     -95.2376    XXZ      20.8748    XYZ      -0.5093
       YYZ       9.6233    XZZ     -51.0354    YZZ     -33.9021
       ZZZ      58.2921
    Hexadecapole Moments (Debye-Ang^3)
      XXXX   -5909.7915   XXXY     -64.0639   XXYY   -1142.4887
      XYYY     -97.3351   YYYY   -1161.0403   XXXZ    1597.8699
      XXYZ      74.8377   XYYZ     496.0567   YYYZ     268.4941
      XXZZ   -1582.2347   XYZZ     -41.1279   YYZZ    -743.3973
      XZZZ    1595.7387   YZZZ     231.0986   ZZZZ   -3431.9690
 -----------------------------------------------------------------
Archival summary:
1\1\february\OPT\ProcedureUnspecified\BasisUnspecified\l5125\taweetha\SatMar705:16:322020SatMar705:16:322020\0\\#,OPT,ProcedureUnspecified,BasisUnspecified,\\0,1\Cl\C,1,1.75474\C,2,1.39189,1,117.862\H,3,1.08108,2,120.371,1,-0.568298,0\C,3,1.38965,2,118.75,1,179.236,0\C,5,1.39074,3,121.264,2,-0.329743,0\H,6,1.08212,5,120.406,3,-179.839,0\C,6,1.39065,5,118.768,3,0.316043,0\H,8,1.08385,6,119.364,5,179.506,0\C,8,1.39953,6,121.866,5,0.16933,0\C,10,1.49098,8,119.869,6,-179.763,0\C,11,1.39628,10,119.643,8,78.1509,0\H,12,1.08263,11,119.361,10,1.59528,0\C,12,1.39205,11,121.727,10,-178.992,0\C,14,1.39707,12,119.529,11,0.0898688,0\C,15,1.39204,14,119.703,12,0.193435,0\H,16,1.08125,15,119.773,14,179.585,0\C,16,1.38921,15,119.962,14,-0.156459,0\Cl,15,1.74454,14,121.702,12,179.935,0\Cl,14,1.74579,12,118.812,11,179.979,0\Cl,18,1.75329,16,118.078,15,179.2,0\Cl,5,1.7549,3,119.011,2,179.828,0\\\@

 Total job time:  2608.06s(wall), 14884.08s(cpu) 
 Sat Mar  7 05:16:32 2020

        *************************************************************
        *                                                           *
        *  Thank you very much for using Q-Chem.  Have a nice day.  *
        *                                                           *
        *************************************************************


 
User input: 2 of 2 
 
                  Welcome to Q-Chem
     A Quantum Leap Into The Future Of Chemistry


 Q-Chem 5.2 (devel), Q-Chem, Inc., Pleasanton, CA (2019)

 Yihan Shao,  Zhengting Gan,  E. Epifanovsky,  A. T. B. Gilbert,  M. Wormit,  
 J. Kussmann,  A. W. Lange,  A. Behn,  Jia Deng,  Xintian Feng,  D. Ghosh,  
 M. Goldey,  P. R. Horn,  L. D. Jacobson,  I. Kaliman,  T. Kus,  A. Landau,  
 Jie Liu,  E. I. Proynov,  R. M. Richard,  R. P. Steele,  E. J. Sundstrom,  
 H. L. Woodcock III,  P. M. Zimmerman,  D. Zuev,  B. Albrecht,  E. Alguire,  
 S. A. Baeppler,  D. Barton,  Z. Benda,  Y. A. Bernard,  E. J. Berquist,  
 K. B. Bravaya,  H. Burton,  D. Casanova,  Chun-Min Chang,  Yunqing Chen,  
 A. Chien,  K. D. Closser,  M. P. Coons,  S. Coriani,  S. Dasgupta,  
 A. L. Dempwolff,  M. Diedenhofen,  Hainam Do,  R. G. Edgar,  Po-Tung Fang,  
 S. Faraji,  S. Fatehi,  Qingguo Feng,  K. D. Fenk,  J. Fosso-Tande,  
 J. Gayvert,  Qinghui Ge,  A. Ghysels,  G. Gidofalvi,  J. Gomes,  
 J. Gonthier,  A. Gunina,  D. Hait,  M. W. D. Hanson-Heine,  
 P. H. P. Harbach,  A. W. Hauser,  M. F. Herbst,  J. E. Herr,  
 E. G. Hohenstein,  Z. C. Holden,  Kerwin Hui,  B. C. Huynh,  T.-C. Jagau,  
 Hyunjun Ji,  B. Kaduk,  K. Khistyaev,  Jaehoon Kim,  P. Klunzinger,  K. Koh,  
 D. Kosenkov,  L. Koulias,  T. Kowalczyk,  C. M. Krauter,  A. Kunitsa,  
 Ka Un Lao,  A. Laurent,  K. V. Lawler,  Joonho Lee,  D. Lefrancois,  
 S. Lehtola,  D. S. Levine,  Yi-Pei Li,  You-Sheng Lin,  Fenglai Liu,  
 E. Livshits,  A. Luenser,  P. Manohar,  E. Mansoor,  S. F. Manzer,  
 Shan-Ping Mao,  Yuezhi Mao,  N. Mardirossian,  A. V. Marenich,  
 T. Markovich,  L. A. Martinez-Martinez,  S. A. Maurer,  N. J. Mayhall,  
 S. C. McKenzie,  J.-M. Mewes,  P. Morgante,  A. F. Morrison,  
 J. W. Mullinax,  K. Nanda,  T. S. Nguyen-Beck,  R. Olivares-Amaya,  
 J. A. Parkhill,  Zheng Pei,  T. M. Perrine,  F. Plasser,  P. Pokhilko,  
 S. Prager,  A. Prociuk,  E. Ramos,  D. R. Rehn,  F. Rob,  M. Scheurer,  
 M. Schneider,  N. Sergueev,  S. M. Sharada,  S. Sharma,  D. W. Small,  
 T. Stauch,  T. Stein,  Yu-Chuan Su,  A. J. W. Thom,  A. Tkatchenko,  
 T. Tsuchimochi,  N. M. Tubman,  L. Vogt,  M. L. Vidal,  O. Vydrov,  
 M. A. Watson,  J. Wenzel,  M. de Wergifosse,  T. A. Wesolowski,  A. White,  
 J. Witte,  A. Yamada,  Jun Yang,  K. Yao,  S. Yeganeh,  S. R. Yost,  
 Zhi-Qiang You,  A. Zech,  Igor Ying Zhang,  Xing Zhang,  Yan Zhao,  
 Ying Zhu,  B. R. Brooks,  G. K. L. Chan,  C. J. Cramer,  M. S. Gordon,  
 W. J. Hehre,  A. Klamt,  M. W. Schmidt,  C. D. Sherrill,  D. G. Truhlar,  
 A. Aspuru-Guzik,  R. Baer,  A. T. Bell,  N. A. Besley,  Jeng-Da Chai,  
 A. E. DePrince, III,  R. A. DiStasio Jr.,  A. Dreuw,  B. D. Dunietz,  
 T. R. Furlani,  Chao-Ping Hsu,  Yousung Jung,  Jing Kong,  D. S. Lambrecht,  
 WanZhen Liang,  C. Ochsenfeld,  V. A. Rassolov,  L. V. Slipchenko,  
 J. E. Subotnik,  T. Van Voorhis,  J. M. Herbert,  A. I. Krylov,  
 P. M. W. Gill,  M. Head-Gordon

 Contributors to earlier versions of Q-Chem not listed above: 
 R. D. Adamson,  B. Austin,  J. Baker,  G. J. O. Beran,  K. Brandhorst,  
 S. T. Brown,  E. F. C. Byrd,  A. K. Chakraborty,  C.-L. Cheng,  
 Siu Hung Chien,  D. M. Chipman,  D. L. Crittenden,  H. Dachsel,  
 R. J. Doerksen,  A. D. Dutoi,  L. Fusti-Molnar,  W. A. Goddard III,  
 A. Golubeva-Zadorozhnaya,  S. R. Gwaltney,  G. Hawkins,  A. Heyden,  
 S. Hirata,  G. Kedziora,  F. J. Keil,  C. Kelley,  Jihan Kim,  R. A. King,  
 R. Z. Khaliullin,  P. P. Korambath,  W. Kurlancheek,  A. M. Lee,  M. S. Lee,  
 S. V. Levchenko,  Ching Yeh Lin,  D. Liotard,  R. C. Lochan,  I. Lotan,  
 P. E. Maslen,  N. Nair,  D. P. O'Neill,  D. Neuhauser,  E. Neuscamman,  
 C. M. Oana,  R. Olson,  B. Peters,  R. Peverati,  P. A. Pieniazek,  
 Y. M. Rhee,  J. Ritchie,  M. A. Rohrdanz,  E. Rosta,  N. J. Russ,  
 H. F. Schaefer III,  N. E. Schultz,  N. Shenvi,  A. C. Simmonett,  A. Sodt,  
 D. Stuck,  K. S. Thanthiriwatte,  V. Vanovschi,  Tao Wang,  A. Warshel,  
 C. F. Williams,  Q. Wu,  X. Xu,  W. Zhang

 Please cite Q-Chem as follows:
 Y. Shao et al., Mol. Phys. 113, 184-215 (2015)
 DOI: 10.1080/00268976.2014.952696

 Q-Chem 5.2.1 for Intel X86 EM64T Linux

 Parts of Q-Chem use Armadillo 8.300.2 (Tropical Shenanigans).
 http://arma.sourceforge.net/

 Q-Chem begins on Sat Mar  7 05:16:32 2020  

Host: 
0

     Scratch files written to /scratch/taweetham/qchem20418//
NAlpha2: 162
NElect   162
Mult     1
The previous job contains 0 fragments, simply inherited here

 Q-Chem warning in module libgen/rem_setup.C, line 2168:

 Setting Thresh to 1e-14


Checking the input file for inconsistencies... 	...done.

--------------------------------------------------------------
User input:
--------------------------------------------------------------

$MOLECULE
READ
$END

$REM
   JOB_TYPE 	FREQUENCY
   BASIS 	6-311++G**
   METHOD	B3LYP
   SCF_GUESS_ALWAYS     TRUE
   SYM_IGNORE   TRUE
   S2THRESH     15
   THRESH       15
   MEM_TOTAL    10000
$END

--------------------------------------------------------------
 ----------------------------------------------------------------
             Standard Nuclear Orientation (Angstroms)
    I     Atom           X                Y                Z
 ----------------------------------------------------------------
    1      C      -0.0060506351     0.0393987266    -0.0056858542
    2      C      -0.0744174095    -0.5110299212     1.2757060764
    3      H       0.8173710877    -0.9350419177     1.7195790532
    4      C      -1.2591154231    -0.5193330711     2.0066209590
    5      Cl     -1.2584558402    -1.2281533890     3.6020328544
    6      C      -2.4152106803     0.0337765323     1.4504599941
    7      Cl     -3.9302427388     0.0522108263     2.3151957912
    8      C      -2.3710950035     0.5826760697     0.1719738006
    9      H      -3.2667618976     1.0050021847    -0.2622087916
   10      C      -1.1799546033     0.5813293596    -0.5429240513
   11      Cl     -1.1854104826     1.2661799988    -2.1569218936
   12      C       1.2818211814     0.0031626243    -0.7560914279
   13      C       2.1300689738     1.1127076203    -0.8531450697
   14      Cl      1.7047189019     2.6235235897    -0.0685316549
   15      C       3.3318001342     1.0591940352    -1.5533885033
   16      H       3.9693088913     1.9303023810    -1.6123728363
   17      C       3.6945622901    -0.1330147588    -2.1683390945
   18      Cl      5.2060964415    -0.2067973143    -3.0568652855
   19      C       2.8857911327    -1.2615802511    -2.0884958522
   20      H       3.1830861510    -2.1836527335    -2.5705628998
   21      C       1.6906984043    -1.1798913831    -1.3820995782
   22      H       1.0491170539    -2.0512685484    -1.3204814192
 ----------------------------------------------------------------
 Nuclear Repulsion Energy =        1697.29531075 hartrees
 There are       81 alpha and       81 beta electrons
 Requested basis set is 6-311++G(d,p)
 There are 162 shells and 449 basis functions

 Total QAlloc Memory Limit  10000 MB
 Mega-Array Size       188 MB
 MEM_STATIC part       192 MB
 A cutoff of  1.0D-15 yielded  10107 shell pairs
 There are     83989 function pairs (     90232 Cartesian)
 Smallest overlap matrix eigenvalue = 2.39E-07
 Linear dependence detected in AO basis
 Number of orthogonalized atomic orbitals = 446
 Maximum deviation from orthogonality = 3.626E-10
 Guess from superposition of atomic densities
 Warning:  Energy on first SCF cycle will be non-variational
 SAD guess density has 162.000000 electrons

 -----------------------------------------------------------------------
  General SCF calculation program by
  Eric Jon Sundstrom, Paul Horn, Yuezhi Mao, Dmitri Zuev, Alec White,
  David Stuck, Shaama M.S., Shane Yost, Joonho Lee, David Small,
  Daniel Levine, Susi Lehtola, Hugh Burton, Evgeny Epifanovsky,
  Bang C. Huynh
 -----------------------------------------------------------------------
 Exchange:     0.2000 Hartree-Fock + 0.0800 Slater + 0.7200 B88
 Correlation:  0.1900 VWN1RPA + 0.8100 LYP
 Using SG-1 standard quadrature grid
 using 6 threads for integral computing
 -------------------------------------------------------
 OpenMP Integral computing Module                
 Release: version 2.0, May 2017, Q-Chem Inc. Pleasanton 
 -------------------------------------------------------
 A restricted SCF calculation will be
 performed using DIIS
 SCF converges when DIIS error is below 1.0e-08
 ---------------------------------------
  Cycle       Energy         DIIS error
 ---------------------------------------
    1   -2765.4924176737      2.91e-02  
    2   -2761.3771662140      2.36e-03  
    3   -2761.2933102649      2.89e-03  
    4   -2761.5098548285      6.21e-04  
    5   -2761.5181009712      3.20e-04  
    6   -2761.5205740713      1.03e-04  
    7   -2761.5208130566      3.42e-05  
    8   -2761.5208401572      1.20e-05  
    9   -2761.5208437830      2.41e-06  
   10   -2761.5208439159      9.94e-07  
   11   -2761.5208439401      1.75e-07  
   12   -2761.5208439403      1.00e-07  
   13   -2761.5208439408      4.26e-08  
   14   -2761.5208439407      1.14e-08  
   15   -2761.5208439408      4.46e-09  Convergence criterion met
 ---------------------------------------
 SCF time:   CPU 641.37s  wall 113.00s 
 SCF   energy in the final basis set =    -2761.5208439408
 Total energy in the final basis set =    -2761.5208439408

 --------------------------------------------------------------

                    Orbital Energies (a.u.)
 --------------------------------------------------------------

 Alpha MOs
 -- Occupied --
********-101.5748-101.5724-101.5710-101.5707 -10.2726 -10.2694 -10.2681
-10.2669 -10.2643 -10.2308 -10.2261 -10.2202 -10.2199 -10.2148 -10.2143
-10.2105  -9.4905  -9.4893  -9.4871  -9.4856  -9.4855  -7.2553  -7.2541
 -7.2518  -7.2502  -7.2501  -7.2454  -7.2447  -7.2441  -7.2437  -7.2419
 -7.2415  -7.2403  -7.2403  -7.2401  -7.2398  -0.9471  -0.9303  -0.9052
 -0.8914  -0.8801  -0.8545  -0.8411  -0.7984  -0.7729  -0.7597  -0.7347
 -0.6612  -0.6466  -0.6377  -0.6060  -0.5551  -0.5337  -0.5221  -0.5169
 -0.4948  -0.4842  -0.4643  -0.4628  -0.4611  -0.4460  -0.4338  -0.4292
 -0.4112  -0.4030  -0.3969  -0.3903  -0.3796  -0.3669  -0.3485  -0.3415
 -0.3379  -0.3348  -0.3324  -0.3307  -0.3273  -0.2850  -0.2824  -0.2701
 -0.2631
 -- Virtual --
 -0.0608  -0.0573  -0.0452  -0.0449  -0.0291  -0.0186  -0.0098  -0.0007
  0.0039   0.0077   0.0119   0.0163   0.0238   0.0287   0.0355   0.0442
  0.0470   0.0482   0.0543   0.0580   0.0657   0.0670   0.0779   0.0804
  0.0835   0.0869   0.0892   0.0952   0.0957   0.1008   0.1051   0.1062
  0.1094   0.1112   0.1134   0.1162   0.1186   0.1195   0.1222   0.1239
  0.1285   0.1294   0.1321   0.1354   0.1376   0.1427   0.1455   0.1501
  0.1543   0.1566   0.1624   0.1708   0.1733   0.1795   0.1803   0.1830
  0.1908   0.1965   0.1996   0.2016   0.2113   0.2148   0.2177   0.2224
  0.2265   0.2298   0.2358   0.2393   0.2440   0.2484   0.2496   0.2531
  0.2550   0.2604   0.2610   0.2669   0.2716   0.2732   0.2759   0.2789
  0.2852   0.2892   0.2918   0.2922   0.2971   0.3092   0.3114   0.3124
  0.3164   0.3268   0.3362   0.3410   0.3504   0.3582   0.3775   0.4104
  0.4209   0.4237   0.4349   0.4431   0.4454   0.4522   0.4557   0.4618
  0.4672   0.4757   0.4792   0.4862   0.4916   0.5000   0.5072   0.5099
  0.5162   0.5342   0.5447   0.5494   0.5558   0.5585   0.5697   0.5754
  0.5796   0.5827   0.5883   0.5976   0.6099   0.6156   0.6199   0.6310
  0.6356   0.6399   0.6548   0.6572   0.6628   0.6638   0.6769   0.6948
  0.6967   0.7005   0.7081   0.7155   0.7225   0.7383   0.7429   0.7848
  0.7964   0.8009   0.8116   0.8249   0.8314   0.8363   0.8417   0.8438
  0.8443   0.8494   0.8523   0.8536   0.8561   0.8597   0.8645   0.8740
  0.8757   0.8805   0.8840   0.8868   0.9027   0.9048   0.9099   0.9138
  0.9215   0.9282   0.9347   0.9429   0.9461   0.9525   0.9579   0.9614
  0.9753   0.9769   0.9799   0.9834   0.9932   1.0019   1.0143   1.0171
  1.0297   1.0422   1.0724   1.1071   1.1217   1.1403   1.1476   1.1775
  1.1907   1.2174   1.2205   1.2295   1.2363   1.2427   1.2551   1.2672
  1.2747   1.2855   1.3013   1.3152   1.3221   1.3354   1.3585   1.3957
  1.4141   1.4446   1.4835   1.4918   1.5167   1.5421   1.5500   1.5527
  1.5661   1.5730   1.5788   1.6025   1.6120   1.6494   1.6607   1.6863
  1.6933   1.7115   1.7264   1.7475   1.7609   1.7755   1.8189   1.8316
  1.8393   1.8570   1.8673   1.8964   1.9257   1.9271   1.9309   1.9493
  1.9622   1.9883   1.9938   2.0046   2.0215   2.0321   2.0514   2.0621
  2.0863   2.1165   2.1308   2.1373   2.2020   2.2267   2.2344   2.2355
  2.2589   2.2673   2.2775   2.2856   2.2978   2.3130   2.3432   2.3540
  2.3826   2.4147   2.4302   2.4377   2.4520   2.4867   2.4928   2.5060
  2.5194   2.5396   2.5473   2.5579   2.5745   2.5971   2.6031   2.6288
  2.6710   2.6866   2.6902   2.7055   2.7142   2.7235   2.7404   2.7455
  2.7501   2.7672   2.7782   2.7791   2.8241   2.8350   2.8425   2.8481
  2.8725   2.8997   2.9825   2.9900   3.0614   3.0887   3.0891   3.1189
  3.1252   3.1394   3.1581   3.2077   3.2406   3.2739   3.3243   3.3492
  3.4293   3.5008   3.5380   3.5454   3.6279   3.7277   3.7853   3.8180
  3.8539   3.9282   4.0633   4.1202   4.1250   4.3397   4.8026   4.8169
  9.7603   9.7711   9.7971   9.8078   9.8355  23.3905  23.5485  23.8274
 23.8616  23.8871  23.9158  23.9511  24.0211  24.0509  24.0606  24.1082
 24.1468  25.7799  25.8193  25.8621  25.8710  25.9616  26.0825  26.1237
 26.1457  26.2742  26.3845  26.5087  26.5861  26.6693  26.7744  26.8427
215.7518 215.7634 215.7934 215.8099 215.8394
 --------------------------------------------------------------

          Ground-State Mulliken Net Atomic Charges

     Atom                 Charge (a.u.)
  ----------------------------------------
      1 C                     0.478388
      2 C                    -1.019646
      3 H                     0.226720
      4 C                     0.179736
      5 Cl                    0.586595
      6 C                    -0.000065
      7 Cl                    0.519770
      8 C                    -0.539320
      9 H                     0.229498
     10 C                    -1.028991
     11 Cl                    0.439012
     12 C                     0.700949
     13 C                    -1.232374
     14 Cl                    0.411669
     15 C                    -0.369116
     16 H                     0.225380
     17 C                     0.485540
     18 Cl                    0.465122
     19 C                    -0.655989
     20 H                     0.201636
     21 C                    -0.498158
     22 H                     0.193644
  ----------------------------------------
  Sum of atomic charges =     0.000000

 -----------------------------------------------------------------
                    Cartesian Multipole Moments
 -----------------------------------------------------------------
    Charge (ESU x 10^10)
                 0.0000
    Dipole Moment (Debye)
         X       0.3200      Y      -1.1797      Z      -0.6103
       Tot       1.3663
    Quadrupole Moments (Debye-Ang)
        XX    -134.8476     XY      -2.3766     YY    -130.1607
        XZ       3.6271     YZ       2.1876     ZZ    -137.7579
    Octopole Moments (Debye-Ang^2)
       XXX    -184.4608    XXY     -17.3058    XYY     -42.0964
       YYY     -95.2376    XXZ      20.8748    XYZ      -0.5093
       YYZ       9.6233    XZZ     -51.0354    YZZ     -33.9021
       ZZZ      58.2921
    Hexadecapole Moments (Debye-Ang^3)
      XXXX   -5909.7915   XXXY     -64.0639   XXYY   -1142.4887
      XYYY     -97.3351   YYYY   -1161.0403   XXXZ    1597.8699
      XXYZ      74.8377   XYYZ     496.0567   YYYZ     268.4941
      XXZZ   -1582.2347   XYZZ     -41.1279   YYZZ    -743.3973
      XZZZ    1595.7387   YZZZ     231.0986   ZZZZ   -3431.9690
 -----------------------------------------------------------------
 Calculating MO derivatives via CPSCF
    1     0    69    0.0186804  
    2     0    69    0.0054340  
    3     0    69    0.0006335  
    4     2    67    0.0000477  
    5    62     7    0.0000033  
    6    69     0    0.0000002  Converged
 Time for AOints: 1374.1 s (CPU) 232.0 s (wall)
 ------------------------------------------------------------------------------
                     AOints        : Timing summary (seconds)
 ------------------------------------------------------------------------------
     job step          cpu (% of tot)      sys (% of tot)     wall (% of tot)
 ------------------------------------------------------------------------------
  AOints            0.1374E+04 ( 9.0)   0.3800E-04 ( 5.9)   0.2320E+03 ( 9.0)
 ------------------------------------------------------------------------------
   Grand Totals     0.1524E+05          0.6430E-03          0.2592E+04
 ------------------------------------------------------------------------------
 Polarizability Matrix (a.u.)
            1           2           3
    1-245.1336144   6.9683989  64.1805744
    2   6.9683989-164.5682487  12.4431395
    3  64.1805744  12.4431395-211.4812218
 Calculating analytic Hessian of the SCF energy

 Direct stationary perturbation theory relativistic correction:

 rels  =       3.985319398806
 relv  =     -15.248084562221
 rel2e =       4.114069546696
 E_rel =      -7.148695616719

 Hessian of the SCF Energy
            1           2           3           4           5           6
    1   0.6109557  -0.0966215  -0.0558297  -0.1165023  -0.0017547   0.0416217
    2  -0.0966215   0.2733561  -0.1600022   0.0236622  -0.1050214   0.0843528
    3  -0.0558297  -0.1600022   0.5598990  -0.0184181   0.0993712  -0.2753117
    4  -0.1165023   0.0236622  -0.0184181   0.6807169  -0.1346564  -0.0215626
    5  -0.0017547  -0.1050214   0.0993712  -0.1346564   0.2482036  -0.1952912
    6   0.0416217   0.0843528  -0.2753117  -0.0215626  -0.1952912   0.5853328
    7   0.0045310  -0.0012075   0.0024056  -0.2500181   0.0962604  -0.0941550
    8   0.0099624  -0.0004845   0.0048507   0.0965598  -0.0829430   0.0519490
    9  -0.0227424   0.0112722  -0.0079651  -0.0957868   0.0524296  -0.0991961
   10   0.0297083  -0.0368620   0.0701009  -0.2687237   0.0271516   0.0623621
   11  -0.0157413   0.0120326  -0.0029961   0.0011530  -0.0707971   0.0229653
   12   0.0215515   0.0101415  -0.0289276   0.1220352   0.0072251  -0.1509814
   13  -0.0027912   0.0020110  -0.0001578   0.0024578  -0.0105034   0.0246842
   14   0.0003900   0.0041669   0.0004683  -0.0010186  -0.0003067   0.0109236
   15   0.0034101  -0.0005437   0.0034909   0.0033255   0.0164366  -0.0352880
   16  -0.0155782   0.0152306  -0.0274200  -0.0527559   0.0035710   0.0286953
   17   0.0150060  -0.0176826   0.0234181   0.0252909   0.0136893  -0.0275713
   18  -0.0272947   0.0231377  -0.0402129  -0.0203560  -0.0140260   0.0537102
   19  -0.0009880  -0.0002514   0.0010843  -0.0005319   0.0035524  -0.0055332
   20  -0.0005994  -0.0002736  -0.0007216   0.0012686   0.0019891   0.0031124
   21   0.0015074  -0.0008739   0.0002008  -0.0004200   0.0016676   0.0001167
   22  -0.0503361   0.0227460  -0.0172391  -0.0201279  -0.0067999   0.0270049
   23   0.0054682   0.0134553  -0.0140004  -0.0074051  -0.0061066   0.0108605
   24   0.0233855  -0.0251316   0.0519920   0.0268178   0.0107329  -0.0441935
   25  -0.0022848   0.0002830   0.0037610   0.0002875  -0.0006509   0.0006365
   26   0.0005712   0.0042614   0.0015833  -0.0005135  -0.0008788  -0.0003421
   27   0.0034227   0.0016879  -0.0007599   0.0005776  -0.0002589  -0.0008934
   28  -0.2461576   0.0579518  -0.0232089   0.0358836   0.0243646  -0.0731383
   29   0.0790625  -0.0989989   0.0318463   0.0034496  -0.0040034   0.0324909
   30  -0.0766231   0.0456924  -0.1217415  -0.0240422   0.0186453  -0.0183748
   31   0.0031106   0.0093699  -0.0214902  -0.0040391   0.0013075   0.0015467
   32   0.0006018  -0.0043253   0.0190645   0.0036314   0.0027133   0.0000599
   33  -0.0004071   0.0131959  -0.0273438  -0.0035064   0.0016676   0.0021714
   34  -0.1840006   0.0034671   0.0637520  -0.0040254  -0.0041212   0.0112396
   35   0.0048487  -0.0810265  -0.0001058  -0.0117060   0.0047847   0.0068521
   36   0.0632577   0.0017653  -0.1108279   0.0293893   0.0021406  -0.0179003
   37  -0.0193309  -0.0213462   0.0053112  -0.0010224   0.0008122  -0.0018191
   38  -0.0077291   0.0053123   0.0061962   0.0023497  -0.0004528  -0.0025504
   39   0.0126471   0.0122208   0.0000116   0.0020502  -0.0011933  -0.0009123
   40  -0.0016750  -0.0018091  -0.0008500   0.0004801  -0.0005131  -0.0008842
   41   0.0027055  -0.0009836  -0.0012508  -0.0008547   0.0000770   0.0002589
   42   0.0004035   0.0017881  -0.0019816   0.0000574   0.0004307   0.0004646
   43   0.0019046  -0.0032181   0.0011155  -0.0009198  -0.0000869   0.0003961
   44  -0.0028713  -0.0033349  -0.0019262   0.0000525   0.0002352  -0.0001391
   45   0.0015229  -0.0012268   0.0043997  -0.0008265  -0.0000427   0.0001693
   46  -0.0001819  -0.0009505  -0.0001060  -0.0002205   0.0000538   0.0000748
   47   0.0001983   0.0003213  -0.0000933   0.0000356   0.0000084  -0.0000377
   48   0.0002129   0.0005569   0.0003674   0.0000145   0.0000324   0.0000920
   49  -0.0011416  -0.0001408   0.0004540   0.0004097   0.0001798  -0.0001539
   50  -0.0005110  -0.0015946   0.0002182   0.0000682   0.0001496   0.0001405
   51  -0.0000495  -0.0001215  -0.0009248  -0.0000267  -0.0000407   0.0001239
   52   0.0007914   0.0001516  -0.0007507  -0.0005274   0.0001198   0.0001097
   53   0.0000757   0.0002190   0.0001881   0.0000067   0.0000016   0.0000071
   54  -0.0007395   0.0000990  -0.0000829   0.0003880  -0.0000580  -0.0001080
   55   0.0038454   0.0006032   0.0014776  -0.0009306  -0.0001849   0.0000671
   56   0.0000654  -0.0033374  -0.0029910   0.0000851   0.0001445   0.0000341
   57   0.0017315  -0.0035696   0.0047753  -0.0005186   0.0003180   0.0004519
   58   0.0000744   0.0009847   0.0002376  -0.0001425  -0.0000333   0.0000214
   59  -0.0000370   0.0000934   0.0000064   0.0000503  -0.0000122  -0.0000015
   60   0.0000341  -0.0005619   0.0000233  -0.0000251  -0.0000746   0.0000412
   61  -0.0137678   0.0246246   0.0173707  -0.0001433   0.0020321  -0.0012142
   62   0.0077992   0.0033309  -0.0051547  -0.0015365  -0.0018420   0.0020916
   63   0.0111339  -0.0144823  -0.0067751   0.0004481  -0.0000390   0.0005597
   64  -0.0001703   0.0013104  -0.0016058   0.0003953  -0.0000991   0.0000011
   65  -0.0008812   0.0005214   0.0020280   0.0000245   0.0003781  -0.0001652
   66  -0.0021501   0.0005935  -0.0022955   0.0003829  -0.0000772  -0.0000750
            7           8           9          10          11          12
    1   0.0045310   0.0099624  -0.0227424   0.0297083  -0.0157413   0.0215515
    2  -0.0012075  -0.0004845   0.0112722  -0.0368620   0.0120326   0.0101415
    3   0.0024056   0.0048507  -0.0079651   0.0701009  -0.0029961  -0.0289276
    4  -0.2500181   0.0965598  -0.0957868  -0.2687237   0.0011530   0.1220352
    5   0.0962604  -0.0829430   0.0524296   0.0271516  -0.0707971   0.0072251
    6  -0.0941550   0.0519490  -0.0991961   0.0623621   0.0229653  -0.1509814
    7   0.2633458  -0.1045544   0.0988840  -0.0178703   0.0107698  -0.0121757
    8  -0.1045544   0.0775106  -0.0599525  -0.0008243   0.0030676   0.0009889
    9   0.0988840  -0.0599525   0.1035912   0.0152551  -0.0061206   0.0082707
   10  -0.0178703  -0.0008243   0.0152551   0.5968973  -0.1068776  -0.0477718
   11   0.0107698   0.0030676  -0.0061206  -0.1068776   0.2045445  -0.1363251
   12  -0.0121757   0.0009889   0.0082707  -0.0477718  -0.1363251   0.4530513
   13   0.0004130  -0.0011522   0.0006326  -0.0373773   0.0027014   0.0035047
   14  -0.0004526  -0.0019510  -0.0014352   0.0041602  -0.0455268   0.0503799
   15  -0.0007919  -0.0010191   0.0001073  -0.0001172   0.0513811  -0.1367290
   16  -0.0018947   0.0006620   0.0025375  -0.2355172   0.0879861  -0.0937471
   17   0.0003752   0.0042609   0.0018053   0.0626701  -0.1020299   0.0521923
   18   0.0033523   0.0014293  -0.0005741  -0.0364962   0.0372206  -0.1243300
   19  -0.0010082  -0.0001901   0.0012203  -0.0349431   0.0000019   0.0228990
   20   0.0003207   0.0001848  -0.0002987   0.0098901   0.0027233  -0.0045956
   21  -0.0000407   0.0000398   0.0000651   0.0006711   0.0013091  -0.0000133
   22   0.0001468  -0.0006385   0.0004818   0.0359179   0.0023022  -0.0212205
   23  -0.0005907  -0.0007680  -0.0002443   0.0232340  -0.0039144   0.0165118
   24   0.0005890  -0.0001950  -0.0007859  -0.0686569   0.0286965  -0.0151216
   25  -0.0000264   0.0000365  -0.0000498   0.0009937   0.0006018   0.0010228
   26   0.0000278   0.0000146   0.0000023   0.0001640   0.0037286   0.0031329
   27  -0.0000356  -0.0000027   0.0000323   0.0017146   0.0029474  -0.0026689
   28   0.0013359   0.0005078   0.0016120  -0.0725131   0.0160341   0.0039173
   29   0.0007111   0.0041199   0.0032333   0.0164970  -0.0086576  -0.0031655
   30   0.0011395   0.0033842  -0.0024792   0.0039047  -0.0026948  -0.0010746
   31   0.0002978   0.0003471  -0.0008104   0.0016276  -0.0006099   0.0000868
   32  -0.0002448  -0.0001406   0.0007395  -0.0004722  -0.0001424  -0.0001735
   33   0.0004767   0.0004844  -0.0010946  -0.0005291  -0.0000526   0.0000898
   34   0.0003538  -0.0002992  -0.0017343   0.0028461   0.0014057   0.0000761
   35  -0.0013559  -0.0030348  -0.0013829   0.0009733   0.0044728   0.0041612
   36   0.0005336  -0.0021114   0.0002606  -0.0003596   0.0042466  -0.0017523
   37   0.0001993  -0.0006878   0.0001990   0.0000765   0.0004374   0.0005895
   38  -0.0000769   0.0001474   0.0005452   0.0003580   0.0000596   0.0001850
   39   0.0000027   0.0006012   0.0002540  -0.0002783  -0.0008690  -0.0005909
   40  -0.0000061   0.0000353   0.0000371  -0.0001730   0.0003137  -0.0001580
   41   0.0000650   0.0000206  -0.0001702  -0.0001566  -0.0000976  -0.0001115
   42   0.0000246  -0.0001575  -0.0001201  -0.0001959  -0.0000887   0.0000586
   43  -0.0001256  -0.0000599  -0.0001591  -0.0002006   0.0003146  -0.0000163
   44   0.0000275  -0.0003008   0.0000247   0.0000859   0.0002799   0.0000211
   45   0.0000007  -0.0000835   0.0000125   0.0002941   0.0000639   0.0003128
   46  -0.0000077  -0.0000406  -0.0000106   0.0000166   0.0000897   0.0000403
   47   0.0000004   0.0000095   0.0000031  -0.0000259  -0.0000522  -0.0000106
   48  -0.0000063   0.0000374   0.0000118   0.0000689  -0.0000548   0.0000125
   49  -0.0000558  -0.0000315   0.0000840   0.0000971  -0.0002396   0.0004690
   50  -0.0000608   0.0000726  -0.0001232  -0.0002700   0.0001353   0.0000063
   51   0.0000038   0.0000409  -0.0001360  -0.0001948   0.0000950  -0.0003369
   52   0.0000142   0.0000624  -0.0001284  -0.0001283   0.0001494  -0.0004286
   53  -0.0000005  -0.0000148   0.0000002   0.0000265  -0.0000225   0.0000066
   54  -0.0000102  -0.0000493   0.0000721   0.0000676  -0.0000607   0.0002452
   55   0.0000238   0.0000855   0.0002280   0.0000781  -0.0001738  -0.0001459
   56  -0.0000526  -0.0001990  -0.0002020   0.0003381   0.0001540   0.0000919
   57  -0.0000380   0.0001131  -0.0000386  -0.0000538  -0.0002045   0.0000371
   58   0.0000211   0.0000232   0.0000190  -0.0000108  -0.0000282  -0.0000742
   59   0.0000032   0.0000061   0.0000103  -0.0000111  -0.0000060   0.0000027
   60   0.0000018  -0.0000441  -0.0000229   0.0001171   0.0000020   0.0000628
   61   0.0003405   0.0002489   0.0003365  -0.0008133  -0.0006482  -0.0004963
   62   0.0000798   0.0004789  -0.0000807  -0.0002022   0.0000222  -0.0003978
   63  -0.0000709  -0.0002183  -0.0001303  -0.0000566   0.0002983   0.0005470
   64  -0.0000100  -0.0000525  -0.0001049   0.0000151   0.0000499   0.0000508
   65  -0.0000443  -0.0000568  -0.0000556   0.0001526   0.0000260  -0.0002670
   66  -0.0000899  -0.0000854  -0.0001348   0.0001504   0.0002449  -0.0001657
           13          14          15          16          17          18
    1  -0.0027912   0.0003900   0.0034101  -0.0155782   0.0150060  -0.0272947
    2   0.0020110   0.0041669  -0.0005437   0.0152306  -0.0176826   0.0231377
    3  -0.0001578   0.0004683   0.0034909  -0.0274200   0.0234181  -0.0402129
    4   0.0024578  -0.0010186   0.0033255  -0.0527559   0.0252909  -0.0203560
    5  -0.0105034  -0.0003067   0.0164366   0.0035710   0.0136893  -0.0140260
    6   0.0246842   0.0109236  -0.0352880   0.0286953  -0.0275713   0.0537102
    7   0.0004130  -0.0004526  -0.0007919  -0.0018947   0.0003752   0.0033523
    8  -0.0011522  -0.0019510  -0.0010191   0.0006620   0.0042609   0.0014293
    9   0.0006326  -0.0014352   0.0001073   0.0025375   0.0018053  -0.0005741
   10  -0.0373773   0.0041602  -0.0001172  -0.2355172   0.0626701  -0.0364962
   11   0.0027014  -0.0455268   0.0513811   0.0879861  -0.1020299   0.0372206
   12   0.0035047   0.0503799  -0.1367290  -0.0937471   0.0521923  -0.1243300
   13   0.0411640  -0.0062094  -0.0041122   0.0008392   0.0095197  -0.0201128
   14  -0.0062094   0.0489203  -0.0812657  -0.0004163  -0.0052751   0.0191270
   15  -0.0041122  -0.0812657   0.1960129   0.0023104   0.0129863  -0.0277139
   16   0.0008392  -0.0004163   0.0023104   0.5137988  -0.1060084   0.0002073
   17   0.0095197  -0.0052751   0.0129863  -0.1060084   0.2245517  -0.1786395
   18  -0.0201128   0.0191270  -0.0277139   0.0002073  -0.1786395   0.5243006
   19  -0.0027305   0.0007809  -0.0007943  -0.1315019   0.0051878   0.0532942
   20   0.0029634  -0.0014634  -0.0008633   0.0035947  -0.0265694   0.0060241
   21  -0.0057468   0.0003765   0.0013697   0.0569362   0.0050708  -0.0682223
   22  -0.0037210   0.0033325  -0.0030675  -0.1087032   0.0261622  -0.0302701
   23   0.0013055   0.0025319   0.0013911   0.0000678  -0.1057233   0.1037334
   24   0.0013553   0.0002058   0.0021490   0.0292801   0.0888175  -0.2798794
   25   0.0003561  -0.0002546   0.0004901   0.0038265  -0.0014744   0.0030512
   26   0.0003007  -0.0000287   0.0003677   0.0101100  -0.0013046   0.0046002
   27  -0.0007699   0.0007317  -0.0009502  -0.0234282   0.0111910  -0.0084114
   28   0.0011651  -0.0001814  -0.0005756   0.0302525  -0.0388851   0.0756720
   29  -0.0005038  -0.0003143  -0.0000504  -0.0157792   0.0130814  -0.0034372
   30   0.0001456  -0.0003777   0.0002274   0.0220603   0.0114056  -0.0321346
   31   0.0001396  -0.0001365  -0.0000172  -0.0025569   0.0021244  -0.0005205
   32  -0.0001253  -0.0006477   0.0006049   0.0008453   0.0039410   0.0005668
   33  -0.0000393   0.0006594  -0.0019026   0.0023794  -0.0004263   0.0037798
   34   0.0002613   0.0002362  -0.0007338  -0.0012871   0.0002156  -0.0006955
   35  -0.0003776  -0.0000875   0.0006341   0.0003076  -0.0009989   0.0002759
   36   0.0005653   0.0000113  -0.0004147   0.0002883  -0.0001699  -0.0010054
   37  -0.0000856   0.0000954   0.0000972   0.0001821  -0.0001060  -0.0000653
   38   0.0001884   0.0002101  -0.0006623  -0.0003673   0.0002453  -0.0001253
   39   0.0000958   0.0001612  -0.0003258   0.0000757   0.0000688   0.0006950
   40   0.0000379  -0.0000339   0.0000198   0.0001858  -0.0000592   0.0002626
   41  -0.0000805  -0.0000811   0.0001978   0.0001678  -0.0001011   0.0002014
   42  -0.0000126  -0.0000098   0.0000637  -0.0000145  -0.0000816  -0.0000307
   43  -0.0000312  -0.0001097   0.0001768   0.0002346  -0.0001122   0.0000661
   44  -0.0000078   0.0000215   0.0000435  -0.0000026  -0.0000342  -0.0000431
   45  -0.0000297  -0.0000003   0.0000220  -0.0001611  -0.0000114  -0.0000887
   46  -0.0000141  -0.0000128   0.0000299   0.0000107  -0.0000220  -0.0000355
   47   0.0000036   0.0000048   0.0000006   0.0000102   0.0000063   0.0000111
   48  -0.0000021   0.0000087  -0.0000396  -0.0000475   0.0000454  -0.0000465
   49   0.0000379   0.0001686  -0.0004219  -0.0004648   0.0000343   0.0001717
   50   0.0000036  -0.0000533  -0.0000309   0.0000972  -0.0000961   0.0001450
   51  -0.0000121  -0.0000715   0.0002087   0.0003088  -0.0000278  -0.0000003
   52  -0.0000467  -0.0001604   0.0003936   0.0004370  -0.0000486  -0.0001203
   53   0.0000001   0.0000119  -0.0000160  -0.0000285   0.0000050  -0.0000074
   54   0.0000318   0.0000879  -0.0002292  -0.0002457   0.0000303   0.0000704
   55  -0.0000330  -0.0000542   0.0002393   0.0001059   0.0000464  -0.0002034
   56  -0.0000133   0.0000080   0.0000495  -0.0000503   0.0000196  -0.0002023
   57  -0.0000160  -0.0000077  -0.0000318  -0.0000849  -0.0000749   0.0000632
   58  -0.0000086  -0.0000180   0.0000435   0.0000299   0.0000162  -0.0000129
   59   0.0000037   0.0000034  -0.0000068  -0.0000080  -0.0000035   0.0000177
   60  -0.0000027   0.0000235  -0.0000478  -0.0000745   0.0000190  -0.0000427
   61  -0.0000395  -0.0001399   0.0001796   0.0004278   0.0000659   0.0000962
   62  -0.0000288  -0.0001008   0.0002610  -0.0000121  -0.0000140   0.0001363
   63  -0.0000117   0.0000017   0.0000387   0.0001316  -0.0000494   0.0001642
   64   0.0000072   0.0000344  -0.0000838  -0.0000720   0.0000052  -0.0000012
   65   0.0000010  -0.0000424   0.0001044   0.0000177   0.0000330  -0.0001461
   66   0.0000102   0.0000012  -0.0000176   0.0000173  -0.0000005  -0.0000871
           19          20          21          22          23          24
    1  -0.0009880  -0.0005994   0.0015074  -0.0503361   0.0054682   0.0233855
    2  -0.0002514  -0.0002736  -0.0008739   0.0227460   0.0134553  -0.0251316
    3   0.0010843  -0.0007216   0.0002008  -0.0172391  -0.0140004   0.0519920
    4  -0.0005319   0.0012686  -0.0004200  -0.0201279  -0.0074051   0.0268178
    5   0.0035524   0.0019891   0.0016676  -0.0067999  -0.0061066   0.0107329
    6  -0.0055332   0.0031124   0.0001167   0.0270049   0.0108605  -0.0441935
    7  -0.0010082   0.0003207  -0.0000407   0.0001468  -0.0005907   0.0005890
    8  -0.0001901   0.0001848   0.0000398  -0.0006385  -0.0007680  -0.0001950
    9   0.0012203  -0.0002987   0.0000651   0.0004818  -0.0002443  -0.0007859
   10  -0.0349431   0.0098901   0.0006711   0.0359179   0.0232340  -0.0686569
   11   0.0000019   0.0027233   0.0013091   0.0023022  -0.0039144   0.0286965
   12   0.0228990  -0.0045956  -0.0000133  -0.0212205   0.0165118  -0.0151216
   13  -0.0027305   0.0029634  -0.0057468  -0.0037210   0.0013055   0.0013553
   14   0.0007809  -0.0014634   0.0003765   0.0033325   0.0025319   0.0002058
   15  -0.0007943  -0.0008633   0.0013697  -0.0030675   0.0013911   0.0021490
   16  -0.1315019   0.0035947   0.0569362  -0.1087032   0.0000678   0.0292801
   17   0.0051878  -0.0265694   0.0050708   0.0261622  -0.1057233   0.0888175
   18   0.0532942   0.0060241  -0.0682223  -0.0302701   0.1037334  -0.2798794
   19   0.1855946  -0.0077673  -0.0867575  -0.0173293  -0.0008967   0.0151494
   20  -0.0077673   0.0183802  -0.0106743  -0.0100634   0.0040720   0.0066429
   21  -0.0867575  -0.0106743   0.0876909   0.0359279   0.0012370  -0.0199526
   22  -0.0173293  -0.0100634   0.0359279   0.6956401  -0.1406798  -0.0201394
   23  -0.0008967   0.0040720   0.0012370  -0.1406798   0.2472215  -0.1967487
   24   0.0151494   0.0066429  -0.0199526  -0.0201394  -0.1967487   0.5891474
   25   0.0006969  -0.0012039   0.0005996  -0.2537398   0.0986610  -0.0955742
   26  -0.0005073  -0.0018901  -0.0015233   0.0986919  -0.0826537   0.0520708
   27  -0.0008915  -0.0011066   0.0002698  -0.0955240   0.0522943  -0.0979058
   28   0.0033669   0.0019784  -0.0036397  -0.2783549   0.0282862   0.0648530
   29   0.0006975   0.0031230   0.0031654   0.0024701  -0.0718082   0.0220042
   30  -0.0008831   0.0023805  -0.0001969   0.1224481   0.0059735  -0.1494790
   31  -0.0003311  -0.0002445   0.0007607   0.0020786  -0.0102709   0.0251950
   32  -0.0003509  -0.0000010   0.0003601  -0.0006258   0.0002192   0.0102009
   33   0.0010705   0.0003072  -0.0012701   0.0032407   0.0161780  -0.0354540
   34   0.0007966  -0.0001663  -0.0004001  -0.0008776   0.0029628  -0.0017875
   35  -0.0001175  -0.0002364  -0.0002041   0.0027045   0.0036372   0.0025826
   36  -0.0004593  -0.0002151   0.0002730  -0.0026389   0.0032549  -0.0002802
   37  -0.0001979  -0.0000271   0.0000985  -0.0001851   0.0005777   0.0004299
   38   0.0005698  -0.0000700  -0.0002959   0.0006634  -0.0008160   0.0005772
   39   0.0003238   0.0000175  -0.0001564   0.0007923  -0.0006312  -0.0006549
   40  -0.0000804  -0.0000066   0.0000375   0.0004857   0.0000139  -0.0003340
   41  -0.0002201   0.0000284   0.0001051  -0.0000949   0.0002847  -0.0004664
   42  -0.0000330   0.0000065   0.0000212  -0.0002625   0.0001626  -0.0000861
   43  -0.0001919   0.0000104   0.0000876   0.0001103   0.0000413  -0.0001151
   44  -0.0001524  -0.0000016   0.0000794  -0.0001177   0.0002207   0.0000742
   45   0.0000749   0.0000013  -0.0000384   0.0000306  -0.0001690   0.0002114
   46  -0.0000483   0.0000004   0.0000219  -0.0000527   0.0000675   0.0000093
   47   0.0000147  -0.0000005  -0.0000061  -0.0000085  -0.0000147  -0.0000190
   48   0.0000347  -0.0000016  -0.0000219  -0.0000306  -0.0000600   0.0000314
   49   0.0004512  -0.0000033  -0.0002370   0.0001607   0.0000004  -0.0000573
   50  -0.0000091   0.0000091  -0.0000009   0.0001533   0.0000282  -0.0001102
   51  -0.0002561   0.0000113   0.0001334  -0.0000391   0.0000480  -0.0000943
   52  -0.0004011   0.0000094   0.0002100  -0.0001851   0.0000998  -0.0000862
   53   0.0000138   0.0000003  -0.0000079  -0.0000064  -0.0000132   0.0000089
   54   0.0002317  -0.0000066  -0.0001231   0.0000918  -0.0000597   0.0000387
   55  -0.0001840  -0.0000071   0.0001108  -0.0000923   0.0000023   0.0002583
   56   0.0000579  -0.0000075  -0.0000372  -0.0001264   0.0002349   0.0001578
   57   0.0000595   0.0000093  -0.0000355   0.0003208   0.0000185   0.0002772
   58  -0.0000667   0.0000026   0.0000358  -0.0000590  -0.0000283  -0.0000422
   59   0.0000121  -0.0000005  -0.0000049   0.0000129  -0.0000138  -0.0000061
   60   0.0000428  -0.0000038  -0.0000281   0.0000148   0.0000318   0.0000636
   61  -0.0004247   0.0000528   0.0002724  -0.0006627  -0.0009056  -0.0004851
   62  -0.0003198  -0.0000021   0.0001558  -0.0000698   0.0000737  -0.0002744
   63   0.0001851  -0.0000320  -0.0001003   0.0002598   0.0001876   0.0000843
   64   0.0000525  -0.0000021  -0.0000355  -0.0001259  -0.0000010  -0.0000346
   65  -0.0001058   0.0000057   0.0000620  -0.0000061  -0.0001466   0.0001768
   66  -0.0000617   0.0000062   0.0000182  -0.0001807   0.0000298  -0.0001066
           25          26          27          28          29          30
    1  -0.0022848   0.0005712   0.0034227  -0.2461576   0.0790625  -0.0766231
    2   0.0002830   0.0042614   0.0016879   0.0579518  -0.0989989   0.0456924
    3   0.0037610   0.0015833  -0.0007599  -0.0232089   0.0318463  -0.1217415
    4   0.0002875  -0.0005135   0.0005776   0.0358836   0.0034496  -0.0240422
    5  -0.0006509  -0.0008788  -0.0002589   0.0243646  -0.0040034   0.0186453
    6   0.0006365  -0.0003421  -0.0008934  -0.0731383   0.0324909  -0.0183748
    7  -0.0000264   0.0000278  -0.0000356   0.0013359   0.0007111   0.0011395
    8   0.0000365   0.0000146  -0.0000027   0.0005078   0.0041199   0.0033842
    9  -0.0000498   0.0000023   0.0000323   0.0016120   0.0032333  -0.0024792
   10   0.0009937   0.0001640   0.0017146  -0.0725131   0.0164970   0.0039047
   11   0.0006018   0.0037286   0.0029474   0.0160341  -0.0086576  -0.0026948
   12   0.0010228   0.0031329  -0.0026689   0.0039173  -0.0031655  -0.0010746
   13   0.0003561   0.0003007  -0.0007699   0.0011651  -0.0005038   0.0001456
   14  -0.0002546  -0.0000287   0.0007317  -0.0001814  -0.0003143  -0.0003777
   15   0.0004901   0.0003677  -0.0009502  -0.0005756  -0.0000504   0.0002274
   16   0.0038265   0.0101100  -0.0234282   0.0302525  -0.0157792   0.0220603
   17  -0.0014744  -0.0013046   0.0111910  -0.0388851   0.0130814   0.0114056
   18   0.0030512   0.0046002  -0.0084114   0.0756720  -0.0034372  -0.0321346
   19   0.0006969  -0.0005073  -0.0008915   0.0033669   0.0006975  -0.0008831
   20  -0.0012039  -0.0018901  -0.0011066   0.0019784   0.0031230   0.0023805
   21   0.0005996  -0.0015233   0.0002698  -0.0036397   0.0031654  -0.0001969
   22  -0.2537398   0.0986919  -0.0955240  -0.2783549   0.0024701   0.1224481
   23   0.0986610  -0.0826537   0.0522943   0.0282862  -0.0718082   0.0059735
   24  -0.0955742   0.0520708  -0.0979058   0.0648530   0.0220042  -0.1494790
   25   0.2669499  -0.1063951   0.0992700  -0.0169089   0.0104539  -0.0119925
   26  -0.1063951   0.0772028  -0.0596262  -0.0011266   0.0032956   0.0005988
   27   0.0992700  -0.0596262   0.1018752   0.0144258  -0.0061887   0.0089171
   28  -0.0169089  -0.0011266   0.0144258   0.6074367  -0.1028575  -0.0548208
   29   0.0104539   0.0032956  -0.0061887  -0.1028575   0.2020817  -0.1248359
   30  -0.0119925   0.0005988   0.0089171  -0.0548208  -0.1248359   0.4414285
   31   0.0005131  -0.0011410   0.0005852  -0.0381173   0.0034917   0.0022899
   32  -0.0005326  -0.0020257  -0.0013571   0.0036215  -0.0434459   0.0466612
   33  -0.0007788  -0.0009441   0.0000184   0.0011388   0.0464366  -0.1314636
   34  -0.0003576  -0.0001773   0.0004805  -0.0277574   0.0060305   0.0108857
   35   0.0003945   0.0002061  -0.0002906   0.0105724   0.0032952  -0.0058181
   36  -0.0006956   0.0000376   0.0006171  -0.0046420  -0.0045755   0.0116900
   37  -0.0000541   0.0000511   0.0000788   0.0008353  -0.0011864   0.0015789
   38   0.0003136   0.0001989  -0.0000759   0.0023281  -0.0010698  -0.0035130
   39   0.0001255  -0.0001069  -0.0001299  -0.0010249   0.0029105  -0.0017746
   40   0.0000224   0.0000122  -0.0000141  -0.0007218  -0.0012331  -0.0007111
   41  -0.0001260  -0.0000993   0.0000162  -0.0010627  -0.0009905   0.0012578
   42  -0.0000704  -0.0000064   0.0000485  -0.0007289   0.0000027   0.0005708
   43  -0.0000243  -0.0000273  -0.0000294  -0.0000274   0.0002008   0.0007057
   44  -0.0000595   0.0000070   0.0000311   0.0001397  -0.0005986   0.0009133
   45   0.0000521   0.0000319  -0.0000351   0.0008001  -0.0002162  -0.0010512
   46  -0.0000170   0.0000026   0.0000141   0.0000769  -0.0001933   0.0003074
   47   0.0000008   0.0000005   0.0000015  -0.0000265   0.0000700  -0.0000210
   48   0.0000140   0.0000084   0.0000029   0.0001479  -0.0001028  -0.0001396
   49   0.0000203  -0.0000104  -0.0000278   0.0001069   0.0001476  -0.0002965
   50   0.0000011  -0.0000456  -0.0000358  -0.0000666   0.0005100   0.0001883
   51  -0.0000336  -0.0000190   0.0000129  -0.0002571   0.0000622   0.0005356
   52  -0.0000473  -0.0000075   0.0000505  -0.0001510  -0.0002195   0.0006576
   53   0.0000004  -0.0000016  -0.0000027   0.0000379  -0.0000356   0.0000005
   54   0.0000219   0.0000013  -0.0000262   0.0000201   0.0001838  -0.0003606
   55   0.0000078   0.0000524   0.0000161   0.0002608  -0.0004772   0.0000521
   56   0.0000068  -0.0000082   0.0000227   0.0000851   0.0001923  -0.0004257
   57   0.0000894   0.0000121  -0.0000784   0.0008056   0.0000266  -0.0010981
   58  -0.0000194  -0.0000025   0.0000110  -0.0000233  -0.0001302   0.0003410
   59   0.0000025   0.0000058  -0.0000016  -0.0000666   0.0000113  -0.0000832
   60   0.0000102  -0.0000063  -0.0000087   0.0001481   0.0000297  -0.0001170
   61  -0.0001789  -0.0000706   0.0000653   0.0000549  -0.0007854   0.0027550
   62  -0.0000797   0.0000235   0.0000453  -0.0023174   0.0002101   0.0007937
   63   0.0000812   0.0001191   0.0000368  -0.0013212   0.0002897  -0.0026940
   64  -0.0000160  -0.0000045   0.0000081  -0.0000446   0.0001561   0.0000986
   65   0.0000211  -0.0000088  -0.0000223   0.0006837  -0.0000905  -0.0001268
   66  -0.0000308   0.0000078   0.0000371  -0.0001864  -0.0000979   0.0008067
           31          32          33          34          35          36
    1   0.0031106   0.0006018  -0.0004071  -0.1840006   0.0048487   0.0632577
    2   0.0093699  -0.0043253   0.0131959   0.0034671  -0.0810265   0.0017653
    3  -0.0214902   0.0190645  -0.0273438   0.0637520  -0.0001058  -0.1108279
    4  -0.0040391   0.0036314  -0.0035064  -0.0040254  -0.0117060   0.0293893
    5   0.0013075   0.0027133   0.0016676  -0.0041212   0.0047847   0.0021406
    6   0.0015467   0.0000599   0.0021714   0.0112396   0.0068521  -0.0179003
    7   0.0002978  -0.0002448   0.0004767   0.0003538  -0.0013559   0.0005336
    8   0.0003471  -0.0001406   0.0004844  -0.0002992  -0.0030348  -0.0021114
    9  -0.0008104   0.0007395  -0.0010946  -0.0017343  -0.0013829   0.0002606
   10   0.0016276  -0.0004722  -0.0005291   0.0028461   0.0009733  -0.0003596
   11  -0.0006099  -0.0001424  -0.0000526   0.0014057   0.0044728   0.0042466
   12   0.0000868  -0.0001735   0.0000898   0.0000761   0.0041612  -0.0017523
   13   0.0001396  -0.0001253  -0.0000393   0.0002613  -0.0003776   0.0005653
   14  -0.0001365  -0.0006477   0.0006594   0.0002362  -0.0000875   0.0000113
   15  -0.0000172   0.0006049  -0.0019026  -0.0007338   0.0006341  -0.0004147
   16  -0.0025569   0.0008453   0.0023794  -0.0012871   0.0003076   0.0002883
   17   0.0021244   0.0039410  -0.0004263   0.0002156  -0.0009989  -0.0001699
   18  -0.0005205   0.0005668   0.0037798  -0.0006955   0.0002759  -0.0010054
   19  -0.0003311  -0.0003509   0.0010705   0.0007966  -0.0001175  -0.0004593
   20  -0.0002445  -0.0000010   0.0003072  -0.0001663  -0.0002364  -0.0002151
   21   0.0007607   0.0003601  -0.0012701  -0.0004001  -0.0002041   0.0002730
   22   0.0020786  -0.0006258   0.0032407  -0.0008776   0.0027045  -0.0026389
   23  -0.0102709   0.0002192   0.0161780   0.0029628   0.0036372   0.0032549
   24   0.0251950   0.0102009  -0.0354540  -0.0017875   0.0025826  -0.0002802
   25   0.0005131  -0.0005326  -0.0007788  -0.0003576   0.0003945  -0.0006956
   26  -0.0011410  -0.0020257  -0.0009441  -0.0001773   0.0002061   0.0000376
   27   0.0005852  -0.0013571   0.0000184   0.0004805  -0.0002906   0.0006171
   28  -0.0381173   0.0036215   0.0011388  -0.0277574   0.0105724  -0.0046420
   29   0.0034917  -0.0434459   0.0464366   0.0060305   0.0032952  -0.0045755
   30   0.0022899   0.0466612  -0.1314636   0.0108857  -0.0058181   0.0116900
   31   0.0398946  -0.0052076  -0.0033441  -0.0012255   0.0006630  -0.0020851
   32  -0.0052076   0.0458537  -0.0764564  -0.0015356  -0.0019480   0.0006083
   33  -0.0033441  -0.0764564   0.1922133   0.0027659  -0.0013300  -0.0010414
   34  -0.0012255  -0.0015356   0.0027659   0.5399335   0.0549401  -0.1905764
   35   0.0006630  -0.0019480  -0.0013300   0.0549401   0.5878828   0.1014737
   36  -0.0020851   0.0006083  -0.0010414  -0.1905764   0.1014737   0.3131967
   37  -0.0014050   0.0001227  -0.0013173  -0.1773240  -0.0723340   0.0389637
   38   0.0004745  -0.0007130   0.0008339  -0.1213957  -0.2111980   0.0182948
   39  -0.0011452  -0.0003885   0.0007984   0.0205328  -0.0104557  -0.0787150
   40  -0.0005481  -0.0005970   0.0001133   0.0061933  -0.0094563  -0.0046644
   41   0.0001782   0.0004510  -0.0002418   0.0099987  -0.0346969  -0.0196139
   42  -0.0001695  -0.0002912  -0.0001150   0.0024444  -0.0079775  -0.0003590
   43   0.0004755   0.0000196  -0.0001816  -0.0311045  -0.0525249   0.0040908
   44  -0.0001934   0.0001721  -0.0004906  -0.0149501   0.0350217   0.0173260
   45  -0.0003111   0.0000639  -0.0000154   0.0170006   0.0393328   0.0119480
   46  -0.0000127   0.0000695  -0.0001562  -0.0019615   0.0008846   0.0044787
   47  -0.0000024  -0.0000219   0.0000341   0.0004440   0.0014663  -0.0016087
   48  -0.0000209   0.0000536   0.0000049   0.0045111  -0.0017712   0.0023451
   49   0.0001679  -0.0000752   0.0000095  -0.0024370  -0.0139165  -0.0062029
   50   0.0002912  -0.0000564   0.0001256  -0.0128145  -0.0679718  -0.0142227
   51   0.0001451  -0.0000465  -0.0000320  -0.0060627  -0.0135471  -0.0064025
   52  -0.0001421   0.0000893  -0.0001248  -0.0014945   0.0009262   0.0009222
   53  -0.0000042   0.0000201  -0.0000219   0.0006709   0.0019366   0.0005663
   54   0.0000746  -0.0000704   0.0000986   0.0006399   0.0003478  -0.0010820
   55  -0.0000651   0.0000118  -0.0002676  -0.0003991   0.0676739   0.0275734
   56  -0.0002370  -0.0001520   0.0001685   0.0283020   0.0257939  -0.0095827
   57   0.0001444   0.0000532   0.0000715   0.0140923  -0.0320442  -0.0112756
   58  -0.0000153   0.0000825  -0.0001238  -0.0022560  -0.0013579   0.0047299
   59   0.0000191  -0.0000205   0.0000339  -0.0012843   0.0022840  -0.0008112
   60  -0.0000385   0.0000125  -0.0000161   0.0046516  -0.0009031   0.0038651
   61   0.0001022   0.0007196  -0.0004569  -0.1215086   0.0098552   0.0366859
   62  -0.0001838   0.0001919  -0.0001325   0.0642222  -0.2521608  -0.0985489
   63  -0.0009031  -0.0002775   0.0007519   0.0563663  -0.0677799  -0.1172644
   64   0.0000486  -0.0000469   0.0000390   0.0076235   0.0083958   0.0008352
   65  -0.0000343   0.0000771  -0.0000294  -0.0161464  -0.0174179   0.0017330
   66   0.0000274   0.0000118  -0.0002496  -0.0074428  -0.0120464   0.0041230
           37          38          39          40          41          42
    1  -0.0193309  -0.0077291   0.0126471  -0.0016750   0.0027055   0.0004035
    2  -0.0213462   0.0053123   0.0122208  -0.0018091  -0.0009836   0.0017881
    3   0.0053112   0.0061962   0.0000116  -0.0008500  -0.0012508  -0.0019816
    4  -0.0010224   0.0023497   0.0020502   0.0004801  -0.0008547   0.0000574
    5   0.0008122  -0.0004528  -0.0011933  -0.0005131   0.0000770   0.0004307
    6  -0.0018191  -0.0025504  -0.0009123  -0.0008842   0.0002589   0.0004646
    7   0.0001993  -0.0000769   0.0000027  -0.0000061   0.0000650   0.0000246
    8  -0.0006878   0.0001474   0.0006012   0.0000353   0.0000206  -0.0001575
    9   0.0001990   0.0005452   0.0002540   0.0000371  -0.0001702  -0.0001201
   10   0.0000765   0.0003580  -0.0002783  -0.0001730  -0.0001566  -0.0001959
   11   0.0004374   0.0000596  -0.0008690   0.0003137  -0.0000976  -0.0000887
   12   0.0005895   0.0001850  -0.0005909  -0.0001580  -0.0001115   0.0000586
   13  -0.0000856   0.0001884   0.0000958   0.0000379  -0.0000805  -0.0000126
   14   0.0000954   0.0002101   0.0001612  -0.0000339  -0.0000811  -0.0000098
   15   0.0000972  -0.0006623  -0.0003258   0.0000198   0.0001978   0.0000637
   16   0.0001821  -0.0003673   0.0000757   0.0001858   0.0001678  -0.0000145
   17  -0.0001060   0.0002453   0.0000688  -0.0000592  -0.0001011  -0.0000816
   18  -0.0000653  -0.0001253   0.0006950   0.0002626   0.0002014  -0.0000307
   19  -0.0001979   0.0005698   0.0003238  -0.0000804  -0.0002201  -0.0000330
   20  -0.0000271  -0.0000700   0.0000175  -0.0000066   0.0000284   0.0000065
   21   0.0000985  -0.0002959  -0.0001564   0.0000375   0.0001051   0.0000212
   22  -0.0001851   0.0006634   0.0007923   0.0004857  -0.0000949  -0.0002625
   23   0.0005777  -0.0008160  -0.0006312   0.0000139   0.0002847   0.0001626
   24   0.0004299   0.0005772  -0.0006549  -0.0003340  -0.0004664  -0.0000861
   25  -0.0000541   0.0003136   0.0001255   0.0000224  -0.0001260  -0.0000704
   26   0.0000511   0.0001989  -0.0001069   0.0000122  -0.0000993  -0.0000064
   27   0.0000788  -0.0000759  -0.0001299  -0.0000141   0.0000162   0.0000485
   28   0.0008353   0.0023281  -0.0010249  -0.0007218  -0.0010627  -0.0007289
   29  -0.0011864  -0.0010698   0.0029105  -0.0012331  -0.0009905   0.0000027
   30   0.0015789  -0.0035130  -0.0017746  -0.0007111   0.0012578   0.0005708
   31  -0.0014050   0.0004745  -0.0011452  -0.0005481   0.0001782  -0.0001695
   32   0.0001227  -0.0007130  -0.0003885  -0.0005970   0.0004510  -0.0002912
   33  -0.0013173   0.0008339   0.0007984   0.0001133  -0.0002418  -0.0001150
   34  -0.1773240  -0.1213957   0.0205328   0.0061933   0.0099987   0.0024444
   35  -0.0723340  -0.2111980  -0.0104557  -0.0094563  -0.0346969  -0.0079775
   36   0.0389637   0.0182948  -0.0787150  -0.0046644  -0.0196139  -0.0003590
   37   0.5161240   0.0941630  -0.1888880  -0.0437353   0.0214732   0.0183871
   38   0.0941630   0.4799428   0.0703634   0.0224224  -0.1220058  -0.0470983
   39  -0.1888880   0.0703634   0.2542348   0.0191635  -0.0468882  -0.0507017
   40  -0.0437353   0.0224224   0.0191635   0.0479918  -0.0358050  -0.0315448
   41   0.0214732  -0.1220058  -0.0468882  -0.0358050   0.1752083   0.0781968
   42   0.0183871  -0.0470983  -0.0507017  -0.0315448   0.0781968   0.0581361
   43  -0.2615889   0.0159780   0.1181138  -0.0065216   0.0081764   0.0093362
   44  -0.0384714  -0.1062012   0.0069014   0.0286349  -0.0176453  -0.0243058
   45   0.1004824  -0.0245648  -0.1255217   0.0162617  -0.0125240  -0.0095299
   46  -0.0117790  -0.0217282   0.0007134   0.0000444   0.0000449  -0.0015864
   47   0.0032374   0.0039814  -0.0013939   0.0013486   0.0006410   0.0003744
   48   0.0092008   0.0126111   0.0020180  -0.0010891   0.0011495  -0.0016700
   49  -0.0018146   0.0277581   0.0143739  -0.0010124  -0.0008488   0.0030757
   50   0.0791821   0.0267833  -0.0388011  -0.0040479   0.0036791   0.0021315
   51   0.0320768  -0.0087145  -0.0151162   0.0019983   0.0000269   0.0038097
   52   0.0037851   0.0004951   0.0006826  -0.0007806   0.0009390   0.0007818
   53  -0.0028845  -0.0026413  -0.0008795   0.0007388  -0.0004401  -0.0005875
   54  -0.0004326  -0.0027893   0.0040361   0.0007000  -0.0006916  -0.0006223
   55  -0.0515108  -0.0266871   0.0177979   0.0009170   0.0011472  -0.0007473
   56  -0.0265519  -0.0136868   0.0121399   0.0015923  -0.0016330  -0.0013285
   57   0.0173597   0.0122861  -0.0105626  -0.0004453  -0.0009436  -0.0007395
   58  -0.0011147  -0.0005288   0.0000385   0.0000118   0.0001433  -0.0002863
   59  -0.0006872   0.0001588   0.0007141   0.0001678   0.0000067   0.0001012
   60   0.0000697   0.0006702  -0.0005896  -0.0002624   0.0000877  -0.0003961
   61   0.0484405   0.0096384  -0.0189535  -0.0013651  -0.0066647   0.0008788
   62  -0.0372530  -0.0564997  -0.0011983  -0.0013614  -0.0003361  -0.0009507
   63  -0.0353704  -0.0292546   0.0205068   0.0025243   0.0023002   0.0032479
   64   0.0015062   0.0008206   0.0027685   0.0002514   0.0008762   0.0002620
   65   0.0013752  -0.0016918  -0.0032794  -0.0003567  -0.0012862  -0.0003115
   66   0.0029588  -0.0029185   0.0031862  -0.0001612  -0.0008964  -0.0000686
           43          44          45          46          47          48
    1   0.0019046  -0.0028713   0.0015229  -0.0001819   0.0001983   0.0002129
    2  -0.0032181  -0.0033349  -0.0012268  -0.0009505   0.0003213   0.0005569
    3   0.0011155  -0.0019262   0.0043997  -0.0001060  -0.0000933   0.0003674
    4  -0.0009198   0.0000525  -0.0008265  -0.0002205   0.0000356   0.0000145
    5  -0.0000869   0.0002352  -0.0000427   0.0000538   0.0000084   0.0000324
    6   0.0003961  -0.0001391   0.0001693   0.0000748  -0.0000377   0.0000920
    7  -0.0001256   0.0000275   0.0000007  -0.0000077   0.0000004  -0.0000063
    8  -0.0000599  -0.0003008  -0.0000835  -0.0000406   0.0000095   0.0000374
    9  -0.0001591   0.0000247   0.0000125  -0.0000106   0.0000031   0.0000118
   10  -0.0002006   0.0000859   0.0002941   0.0000166  -0.0000259   0.0000689
   11   0.0003146   0.0002799   0.0000639   0.0000897  -0.0000522  -0.0000548
   12  -0.0000163   0.0000211   0.0003128   0.0000403  -0.0000106   0.0000125
   13  -0.0000312  -0.0000078  -0.0000297  -0.0000141   0.0000036  -0.0000021
   14  -0.0001097   0.0000215  -0.0000003  -0.0000128   0.0000048   0.0000087
   15   0.0001768   0.0000435   0.0000220   0.0000299   0.0000006  -0.0000396
   16   0.0002346  -0.0000026  -0.0001611   0.0000107   0.0000102  -0.0000475
   17  -0.0001122  -0.0000342  -0.0000114  -0.0000220   0.0000063   0.0000454
   18   0.0000661  -0.0000431  -0.0000887  -0.0000355   0.0000111  -0.0000465
   19  -0.0001919  -0.0001524   0.0000749  -0.0000483   0.0000147   0.0000347
   20   0.0000104  -0.0000016   0.0000013   0.0000004  -0.0000005  -0.0000016
   21   0.0000876   0.0000794  -0.0000384   0.0000219  -0.0000061  -0.0000219
   22   0.0001103  -0.0001177   0.0000306  -0.0000527  -0.0000085  -0.0000306
   23   0.0000413   0.0002207  -0.0001690   0.0000675  -0.0000147  -0.0000600
   24  -0.0001151   0.0000742   0.0002114   0.0000093  -0.0000190   0.0000314
   25  -0.0000243  -0.0000595   0.0000521  -0.0000170   0.0000008   0.0000140
   26  -0.0000273   0.0000070   0.0000319   0.0000026   0.0000005   0.0000084
   27  -0.0000294   0.0000311  -0.0000351   0.0000141   0.0000015   0.0000029
   28  -0.0000274   0.0001397   0.0008001   0.0000769  -0.0000265   0.0001479
   29   0.0002008  -0.0005986  -0.0002162  -0.0001933   0.0000700  -0.0001028
   30   0.0007057   0.0009133  -0.0010512   0.0003074  -0.0000210  -0.0001396
   31   0.0004755  -0.0001934  -0.0003111  -0.0000127  -0.0000024  -0.0000209
   32   0.0000196   0.0001721   0.0000639   0.0000695  -0.0000219   0.0000536
   33  -0.0001816  -0.0004906  -0.0000154  -0.0001562   0.0000341   0.0000049
   34  -0.0311045  -0.0149501   0.0170006  -0.0019615   0.0004440   0.0045111
   35  -0.0525249   0.0350217   0.0393328   0.0008846   0.0014663  -0.0017712
   36   0.0040908   0.0173260   0.0119480   0.0044787  -0.0016087   0.0023451
   37  -0.2615889  -0.0384714   0.1004824  -0.0117790   0.0032374   0.0092008
   38   0.0159780  -0.1062012  -0.0245648  -0.0217282   0.0039814   0.0126111
   39   0.1181138   0.0069014  -0.1255217   0.0007134  -0.0013939   0.0020180
   40  -0.0065216   0.0286349   0.0162617   0.0000444   0.0013486  -0.0010891
   41   0.0081764  -0.0176453  -0.0125240   0.0000449   0.0006410   0.0011495
   42   0.0093362  -0.0243058  -0.0095299  -0.0015864   0.0003744  -0.0016700
   43   0.5668441   0.1202604  -0.2093196  -0.1510605  -0.1418583   0.0170536
   44   0.1202604   0.6801098   0.1239698  -0.1416328  -0.2424184   0.0075801
   45  -0.2093196   0.1239698   0.2857935   0.0169862   0.0078703  -0.0412249
   46  -0.1510605  -0.1416328   0.0169862   0.1562593   0.1508685  -0.0226761
   47  -0.1418583  -0.2424184   0.0078703   0.1508685   0.2540880  -0.0053414
   48   0.0170536   0.0075801  -0.0412249  -0.0226761  -0.0053414   0.0344738
   49  -0.1095114   0.0587661   0.0470995   0.0076602  -0.0164123  -0.0083062
   50   0.0046805  -0.2772654  -0.0768728   0.0086208  -0.0161799  -0.0111949
   51   0.0284502  -0.1070293  -0.1151938   0.0003751   0.0026655   0.0039246
   52  -0.0228034   0.0026515   0.0165356   0.0001744   0.0001546  -0.0015614
   53   0.0238755   0.0015769  -0.0145987   0.0011219   0.0009603   0.0006063
   54   0.0237317  -0.0025597  -0.0098863  -0.0011963   0.0011746  -0.0015913
   55   0.0454257  -0.0311473  -0.0308780   0.0011042   0.0018912   0.0030040
   56   0.0060237  -0.0486617  -0.0229842   0.0014335  -0.0022522  -0.0036200
   57  -0.0183240  -0.0023485   0.0190673   0.0029876  -0.0037770   0.0025945
   58  -0.0009001  -0.0037475   0.0023536   0.0005045  -0.0007772  -0.0003868
   59  -0.0042891  -0.0018879  -0.0000667   0.0004250  -0.0006718  -0.0005747
   60   0.0022514  -0.0003195   0.0041125   0.0000165   0.0001301   0.0003295
   61  -0.0294221   0.0219059   0.0220248  -0.0004230   0.0009122   0.0000256
   62   0.0218919  -0.0192932  -0.0178444   0.0009053   0.0000979  -0.0000742
   63   0.0227031  -0.0176904  -0.0224990  -0.0001287  -0.0000668  -0.0012420
   64  -0.0005547   0.0008247   0.0000054  -0.0000724  -0.0000090  -0.0001613
   65   0.0008116  -0.0000002  -0.0001276  -0.0000078  -0.0000442   0.0001060
   66  -0.0001398  -0.0001131  -0.0009623  -0.0001595   0.0001101  -0.0002326
           49          50          51          52          53          54
    1  -0.0011416  -0.0005110  -0.0000495   0.0007914   0.0000757  -0.0007395
    2  -0.0001408  -0.0015946  -0.0001215   0.0001516   0.0002190   0.0000990
    3   0.0004540   0.0002182  -0.0009248  -0.0007507   0.0001881  -0.0000829
    4   0.0004097   0.0000682  -0.0000267  -0.0005274   0.0000067   0.0003880
    5   0.0001798   0.0001496  -0.0000407   0.0001198   0.0000016  -0.0000580
    6  -0.0001539   0.0001405   0.0001239   0.0001097   0.0000071  -0.0001080
    7  -0.0000558  -0.0000608   0.0000038   0.0000142  -0.0000005  -0.0000102
    8  -0.0000315   0.0000726   0.0000409   0.0000624  -0.0000148  -0.0000493
    9   0.0000840  -0.0001232  -0.0001360  -0.0001284   0.0000002   0.0000721
   10   0.0000971  -0.0002700  -0.0001948  -0.0001283   0.0000265   0.0000676
   11  -0.0002396   0.0001353   0.0000950   0.0001494  -0.0000225  -0.0000607
   12   0.0004690   0.0000063  -0.0003369  -0.0004286   0.0000066   0.0002452
   13   0.0000379   0.0000036  -0.0000121  -0.0000467   0.0000001   0.0000318
   14   0.0001686  -0.0000533  -0.0000715  -0.0001604   0.0000119   0.0000879
   15  -0.0004219  -0.0000309   0.0002087   0.0003936  -0.0000160  -0.0002292
   16  -0.0004648   0.0000972   0.0003088   0.0004370  -0.0000285  -0.0002457
   17   0.0000343  -0.0000961  -0.0000278  -0.0000486   0.0000050   0.0000303
   18   0.0001717   0.0001450  -0.0000003  -0.0001203  -0.0000074   0.0000704
   19   0.0004512  -0.0000091  -0.0002561  -0.0004011   0.0000138   0.0002317
   20  -0.0000033   0.0000091   0.0000113   0.0000094   0.0000003  -0.0000066
   21  -0.0002370  -0.0000009   0.0001334   0.0002100  -0.0000079  -0.0001231
   22   0.0001607   0.0001533  -0.0000391  -0.0001851  -0.0000064   0.0000918
   23   0.0000004   0.0000282   0.0000480   0.0000998  -0.0000132  -0.0000597
   24  -0.0000573  -0.0001102  -0.0000943  -0.0000862   0.0000089   0.0000387
   25   0.0000203   0.0000011  -0.0000336  -0.0000473   0.0000004   0.0000219
   26  -0.0000104  -0.0000456  -0.0000190  -0.0000075  -0.0000016   0.0000013
   27  -0.0000278  -0.0000358   0.0000129   0.0000505  -0.0000027  -0.0000262
   28   0.0001069  -0.0000666  -0.0002571  -0.0001510   0.0000379   0.0000201
   29   0.0001476   0.0005100   0.0000622  -0.0002195  -0.0000356   0.0001838
   30  -0.0002965   0.0001883   0.0005356   0.0006576   0.0000005  -0.0003606
   31   0.0001679   0.0002912   0.0001451  -0.0001421  -0.0000042   0.0000746
   32  -0.0000752  -0.0000564  -0.0000465   0.0000893   0.0000201  -0.0000704
   33   0.0000095   0.0001256  -0.0000320  -0.0001248  -0.0000219   0.0000986
   34  -0.0024370  -0.0128145  -0.0060627  -0.0014945   0.0006709   0.0006399
   35  -0.0139165  -0.0679718  -0.0135471   0.0009262   0.0019366   0.0003478
   36  -0.0062029  -0.0142227  -0.0064025   0.0009222   0.0005663  -0.0010820
   37  -0.0018146   0.0791821   0.0320768   0.0037851  -0.0028845  -0.0004326
   38   0.0277581   0.0267833  -0.0087145   0.0004951  -0.0026413  -0.0027893
   39   0.0143739  -0.0388011  -0.0151162   0.0006826  -0.0008795   0.0040361
   40  -0.0010124  -0.0040479   0.0019983  -0.0007806   0.0007388   0.0007000
   41  -0.0008488   0.0036791   0.0000269   0.0009390  -0.0004401  -0.0006916
   42   0.0030757   0.0021315   0.0038097   0.0007818  -0.0005875  -0.0006223
   43  -0.1095114   0.0046805   0.0284502  -0.0228034   0.0238755   0.0237317
   44   0.0587661  -0.2772654  -0.1070293   0.0026515   0.0015769  -0.0025597
   45   0.0470995  -0.0768728  -0.1151938   0.0165356  -0.0145987  -0.0098863
   46   0.0076602   0.0086208   0.0003751   0.0001744   0.0011219  -0.0011963
   47  -0.0164123  -0.0161799   0.0026655   0.0001546   0.0009603   0.0011746
   48  -0.0083062  -0.0111949   0.0039246  -0.0015614   0.0006063  -0.0015913
   49   0.4215632   0.0774620  -0.1446848  -0.1212019   0.0013552   0.0564612
   50   0.0774620   0.6091286   0.1207507   0.0011232  -0.0397758  -0.0062694
   51  -0.1446848   0.1207507   0.2479519   0.0564432  -0.0063390  -0.0578209
   52  -0.1212019   0.0011232   0.0564432   0.1722963  -0.0033415  -0.0931189
   53   0.0013552  -0.0397758  -0.0063390  -0.0033415   0.0356962   0.0100859
   54   0.0564612  -0.0062694  -0.0578209  -0.0931189   0.0100859   0.0682849
   55  -0.1609207  -0.0752818   0.0303252  -0.0313653  -0.0208645   0.0135050
   56  -0.1288857  -0.2598609   0.0073239   0.0013926   0.0048219  -0.0006502
   57   0.0123332  -0.0228092  -0.0790226   0.0209112   0.0119746  -0.0033875
   58   0.0071188  -0.0167867  -0.0082949   0.0002678   0.0000215  -0.0015960
   59   0.0091323  -0.0170449  -0.0118441   0.0009400   0.0007883   0.0006472
   60   0.0004373   0.0030391   0.0032637  -0.0012990   0.0011410  -0.0014225
   61  -0.0379524  -0.0620365   0.0051000   0.0025856  -0.0001593   0.0009578
   62  -0.0144988   0.0373736   0.0184361  -0.0058199  -0.0031881   0.0007654
   63   0.0208129   0.0456470   0.0115884  -0.0008552  -0.0025258   0.0041693
   64  -0.0012849   0.0002033   0.0046850  -0.0010772  -0.0006554   0.0004159
   65   0.0000614   0.0020764  -0.0016609   0.0002933   0.0000950  -0.0001585
   66   0.0046075  -0.0019205   0.0035254   0.0007755   0.0004009  -0.0002724
           55          56          57          58          59          60
    1   0.0038454   0.0000654   0.0017315   0.0000744  -0.0000370   0.0000341
    2   0.0006032  -0.0033374  -0.0035696   0.0009847   0.0000934  -0.0005619
    3   0.0014776  -0.0029910   0.0047753   0.0002376   0.0000064   0.0000233
    4  -0.0009306   0.0000851  -0.0005186  -0.0001425   0.0000503  -0.0000251
    5  -0.0001849   0.0001445   0.0003180  -0.0000333  -0.0000122  -0.0000746
    6   0.0000671   0.0000341   0.0004519   0.0000214  -0.0000015   0.0000412
    7   0.0000238  -0.0000526  -0.0000380   0.0000211   0.0000032   0.0000018
    8   0.0000855  -0.0001990   0.0001131   0.0000232   0.0000061  -0.0000441
    9   0.0002280  -0.0002020  -0.0000386   0.0000190   0.0000103  -0.0000229
   10   0.0000781   0.0003381  -0.0000538  -0.0000108  -0.0000111   0.0001171
   11  -0.0001738   0.0001540  -0.0002045  -0.0000282  -0.0000060   0.0000020
   12  -0.0001459   0.0000919   0.0000371  -0.0000742   0.0000027   0.0000628
   13  -0.0000330  -0.0000133  -0.0000160  -0.0000086   0.0000037  -0.0000027
   14  -0.0000542   0.0000080  -0.0000077  -0.0000180   0.0000034   0.0000235
   15   0.0002393   0.0000495  -0.0000318   0.0000435  -0.0000068  -0.0000478
   16   0.0001059  -0.0000503  -0.0000849   0.0000299  -0.0000080  -0.0000745
   17   0.0000464   0.0000196  -0.0000749   0.0000162  -0.0000035   0.0000190
   18  -0.0002034  -0.0002023   0.0000632  -0.0000129   0.0000177  -0.0000427
   19  -0.0001840   0.0000579   0.0000595  -0.0000667   0.0000121   0.0000428
   20  -0.0000071  -0.0000075   0.0000093   0.0000026  -0.0000005  -0.0000038
   21   0.0001108  -0.0000372  -0.0000355   0.0000358  -0.0000049  -0.0000281
   22  -0.0000923  -0.0001264   0.0003208  -0.0000590   0.0000129   0.0000148
   23   0.0000023   0.0002349   0.0000185  -0.0000283  -0.0000138   0.0000318
   24   0.0002583   0.0001578   0.0002772  -0.0000422  -0.0000061   0.0000636
   25   0.0000078   0.0000068   0.0000894  -0.0000194   0.0000025   0.0000102
   26   0.0000524  -0.0000082   0.0000121  -0.0000025   0.0000058  -0.0000063
   27   0.0000161   0.0000227  -0.0000784   0.0000110  -0.0000016  -0.0000087
   28   0.0002608   0.0000851   0.0008056  -0.0000233  -0.0000666   0.0001481
   29  -0.0004772   0.0001923   0.0000266  -0.0001302   0.0000113   0.0000297
   30   0.0000521  -0.0004257  -0.0010981   0.0003410  -0.0000832  -0.0001170
   31  -0.0000651  -0.0002370   0.0001444  -0.0000153   0.0000191  -0.0000385
   32   0.0000118  -0.0001520   0.0000532   0.0000825  -0.0000205   0.0000125
   33  -0.0002676   0.0001685   0.0000715  -0.0001238   0.0000339  -0.0000161
   34  -0.0003991   0.0283020   0.0140923  -0.0022560  -0.0012843   0.0046516
   35   0.0676739   0.0257939  -0.0320442  -0.0013579   0.0022840  -0.0009031
   36   0.0275734  -0.0095827  -0.0112756   0.0047299  -0.0008112   0.0038651
   37  -0.0515108  -0.0265519   0.0173597  -0.0011147  -0.0006872   0.0000697
   38  -0.0266871  -0.0136868   0.0122861  -0.0005288   0.0001588   0.0006702
   39   0.0177979   0.0121399  -0.0105626   0.0000385   0.0007141  -0.0005896
   40   0.0009170   0.0015923  -0.0004453   0.0000118   0.0001678  -0.0002624
   41   0.0011472  -0.0016330  -0.0009436   0.0001433   0.0000067   0.0000877
   42  -0.0007473  -0.0013285  -0.0007395  -0.0002863   0.0001012  -0.0003961
   43   0.0454257   0.0060237  -0.0183240  -0.0009001  -0.0042891   0.0022514
   44  -0.0311473  -0.0486617  -0.0023485  -0.0037475  -0.0018879  -0.0003195
   45  -0.0308780  -0.0229842   0.0190673   0.0023536  -0.0000667   0.0041125
   46   0.0011042   0.0014335   0.0029876   0.0005045   0.0004250   0.0000165
   47   0.0018912  -0.0022522  -0.0037770  -0.0007772  -0.0006718   0.0001301
   48   0.0030040  -0.0036200   0.0025945  -0.0003868  -0.0005747   0.0003295
   49  -0.1609207  -0.1288857   0.0123332   0.0071188   0.0091323   0.0004373
   50  -0.0752818  -0.2598609  -0.0228092  -0.0167867  -0.0170449   0.0030391
   51   0.0303252   0.0073239  -0.0790226  -0.0082949  -0.0118441   0.0032637
   52  -0.0313653   0.0013926   0.0209112   0.0002678   0.0009400  -0.0012990
   53  -0.0208645   0.0048219   0.0119746   0.0000215   0.0007883   0.0011410
   54   0.0135050  -0.0006502  -0.0033875  -0.0015960   0.0006472  -0.0014225
   55   0.5445580   0.0431889  -0.2231653  -0.0723834   0.0623630   0.0429363
   56   0.0431889   0.6793936   0.1619709   0.0644418  -0.2640678  -0.1145632
   57  -0.2231653   0.1619709   0.3097922   0.0436176  -0.1132627  -0.0976209
   58  -0.0723834   0.0644418   0.0436176   0.0721432  -0.0663147  -0.0499895
   59   0.0623630  -0.2640678  -0.1132627  -0.0663147   0.2767798   0.1233135
   60   0.0429363  -0.1145632  -0.0976209  -0.0499895   0.1233135   0.0943577
   61  -0.2669711   0.0313070   0.1272956  -0.0029346  -0.0013088   0.0029336
   62  -0.0250936  -0.1221174  -0.0065839   0.0236048   0.0033142  -0.0133254
   63   0.1078002  -0.0386844  -0.1361421   0.0114632   0.0007952  -0.0031366
   64  -0.0114686  -0.0224008   0.0008979  -0.0002371   0.0008750  -0.0019736
   65   0.0029054   0.0052211  -0.0011544   0.0004326   0.0002772   0.0013019
   66   0.0100187   0.0133121   0.0029037  -0.0021054   0.0010213  -0.0026706
           61          62          63          64          65          66
    1  -0.0137678   0.0077992   0.0111339  -0.0001703  -0.0008812  -0.0021501
    2   0.0246246   0.0033309  -0.0144823   0.0013104   0.0005214   0.0005935
    3   0.0173707  -0.0051547  -0.0067751  -0.0016058   0.0020280  -0.0022955
    4  -0.0001433  -0.0015365   0.0004481   0.0003953   0.0000245   0.0003829
    5   0.0020321  -0.0018420  -0.0000390  -0.0000991   0.0003781  -0.0000772
    6  -0.0012142   0.0020916   0.0005597   0.0000011  -0.0001652  -0.0000750
    7   0.0003405   0.0000798  -0.0000709  -0.0000100  -0.0000443  -0.0000899
    8   0.0002489   0.0004789  -0.0002183  -0.0000525  -0.0000568  -0.0000854
    9   0.0003365  -0.0000807  -0.0001303  -0.0001049  -0.0000556  -0.0001348
   10  -0.0008133  -0.0002022  -0.0000566   0.0000151   0.0001526   0.0001504
   11  -0.0006482   0.0000222   0.0002983   0.0000499   0.0000260   0.0002449
   12  -0.0004963  -0.0003978   0.0005470   0.0000508  -0.0002670  -0.0001657
   13  -0.0000395  -0.0000288  -0.0000117   0.0000072   0.0000010   0.0000102
   14  -0.0001399  -0.0001008   0.0000017   0.0000344  -0.0000424   0.0000012
   15   0.0001796   0.0002610   0.0000387  -0.0000838   0.0001044  -0.0000176
   16   0.0004278  -0.0000121   0.0001316  -0.0000720   0.0000177   0.0000173
   17   0.0000659  -0.0000140  -0.0000494   0.0000052   0.0000330  -0.0000005
   18   0.0000962   0.0001363   0.0001642  -0.0000012  -0.0001461  -0.0000871
   19  -0.0004247  -0.0003198   0.0001851   0.0000525  -0.0001058  -0.0000617
   20   0.0000528  -0.0000021  -0.0000320  -0.0000021   0.0000057   0.0000062
   21   0.0002724   0.0001558  -0.0001003  -0.0000355   0.0000620   0.0000182
   22  -0.0006627  -0.0000698   0.0002598  -0.0001259  -0.0000061  -0.0001807
   23  -0.0009056   0.0000737   0.0001876  -0.0000010  -0.0001466   0.0000298
   24  -0.0004851  -0.0002744   0.0000843  -0.0000346   0.0001768  -0.0001066
   25  -0.0001789  -0.0000797   0.0000812  -0.0000160   0.0000211  -0.0000308
   26  -0.0000706   0.0000235   0.0001191  -0.0000045  -0.0000088   0.0000078
   27   0.0000653   0.0000453   0.0000368   0.0000081  -0.0000223   0.0000371
   28   0.0000549  -0.0023174  -0.0013212  -0.0000446   0.0006837  -0.0001864
   29  -0.0007854   0.0002101   0.0002897   0.0001561  -0.0000905  -0.0000979
   30   0.0027550   0.0007937  -0.0026940   0.0000986  -0.0001268   0.0008067
   31   0.0001022  -0.0001838  -0.0009031   0.0000486  -0.0000343   0.0000274
   32   0.0007196   0.0001919  -0.0002775  -0.0000469   0.0000771   0.0000118
   33  -0.0004569  -0.0001325   0.0007519   0.0000390  -0.0000294  -0.0002496
   34  -0.1215086   0.0642222   0.0563663   0.0076235  -0.0161464  -0.0074428
   35   0.0098552  -0.2521608  -0.0677799   0.0083958  -0.0174179  -0.0120464
   36   0.0366859  -0.0985489  -0.1172644   0.0008352   0.0017330   0.0041230
   37   0.0484405  -0.0372530  -0.0353704   0.0015062   0.0013752   0.0029588
   38   0.0096384  -0.0564997  -0.0292546   0.0008206  -0.0016918  -0.0029185
   39  -0.0189535  -0.0011983   0.0205068   0.0027685  -0.0032794   0.0031862
   40  -0.0013651  -0.0013614   0.0025243   0.0002514  -0.0003567  -0.0001612
   41  -0.0066647  -0.0003361   0.0023002   0.0008762  -0.0012862  -0.0008964
   42   0.0008788  -0.0009507   0.0032479   0.0002620  -0.0003115  -0.0000686
   43  -0.0294221   0.0218919   0.0227031  -0.0005547   0.0008116  -0.0001398
   44   0.0219059  -0.0192932  -0.0176904   0.0008247  -0.0000002  -0.0001131
   45   0.0220248  -0.0178444  -0.0224990   0.0000054  -0.0001276  -0.0009623
   46  -0.0004230   0.0009053  -0.0001287  -0.0000724  -0.0000078  -0.0001595
   47   0.0009122   0.0000979  -0.0000668  -0.0000090  -0.0000442   0.0001101
   48   0.0000256  -0.0000742  -0.0012420  -0.0001613   0.0001060  -0.0002326
   49  -0.0379524  -0.0144988   0.0208129  -0.0012849   0.0000614   0.0046075
   50  -0.0620365   0.0373736   0.0456470   0.0002033   0.0020764  -0.0019205
   51   0.0051000   0.0184361   0.0115884   0.0046850  -0.0016609   0.0035254
   52   0.0025856  -0.0058199  -0.0008552  -0.0010772   0.0002933   0.0007755
   53  -0.0001593  -0.0031881  -0.0025258  -0.0006554   0.0000950   0.0004009
   54   0.0009578   0.0007654   0.0041693   0.0004159  -0.0001585  -0.0002724
   55  -0.2669711  -0.0250936   0.1078002  -0.0114686   0.0029054   0.0100187
   56   0.0313070  -0.1221174  -0.0386844  -0.0224008   0.0052211   0.0133121
   57   0.1272956  -0.0065839  -0.1361421   0.0008979  -0.0011544   0.0029037
   58  -0.0029346   0.0236048   0.0114632  -0.0002371   0.0004326  -0.0021054
   59  -0.0013088   0.0033142   0.0007952   0.0008750   0.0002772   0.0010213
   60   0.0029336  -0.0133254  -0.0031366  -0.0019736   0.0013019  -0.0026706
   61   0.5756364   0.1072452  -0.2121280  -0.1509819  -0.1358923   0.0167610
   62   0.1072452   0.6477339   0.1141447  -0.1369745  -0.2372922   0.0077333
   63  -0.2121280   0.1141447   0.2916127   0.0169344   0.0073097  -0.0433203
   64  -0.1509819  -0.1369745   0.0169344   0.1562159   0.1466943  -0.0230013
   65  -0.1358923  -0.2372922   0.0073097   0.1466943   0.2493667  -0.0053169
   66   0.0167610   0.0077333  -0.0433203  -0.0230013  -0.0053169   0.0360581
 **********************************************************************
 **                                                                  **
 **                       VIBRATIONAL ANALYSIS                       **
 **                       --------------------                       **
 **                                                                  **
 **        VIBRATIONAL FREQUENCIES (CM**-1) AND NORMAL MODES         **
 **     FORCE CONSTANTS (mDYN/ANGSTROM) AND REDUCED MASSES (AMU)     **
 **                  INFRARED INTENSITIES (KM/MOL)                   **
 **                                                                  **
 **********************************************************************


 Mode:                 1                      2                      3
 Frequency:        13.39                  39.12                  43.66
 Force Cnst:      0.0013                 0.0146                 0.0184
 Red. Mass:      12.4532                16.1913                16.4237
 IR Active:          YES                    YES                    YES
 IR Intens:        0.108                  0.070                  0.061
 Raman Active:       YES                    YES                    YES
               X      Y      Z        X      Y      Z        X      Y      Z
 C         -0.013 -0.030 -0.031   -0.096 -0.057 -0.181    0.032 -0.192  0.020
 C          0.008  0.070  0.012   -0.015 -0.079 -0.186   -0.037 -0.209  0.009
 H          0.022  0.136  0.046    0.006 -0.118 -0.266   -0.085 -0.300  0.018
 C          0.006  0.086  0.010    0.051 -0.030 -0.081   -0.044 -0.078  0.003
 Cl         0.029  0.216  0.068    0.164 -0.057 -0.094   -0.148 -0.119 -0.015
 C         -0.013  0.001 -0.036    0.035  0.051  0.034    0.032  0.097  0.019
 Cl        -0.015  0.013 -0.039    0.130  0.176  0.197    0.061  0.388  0.064
 C         -0.031 -0.094 -0.077   -0.053  0.046  0.028    0.087  0.060  0.006
 H         -0.044 -0.153 -0.108   -0.070  0.098  0.113    0.137  0.165  0.005
 C         -0.028 -0.107 -0.072   -0.118 -0.011 -0.081    0.083 -0.097  0.002
 Cl        -0.030 -0.196 -0.111   -0.226  0.003 -0.075    0.150 -0.158 -0.024
 C         -0.013 -0.017 -0.033   -0.107 -0.025 -0.203    0.053 -0.159  0.058
 C          0.055 -0.056  0.135   -0.076 -0.035 -0.055   -0.056 -0.077  0.023
 Cl         0.116 -0.137  0.329   -0.129 -0.073 -0.010   -0.174 -0.114  0.031
 C          0.055 -0.022  0.132    0.006 -0.023  0.086   -0.079  0.042 -0.022
 H          0.107 -0.052  0.263    0.039 -0.038  0.223   -0.175  0.109 -0.063
 C         -0.023  0.050 -0.054    0.053  0.002  0.067    0.018  0.073 -0.026
 Cl        -0.029  0.090 -0.067    0.204 -0.009  0.324   -0.039  0.247 -0.137
 C         -0.099  0.091 -0.236   -0.005  0.029 -0.128    0.152 -0.018  0.046
 H         -0.161  0.149 -0.385    0.025  0.052 -0.155    0.234  0.005  0.053
 C         -0.095  0.056 -0.224   -0.084  0.014 -0.259    0.165 -0.134  0.086
 H         -0.153  0.089 -0.364   -0.111  0.024 -0.383    0.258 -0.200  0.117
 TransDip  -0.004  0.000 -0.010   -0.004  0.000 -0.008    0.007 -0.004  0.002

 Mode:                 4                      5                      6
 Frequency:        82.94                 130.40                 152.93
 Force Cnst:      0.0854                 0.0829                 0.2709
 Red. Mass:      21.0642                 8.2774                19.6573
 IR Active:          YES                    YES                    YES
 IR Intens:        0.071                  0.333                  0.165
 Raman Active:       YES                    YES                    YES
               X      Y      Z        X      Y      Z        X      Y      Z
 C         -0.029 -0.219 -0.091    0.052 -0.026  0.103   -0.014 -0.140 -0.001
 C         -0.033 -0.202 -0.085    0.038 -0.015  0.111   -0.094 -0.192  0.006
 H         -0.044 -0.232 -0.091    0.023 -0.027  0.132   -0.111 -0.189  0.047
 C          0.004 -0.040 -0.024    0.009 -0.006  0.078   -0.114 -0.163  0.017
 Cl         0.094  0.352  0.151   -0.103 -0.027  0.076   -0.249  0.075  0.135
 C          0.001 -0.072 -0.048    0.027  0.004  0.045   -0.120 -0.178  0.017
 Cl        -0.021 -0.121 -0.085   -0.007 -0.010 -0.011   -0.090  0.086  0.085
 C          0.019 -0.037 -0.032    0.055  0.008  0.048   -0.093 -0.250  0.004
 H          0.041  0.036 -0.006    0.070  0.016  0.026   -0.076 -0.243 -0.023
 C          0.025 -0.028 -0.019    0.072 -0.021  0.084   -0.069 -0.177  0.035
 Cl         0.139  0.384  0.157    0.198 -0.072  0.069   -0.261  0.065  0.147
 C         -0.030 -0.220 -0.087   -0.007  0.004 -0.003    0.053 -0.044 -0.019
 C         -0.099 -0.166 -0.052   -0.014  0.008 -0.016    0.097 -0.054 -0.059
 Cl        -0.241 -0.234 -0.008   -0.065  0.052 -0.128    0.346  0.066 -0.174
 C         -0.083 -0.066 -0.024   -0.020  0.011 -0.026    0.096 -0.053 -0.071
 H         -0.142 -0.021  0.004    0.020 -0.014  0.046    0.069 -0.032 -0.042
 C          0.014 -0.034 -0.029   -0.075  0.046 -0.123    0.147 -0.006 -0.104
 Cl         0.044  0.103  0.009    0.059 -0.025  0.110    0.205  0.154 -0.050
 C          0.091 -0.093 -0.057   -0.195  0.116 -0.335    0.124  0.005 -0.121
 H          0.170 -0.067 -0.058   -0.285  0.170 -0.495    0.093  0.003 -0.138
 C          0.062 -0.189 -0.086   -0.146  0.086 -0.248    0.119 -0.005 -0.095
 H          0.123 -0.236 -0.112   -0.203  0.121 -0.349    0.146 -0.029 -0.135
 TransDip   0.002 -0.006 -0.005   -0.010  0.006 -0.014   -0.002 -0.013 -0.002

 Mode:                 7                      8                      9
 Frequency:       166.10                 172.85                 197.42
 Force Cnst:      0.1663                 0.1232                 0.6411
 Red. Mass:      10.2320                 7.0004                27.9200
 IR Active:          YES                    YES                    YES
 IR Intens:        0.120                  0.006                  0.200
 Raman Active:       YES                    YES                    YES
               X      Y      Z        X      Y      Z        X      Y      Z
 C          0.036  0.037  0.026   -0.001  0.008 -0.007   -0.078  0.033 -0.105
 C          0.034  0.113  0.068   -0.002  0.030  0.005   -0.034  0.007 -0.112
 H          0.006  0.028  0.044   -0.007  0.011 -0.004   -0.038 -0.023 -0.137
 C          0.041  0.179  0.097    0.006  0.043  0.016   -0.029  0.068 -0.143
 Cl        -0.085 -0.027  0.008    0.005 -0.011 -0.009   -0.421  0.180 -0.127
 C          0.065  0.267  0.137    0.009  0.062  0.029   -0.019  0.088 -0.083
 Cl        -0.065 -0.134 -0.079   -0.016 -0.028 -0.012    0.312 -0.326  0.489
 C          0.114  0.392  0.201    0.020  0.089  0.042   -0.098  0.149 -0.076
 H          0.137  0.460  0.221    0.025  0.110  0.051   -0.096  0.179 -0.054
 C          0.060  0.197  0.114    0.005  0.044  0.014   -0.065  0.090 -0.092
 Cl        -0.148 -0.079 -0.002   -0.054  0.002 -0.005    0.199 -0.001 -0.164
 C          0.008 -0.087 -0.056    0.030 -0.041  0.036   -0.058  0.012 -0.076
 C         -0.019 -0.072 -0.116    0.125 -0.100  0.205   -0.020 -0.010 -0.021
 Cl         0.016 -0.143  0.012   -0.083  0.017 -0.145    0.044 -0.004 -0.004
 C         -0.049 -0.012 -0.162    0.236 -0.157  0.400    0.007 -0.033  0.035
 H         -0.096  0.021 -0.183    0.300 -0.195  0.530    0.012 -0.036  0.045
 C          0.031 -0.015 -0.102    0.124 -0.077  0.181    0.024 -0.036  0.058
 Cl         0.113  0.080  0.010   -0.038  0.057 -0.110   -0.018  0.045 -0.016
 C          0.082 -0.053 -0.034   -0.001 -0.005 -0.044    0.042 -0.047  0.089
 H          0.132 -0.070  0.028   -0.109  0.062 -0.238    0.070 -0.066  0.142
 C          0.065 -0.087 -0.031   -0.018 -0.005 -0.067   -0.006 -0.016  0.008
 H          0.123 -0.128  0.001   -0.098  0.042 -0.224   -0.007 -0.016  0.006
 TransDip   0.008  0.005  0.005    0.001  0.002  0.001   -0.011 -0.002  0.009

 Mode:                10                     11                     12
 Frequency:       204.89                 230.17                 244.85
 Force Cnst:      0.3961                 0.2084                 0.6132
 Red. Mass:      16.0156                 6.6761                17.3611
 IR Active:          YES                    YES                    YES
 IR Intens:        0.343                  0.005                  0.168
 Raman Active:       YES                    YES                    YES
               X      Y      Z        X      Y      Z        X      Y      Z
 C         -0.132 -0.064 -0.033    0.009  0.095  0.036    0.092 -0.032  0.015
 C         -0.143 -0.136 -0.091    0.077  0.383  0.158    0.206 -0.077  0.018
 H         -0.167 -0.232 -0.138    0.120  0.558  0.238    0.253 -0.061 -0.063
 C         -0.099 -0.039 -0.037    0.038  0.229  0.087    0.224 -0.080  0.016
 Cl         0.231  0.000 -0.023   -0.005 -0.087 -0.057   -0.163  0.019  0.064
 C         -0.087  0.076  0.031   -0.032 -0.018 -0.015    0.300 -0.059 -0.080
 Cl        -0.119 -0.028  0.019   -0.004  0.033  0.044    0.331  0.019 -0.233
 C         -0.061  0.181  0.051   -0.079 -0.215 -0.105    0.204 -0.054 -0.041
 H         -0.041  0.267  0.091   -0.116 -0.362 -0.172    0.161 -0.081  0.029
 C         -0.074  0.080  0.013   -0.045 -0.108 -0.057    0.142 -0.016 -0.053
 Cl         0.193 -0.076 -0.057    0.033  0.077  0.019   -0.196  0.061 -0.028
 C         -0.140 -0.082 -0.004   -0.013 -0.048 -0.005   -0.001 -0.042  0.037
 C         -0.110 -0.099  0.006    0.004 -0.080 -0.029   -0.057 -0.021  0.048
 Cl         0.287  0.062 -0.122    0.006 -0.105 -0.041    0.069  0.050 -0.026
 C         -0.142 -0.163  0.027   -0.016 -0.084 -0.033   -0.112 -0.086  0.042
 H         -0.120 -0.183  0.014   -0.016 -0.086 -0.049   -0.048 -0.139 -0.012
 C         -0.138 -0.139  0.052   -0.019 -0.080 -0.020   -0.202 -0.103  0.064
 Cl        -0.106  0.279  0.144    0.018  0.109  0.029   -0.213  0.132  0.173
 C         -0.111 -0.162  0.056   -0.024 -0.084 -0.005   -0.169 -0.126  0.018
 H         -0.109 -0.178  0.086   -0.034 -0.096  0.010   -0.170 -0.111 -0.011
 C         -0.131 -0.110  0.036   -0.034 -0.066  0.004   -0.125 -0.084  0.057
 H         -0.153 -0.094  0.052   -0.035 -0.065  0.020   -0.191 -0.030  0.119
 TransDip  -0.016 -0.009 -0.002   -0.000 -0.002  0.000    0.006 -0.011  0.004

 Mode:                13                     14                     15
 Frequency:       327.66                 333.48                 353.38
 Force Cnst:      0.6763                 0.9064                 0.7045
 Red. Mass:      10.6918                13.8339                 9.5750
 IR Active:          YES                    YES                    YES
 IR Intens:        0.086                  0.062                  0.274
 Raman Active:       YES                    YES                    YES
               X      Y      Z        X      Y      Z        X      Y      Z
 C         -0.136 -0.050 -0.112    0.009 -0.098 -0.052    0.053  0.324  0.099
 C          0.009  0.033 -0.012    0.134 -0.002 -0.041    0.035  0.033 -0.019
 H          0.092  0.069 -0.138    0.110 -0.018 -0.011    0.062  0.065 -0.041
 C          0.091  0.034  0.187    0.111  0.130 -0.080   -0.037 -0.295 -0.115
 Cl        -0.053 -0.133  0.275   -0.038  0.094 -0.236   -0.011  0.033  0.053
 C          0.099  0.035  0.116    0.041  0.069  0.032   -0.050 -0.296 -0.098
 Cl         0.004  0.007 -0.061    0.015  0.014 -0.075    0.013  0.054 -0.007
 C         -0.029 -0.025  0.053   -0.050 -0.033  0.056   -0.020  0.007  0.037
 H         -0.109 -0.063  0.180   -0.021 -0.031  0.006   -0.037  0.002  0.068
 C         -0.125 -0.043 -0.106   -0.048 -0.156  0.135    0.033  0.297  0.143
 Cl         0.089  0.060 -0.141    0.036 -0.145  0.366    0.019 -0.066  0.015
 C         -0.191  0.060 -0.259   -0.138  0.058 -0.279   -0.047  0.181 -0.083
 C         -0.129  0.043 -0.132   -0.111  0.059 -0.136    0.071  0.050 -0.141
 Cl         0.035  0.032  0.021    0.031  0.040  0.024   -0.059 -0.132 -0.002
 C         -0.017  0.024  0.038   -0.014  0.023  0.040    0.096 -0.087 -0.073
 H         -0.054  0.054  0.071   -0.022  0.029  0.045    0.164 -0.141 -0.130
 C          0.135 -0.011  0.189    0.096 -0.032  0.215    0.057 -0.170  0.059
 Cl         0.003 -0.022 -0.073   -0.074 -0.007 -0.024    0.062  0.091 -0.035
 C          0.146 -0.015  0.183    0.131 -0.050  0.178   -0.069 -0.099  0.130
 H          0.255 -0.059  0.334    0.259 -0.082  0.319   -0.159 -0.190  0.246
 C         -0.085  0.070 -0.216   -0.089  0.049 -0.227   -0.171  0.120 -0.021
 H         -0.103  0.073 -0.350   -0.135  0.076 -0.336   -0.277  0.198 -0.017
 TransDip  -0.009 -0.000  0.001   -0.003  0.001 -0.007   -0.011  0.012  0.004

 Mode:                16                     17                     18
 Frequency:       397.91                 426.91                 438.28
 Force Cnst:      1.0377                 0.9546                 0.4600
 Red. Mass:      11.1233                 8.8896                 4.0646
 IR Active:          YES                    YES                    YES
 IR Intens:        4.938                 10.232                  0.752
 Raman Active:       YES                    YES                    YES
               X      Y      Z        X      Y      Z        X      Y      Z
 C         -0.068 -0.051 -0.005   -0.225  0.041  0.031   -0.022 -0.075 -0.010
 C         -0.032 -0.058 -0.017   -0.106  0.037  0.007    0.040  0.211  0.113
 H         -0.037 -0.110 -0.059   -0.058  0.074 -0.061    0.118  0.539  0.268
 C          0.014  0.076  0.034   -0.054  0.003  0.011   -0.063 -0.159 -0.071
 Cl         0.004 -0.005 -0.013    0.020 -0.015  0.021    0.010  0.011  0.001
 C          0.036  0.104  0.028    0.007  0.014 -0.058   -0.065 -0.207 -0.110
 Cl         0.052 -0.012 -0.040    0.206  0.003 -0.128    0.021  0.016  0.005
 C         -0.042 -0.012 -0.017   -0.191  0.063 -0.022    0.041  0.166  0.054
 H         -0.064 -0.056 -0.013   -0.245  0.044  0.075    0.129  0.486  0.182
 C         -0.060 -0.065 -0.025   -0.211  0.046  0.018    0.001 -0.024 -0.010
 Cl         0.006 -0.003  0.028    0.028 -0.048  0.095   -0.006  0.002 -0.001
 C         -0.043  0.032  0.048   -0.201  0.005  0.066   -0.027 -0.111 -0.012
 C         -0.036  0.050  0.054   -0.130 -0.070  0.008   -0.085 -0.048  0.047
 Cl        -0.117  0.258  0.157    0.057 -0.099 -0.062    0.006  0.086  0.026
 C         -0.059 -0.269 -0.053   -0.030  0.022  0.142   -0.088 -0.008  0.028
 H          0.059 -0.357 -0.132   -0.057  0.061  0.427   -0.143  0.033  0.031
 C         -0.027 -0.301 -0.125   -0.019  0.159 -0.089    0.010  0.020  0.015
 Cl         0.247  0.054 -0.118    0.122 -0.031 -0.063    0.010 -0.024 -0.015
 C         -0.120 -0.266 -0.044   -0.089  0.202 -0.003    0.072 -0.024 -0.032
 H         -0.314 -0.367  0.023   -0.125  0.198 -0.019    0.140  0.006 -0.048
 C         -0.077 -0.022  0.079    0.010  0.010  0.224    0.038 -0.086 -0.078
 H         -0.167  0.049  0.188    0.215 -0.133  0.348    0.069 -0.114 -0.137
 TransDip  -0.053 -0.047  0.009   -0.087  0.025  0.048    0.010  0.023  0.012

 Mode:                19                     20                     21
 Frequency:       448.74                 493.89                 512.51
 Force Cnst:      0.4477                 0.7220                 1.4021
 Red. Mass:       3.7734                 5.0238                 9.0601
 IR Active:          YES                    YES                    YES
 IR Intens:        7.246                  6.045                 11.280
 Raman Active:       YES                    YES                    YES
               X      Y      Z        X      Y      Z        X      Y      Z
 C         -0.012 -0.009  0.087    0.047  0.103  0.088    0.040  0.003 -0.034
 C         -0.086 -0.041  0.059   -0.026 -0.053  0.016   -0.236  0.058  0.002
 H         -0.130 -0.113  0.075   -0.113 -0.333 -0.076   -0.319  0.033  0.142
 C         -0.082  0.037  0.016   -0.000  0.116  0.052   -0.265  0.082 -0.043
 Cl         0.029 -0.004 -0.011    0.007 -0.007 -0.008    0.045 -0.082  0.158
 C         -0.029  0.057 -0.049   -0.030 -0.051 -0.047   -0.165  0.153 -0.198
 Cl         0.066 -0.013 -0.016    0.009  0.009  0.010    0.125 -0.029 -0.014
 C         -0.012  0.005 -0.071   -0.021 -0.146 -0.091   -0.057  0.118 -0.224
 H         -0.004 -0.033 -0.123   -0.098 -0.494 -0.269    0.039  0.173 -0.373
 C          0.026  0.013  0.005    0.118  0.326  0.145    0.039 -0.020 -0.052
 Cl        -0.023  0.006 -0.003   -0.014 -0.014 -0.020   -0.022 -0.045  0.124
 C          0.024 -0.048  0.164   -0.054 -0.141 -0.054    0.120  0.043 -0.092
 C          0.056 -0.081  0.180   -0.165 -0.052 -0.051    0.086  0.105 -0.178
 Cl         0.005 -0.017 -0.028    0.012  0.075  0.028   -0.028  0.023  0.036
 C         -0.111  0.059 -0.129   -0.088 -0.014  0.089    0.152 -0.024 -0.052
 H         -0.332  0.201 -0.430   -0.113  0.013  0.221    0.303 -0.134 -0.057
 C          0.057 -0.001  0.094    0.024  0.040  0.043    0.047 -0.088  0.005
 Cl         0.033 -0.004 -0.029    0.003 -0.025 -0.016   -0.114  0.016  0.064
 C          0.038  0.009  0.125    0.081 -0.007 -0.075    0.080 -0.093 -0.110
 H          0.034  0.002  0.135    0.175  0.057 -0.140    0.073 -0.076 -0.147
 C         -0.131  0.074 -0.158    0.062 -0.149 -0.070    0.126 -0.001 -0.060
 H         -0.288  0.165 -0.501    0.157 -0.223 -0.087    0.106  0.020  0.029
 TransDip  -0.084  0.013 -0.017   -0.008 -0.076 -0.017    0.033  0.024 -0.100

 Mode:                22                     23                     24
 Frequency:       524.71                 593.12                 625.48
 Force Cnst:      1.1727                 0.8488                 1.5086
 Red. Mass:       7.2295                 4.0952                 6.5445
 IR Active:          YES                    YES                    YES
 IR Intens:        5.949                  2.108                 43.195
 Raman Active:       YES                    YES                    YES
               X      Y      Z        X      Y      Z        X      Y      Z
 C         -0.089  0.122 -0.169   -0.069  0.032 -0.020   -0.035 -0.057  0.204
 C          0.010  0.079 -0.193   -0.027  0.025 -0.039   -0.092 -0.075  0.230
 H          0.075  0.048 -0.355    0.011  0.052 -0.091   -0.162 -0.107  0.344
 C          0.102  0.017 -0.008    0.027 -0.028  0.030   -0.124 -0.046  0.123
 Cl        -0.033 -0.015  0.048   -0.010  0.017 -0.032    0.018  0.046 -0.111
 C          0.027 -0.074  0.054    0.021 -0.039  0.100   -0.048 -0.026  0.139
 Cl         0.010  0.018 -0.033    0.029  0.008 -0.036    0.085  0.003 -0.060
 C         -0.153 -0.031  0.073   -0.101 -0.023  0.111   -0.080 -0.049  0.152
 H         -0.255 -0.150  0.167   -0.175 -0.060  0.226   -0.122 -0.078  0.212
 C         -0.169  0.161  0.025   -0.138  0.024  0.023   -0.078 -0.049  0.146
 Cl         0.040 -0.045  0.062    0.020  0.002 -0.017    0.006  0.048 -0.114
 C          0.064 -0.035 -0.047    0.098 -0.046  0.144   -0.038  0.064 -0.044
 C          0.240 -0.115  0.313   -0.017  0.035 -0.106    0.046  0.027 -0.049
 Cl        -0.030  0.047 -0.001   -0.002  0.005  0.020   -0.017  0.003  0.005
 C          0.014  0.004 -0.081   -0.012  0.008 -0.108    0.097 -0.083  0.012
 H         -0.031  0.025 -0.254   -0.127  0.075 -0.365    0.260 -0.190  0.188
 C         -0.098  0.047 -0.230    0.175 -0.108  0.229   -0.010 -0.007 -0.194
 Cl        -0.058 -0.007  0.057   -0.043  0.004  0.012   -0.064  0.002  0.042
 C          0.145 -0.093 -0.004   -0.005  0.009 -0.164    0.152 -0.064  0.000
 H          0.305 -0.130  0.166   -0.256  0.158 -0.605    0.263 -0.189  0.306
 C          0.099 -0.053 -0.084    0.110 -0.018  0.042    0.088  0.113 -0.115
 H          0.073 -0.039 -0.144    0.012  0.040 -0.154    0.177  0.056 -0.002
 TransDip   0.025 -0.008 -0.073   -0.027 -0.006 -0.037   -0.015 -0.089  0.190

 Mode:                25                     26                     27
 Frequency:       645.59                 682.92                 699.49
 Force Cnst:      2.0938                 2.0396                 2.0756
 Red. Mass:       8.5266                 7.4227                 7.2002
 IR Active:          YES                    YES                    YES
 IR Intens:        1.451                  7.125                  3.921
 Raman Active:       YES                    YES                    YES
               X      Y      Z        X      Y      Z        X      Y      Z
 C         -0.082 -0.320 -0.121   -0.026 -0.022  0.069   -0.003  0.036 -0.162
 C         -0.020 -0.088 -0.011    0.228 -0.066  0.063   -0.296  0.168 -0.160
 H         -0.041 -0.153 -0.030    0.275 -0.004  0.033   -0.264  0.251 -0.157
 C          0.107  0.430  0.197    0.111 -0.040 -0.106   -0.121 -0.040  0.080
 Cl        -0.004 -0.020 -0.014    0.004 -0.016  0.039   -0.011  0.017 -0.029
 C         -0.117 -0.423 -0.189    0.067  0.096 -0.126    0.002 -0.028  0.148
 Cl         0.007  0.020  0.009   -0.059 -0.000  0.032    0.028 -0.006 -0.006
 C          0.028  0.082  0.034   -0.121  0.082 -0.164    0.321 -0.157  0.127
 H          0.116  0.399  0.160   -0.126  0.011 -0.227    0.301 -0.235  0.104
 C          0.047  0.136  0.068   -0.021  0.032  0.012    0.145  0.051 -0.116
 Cl        -0.005 -0.012 -0.011   -0.012 -0.001  0.007    0.008 -0.022  0.045
 C          0.008  0.081  0.026   -0.067  0.140  0.077    0.005  0.078  0.060
 C          0.049  0.070  0.006   -0.141  0.044  0.124   -0.143  0.066  0.061
 Cl        -0.001 -0.031 -0.010    0.009 -0.055 -0.025    0.014 -0.045 -0.023
 C          0.037 -0.013 -0.037   -0.225 -0.216  0.038   -0.177 -0.121  0.077
 H          0.070 -0.040 -0.104   -0.276 -0.184  0.014   -0.163 -0.128  0.155
 C          0.011 -0.045 -0.003    0.077 -0.080 -0.045   -0.018 -0.023 -0.031
 Cl        -0.006  0.007  0.006   -0.039 -0.014  0.017    0.003 -0.011 -0.005
 C         -0.047  0.018  0.020    0.149 -0.032 -0.112    0.065 -0.029 -0.023
 H         -0.187 -0.023  0.018   -0.080 -0.129 -0.062   -0.043 -0.096  0.043
 C          0.011  0.142  0.061    0.245  0.313 -0.015    0.103  0.191 -0.018
 H         -0.053  0.192  0.068    0.246  0.316 -0.010    0.046  0.237 -0.026
 TransDip  -0.018  0.026  0.022    0.041  0.049 -0.057   -0.037  0.040  0.032

 Mode:                28                     29                     30
 Frequency:       740.34                 751.79                 794.82
 Force Cnst:      1.1461                 1.2325                 3.6079
 Red. Mass:       3.5490                 3.7013                 9.6932
 IR Active:          YES                    YES                    YES
 IR Intens:        0.836                  5.232                 86.113
 Raman Active:       YES                    YES                    YES
               X      Y      Z        X      Y      Z        X      Y      Z
 C          0.072  0.298  0.118   -0.032 -0.032 -0.035    0.174 -0.028 -0.052
 C         -0.024 -0.056 -0.049    0.030  0.014 -0.042    0.050  0.000 -0.034
 H         -0.150 -0.580 -0.296    0.090  0.115 -0.067   -0.058 -0.041  0.151
 C          0.039  0.119  0.051    0.051 -0.008 -0.020   -0.046  0.062 -0.103
 Cl        -0.001 -0.000  0.002   -0.004 -0.003  0.008   -0.000 -0.013  0.029
 C         -0.026 -0.126 -0.053    0.037  0.003 -0.010   -0.162  0.010  0.073
 Cl        -0.002  0.001  0.001   -0.013  0.002  0.004    0.049  0.003 -0.035
 C          0.024  0.067  0.031   -0.054  0.016 -0.019   -0.173  0.006  0.092
 H          0.127  0.477  0.217   -0.093 -0.026  0.017   -0.123  0.025  0.001
 C         -0.058 -0.208 -0.106   -0.040  0.049 -0.022   -0.043 -0.069  0.196
 Cl         0.002  0.004  0.007    0.001 -0.007  0.013    0.006  0.020 -0.051
 C          0.008 -0.013  0.030    0.153 -0.096  0.274    0.229  0.089 -0.080
 C         -0.055 -0.018 -0.013   -0.100  0.066 -0.199   -0.087  0.321  0.150
 Cl         0.001  0.002  0.001    0.002 -0.000  0.006    0.036 -0.088 -0.051
 C         -0.049 -0.031  0.031    0.052 -0.016  0.064   -0.164  0.192  0.164
 H         -0.050 -0.027  0.113    0.267 -0.148  0.435   -0.007  0.070  0.043
 C          0.000  0.014 -0.016   -0.077  0.046 -0.134   -0.319  0.041  0.184
 Cl        -0.003 -0.005 -0.000    0.001  0.000  0.002    0.091 -0.016 -0.057
 C          0.051 -0.019 -0.018    0.067 -0.041  0.128   -0.003 -0.287 -0.079
 H          0.092 -0.012 -0.010    0.007  0.001  0.011    0.170 -0.163 -0.214
 C          0.022 -0.018 -0.038   -0.047  0.014 -0.068    0.039 -0.067 -0.040
 H          0.034 -0.031 -0.070   -0.314  0.178 -0.555   -0.276  0.176  0.127
 TransDip   0.021 -0.011 -0.018    0.028  0.022 -0.064   -0.196  0.124  0.186

 Mode:                31                     32                     33
 Frequency:       833.62                 870.91                 887.15
 Force Cnst:      0.6031                 4.0400                 0.6742
 Red. Mass:       1.4731                 9.0403                 1.4539
 IR Active:          YES                    YES                    YES
 IR Intens:       19.924                  2.153                 13.636
 Raman Active:       YES                    YES                    YES
               X      Y      Z        X      Y      Z        X      Y      Z
 C         -0.013 -0.005 -0.004   -0.231  0.017  0.107   -0.001  0.000  0.001
 C         -0.004 -0.001 -0.017   -0.107 -0.051  0.185   -0.001 -0.001  0.002
 H          0.025  0.058 -0.021    0.029 -0.017 -0.049    0.001  0.004  0.003
 C          0.016 -0.001  0.007    0.033 -0.147  0.314   -0.000 -0.001  0.003
 Cl        -0.001  0.000 -0.001    0.007  0.030 -0.072    0.000  0.000 -0.001
 C          0.021 -0.005 -0.004    0.304 -0.026 -0.130    0.001 -0.002 -0.002
 Cl        -0.005  0.000  0.002   -0.060 -0.002  0.040   -0.000  0.000  0.000
 C         -0.013  0.007 -0.007    0.068  0.058 -0.163    0.002  0.005  0.001
[truncated: 26,753 more chars]
