# Supplementary material for: Quantum Chemical Investigation of Polychlorinated Dibenzodioxins, Dibenzofurans and Biphenyls: Relative Stability and Planarity Analysis
Source: Molecules. 2020 Dec 3;25(23):5697. doi: 10.3390/molecules25235697 (PMC7730433; doi:10.3390/molecules25235697)
Supplement: Supplementary file 1 [file molecules-25-05697-s001.zip › PCB/B3LYP/HClClHClClHHHH.out]

                  Welcome to Q-Chem
     A Quantum Leap Into The Future Of Chemistry


 Q-Chem 5.2 (devel), Q-Chem, Inc., Pleasanton, CA (2019)

 Yihan Shao,  Zhengting Gan,  E. Epifanovsky,  A. T. B. Gilbert,  M. Wormit,  
 J. Kussmann,  A. W. Lange,  A. Behn,  Jia Deng,  Xintian Feng,  D. Ghosh,  
 M. Goldey,  P. R. Horn,  L. D. Jacobson,  I. Kaliman,  T. Kus,  A. Landau,  
 Jie Liu,  E. I. Proynov,  R. M. Richard,  R. P. Steele,  E. J. Sundstrom,  
 H. L. Woodcock III,  P. M. Zimmerman,  D. Zuev,  B. Albrecht,  E. Alguire,  
 S. A. Baeppler,  D. Barton,  Z. Benda,  Y. A. Bernard,  E. J. Berquist,  
 K. B. Bravaya,  H. Burton,  D. Casanova,  Chun-Min Chang,  Yunqing Chen,  
 A. Chien,  K. D. Closser,  M. P. Coons,  S. Coriani,  S. Dasgupta,  
 A. L. Dempwolff,  M. Diedenhofen,  Hainam Do,  R. G. Edgar,  Po-Tung Fang,  
 S. Faraji,  S. Fatehi,  Qingguo Feng,  K. D. Fenk,  J. Fosso-Tande,  
 J. Gayvert,  Qinghui Ge,  A. Ghysels,  G. Gidofalvi,  J. Gomes,  
 J. Gonthier,  A. Gunina,  D. Hait,  M. W. D. Hanson-Heine,  
 P. H. P. Harbach,  A. W. Hauser,  M. F. Herbst,  J. E. Herr,  
 E. G. Hohenstein,  Z. C. Holden,  Kerwin Hui,  B. C. Huynh,  T.-C. Jagau,  
 Hyunjun Ji,  B. Kaduk,  K. Khistyaev,  Jaehoon Kim,  P. Klunzinger,  K. Koh,  
 D. Kosenkov,  L. Koulias,  T. Kowalczyk,  C. M. Krauter,  A. Kunitsa,  
 Ka Un Lao,  A. Laurent,  K. V. Lawler,  Joonho Lee,  D. Lefrancois,  
 S. Lehtola,  D. S. Levine,  Yi-Pei Li,  You-Sheng Lin,  Fenglai Liu,  
 E. Livshits,  A. Luenser,  P. Manohar,  E. Mansoor,  S. F. Manzer,  
 Shan-Ping Mao,  Yuezhi Mao,  N. Mardirossian,  A. V. Marenich,  
 T. Markovich,  L. A. Martinez-Martinez,  S. A. Maurer,  N. J. Mayhall,  
 S. C. McKenzie,  J.-M. Mewes,  P. Morgante,  A. F. Morrison,  
 J. W. Mullinax,  K. Nanda,  T. S. Nguyen-Beck,  R. Olivares-Amaya,  
 J. A. Parkhill,  Zheng Pei,  T. M. Perrine,  F. Plasser,  P. Pokhilko,  
 S. Prager,  A. Prociuk,  E. Ramos,  D. R. Rehn,  F. Rob,  M. Scheurer,  
 M. Schneider,  N. Sergueev,  S. M. Sharada,  S. Sharma,  D. W. Small,  
 T. Stauch,  T. Stein,  Yu-Chuan Su,  A. J. W. Thom,  A. Tkatchenko,  
 T. Tsuchimochi,  N. M. Tubman,  L. Vogt,  M. L. Vidal,  O. Vydrov,  
 M. A. Watson,  J. Wenzel,  M. de Wergifosse,  T. A. Wesolowski,  A. White,  
 J. Witte,  A. Yamada,  Jun Yang,  K. Yao,  S. Yeganeh,  S. R. Yost,  
 Zhi-Qiang You,  A. Zech,  Igor Ying Zhang,  Xing Zhang,  Yan Zhao,  
 Ying Zhu,  B. R. Brooks,  G. K. L. Chan,  C. J. Cramer,  M. S. Gordon,  
 W. J. Hehre,  A. Klamt,  M. W. Schmidt,  C. D. Sherrill,  D. G. Truhlar,  
 A. Aspuru-Guzik,  R. Baer,  A. T. Bell,  N. A. Besley,  Jeng-Da Chai,  
 A. E. DePrince, III,  R. A. DiStasio Jr.,  A. Dreuw,  B. D. Dunietz,  
 T. R. Furlani,  Chao-Ping Hsu,  Yousung Jung,  Jing Kong,  D. S. Lambrecht,  
 WanZhen Liang,  C. Ochsenfeld,  V. A. Rassolov,  L. V. Slipchenko,  
 J. E. Subotnik,  T. Van Voorhis,  J. M. Herbert,  A. I. Krylov,  
 P. M. W. Gill,  M. Head-Gordon

 Contributors to earlier versions of Q-Chem not listed above: 
 R. D. Adamson,  B. Austin,  J. Baker,  G. J. O. Beran,  K. Brandhorst,  
 S. T. Brown,  E. F. C. Byrd,  A. K. Chakraborty,  C.-L. Cheng,  
 Siu Hung Chien,  D. M. Chipman,  D. L. Crittenden,  H. Dachsel,  
 R. J. Doerksen,  A. D. Dutoi,  L. Fusti-Molnar,  W. A. Goddard III,  
 A. Golubeva-Zadorozhnaya,  S. R. Gwaltney,  G. Hawkins,  A. Heyden,  
 S. Hirata,  G. Kedziora,  F. J. Keil,  C. Kelley,  Jihan Kim,  R. A. King,  
 R. Z. Khaliullin,  P. P. Korambath,  W. Kurlancheek,  A. M. Lee,  M. S. Lee,  
 S. V. Levchenko,  Ching Yeh Lin,  D. Liotard,  R. C. Lochan,  I. Lotan,  
 P. E. Maslen,  N. Nair,  D. P. O'Neill,  D. Neuhauser,  E. Neuscamman,  
 C. M. Oana,  R. Olson,  B. Peters,  R. Peverati,  P. A. Pieniazek,  
 Y. M. Rhee,  J. Ritchie,  M. A. Rohrdanz,  E. Rosta,  N. J. Russ,  
 H. F. Schaefer III,  N. E. Schultz,  N. Shenvi,  A. C. Simmonett,  A. Sodt,  
 D. Stuck,  K. S. Thanthiriwatte,  V. Vanovschi,  Tao Wang,  A. Warshel,  
 C. F. Williams,  Q. Wu,  X. Xu,  W. Zhang

 Please cite Q-Chem as follows:
 Y. Shao et al., Mol. Phys. 113, 184-215 (2015)
 DOI: 10.1080/00268976.2014.952696

 Q-Chem 5.2.1 for Intel X86 EM64T Linux

 Parts of Q-Chem use Armadillo 8.300.2 (Tropical Shenanigans).
 http://arma.sourceforge.net/

 Q-Chem begins on Sat Mar  7 07:38:54 2020  

Host: 
0

     Scratch files written to /scratch/taweetham/qchem21335//
NAlpha2: 146
NElect   146
Mult     1

 Q-Chem warning in module libgen/rem_setup.C, line 2168:

 Setting Thresh to 1e-14


Checking the input file for inconsistencies... 	...done.

--------------------------------------------------------------
User input:
--------------------------------------------------------------
$MOLECULE
0 1
C 
C  1 1.394960
H  2 CH 1 119.528007
C  2 1.386606 1 120.846377 3 178.766605 0
Cl  4 CCl 2 119.698148 1 -179.612229 0
C  4 1.387279 2 120.235871 1 -0.083363 0
Cl  6 CCl 4 120.254637 2 -179.958574 0
C  6 1.387279 4 119.490737 2 0.041992 0
H  8 CH 6 120.064298 4 179.568218 0
C  8 1.386606 6 120.235863 4 0.041336 0
Cl  10 CCl 8 119.614146 6 178.681836 0
C  1 1.488550 2 120.827489 3 1.275929 0
C  12 1.394960 1 120.827496 2 -44.635695 0
Cl  13 CCl 12 119.528011 1 1.275194 0
C  13 1.386606 12 120.846392 1 -179.957497 0
H  15 CH 13 119.698155 12 -179.612829 0
C  15 1.387278 13 120.235860 12 -0.083872 0
H  17 CH 15 120.254633 13 -179.958492 0
C  17 1.387279 15 119.490737 13 0.041666 0
H  19 CH 17 120.064293 15 179.568399 0
C  19 1.386606 17 120.235874 15 0.041790 0
H  21 CH 19 119.614152 17 178.681599 0

CH=1.08273
CCl=1.75400
$END

$REM
   JOB_TYPE	OPTIMIZATION
   BASIS	6-311++G**
   METHOD	B3LYP
   SCF_GUESS_ALWAYS     TRUE
   SYM_IGNORE   TRUE
   S2THRESH     15
   THRESH       15
$END

--------------------------------------------------------------
 ----------------------------------------------------------------
             Standard Nuclear Orientation (Angstroms)
    I     Atom           X                Y                Z
 ----------------------------------------------------------------
    1      C       0.0000000000     0.0000000000     0.0000000000
    2      C       0.0000000000     0.0000000000     1.3949600000
    3      H       0.9420994930     0.0000000000     1.9285823367
    4      C      -1.1901880373     0.0256249026     2.1059255403
    5      Cl     -1.1548436435     0.0351778398     3.8595433764
    6      C      -2.4041742747     0.0535064326     1.4351028665
    7      Cl     -3.9099833729     0.0870232313     2.3339530118
    8      C      -2.4180259722     0.0546630380     0.0478935036
    9      H      -3.3603520375     0.0692493833    -0.4851290834
   10      C      -1.2274122092     0.0272853135    -0.6622934626
   11      Cl     -1.2645630159    -0.0058824468    -2.4155862839
   12      C       1.2779219872    -0.0284629571    -0.7628147595
   13      C       2.3470698978     0.7895533347    -0.3971844912
   14      Cl      2.1937652685     1.8399754745     0.9991059581
   15      C       3.5373425750     0.7639926356    -1.1080106329
   16      H       4.3574386523     1.4022626844    -0.8041060066
   17      C       3.6820915760    -0.0819840560    -2.1979241218
   18      H       4.6116137590    -0.1026767181    -2.7527795786
   19      C       2.6267066856    -0.9012420975    -2.5714505845
   20      H       2.7271154486    -1.5600000441    -3.4248322698
   21      C       1.4361780334    -0.8737960689    -1.8611235872
   22      H       0.6116407652    -1.5017402028    -2.1743786128
 ----------------------------------------------------------------
 Nuclear Repulsion Energy =        1479.63143308 hartrees
 There are       73 alpha and       73 beta electrons
 Requested basis set is 6-311++G(d,p)
 There are 154 shells and 426 basis functions

 Total QAlloc Memory Limit   2000 MB
 Mega-Array Size       188 MB
 MEM_STATIC part       192 MB
 A cutoff of  1.0D-15 yielded   9508 shell pairs
 There are     77830 function pairs (     83641 Cartesian)
 Smallest overlap matrix eigenvalue = 3.08E-07
 Linear dependence detected in AO basis
 Number of orthogonalized atomic orbitals = 422
 Maximum deviation from orthogonality = 2.743E-10

 Scale SEOQF with 1.000000e-01/1.000000e-01/1.000000e-01

 Standard Electronic Orientation quadrupole field applied
 Nucleus-field energy     =    -0.0000000350 hartrees
 Guess from superposition of atomic densities
 Warning:  Energy on first SCF cycle will be non-variational
 SAD guess density has 146.000000 electrons

 -----------------------------------------------------------------------
  General SCF calculation program by
  Eric Jon Sundstrom, Paul Horn, Yuezhi Mao, Dmitri Zuev, Alec White,
  David Stuck, Shaama M.S., Shane Yost, Joonho Lee, David Small,
  Daniel Levine, Susi Lehtola, Hugh Burton, Evgeny Epifanovsky,
  Bang C. Huynh
 -----------------------------------------------------------------------
 Exchange:     0.2000 Hartree-Fock + 0.0800 Slater + 0.7200 B88
 Correlation:  0.1900 VWN1RPA + 0.8100 LYP
 Using SG-1 standard quadrature grid
 using 6 threads for integral computing
 -------------------------------------------------------
 OpenMP Integral computing Module                
 Release: version 2.0, May 2017, Q-Chem Inc. Pleasanton 
 -------------------------------------------------------
 A restricted SCF calculation will be
 performed using DIIS
 SCF converges when DIIS error is below 1.0e-08
 ---------------------------------------
  Cycle       Energy         DIIS error
 ---------------------------------------
    1   -2305.7773457630      3.06e-02  
    2   -2301.7218288049      2.63e-03  
    3   -2301.6360032680      3.19e-03  
    4   -2301.8791330529      5.07e-04  
    5   -2301.8837171894      2.69e-04  
    6   -2301.8852171492      1.01e-04  
    7   -2301.8854304087      2.89e-05  
    8   -2301.8854466465      1.23e-05  
    9   -2301.8854500381      2.58e-06  
   10   -2301.8854501710      1.04e-06  
   11   -2301.8854501956      3.05e-07  
   12   -2301.8854501977      1.20e-07  
   13   -2301.8854501979      4.17e-08  
   14   -2301.8854501980      1.21e-08  
   15   -2301.8854501980      5.38e-09  Convergence criterion met
 ---------------------------------------
 SCF time:   CPU 571.63s  wall 100.00s 
 SCF   energy in the final basis set =    -2301.8854501980
 Total energy in the final basis set =    -2301.8854501980

 --------------------------------------------------------------

                    Orbital Energies (a.u.)
 --------------------------------------------------------------

 Alpha MOs
 -- Occupied --
********-101.5712-101.5680-101.5659 -10.2665 -10.2633 -10.2623 -10.2545
-10.2240 -10.2167 -10.2159 -10.2120 -10.2006 -10.1989 -10.1982 -10.1942
 -9.4865  -9.4857  -9.4825  -9.4814  -7.2509  -7.2506  -7.2471  -7.2459
 -7.2414  -7.2408  -7.2406  -7.2398  -7.2374  -7.2368  -7.2362  -7.2357
 -0.9443  -0.9184  -0.9009  -0.8713  -0.8578  -0.8434  -0.8027  -0.7640
 -0.7572  -0.7365  -0.6582  -0.6482  -0.6236  -0.6021  -0.5486  -0.5308
 -0.5235  -0.4937  -0.4886  -0.4769  -0.4615  -0.4564  -0.4512  -0.4441
 -0.4209  -0.4168  -0.4076  -0.3926  -0.3828  -0.3822  -0.3610  -0.3529
 -0.3465  -0.3369  -0.3306  -0.3238  -0.3190  -0.2945  -0.2713  -0.2662
 -0.2528
 -- Virtual --
 -0.0660  -0.0478  -0.0369  -0.0286  -0.0157  -0.0137  -0.0040   0.0008
  0.0069   0.0122   0.0190   0.0282   0.0311   0.0393   0.0394   0.0418
  0.0538   0.0584   0.0628   0.0680   0.0726   0.0784   0.0820   0.0862
  0.0937   0.0961   0.0992   0.1017   0.1022   0.1078   0.1115   0.1135
  0.1175   0.1194   0.1214   0.1235   0.1244   0.1298   0.1320   0.1354
  0.1405   0.1412   0.1434   0.1503   0.1556   0.1578   0.1589   0.1657
  0.1697   0.1753   0.1773   0.1864   0.1883   0.1913   0.2004   0.2039
  0.2088   0.2115   0.2148   0.2188   0.2241   0.2285   0.2323   0.2377
  0.2398   0.2441   0.2479   0.2507   0.2521   0.2594   0.2629   0.2666
  0.2694   0.2723   0.2823   0.2854   0.2879   0.2916   0.2998   0.3026
  0.3040   0.3076   0.3128   0.3212   0.3235   0.3260   0.3357   0.3385
  0.3474   0.3674   0.3838   0.4064   0.4241   0.4396   0.4431   0.4495
  0.4568   0.4599   0.4715   0.4743   0.4847   0.4889   0.4961   0.5087
  0.5222   0.5320   0.5333   0.5358   0.5491   0.5508   0.5568   0.5581
  0.5634   0.5822   0.5853   0.5905   0.5928   0.5957   0.6062   0.6116
  0.6179   0.6263   0.6285   0.6345   0.6502   0.6632   0.6681   0.6701
  0.6787   0.6900   0.6930   0.7005   0.7125   0.7269   0.7392   0.7417
  0.7529   0.7745   0.7978   0.8015   0.8132   0.8237   0.8388   0.8408
  0.8456   0.8462   0.8494   0.8521   0.8562   0.8654   0.8711   0.8769
  0.8794   0.8874   0.8931   0.8978   0.8999   0.9100   0.9128   0.9252
  0.9282   0.9351   0.9371   0.9465   0.9503   0.9553   0.9659   0.9733
  0.9890   0.9969   1.0003   1.0009   1.0156   1.0321   1.0543   1.0660
  1.0759   1.0925   1.1086   1.1202   1.1308   1.1466   1.1868   1.2194
  1.2289   1.2355   1.2557   1.2624   1.2796   1.2825   1.2874   1.3103
  1.3230   1.3349   1.3535   1.3657   1.4055   1.4707   1.4922   1.4969
  1.5138   1.5171   1.5457   1.5498   1.5610   1.5684   1.5780   1.5978
  1.6345   1.6457   1.6541   1.6628   1.6818   1.6990   1.7202   1.7352
  1.7447   1.7552   1.7939   1.8049   1.8492   1.8653   1.8724   1.8802
  1.8895   1.9129   1.9149   1.9282   1.9421   1.9518   1.9617   1.9764
  1.9893   2.0113   2.0248   2.0384   2.0539   2.0788   2.1044   2.1247
  2.1373   2.1979   2.2314   2.2427   2.2437   2.2669   2.2900   2.2970
  2.3032   2.3185   2.3397   2.3401   2.3838   2.3876   2.4310   2.4390
  2.4413   2.4589   2.4840   2.5087   2.5229   2.5585   2.5653   2.5785
  2.5968   2.6113   2.6171   2.6487   2.6563   2.6852   2.6964   2.7198
  2.7365   2.7428   2.7507   2.7610   2.7705   2.7824   2.7897   2.7992
  2.8170   2.8315   2.8415   2.8540   2.8815   2.9056   2.9178   2.9743
  2.9867   3.0806   3.0866   3.0909   3.1410   3.1604   3.1890   3.2213
  3.2406   3.2809   3.3563   3.3575   3.3979   3.4916   3.5283   3.5374
  3.5682   3.6592   3.7432   3.8247   3.8611   3.9234   4.0313   4.0744
  4.1315   4.1460   4.4164   4.8177   4.8419   9.7531   9.8044   9.8152
  9.8273  23.3984  23.5892  23.8412  23.9067  23.9154  23.9481  23.9965
 24.0460  24.0689  24.0890  24.1255  24.1851  25.7899  25.8691  25.9237
 25.9317  26.1148  26.1318  26.2845  26.3573  26.5206  26.6877  26.7796
 26.8342 215.7434 215.8017 215.8182 215.8312
 --------------------------------------------------------------

          Ground-State Mulliken Net Atomic Charges

     Atom                 Charge (a.u.)
  ----------------------------------------
      1 C                     0.063760
      2 C                    -1.188788
      3 H                     0.209707
      4 C                     0.328566
      5 Cl                    0.633039
      6 C                     0.067387
      7 Cl                    0.501108
      8 C                    -1.070494
      9 H                     0.219363
     10 C                    -0.379659
     11 Cl                    0.474910
     12 C                     1.478027
     13 C                    -0.556727
     14 Cl                    0.520449
     15 C                    -0.537038
     16 H                     0.203118
     17 C                    -0.472816
     18 H                     0.159212
     19 C                    -0.282403
     20 H                     0.180675
     21 C                    -0.698222
     22 H                     0.146829
  ----------------------------------------
  Sum of atomic charges =     0.000000

 -----------------------------------------------------------------
                    Cartesian Multipole Moments
 -----------------------------------------------------------------
    Charge (ESU x 10^10)
                 0.0000
    Dipole Moment (Debye)
         X       1.8000      Y      -0.9518      Z      -2.2017
       Tot       2.9989
    Quadrupole Moments (Debye-Ang)
        XX    -112.9663     XY      -0.2978     YY    -122.0103
        XZ      -2.2047     YZ       2.6958     ZZ    -120.3332
    Octopole Moments (Debye-Ang^2)
       XXX      53.6267    XXY     -17.0241    XYY       5.3248
       YYY     -71.5810    XXZ     -63.8208    XYZ       3.0665
       YYZ     -35.6676    XZZ      30.2670    YZZ     -33.1741
       ZZZ    -115.1689
    Hexadecapole Moments (Debye-Ang^3)
      XXXX   -3714.4526   XXXY    -107.4108   XXYY    -760.5915
      XYYY    -147.5178   YYYY    -523.3812   XXXZ     715.9031
      XXYZ     -47.3236   XYYZ     274.6978   YYYZ    -139.3576
      XXZZ   -1132.9128   XYZZ     -71.7942   YYZZ    -604.3073
      XZZZ     790.9339   YZZZ    -103.1607   ZZZZ   -3076.5913
 -----------------------------------------------------------------
 Calculating analytic gradient of the SCF energy
 Gradient of SCF Energy
            1           2           3           4           5           6
    1  -0.0086021   0.0033986   0.0059696  -0.0043483  -0.0043670   0.0073838
    2   0.0028431   0.0041508   0.0046723   0.0001280   0.0004524  -0.0007247
    3   0.0079829  -0.0035586  -0.0005551  -0.0092198   0.0019258  -0.0015540
            7           8           9          10          11          12
    1  -0.0005468   0.0088961  -0.0001519  -0.0000827   0.0182150   0.0087004
    2  -0.0000022   0.0002765  -0.0003136   0.0028042  -0.0079072  -0.0005071
    3   0.0062386   0.0067149  -0.0010849  -0.0030608   0.0023447  -0.0104884
           13          14          15          16          17          18
    1  -0.0013432  -0.0128689  -0.0085668   0.0003831  -0.0003332  -0.0009196
    2   0.0035500  -0.0134801  -0.0059311  -0.0008075  -0.0004802  -0.0009104
    3   0.0005159   0.0030326  -0.0030652  -0.0006049   0.0008469  -0.0004288
           19          20          21          22
    1   0.0009674  -0.0000463  -0.0056834  -0.0060539
    2   0.0040875   0.0010049   0.0053917   0.0017028
    3   0.0039025   0.0003100   0.0029470  -0.0031414
 Max gradient component =       1.822E-02
 RMS gradient           =       5.286E-03
 Gradient time:  CPU 166.62 s  wall 27.98 s
 Geometry Optimization Parameters
   NAtoms,    NIC,     NZ,  NCons,   NDum,   NFix, NCnnct, MaxDiis
       22     155      22       0       0       0       0       0


** GEOMETRY OPTIMIZATION IN DELOCALIZED INTERNAL COORDINATES **
   Searching for a Minimum

   Optimization Cycle:   1

                       Coordinates (Angstroms)
     ATOM                X               Y               Z
      1  C         0.0000000000    0.0000000000    0.0000000000
      2  C         0.0000000000    0.0000000000    1.3949600000
      3  H         0.9420994930    0.0000000000    1.9285823367
      4  C        -1.1901880373    0.0256249026    2.1059255403
      5  Cl       -1.1548436435    0.0351778398    3.8595433764
      6  C        -2.4041742747    0.0535064326    1.4351028665
      7  Cl       -3.9099833729    0.0870232313    2.3339530118
      8  C        -2.4180259722    0.0546630380    0.0478935036
      9  H        -3.3603520375    0.0692493833   -0.4851290834
     10  C        -1.2274122092    0.0272853135   -0.6622934626
     11  Cl       -1.2645630159   -0.0058824468   -2.4155862839
     12  C         1.2779219872   -0.0284629571   -0.7628147595
     13  C         2.3470698978    0.7895533347   -0.3971844912
     14  Cl        2.1937652685    1.8399754745    0.9991059581
     15  C         3.5373425750    0.7639926356   -1.1080106329
     16  H         4.3574386523    1.4022626844   -0.8041060066
     17  C         3.6820915760   -0.0819840560   -2.1979241218
     18  H         4.6116137590   -0.1026767181   -2.7527795786
     19  C         2.6267066856   -0.9012420975   -2.5714505845
     20  H         2.7271154486   -1.5600000441   -3.4248322698
     21  C         1.4361780334   -0.8737960689   -1.8611235872
     22  H         0.6116407652   -1.5017402028   -2.1743786128
   Point Group: c1    Number of degrees of freedom:    60


   Energy is  -2301.885450198


 Attempting to generate delocalized internal coordinates
 Initial Hessian constructed with Jon Baker's OPTIMIZE code

 60 Hessian modes will be used to form the next step
  Hessian Eigenvalues:
     0.010693    0.019215    0.019215    0.023207    0.023207    0.023580
     0.023580    0.023679    0.023679    0.023938    0.023938    0.024090
     0.024090    0.024114    0.024114    0.024135    0.024135    0.024142
     0.024143    0.159965    0.159966    0.159995    0.159995    0.159996
     0.160000    0.220001    0.224910    0.230002    0.239747    0.244818
     0.249943    0.249943    0.249992    0.250000    0.250000    0.250000
     0.250000    0.301033    0.301033    0.301033    0.301033    0.336089
     0.356665    0.356665    0.356665    0.356665    0.356665    0.356665
     0.428377    0.429814    0.430916    0.432963    0.467773    0.467798
     0.472122    0.472167    0.478203    0.478204    0.479142    0.479142

 Minimum search - taking simple RFO step
 Searching for Lamda that Minimizes Along All modes
 Value Taken    Lamda =  -0.04744788
 Calculated Step too Large.  Step scaled by  0.448448
 Step Taken.  Stepsize is  0.300000

                             Maximum     Tolerance    Cnvgd?
         Gradient           0.053147      0.000300      NO
         Displacement       0.244020      0.001200      NO
         Energy change     *********      0.000001      NO


 New Cartesian Coordinates Obtained by Inverse Iteration

 Displacement from previous Coordinates is:  1.155133
 ----------------------------------------------------------------
             Standard Nuclear Orientation (Angstroms)
    I     Atom           X                Y                Z
 ----------------------------------------------------------------
    1      C      -0.0194103567     0.0186864548    -0.0212698713
    2      C      -0.0263685703    -0.0621025078     1.3756169658
    3      H       0.9108239832    -0.1253581749     1.9082711697
    4      C      -1.2066061403    -0.0606057297     2.1036524693
    5      Cl     -1.1314174950    -0.1651267332     3.8516620748
    6      C      -2.4293061331     0.0296365468     1.4484742305
    7      Cl     -3.9358169117     0.0404976726     2.3418223893
    8      C      -2.4519122681     0.1139981164     0.0650961484
    9      H      -3.3991421927     0.1860898280    -0.4535794519
   10      C      -1.2697280125     0.1038982471    -0.6630134633
   11      Cl     -1.4129825045     0.2292795224    -2.4084207735
   12      C       1.2840054479    -0.0016160377    -0.7637681208
   13      C       2.3538207152     0.8588044760    -0.4510819680
   14      Cl      2.2329721100     2.0595880484     0.8259722890
   15      C       3.5490189193     0.8059255388    -1.1571140005
   16      H       4.3517757872     1.4846557075    -0.8969961646
   17      C       3.7185802341    -0.1095092911    -2.1852132079
   18      H       4.6535649398    -0.1480534296    -2.7304880646
   19      C       2.6806349256    -0.9721615607    -2.5069499362
   20      H       2.7994561975    -1.6908501396    -3.3086783678
   21      C       1.4835367934    -0.9135659259    -1.8078108281
   22      H       0.6859421100    -1.5895809496    -2.0787303997
 ----------------------------------------------------------------
 Nuclear Repulsion Energy =        1464.66351726 hartrees
 There are       73 alpha and       73 beta electrons
 Applying Cartesian multipole field
    Component          Value
    ---------          -----
     (2,0,0)        1.00000E-11
     (0,2,0)        2.00000E-11
     (0,0,2)       -3.00000E-11
 Nucleus-field energy     =    -0.0000000318 hartrees
 Requested basis set is 6-311++G(d,p)
 There are 154 shells and 426 basis functions
 A cutoff of  1.0D-15 yielded   9465 shell pairs
 There are     77455 function pairs (     83233 Cartesian)
 Smallest overlap matrix eigenvalue = 3.25E-07
 Linear dependence detected in AO basis
 Number of orthogonalized atomic orbitals = 422
 Maximum deviation from orthogonality = 3.986E-10
 Guess from superposition of atomic densities
 Warning:  Energy on first SCF cycle will be non-variational
 SAD guess density has 146.000000 electrons

 -----------------------------------------------------------------------
  General SCF calculation program by
  Eric Jon Sundstrom, Paul Horn, Yuezhi Mao, Dmitri Zuev, Alec White,
  David Stuck, Shaama M.S., Shane Yost, Joonho Lee, David Small,
  Daniel Levine, Susi Lehtola, Hugh Burton, Evgeny Epifanovsky,
  Bang C. Huynh
 -----------------------------------------------------------------------
 Exchange:     0.2000 Hartree-Fock + 0.0800 Slater + 0.7200 B88
 Correlation:  0.1900 VWN1RPA + 0.8100 LYP
 Using SG-1 standard quadrature grid
 using 6 threads for integral computing
 -------------------------------------------------------
 OpenMP Integral computing Module                
 Release: version 2.0, May 2017, Q-Chem Inc. Pleasanton 
 -------------------------------------------------------
 A restricted SCF calculation will be
 performed using DIIS
 SCF converges when DIIS error is below 1.0e-08
 ---------------------------------------
  Cycle       Energy         DIIS error
 ---------------------------------------
    1   -2305.6670889843      3.03e-02  
    2   -2301.7368501336      2.60e-03  
    3   -2301.6552749699      3.14e-03  
    4   -2301.8903184144      5.04e-04  
    5   -2301.8950029823      2.56e-04  
    6   -2301.8963842893      9.44e-05  
    7   -2301.8965731286      2.18e-05  
    8   -2301.8965811569      1.09e-05  
    9   -2301.8965838631      2.36e-06  
   10   -2301.8965839719      1.07e-06  
   11   -2301.8965839977      3.08e-07  
   12   -2301.8965839998      1.22e-07  
   13   -2301.8965840002      4.12e-08  
   14   -2301.8965840002      1.22e-08  
   15   -2301.8965840002      5.50e-09  Convergence criterion met
 ---------------------------------------
 SCF time:   CPU 564.23s  wall 100.00s 
 SCF   energy in the final basis set =    -2301.8965840002
 Total energy in the final basis set =    -2301.8965840002

 --------------------------------------------------------------

                    Orbital Energies (a.u.)
 --------------------------------------------------------------

 Alpha MOs
 -- Occupied --
********-101.5713-101.5692-101.5655 -10.2674 -10.2658 -10.2636 -10.2569
-10.2291 -10.2218 -10.2158 -10.2140 -10.2009 -10.2006 -10.1994 -10.1955
 -9.4868  -9.4861  -9.4837  -9.4804  -7.2516  -7.2506  -7.2483  -7.2450
 -7.2417  -7.2410  -7.2409  -7.2405  -7.2385  -7.2380  -7.2352  -7.2348
 -0.9426  -0.9153  -0.8991  -0.8735  -0.8561  -0.8429  -0.8018  -0.7647
 -0.7550  -0.7360  -0.6577  -0.6469  -0.6230  -0.6030  -0.5488  -0.5294
 -0.5218  -0.4944  -0.4896  -0.4760  -0.4599  -0.4569  -0.4493  -0.4427
 -0.4208  -0.4161  -0.4057  -0.3905  -0.3828  -0.3816  -0.3621  -0.3520
 -0.3457  -0.3356  -0.3329  -0.3252  -0.3215  -0.2937  -0.2733  -0.2661
 -0.2549
 -- Virtual --
 -0.0655  -0.0490  -0.0378  -0.0286  -0.0208  -0.0137  -0.0034   0.0011
  0.0065   0.0114   0.0173   0.0269   0.0295   0.0381   0.0406   0.0417
  0.0519   0.0571   0.0629   0.0666   0.0724   0.0772   0.0809   0.0865
  0.0948   0.0958   0.0992   0.1004   0.1015   0.1078   0.1104   0.1136
  0.1166   0.1184   0.1196   0.1214   0.1233   0.1275   0.1298   0.1338
  0.1386   0.1394   0.1418   0.1483   0.1525   0.1551   0.1572   0.1652
  0.1691   0.1722   0.1742   0.1842   0.1885   0.1894   0.1985   0.1995
  0.2071   0.2102   0.2128   0.2179   0.2225   0.2278   0.2323   0.2350
  0.2403   0.2440   0.2464   0.2495   0.2527   0.2582   0.2609   0.2655
  0.2685   0.2725   0.2800   0.2832   0.2871   0.2915   0.2971   0.3010
  0.3022   0.3065   0.3091   0.3197   0.3233   0.3256   0.3307   0.3340
  0.3500   0.3610   0.3809   0.4062   0.4201   0.4389   0.4429   0.4471
  0.4557   0.4594   0.4719   0.4745   0.4820   0.4868   0.4979   0.5038
  0.5186   0.5260   0.5319   0.5362   0.5486   0.5536   0.5586   0.5601
  0.5630   0.5773   0.5819   0.5870   0.5914   0.5987   0.6061   0.6106
  0.6177   0.6263   0.6286   0.6437   0.6525   0.6651   0.6674   0.6736
  0.6813   0.6928   0.7003   0.7096   0.7101   0.7205   0.7372   0.7415
  0.7505   0.7773   0.8034   0.8040   0.8124   0.8267   0.8398   0.8425
  0.8439   0.8461   0.8481   0.8525   0.8550   0.8585   0.8667   0.8711
  0.8744   0.8878   0.8915   0.8963   0.8969   0.9019   0.9131   0.9179
  0.9232   0.9281   0.9382   0.9415   0.9475   0.9552   0.9652   0.9695
  0.9776   0.9820   0.9950   1.0013   1.0048   1.0223   1.0464   1.0565
  1.0630   1.0919   1.1023   1.1163   1.1223   1.1400   1.1768   1.2112
  1.2235   1.2290   1.2520   1.2584   1.2687   1.2816   1.2887   1.3022
  1.3221   1.3291   1.3518   1.3658   1.4114   1.4634   1.4880   1.4933
  1.5101   1.5188   1.5425   1.5514   1.5594   1.5697   1.5725   1.5896
  1.6247   1.6401   1.6547   1.6568   1.6825   1.6996   1.7208   1.7329
  1.7381   1.7485   1.7863   1.8019   1.8506   1.8552   1.8653   1.8758
  1.8947   1.9080   1.9136   1.9201   1.9394   1.9503   1.9527   1.9751
  1.9838   2.0068   2.0161   2.0323   2.0457   2.0657   2.0941   2.1098
  2.1351   2.1983   2.2208   2.2410   2.2420   2.2612   2.2872   2.2969
  2.3031   2.3179   2.3284   2.3395   2.3750   2.3926   2.4317   2.4354
  2.4391   2.4565   2.4836   2.5025   2.5177   2.5525   2.5604   2.5712
  2.5894   2.6037   2.6144   2.6487   2.6556   2.6841   2.6940   2.7168
  2.7256   2.7413   2.7435   2.7596   2.7631   2.7845   2.7875   2.7944
  2.8087   2.8291   2.8387   2.8479   2.8692   2.8919   2.9093   2.9666
  2.9830   3.0659   3.0748   3.0831   3.1381   3.1451   3.1713   3.2063
  3.2226   3.2664   3.3464   3.3481   3.3902   3.4914   3.5211   3.5307
  3.5539   3.6538   3.7407   3.8162   3.8546   3.9157   4.0311   4.0697
  4.1260   4.1387   4.4002   4.8053   4.8348   9.7536   9.7997   9.8030
  9.8178  23.4007  23.5803  23.8348  23.8860  23.9029  23.9286  23.9791
 24.0330  24.0605  24.0834  24.1151  24.1785  25.7869  25.8684  25.9131
 25.9160  26.1048  26.1223  26.2626  26.3046  26.5090  26.6782  26.7469
 26.8120 215.7446 215.7964 215.8019 215.8190
 --------------------------------------------------------------

          Ground-State Mulliken Net Atomic Charges

     Atom                 Charge (a.u.)
  ----------------------------------------
      1 C                     0.284923
      2 C                    -1.302765
      3 H                     0.208696
      4 C                     0.360988
      5 Cl                    0.625168
      6 C                     0.077094
      7 Cl                    0.500624
      8 C                    -1.239112
      9 H                     0.219102
     10 C                    -0.265886
     11 Cl                    0.431044
     12 C                     1.376338
     13 C                    -0.577522
     14 Cl                    0.483393
     15 C                    -0.562033
     16 H                     0.203112
     17 C                    -0.450490
     18 H                     0.161153
     19 C                    -0.298905
     20 H                     0.178087
     21 C                    -0.569932
     22 H                     0.156922
  ----------------------------------------
  Sum of atomic charges =     0.000000

 -----------------------------------------------------------------
                    Cartesian Multipole Moments
 -----------------------------------------------------------------
    Charge (ESU x 10^10)
                 0.0000
    Dipole Moment (Debye)
         X       1.7999      Y      -1.0897      Z      -2.0815
       Tot       2.9597
    Quadrupole Moments (Debye-Ang)
        XX    -112.3504     XY      -0.8525     YY    -121.7957
        XZ      -2.4983     YZ       2.8178     ZZ    -120.9132
    Octopole Moments (Debye-Ang^2)
       XXX      57.6972    XXY     -19.1909    XYY       7.7463
       YYY     -79.5671    XXZ     -63.1649    XYZ       3.4592
       YYZ     -34.4622    XZZ      31.1307    YZZ     -35.4045
       ZZZ    -106.3866
    Hexadecapole Moments (Debye-Ang^3)
      XXXX   -3799.8229   XXXY    -130.9202   XXYY    -787.4791
      XYYY    -167.3378   YYYY    -607.6366   XXXZ     716.0904
      XXYZ     -23.7173   XYYZ     274.8659   YYYZ     -67.4254
      XXZZ   -1138.3290   XYZZ     -80.6989   YYZZ    -608.1883
      XZZZ     807.0819   YZZZ     -46.9032   ZZZZ   -3042.2602
 -----------------------------------------------------------------
 Calculating analytic gradient of the SCF energy
 Gradient of SCF Energy
            1           2           3           4           5           6
    1  -0.0039972   0.0000528  -0.0001655  -0.0022559  -0.0020821   0.0047257
    2  -0.0004009   0.0012038   0.0012406   0.0002634   0.0001974  -0.0000619
    3   0.0060735   0.0015139  -0.0004814  -0.0073320   0.0019625  -0.0025954
            7           8           9          10          11          12
    1  -0.0012774   0.0051500  -0.0003253  -0.0040858   0.0009687   0.0050223
    2  -0.0001706   0.0002842  -0.0001683   0.0002247  -0.0018782  -0.0028861
    3   0.0037859   0.0039997  -0.0006424  -0.0033346   0.0005269  -0.0056022
           13          14          15          16          17          18
    1   0.0030213   0.0001419  -0.0055790   0.0006411  -0.0004442  -0.0005972
    2   0.0033578  -0.0029734  -0.0031351  -0.0005281   0.0002037  -0.0006140
    3   0.0019932  -0.0002831  -0.0013826  -0.0005668   0.0005681  -0.0002468
           19          20          21          22
    1   0.0008068   0.0002832  -0.0012229   0.0012189
    2   0.0032823   0.0005474   0.0009173   0.0010941
    3   0.0030925   0.0000793  -0.0000049  -0.0011233
 Max gradient component =       7.332E-03
 RMS gradient           =       2.516E-03
 Gradient time:  CPU 163.79 s  wall 27.51 s
 Geometry Optimization Parameters
   NAtoms,    NIC,     NZ,  NCons,   NDum,   NFix, NCnnct, MaxDiis
       22     155      22       0       0       0       0       0

 Cartesian Hessian Update
 Hessian updated using BFGS update


** GEOMETRY OPTIMIZATION IN DELOCALIZED INTERNAL COORDINATES **
   Searching for a Minimum

   Optimization Cycle:   2

                       Coordinates (Angstroms)
     ATOM                X               Y               Z
      1  C        -0.0194103567    0.0186864548   -0.0212698713
      2  C        -0.0263685703   -0.0621025078    1.3756169658
      3  H         0.9108239832   -0.1253581749    1.9082711697
      4  C        -1.2066061403   -0.0606057297    2.1036524693
      5  Cl       -1.1314174950   -0.1651267332    3.8516620748
      6  C        -2.4293061331    0.0296365468    1.4484742305
      7  Cl       -3.9358169117    0.0404976726    2.3418223893
      8  C        -2.4519122681    0.1139981164    0.0650961484
      9  H        -3.3991421927    0.1860898280   -0.4535794519
     10  C        -1.2697280125    0.1038982471   -0.6630134633
     11  Cl       -1.4129825045    0.2292795224   -2.4084207735
     12  C         1.2840054479   -0.0016160377   -0.7637681208
     13  C         2.3538207152    0.8588044760   -0.4510819680
     14  Cl        2.2329721100    2.0595880484    0.8259722890
     15  C         3.5490189193    0.8059255388   -1.1571140005
     16  H         4.3517757872    1.4846557075   -0.8969961646
     17  C         3.7185802341   -0.1095092911   -2.1852132079
     18  H         4.6535649398   -0.1480534296   -2.7304880646
     19  C         2.6806349256   -0.9721615607   -2.5069499362
     20  H         2.7994561975   -1.6908501396   -3.3086783678
     21  C         1.4835367934   -0.9135659259   -1.8078108281
     22  H         0.6859421100   -1.5895809496   -2.0787303997
   Point Group: c1    Number of degrees of freedom:    60


   Energy is  -2301.896584000

 Hessian updated using BFGS update

 53 Hessian modes will be used to form the next step
  Hessian Eigenvalues:
     0.016224    0.019215    0.019472    0.023206    0.023219    0.023580
     0.023668    0.023679    0.023937    0.023938    0.024090    0.024090
     0.024113    0.024114    0.024135    0.024135    0.024142    0.024143
     0.030337    0.159717    0.159978    0.159995    0.159996    0.159998
     0.160407    0.219571    0.225474    0.230884    0.239160    0.244928
     0.246861    0.249943    0.249987    0.249995    0.250000    0.299324
     0.300871    0.308469    0.353951    0.356620    0.372193    0.429047
     0.430436    0.431903    0.460337    0.467193    0.467983    0.472137
     0.477557    0.478187    0.478513    0.479134    0.570551

 Minimum search - taking simple RFO step
 Searching for Lamda that Minimizes Along All modes
 Value Taken    Lamda =  -0.00328515
 Calculated Step too Large.  Step scaled by  0.988901
 Step Taken.  Stepsize is  0.300000

                             Maximum     Tolerance    Cnvgd?
         Gradient           0.008050      0.000300      NO
         Displacement       0.265214      0.001200      NO
         Energy change     -0.011134      0.000001      NO


 New Cartesian Coordinates Obtained by Inverse Iteration

 Displacement from previous Coordinates is:  1.108423
 ----------------------------------------------------------------
             Standard Nuclear Orientation (Angstroms)
    I     Atom           X                Y                Z
 ----------------------------------------------------------------
    1      C      -0.0093360723     0.0371153359    -0.0192807297
    2      C      -0.0141581386    -0.1291385619     1.3686666124
    3      H       0.9244905336    -0.2620777132     1.8905551145
    4      C      -1.1943813996    -0.1421628315     2.1006987030
    5      Cl     -1.1067748317    -0.3676150105     3.8335897283
    6      C      -2.4176004301     0.0189926267     1.4453751545
    7      Cl     -3.9330088109     0.0154850886     2.3140927830
    8      C      -2.4359823256     0.1897645602     0.0658867234
    9      H      -3.3783131768     0.3235302487    -0.4478030603
   10      C      -1.2467827909     0.1951457407    -0.6539189115
   11      Cl     -1.3425879199     0.4512224847    -2.3887854201
   12      C       1.2740885863     0.0087237830    -0.7669337070
   13      C       2.3087014814     0.9188848990    -0.5135173044
   14      Cl      2.0997696255     2.2095025074     0.6646147685
   15      C       3.5135877372     0.8567515098    -1.2070483802
   16      H       4.2880861841     1.5826514306    -0.9933121718
   17      C       3.7098113522    -0.1281551792    -2.1700485257
   18      H       4.6494805154    -0.1742430107    -2.7075360670
   19      C       2.6953481083    -1.0439886009    -2.4393619748
   20      H       2.8364073146    -1.8162041662    -3.1863973221
   21      C       1.4933247229    -0.9678041960    -1.7463049271
   22      H       0.7072713130    -1.6838512659    -1.9557779675
 ----------------------------------------------------------------
 Nuclear Repulsion Energy =        1466.97549034 hartrees
 There are       73 alpha and       73 beta electrons
 Applying Cartesian multipole field
    Component          Value
    ---------          -----
     (2,0,0)        1.00000E-11
     (0,2,0)        2.00000E-11
     (0,0,2)       -3.00000E-11
 Nucleus-field energy     =    -0.0000000295 hartrees
 Requested basis set is 6-311++G(d,p)
 There are 154 shells and 426 basis functions
 A cutoff of  1.0D-15 yielded   9486 shell pairs
 There are     77643 function pairs (     83436 Cartesian)
 Smallest overlap matrix eigenvalue = 3.39E-07
 Linear dependence detected in AO basis
 Number of orthogonalized atomic orbitals = 422
 Maximum deviation from orthogonality = 2.682E-10
 Guess from superposition of atomic densities
 Warning:  Energy on first SCF cycle will be non-variational
 SAD guess density has 146.000000 electrons

 -----------------------------------------------------------------------
  General SCF calculation program by
  Eric Jon Sundstrom, Paul Horn, Yuezhi Mao, Dmitri Zuev, Alec White,
  David Stuck, Shaama M.S., Shane Yost, Joonho Lee, David Small,
  Daniel Levine, Susi Lehtola, Hugh Burton, Evgeny Epifanovsky,
  Bang C. Huynh
 -----------------------------------------------------------------------
 Exchange:     0.2000 Hartree-Fock + 0.0800 Slater + 0.7200 B88
 Correlation:  0.1900 VWN1RPA + 0.8100 LYP
 Using SG-1 standard quadrature grid
 using 6 threads for integral computing
 -------------------------------------------------------
 OpenMP Integral computing Module                
 Release: version 2.0, May 2017, Q-Chem Inc. Pleasanton 
 -------------------------------------------------------
 A restricted SCF calculation will be
 performed using DIIS
 SCF converges when DIIS error is below 1.0e-08
 ---------------------------------------
  Cycle       Energy         DIIS error
 ---------------------------------------
    1   -2305.6613773926      3.03e-02  
    2   -2301.7406942855      2.58e-03  
    3   -2301.6606019438      3.12e-03  
    4   -2301.8917762873      5.23e-04  
    5   -2301.8967190118      2.77e-04  
    6   -2301.8983282521      9.99e-05  
    7   -2301.8985334392      3.05e-05  
    8   -2301.8985521294      1.29e-05  
    9   -2301.8985558898      2.54e-06  
   10   -2301.8985560160      1.07e-06  
   11   -2301.8985560426      2.98e-07  
   12   -2301.8985560448      1.22e-07  
   13   -2301.8985560449      4.22e-08  
   14   -2301.8985560449      1.27e-08  
   15   -2301.8985560449      5.82e-09  Convergence criterion met
 ---------------------------------------
 SCF time:   CPU 566.24s  wall 100.00s 
 SCF   energy in the final basis set =    -2301.8985560449
 Total energy in the final basis set =    -2301.8985560449

 --------------------------------------------------------------

                    Orbital Energies (a.u.)
 --------------------------------------------------------------

 Alpha MOs
 -- Occupied --
********-101.5702-101.5701-101.5644 -10.2685 -10.2647 -10.2644 -10.2559
-10.2259 -10.2187 -10.2162 -10.2145 -10.2019 -10.2015 -10.2007 -10.1968
 -9.4872  -9.4849  -9.4846  -9.4792  -7.2520  -7.2494  -7.2493  -7.2438
 -7.2421  -7.2414  -7.2397  -7.2395  -7.2393  -7.2390  -7.2340  -7.2336
 -0.9424  -0.9152  -0.8981  -0.8754  -0.8546  -0.8424  -0.8019  -0.7643
 -0.7545  -0.7351  -0.6579  -0.6462  -0.6237  -0.6021  -0.5490  -0.5293
 -0.5210  -0.4948  -0.4908  -0.4759  -0.4599  -0.4565  -0.4491  -0.4415
 -0.4207  -0.4165  -0.4043  -0.3895  -0.3829  -0.3815  -0.3632  -0.3513
 -0.3446  -0.3346  -0.3326  -0.3244  -0.3232  -0.2903  -0.2737  -0.2657
 -0.2561
 -- Virtual --
 -0.0624  -0.0499  -0.0377  -0.0294  -0.0227  -0.0136  -0.0033   0.0020
  0.0066   0.0109   0.0163   0.0261   0.0290   0.0369   0.0406   0.0439
  0.0510   0.0564   0.0633   0.0658   0.0719   0.0776   0.0805   0.0865
  0.0943   0.0970   0.0987   0.1002   0.1014   0.1079   0.1106   0.1140
  0.1154   0.1183   0.1196   0.1204   0.1230   0.1255   0.1284   0.1336
  0.1361   0.1385   0.1418   0.1475   0.1504   0.1537   0.1568   0.1636
  0.1681   0.1699   0.1730   0.1828   0.1890   0.1929   0.1966   0.1991
  0.2058   0.2081   0.2127   0.2182   0.2202   0.2291   0.2348   0.2354
  0.2403   0.2457   0.2472   0.2511   0.2528   0.2599   0.2626   0.2658
  0.2695   0.2742   0.2773   0.2808   0.2848   0.2876   0.2971   0.2980
  0.3026   0.3052   0.3108   0.3157   0.3256   0.3260   0.3320   0.3350
  0.3513   0.3591   0.3820   0.4057   0.4193   0.4357   0.4443   0.4466
  0.4568   0.4631   0.4732   0.4755   0.4829   0.4879   0.4970   0.5020
  0.5134   0.5212   0.5314   0.5395   0.5479   0.5548   0.5599   0.5646
  0.5701   0.5776   0.5821   0.5847   0.5943   0.6016   0.6113   0.6171
  0.6196   0.6255   0.6316   0.6483   0.6543   0.6632   0.6729   0.6778
  0.6870   0.6883   0.7076   0.7089   0.7105   0.7176   0.7365   0.7403
  0.7491   0.7793   0.8062   0.8076   0.8164   0.8278   0.8361   0.8394
  0.8432   0.8461   0.8477   0.8523   0.8559   0.8600   0.8685   0.8700
  0.8711   0.8855   0.8882   0.8958   0.9005   0.9079   0.9133   0.9188
  0.9211   0.9315   0.9345   0.9432   0.9495   0.9516   0.9670   0.9755
  0.9767   0.9865   0.9944   1.0007   1.0036   1.0213   1.0447   1.0522
  1.0607   1.0890   1.1027   1.1137   1.1400   1.1464   1.1781   1.2037
  1.2235   1.2277   1.2525   1.2594   1.2745   1.2859   1.2933   1.3035
  1.3227   1.3279   1.3561   1.3666   1.4148   1.4588   1.4879   1.4943
  1.5089   1.5252   1.5471   1.5522   1.5577   1.5708   1.5748   1.5933
  1.6235   1.6384   1.6555   1.6557   1.6826   1.6991   1.7259   1.7333
  1.7399   1.7518   1.7804   1.8023   1.8495   1.8556   1.8623   1.8748
  1.8932   1.9060   1.9170   1.9260   1.9398   1.9504   1.9543   1.9786
  1.9889   2.0085   2.0182   2.0303   2.0435   2.0587   2.0937   2.1136
  2.1327   2.1980   2.2158   2.2394   2.2405   2.2658   2.2835   2.2951
  2.2991   2.3111   2.3301   2.3486   2.3760   2.4013   2.4350   2.4379
  2.4451   2.4570   2.4795   2.5005   2.5180   2.5488   2.5579   2.5698
  2.5882   2.5991   2.6126   2.6514   2.6655   2.6894   2.6922   2.7172
  2.7241   2.7398   2.7444   2.7551   2.7628   2.7850   2.7885   2.7921
  2.8058   2.8241   2.8391   2.8441   2.8669   2.8844   2.9099   2.9779
  2.9938   3.0686   3.0761   3.0857   3.1356   3.1447   3.1651   3.2096
  3.2280   3.2692   3.3420   3.3522   3.3850   3.4957   3.5203   3.5320
  3.5497   3.6573   3.7451   3.8168   3.8567   3.9219   4.0276   4.0722
  4.1245   4.1373   4.3815   4.8062   4.8341   9.7582   9.7987   9.8003
  9.8281  23.4020  23.5904  23.8352  23.8911  23.9046  23.9317  23.9799
 24.0311  24.0589  24.0743  24.1164  24.1676  25.7846  25.8676  25.9082
 25.9133  26.0888  26.1310  26.2546  26.3258  26.5042  26.6770  26.7349
 26.8143 215.7497 215.7946 215.7977 215.8315
 --------------------------------------------------------------

          Ground-State Mulliken Net Atomic Charges

     Atom                 Charge (a.u.)
  ----------------------------------------
      1 C                     0.221485
      2 C                    -1.228665
      3 H                     0.215777
      4 C                     0.236401
      5 Cl                    0.611700
      6 C                     0.095655
      7 Cl                    0.511384
      8 C                    -1.022400
      9 H                     0.222335
     10 C                    -0.371238
     11 Cl                    0.400556
     12 C                     1.301648
     13 C                    -0.583633
     14 Cl                    0.449437
     15 C                    -0.473126
     16 H                     0.202132
     17 C                    -0.426006
     18 H                     0.163562
     19 C                    -0.298132
     20 H                     0.177970
     21 C                    -0.578341
     22 H                     0.171500
  ----------------------------------------
  Sum of atomic charges =     0.000000

 -----------------------------------------------------------------
                    Cartesian Multipole Moments
 -----------------------------------------------------------------
    Charge (ESU x 10^10)
                 0.0000
    Dipole Moment (Debye)
         X       1.8065      Y      -1.1928      Z      -1.9603
       Tot       2.9204
    Quadrupole Moments (Debye-Ang)
        XX    -112.1641     XY      -1.2614     YY    -121.4764
        XZ      -2.5028     YZ       2.9032     ZZ    -121.3234
    Octopole Moments (Debye-Ang^2)
       XXX      57.6338    XXY     -20.3303    XYY       8.9424
       YYY     -85.8152    XXZ     -61.0406    XYZ       3.1290
       YYZ     -33.1682    XZZ      31.0535    YZZ     -36.8864
       ZZZ     -97.1989
    Hexadecapole Moments (Debye-Ang^3)
      XXXX   -3715.5950   XXXY    -131.0735   XXYY    -783.5677
      XYYY    -165.5395   YYYY    -694.8059   XXXZ     729.1174
      XXYZ      -1.6827   XYYZ     276.2700   YYYZ       3.9411
      XXZZ   -1114.6112   XYZZ     -80.7003   YYZZ    -609.5662
      XZZZ     826.8212   YZZZ      10.2654   ZZZZ   -2989.0654
 -----------------------------------------------------------------
 Calculating analytic gradient of the SCF energy
 Gradient of SCF Energy
            1           2           3           4           5           6
    1   0.0001616   0.0003686   0.0003528  -0.0003471   0.0001254   0.0006022
    2   0.0008208   0.0014283   0.0000597   0.0003785  -0.0001864   0.0000283
    3   0.0011591  -0.0000931   0.0000363  -0.0022394   0.0012487  -0.0003149
            7           8           9          10          11          12
    1  -0.0007490   0.0016293   0.0000297   0.0005481   0.0018932  -0.0003708
    2  -0.0000356  -0.0001277  -0.0000164  -0.0007221  -0.0007996  -0.0008591
    3   0.0007370   0.0013994  -0.0004099  -0.0011220   0.0001782  -0.0018545
           13          14          15          16          17          18
    1   0.0001230  -0.0012630  -0.0022822   0.0001033   0.0009318  -0.0002083
    2   0.0004240  -0.0011888  -0.0009896   0.0000447  -0.0001441  -0.0001280
    3   0.0015788   0.0001704   0.0001940  -0.0000290  -0.0006736  -0.0000992
           19          20          21          22
    1   0.0002535  -0.0001942  -0.0015049  -0.0002030
    2   0.0004586  -0.0001268   0.0021407  -0.0004592
    3   0.0004112   0.0000124   0.0001598  -0.0004496
 Max gradient component =       2.282E-03
 RMS gradient           =       8.657E-04
 Gradient time:  CPU 164.04 s  wall 27.55 s
 Geometry Optimization Parameters
   NAtoms,    NIC,     NZ,  NCons,   NDum,   NFix, NCnnct, MaxDiis
       22     155      22       0       0       0       0       0

 Cartesian Hessian Update
 Hessian updated using BFGS update


** GEOMETRY OPTIMIZATION IN DELOCALIZED INTERNAL COORDINATES **
   Searching for a Minimum

   Optimization Cycle:   3

                       Coordinates (Angstroms)
     ATOM                X               Y               Z
      1  C        -0.0093360723    0.0371153359   -0.0192807297
      2  C        -0.0141581386   -0.1291385619    1.3686666124
      3  H         0.9244905336   -0.2620777132    1.8905551145
      4  C        -1.1943813996   -0.1421628315    2.1006987030
      5  Cl       -1.1067748317   -0.3676150105    3.8335897283
      6  C        -2.4176004301    0.0189926267    1.4453751545
      7  Cl       -3.9330088109    0.0154850886    2.3140927830
      8  C        -2.4359823256    0.1897645602    0.0658867234
      9  H        -3.3783131768    0.3235302487   -0.4478030603
     10  C        -1.2467827909    0.1951457407   -0.6539189115
     11  Cl       -1.3425879199    0.4512224847   -2.3887854201
     12  C         1.2740885863    0.0087237830   -0.7669337070
     13  C         2.3087014814    0.9188848990   -0.5135173044
     14  Cl        2.0997696255    2.2095025074    0.6646147685
     15  C         3.5135877372    0.8567515098   -1.2070483802
     16  H         4.2880861841    1.5826514306   -0.9933121718
     17  C         3.7098113522   -0.1281551792   -2.1700485257
     18  H         4.6494805154   -0.1742430107   -2.7075360670
     19  C         2.6953481083   -1.0439886009   -2.4393619748
     20  H         2.8364073146   -1.8162041662   -3.1863973221
     21  C         1.4933247229   -0.9678041960   -1.7463049271
     22  H         0.7072713130   -1.6838512659   -1.9557779675
   Point Group: c1    Number of degrees of freedom:    60


   Energy is  -2301.898556045

 Hessian updated using BFGS update

 55 Hessian modes will be used to form the next step
  Hessian Eigenvalues:
     0.014412    0.019132    0.019231    0.022941    0.023229    0.023582
     0.023675    0.023711    0.023911    0.023939    0.024090    0.024090
     0.024108    0.024114    0.024135    0.024140    0.024142    0.024153
     0.030934    0.157431    0.159978    0.159995    0.159998    0.160197
     0.160546    0.212825    0.224088    0.230372    0.233191    0.242851
     0.245647    0.249944    0.249995    0.249998    0.255351    0.289193
     0.300903    0.301252    0.305715    0.354158    0.356588    0.356749
     0.373154    0.428884    0.430495    0.431757    0.459557    0.463201
     0.468095    0.472162    0.476742    0.478377    0.478650    0.479162
     0.621232

 Minimum search - taking simple RFO step
 Searching for Lamda that Minimizes Along All modes
 Value Taken    Lamda =  -0.00075194
 Step Taken.  Stepsize is  0.158627

                             Maximum     Tolerance    Cnvgd?
         Gradient           0.006982      0.000300      NO
         Displacement       0.118650      0.001200      NO
         Energy change     -0.001972      0.000001      NO


 New Cartesian Coordinates Obtained by Inverse Iteration

 Displacement from previous Coordinates is:  0.536814
 ----------------------------------------------------------------
             Standard Nuclear Orientation (Angstroms)
    I     Atom           X                Y                Z
 ----------------------------------------------------------------
    1      C      -0.0131816817     0.0564440444    -0.0271716539
    2      C      -0.0141035882    -0.1567687897     1.3546498011
    3      H       0.9276029670    -0.3097097304     1.8670828425
    4      C      -1.1915798089    -0.1860641598     2.0926643307
    5      Cl     -1.0991230455    -0.4663542435     3.8137383220
    6      C      -2.4169213818     0.0029044091     1.4453093474
    7      Cl     -3.9286782797    -0.0215062984     2.3137381024
    8      C      -2.4418307605     0.2230801202     0.0718697278
    9      H      -3.3861849328     0.3805140352    -0.4302684566
   10      C      -1.2524280584     0.2490163287    -0.6489078278
   11      Cl     -1.3511956861     0.5631157336    -2.3746831482
   12      C       1.2706333001     0.0267424380    -0.7747287044
   13      C       2.2954492837     0.9557749933    -0.5551629077
   14      Cl      2.0676787851     2.2816963864     0.5817934626
   15      C       3.5092671802     0.8781613394    -1.2347352172
   16      H       4.2760817701     1.6176337746    -1.0422773462
   17      C       3.7155897800    -0.1441271722    -2.1562169943
   18      H       4.6604779477    -0.2032293642    -2.6838032600
   19      C       2.7094753402    -1.0787185786    -2.3992132409
   20      H       2.8625705920    -1.8765736344    -3.1161774451
   21      C       1.5036974157    -0.9873080741    -1.7135865365
   22      H       0.7181444399    -1.7121938787    -1.8964600791
 ----------------------------------------------------------------
 Nuclear Repulsion Energy =        1465.69368598 hartrees
 There are       73 alpha and       73 beta electrons
 Applying Cartesian multipole field
    Component          Value
    ---------          -----
     (2,0,0)        1.00000E-11
     (0,2,0)        2.00000E-11
     (0,0,2)       -3.00000E-11
 Nucleus-field energy     =    -0.0000000279 hartrees
 Requested basis set is 6-311++G(d,p)
 There are 154 shells and 426 basis functions
 A cutoff of  1.0D-15 yielded   9478 shell pairs
 There are     77589 function pairs (     83382 Cartesian)
 Smallest overlap matrix eigenvalue = 3.43E-07
 Linear dependence detected in AO basis
 Number of orthogonalized atomic orbitals = 423
 Maximum deviation from orthogonality = 1.959E-10
 Guess from superposition of atomic densities
 Warning:  Energy on first SCF cycle will be non-variational
 SAD guess density has 146.000000 electrons

 -----------------------------------------------------------------------
  General SCF calculation program by
  Eric Jon Sundstrom, Paul Horn, Yuezhi Mao, Dmitri Zuev, Alec White,
  David Stuck, Shaama M.S., Shane Yost, Joonho Lee, David Small,
  Daniel Levine, Susi Lehtola, Hugh Burton, Evgeny Epifanovsky,
  Bang C. Huynh
 -----------------------------------------------------------------------
 Exchange:     0.2000 Hartree-Fock + 0.0800 Slater + 0.7200 B88
 Correlation:  0.1900 VWN1RPA + 0.8100 LYP
 Using SG-1 standard quadrature grid
 using 6 threads for integral computing
 -------------------------------------------------------
 OpenMP Integral computing Module                
 Release: version 2.0, May 2017, Q-Chem Inc. Pleasanton 
 -------------------------------------------------------
 A restricted SCF calculation will be
 performed using DIIS
 SCF converges when DIIS error is below 1.0e-08
 ---------------------------------------
  Cycle       Energy         DIIS error
 ---------------------------------------
    1   -2305.6489072373      3.02e-02  
    2   -2301.7423056056      2.56e-03  
    3   -2301.6629576119      3.10e-03  
    4   -2301.8922265504      5.28e-04  
    5   -2301.8972968596      2.78e-04  
    6   -2301.8989331541      9.99e-05  
    7   -2301.8991390570      3.10e-05  
    8   -2301.8991587617      1.30e-05  
    9   -2301.8991625863      2.51e-06  
   10   -2301.8991627102      1.06e-06  
   11   -2301.8991627365      2.91e-07  
   12   -2301.8991627384      1.21e-07  
   13   -2301.8991627385      4.26e-08  
   14   -2301.8991627385      1.29e-08  
   15   -2301.8991627385      5.88e-09  Convergence criterion met
 ---------------------------------------
 SCF time:   CPU 566.63s  wall 100.00s 
 SCF   energy in the final basis set =    -2301.8991627385
 Total energy in the final basis set =    -2301.8991627385

 --------------------------------------------------------------

                    Orbital Energies (a.u.)
 --------------------------------------------------------------

 Alpha MOs
 -- Occupied --
********-101.5706-101.5696-101.5639 -10.2686 -10.2649 -10.2645 -10.2561
-10.2259 -10.2187 -10.2164 -10.2148 -10.2024 -10.2020 -10.2010 -10.1973
 -9.4873  -9.4851  -9.4844  -9.4786  -7.2521  -7.2498  -7.2489  -7.2432
 -7.2422  -7.2415  -7.2400  -7.2395  -7.2392  -7.2388  -7.2335  -7.2331
 -0.9424  -0.9148  -0.8978  -0.8764  -0.8540  -0.8421  -0.8017  -0.7642
 -0.7541  -0.7347  -0.6576  -0.6456  -0.6244  -0.6018  -0.5489  -0.5291
 -0.5209  -0.4953  -0.4910  -0.4761  -0.4600  -0.4563  -0.4489  -0.4413
 -0.4207  -0.4165  -0.4038  -0.3893  -0.3831  -0.3811  -0.3636  -0.3508
 -0.3446  -0.3338  -0.3323  -0.3245  -0.3235  -0.2889  -0.2741  -0.2655
 -0.2570
 -- Virtual --
 -0.0607  -0.0506  -0.0375  -0.0308  -0.0232  -0.0137  -0.0032   0.0023
  0.0065   0.0107   0.0158   0.0260   0.0289   0.0364   0.0407   0.0444
  0.0504   0.0560   0.0634   0.0653   0.0715   0.0774   0.0803   0.0863
  0.0940   0.0968   0.0984   0.1004   0.1012   0.1074   0.1100   0.1140
  0.1147   0.1177   0.1186   0.1197   0.1228   0.1247   0.1276   0.1336
  0.1352   0.1380   0.1411   0.1471   0.1475   0.1502   0.1556   0.1626
  0.1674   0.1688   0.1714   0.1819   0.1877   0.1909   0.1962   0.1991
  0.2042   0.2073   0.2129   0.2180   0.2185   0.2285   0.2342   0.2365
  0.2394   0.2452   0.2461   0.2507   0.2523   0.2604   0.2617   0.2633
  0.2689   0.2749   0.2780   0.2780   0.2836   0.2846   0.2881   0.2963
  0.2974   0.3019   0.3051   0.3120   0.3140   0.3256   0.3271   0.3352
  0.3391   0.3521   0.3575   0.3813   0.4163   0.4192   0.4365   0.4446
  0.4512   0.4576   0.4643   0.4747   0.4760   0.4847   0.4893   0.4959
  0.5011   0.5111   0.5203   0.5317   0.5420   0.5482   0.5531   0.5603
  0.5644   0.5703   0.5806   0.5823   0.5901   0.5942   0.6002   0.6141
  0.6160   0.6257   0.6293   0.6323   0.6550   0.6608   0.6663   0.6757
  0.6811   0.6861   0.6959   0.7068   0.7102   0.7151   0.7208   0.7373
  0.7419   0.7495   0.7842   0.8046   0.8083   0.8203   0.8355   0.8375
  0.8422   0.8452   0.8478   0.8490   0.8530   0.8556   0.8602   0.8702
  0.8720   0.8766   0.8847   0.8856   0.8950   0.9043   0.9114   0.9148
  0.9178   0.9305   0.9317   0.9355   0.9475   0.9500   0.9520   0.9681
  0.9764   0.9798   0.9911   0.9963   1.0025   1.0057   1.0236   1.0444
  1.0501   1.0590   1.0887   1.1011   1.1165   1.1453   1.1515   1.1785
  1.2061   1.2239   1.2274   1.2529   1.2612   1.2767   1.2874   1.2950
  1.3041   1.3196   1.3272   1.3582   1.3702   1.4184   1.4527   1.4875
  1.4935   1.5071   1.5274   1.5497   1.5516   1.5556   1.5705   1.5759
  1.5926   1.6215   1.6386   1.6528   1.6570   1.6803   1.7007   1.7293
  1.7332   1.7398   1.7523   1.7792   1.8027   1.8468   1.8546   1.8603
  1.8727   1.8892   1.9032   1.9205   1.9287   1.9404   1.9482   1.9566
  1.9815   1.9923   2.0113   2.0202   2.0305   2.0434   2.0570   2.0920
  2.1165   2.1318   2.1971   2.2136   2.2389   2.2409   2.2675   2.2820
  2.2915   2.2994   2.3098   2.3308   2.3515   2.3765   2.4062   2.4359
  2.4387   2.4494   2.4580   2.4842   2.5013   2.5217   2.5472   2.5563
  2.5706   2.5876   2.5998   2.6126   2.6558   2.6689   2.6914   2.6932
  2.7161   2.7223   2.7396   2.7470   2.7517   2.7628   2.7848   2.7895
  2.7940   2.8044   2.8204   2.8414   2.8451   2.8674   2.8786   2.9089
  2.9852   2.9964   3.0683   3.0780   3.0870   3.1329   3.1464   3.1605
  3.2077   3.2287   3.2703   3.3391   3.3510   3.3837   3.5003   3.5199
  3.5339   3.5507   3.6600   3.7473   3.8158   3.8576   3.9233   4.0263
  4.0723   4.1242   4.1367   4.3722   4.8053   4.8320   9.7599   9.7971
  9.8040   9.8302  23.4037  23.5906  23.8334  23.8885  23.9033  23.9305
 23.9799  24.0296  24.0581  24.0720  24.1158  24.1651  25.7838  25.8672
 25.9077  25.9161  26.0889  26.1417  26.2503  26.3419  26.5050  26.6905
 26.7365  26.8163 215.7515 215.7924 215.8021 215.8341
 --------------------------------------------------------------

          Ground-State Mulliken Net Atomic Charges

     Atom                 Charge (a.u.)
  ----------------------------------------
      1 C                     0.517045
      2 C                    -1.585509
      3 H                     0.226077
      4 C                     0.303467
      5 Cl                    0.601661
      6 C                    -0.002494
      7 Cl                    0.514054
      8 C                    -0.762574
      9 H                     0.222463
     10 C                    -0.284731
     11 Cl                    0.419567
     12 C                     0.824705
     13 C                    -0.509747
     14 Cl                    0.421195
     15 C                    -0.189260
     16 H                     0.201334
     17 C                    -0.426363
     18 H                     0.164485
     19 C                    -0.260629
     20 H                     0.177488
     21 C                    -0.749216
     22 H                     0.176980
  ----------------------------------------
  Sum of atomic charges =     0.000000

 -----------------------------------------------------------------
                    Cartesian Multipole Moments
 -----------------------------------------------------------------
    Charge (ESU x 10^10)
                 0.0000
    Dipole Moment (Debye)
         X       1.8085      Y      -1.2429      Z      -1.8827
       Tot       2.8914
    Quadrupole Moments (Debye-Ang)
        XX    -111.9352     XY      -1.4929     YY    -121.4027
        XZ      -2.5499     YZ       2.9780     ZZ    -121.5698
    Octopole Moments (Debye-Ang^2)
       XXX      58.7978    XXY     -21.0012    XYY       9.6523
       YYY     -88.5347    XXZ     -59.8920    XYZ       3.0972
       YYZ     -32.3169    XZZ      30.7789    YZZ     -37.3517
       ZZZ     -92.0011
    Hexadecapole Moments (Debye-Ang^3)
      XXXX   -3703.1935   XXXY    -137.3415   XXYY    -788.4085
      XYYY    -170.7240   YYYY    -744.8802   XXXZ     733.2085
      XXYZ      11.0326   XYYZ     276.5890   YYYZ      42.3577
      XXZZ   -1107.6919   XYZZ     -82.1718   YYZZ    -610.5156
      XZZZ     835.4487   YZZZ      42.4517   ZZZZ   -2957.4289
 -----------------------------------------------------------------
 Calculating analytic gradient of the SCF energy
 Gradient of SCF Energy
            1           2           3           4           5           6
    1   0.0013156   0.0002312   0.0006385   0.0001416   0.0001867  -0.0006551
    2   0.0001914   0.0007657   0.0001435   0.0000326   0.0000153  -0.0002314
    3  -0.0006276  -0.0003727   0.0001226   0.0003384   0.0000074   0.0004404
            7           8           9          10          11          12
    1   0.0003877  -0.0007707   0.0000310   0.0007019   0.0009594  -0.0015536
    2   0.0000701  -0.0000998   0.0000013  -0.0001359  -0.0004524  -0.0000887
    3  -0.0004405  -0.0001376   0.0000300   0.0001241  -0.0000258   0.0001411
           13          14          15          16          17          18
    1  -0.0002206  -0.0009276   0.0005065  -0.0000078   0.0004343   0.0000190
    2  -0.0000993  -0.0006297   0.0003281   0.0001013  -0.0001043   0.0001545
    3   0.0000420   0.0004525   0.0002873   0.0000754  -0.0001178   0.0000716
           19          20          21          22
    1   0.0000044  -0.0001863  -0.0004098  -0.0008264
    2  -0.0004818  -0.0001041   0.0008143  -0.0001908
    3  -0.0005891  -0.0000033   0.0002815  -0.0001000
 Max gradient component =       1.554E-03
 RMS gradient           =       4.571E-04
 Gradient time:  CPU 163.70 s  wall 27.49 s
 Geometry Optimization Parameters
   NAtoms,    NIC,     NZ,  NCons,   NDum,   NFix, NCnnct, MaxDiis
       22     155      22       0       0       0       0       0

 Cartesian Hessian Update
 Hessian updated using BFGS update


** GEOMETRY OPTIMIZATION IN DELOCALIZED INTERNAL COORDINATES **
   Searching for a Minimum

   Optimization Cycle:   4

                       Coordinates (Angstroms)
     ATOM                X               Y               Z
      1  C        -0.0131816817    0.0564440444   -0.0271716539
      2  C        -0.0141035882   -0.1567687897    1.3546498011
      3  H         0.9276029670   -0.3097097304    1.8670828425
      4  C        -1.1915798089   -0.1860641598    2.0926643307
      5  Cl       -1.0991230455   -0.4663542435    3.8137383220
      6  C        -2.4169213818    0.0029044091    1.4453093474
      7  Cl       -3.9286782797   -0.0215062984    2.3137381024
      8  C        -2.4418307605    0.2230801202    0.0718697278
      9  H        -3.3861849328    0.3805140352   -0.4302684566
     10  C        -1.2524280584    0.2490163287   -0.6489078278
     11  Cl       -1.3511956861    0.5631157336   -2.3746831482
     12  C         1.2706333001    0.0267424380   -0.7747287044
     13  C         2.2954492837    0.9557749933   -0.5551629077
     14  Cl        2.0676787851    2.2816963864    0.5817934626
     15  C         3.5092671802    0.8781613394   -1.2347352172
     16  H         4.2760817701    1.6176337746   -1.0422773462
     17  C         3.7155897800   -0.1441271722   -2.1562169943
     18  H         4.6604779477   -0.2032293642   -2.6838032600
     19  C         2.7094753402   -1.0787185786   -2.3992132409
     20  H         2.8625705920   -1.8765736344   -3.1161774451
     21  C         1.5036974157   -0.9873080741   -1.7135865365
     22  H         0.7181444399   -1.7121938787   -1.8964600791
   Point Group: c1    Number of degrees of freedom:    60


   Energy is  -2301.899162739

 Hessian updated using BFGS update

 58 Hessian modes will be used to form the next step
  Hessian Eigenvalues:
     0.009073    0.019124    0.019539    0.023223    0.023367    0.023616
     0.023686    0.023735    0.023937    0.024052    0.024087    0.024095
     0.024114    0.024133    0.024136    0.024142    0.024147    0.024462
     0.029154    0.159330    0.159979    0.159997    0.160113    0.160259
     0.162180    0.218303    0.226096    0.231453    0.233683    0.242523
     0.245545    0.249958    0.249995    0.249998    0.252431    0.258594
     0.283382    0.300922    0.301163    0.301388    0.306685    0.351280
     0.356562    0.356685    0.356762    0.364438    0.428538    0.430461
     0.431505    0.458999    0.467313    0.470948    0.472554    0.478273
     0.478400    0.479145    0.481594    0.541332

 Minimum search - taking simple RFO step
 Searching for Lamda that Minimizes Along All modes
 Value Taken    Lamda =  -0.00046123
 Step Taken.  Stepsize is  0.187392

                             Maximum     Tolerance    Cnvgd?
         Gradient           0.004257      0.000300      NO
         Displacement       0.163784      0.001200      NO
         Energy change     -0.000607      0.000001      NO


 New Cartesian Coordinates Obtained by Inverse Iteration

 Displacement from previous Coordinates is:  0.668192
 ----------------------------------------------------------------
             Standard Nuclear Orientation (Angstroms)
    I     Atom           X                Y                Z
 ----------------------------------------------------------------
    1      C      -0.0121351138     0.0662197865    -0.0223933031
    2      C      -0.0191721226    -0.2036474993     1.3496549966
    3      H       0.9190822832    -0.3926909711     1.8561806112
    4      C      -1.1986140063    -0.2404658537     2.0849058149
    5      Cl     -1.1205981072    -0.5917523763     3.7916676051
    6      C      -2.4177783429    -0.0018200424     1.4431062566
    7      Cl     -3.9307588834    -0.0378399916     2.3088773216
    8      C      -2.4365354311     0.2732482066     0.0791507995
    9      H      -3.3773811487     0.4658604718    -0.4168951825
   10      C      -1.2453146752     0.3055677881    -0.6373475395
   11      Cl     -1.3288976811     0.6844090880    -2.3511993056
   12      C       1.2744361899     0.0335482956    -0.7708499278
   13      C       2.2801868137     0.9907328383    -0.5986634743
   14      Cl      2.0280490233     2.3607208358     0.4805507590
   15      C       3.4922801189     0.9086291896    -1.2811993438
   16      H       4.2441042250     1.6714512309    -1.1266023550
   17      C       3.7144646038    -0.1502801548    -2.1552428367
   18      H       4.6584587870    -0.2152429630    -2.6841917366
   19      C       2.7279441950    -1.1152975185    -2.3509518832
   20      H       2.8970539240    -1.9397219826    -3.0330606588
   21      C       1.5233983673    -1.0173149967    -1.6654356482
   22      H       0.7491685596    -1.7617837024    -1.8126078508
 ----------------------------------------------------------------
 Nuclear Repulsion Energy =        1464.92649751 hartrees
 There are       73 alpha and       73 beta electrons
 Applying Cartesian multipole field
    Component          Value
    ---------          -----
     (2,0,0)        1.00000E-11
     (0,2,0)        2.00000E-11
     (0,0,2)       -3.00000E-11
 Nucleus-field energy     =    -0.0000000260 hartrees
 Requested basis set is 6-311++G(d,p)
 There are 154 shells and 426 basis functions
 A cutoff of  1.0D-15 yielded   9475 shell pairs
 There are     77637 function pairs (     83438 Cartesian)
 Smallest overlap matrix eigenvalue = 3.34E-07
 Linear dependence detected in AO basis
 Number of orthogonalized atomic orbitals = 423
 Maximum deviation from orthogonality = 4.641E-10
 Guess from superposition of atomic densities
 Warning:  Energy on first SCF cycle will be non-variational
 SAD guess density has 146.000000 electrons

 -----------------------------------------------------------------------
  General SCF calculation program by
  Eric Jon Sundstrom, Paul Horn, Yuezhi Mao, Dmitri Zuev, Alec White,
  David Stuck, Shaama M.S., Shane Yost, Joonho Lee, David Small,
  Daniel Levine, Susi Lehtola, Hugh Burton, Evgeny Epifanovsky,
  Bang C. Huynh
 -----------------------------------------------------------------------
 Exchange:     0.2000 Hartree-Fock + 0.0800 Slater + 0.7200 B88
 Correlation:  0.1900 VWN1RPA + 0.8100 LYP
 Using SG-1 standard quadrature grid
 using 6 threads for integral computing
 -------------------------------------------------------
 OpenMP Integral computing Module                
 Release: version 2.0, May 2017, Q-Chem Inc. Pleasanton 
 -------------------------------------------------------
 A restricted SCF calculation will be
 performed using DIIS
 SCF converges when DIIS error is below 1.0e-08
 ---------------------------------------
  Cycle       Energy         DIIS error
 ---------------------------------------
    1   -2305.6478720555      3.02e-02  
    2   -2301.7428076010      2.56e-03  
    3   -2301.6641581236      3.09e-03  
    4   -2301.8924496929      5.30e-04  
    5   -2301.8976060438      2.78e-04  
    6   -2301.8992395443      9.98e-05  
    7   -2301.8994449400      3.11e-05  
    8   -2301.8994647215      1.32e-05  
    9   -2301.8994686297      2.49e-06  
   10   -2301.8994687515      1.05e-06  
   11   -2301.8994687773      2.80e-07  
   12   -2301.8994687790      1.19e-07  
   13   -2301.8994687794      4.29e-08  
   14   -2301.8994687795      1.28e-08  
   15   -2301.8994687795      5.89e-09  Convergence criterion met
 ---------------------------------------
 SCF time:   CPU 566.46s  wall 100.00s 
 SCF   energy in the final basis set =    -2301.8994687795
 Total energy in the final basis set =    -2301.8994687795

 --------------------------------------------------------------

                    Orbital Energies (a.u.)
 --------------------------------------------------------------

 Alpha MOs
 -- Occupied --
********-101.5709-101.5693-101.5635 -10.2686 -10.2650 -10.2644 -10.2559
-10.2259 -10.2186 -10.2165 -10.2150 -10.2023 -10.2020 -10.2008 -10.1972
 -9.4873  -9.4854  -9.4840  -9.4782  -7.2521  -7.2501  -7.2486  -7.2428
 -7.2422  -7.2415  -7.2403  -7.2398  -7.2389  -7.2384  -7.2330  -7.2326
 -0.9425  -0.9147  -0.8976  -0.8766  -0.8538  -0.8421  -0.8015  -0.7643
 -0.7540  -0.7347  -0.6576  -0.6448  -0.6252  -0.6016  -0.5489  -0.5290
 -0.5210  -0.4958  -0.4910  -0.4762  -0.4602  -0.4561  -0.4488  -0.4413
 -0.4206  -0.4168  -0.4032  -0.3893  -0.3828  -0.3807  -0.3635  -0.3505
 -0.3448  -0.3330  -0.3321  -0.3245  -0.3234  -0.2871  -0.2747  -0.2656
 -0.2584
 -- Virtual --
 -0.0584  -0.0509  -0.0370  -0.0329  -0.0240  -0.0137  -0.0032   0.0028
  0.0064   0.0105   0.0153   0.0257   0.0288   0.0360   0.0408   0.0454
  0.0500   0.0557   0.0634   0.0646   0.0712   0.0778   0.0802   0.0865
  0.0936   0.0963   0.0984   0.1006   0.1013   0.1067   0.1100   0.1134
  0.1148   0.1175   0.1183   0.1194   0.1232   0.1240   0.1274   0.1332
  0.1353   0.1380   0.1410   0.1463   0.1474   0.1499   0.1557   0.1607
  0.1665   0.1688   0.1722   0.1808   0.1870   0.1916   0.1971   0.1992
  0.2027   0.2066   0.2132   0.2166   0.2188   0.2285   0.2324   0.2377
  0.2392   0.2438   0.2476   0.2509   0.2527   0.2590   0.2618   0.2640
  0.2686   0.2757   0.2764   0.2801   0.2824   0.2836   0.2867   0.2947
  0.2980   0.3001   0.3048   0.3098   0.3190   0.3257   0.3285   0.3357
  0.3394   0.3525   0.3566   0.3815   0.4176   0.4195   0.4366   0.4445
  0.4499   0.4586   0.4651   0.4739   0.4760   0.4859   0.4909   0.4936
  0.5019   0.5108   0.5188   0.5317   0.5423   0.5481   0.5515   0.5603
  0.5639   0.5699   0.5794   0.5811   0.5897   0.5928   0.6007   0.6141
  0.6181   0.6255   0.6338   0.6353   0.6559   0.6606   0.6687   0.6738
  0.6818   0.6830   0.6943   0.7067   0.7114   0.7179   0.7242   0.7394
  0.7423   0.7502   0.7858   0.8017   0.8079   0.8239   0.8363   0.8385
  0.8428   0.8452   0.8477   0.8507   0.8554   0.8562   0.8598   0.8697
  0.8755   0.8780   0.8833   0.8875   0.8950   0.9037   0.9078   0.9145
  0.9179   0.9312   0.9343   0.9362   0.9499   0.9540   0.9548   0.9707
  0.9777   0.9828   0.9942   0.9979   1.0005   1.0065   1.0247   1.0431
  1.0471   1.0560   1.0888   1.1017   1.1206   1.1518   1.1584   1.1783
  1.2073   1.2237   1.2272   1.2538   1.2623   1.2777   1.2893   1.2941
  1.3047   1.3196   1.3283   1.3606   1.3745   1.4197   1.4411   1.4860
  1.4936   1.5048   1.5319   1.5504   1.5522   1.5548   1.5707   1.5763
  1.5924   1.6193   1.6403   1.6509   1.6593   1.6768   1.7002   1.7312
  1.7335   1.7391   1.7525   1.7790   1.8028   1.8428   1.8526   1.8581
  1.8704   1.8842   1.8985   1.9250   1.9309   1.9424   1.9470   1.9594
  1.9843   1.9978   2.0135   2.0206   2.0322   2.0449   2.0542   2.0916
  2.1196   2.1299   2.1963   2.2145   2.2385   2.2403   2.2687   2.2834
  2.2877   2.2975   2.3100   2.3313   2.3562   2.3773   2.4088   2.4358
  2.4381   2.4529   2.4593   2.4891   2.4997   2.5194   2.5466   2.5558
  2.5726   2.5873   2.6019   2.6112   2.6481   2.6729   2.6911   2.6965
  2.7152   2.7203   2.7381   2.7463   2.7535   2.7641   2.7841   2.7897
  2.7947   2.8063   2.8182   2.8439   2.8475   2.8699   2.8715   2.9084
  2.9876   2.9995   3.0693   3.0832   3.0898   3.1308   3.1480   3.1572
  3.2068   3.2306   3.2713   3.3375   3.3512   3.3849   3.5046   3.5220
  3.5341   3.5541   3.6622   3.7502   3.8165   3.8596   3.9258   4.0262
  4.0728   4.1237   4.1362   4.3616   4.8069   4.8317   9.7607   9.7956
  9.8054   9.8313  23.4051  23.5897  23.8327  23.8890  23.9027  23.9309
 23.9813  24.0297  24.0604  24.0731  24.1190  24.1676  25.7831  25.8665
 25.9075  25.9135  26.0929  26.1427  26.2482  26.3479  26.5064  26.6879
 26.7392  26.8218 215.7524 215.7906 215.8037 215.8361
 --------------------------------------------------------------

          Ground-State Mulliken Net Atomic Charges

     Atom                 Charge (a.u.)
  ----------------------------------------
      1 C                     0.436762
      2 C                    -1.462616
      3 H                     0.229444
      4 C                     0.258673
      5 Cl                    0.595943
      6 C                    -0.018325
      7 Cl                    0.518211
      8 C                    -0.647260
      9 H                     0.224327
     10 C                    -0.380700
     11 Cl                    0.435967
     12 C                     0.729873
     13 C                    -0.564859
     14 Cl                    0.434529
     15 C                    -0.166729
     16 H                     0.200659
     17 C                    -0.380789
     18 H                     0.166228
     19 C                    -0.279614
     20 H                     0.175898
     21 C                    -0.688619
     22 H                     0.182999
  ----------------------------------------
  Sum of atomic charges =     0.000000

 -----------------------------------------------------------------
                    Cartesian Multipole Moments
 -----------------------------------------------------------------
    Charge (ESU x 10^10)
                -0.0000
    Dipole Moment (Debye)
         X       1.8180      Y      -1.2858      Z      -1.8250
       Tot       2.8790
    Quadrupole Moments (Debye-Ang)
        XX    -111.9264     XY      -1.7522     YY    -121.2245
        XZ      -2.6263     YZ       2.9543     ZZ    -121.7371
    Octopole Moments (Debye-Ang^2)
       XXX      59.9094    XXY     -21.5465    XYY      10.6665
       YYY     -91.3926    XXZ     -59.1903    XYZ       2.8451
       YYZ     -31.4847    XZZ      30.9878    YZZ     -37.6454
       ZZZ     -87.0589
    Hexadecapole Moments (Debye-Ang^3)
      XXXX   -3693.7571   XXXY    -141.6126   XXYY    -793.7999
      XYYY    -173.3543   YYYY    -807.2892   XXXZ     747.1726
      XXYZ      24.6947   XYYZ     280.2355   YYYZ      86.8356
      XXZZ   -1096.8965   XYZZ     -81.9769   YYZZ    -612.7743
      XZZZ     852.7411   YZZZ      79.2580   ZZZZ   -2920.2060
 -----------------------------------------------------------------
 Calculating analytic gradient of the SCF energy
 Gradient of SCF Energy
            1           2           3           4           5           6
    1   0.0002035  -0.0002132   0.0003755   0.0002385  -0.0003201  -0.0003961
    2   0.0005583   0.0000856   0.0000838  -0.0003169   0.0001862  -0.0000188
    3  -0.0013713  -0.0001749   0.0001270   0.0010652  -0.0006631   0.0006847
            7           8           9          10          11          12
    1   0.0006557  -0.0005251   0.0000729   0.0004399   0.0006995  -0.0007248
    2  -0.0000938  -0.0000244  -0.0000304  -0.0005090  -0.0001573   0.0008611
    3  -0.0002746  -0.0007101   0.0001722   0.0011380  -0.0003732   0.0007837
           13          14          15          16          17          18
    1   0.0000786  -0.0005459   0.0008911  -0.0001836  -0.0006146   0.0001182
    2  -0.0009942   0.0001322   0.0004296  -0.0000476  -0.0001459   0.0000946
    3  -0.0002614   0.0002299  -0.0000894   0.0000044   0.0002655   0.0000498
           19          20          21          22
    1   0.0000013   0.0000297   0.0003821  -0.0006633
    2  -0.0003185   0.0001338  -0.0000717   0.0001632
    3  -0.0002082   0.0000604  -0.0004870   0.0000326
 Max gradient component =       1.371E-03
 RMS gradient           =       4.697E-04
 Gradient time:  CPU 163.43 s  wall 27.45 s
 Geometry Optimization Parameters
   NAtoms,    NIC,     NZ,  NCons,   NDum,   NFix, NCnnct, MaxDiis
       22     155      22       0       0       0       0       0

 Cartesian Hessian Update
 Hessian updated using BFGS update


** GEOMETRY OPTIMIZATION IN DELOCALIZED INTERNAL COORDINATES **
   Searching for a Minimum

   Optimization Cycle:   5

                       Coordinates (Angstroms)
     ATOM                X               Y               Z
      1  C        -0.0121351138    0.0662197865   -0.0223933031
      2  C        -0.0191721226   -0.2036474993    1.3496549966
      3  H         0.9190822832   -0.3926909711    1.8561806112
      4  C        -1.1986140063   -0.2404658537    2.0849058149
      5  Cl       -1.1205981072   -0.5917523763    3.7916676051
      6  C        -2.4177783429   -0.0018200424    1.4431062566
      7  Cl       -3.9307588834   -0.0378399916    2.3088773216
      8  C        -2.4365354311    0.2732482066    0.0791507995
      9  H        -3.3773811487    0.4658604718   -0.4168951825
     10  C        -1.2453146752    0.3055677881   -0.6373475395
     11  Cl       -1.3288976811    0.6844090880   -2.3511993056
     12  C         1.2744361899    0.0335482956   -0.7708499278
     13  C         2.2801868137    0.9907328383   -0.5986634743
     14  Cl        2.0280490233    2.3607208358    0.4805507590
     15  C         3.4922801189    0.9086291896   -1.2811993438
     16  H         4.2441042250    1.6714512309   -1.1266023550
     17  C         3.7144646038   -0.1502801548   -2.1552428367
     18  H         4.6584587870   -0.2152429630   -2.6841917366
     19  C         2.7279441950   -1.1152975185   -2.3509518832
     20  H         2.8970539240   -1.9397219826   -3.0330606588
     21  C         1.5233983673   -1.0173149967   -1.6654356482
     22  H         0.7491685596   -1.7617837024   -1.8126078508
   Point Group: c1    Number of degrees of freedom:    60


   Energy is  -2301.899468780

 Hessian updated using BFGS update

 59 Hessian modes will be used to form the next step
  Hessian Eigenvalues:
     0.005975    0.019537    0.019692    0.023218    0.023589    0.023642
     0.023713    0.023913    0.023979    0.024061    0.024090    0.024112
     0.024131    0.024135    0.024141    0.024145    0.024307    0.024479
     0.029359    0.159664    0.159995    0.160009    0.160115    0.160408
     0.162220    0.219701    0.226086    0.229978    0.234221    0.241817
     0.245444    0.249961    0.249995    0.250039    0.257472    0.263429
     0.280794    0.301025    0.301246    0.301870    0.307092    0.346975
     0.356582    0.356665    0.356723    0.357195    0.358935    0.428940
     0.430422    0.432347    0.459340    0.467985    0.471251    0.472861
     0.478360    0.479022    0.479727    0.483358    0.507447

 Minimum search - taking simple RFO step
 Searching for Lamda that Minimizes Along All modes
 Value Taken    Lamda =  -0.00018239
 Step Taken.  Stepsize is  0.146846

                             Maximum     Tolerance    Cnvgd?
         Gradient           0.001886      0.000300      NO
         Displacement       0.123148      0.001200      NO
         Energy change     -0.000306      0.000001      NO


 New Cartesian Coordinates Obtained by Inverse Iteration

 Displacement from previous Coordinates is:  0.489485
 ----------------------------------------------------------------
             Standard Nuclear Orientation (Angstroms)
    I     Atom           X                Y                Z
 ----------------------------------------------------------------
    1      C      -0.0133343866     0.0574313610    -0.0218510429
    2      C      -0.0244477086    -0.2450543707     1.3427300145
    3      H       0.9102532744    -0.4631743014     1.8433379814
    4      C      -1.2042547303    -0.2755899253     2.0778903877
    5      Cl     -1.1305143242    -0.6711952241     3.7755913416
    6      C      -2.4184812021     0.0045136711     1.4431531889
    7      Cl     -3.9330545237    -0.0190934234     2.3090983958
    8      C      -2.4317015157     0.3153542369     0.0872230757
    9      H      -3.3685829931     0.5403819556    -0.4030275262
   10      C      -1.2411178795     0.3405917506    -0.6298365668
   11      Cl     -1.3186838192     0.7660626113    -2.3322934481
   12      C       1.2757333341     0.0252280075    -0.7706595786
   13      C       2.2602026168     1.0081878686    -0.6299298588
   14      Cl      1.9871772002     2.3937611410     0.4233565276
   15      C       3.4714048215     0.9327616153    -1.3145967878
   16      H       4.2079670666     1.7147838466    -1.1830215585
   17      C       3.7141266245    -0.1451396617    -2.1590193960
   18      H       4.6572470839    -0.2056692129    -2.6899930434
   19      C       2.7494523604    -1.1382262953    -2.3197279792
   20      H       2.9360367980    -1.9792974143    -2.9767451878
   21      C       1.5455734981    -1.0480577989    -1.6319589702
   22      H       0.7904399828    -1.8160307585    -1.7522668503
 ----------------------------------------------------------------
 Nuclear Repulsion Energy =        1464.76075612 hartrees
 There are       73 alpha and       73 beta electrons
 Applying Cartesian multipole field
    Component          Value
    ---------          -----
     (2,0,0)        1.00000E-11
     (0,2,0)        2.00000E-11
     (0,0,2)       -3.00000E-11
 Nucleus-field energy     =    -0.0000000249 hartrees
 Requested basis set is 6-311++G(d,p)
 There are 154 shells and 426 basis functions
 A cutoff of  1.0D-15 yielded   9470 shell pairs
 There are     77518 function pairs (     83290 Cartesian)
 Smallest overlap matrix eigenvalue = 3.21E-07
 Linear dependence detected in AO basis
 Number of orthogonalized atomic orbitals = 423
 Maximum deviation from orthogonality = 3.161E-10
 Guess from superposition of atomic densities
 Warning:  Energy on first SCF cycle will be non-variational
 SAD guess density has 146.000000 electrons

 -----------------------------------------------------------------------
  General SCF calculation program by
  Eric Jon Sundstrom, Paul Horn, Yuezhi Mao, Dmitri Zuev, Alec White,
  David Stuck, Shaama M.S., Shane Yost, Joonho Lee, David Small,
  Daniel Levine, Susi Lehtola, Hugh Burton, Evgeny Epifanovsky,
  Bang C. Huynh
 -----------------------------------------------------------------------
 Exchange:     0.2000 Hartree-Fock + 0.0800 Slater + 0.7200 B88
 Correlation:  0.1900 VWN1RPA + 0.8100 LYP
 Using SG-1 standard quadrature grid
 using 6 threads for integral computing
 -------------------------------------------------------
 OpenMP Integral computing Module                
 Release: version 2.0, May 2017, Q-Chem Inc. Pleasanton 
 -------------------------------------------------------
 A restricted SCF calculation will be
 performed using DIIS
 SCF converges when DIIS error is below 1.0e-08
 ---------------------------------------
  Cycle       Energy         DIIS error
 ---------------------------------------
    1   -2305.6447658216      3.02e-02  
    2   -2301.7429803374      2.56e-03  
    3   -2301.6648327355      3.09e-03  
    4   -2301.8925580686      5.31e-04  
    5   -2301.8977337371      2.77e-04  
    6   -2301.8993594482      9.97e-05  
    7   -2301.8995644108      3.11e-05  
    8   -2301.8995841381      1.32e-05  
    9   -2301.8995880925      2.47e-06  
   10   -2301.8995882133      1.04e-06  
   11   -2301.8995882385      2.71e-07  
   12   -2301.8995882401      1.16e-07  
   13   -2301.8995882404      4.30e-08  
   14   -2301.8995882403      1.27e-08  
   15   -2301.8995882405      5.90e-09  Convergence criterion met
 ---------------------------------------
 SCF time:   CPU 565.78s  wall 100.00s 
 SCF   energy in the final basis set =    -2301.8995882405
 Total energy in the final basis set =    -2301.8995882405

 --------------------------------------------------------------

                    Orbital Energies (a.u.)
 --------------------------------------------------------------

 Alpha MOs
 -- Occupied --
********-101.5709-101.5692-101.5634 -10.2687 -10.2651 -10.2643 -10.2558
-10.2259 -10.2186 -10.2164 -10.2150 -10.2022 -10.2020 -10.2008 -10.1972
 -9.4872  -9.4855  -9.4839  -9.4780  -7.2521  -7.2502  -7.2484  -7.2427
 -7.2421  -7.2414  -7.2403  -7.2398  -7.2387  -7.2383  -7.2329  -7.2325
 -0.9424  -0.9145  -0.8975  -0.8765  -0.8538  -0.8420  -0.8013  -0.7644
 -0.7540  -0.7347  -0.6576  -0.6441  -0.6256  -0.6015  -0.5488  -0.5289
 -0.5210  -0.4962  -0.4909  -0.4761  -0.4602  -0.4559  -0.4487  -0.4412
 -0.4206  -0.4170  -0.4029  -0.3894  -0.3823  -0.3806  -0.3634  -0.3503
 -0.3447  -0.3326  -0.3320  -0.3245  -0.3234  -0.2859  -0.2754  -0.2655
 -0.2592
 -- Virtual --
 -0.0570  -0.0508  -0.0369  -0.0343  -0.0247  -0.0138  -0.0031   0.0032
  0.0063   0.0103   0.0150   0.0255   0.0287   0.0357   0.0408   0.0460
  0.0500   0.0557   0.0630   0.0643   0.0710   0.0779   0.0803   0.0868
  0.0932   0.0961   0.0983   0.1006   0.1015   0.1061   0.1100   0.1128
  0.1149   0.1173   0.1183   0.1191   0.1230   0.1243   0.1278   0.1327
  0.1357   0.1382   0.1408   0.1459   0.1473   0.1495   0.1555   0.1596
  0.1662   0.1688   0.1727   0.1798   0.1861   0.1922   0.1978   0.1993
  0.2019   0.2065   0.2136   0.2159   0.2191   0.2282   0.2306   0.2368
  0.2394   0.2430   0.2487   0.2509   0.2536   0.2583   0.2616   0.2646
  0.2691   0.2745   0.2765   0.2803   0.2812   0.2845   0.2868   0.2940
  0.2982   0.2990   0.3045   0.3086   0.3235   0.3260   0.3300   0.3360
  0.3393   0.3532   0.3572   0.3820   0.4180   0.4198   0.4372   0.4445
  0.4494   0.4587   0.4650   0.4731   0.4766   0.4864   0.4915   0.4921
  0.5023   0.5121   0.5183   0.5317   0.5431   0.5467   0.5517   0.5599
  0.5646   0.5706   0.5776   0.5810   0.5885   0.5921   0.6013   0.6140
  0.6197   0.6246   0.6347   0.6396   0.6559   0.6605   0.6684   0.6729
  0.6786   0.6850   0.6941   0.7068   0.7120   0.7193   0.7237   0.7414
  0.7426   0.7504   0.7861   0.8005   0.8064   0.8246   0.8367   0.8402
  0.8434   0.8456   0.8477   0.8517   0.8562   0.8566   0.8600   0.8686
  0.8767   0.8793   0.8831   0.8883   0.8959   0.9023   0.9065   0.9140
  0.9193   0.9326   0.9341   0.9391   0.9500   0.9559   0.9599   0.9720
  0.9787   0.9844   0.9951   0.9976   1.0024   1.0071   1.0252   1.0421
  1.0446   1.0538   1.0899   1.1039   1.1220   1.1565   1.1616   1.1786
  1.2088   1.2237   1.2269   1.2551   1.2640   1.2775   1.2906   1.2945
  1.3053   1.3209   1.3298   1.3624   1.3780   1.4201   1.4323   1.4846
  1.4936   1.5029   1.5350   1.5511   1.5522   1.5556   1.5714   1.5756
  1.5921   1.6186   1.6409   1.6500   1.6605   1.6751   1.6996   1.7313
  1.7350   1.7387   1.7537   1.7778   1.8027   1.8392   1.8506   1.8574
  1.8677   1.8818   1.8949   1.9268   1.9324   1.9431   1.9459   1.9608
  1.9855   2.0021   2.0148   2.0198   2.0344   2.0457   2.0525   2.0915
  2.1225   2.1284   2.1960   2.2156   2.2383   2.2397   2.2682   2.2827
  2.2878   2.2963   2.3105   2.3306   2.3594   2.3779   2.4101   2.4352
  2.4374   2.4534   2.4585   2.4911   2.4999   2.5171   2.5463   2.5550
  2.5743   2.5857   2.6031   2.6103   2.6423   2.6755   2.6909   2.6984
  2.7143   2.7194   2.7387   2.7447   2.7555   2.7658   2.7816   2.7896
  2.7945   2.8120   2.8176   2.8456   2.8497   2.8641   2.8743   2.9079
  2.9894   3.0003   3.0703   3.0874   3.0920   3.1294   3.1488   3.1547
  3.2069   3.2324   3.2726   3.3363   3.3513   3.3856   3.5075   3.5224
  3.5356   3.5566   3.6628   3.7525   3.8170   3.8605   3.9270   4.0262
  4.0727   4.1239   4.1361   4.3551   4.8083   4.8305   9.7617   9.7964
  9.8060   9.8319  23.4061  23.5896  23.8327  23.8880  23.9027  23.9301
 23.9816  24.0302  24.0621  24.0739  24.1215  24.1687  25.7825  25.8663
 25.9008  25.9181  26.0916  26.1462  26.2508  26.3473  26.5059  26.6842
 26.7454  26.8264 215.7534 215.7915 215.8046 215.8374
 --------------------------------------------------------------

          Ground-State Mulliken Net Atomic Charges

     Atom                 Charge (a.u.)
  ----------------------------------------
      1 C                     0.432600
      2 C                    -1.326916
      3 H                     0.230627
      4 C                     0.220463
      5 Cl                    0.593601
      6 C                    -0.022209
      7 Cl                    0.520474
      8 C                    -0.564203
      9 H                     0.226310
     10 C                    -0.545367
     11 Cl                    0.447099
     12 C                     0.722019
     13 C                    -0.693298
     14 Cl                    0.453335
     15 C                    -0.155568
     16 H                     0.201542
     17 C                    -0.361503
     18 H                     0.167170
     19 C                    -0.281528
     20 H                     0.174874
     21 C                    -0.625581
     22 H                     0.186058
  ----------------------------------------
  Sum of atomic charges =     0.000000

 -----------------------------------------------------------------
                    Cartesian Multipole Moments
 -----------------------------------------------------------------
    Charge (ESU x 10^10)
                 0.0000
    Dipole Moment (Debye)
         X       1.8437      Y      -1.3012      Z      -1.8012
       Tot       2.8873
    Quadrupole Moments (Debye-Ang)
        XX    -111.9482     XY      -1.9159     YY    -121.0116
        XZ      -2.6690     YZ       2.8943     ZZ    -121.9022
    Octopole Moments (Debye-Ang^2)
       XXX      61.3088    XXY     -21.7292    XYY      11.7275
       YYY     -93.5304    XXZ     -58.9828    XYZ       2.6210
       YYZ     -31.0917    XZZ      31.5723    YZZ     -37.7193
       ZZZ     -84.4180
    Hexadecapole Moments (Debye-Ang^3)
      XXXX   -3684.6060   XXXY    -135.8304   XXYY    -795.5372
      XYYY    -166.0277   YYYY    -845.7668   XXXZ     756.4895
      XXYZ      32.5658   XYYZ     282.7374   YYYZ     112.6223
      XXZZ   -1088.9549   XYZZ     -78.7725   YYZZ    -614.0868
      XZZZ     864.9007   YZZZ     100.2320   ZZZZ   -2898.3486
 -----------------------------------------------------------------
 Calculating analytic gradient of the SCF energy
 Gradient of SCF Energy
            1           2           3           4           5           6
    1  -0.0003213  -0.0000210   0.0001182   0.0004614  -0.0000915  -0.0002977
    2  -0.0000283   0.0001478   0.0001105  -0.0002261   0.0001003  -0.0000866
    3  -0.0006886   0.0000665   0.0000113   0.0007968  -0.0004907  -0.0000179
            7           8           9          10          11          12
    1   0.0001133  -0.0000242  -0.0000056  -0.0001142   0.0000760   0.0003429
    2  -0.0000044   0.0000139  -0.0000075  -0.0003814   0.0001689   0.0013279
    3  -0.0001205  -0.0004564   0.0000695   0.0008676  -0.0002882   0.0005882
           13          14          15          16          17          18
    1  -0.0002035  -0.0002394   0.0004707  -0.0000905  -0.0003720   0.0001124
    2  -0.0009057   0.0000999   0.0000621  -0.0000335   0.0000865  -0.0000008
    3  -0.0004485   0.0002963  -0.0001215   0.0000121   0.0002298   0.0000369
           19          20          21          22
    1  -0.0002715   0.0001143   0.0004191  -0.0001759
    2  -0.0000808   0.0001152  -0.0006323   0.0001546
    3   0.0000564   0.0000223  -0.0004633   0.0000422
 Max gradient component =       1.328E-03
 RMS gradient           =       3.486E-04
 Gradient time:  CPU 163.49 s  wall 27.46 s
 Geometry Optimization Parameters
   NAtoms,    NIC,     NZ,  NCons,   NDum,   NFix, NCnnct, MaxDiis
       22     155      22       0       0       0       0       0

 Cartesian Hessian Update
 Hessian updated using BFGS update


** GEOMETRY OPTIMIZATION IN DELOCALIZED INTERNAL COORDINATES **
   Searching for a Minimum

   Optimization Cycle:   6

                       Coordinates (Angstroms)
     ATOM                X               Y               Z
      1  C        -0.0133343866    0.0574313610   -0.0218510429
      2  C        -0.0244477086   -0.2450543707    1.3427300145
      3  H         0.9102532744   -0.4631743014    1.8433379814
      4  C        -1.2042547303   -0.2755899253    2.0778903877
      5  Cl       -1.1305143242   -0.6711952241    3.7755913416
      6  C        -2.4184812021    0.0045136711    1.4431531889
      7  Cl       -3.9330545237   -0.0190934234    2.3090983958
      8  C        -2.4317015157    0.3153542369    0.0872230757
      9  H        -3.3685829931    0.5403819556   -0.4030275262
     10  C        -1.2411178795    0.3405917506   -0.6298365668
     11  Cl       -1.3186838192    0.7660626113   -2.3322934481
     12  C         1.2757333341    0.0252280075   -0.7706595786
     13  C         2.2602026168    1.0081878686   -0.6299298588
     14  Cl        1.9871772002    2.3937611410    0.4233565276
     15  C         3.4714048215    0.9327616153   -1.3145967878
     16  H         4.2079670666    1.7147838466   -1.1830215585
     17  C         3.7141266245   -0.1451396617   -2.1590193960
     18  H         4.6572470839   -0.2056692129   -2.6899930434
     19  C         2.7494523604   -1.1382262953   -2.3197279792
     20  H         2.9360367980   -1.9792974143   -2.9767451878
     21  C         1.5455734981   -1.0480577989   -1.6319589702
     22  H         0.7904399828   -1.8160307585   -1.7522668503
   Point Group: c1    Number of degrees of freedom:    60


   Energy is  -2301.899588241

 Hessian updated using BFGS update

 60 Hessian modes will be used to form the next step
  Hessian Eigenvalues:
     0.003808    0.019422    0.019934    0.023236    0.023311    0.023612
     0.023702    0.023936    0.024041    0.024054    0.024099    0.024114
     0.024119    0.024135    0.024138    0.024148    0.024226    0.025952
     0.029317    0.159590    0.159966    0.160027    0.160142    0.160332
     0.161097    0.219307    0.226294    0.231107    0.235379    0.242381
     0.246036    0.249515    0.249967    0.250077    0.250795    0.268543
     0.283666    0.299101    0.301264    0.301292    0.303603    0.350439
     0.356546    0.356628    0.356666    0.356725    0.356780    0.360969
     0.428986    0.431223    0.432329    0.461085    0.470622    0.471669
     0.473555    0.476725    0.479042    0.480729    0.482854    0.503872

 Minimum search - taking simple RFO step
 Searching for Lamda that Minimizes Along All modes
 Value Taken    Lamda =  -0.00007057
 Step Taken.  Stepsize is  0.116087

                             Maximum     Tolerance    Cnvgd?
         Gradient           0.000569      0.000300      NO
         Displacement       0.096193      0.001200      NO
         Energy change     -0.000119      0.000001      NO


 New Cartesian Coordinates Obtained by Inverse Iteration

 Displacement from previous Coordinates is:  0.388331
 ----------------------------------------------------------------
             Standard Nuclear Orientation (Angstroms)
    I     Atom           X                Y                Z
 ----------------------------------------------------------------
    1      C      -0.0100920175     0.0475437300    -0.0146826297
    2      C      -0.0304095472    -0.2819484997     1.3430027570
    3      H       0.8984074052    -0.5273817785     1.8416140226
    4      C      -1.2131368941    -0.3023146677     2.0742994560
    5      Cl     -1.1514792500    -0.7316696222     3.7652972297
    6      C      -2.4192547401     0.0148197424     1.4427173990
    7      Cl     -3.9365557712     0.0041907376     2.3054155238
    8      C      -2.4229176807     0.3497548935     0.0927097553
    9      H      -3.3542261777     0.5993407060    -0.3964595546
   10      C      -1.2301676807     0.3650113643    -0.6213662827
   11      Cl     -1.2941124357     0.8123418675    -2.3176709591
   12      C       1.2801954444     0.0140765699    -0.7629868431
   13      C       2.2465097422     1.0189265406    -0.6498567409
   14      Cl      1.9557299047     2.4188727151     0.3780290200
   15      C       3.4534872118     0.9522466327    -1.3425917434
   16      H       4.1760880767     1.7507961316    -1.2329867187
   17      C       3.7107846295    -0.1376400747    -2.1672530686
   18      H       4.6496563485    -0.1905125034    -2.7062061361
   19      C       2.7643651411    -1.1524994940    -2.2983239115
   20      H       2.9613120391    -2.0034457724    -2.9396945716
   21      C       1.5637222246    -1.0713702844    -1.6029696083
   22      H       0.8235356054    -1.8566092550    -1.7025832767
 ----------------------------------------------------------------
 Nuclear Repulsion Energy =        1465.05651260 hartrees
 There are       73 alpha and       73 beta electrons
 Applying Cartesian multipole field
    Component          Value
    ---------          -----
     (2,0,0)        1.00000E-11
     (0,2,0)        2.00000E-11
     (0,0,2)       -3.00000E-11
 Nucleus-field energy     =    -0.0000000241 hartrees
 Requested basis set is 6-311++G(d,p)
 There are 154 shells and 426 basis functions
 A cutoff of  1.0D-15 yielded   9481 shell pairs
 There are     77549 function pairs (     83321 Cartesian)
 Smallest overlap matrix eigenvalue = 3.08E-07
 Linear dependence detected in AO basis
 Number of orthogonalized atomic orbitals = 423
 Maximum deviation from orthogonality = 4.279E-10
 Guess from superposition of atomic densities
 Warning:  Energy on first SCF cycle will be non-variational
 SAD guess density has 146.000000 electrons

 -----------------------------------------------------------------------
  General SCF calculation program by
  Eric Jon Sundstrom, Paul Horn, Yuezhi Mao, Dmitri Zuev, Alec White,
  David Stuck, Shaama M.S., Shane Yost, Joonho Lee, David Small,
  Daniel Levine, Susi Lehtola, Hugh Burton, Evgeny Epifanovsky,
  Bang C. Huynh
 -----------------------------------------------------------------------
 Exchange:     0.2000 Hartree-Fock + 0.0800 Slater + 0.7200 B88
 Correlation:  0.1900 VWN1RPA + 0.8100 LYP
 Using SG-1 standard quadrature grid
 using 6 threads for integral computing
 -------------------------------------------------------
 OpenMP Integral computing Module                
 Release: version 2.0, May 2017, Q-Chem Inc. Pleasanton 
 -------------------------------------------------------
 A restricted SCF calculation will be
 performed using DIIS
 SCF converges when DIIS error is below 1.0e-08
 ---------------------------------------
  Cycle       Energy         DIIS error
 ---------------------------------------
    1   -2305.6437939981      3.02e-02  
    2   -2301.7430465684      2.56e-03  
    3   -2301.6651644847      3.09e-03  
    4   -2301.8925929236      5.31e-04  
    5   -2301.8977852059      2.77e-04  
    6   -2301.8994074944      9.95e-05  
    7   -2301.8996116369      3.10e-05  
    8   -2301.8996312195      1.33e-05  
    9   -2301.8996352159      2.47e-06  
   10   -2301.8996353363      1.03e-06  
   11   -2301.8996353612      2.64e-07  
   12   -2301.8996353626      1.13e-07  
   13   -2301.8996353627      4.30e-08  
   14   -2301.8996353629      1.25e-08  
   15   -2301.8996353630      5.92e-09  Convergence criterion met
 ---------------------------------------
 SCF time:   CPU 565.75s  wall 100.00s 
 SCF   energy in the final basis set =    -2301.8996353630
 Total energy in the final basis set =    -2301.8996353630

 --------------------------------------------------------------

                    Orbital Energies (a.u.)
 --------------------------------------------------------------

 Alpha MOs
 -- Occupied --
********-101.5709-101.5692-101.5633 -10.2687 -10.2651 -10.2642 -10.2556
-10.2258 -10.2185 -10.2164 -10.2150 -10.2021 -10.2020 -10.2007 -10.1972
 -9.4872  -9.4855  -9.4838  -9.4780  -7.2520  -7.2502  -7.2484  -7.2426
 -7.2421  -7.2413  -7.2403  -7.2398  -7.2387  -7.2383  -7.2328  -7.2324
 -0.9423  -0.9145  -0.8974  -0.8763  -0.8538  -0.8419  -0.8012  -0.7643
 -0.7539  -0.7347  -0.6577  -0.6435  -0.6259  -0.6014  -0.5487  -0.5288
 -0.5210  -0.4963  -0.4908  -0.4761  -0.4601  -0.4558  -0.4486  -0.4411
 -0.4205  -0.4173  -0.4026  -0.3895  -0.3819  -0.3805  -0.3632  -0.3501
 -0.3447  -0.3323  -0.3319  -0.3245  -0.3234  -0.2848  -0.2761  -0.2654
 -0.2597
 -- Virtual --
 -0.0561  -0.0504  -0.0372  -0.0349  -0.0252  -0.0139  -0.0031   0.0035
  0.0063   0.0102   0.0148   0.0253   0.0286   0.0356   0.0408   0.0465
  0.0501   0.0558   0.0624   0.0642   0.0709   0.0781   0.0803   0.0872
  0.0927   0.0960   0.0982   0.1005   0.1017   0.1056   0.1101   0.1125
  0.1151   0.1173   0.1181   0.1191   0.1227   0.1245   0.1284   0.1323
  0.1359   0.1384   0.1406   0.1460   0.1472   0.1491   0.1551   0.1590
  0.1660   0.1690   0.1729   0.1792   0.1857   0.1927   0.1981   0.1992
  0.2017   0.2062   0.2140   0.2154   0.2196   0.2275   0.2294   0.2356
  0.2394   0.2427   0.2496   0.2512   0.2543   0.2581   0.2615   0.2648
  0.2698   0.2729   0.2767   0.2795   0.2811   0.2854   0.2877   0.2933
  0.2987   0.2988   0.3045   0.3082   0.3237   0.3282   0.3315   0.3367
  0.3394   0.3530   0.3590   0.3830   0.4187   0.4203   0.4382   0.4442
  0.4490   0.4586   0.4644   0.4727   0.4769   0.4866   0.4906   0.4918
  0.5030   0.5133   0.5183   0.5316   0.5436   0.5457   0.5525   0.5598
  0.5660   0.5716   0.5765   0.5808   0.5874   0.5918   0.6018   0.6144
  0.6202   0.6238   0.6355   0.6426   0.6559   0.6601   0.6670   0.6718
  0.6777   0.6868   0.6945   0.7073   0.7124   0.7195   0.7227   0.7427
  0.7437   0.7509   0.7861   0.7999   0.8054   0.8252   0.8371   0.8409
  0.8440   0.8465   0.8478   0.8524   0.8556   0.8567   0.8605   0.8680
  0.8770   0.8804   0.8826   0.8880   0.8963   0.9018   0.9063   0.9139
  0.9202   0.9336   0.9346   0.9416   0.9501   0.9572   0.9632   0.9727
  0.9790   0.9851   0.9952   0.9983   1.0046   1.0080   1.0256   1.0412
  1.0432   1.0526   1.0906   1.1070   1.1223   1.1577   1.1648   1.1808
  1.2107   1.2229   1.2280   1.2557   1.2659   1.2767   1.2895   1.2984
  1.3058   1.3222   1.3319   1.3631   1.3817   1.4198   1.4266   1.4836
  1.4935   1.5016   1.5369   1.5512   1.5527   1.5567   1.5708   1.5758
  1.5923   1.6186   1.6414   1.6501   1.6618   1.6746   1.6987   1.7313
  1.7353   1.7404   1.7549   1.7768   1.8031   1.8366   1.8482   1.8576
  1.8654   1.8799   1.8930   1.9277   1.9334   1.9434   1.9453   1.9619
  1.9861   2.0050   2.0150   2.0205   2.0361   2.0460   2.0526   2.0914
  2.1251   2.1272   2.1961   2.2165   2.2383   2.2388   2.2675   2.2812
  2.2891   2.2954   2.3109   2.3296   2.3614   2.3783   2.4108   2.4345
  2.4371   2.4528   2.4576   2.4909   2.5032   2.5156   2.5457   2.5540
  2.5759   2.5844   2.6038   2.6098   2.6384   2.6773   2.6909   2.6995
  2.7145   2.7194   2.7397   2.7443   2.7548   2.7673   2.7780   2.7889
  2.7944   2.8164   2.8187   2.8468   2.8514   2.8589   2.8771   2.9074
  2.9909   3.0005   3.0715   3.0903   3.0939   3.1285   3.1491   3.1534
  3.2075   3.2346   3.2748   3.3354   3.3514   3.3859   3.5090   3.5228
  3.5373   3.5587   3.6632   3.7539   3.8172   3.8608   3.9284   4.0263
  4.0727   4.1242   4.1362   4.3514   4.8095   4.8291   9.7623   9.7979
  9.8080   9.8329  23.4072  23.5899  23.8327  23.8883  23.9033  23.9294
 23.9821  24.0301  24.0623  24.0743  24.1232  24.1691  25.7823  25.8660
 25.8935  25.9225  26.0917  26.1475  26.2553  26.3448  26.5065  26.6795
 26.7512  26.8319 215.7541 215.7932 215.8070 215.8390
 --------------------------------------------------------------

          Ground-State Mulliken Net Atomic Charges

     Atom                 Charge (a.u.)
  ----------------------------------------
      1 C                     0.449824
      2 C                    -1.217719
      3 H                     0.231234
      4 C                     0.189506
      5 Cl                    0.591130
      6 C                    -0.027671
      7 Cl                    0.522247
      8 C                    -0.499699
      9 H                     0.228101
     10 C                    -0.686499
     11 Cl                    0.456319
     12 C                     0.733095
     13 C                    -0.814550
     14 Cl                    0.461807
     15 C                    -0.150749
     16 H                     0.202587
     17 C                    -0.353917
     18 H                     0.167589
     19 C                    -0.275301
     20 H                     0.174504
     21 C                    -0.568721
     22 H                     0.186885
  ----------------------------------------
  Sum of atomic charges =     0.000000

 -----------------------------------------------------------------
                    Cartesian Multipole Moments
 -----------------------------------------------------------------
    Charge (ESU x 10^10)
                 0.0000
    Dipole Moment (Debye)
         X       1.8543      Y      -1.3036      Z      -1.7951
       Tot       2.8914
    Quadrupole Moments (Debye-Ang)
        XX    -112.0543     XY      -2.0149     YY    -120.8364
        XZ      -2.7046     YZ       2.8050     ZZ    -121.9583
    Octopole Moments (Debye-Ang^2)
       XXX      61.8332    XXY     -21.6532    XYY      12.4487
       YYY     -94.7574    XXZ     -58.9678    XYZ       2.3355
       YYZ     -30.7993    XZZ      32.1250    YZZ     -37.6796
       ZZZ     -82.9491
    Hexadecapole Moments (Debye-Ang^3)
      XXXX   -3678.3965   XXXY    -131.2980   XXYY    -796.4557
      XYYY    -160.7165   YYYY    -874.4450   XXXZ     767.2745
      XXYZ      37.4511   XYYZ     285.8764   YYYZ     130.3004
      XXZZ   -1082.0960   XYZZ     -76.1324   YYZZ    -615.5325
      XZZZ     876.5481   YZZZ     114.7732   ZZZZ   -2882.3278
 -----------------------------------------------------------------
 Calculating analytic gradient of the SCF energy
 Gradient of SCF Energy
            1           2           3           4           5           6
    1  -0.0005224   0.0000146   0.0000126   0.0000904  -0.0000557   0.0000408
    2  -0.0000274  -0.0000361   0.0000624  -0.0000449  -0.0000016   0.0000395
    3  -0.0002885   0.0000592  -0.0000219   0.0002034  -0.0001449  -0.0002175
            7           8           9          10          11          12
    1  -0.0000769   0.0000637  -0.0000360   0.0000590   0.0000122   0.0005341
    2  -0.0000460  -0.0000997  -0.0000220  -0.0000762   0.0000227   0.0006047
    3   0.0000539   0.0000515  -0.0000144   0.0002690  -0.0000811   0.0002706
           13          14          15          16          17          18
    1  -0.0002149   0.0000373   0.0001452  -0.0000012   0.0000983   0.0000092
    2  -0.0004063   0.0001025  -0.0000944   0.0000339   0.0002472  -0.0000013
    3  -0.0000885   0.0000860  -0.0001068  -0.0000059   0.0001427   0.0000075
           19          20          21          22
    1  -0.0003329   0.0000765   0.0000061   0.0000399
    2  -0.0000066   0.0000359  -0.0003573   0.0000711
    3   0.0001593  -0.0000221  -0.0003232   0.0000119
 Max gradient component =       6.047E-04
 RMS gradient           =       1.780E-04
 Gradient time:  CPU 163.46 s  wall 27.45 s
 Geometry Optimization Parameters
   NAtoms,    NIC,     NZ,  NCons,   NDum,   NFix, NCnnct, MaxDiis
       22     155      22       0       0       0       0       0

 Cartesian Hessian Update
 Hessian updated using BFGS update


** GEOMETRY OPTIMIZATION IN DELOCALIZED INTERNAL COORDINATES **
   Searching for a Minimum

   Optimization Cycle:   7

                       Coordinates (Angstroms)
     ATOM                X               Y               Z
      1  C        -0.0100920175    0.0475437300   -0.0146826297
      2  C        -0.0304095472   -0.2819484997    1.3430027570
      3  H         0.8984074052   -0.5273817785    1.8416140226
      4  C        -1.2131368941   -0.3023146677    2.0742994560
      5  Cl       -1.1514792500   -0.7316696222    3.7652972297
      6  C        -2.4192547401    0.0148197424    1.4427173990
      7  Cl       -3.9365557712    0.0041907376    2.3054155238
      8  C        -2.4229176807    0.3497548935    0.0927097553
      9  H        -3.3542261777    0.5993407060   -0.3964595546
     10  C        -1.2301676807    0.3650113643   -0.6213662827
     11  Cl       -1.2941124357    0.8123418675   -2.3176709591
     12  C         1.2801954444    0.0140765699   -0.7629868431
     13  C         2.2465097422    1.0189265406   -0.6498567409
     14  Cl        1.9557299047    2.4188727151    0.3780290200
     15  C         3.4534872118    0.9522466327   -1.3425917434
     16  H         4.1760880767    1.7507961316   -1.2329867187
     17  C         3.7107846295   -0.1376400747   -2.1672530686
     18  H         4.6496563485   -0.1905125034   -2.7062061361
     19  C         2.7643651411   -1.1524994940   -2.2983239115
     20  H         2.9613120391   -2.0034457724   -2.9396945716
     21  C         1.5637222246   -1.0713702844   -1.6029696083
     22  H         0.8235356054   -1.8566092550   -1.7025832767
   Point Group: c1    Number of degrees of freedom:    60


   Energy is  -2301.899635363

 Hessian updated using BFGS update

 60 Hessian modes will be used to form the next step
  Hessian Eigenvalues:
     0.002245    0.019308    0.020156    0.022935    0.023362    0.023638
     0.023776    0.023952    0.024032    0.024052    0.024093    0.024113
     0.024129    0.024136    0.024141    0.024193    0.024289    0.026630
     0.029159    0.159509    0.159785    0.160013    0.160060    0.160209
     0.161338    0.219710    0.225033    0.231233    0.233648    0.242284
     0.243695    0.247832    0.250012    0.250097    0.251040    0.273240
     0.283121    0.299155    0.301144    0.301397    0.304968    0.350868
     0.356542    0.356644    0.356673    0.356720    0.357118    0.362200
     0.428792    0.430522    0.432371    0.460114    0.469414    0.471748
     0.473910    0.475603    0.479061    0.481969    0.483582    0.506980

 Minimum search - taking simple RFO step
 Searching for Lamda that Minimizes Along All modes
 Value Taken    Lamda =  -0.00002777
 Step Taken.  Stepsize is  0.102118

                             Maximum     Tolerance    Cnvgd?
         Gradient           0.000411      0.000300      NO
         Displacement       0.086903      0.001200      NO
         Energy change     -0.000047      0.000001      NO


 New Cartesian Coordinates Obtained by Inverse Iteration

 Displacement from previous Coordinates is:  0.349229
 ----------------------------------------------------------------
             Standard Nuclear Orientation (Angstroms)
    I     Atom           X                Y                Z
 ----------------------------------------------------------------
    1      C      -0.0079910696     0.0374169548    -0.0108594825
    2      C      -0.0350791536    -0.3149631905     1.3404767735
    3      H       0.8888124461    -0.5842741852     1.8359124210
    4      C      -1.2193097304    -0.3263648311     2.0699229336
    5      Cl     -1.1668589842    -0.7833101067     3.7546113660
    6      C      -2.4184296481     0.0237842583     1.4431592821
    7      Cl     -3.9362657746     0.0275326931     2.3051475668
    8      C      -2.4149369856     0.3808350007     0.0987192717
    9      H      -3.3411228945     0.6545059507    -0.3872089980
   10      C      -1.2213995117     0.3857501961    -0.6142543942
   11      Cl     -1.2734921235     0.8569824231    -2.3037137991
   12      C       1.2820345471     0.0037301430    -0.7596465692
   13      C       2.2308396151     1.0275195459    -0.6694534879
   14      Cl      1.9184762233     2.4377772828     0.3366174067
   15      C       3.4356078187     0.9688099272    -1.3662674850
   16      H       4.1451324045     1.7812090428    -1.2740883670
   17      C       3.7081197679    -0.1315931648    -2.1723625008
   18      H       4.6448981641    -0.1778318969    -2.7154439242
   19      C       2.7797464885    -1.1655015241    -2.2788450993
   20      H       2.9880547602    -2.0249428316    -2.9051665302
   21      C       1.5807284531    -1.0923790869    -1.5788542076
   22      H       0.8538767656    -1.8921629220    -1.6609490579
 ----------------------------------------------------------------
 Nuclear Repulsion Energy =        1465.77525948 hartrees
 There are       73 alpha and       73 beta electrons
 Applying Cartesian multipole field
    Component          Value
    ---------          -----
     (2,0,0)        1.00000E-11
     (0,2,0)        2.00000E-11
     (0,0,2)       -3.00000E-11
 Nucleus-field energy     =    -0.0000000234 hartrees
 Requested basis set is 6-311++G(d,p)
 There are 154 shells and 426 basis functions
 A cutoff of  1.0D-15 yielded   9478 shell pairs
 There are     77537 function pairs (     83309 Cartesian)
 Smallest overlap matrix eigenvalue = 2.97E-07
 Linear dependence detected in AO basis
 Number of orthogonalized atomic orbitals = 423
 Maximum deviation from orthogonality = 2.679E-10
 Guess from superposition of atomic densities
 Warning:  Energy on first SCF cycle will be non-variational
 SAD guess density has 146.000000 electrons

 -----------------------------------------------------------------------
  General SCF calculation program by
  Eric Jon Sundstrom, Paul Horn, Yuezhi Mao, Dmitri Zuev, Alec White,
  David Stuck, Shaama M.S., Shane Yost, Joonho Lee, David Small,
  Daniel Levine, Susi Lehtola, Hugh Burton, Evgeny Epifanovsky,
  Bang C. Huynh
 -----------------------------------------------------------------------
 Exchange:     0.2000 Hartree-Fock + 0.0800 Slater + 0.7200 B88
 Correlation:  0.1900 VWN1RPA + 0.8100 LYP
 Using SG-1 standard quadrature grid
 using 6 threads for integral computing
 -------------------------------------------------------
 OpenMP Integral computing Module                
 Release: version 2.0, May 2017, Q-Chem Inc. Pleasanton 
 -------------------------------------------------------
 A restricted SCF calculation will be
 performed using DIIS
 SCF converges when DIIS error is below 1.0e-08
 ---------------------------------------
  Cycle       Energy         DIIS error
 ---------------------------------------
    1   -2305.6447422457      3.02e-02  
    2   -2301.7430661848      2.56e-03  
    3   -2301.6653690331      3.09e-03  
    4   -2301.8925989220      5.32e-04  
    5   -2301.8978046655      2.77e-04  
    6   -2301.8994274855      9.95e-05  
    7   -2301.8996316777      3.11e-05  
    8   -2301.8996513447      1.33e-05  
    9   -2301.8996553655      2.46e-06  
   10   -2301.8996554851      1.02e-06  
   11   -2301.8996555095      2.57e-07  
   12   -2301.8996555110      1.09e-07  
   13   -2301.8996555112      4.31e-08  
   14   -2301.8996555112      1.22e-08  
   15   -2301.8996555112      5.94e-09  Convergence criterion met
 ---------------------------------------
 SCF time:   CPU 566.23s  wall 100.00s 
 SCF   energy in the final basis set =    -2301.8996555112
 Total energy in the final basis set =    -2301.8996555112

 --------------------------------------------------------------

                    Orbital Energies (a.u.)
 --------------------------------------------------------------

 Alpha MOs
 -- Occupied --
********-101.5709-101.5691-101.5632 -10.2686 -10.2652 -10.2640 -10.2554
-10.2256 -10.2182 -10.2164 -10.2150 -10.2021 -10.2019 -10.2007 -10.1972
 -9.4871  -9.4854  -9.4838  -9.4779  -7.2519  -7.2502  -7.2484  -7.2425
 -7.2420  -7.2413  -7.2403  -7.2398  -7.2386  -7.2382  -7.2327  -7.2323
 -0.9423  -0.9145  -0.8973  -0.8762  -0.8538  -0.8419  -0.8011  -0.7643
 -0.7538  -0.7346  -0.6579  -0.6430  -0.6262  -0.6013  -0.5487  -0.5287
 -0.5210  -0.4964  -0.4908  -0.4761  -0.4601  -0.4558  -0.4485  -0.4410
 -0.4204  -0.4175  -0.4023  -0.3896  -0.3815  -0.3805  -0.3631  -0.3500
 -0.3446  -0.3320  -0.3318  -0.3245  -0.3233  -0.2839  -0.2767  -0.2652
 -0.2601
 -- Virtual --
 -0.0556  -0.0496  -0.0380  -0.0350  -0.0255  -0.0139  -0.0030   0.0038
  0.0063   0.0102   0.0147   0.0252   0.0286   0.0355   0.0408   0.0470
  0.0503   0.0558   0.0619   0.0642   0.0709   0.0782   0.0804   0.0877
  0.0921   0.0959   0.0981   0.1005   0.1019   0.1053   0.1102   0.1122
  0.1152   0.1173   0.1180   0.1192   0.1225   0.1247   0.1290   0.1320
  0.1358   0.1386   0.1407   0.1462   0.1472   0.1489   0.1547   0.1588
  0.1660   0.1691   0.1730   0.1787   0.1853   0.1932   0.1982   0.1991
  0.2017   0.2060   0.2143   0.2151   0.2199   0.2265   0.2292   0.2345
  0.2393   0.2427   0.2503   0.2515   0.2547   0.2580   0.2613   0.2651
  0.2704   0.2714   0.2764   0.2787   0.2817   0.2861   0.2888   0.2928
  0.2988   0.2993   0.3043   0.3080   0.3230   0.3301   0.3331   0.3380
  0.3398   0.3526   0.3610   0.3839   0.4191   0.4211   0.4397   0.4440
  0.4489   0.4583   0.4639   0.4725   0.4774   0.4865   0.4899   0.4920
  0.5035   0.5142   0.5184   0.5316   0.5434   0.5460   0.5534   0.5602
  0.5674   0.5728   0.5760   0.5806   0.5864   0.5916   0.6021   0.6152
  0.6203   0.6234   0.6363   0.6451   0.6558   0.6593   0.6653   0.6710
  0.6776   0.6888   0.6951   0.7075   0.7129   0.7188   0.7226   0.7428
  0.7456   0.7519   0.7860   0.7995   0.8044   0.8255   0.8376   0.8412
  0.8441   0.8468   0.8480   0.8529   0.8545   0.8568   0.8602   0.8684
  0.8773   0.8808   0.8823   0.8878   0.8964   0.9018   0.9065   0.9139
  0.9208   0.9339   0.9362   0.9441   0.9503   0.9583   0.9650   0.9719
  0.9794   0.9854   0.9949   0.9999   1.0075   1.0093   1.0261   1.0397
  1.0428   1.0520   1.0911   1.1104   1.1224   1.1575   1.1664   1.1849
  1.2129   1.2226   1.2293   1.2563   1.2673   1.2761   1.2883   1.3032
  1.3066   1.3237   1.3337   1.3635   1.3850   1.4181   1.4240   1.4831
  1.4935   1.5003   1.5377   1.5508   1.5536   1.5581   1.5697   1.5764
  1.5926   1.6193   1.6420   1.6502   1.6627   1.6746   1.6983   1.7311
  1.7350   1.7429   1.7576   1.7758   1.8040   1.8342   1.8458   1.8579
  1.8638   1.8788   1.8917   1.9283   1.9345   1.9429   1.9453   1.9627
  1.9868   2.0074   2.0148   2.0217   2.0377   2.0461   2.0533   2.0913
  2.1265   2.1277   2.1961   2.2171   2.2382   2.2385   2.2666   2.2795
  2.2906   2.2951   2.3112   2.3283   2.3632   2.3788   2.4113   2.4339
  2.4375   2.4510   2.4575   2.4907   2.5075   2.5144   2.5452   2.5530
  2.5772   2.5834   2.6042   2.6097   2.6359   2.6787   2.6908   2.7004
  2.7146   2.7196   2.7409   2.7444   2.7523   2.7683   2.7745   2.7882
  2.7943   2.8167   2.8239   2.8473   2.8522   2.8549   2.8805   2.9070
  2.9923   3.0007   3.0726   3.0928   3.0958   3.1278   3.1485   3.1537
  3.2084   3.2371   3.2778   3.3351   3.3519   3.3862   3.5100   3.5233
  3.5393   3.5611   3.6637   3.7553   3.8173   3.8610   3.9298   4.0263
  4.0730   4.1247   4.1364   4.3488   4.8107   4.8276   9.7630   9.7993
  9.8121   9.8339  23.4083  23.5906  23.8329  23.8887  23.9041  23.9294
 23.9828  24.0303  24.0622  24.0746  24.1247  24.1697  25.7822  25.8658
 25.8854  25.9275  26.0917  26.1480  26.2617  26.3424  26.5073  26.6739
 26.7568  26.8377 215.7547 215.7949 215.8115 215.8404
 --------------------------------------------------------------

          Ground-State Mulliken Net Atomic Charges

     Atom                 Charge (a.u.)
  ----------------------------------------
      1 C                     0.469010
      2 C                    -1.130782
      3 H                     0.231205
      4 C                     0.164154
      5 Cl                    0.589259
      6 C                    -0.032056
      7 Cl                    0.523883
      8 C                    -0.448892
      9 H                     0.229728
     10 C                    -0.787569
     11 Cl                    0.457348
     12 C                     0.740678
     13 C                    -0.911330
     14 Cl                    0.466341
     15 C                    -0.153485
     16 H                     0.203560
     17 C                    -0.344788
     18 H                     0.168020
     19 C                    -0.272577
     20 H                     0.174245
     21 C                    -0.522813
     22 H                     0.186862
  ----------------------------------------
  Sum of atomic charges =     0.000000

 -----------------------------------------------------------------
                    Cartesian Multipole Moments
 -----------------------------------------------------------------
    Charge (ESU x 10^10)
                -0.0000
    Dipole Moment (Debye)
         X       1.8677      Y      -1.3047      Z      -1.7837
       Tot       2.8935
    Quadrupole Moments (Debye-Ang)
        XX    -112.1120     XY      -2.1130     YY    -120.6724
        XZ      -2.7364     YZ       2.7307     ZZ    -122.0256
    Octopole Moments (Debye-Ang^2)
       XXX      62.5672    XXY     -21.6433    XYY      13.1488
       YYY     -95.9446    XXZ     -58.8163    XYZ       2.1079
       YYZ     -30.5112    XZZ      32.5882    YZZ     -37.6493
       ZZZ     -81.4855
    Hexadecapole Moments (Debye-Ang^3)
      XXXX   -3666.6032   XXXY    -125.4710   XXYY    -796.1903
      XYYY    -153.9938   YYYY    -900.1137   XXXZ     776.4379
      XXYZ      41.9814   XYYZ     288.4263   YYYZ     145.6625
      XXZZ   -1075.3423   XYZZ     -73.1005   YYZZ    -616.7771
      XZZZ     886.5306   YZZZ     127.5447   ZZZZ   -2867.9581
 -----------------------------------------------------------------
 Calculating analytic gradient of the SCF energy
 Gradient of SCF Energy
            1           2           3           4           5           6
    1  -0.0003092   0.0000422   0.0000067  -0.0000862  -0.0000312   0.0001585
    2  -0.0000166   0.0000280   0.0000237   0.0000106  -0.0000403  -0.0000095
    3   0.0000501   0.0000673  -0.0000055  -0.0001328   0.0000461  -0.0001735
            7           8           9          10          11          12
    1  -0.0000748   0.0000039  -0.0000040   0.0001253   0.0000326   0.0004164
    2  -0.0000289  -0.0000411  -0.0000147  -0.0000332  -0.0000249   0.0002429
    3   0.0000838   0.0002298  -0.0000414  -0.0002241   0.0000719  -0.0000241
           13          14          15          16          17          18
    1  -0.0002871   0.0000158   0.0000012   0.0000022   0.0001365  -0.0000290
    2  -0.0000939  -0.0000703  -0.0001516   0.0000276   0.0001666  -0.0000096
    3   0.0000750   0.0000311  -0.0000857   0.0000180   0.0000271  -0.0000008
           19          20          21          22
    1  -0.0001353   0.0000312  -0.0000692   0.0000535
    2   0.0000181   0.0000107  -0.0000051   0.0000117
    3   0.0000915  -0.0000141  -0.0000789  -0.0000106
 Max gradient component =       4.164E-04
 RMS gradient           =       1.096E-04
 Gradient time:  CPU 163.25 s  wall 27.42 s
 Geometry Optimization Parameters
   NAtoms,    NIC,     NZ,  NCons,   NDum,   NFix, NCnnct, MaxDiis
       22     155      22       0       0       0       0       0

 Cartesian Hessian Update
 Hessian updated using BFGS update


** GEOMETRY OPTIMIZATION IN DELOCALIZED INTERNAL COORDINATES **
   Searching for a Minimum

   Optimization Cycle:   8

                       Coordinates (Angstroms)
     ATOM                X               Y               Z
      1  C        -0.0079910696    0.0374169548   -0.0108594825
      2  C        -0.0350791536   -0.3149631905    1.3404767735
      3  H         0.8888124461   -0.5842741852    1.8359124210
      4  C        -1.2193097304   -0.3263648311    2.0699229336
      5  Cl       -1.1668589842   -0.7833101067    3.7546113660
      6  C        -2.4184296481    0.0237842583    1.4431592821
      7  Cl       -3.9362657746    0.0275326931    2.3051475668
      8  C        -2.4149369856    0.3808350007    0.0987192717
      9  H        -3.3411228945    0.6545059507   -0.3872089980
     10  C        -1.2213995117    0.3857501961   -0.6142543942
     11  Cl       -1.2734921235    0.8569824231   -2.3037137991
     12  C         1.2820345471    0.0037301430   -0.7596465692
     13  C         2.2308396151    1.0275195459   -0.6694534879
     14  Cl        1.9184762233    2.4377772828    0.3366174067
     15  C         3.4356078187    0.9688099272   -1.3662674850
     16  H         4.1451324045    1.7812090428   -1.2740883670
     17  C         3.7081197679   -0.1315931648   -2.1723625008
     18  H         4.6448981641   -0.1778318969   -2.7154439242
     19  C         2.7797464885   -1.1655015241   -2.2788450993
     20  H         2.9880547602   -2.0249428316   -2.9051665302
     21  C         1.5807284531   -1.0923790869   -1.5788542076
     22  H         0.8538767656   -1.8921629220   -1.6609490579
   Point Group: c1    Number of degrees of freedom:    60


   Energy is  -2301.899655511

 Hessian updated using BFGS update

 60 Hessian modes will be used to form the next step
  Hessian Eigenvalues:
     0.000930    0.019608    0.020118    0.023198    0.023513    0.023650
     0.023795    0.023956    0.024044    0.024086    0.024104    0.024119
     0.024135    0.024140    0.024164    0.024234    0.024661    0.026714
     0.028988    0.159565    0.159720    0.160005    0.160078    0.160374
     0.161920    0.220315    0.226844    0.231086    0.238741    0.243057
     0.244133    0.247900    0.250004    0.250972    0.252883    0.272602
     0.288860    0.300809    0.301155    0.303876    0.305730    0.350806
     0.356525    0.356639    0.356697    0.356743    0.357119    0.361665
     0.429801    0.430686    0.435718    0.458595    0.467120    0.471446
     0.474801    0.475571    0.479042    0.482653    0.483574    0.511173

 Minimum search - taking simple RFO step
 Searching for Lamda that Minimizes Along All modes
 Value Taken    Lamda =  -0.00002457
 Step Taken.  Stepsize is  0.153946

                             Maximum     Tolerance    Cnvgd?
         Gradient           0.000199      0.000300     YES
         Displacement       0.131998      0.001200      NO
         Energy change     -0.000020      0.000001      NO


 New Cartesian Coordinates Obtained by Inverse Iteration

 Displacement from previous Coordinates is:  0.525088
 ----------------------------------------------------------------
             Standard Nuclear Orientation (Angstroms)
    I     Atom           X                Y                Z
 ----------------------------------------------------------------
    1      C      -0.0058190204     0.0270702478    -0.0067316843
    2      C      -0.0425907728    -0.3621486433     1.3335567827
    3      H       0.8740598590    -0.6667236802     1.8219730546
    4      C      -1.2280099579    -0.3631436175     2.0618726918
    5      Cl     -1.1879204107    -0.8652122932     3.7343857838
    6      C      -2.4171028174     0.0342812299     1.4444224322
    7      Cl     -3.9355632278     0.0527155592     2.3050040425
    8      C      -2.4036123905     0.4265426812     0.1095724014
    9      H      -3.3225090741     0.7344125867    -0.3695663293
   10      C      -1.2093932578     0.4209191832    -0.6019727356
   11      Cl     -1.2453612847     0.9295495731    -2.2802987795
   12      C       1.2840367638    -0.0073549410    -0.7560160290
   13      C       2.2080091932     1.0418905050    -0.7015779886
   14      Cl      1.8634889462     2.4703712400     0.2666454440
   15      C       3.4104620752     0.9914846677    -1.4022975210
   16      H       4.1010824480     1.8226422043    -1.3375593831
   17      C       3.7053070438    -0.1261226305    -2.1769549485
   18      H       4.6400139477    -0.1655802067    -2.7241444007
   19      C       2.8026104391    -1.1853013216    -2.2464356092
   20      H       3.0281755531    -2.0579097785    -2.8481158070
   21      C       1.6051624705    -1.1204940016    -1.5416460270
   22      H       0.8969150529    -1.9393588850    -1.5966622715
 ----------------------------------------------------------------
 Nuclear Repulsion Energy =        1466.73753261 hartrees
 There are       73 alpha and       73 beta electrons
 Applying Cartesian multipole field
    Component          Value
    ---------          -----
     (2,0,0)        1.00000E-11
     (0,2,0)        2.00000E-11
     (0,0,2)       -3.00000E-11
 Nucleus-field energy     =    -0.0000000222 hartrees
 Requested basis set is 6-311++G(d,p)
 There are 154 shells and 426 basis functions
 A cutoff of  1.0D-15 yielded   9493 shell pairs
 There are     77597 function pairs (     83369 Cartesian)
 Smallest overlap matrix eigenvalue = 2.83E-07
 Linear dependence detected in AO basis
 Number of orthogonalized atomic orbitals = 423
 Maximum deviation from orthogonality = 3.118E-10
 Guess from superposition of atomic densities
 Warning:  Energy on first SCF cycle will be non-variational
 SAD guess density has 146.000000 electrons

 -----------------------------------------------------------------------
  General SCF calculation program by
  Eric Jon Sundstrom, Paul Horn, Yuezhi Mao, Dmitri Zuev, Alec White,
  David Stuck, Shaama M.S., Shane Yost, Joonho Lee, David Small,
  Daniel Levine, Susi Lehtola, Hugh Burton, Evgeny Epifanovsky,
  Bang C. Huynh
 -----------------------------------------------------------------------
 Exchange:     0.2000 Hartree-Fock + 0.0800 Slater + 0.7200 B88
 Correlation:  0.1900 VWN1RPA + 0.8100 LYP
 Using SG-1 standard quadrature grid
 using 6 threads for integral computing
 -------------------------------------------------------
 OpenMP Integral computing Module                
 Release: version 2.0, May 2017, Q-Chem Inc. Pleasanton 
 -------------------------------------------------------
 A restricted SCF calculation will be
 performed using DIIS
 SCF converges when DIIS error is below 1.0e-08
 ---------------------------------------
  Cycle       Energy         DIIS error
 ---------------------------------------
    1   -2305.6448687200      3.02e-02  
    2   -2301.7431409696      2.56e-03  
    3   -2301.6655614419      3.08e-03  
    4   -2301.8925882742      5.33e-04  
    5   -2301.8978292346      2.77e-04  
    6   -2301.8994530669      9.94e-05  
    7   -2301.8996570350      3.11e-05  
    8   -2301.8996767273      1.34e-05  
    9   -2301.8996807935      2.44e-06  
   10   -2301.8996809122      1.01e-06  
   11   -2301.8996809361      2.49e-07  
   12   -2301.8996809375      1.03e-07  
   13   -2301.8996809378      4.27e-08  
   14   -2301.8996809378      1.18e-08  
   15   -2301.8996809377      5.97e-09  Convergence criterion met
 ---------------------------------------
 SCF time:   CPU 565.55s  wall 100.00s 
 SCF   energy in the final basis set =    -2301.8996809377
 Total energy in the final basis set =    -2301.8996809377

 --------------------------------------------------------------

                    Orbital Energies (a.u.)
 --------------------------------------------------------------

 Alpha MOs
 -- Occupied --
********-101.5709-101.5689-101.5630 -10.2686 -10.2652 -10.2638 -10.2552
-10.2254 -10.2180 -10.2163 -10.2150 -10.2021 -10.2020 -10.2007 -10.1972
 -9.4871  -9.4855  -9.4836  -9.4777  -7.2519  -7.2502  -7.2482  -7.2423
 -7.2420  -7.2413  -7.2403  -7.2398  -7.2384  -7.2380  -7.2325  -7.2321
 -0.9422  -0.9145  -0.8971  -0.8761  -0.8537  -0.8418  -0.8010  -0.7642
 -0.7537  -0.7345  -0.6580  -0.6422  -0.6266  -0.6011  -0.5487  -0.5287
 -0.5210  -0.4966  -0.4908  -0.4761  -0.4600  -0.4557  -0.4484  -0.4409
 -0.4203  -0.4177  -0.4020  -0.3898  -0.3812  -0.3804  -0.3631  -0.3497
 -0.3446  -0.3317  -0.3315  -0.3245  -0.3233  -0.2825  -0.2778  -0.2651
 -0.2603
 -- Virtual --
 -0.0552  -0.0484  -0.0396  -0.0349  -0.0256  -0.0139  -0.0029   0.0043
  0.0061   0.0101   0.0145   0.0251   0.0285   0.0353   0.0408   0.0476
  0.0506   0.0556   0.0613   0.0643   0.0708   0.0784   0.0804   0.0884
  0.0912   0.0957   0.0980   0.1005   0.1021   0.1049   0.1102   0.1121
  0.1154   0.1173   0.1180   0.1193   0.1223   0.1248   0.1298   0.1318
  0.1354   0.1386   0.1412   0.1462   0.1472   0.1487   0.1541   0.1590
  0.1660   0.1694   0.1732   0.1782   0.1849   0.1939   0.1982   0.1990
  0.2020   0.2054   0.2138   0.2154   0.2200   0.2256   0.2298   0.2327
  0.2393   0.2428   0.2512   0.2522   0.2548   0.2576   0.2611   0.2657
  0.2688   0.2717   0.2752   0.2780   0.2827   0.2868   0.2905   0.2924
  0.2992   0.3001   0.3036   0.3079   0.3218   0.3317   0.3348   0.3395
  0.3419   0.3519   0.3638   0.3853   0.4194   0.4229   0.4418   0.4444
  0.4486   0.4576   0.4630   0.4720   0.4783   0.4854   0.4900   0.4927
  0.5040   0.5152   0.5188   0.5318   0.5422   0.5473   0.5539   0.5617
  0.5702   0.5736   0.5769   0.5799   0.5849   0.5912   0.6020   0.6163
  0.6203   0.6233   0.6374   0.6484   0.6553   0.6571   0.6633   0.6699
  0.6782   0.6912   0.6962   0.7071   0.7138   0.7173   0.7237   0.7426
  0.7492   0.7534   0.7864   0.7988   0.8033   0.8258   0.8382   0.8424
  0.8431   0.8468   0.8481   0.8514   0.8549   0.8569   0.8587   0.8699
  0.8775   0.8799   0.8832   0.8878   0.8957   0.9022   0.9073   0.9134
  0.9210   0.9336   0.9399   0.9488   0.9506   0.9595   0.9634   0.9712
  0.9804   0.9852   0.9950   1.0009   1.0095   1.0137   1.0262   1.0375
  1.0429   1.0514   1.0913   1.1158   1.1226   1.1560   1.1670   1.1913
  1.2166   1.2226   1.2318   1.2570   1.2695   1.2751   1.2865   1.3072
  1.3102   1.3278   1.3363   1.3633   1.3901   1.4132   1.4250   1.4829
  1.4928   1.4988   1.5377   1.5502   1.5547   1.5601   1.5674   1.5774
  1.5928   1.6203   1.6429   1.6505   1.6639   1.6749   1.6978   1.7308
  1.7344   1.7464   1.7638   1.7743   1.8064   1.8307   1.8427   1.8581
  1.8622   1.8775   1.8905   1.9289   1.9358   1.9417   1.9454   1.9634
  1.9879   2.0104   2.0141   2.0240   2.0399   2.0462   2.0551   2.0909
  2.1257   2.1316   2.1963   2.2175   2.2379   2.2385   2.2653   2.2763
  2.2917   2.2960   2.3119   2.3255   2.3651   2.3791   2.4117   2.4329
  2.4385   2.4474   2.4582   2.4909   2.5105   2.5160   2.5438   2.5519
  2.5787   2.5826   2.6041   2.6100   2.6331   2.6804   2.6907   2.7014
  2.7149   2.7199   2.7417   2.7451   2.7456   2.7671   2.7722   2.7873
  2.7941   2.8165   2.8303   2.8442   2.8516   2.8534   2.8858   2.9064
  2.9936   3.0005   3.0738   3.0959   3.0985   3.1268   3.1464   3.1550
  3.2096   3.2400   3.2835   3.3346   3.3529   3.3865   3.5109   3.5243
  3.5424   3.5651   3.6640   3.7568   3.8175   3.8609   3.9317   4.0261
  4.0736   4.1256   4.1367   4.3459   4.8121   4.8251   9.7639   9.8002
  9.8224   9.8342  23.4104  23.5916  23.8331  23.8887  23.9048  23.9292
 23.9835  24.0304  24.0618  24.0747  24.1263  24.1702  25.7821  25.8651
 25.8715  25.9361  26.0905  26.1478  26.2715  26.3407  26.5085  26.6647
 26.7644  26.8462 215.7556 215.7962 215.8228 215.8411
 --------------------------------------------------------------

          Ground-State Mulliken Net Atomic Charges

     Atom                 Charge (a.u.)
  ----------------------------------------
      1 C                     0.496831
      2 C                    -1.034334
      3 H                     0.230505
      4 C                     0.136810
      5 Cl                    0.586599
      6 C                    -0.032746
      7 Cl                    0.525957
      8 C                    -0.395143
      9 H                     0.231744
     10 C                    -0.896071
     11 Cl                    0.449645
     12 C                     0.765391
     13 C                    -1.022937
     14 Cl                    0.463758
     15 C                    -0.169710
     16 H                     0.204936
     17 C                    -0.333507
     18 H                     0.168418
     19 C                    -0.267890
     20 H                     0.174236
     21 C                    -0.468492
     22 H                     0.186000
  ----------------------------------------
  Sum of atomic charges =     0.000000

 -----------------------------------------------------------------
                    Cartesian Multipole Moments
 -----------------------------------------------------------------
    Charge (ESU x 10^10)
                -0.0000
    Dipole Moment (Debye)
         X       1.8878      Y      -1.3101      Z      -1.7591
       Tot       2.8939
    Quadrupole Moments (Debye-Ang)
        XX    -112.1672     XY      -2.2772     YY    -120.4455
        XZ      -2.7903     YZ       2.6304     ZZ    -122.1412
    Octopole Moments (Debye-Ang^2)
       XXX      63.7737    XXY     -21.7549    XYY      14.1781
       YYY     -97.7243    XXZ     -58.4152    XYZ       1.7722
       YYZ     -29.9138    XZZ      33.1868    YZZ     -37.5876
       ZZZ     -78.8599
    Hexadecapole Moments (Debye-Ang^3)
      XXXX   -3649.3993   XXXY    -118.7097   XXYY    -796.9112
      XYYY    -145.8729   YYYY    -943.3598   XXXZ     789.5295
      XXYZ      49.8171   XYYZ     292.0605   YYYZ     171.0903
      XXZZ   -1065.2058   XYZZ     -68.9221   YYZZ    -618.7769
      XZZZ     901.3000   YZZZ     149.1546   ZZZZ   -2842.5311
 -----------------------------------------------------------------
 Calculating analytic gradient of the SCF energy
 Gradient of SCF Energy
            1           2           3           4           5           6
    1  -0.0001888   0.0001017   0.0000176  -0.0000794   0.0000409   0.0000772
    2  -0.0000723   0.0000304   0.0000289   0.0001001  -0.0000938  -0.0000084
    3   0.0003397  -0.0000164  -0.0000273  -0.0001913   0.0001220  -0.0000749
            7           8           9          10          11          12
    1  -0.0000644  -0.0001305   0.0000162   0.0001692   0.0001307   0.0002916
    2  -0.0000088  -0.0000170  -0.0000215   0.0001354  -0.0001607  -0.0001979
    3   0.0000075   0.0002069  -0.0000307  -0.0004449   0.0001768  -0.0002058
           13          14          15          16          17          18
    1  -0.0001935  -0.0000466  -0.0000159   0.0000075   0.0000712  -0.0000244
    2   0.0002318  -0.0002090  -0.0000677   0.0000382   0.0000342   0.0000152
    3   0.0000995   0.0000629  -0.0000651   0.0000298  -0.0000219  -0.0000077
           19          20          21          22
    1   0.0000707  -0.0000123  -0.0002018  -0.0000366
    2   0.0000215  -0.0000160   0.0002607  -0.0000232
    3  -0.0000326   0.0000012   0.0000923  -0.0000201
 Max gradient component =       4.449E-04
 RMS gradient           =       1.296E-04
 Gradient time:  CPU 163.61 s  wall 27.48 s
 Geometry Optimization Parameters
   NAtoms,    NIC,     NZ,  NCons,   NDum,   NFix, NCnnct, MaxDiis
       22     155      22       0       0       0       0       0

 Cartesian Hessian Update
 Hessian updated using BFGS update
**WARNING** Hereditary positive definiteness endangered
 due to small product of step size times gradient change


** GEOMETRY OPTIMIZATION IN DELOCALIZED INTERNAL COORDINATES **
   Searching for a Minimum

   Optimization Cycle:   9

                       Coordinates (Angstroms)
     ATOM                X               Y               Z
      1  C        -0.0058190204    0.0270702478   -0.0067316843
      2  C        -0.0425907728   -0.3621486433    1.3335567827
      3  H         0.8740598590   -0.6667236802    1.8219730546
      4  C        -1.2280099579   -0.3631436175    2.0618726918
      5  Cl       -1.1879204107   -0.8652122932    3.7343857838
      6  C        -2.4171028174    0.0342812299    1.4444224322
      7  Cl       -3.9355632278    0.0527155592    2.3050040425
      8  C        -2.4036123905    0.4265426812    0.1095724014
      9  H        -3.3225090741    0.7344125867   -0.3695663293
     10  C        -1.2093932578    0.4209191832   -0.6019727356
     11  Cl       -1.2453612847    0.9295495731   -2.2802987795
     12  C         1.2840367638   -0.0073549410   -0.7560160290
     13  C         2.2080091932    1.0418905050   -0.7015779886
     14  Cl        1.8634889462    2.4703712400    0.2666454440
     15  C         3.4104620752    0.9914846677   -1.4022975210
     16  H         4.1010824480    1.8226422043   -1.3375593831
     17  C         3.7053070438   -0.1261226305   -2.1769549485
     18  H         4.6400139477   -0.1655802067   -2.7241444007
     19  C         2.8026104391   -1.1853013216   -2.2464356092
     20  H         3.0281755531   -2.0579097785   -2.8481158070
     21  C         1.6051624705   -1.1204940016   -1.5416460270
     22  H         0.8969150529   -1.9393588850   -1.5966622715
   Point Group: c1    Number of degrees of freedom:    60


   Energy is  -2301.899680938

 Hessian updated using BFGS update
**WARNING** Hereditary positive definiteness endangered
 due to small product of step size times gradient change

 60 Hessian modes will be used to form the next step
  Hessian Eigenvalues:
    -0.000899    0.011339    0.019944    0.021438    0.023250    0.023647
     0.023733    0.023820    0.024008    0.024037    0.024085    0.024102
     0.024119    0.024135    0.024142    0.024171    0.024432    0.025402
     0.027716    0.150214    0.159533    0.159975    0.160007    0.160090
     0.161139    0.175952    0.220030    0.226916    0.231087    0.238378
     0.243662    0.247241    0.249637    0.250524    0.251697    0.255820
     0.271779    0.300158    0.300752    0.301161    0.304812    0.345433
     0.355998    0.356605    0.356693    0.356727    0.357086    0.358397
     0.420568    0.430067    0.434903    0.442574    0.464314    0.471010
     0.474621    0.475563    0.478913    0.481971    0.483358    0.489597
**WARNING** Hessian does not have the desired local structure

 Minimum search - taking simple RFO step
 Searching for Lamda that Minimizes Along All modes
 Value Taken    Lamda =  -0.00098912
 Calculated Step too Large.  Step scaled by  0.091482
 Step Taken.  Stepsize is  0.300000

                             Maximum     Tolerance    Cnvgd?
         Gradient           0.000647      0.000300      NO
         Displacement       0.265573      0.001200      NO
         Energy change     -0.000025      0.000001      NO


 New Cartesian Coordinates Obtained by Inverse Iteration

 Displacement from previous Coordinates is:  1.061205
 ----------------------------------------------------------------
             Standard Nuclear Orientation (Angstroms)
    I     Atom           X                Y                Z
 ----------------------------------------------------------------
    1      C      -0.0083060174     0.0269344032    -0.0103677378
    2      C      -0.0578939257    -0.4420392446     1.3038283197
    3      H       0.8476751144    -0.8081217008     1.7708916380
    4      C      -1.2423981894    -0.4442915136     2.0346450576
    5      Cl     -1.2213813430    -1.0385320059     3.6765289470
    6      C      -2.4142474463     0.0360751973     1.4470508900
    7      Cl     -3.9274594312     0.0623756418     2.3175465123
    8      C      -2.3875713329     0.5085806841     0.1385069795
    9      H      -3.2949910060     0.8804362489    -0.3167878473
   10      C      -1.1965962009     0.4995698260    -0.5772812684
   11      Cl     -1.2137195733     1.1105665187    -2.2217719910
   12      C       1.2819500211    -0.0082732973    -0.7603266263
   13      C       2.1649325592     1.0752474141    -0.7764767112
   14      Cl      1.7629037158     2.5505082843     0.0946358009
   15      C       3.3697093738     1.0240359659    -1.4725068717
   16      H       4.0282064639     1.8831278547    -1.4636103970
   17      C       3.7081189461    -0.1299258155    -2.1720392297
   18      H       4.6438306095    -0.1707874686    -2.7172355097
   19      C       2.8473861583    -1.2254394656    -2.1679192750
   20      H       3.1082603491    -2.1264811448    -2.7106669775
   21      C       1.6480788204    -1.1607916503    -1.4663450279
   22      H       0.9749539129    -2.0102450532    -1.4628455561
 ----------------------------------------------------------------
 Nuclear Repulsion Energy =        1468.06804940 hartrees
 There are       73 alpha and       73 beta electrons
 Applying Cartesian multipole field
    Component          Value
    ---------          -----
     (2,0,0)        1.00000E-11
     (0,2,0)        2.00000E-11
     (0,0,2)       -3.00000E-11
 Nucleus-field energy     =    -0.0000000191 hartrees
 Requested basis set is 6-311++G(d,p)
 There are 154 shells and 426 basis functions
 A cutoff of  1.0D-15 yielded   9501 shell pairs
 There are     77701 function pairs (     83497 Cartesian)
 Smallest overlap matrix eigenvalue = 2.76E-07
 Linear dependence detected in AO basis
 Number of orthogonalized atomic orbitals = 423
 Maximum deviation from orthogonality = 4.463E-10
 Guess from superposition of atomic densities
 Warning:  Energy on first SCF cycle will be non-variational
 SAD guess density has 146.000000 electrons

 -----------------------------------------------------------------------
  General SCF calculation program by
  Eric Jon Sundstrom, Paul Horn, Yuezhi Mao, Dmitri Zuev, Alec White,
  David Stuck, Shaama M.S., Shane Yost, Joonho Lee, David Small,
  Daniel Levine, Susi Lehtola, Hugh Burton, Evgeny Epifanovsky,
  Bang C. Huynh
 -----------------------------------------------------------------------
 Exchange:     0.2000 Hartree-Fock + 0.0800 Slater + 0.7200 B88
 Correlation:  0.1900 VWN1RPA + 0.8100 LYP
 Using SG-1 standard quadrature grid
 using 6 threads for integral computing
 -------------------------------------------------------
 OpenMP Integral computing Module                
 Release: version 2.0, May 2017, Q-Chem Inc. Pleasanton 
 -------------------------------------------------------
 A restricted SCF calculation will be
 performed using DIIS
 SCF converges when DIIS error is below 1.0e-08
 ---------------------------------------
  Cycle       Energy         DIIS error
 ---------------------------------------
    1   -2305.6476743793      3.02e-02  
    2   -2301.7434455446      2.56e-03  
    3   -2301.6661941927      3.08e-03  
    4   -2301.8926752118      5.32e-04  
    5   -2301.8979520844      2.74e-04  
    6   -2301.8995420637      9.89e-05  
    7   -2301.8997448203      3.03e-05  
    8   -2301.8997631671      1.36e-05  
    9   -2301.8997673765      2.42e-06  
   10   -2301.8997674929      9.93e-07  
   11   -2301.8997675161      2.37e-07  
   12   -2301.8997675172      9.11e-08  
   13   -2301.8997675175      4.03e-08  
   14   -2301.8997675175      9.73e-09  Convergence criterion met
 ---------------------------------------
 SCF time:   CPU 533.45s  wall 94.00s 
 SCF   energy in the final basis set =    -2301.8997675175
 Total energy in the final basis set =    -2301.8997675175

 --------------------------------------------------------------

                    Orbital Energies (a.u.)
 --------------------------------------------------------------

 Alpha MOs
 -- Occupied --
********-101.5711-101.5685-101.5626 -10.2684 -10.2651 -10.2636 -10.2549
-10.2253 -10.2179 -10.2162 -10.2152 -10.2021 -10.2020 -10.2006 -10.1973
 -9.4869  -9.4856  -9.4831  -9.4773  -7.2518  -7.2504  -7.2478  -7.2419
 -7.2418  -7.2411  -7.2404  -7.2400  -7.2379  -7.2375  -7.2321  -7.2317
 -0.9423  -0.9146  -0.8966  -0.8760  -0.8537  -0.8417  -0.8010  -0.7641
 -0.7538  -0.7346  -0.6585  -0.6411  -0.6276  -0.6008  -0.5487  -0.5287
 -0.5210  -0.4967  -0.4907  -0.4760  -0.4600  -0.4556  -0.4483  -0.4410
 -0.4202  -0.4180  -0.4017  -0.3902  -0.3811  -0.3798  -0.3629  -0.3493
 -0.3448  -0.3313  -0.3302  -0.3246  -0.3233  -0.2810  -0.2796  -0.2651
 -0.2603
 -- Virtual --
 -0.0550  -0.0478  -0.0405  -0.0347  -0.0256  -0.0139  -0.0029   0.0050
  0.0058   0.0102   0.0142   0.0250   0.0287   0.0352   0.0408   0.0478
  0.0510   0.0547   0.0615   0.0646   0.0706   0.0787   0.0804   0.0889
  0.0903   0.0957   0.0979   0.1009   0.1025   0.1045   0.1101   0.1123
  0.1158   0.1173   0.1186   0.1193   0.1219   0.1252   0.1292   0.1330
  0.1341   0.1384   0.1428   0.1464   0.1472   0.1492   0.1535   0.1604
  0.1660   0.1701   0.1730   0.1781   0.1843   0.1934   0.1980   0.1989
  0.2026   0.2051   0.2123   0.2170   0.2206   0.2258   0.2297   0.2335
  0.2394   0.2431   0.2523   0.2535   0.2550   0.2566   0.2609   0.2652
  0.2680   0.2721   0.2738   0.2774   0.2849   0.2879   0.2921   0.2929
  0.2993   0.3002   0.3016   0.3091   0.3196   0.3325   0.3353   0.3419
  0.3439   0.3515   0.3656   0.3863   0.4199   0.4258   0.4398   0.4477
  0.4499   0.4564   0.4612   0.4716   0.4803   0.4825   0.4901   0.4997
  0.5050   0.5151   0.5195   0.5318   0.5403   0.5501   0.5520   0.5655
  0.5722   0.5754   0.5771   0.5807   0.5826   0.5911   0.6017   0.6170
  0.6203   0.6239   0.6392   0.6477   0.6531   0.6563   0.6625   0.6678
  0.6785   0.6931   0.6980   0.7043   0.7144   0.7166   0.7242   0.7410
  0.7499   0.7568   0.7883   0.7976   0.8031   0.8248   0.8364   0.8390
  0.8460   0.8468   0.8482   0.8507   0.8514   0.8556   0.8586   0.8707
  0.8764   0.8805   0.8848   0.8885   0.8932   0.9041   0.9086   0.9119
  0.9198   0.9321   0.9443   0.9499   0.9549   0.9594   0.9637   0.9709
  0.9824   0.9860   0.9953   0.9972   1.0078   1.0188   1.0228   1.0361
  1.0437   1.0502   1.0902   1.1196   1.1320   1.1504   1.1670   1.1914
  1.2197   1.2245   1.2352   1.2577   1.2690   1.2733   1.2838   1.3062
  1.3131   1.3335   1.3400   1.3622   1.3949   1.4085   1.4319   1.4831
  1.4936   1.4973   1.5347   1.5507   1.5549   1.5617   1.5665   1.5781
  1.5921   1.6195   1.6443   1.6498   1.6644   1.6754   1.6982   1.7304
  1.7320   1.7485   1.7702   1.7748   1.8151   1.8239   1.8410   1.8577
  1.8611   1.8751   1.8906   1.9285   1.9381   1.9392   1.9454   1.9638
  1.9895   2.0095   2.0147   2.0264   2.0396   2.0463   2.0617   2.0894
  2.1248   2.1357   2.1969   2.2173   2.2376   2.2389   2.2652   2.2742
  2.2910   2.2995   2.3130   2.3201   2.3663   2.3778   2.4131   2.4320
  2.4396   2.4441   2.4627   2.4932   2.5047   2.5282   2.5424   2.5532
  2.5795   2.5830   2.6037   2.6107   2.6300   2.6810   2.6902   2.7024
  2.7147   2.7201   2.7263   2.7437   2.7481   2.7638   2.7734   2.7861
  2.7936   2.8160   2.8367   2.8401   2.8508   2.8532   2.8905   2.9068
  2.9939   3.0006   3.0746   3.0986   3.0998   3.1265   3.1443   3.1568
  3.2123   3.2402   3.2876   3.3345   3.3541   3.3876   3.5102   3.5247
  3.5456   3.5679   3.6632   3.7577   3.8187   3.8606   3.9330   4.0263
  4.0737   4.1256   4.1366   4.3446   4.8135   4.8238   9.7637   9.8012
  9.8250   9.8405  23.4117  23.5921  23.8333  23.8907  23.9058  23.9315
 23.9843  24.0301  24.0627  24.0751  24.1274  24.1708  25.7824  25.8536
 25.8654  25.9564  26.0911  26.1428  26.2758  26.3554  26.5123  26.6589
 26.7721  26.8510 215.7552 215.7976 215.8304 215.8429
 --------------------------------------------------------------

          Ground-State Mulliken Net Atomic Charges

     Atom                 Charge (a.u.)
  ----------------------------------------
      1 C                     0.497792
      2 C                    -1.007395
      3 H                     0.227472
      4 C                     0.122606
      5 Cl                    0.582546
      6 C                    -0.019662
      7 Cl                    0.524207
      8 C                    -0.361541
      9 H                     0.230732
     10 C                    -0.891276
     11 Cl                    0.425078
     12 C                     0.784762
     13 C                    -1.110308
     14 Cl                    0.448128
     15 C                    -0.194589
     16 H                     0.205923
     17 C                    -0.323598
     18 H                     0.167630
     19 C                    -0.268860
     20 H                     0.174971
     21 C                    -0.398189
     22 H                     0.183572
  ----------------------------------------
  Sum of atomic charges =     0.000000

 -----------------------------------------------------------------
                    Cartesian Multipole Moments
 -----------------------------------------------------------------
    Charge (ESU x 10^10)
                 0.0000
    Dipole Moment (Debye)
         X       1.9376      Y      -1.3359      Z      -1.6817
       Tot       2.8926
    Quadrupole Moments (Debye-Ang)
        XX    -112.1709     XY      -2.6958     YY    -120.0895
        XZ      -2.9114     YZ       2.4955     ZZ    -122.4378
    Octopole Moments (Debye-Ang^2)
       XXX      67.2638    XXY     -22.7418    XYY      16.1491
       YYY    -101.6401    XXZ     -56.9116    XYZ       1.2585
       YYZ     -28.1450    XZZ      33.9309    YZZ     -37.4347
       ZZZ     -71.8216
    Hexadecapole Moments (Debye-Ang^3)
      XXXX   -3619.7746   XXXY    -113.3237   XXYY    -803.4888
      XYYY    -137.0734   YYYY   -1048.0429   XXXZ     812.2628
      XXYZ      69.9511   XYYZ     298.7834   YYYZ     231.1560
      XXZZ   -1045.3751   XYZZ     -62.1801   YYZZ    -623.9268
      XZZZ     928.7608   YZZZ     202.2511   ZZZZ   -2778.9307
 -----------------------------------------------------------------
 Calculating analytic gradient of the SCF energy
 Gradient of SCF Energy
            1           2           3           4           5           6
    1  -0.0009012   0.0001047   0.0001256  -0.0007384  -0.0003383   0.0007981
    2   0.0002666   0.0004650  -0.0000159  -0.0003232   0.0002810  -0.0002094
    3   0.0000409   0.0000351   0.0000422  -0.0003130   0.0000294  -0.0001328
            7           8           9          10          11          12
    1   0.0000814   0.0004527  -0.0000095   0.0000789   0.0001269   0.0011037
    2  -0.0001095   0.0000485  -0.0000049  -0.0005470   0.0002324   0.0009908
    3   0.0004778   0.0003509   0.0000011  -0.0002534  -0.0001304  -0.0003998
           13          14          15          16          17          18
    1  -0.0004648  -0.0002443  -0.0001142  -0.0000256   0.0001092  -0.0000825
    2  -0.0009004   0.0000457  -0.0003920  -0.0000209   0.0001668  -0.0000995
    3   0.0001474   0.0001472   0.0000749  -0.0000455  -0.0001312  -0.0000154
           19          20          21          22
    1  -0.0002048   0.0001215  -0.0002488   0.0002694
    2   0.0002425   0.0000136  -0.0000907  -0.0000393
    3   0.0002691  -0.0000748  -0.0001805   0.0000607
 Max gradient component =       1.104E-03
 RMS gradient           =       3.464E-04
 Gradient time:  CPU 163.14 s  wall 27.40 s
 Geometry Optimization Parameters
   NAtoms,    NIC,     NZ,  NCons,   NDum,   NFix, NCnnct, MaxDiis
       22     155      22       0       0       0       0       0

 Cartesian Hessian Update
 Hessian updated using BFGS update


** GEOMETRY OPTIMIZATION IN DELOCALIZED INTERNAL COORDINATES **
   Searching for a Minimum

   Optimization Cycle:  10

                       Coordinates (Angstroms)
     ATOM                X               Y               Z
      1  C        -0.0083060174    0.0269344032   -0.0103677378
      2  C        -0.0578939257   -0.4420392446    1.3038283197
      3  H         0.8476751144   -0.8081217008    1.7708916380
      4  C        -1.2423981894   -0.4442915136    2.0346450576
      5  Cl       -1.2213813430   -1.0385320059    3.6765289470
      6  C        -2.4142474463    0.0360751973    1.4470508900
      7  Cl       -3.9274594312    0.0623756418    2.3175465123
      8  C        -2.3875713329    0.5085806841    0.1385069795
      9  H        -3.2949910060    0.8804362489   -0.3167878473
     10  C        -1.1965962009    0.4995698260   -0.5772812684
     11  Cl       -1.2137195733    1.1105665187   -2.2217719910
     12  C         1.2819500211   -0.0082732973   -0.7603266263
     13  C         2.1649325592    1.0752474141   -0.7764767112
     14  Cl        1.7629037158    2.5505082843    0.0946358009
     15  C         3.3697093738    1.0240359659   -1.4725068717
     16  H         4.0282064639    1.8831278547   -1.4636103970
     17  C         3.7081189461   -0.1299258155   -2.1720392297
     18  H         4.6438306095   -0.1707874686   -2.7172355097
     19  C         2.8473861583   -1.2254394656   -2.1679192750
     20  H         3.1082603491   -2.1264811448   -2.7106669775
     21  C         1.6480788204   -1.1607916503   -1.4663450279
     22  H         0.9749539129   -2.0102450532   -1.4628455561
   Point Group: c1    Number of degrees of freedom:    60


   Energy is  -2301.899767518

 Hessian updated using BFGS update

 60 Hessian modes will be used to form the next step
  Hessian Eigenvalues:
     0.000172    0.015378    0.020193    0.022129    0.023253    0.023678
     0.023768    0.023928    0.024037    0.024084    0.024090    0.024103
     0.024119    0.024140    0.024156    0.024211    0.024858    0.027696
     0.032587    0.156442    0.159572    0.160006    0.160018    0.160669
     0.161924    0.182803    0.221173    0.227128    0.231263    0.240475
     0.245533    0.249612    0.249764    0.251640    0.255503    0.271712
     0.283817    0.300740    0.300872    0.304238    0.311837    0.349387
     0.356497    0.356693    0.356711    0.357047    0.357627    0.358896
     0.426614    0.430091    0.439421    0.447789    0.468395    0.471139
     0.474706    0.475682    0.479275    0.483329    0.488582    0.541817

 Minimum search - taking simple RFO step
 Searching for Lamda that Minimizes Along All modes
 Value Taken    Lamda =  -0.00016332
 Calculated Step too Large.  Step scaled by  0.463028
 Step Taken.  Stepsize is  0.300000

                             Maximum     Tolerance    Cnvgd?
         Gradient           0.001242      0.000300      NO
         Displacement       0.262867      0.001200      NO
         Energy change     -0.000087      0.000001      NO


 New Cartesian Coordinates Obtained by Inverse Iteration

 Displacement from previous Coordinates is:  1.045384
 ----------------------------------------------------------------
             Standard Nuclear Orientation (Angstroms)
    I     Atom           X                Y                Z
 ----------------------------------------------------------------
    1      C      -0.0078082223     0.0245372713    -0.0088111880
    2      C      -0.0767896776    -0.5207034668     1.2743646755
    3      H       0.8131293972    -0.9495202171     1.7177288803
    4      C      -1.2612108116    -0.5185704336     2.0064058721
    5      Cl     -1.2638694976    -1.2081942921     3.6106522652
    6      C      -2.4120642893     0.0426960964     1.4504173244
    7      Cl     -3.9242136336     0.0768470812     2.3227581401
    8      C      -2.3661057707     0.5895229109     0.1713716748
    9      H      -3.2585719822     1.0211490882    -0.2602225750
   10      C      -1.1763731607     0.5754058937    -0.5454544534
   11      Cl     -1.1688820232     1.2722883766    -2.1551409776
   12      C       1.2825209849    -0.0125818876    -0.7592749198
   13      C       2.1218243099     1.1016142575    -0.8510195870
   14      Cl      1.6628325369     2.6123250238    -0.0748550112
   15      C       3.3260814399     1.0524687690    -1.5473184843
   16      H       3.9506032922     1.9351763502    -1.5968514660
   17      C       3.7083070242    -0.1308301848    -2.1716131448
   18      H       4.6432625072    -0.1704455813    -2.7181915688
   19      C       2.8924924680    -1.2570816734    -2.0904252289
   20      H       3.1875383170    -2.1804715874    -2.5750222770
   21      C       1.6934852571    -1.1946437095    -1.3872403113
   22      H       1.0552531125    -2.0684584062    -1.3248045207
 ----------------------------------------------------------------
 Nuclear Repulsion Energy =        1470.35969770 hartrees
 There are       73 alpha and       73 beta electrons
 Applying Cartesian multipole field
    Component          Value
    ---------          -----
     (2,0,0)        1.00000E-11
     (0,2,0)        2.00000E-11
     (0,0,2)       -3.00000E-11
 Nucleus-field energy     =    -0.0000000160 hartrees
 Requested basis set is 6-311++G(d,p)
 There are 154 shells and 426 basis functions
 A cutoff of  1.0D-15 yielded   9499 shell pairs
 There are     77656 function pairs (     83452 Cartesian)
 Smallest overlap matrix eigenvalue = 2.93E-07
 Linear dependence detected in AO basis
 Number of orthogonalized atomic orbitals = 423
 Maximum deviation from orthogonality = 3.645E-10
 Guess from superposition of atomic densities
 Warning:  Energy on first SCF cycle will be non-variational
 SAD guess density has 146.000000 electrons

 -----------------------------------------------------------------------
  General SCF calculation program by
  Eric Jon Sundstrom, Paul Horn, Yuezhi Mao, Dmitri Zuev, Alec White,
  David Stuck, Shaama M.S., Shane Yost, Joonho Lee, David Small,
  Daniel Levine, Susi Lehtola, Hugh Burton, Evgeny Epifanovsky,
  Bang C. Huynh
 -----------------------------------------------------------------------
 Exchange:     0.2000 Hartree-Fock + 0.0800 Slater + 0.7200 B88
 Correlation:  0.1900 VWN1RPA + 0.8100 LYP
 Using SG-1 standard quadrature grid
 using 6 threads for integral computing
 -------------------------------------------------------
 OpenMP Integral computing Module                
 Release: version 2.0, May 2017, Q-Chem Inc. Pleasanton 
 -------------------------------------------------------
 A restricted SCF calculation will be
 performed using DIIS
 SCF converges when DIIS error is below 1.0e-08
 ---------------------------------------
  Cycle       Energy         DIIS error
 ---------------------------------------
    1   -2305.6503769116      3.02e-02  
    2   -2301.7436294666      2.56e-03  
    3   -2301.6661443863      3.08e-03  
    4   -2301.8926342124      5.33e-04  
    5   -2301.8979704637      2.71e-04  
    6   -2301.8995346175      9.79e-05  
    7   -2301.8997348622      2.91e-05  
    8   -2301.8997512635      1.38e-05  
    9   -2301.8997556176      2.41e-06  
   10   -2301.8997557335      9.90e-07  
   11   -2301.8997557565      2.37e-07  
   12   -2301.8997557575      8.85e-08  
   13   -2301.8997557577      4.01e-08  
   14   -2301.8997557577      9.47e-09  Convergence criterion met
 ---------------------------------------
 SCF time:   CPU 534.21s  wall 94.00s 
 SCF   energy in the final basis set =    -2301.8997557577
 Total energy in the final basis set =    -2301.8997557577

 --------------------------------------------------------------

                    Orbital Energies (a.u.)
 --------------------------------------------------------------

 Alpha MOs
 -- Occupied --
********-101.5713-101.5678-101.5620 -10.2684 -10.2652 -10.2634 -10.2547
-10.2254 -10.2180 -10.2161 -10.2153 -10.2024 -10.2019 -10.2006 -10.1974
 -9.4869  -9.4858  -9.4825  -9.4768  -7.2517  -7.2506  -7.2472  -7.2417
 -7.2414  -7.2411  -7.2406  -7.2401  -7.2373  -7.2370  -7.2316  -7.2312
 -0.9423  -0.9148  -0.8961  -0.8760  -0.8539  -0.8415  -0.8010  -0.7639
 -0.7539  -0.7346  -0.6590  -0.6401  -0.6283  -0.6005  -0.5487  -0.5287
 -0.5208  -0.4963  -0.4909  -0.4759  -0.4600  -0.4557  -0.4483  -0.4410
 -0.4200  -0.4183  -0.4017  -0.3907  -0.3815  -0.3793  -0.3629  -0.3492
 -0.3447  -0.3308  -0.3284  -0.3251  -0.3235  -0.2837  -0.2783  -0.2650
 -0.2594
 -- Virtual --
 -0.0549  -0.0508  -0.0373  -0.0349  -0.0253  -0.0140  -0.0028   0.0051
  0.0062   0.0105   0.0141   0.0251   0.0288   0.0352   0.0409   0.0479
  0.0502   0.0547   0.0624   0.0651   0.0707   0.0785   0.0806   0.0872
  0.0917   0.0958   0.0979   0.1012   0.1035   0.1047   0.1099   0.1125
  0.1157   0.1175   0.1193   0.1194   0.1218   0.1258   0.1282   0.1325
  0.1341   0.1378   0.1437   0.1466   0.1478   0.1500   0.1536   0.1622
  0.1661   0.1706   0.1723   0.1783   0.1848   0.1921   0.1970   0.1987
  0.2028   0.2063   0.2122   0.2170   0.2238   0.2266   0.2289   0.2376
  0.2396   0.2438   0.2519   0.2524   0.2555   0.2581   0.2607   0.2631
  0.2693   0.2709   0.2763   0.2771   0.2868   0.2878   0.2908   0.2930
  0.2986   0.2991   0.3036   0.3113   0.3182   0.3287   0.3325   0.3389
  0.3447   0.3521   0.3621   0.3843   0.4191   0.4261   0.4381   0.4473
  0.4477   0.4571   0.4631   0.4727   0.4802   0.4817   0.4895   0.5032
  0.5126   0.5134   0.5196   0.5318   0.5397   0.5490   0.5537   0.5609
  0.5673   0.5773   0.5789   0.5820   0.5840   0.5945   0.6019   0.6155
  0.6194   0.6244   0.6400   0.6422   0.6495   0.6573   0.6631   0.6688
  0.6774   0.6955   0.7010   0.7021   0.7086   0.7160   0.7198   0.7369
  0.7427   0.7604   0.7903   0.7987   0.8044   0.8187   0.8321   0.8393
  0.8416   0.8456   0.8478   0.8497   0.8552   0.8565   0.8595   0.8684
  0.8785   0.8832   0.8856   0.8890   0.8903   0.9067   0.9079   0.9120
  0.9180   0.9304   0.9401   0.9486   0.9540   0.9600   0.9676   0.9768
  0.9817   0.9860   0.9920   0.9963   1.0031   1.0152   1.0253   1.0353
  1.0457   1.0515   1.0863   1.1182   1.1415   1.1486   1.1599   1.1846
  1.2205   1.2254   1.2373   1.2560   1.2583   1.2749   1.2841   1.2995
  1.3131   1.3276   1.3361   1.3610   1.3926   1.4098   1.4384   1.4830
  1.4976   1.4990   1.5303   1.5496   1.5552   1.5602   1.5731   1.5791
  1.5872   1.6149   1.6457   1.6478   1.6608   1.6765   1.6977   1.7260
  1.7317   1.7477   1.7577   1.7769   1.8150   1.8309   1.8445   1.8569
  1.8604   1.8755   1.8928   1.9264   1.9364   1.9400   1.9454   1.9629
  1.9899   2.0046   2.0147   2.0255   2.0340   2.0446   2.0621   2.0871
  2.1240   2.1352   2.1971   2.2190   2.2373   2.2388   2.2685   2.2843
  2.2889   2.3022   2.3095   2.3206   2.3635   2.3762   2.4139   2.4332
  2.4390   2.4440   2.4666   2.4960   2.4983   2.5312   2.5475   2.5571
  2.5781   2.5839   2.6054   2.6103   2.6329   2.6767   2.6896   2.7016
  2.7154   2.7189   2.7254   2.7449   2.7482   2.7668   2.7757   2.7870
  2.7938   2.8144   2.8358   2.8445   2.8501   2.8565   2.8845   2.9086
  2.9928   3.0006   3.0726   3.0948   3.0957   3.1285   3.1445   3.1588
  3.2143   3.2346   3.2783   3.3361   3.3525   3.3859   3.5056   3.5195
  3.5450   3.5630   3.6609   3.7541   3.8200   3.8583   3.9292   4.0261
  4.0725   4.1247   4.1367   4.3502   4.8111   4.8277   9.7625   9.8005
  9.8115   9.8422  23.4075  23.5908  23.8340  23.8908  23.9070  23.9316
 23.9838  24.0295  24.0622  24.0744  24.1258  24.1699  25.7826  25.8651
 25.8800  25.9661  26.0898  26.1447  26.2727  26.3714  26.5127  26.6758
 26.7723  26.8333 215.7540 215.7968 215.8129 215.8469
 --------------------------------------------------------------

          Ground-State Mulliken Net Atomic Charges

     Atom                 Charge (a.u.)
  ----------------------------------------
      1 C                     0.386525
      2 C                    -1.032355
      3 H                     0.224934
      4 C                     0.176043
      5 Cl                    0.579170
      6 C                    -0.001200
      7 Cl                    0.516586
      8 C                    -0.421761
      9 H                     0.224899
     10 C                    -0.810823
     11 Cl                    0.421273
     12 C                     0.816432
     13 C                    -1.087666
     14 Cl                    0.435475
     15 C                    -0.206918
     16 H                     0.203814
     17 C                    -0.354570
     18 H                     0.165891
     19 C                    -0.250193
     20 H                     0.176090
     21 C                    -0.344192
     22 H                     0.182547
  ----------------------------------------
  Sum of atomic charges =     0.000000

 -----------------------------------------------------------------
                    Cartesian Multipole Moments
 -----------------------------------------------------------------
    Charge (ESU x 10^10)
                -0.0000
    Dipole Moment (Debye)
         X       1.9843      Y      -1.3428      Z      -1.6140
       Tot       2.8889
    Quadrupole Moments (Debye-Ang)
        XX    -112.2547     XY      -3.1007     YY    -119.7455
        XZ      -3.0387     YZ       2.3062     ZZ    -122.6810
    Octopole Moments (Debye-Ang^2)
       XXX      70.4173    XXY     -23.5431    XYY      17.9913
       YYY    -104.5227    XXZ     -55.4057    XYZ       0.5821
       YYZ     -26.1951    XZZ      34.8443    YZZ     -36.9163
       ZZZ     -65.3794
    Hexadecapole Moments (Debye-Ang^3)
      XXXX   -3593.5776   XXXY    -108.2338   XXYY    -810.5008
      XYYY    -128.9837   YYYY   -1151.2486   XXXZ     835.5610
      XXYZ      88.5616   XYYZ     305.9586   YYYZ     285.6408
      XXZZ   -1025.8994   XYZZ     -54.6030   YYZZ    -628.8223
      XZZZ     956.1882   YZZZ     252.5435   ZZZZ   -2713.2510
 -----------------------------------------------------------------
 Calculating analytic gradient of the SCF energy
 Gradient of SCF Energy
            1           2           3           4           5           6
    1  -0.0017277   0.0003906   0.0001005  -0.0009120  -0.0002493   0.0008493
    2   0.0004101   0.0006737  -0.0001155  -0.0004290   0.0004160  -0.0000855
    3   0.0005776  -0.0001189   0.0000273  -0.0001958   0.0000863  -0.0002863
            7           8           9          10          11          12
    1   0.0000265   0.0004126  -0.0000171   0.0002638   0.0006648   0.0018651
    2  -0.0001491   0.0000705  -0.0000240  -0.0006372   0.0003790   0.0009214
    3   0.0004667   0.0003314   0.0000545   0.0000996  -0.0001779  -0.0008278
           13          14          15          16          17          18
    1  -0.0003300  -0.0010786   0.0000278  -0.0000288   0.0000386  -0.0000838
    2  -0.0014309   0.0000742  -0.0003873  -0.0000401   0.0002592  -0.0001217
    3   0.0003263  -0.0001419   0.0001356  -0.0000322  -0.0001978  -0.0000090
           19          20          21          22
    1  -0.0000978   0.0001143  -0.0005246   0.0002957
    2   0.0003271  -0.0000040  -0.0000293  -0.0000776
    3   0.0002243  -0.0001415  -0.0002251   0.0000247
 Max gradient component =       1.865E-03
 RMS gradient           =       5.114E-04
 Gradient time:  CPU 163.00 s  wall 27.38 s
 Geometry Optimization Parameters
   NAtoms,    NIC,     NZ,  NCons,   NDum,   NFix, NCnnct, MaxDiis
       22     155      22       0       0       0       0       0

 Cartesian Hessian Update
 Hessian updated using BFGS update


** GEOMETRY OPTIMIZATION IN DELOCALIZED INTERNAL COORDINATES **
   Searching for a Minimum

   Optimization Cycle:  11

                       Coordinates (Angstroms)
     ATOM                X               Y               Z
      1  C        -0.0078082223    0.0245372713   -0.0088111880
      2  C        -0.0767896776   -0.5207034668    1.2743646755
      3  H         0.8131293972   -0.9495202171    1.7177288803
      4  C        -1.2612108116   -0.5185704336    2.0064058721
      5  Cl       -1.2638694976   -1.2081942921    3.6106522652
      6  C        -2.4120642893    0.0426960964    1.4504173244
      7  Cl       -3.9242136336    0.0768470812    2.3227581401
      8  C        -2.3661057707    0.5895229109    0.1713716748
      9  H        -3.2585719822    1.0211490882   -0.2602225750
     10  C        -1.1763731607    0.5754058937   -0.5454544534
     11  Cl       -1.1688820232    1.2722883766   -2.1551409776
     12  C         1.2825209849   -0.0125818876   -0.7592749198
     13  C         2.1218243099    1.1016142575   -0.8510195870
     14  Cl        1.6628325369    2.6123250238   -0.0748550112
     15  C         3.3260814399    1.0524687690   -1.5473184843
     16  H         3.9506032922    1.9351763502   -1.5968514660
     17  C         3.7083070242   -0.1308301848   -2.1716131448
     18  H         4.6432625072   -0.1704455813   -2.7181915688
     19  C         2.8924924680   -1.2570816734   -2.0904252289
     20  H         3.1875383170   -2.1804715874   -2.5750222770
     21  C         1.6934852571   -1.1946437095   -1.3872403113
     22  H         1.0552531125   -2.0684584062   -1.3248045207
   Point Group: c1    Number of degrees of freedom:    60


   Energy is  -2301.899755758

 Hessian updated using BFGS update

 60 Hessian modes will be used to form the next step
  Hessian Eigenvalues:
     0.001457    0.016358    0.020197    0.022515    0.023282    0.023666
     0.023856    0.023996    0.024049    0.024087    0.024100    0.024119
     0.024138    0.024149    0.024199    0.024537    0.024969    0.028885
     0.033041    0.158223    0.159427    0.160002    0.160018    0.160632
     0.161673    0.211472    0.221300    0.227154    0.231672    0.240009
     0.245182    0.249338    0.249895    0.251276    0.257081    0.270322
     0.275029    0.300763    0.300862    0.303877    0.310025    0.349033
     0.356441    0.356693    0.356712    0.356882    0.357272    0.358750
     0.426807    0.429965    0.437433    0.446801    0.467742    0.471153
     0.474795    0.475640    0.479272    0.483905    0.496119    0.503412

 Minimum search - taking simple RFO step
 Searching for Lamda that Minimizes Along All modes
 Value Taken    Lamda =  -0.00014005
 Step Taken.  Stepsize is  0.105378

                             Maximum     Tolerance    Cnvgd?
         Gradient           0.002895      0.000300      NO
         Displacement       0.092705      0.001200      NO
         Energy change      0.000012      0.000001      NO


 New Cartesian Coordinates Obtained by Inverse Iteration

 Displacement from previous Coordinates is:  0.376934
 ----------------------------------------------------------------
             Standard Nuclear Orientation (Angstroms)
    I     Atom           X                Y                Z
 ----------------------------------------------------------------
    1      C      -0.0077731245     0.0383868070    -0.0096042528
    2      C      -0.0683639022    -0.4871028471     1.2826292468
    3      H       0.8282155624    -0.8945807975     1.7322828123
    4      C      -1.2519752561    -0.4940921454     2.0153729485
    5      Cl     -1.2408602084    -1.1665063434     3.6267650222
    6      C      -2.4145233453     0.0346895597     1.4495161191
    7      Cl     -3.9300462675     0.0511929806     2.3158544573
    8      C      -2.3781772276     0.5594892071     0.1609998768
    9      H      -3.2789240083     0.9641837982    -0.2793782166
   10      C      -1.1876556528     0.5572983463    -0.5549266936
   11      Cl     -1.2003912633     1.2202248319    -2.1789629031
   12      C       1.2812328971     0.0005569775    -0.7607045496
   13      C       2.1423536619     1.1012237343    -0.8298345255
   14      Cl      1.7197230742     2.6058910592    -0.0216789842
   15      C       3.3471371266     1.0421461073    -1.5249530755
   16      H       3.9884710043     1.9135903567    -1.5557386269
   17      C       3.7098026600    -0.1367298996    -2.1690546574
   18      H       4.6462439685    -0.1833046188    -2.7126932346
   19      C       2.8730359560    -1.2491488595    -2.1111260782
   20      H       3.1523859689    -2.1693232302    -2.6107070918
   21      C       1.6733839394    -1.1766242495    -1.4105173959
   22      H       1.0181460150    -2.0389310959    -1.3660870787
 ----------------------------------------------------------------
 Nuclear Repulsion Energy =        1468.11416064 hartrees
 There are       73 alpha and       73 beta electrons
 Applying Cartesian multipole field
    Component          Value
    ---------          -----
     (2,0,0)        1.00000E-11
     (0,2,0)        2.00000E-11
     (0,0,2)       -3.00000E-11
 Nucleus-field energy     =    -0.0000000167 hartrees
 Requested basis set is 6-311++G(d,p)
 There are 154 shells and 426 basis functions
 A cutoff of  1.0D-15 yielded   9498 shell pairs
 There are     77687 function pairs (     83489 Cartesian)
 Smallest overlap matrix eigenvalue = 2.85E-07
 Linear dependence detected in AO basis
 Number of orthogonalized atomic orbitals = 423
 Maximum deviation from orthogonality = 4.010E-10
 Guess from superposition of atomic densities
 Warning:  Energy on first SCF cycle will be non-variational
 SAD guess density has 146.000000 electrons

 -----------------------------------------------------------------------
  General SCF calculation program by
  Eric Jon Sundstrom, Paul Horn, Yuezhi Mao, Dmitri Zuev, Alec White,
  David Stuck, Shaama M.S., Shane Yost, Joonho Lee, David Small,
  Daniel Levine, Susi Lehtola, Hugh Burton, Evgeny Epifanovsky,
  Bang C. Huynh
 -----------------------------------------------------------------------
 Exchange:     0.2000 Hartree-Fock + 0.0800 Slater + 0.7200 B88
 Correlation:  0.1900 VWN1RPA + 0.8100 LYP
 Using SG-1 standard quadrature grid
 using 6 threads for integral computing
 -------------------------------------------------------
 OpenMP Integral computing Module                
 Release: version 2.0, May 2017, Q-Chem Inc. Pleasanton 
 -------------------------------------------------------
 A restricted SCF calculation will be
 performed using DIIS
 SCF converges when DIIS error is below 1.0e-08
 ---------------------------------------
  Cycle       Energy         DIIS error
 ---------------------------------------
    1   -2305.6449521111      3.02e-02  
    2   -2301.7436108080      2.56e-03  
    3   -2301.6657362313      3.09e-03  
    4   -2301.8926558010      5.35e-04  
    5   -2301.8980135068      2.73e-04  
    6   -2301.8995983967      9.80e-05  
    7   -2301.8997981655      2.96e-05  
    8   -2301.8998152964      1.38e-05  
    9   -2301.8998196316      2.41e-06  
   10   -2301.8998197472      9.92e-07  
   11   -2301.8998197702      2.36e-07  
   12   -2301.8998197716      8.85e-08  
   13   -2301.8998197718      3.94e-08  
   14   -2301.8998197719      8.89e-09  Convergence criterion met
 ---------------------------------------
 SCF time:   CPU 533.25s  wall 94.00s 
 SCF   energy in the final basis set =    -2301.8998197719
 Total energy in the final basis set =    -2301.8998197719

 --------------------------------------------------------------

                    Orbital Energies (a.u.)
 --------------------------------------------------------------

 Alpha MOs
 -- Occupied --
********-101.5713-101.5681-101.5623 -10.2686 -10.2653 -10.2636 -10.2550
-10.2256 -10.2183 -10.2162 -10.2153 -10.2023 -10.2019 -10.2006 -10.1974
 -9.4870  -9.4859  -9.4828  -9.4770  -7.2519  -7.2507  -7.2475  -7.2419
 -7.2416  -7.2412  -7.2406  -7.2402  -7.2376  -7.2372  -7.2319  -7.2314
 -0.9422  -0.9145  -0.8964  -0.8763  -0.8539  -0.8415  -0.8011  -0.7639
 -0.7538  -0.7345  -0.6588  -0.6404  -0.6282  -0.6007  -0.5487  -0.5287
 -0.5209  -0.4964  -0.4910  -0.4760  -0.4600  -0.4557  -0.4483  -0.4410
 -0.4202  -0.4180  -0.4016  -0.3905  -0.3815  -0.3795  -0.3631  -0.3492
 -0.3447  -0.3310  -0.3292  -0.3251  -0.3237  -0.2826  -0.2789  -0.2650
 -0.2598
 -- Virtual --
 -0.0549  -0.0499  -0.0387  -0.0349  -0.0253  -0.0139  -0.0028   0.0052
  0.0059   0.0103   0.0142   0.0250   0.0286   0.0351   0.0409   0.0478
  0.0504   0.0544   0.0621   0.0650   0.0707   0.0786   0.0805   0.0877
  0.0910   0.0958   0.0979   0.1010   0.1031   0.1046   0.1100   0.1123
  0.1158   0.1172   0.1190   0.1193   0.1218   0.1255   0.1284   0.1329
  0.1338   0.1380   0.1434   0.1464   0.1473   0.1496   0.1532   0.1617
  0.1660   0.1701   0.1727   0.1784   0.1843   0.1924   0.1973   0.1988
  0.2025   0.2060   0.2120   0.2171   0.2224   0.2262   0.2288   0.2361
  0.2396   0.2436   0.2518   0.2532   0.2553   0.2574   0.2607   0.2633
  0.2692   0.2705   0.2752   0.2774   0.2861   0.2880   0.2919   0.2930
  0.2988   0.2994   0.3027   0.3104   0.3187   0.3314   0.3331   0.3402
  0.3444   0.3513   0.3635   0.3850   0.4191   0.4264   0.4383   0.4474
  0.4488   0.4566   0.4623   0.4716   0.4806   0.4818   0.4894   0.5021
  0.5091   0.5139   0.5196   0.5317   0.5395   0.5495   0.5523   0.5642
  0.5684   0.5767   0.5787   0.5807   0.5823   0.5927   0.6012   0.6152
  0.6203   0.6234   0.6390   0.6439   0.6509   0.6571   0.6620   0.6672
  0.6780   0.6943   0.6993   0.7028   0.7124   0.7161   0.7207   0.7389
  0.7444   0.7597   0.7896   0.7981   0.8038   0.8215   0.8333   0.8389
  0.8428   0.8459   0.8476   0.8496   0.8540   0.8558   0.8593   0.8688
  0.8785   0.8822   0.8850   0.8887   0.8923   0.9057   0.9089   0.9116
  0.9184   0.9304   0.9417   0.9489   0.9540   0.9599   0.9674   0.9747
  0.9808   0.9859   0.9935   0.9966   1.0057   1.0158   1.0229   1.0349
  1.0439   1.0510   1.0876   1.1181   1.1399   1.1469   1.1633   1.1860
  1.2216   1.2241   1.2362   1.2574   1.2616   1.2749   1.2841   1.3012
  1.3128   1.3298   1.3364   1.3614   1.3938   1.4087   1.4371   1.4825
  1.4966   1.4974   1.5320   1.5503   1.5547   1.5605   1.5696   1.5780
  1.5888   1.6158   1.6451   1.6484   1.6620   1.6753   1.6974   1.7282
  1.7315   1.7481   1.7603   1.7765   1.8154   1.8264   1.8425   1.8569
  1.8594   1.8751   1.8916   1.9271   1.9368   1.9393   1.9450   1.9633
  1.9896   2.0056   2.0139   2.0255   2.0349   2.0451   2.0637   2.0880
  2.1241   2.1356   2.1972   2.2184   2.2373   2.2388   2.2667   2.2794
  2.2896   2.3013   2.3102   2.3202   2.3646   2.3767   2.4134   2.4327
  2.4389   2.4437   2.4653   2.4948   2.4996   2.5300   2.5444   2.5555
  2.5792   2.5834   2.6043   2.6096   2.6313   2.6778   2.6897   2.7020
  2.7145   2.7189   2.7244   2.7452   2.7482   2.7649   2.7741   2.7865
  2.7935   2.8143   2.8365   2.8444   2.8497   2.8534   2.8871   2.9077
  2.9929   3.0007   3.0730   3.0963   3.0970   3.1269   3.1431   3.1579
  3.2131   3.2361   3.2807   3.3345   3.3524   3.3869   3.5073   3.5216
  3.5446   3.5641   3.6615   3.7551   3.8192   3.8588   3.9301   4.0261
  4.0729   4.1250   4.1362   4.3481   4.8110   4.8253   9.7634   9.8004
  9.8161   9.8404  23.4095  23.5912  23.8331  23.8896  23.9053  23.9299
 23.9832  24.0291  24.0619  24.0740  24.1253  24.1694  25.7822  25.8641
 25.8654  25.9646  26.0870  26.1458  26.2707  26.3684  26.5109  26.6640
 26.7748  26.8418 215.7549 215.7966 215.8192 215.8437
 --------------------------------------------------------------

          Ground-State Mulliken Net Atomic Charges

     Atom                 Charge (a.u.)
  ----------------------------------------
      1 C                     0.435474
      2 C                    -1.025924
      3 H                     0.225923
      4 C                     0.156631
      5 Cl                    0.580051
      6 C                     0.000413
      7 Cl                    0.519616
      8 C                    -0.409071
      9 H                     0.227843
     10 C                    -0.863248
     11 Cl                    0.424699
     12 C                     0.824744
     13 C                    -1.079130
     14 Cl                    0.441978
     15 C                    -0.214896
     16 H                     0.204823
     17 C                    -0.344703
     18 H                     0.166530
     19 C                    -0.255101
     20 H                     0.175935
     21 C                    -0.375653
     22 H                     0.183062
  ----------------------------------------
  Sum of atomic charges =     0.000000

 -----------------------------------------------------------------
                    Cartesian Multipole Moments
 -----------------------------------------------------------------
    Charge (ESU x 10^10)
                -0.0000
    Dipole Moment (Debye)
         X       1.9596      Y      -1.3504      Z      -1.6265
       Tot       2.8826
    Quadrupole Moments (Debye-Ang)
        XX    -112.1809     XY      -2.9920     YY    -119.9186
        XZ      -2.9823     YZ       2.4109     ZZ    -122.6371
    Octopole Moments (Debye-Ang^2)
       XXX      68.9423    XXY     -23.3692    XYY      17.2560
       YYY    -103.4798    XXZ     -55.6829    XYZ       0.8656
       YYZ     -26.5774    XZZ      34.2751    YZZ     -37.0615
       ZZZ     -66.8908
    Hexadecapole Moments (Debye-Ang^3)
      XXXX   -3612.0859   XXXY    -116.4712   XXYY    -811.8010
      XYYY    -138.0632   YYYY   -1124.0236   XXXZ     824.2769
      XXYZ      83.9818   XYYZ     302.6118   YYYZ     272.4830
      XXZZ   -1033.9030   XYZZ     -59.3536   YYZZ    -627.1022
      XZZZ     945.0862   YZZZ     240.0768   ZZZZ   -2729.5009
 -----------------------------------------------------------------
 Calculating analytic gradient of the SCF energy
 Gradient of SCF Energy
            1           2           3           4           5           6
    1  -0.0004788   0.0001898  -0.0000113  -0.0001683   0.0000159   0.0002998
    2   0.0002393   0.0001273  -0.0001058  -0.0002399   0.0001625   0.0000852
    3   0.0001562  -0.0000256   0.0000181   0.0002086  -0.0000408  -0.0002059
            7           8           9          10          11          12
    1  -0.0001171   0.0001614  -0.0000324  -0.0000832  -0.0000717   0.0004471
    2  -0.0000615   0.0000342  -0.0000321  -0.0002880   0.0001124   0.0003978
    3   0.0001044  -0.0000316   0.0000107   0.0001302  -0.0001699  -0.0002349
           13          14          15          16          17          18
    1  -0.0001268  -0.0000632   0.0000467  -0.0000219   0.0000641  -0.0000277
    2  -0.0006197   0.0003229  -0.0000040  -0.0000213   0.0001663  -0.0000740
    3   0.0000807   0.0000105   0.0000696   0.0000053  -0.0000516   0.0000009
           19          20          21          22
    1  -0.0001869   0.0000768  -0.0001078   0.0001955
    2   0.0000450   0.0000178  -0.0002244  -0.0000399
    3   0.0001646  -0.0000815  -0.0001477   0.0000297
 Max gradient component =       6.197E-04
 RMS gradient           =       1.768E-04
 Gradient time:  CPU 163.22 s  wall 27.42 s
 Geometry Optimization Parameters
   NAtoms,    NIC,     NZ,  NCons,   NDum,   NFix, NCnnct, MaxDiis
       22     155      22       0       0       0       0       0

 Cartesian Hessian Update
 Hessian updated using BFGS update


** GEOMETRY OPTIMIZATION IN DELOCALIZED INTERNAL COORDINATES **
   Searching for a Minimum

   Optimization Cycle:  12

                       Coordinates (Angstroms)
     ATOM                X               Y               Z
      1  C        -0.0077731245    0.0383868070   -0.0096042528
      2  C        -0.0683639022   -0.4871028471    1.2826292468
      3  H         0.8282155624   -0.8945807975    1.7322828123
      4  C        -1.2519752561   -0.4940921454    2.0153729485
      5  Cl       -1.2408602084   -1.1665063434    3.6267650222
      6  C        -2.4145233453    0.0346895597    1.4495161191
      7  Cl       -3.9300462675    0.0511929806    2.3158544573
      8  C        -2.3781772276    0.5594892071    0.1609998768
      9  H        -3.2789240083    0.9641837982   -0.2793782166
     10  C        -1.1876556528    0.5572983463   -0.5549266936
     11  Cl       -1.2003912633    1.2202248319   -2.1789629031
     12  C         1.2812328971    0.0005569775   -0.7607045496
     13  C         2.1423536619    1.1012237343   -0.8298345255
     14  Cl        1.7197230742    2.6058910592   -0.0216789842
     15  C         3.3471371266    1.0421461073   -1.5249530755
     16  H         3.9884710043    1.9135903567   -1.5557386269
     17  C         3.7098026600   -0.1367298996   -2.1690546574
     18  H         4.6462439685   -0.1833046188   -2.7126932346
     19  C         2.8730359560   -1.2491488595   -2.1111260782
     20  H         3.1523859689   -2.1693232302   -2.6107070918
     21  C         1.6733839394   -1.1766242495   -1.4105173959
     22  H         1.0181460150   -2.0389310959   -1.3660870787
   Point Group: c1    Number of degrees of freedom:    60


   Energy is  -2301.899819772

 Hessian updated using BFGS update

 60 Hessian modes will be used to form the next step
  Hessian Eigenvalues:
     0.001694    0.016920    0.020152    0.022691    0.023270    0.023660
     0.023798    0.023979    0.024023    0.024088    0.024099    0.024118
     0.024129    0.024154    0.024201    0.024578    0.024722    0.028814
     0.030491    0.158838    0.159482    0.159916    0.160021    0.160333
     0.161295    0.216303    0.219381    0.227291    0.232430    0.240060
     0.245286    0.249195    0.250002    0.250620    0.261328    0.270170
     0.273261    0.300306    0.300935    0.301780    0.307051    0.344669
     0.356252    0.356615    0.356698    0.356714    0.357152    0.358350
     0.425017    0.429986    0.436326    0.446553    0.463759    0.471444
     0.474709    0.475650    0.479268    0.483395    0.492779    0.500805

 Minimum search - taking simple RFO step
 Searching for Lamda that Minimizes Along All modes
 Value Taken    Lamda =  -0.00001331
 Step Taken.  Stepsize is  0.060908

                             Maximum     Tolerance    Cnvgd?
         Gradient           0.000384      0.000300      NO
         Displacement       0.049999      0.001200      NO
         Energy change     -0.000064      0.000001      NO


 New Cartesian Coordinates Obtained by Inverse Iteration

 Displacement from previous Coordinates is:  0.203597
 ----------------------------------------------------------------
             Standard Nuclear Orientation (Angstroms)
    I     Atom           X                Y                Z
 ----------------------------------------------------------------
    1      C      -0.0063593034     0.0408937938    -0.0079343753
    2      C      -0.0717567366    -0.4998071851     1.2776997147
    3      H       0.8220397848    -0.9175103237     1.7233932915
    4      C      -1.2560730221    -0.5084801530     2.0093184869
    5      Cl     -1.2511018406    -1.2048862405     3.6106724319
    6      C      -2.4151337537     0.0339079094     1.4492564572
    7      Cl     -3.9313010669     0.0491565145     2.3139640604
    8      C      -2.3742355529     0.5739055939     0.1670415513
    9      H      -3.2722082685     0.9885159042    -0.2697382463
   10      C      -1.1829922214     0.5732860480    -0.5478146160
   11      Cl     -1.1920018451     1.2500960013    -2.1657371860
   12      C       1.2821059528     0.0025114700    -0.7588556617
   13      C       2.1359291514     1.1083371067    -0.8449894614
   14      Cl      1.7092769594     2.6182779296    -0.0500949185
   15      C       3.3390259347     1.0477183833    -1.5427621653
   16      H       3.9747245063     1.9227619889    -1.5866878786
   17      C       3.7088109641    -0.1378878145    -2.1705754344
   18      H       4.6445296792    -0.1850776863    -2.7154778794
   19      C       2.8804635332    -1.2553727024    -2.0945058808
   20      H       3.1649524625    -2.1810397524    -2.5807035801
   21      C       1.6815799463    -1.1807160756    -1.3925473396
   22      H       1.0311663148    -2.0460610310    -1.3354682519
 ----------------------------------------------------------------
 Nuclear Repulsion Energy =        1468.36530476 hartrees
 There are       73 alpha and       73 beta electrons
 Applying Cartesian multipole field
    Component          Value
    ---------          -----
     (2,0,0)        1.00000E-11
     (0,2,0)        2.00000E-11
     (0,0,2)       -3.00000E-11
 Nucleus-field energy     =    -0.0000000159 hartrees
 Requested basis set is 6-311++G(d,p)
 There are 154 shells and 426 basis functions
 A cutoff of  1.0D-15 yielded   9503 shell pairs
 There are     77727 function pairs (     83539 Cartesian)
 Smallest overlap matrix eigenvalue = 2.88E-07
 Linear dependence detected in AO basis
 Number of orthogonalized atomic orbitals = 423
 Maximum deviation from orthogonality = 7.795E-10
 Guess from superposition of atomic densities
 Warning:  Energy on first SCF cycle will be non-variational
 SAD guess density has 146.000000 electrons

 -----------------------------------------------------------------------
  General SCF calculation program by
  Eric Jon Sundstrom, Paul Horn, Yuezhi Mao, Dmitri Zuev, Alec White,
  David Stuck, Shaama M.S., Shane Yost, Joonho Lee, David Small,
  Daniel Levine, Susi Lehtola, Hugh Burton, Evgeny Epifanovsky,
  Bang C. Huynh
 -----------------------------------------------------------------------
 Exchange:     0.2000 Hartree-Fock + 0.0800 Slater + 0.7200 B88
 Correlation:  0.1900 VWN1RPA + 0.8100 LYP
 Using SG-1 standard quadrature grid
 using 6 threads for integral computing
 -------------------------------------------------------
 OpenMP Integral computing Module                
 Release: version 2.0, May 2017, Q-Chem Inc. Pleasanton 
 -------------------------------------------------------
 A restricted SCF calculation will be
 performed using DIIS
 SCF converges when DIIS error is below 1.0e-08
 ---------------------------------------
  Cycle       Energy         DIIS error
 ---------------------------------------
    1   -2305.6460982483      3.02e-02  
    2   -2301.7435902877      2.56e-03  
    3   -2301.6654095709      3.09e-03  
    4   -2301.8926367346      5.36e-04  
    5   -2301.8980223849      2.73e-04  
    6   -2301.8996092097      9.77e-05  
    7   -2301.8998080164      2.93e-05  
    8   -2301.8998247647      1.38e-05  
    9   -2301.8998291366      2.41e-06  
   10   -2301.8998292519      9.93e-07  
   11   -2301.8998292751      2.37e-07  
   12   -2301.8998292765      8.89e-08  
   13   -2301.8998292765      3.98e-08  
   14   -2301.8998292765      9.26e-09  Convergence criterion met
 ---------------------------------------
 SCF time:   CPU 533.97s  wall 94.00s 
 SCF   energy in the final basis set =    -2301.8998292765
 Total energy in the final basis set =    -2301.8998292765

 --------------------------------------------------------------

                    Orbital Energies (a.u.)
 --------------------------------------------------------------

 Alpha MOs
 -- Occupied --
********-101.5713-101.5680-101.5623 -10.2686 -10.2653 -10.2636 -10.2550
-10.2256 -10.2183 -10.2161 -10.2153 -10.2023 -10.2019 -10.2007 -10.1974
 -9.4871  -9.4859  -9.4827  -9.4770  -7.2519  -7.2507  -7.2474  -7.2420
 -7.2416  -7.2413  -7.2406  -7.2402  -7.2375  -7.2371  -7.2319  -7.2314
 -0.9422  -0.9146  -0.8963  -0.8763  -0.8540  -0.8415  -0.8011  -0.7638
 -0.7538  -0.7345  -0.6589  -0.6402  -0.6283  -0.6007  -0.5487  -0.5287
 -0.5209  -0.4963  -0.4911  -0.4760  -0.4600  -0.4557  -0.4484  -0.4410
 -0.4202  -0.4181  -0.4016  -0.3906  -0.3816  -0.3794  -0.3632  -0.3492
 -0.3447  -0.3309  -0.3289  -0.3252  -0.3237  -0.2832  -0.2786  -0.2650
 -0.2596
 -- Virtual --
 -0.0550  -0.0505  -0.0381  -0.0350  -0.0252  -0.0139  -0.0028   0.0051
  0.0061   0.0104   0.0142   0.0250   0.0287   0.0351   0.0409   0.0478
  0.0502   0.0544   0.0622   0.0651   0.0707   0.0785   0.0806   0.0874
  0.0913   0.0958   0.0978   0.1010   0.1033   0.1046   0.1099   0.1123
  0.1158   0.1173   0.1192   0.1194   0.1219   0.1256   0.1283   0.1327
  0.1338   0.1379   0.1436   0.1464   0.1473   0.1498   0.1532   0.1622
  0.1660   0.1699   0.1727   0.1784   0.1844   0.1922   0.1970   0.1988
  0.2024   0.2063   0.2122   0.2170   0.2231   0.2264   0.2288   0.2368
  0.2396   0.2438   0.2516   0.2529   0.2553   0.2578   0.2605   0.2629
  0.2690   0.2705   0.2756   0.2775   0.2866   0.2880   0.2914   0.2929
  0.2987   0.2995   0.3031   0.3108   0.3185   0.3300   0.3325   0.3395
  0.3447   0.3513   0.3626   0.3847   0.4189   0.4262   0.4381   0.4475
  0.4480   0.4569   0.4628   0.4716   0.4806   0.4817   0.4892   0.5024
  0.5106   0.5135   0.5196   0.5318   0.5393   0.5493   0.5527   0.5629
  0.5680   0.5771   0.5784   0.5809   0.5825   0.5933   0.6014   0.6145
  0.6202   0.6234   0.6388   0.6429   0.6501   0.6570   0.6616   0.6678
  0.6777   0.6947   0.6998   0.7023   0.7112   0.7160   0.7202   0.7383
  0.7431   0.7604   0.7900   0.7983   0.8041   0.8204   0.8324   0.8389
  0.8417   0.8456   0.8476   0.8495   0.8549   0.8558   0.8591   0.8683
  0.8795   0.8826   0.8851   0.8888   0.8919   0.9062   0.9085   0.9119
  0.9181   0.9301   0.9404   0.9487   0.9537   0.9603   0.9678   0.9758
  0.9803   0.9857   0.9925   0.9970   1.0053   1.0150   1.0234   1.0347
  1.0443   1.0518   1.0868   1.1178   1.1407   1.1472   1.1610   1.1855
  1.2220   1.2239   1.2368   1.2570   1.2589   1.2756   1.2847   1.2999
  1.3126   1.3275   1.3360   1.3613   1.3930   1.4094   1.4384   1.4825
  1.4972   1.4982   1.5313   1.5499   1.5548   1.5602   1.5708   1.5782
  1.5877   1.6149   1.6453   1.6482   1.6613   1.6754   1.6973   1.7272
  1.7316   1.7478   1.7577   1.7773   1.8150   1.8281   1.8433   1.8568
  1.8592   1.8756   1.8922   1.9266   1.9363   1.9395   1.9447   1.9633
  1.9896   2.0045   2.0138   2.0253   2.0335   2.0447   2.0634   2.0878
  2.1241   2.1356   2.1972   2.2189   2.2373   2.2387   2.2675   2.2813
  2.2891   2.3018   2.3096   2.3204   2.3639   2.3767   2.4133   2.4329
  2.4388   2.4438   2.4657   2.4952   2.4983   2.5300   2.5454   2.5563
  2.5791   2.5840   2.6046   2.6092   2.6325   2.6767   2.6895   2.7017
  2.7153   2.7189   2.7249   2.7455   2.7483   2.7654   2.7747   2.7867
  2.7937   2.8139   2.8357   2.8448   2.8503   2.8543   2.8857   2.9081
  2.9925   3.0009   3.0726   3.0953   3.0961   3.1274   3.1429   3.1585
  3.2134   3.2349   3.2789   3.3349   3.3521   3.3866   3.5062   3.5206
  3.5441   3.5629   3.6612   3.7544   3.8194   3.8582   3.9292   4.0261
  4.0728   4.1249   4.1361   4.3498   4.8103   4.8260   9.7631   9.8002
  9.8140   9.8403  23.4087  23.5911  23.8331  23.8897  23.9054  23.9297
 23.9830  24.0290  24.0614  24.0736  24.1247  24.1691  25.7823  25.8652
 25.8696  25.9657  26.0866  26.1466  26.2697  26.3710  26.5105  26.6666
 26.7753  26.8391 215.7546 215.7964 215.8164 215.8439
 --------------------------------------------------------------

          Ground-State Mulliken Net Atomic Charges

     Atom                 Charge (a.u.)
  ----------------------------------------
      1 C                     0.420034
      2 C                    -1.025368
      3 H                     0.225623
      4 C                     0.169081
      5 Cl                    0.579358
      6 C                     0.004104
      7 Cl                    0.518207
      8 C                    -0.427689
      9 H                     0.226886
     10 C                    -0.861254
     11 Cl                    0.424711
     12 C                     0.825528
     13 C                    -1.055738
     14 Cl                    0.438935
     15 C                    -0.218636
     16 H                     0.204134
     17 C                    -0.350853
     18 H                     0.166308
     19 C                    -0.250306
     20 H                     0.176178
     21 C                    -0.372311
     22 H                     0.183068
  ----------------------------------------
  Sum of atomic charges =     0.000000

 -----------------------------------------------------------------
                    Cartesian Multipole Moments
 -----------------------------------------------------------------
    Charge (ESU x 10^10)
                 0.0000
    Dipole Moment (Debye)
         X       1.9642      Y      -1.3477      Z      -1.6139
       Tot       2.8774
    Quadrupole Moments (Debye-Ang)
        XX    -112.2061     XY      -3.0728     YY    -119.8652
        XZ      -3.0098     YZ       2.3747     ZZ    -122.6748
    Octopole Moments (Debye-Ang^2)
       XXX      69.2411    XXY     -23.4803    XYY      17.5602
       YYY    -103.7754    XXZ     -55.3761    XYZ       0.7100
       YYZ     -26.1565    XZZ      34.3916    YZZ     -36.8166
       ZZZ     -65.6587
    Hexadecapole Moments (Debye-Ang^3)
      XXXX   -3610.8554   XXXY    -117.9801   XXYY    -814.0964
      XYYY    -138.8609   YYYY   -1145.4007   XXXZ     828.2196
      XXYZ      87.7114   XYYZ     303.8595   YYYZ     283.6993
      XXZZ   -1030.1819   XYZZ     -58.5128   YYZZ    -627.7444
      XZZZ     949.9650   YZZZ     250.5019   ZZZZ   -2714.4711
 -----------------------------------------------------------------
 Calculating analytic gradient of the SCF energy
 Gradient of SCF Energy
            1           2           3           4           5           6
    1  -0.0002075   0.0001322  -0.0000217  -0.0000863   0.0000204   0.0001357
    2   0.0000796   0.0000785  -0.0000344  -0.0000347   0.0000581   0.0000097
    3   0.0000963  -0.0000759   0.0000010   0.0001729  -0.0000441  -0.0000926
            7           8           9          10          11          12
    1  -0.0000691   0.0000161  -0.0000178   0.0000138  -0.0000129   0.0001491
    2  -0.0000308   0.0000232  -0.0000373  -0.0001220   0.0000165   0.0000223
    3   0.0000386  -0.0000516   0.0000149   0.0001187  -0.0000713  -0.0001068
           13          14          15          16          17          18
    1  -0.0000838  -0.0000223   0.0000533  -0.0000120   0.0000273  -0.0000005
    2  -0.0002632   0.0001614   0.0000659  -0.0000055   0.0000903  -0.0000304
    3  -0.0000180   0.0000061  -0.0000142   0.0000132  -0.0000025   0.0000039
           19          20          21          22
    1  -0.0000667   0.0000256  -0.0000457   0.0000727
    2  -0.0000055   0.0000169  -0.0000422  -0.0000164
    3   0.0000853  -0.0000350  -0.0000541   0.0000150
 Max gradient component =       2.632E-04
 RMS gradient           =       7.685E-05
 Gradient time:  CPU 163.03 s  wall 27.38 s
 Geometry Optimization Parameters
   NAtoms,    NIC,     NZ,  NCons,   NDum,   NFix, NCnnct, MaxDiis
       22     155      22       0       0       0       0       0

 Cartesian Hessian Update
 Hessian updated using BFGS update


** GEOMETRY OPTIMIZATION IN DELOCALIZED INTERNAL COORDINATES **
   Searching for a Minimum

   Optimization Cycle:  13

                       Coordinates (Angstroms)
     ATOM                X               Y               Z
      1  C        -0.0063593034    0.0408937938   -0.0079343753
      2  C        -0.0717567366   -0.4998071851    1.2776997147
      3  H         0.8220397848   -0.9175103237    1.7233932915
      4  C        -1.2560730221   -0.5084801530    2.0093184869
      5  Cl       -1.2511018406   -1.2048862405    3.6106724319
      6  C        -2.4151337537    0.0339079094    1.4492564572
      7  Cl       -3.9313010669    0.0491565145    2.3139640604
      8  C        -2.3742355529    0.5739055939    0.1670415513
      9  H        -3.2722082685    0.9885159042   -0.2697382463
     10  C        -1.1829922214    0.5732860480   -0.5478146160
     11  Cl       -1.1920018451    1.2500960013   -2.1657371860
     12  C         1.2821059528    0.0025114700   -0.7588556617
     13  C         2.1359291514    1.1083371067   -0.8449894614
     14  Cl        1.7092769594    2.6182779296   -0.0500949185
     15  C         3.3390259347    1.0477183833   -1.5427621653
     16  H         3.9747245063    1.9227619889   -1.5866878786
     17  C         3.7088109641   -0.1378878145   -2.1705754344
     18  H         4.6445296792   -0.1850776863   -2.7154778794
     19  C         2.8804635332   -1.2553727024   -2.0945058808
     20  H         3.1649524625   -2.1810397524   -2.5807035801
     21  C         1.6815799463   -1.1807160756   -1.3925473396
     22  H         1.0311663148   -2.0460610310   -1.3354682519
   Point Group: c1    Number of degrees of freedom:    60


   Energy is  -2301.899829276

 Hessian updated using BFGS update

 60 Hessian modes will be used to form the next step
  Hessian Eigenvalues:
     0.000984    0.016651    0.019622    0.022164    0.022859    0.023520
     0.023679    0.023961    0.023998    0.024097    0.024102    0.024118
     0.024129    0.024158    0.024227    0.024696    0.025297    0.028992
     0.031520    0.157113    0.159412    0.159568    0.160016    0.160254
     0.161205    0.217154    0.218784    0.226539    0.232588    0.239246
     0.243104    0.248121    0.250197    0.250770    0.260915    0.270372
     0.274127    0.295550    0.300920    0.301543    0.306836    0.341974
     0.356396    0.356573    0.356698    0.356715    0.357141    0.358174
     0.425734    0.429973    0.436844    0.448009    0.463010    0.471301
     0.474660    0.475770    0.479275    0.485091    0.492773    0.502634

 Minimum search - taking simple RFO step
 Searching for Lamda that Minimizes Along All modes
 Value Taken    Lamda =  -0.00000739
 Step Taken.  Stepsize is  0.077952

                             Maximum     Tolerance    Cnvgd?
         Gradient           0.000155      0.000300     YES
         Displacement       0.065526      0.001200      NO
         Energy change     -0.000010      0.000001      NO


 New Cartesian Coordinates Obtained by Inverse Iteration

 Displacement from previous Coordinates is:  0.267363
 ----------------------------------------------------------------
             Standard Nuclear Orientation (Angstroms)
    I     Atom           X                Y                Z
 ----------------------------------------------------------------
    1      C      -0.0052317363     0.0448728360    -0.0068163252
    2      C      -0.0763287135    -0.5167273661     1.2696376693
    3      H       0.8141815422    -0.9474780846     1.7095300651
    4      C      -1.2612444961    -0.5286679303     2.0001296864
    5      Cl     -1.2630163294    -1.2535365775     3.5889906462
    6      C      -2.4156962025     0.0321331157     1.4488546255
    7      Cl     -3.9319942453     0.0460012770     2.3128166227
    8      C      -2.3695611998     0.5922139056     0.1753530610
    9      H      -3.2640723138     1.0201345153    -0.2557221681
   10      C      -1.1780494543     0.5940127646    -0.5390373405
   11      Cl     -1.1835266107     1.2911410210    -2.1479832194
   12      C       1.2828995742     0.0060996746    -0.7572421702
   13      C       2.1278663160     1.1173627706    -0.8644153584
   14      Cl      1.6949239349     2.6352488140    -0.0896076667
   15      C       3.3292370906     1.0538310893    -1.5647248627
   16      H       3.9576554449     1.9331115696    -1.6260804919
   17      C       3.7079692095    -0.1399546363    -2.1716433924
   18      H       4.6427290098    -0.1884464828    -2.7180987496
   19      C       2.8902224171    -1.2632126933    -2.0721315040
   20      H       3.1817733288    -2.1957862434    -2.5405211859
   21      C       1.6921902787    -1.1853217973    -1.3689381844
   22      H       1.0485147335    -2.0545018627    -1.2948966384
 ----------------------------------------------------------------
 Nuclear Repulsion Energy =        1468.64729793 hartrees
 There are       73 alpha and       73 beta electrons
 Applying Cartesian multipole field
    Component          Value
    ---------          -----
     (2,0,0)        1.00000E-11
     (0,2,0)        2.00000E-11
     (0,0,2)       -3.00000E-11
 Nucleus-field energy     =    -0.0000000150 hartrees
 Requested basis set is 6-311++G(d,p)
 There are 154 shells and 426 basis functions
 A cutoff of  1.0D-15 yielded   9496 shell pairs
 There are     77630 function pairs (     83424 Cartesian)
 Smallest overlap matrix eigenvalue = 2.92E-07
 Linear dependence detected in AO basis
 Number of orthogonalized atomic orbitals = 423
 Maximum deviation from orthogonality = 4.854E-10
 Guess from superposition of atomic densities
 Warning:  Energy on first SCF cycle will be non-variational
 SAD guess density has 146.000000 electrons

 -----------------------------------------------------------------------
  General SCF calculation program by
  Eric Jon Sundstrom, Paul Horn, Yuezhi Mao, Dmitri Zuev, Alec White,
  David Stuck, Shaama M.S., Shane Yost, Joonho Lee, David Small,
  Daniel Levine, Susi Lehtola, Hugh Burton, Evgeny Epifanovsky,
  Bang C. Huynh
 -----------------------------------------------------------------------
 Exchange:     0.2000 Hartree-Fock + 0.0800 Slater + 0.7200 B88
 Correlation:  0.1900 VWN1RPA + 0.8100 LYP
 Using SG-1 standard quadrature grid
 using 6 threads for integral computing
 -------------------------------------------------------
 OpenMP Integral computing Module                
 Release: version 2.0, May 2017, Q-Chem Inc. Pleasanton 
 -------------------------------------------------------
 A restricted SCF calculation will be
 performed using DIIS
 SCF converges when DIIS error is below 1.0e-08
 ---------------------------------------
  Cycle       Energy         DIIS error
 ---------------------------------------
    1   -2305.6473504899      3.02e-02  
    2   -2301.7435709819      2.56e-03  
    3   -2301.6650353811      3.09e-03  
    4   -2301.8926106492      5.37e-04  
    5   -2301.8980261200      2.73e-04  
    6   -2301.8996128280      9.74e-05  
    7   -2301.8998105415      2.90e-05  
    8   -2301.8998266846      1.39e-05  
    9   -2301.8998311014      2.41e-06  
   10   -2301.8998312164      9.94e-07  
   11   -2301.8998312394      2.39e-07  
   12   -2301.8998312407      9.02e-08  
   13   -2301.8998312410      4.06e-08  
   14   -2301.8998312409      1.00e-08  
   15   -2301.8998312409      5.40e-09  Convergence criterion met
 ---------------------------------------
 SCF time:   CPU 565.51s  wall 100.00s 
 SCF   energy in the final basis set =    -2301.8998312409
 Total energy in the final basis set =    -2301.8998312409

 --------------------------------------------------------------

                    Orbital Energies (a.u.)
 --------------------------------------------------------------

 Alpha MOs
 -- Occupied --
********-101.5714-101.5679-101.5622 -10.2686 -10.2653 -10.2636 -10.2550
-10.2256 -10.2183 -10.2161 -10.2153 -10.2023 -10.2019 -10.2007 -10.1975
 -9.4871  -9.4859  -9.4826  -9.4770  -7.2519  -7.2507  -7.2473  -7.2420
 -7.2415  -7.2413  -7.2406  -7.2402  -7.2374  -7.2370  -7.2318  -7.2314
 -0.9423  -0.9146  -0.8962  -0.8764  -0.8541  -0.8415  -0.8012  -0.7637
 -0.7538  -0.7345  -0.6590  -0.6400  -0.6285  -0.6006  -0.5487  -0.5287
 -0.5208  -0.4961  -0.4912  -0.4759  -0.4599  -0.4558  -0.4484  -0.4410
 -0.4202  -0.4181  -0.4016  -0.3907  -0.3818  -0.3793  -0.3632  -0.3493
 -0.3447  -0.3307  -0.3285  -0.3253  -0.3238  -0.2839  -0.2782  -0.2649
 -0.2593
 -- Virtual --
 -0.0551  -0.0513  -0.0374  -0.0350  -0.0250  -0.0139  -0.0027   0.0050
  0.0063   0.0105   0.0142   0.0251   0.0287   0.0351   0.0409   0.0478
  0.0498   0.0545   0.0624   0.0653   0.0708   0.0784   0.0807   0.0870
  0.0915   0.0959   0.0978   0.1011   0.1037   0.1047   0.1098   0.1124
  0.1158   0.1173   0.1193   0.1195   0.1220   0.1258   0.1281   0.1323
  0.1340   0.1378   0.1437   0.1465   0.1474   0.1500   0.1531   0.1627
  0.1660   0.1698   0.1727   0.1784   0.1845   0.1919   0.1966   0.1987
  0.2024   0.2067   0.2124   0.2169   0.2239   0.2267   0.2289   0.2376
  0.2397   0.2438   0.2514   0.2524   0.2554   0.2582   0.2602   0.2626
  0.2687   0.2709   0.2761   0.2777   0.2873   0.2879   0.2905   0.2927
  0.2985   0.2997   0.3037   0.3114   0.3183   0.3276   0.3321   0.3389
  0.3450   0.3515   0.3614   0.3843   0.4187   0.4257   0.4379   0.4468
  0.4475   0.4573   0.4634   0.4717   0.4805   0.4818   0.4892   0.5028
  0.5122   0.5132   0.5196   0.5318   0.5391   0.5491   0.5532   0.5611
  0.5677   0.5776   0.5777   0.5813   0.5828   0.5940   0.6016   0.6133
  0.6201   0.6233   0.6385   0.6415   0.6489   0.6569   0.6608   0.6692
  0.6772   0.6951   0.7003   0.7012   0.7097   0.7158   0.7202   0.7375
  0.7421   0.7611   0.7907   0.7984   0.8047   0.8190   0.8313   0.8388
  0.8406   0.8452   0.8475   0.8494   0.8556   0.8560   0.8590   0.8677
  0.8805   0.8832   0.8852   0.8889   0.8915   0.9068   0.9078   0.9125
  0.9179   0.9297   0.9380   0.9485   0.9529   0.9607   0.9681   0.9765
  0.9806   0.9853   0.9912   0.9977   1.0045   1.0140   1.0240   1.0347
  1.0448   1.0528   1.0856   1.1173   1.1401   1.1488   1.1579   1.1858
  1.2221   1.2236   1.2377   1.2539   1.2579   1.2764   1.2851   1.2987
  1.3126   1.3244   1.3352   1.3612   1.3917   1.4103   1.4398   1.4828
  1.4974   1.4997   1.5303   1.5494   1.5550   1.5598   1.5725   1.5783
  1.5862   1.6137   1.6455   1.6483   1.6601   1.6755   1.6973   1.7258
  1.7316   1.7472   1.7549   1.7784   1.8146   1.8303   1.8447   1.8569
  1.8591   1.8763   1.8930   1.9260   1.9355   1.9399   1.9443   1.9631
  1.9894   2.0029   2.0138   2.0250   2.0319   2.0440   2.0628   2.0876
  2.1241   2.1356   2.1971   2.2196   2.2372   2.2387   2.2689   2.2838
  2.2885   2.3021   2.3094   2.3205   2.3628   2.3766   2.4131   2.4331
  2.4389   2.4441   2.4659   2.4947   2.4977   2.5295   2.5468   2.5574
  2.5785   2.5847   2.6048   2.6087   2.6342   2.6751   2.6892   2.7013
  2.7166   2.7192   2.7260   2.7456   2.7484   2.7659   2.7756   2.7869
  2.7939   2.8133   2.8341   2.8446   2.8510   2.8565   2.8834   2.9087
  2.9920   3.0009   3.0722   3.0934   3.0949   3.1282   3.1425   3.1595
  3.2137   3.2332   3.2767   3.3355   3.3518   3.3863   3.5047   3.5193
  3.5433   3.5617   3.6607   3.7534   3.8199   3.8575   3.9281   4.0261
  4.0728   4.1245   4.1359   4.3521   4.8094   4.8272   9.7628   9.7998
  9.8115   9.8403  23.4076  23.5907  23.8331  23.8897  23.9056  23.9297
 23.9828  24.0288  24.0610  24.0732  24.1236  24.1688  25.7824  25.8653
 25.8776  25.9656  26.0865  26.1478  26.2691  26.3729  26.5099  26.6713
 26.7747  26.8343 215.7543 215.7959 215.8130 215.8444
 --------------------------------------------------------------

          Ground-State Mulliken Net Atomic Charges

     Atom                 Charge (a.u.)
  ----------------------------------------
      1 C                     0.403248
      2 C                    -1.028498
      3 H                     0.225156
      4 C                     0.188160
      5 Cl                    0.578591
      6 C                     0.008453
      7 Cl                    0.516398
      8 C                    -0.455383
      9 H                     0.225575
     10 C                    -0.852851
     11 Cl                    0.424072
     12 C                     0.826570
     13 C                    -1.034667
     14 Cl                    0.434212
     15 C                    -0.220847
     16 H                     0.203118
     17 C                    -0.359323
     18 H                     0.166044
     19 C                    -0.243178
     20 H                     0.176458
     21 C                    -0.364356
     22 H                     0.183050
  ----------------------------------------
  Sum of atomic charges =     0.000000

 -----------------------------------------------------------------
                    Cartesian Multipole Moments
 -----------------------------------------------------------------
    Charge (ESU x 10^10)
                 0.0000
    Dipole Moment (Debye)
         X       1.9714      Y      -1.3452      Z      -1.5965
       Tot       2.8713
    Quadrupole Moments (Debye-Ang)
        XX    -112.2380     XY      -3.1852     YY    -119.8001
        XZ      -3.0475     YZ       2.3279     ZZ    -122.7247
    Octopole Moments (Debye-Ang^2)
       XXX      69.7200    XXY     -23.6906    XYY      17.9542
       YYY    -104.2511    XXZ     -54.9397    XYZ       0.5131
       YYZ     -25.5816    XZZ      34.5444    YZZ     -36.5201
       ZZZ     -63.9623
    Hexadecapole Moments (Debye-Ang^3)
      XXXX   -3609.2091   XXXY    -119.8641   XXYY    -817.2927
      XYYY    -139.7757   YYYY   -1174.1980   XXXZ     832.9486
      XXYZ      92.7048   XYYZ     305.4105   YYYZ     298.3996
      XXZZ   -1025.2920   XYZZ     -57.3678   YYZZ    -628.7782
      XZZZ     955.8624   YZZZ     264.3270   ZZZZ   -2694.2765
 -----------------------------------------------------------------
 Calculating analytic gradient of the SCF energy
 Gradient of SCF Energy
            1           2           3           4           5           6
    1   0.0000296   0.0000377   0.0000025  -0.0000160   0.0000221   0.0000137
    2   0.0000040   0.0000096   0.0000221   0.0000335  -0.0000220  -0.0000041
    3   0.0000707  -0.0000658   0.0000238   0.0000531  -0.0000085   0.0000163
            7           8           9          10          11          12
    1  -0.0000079  -0.0000315  -0.0000060  -0.0000075   0.0000288  -0.0000553
    2  -0.0000021   0.0000033  -0.0000223  -0.0000383  -0.0000047  -0.0000931
    3  -0.0000134  -0.0000530  -0.0000014   0.0000544  -0.0000126  -0.0000483
           13          14          15          16          17          18
    1  -0.0000047  -0.0000340   0.0000176  -0.0000229  -0.0000109   0.0000069
    2   0.0000004   0.0000161   0.0000631   0.0000072   0.0000019   0.0000023
    3   0.0000046  -0.0000379  -0.0000147  -0.0000072  -0.0000094   0.0000048
           19          20          21          22
    1   0.0000288   0.0000019   0.0000088  -0.0000018
    2  -0.0000216   0.0000075   0.0000359   0.0000012
    3  -0.0000026   0.0000114   0.0000327   0.0000031
 Max gradient component =       9.305E-05
 RMS gradient           =       2.884E-05
 Gradient time:  CPU 162.94 s  wall 27.37 s
 Geometry Optimization Parameters
   NAtoms,    NIC,     NZ,  NCons,   NDum,   NFix, NCnnct, MaxDiis
       22     155      22       0       0       0       0       0

 Cartesian Hessian Update
 Hessian updated using BFGS update


** GEOMETRY OPTIMIZATION IN DELOCALIZED INTERNAL COORDINATES **
   Searching for a Minimum

   Optimization Cycle:  14

                       Coordinates (Angstroms)
     ATOM                X               Y               Z
      1  C        -0.0052317363    0.0448728360   -0.0068163252
      2  C        -0.0763287135   -0.5167273661    1.2696376693
      3  H         0.8141815422   -0.9474780846    1.7095300651
      4  C        -1.2612444961   -0.5286679303    2.0001296864
      5  Cl       -1.2630163294   -1.2535365775    3.5889906462
      6  C        -2.4156962025    0.0321331157    1.4488546255
      7  Cl       -3.9319942453    0.0460012770    2.3128166227
      8  C        -2.3695611998    0.5922139056    0.1753530610
      9  H        -3.2640723138    1.0201345153   -0.2557221681
     10  C        -1.1780494543    0.5940127646   -0.5390373405
     11  Cl       -1.1835266107    1.2911410210   -2.1479832194
     12  C         1.2828995742    0.0060996746   -0.7572421702
     13  C         2.1278663160    1.1173627706   -0.8644153584
     14  Cl        1.6949239349    2.6352488140   -0.0896076667
     15  C         3.3292370906    1.0538310893   -1.5647248627
     16  H         3.9576554449    1.9331115696   -1.6260804919
     17  C         3.7079692095   -0.1399546363   -2.1716433924
     18  H         4.6427290098   -0.1884464828   -2.7180987496
     19  C         2.8902224171   -1.2632126933   -2.0721315040
     20  H         3.1817733288   -2.1957862434   -2.5405211859
     21  C         1.6921902787   -1.1853217973   -1.3689381844
     22  H         1.0485147335   -2.0545018627   -1.2948966384
   Point Group: c1    Number of degrees of freedom:    60


   Energy is  -2301.899831241

 Hessian updated using BFGS update

 60 Hessian modes will be used to form the next step
  Hessian Eigenvalues:
     0.001564    0.016281    0.019473    0.021972    0.022856    0.023514
     0.023680    0.023961    0.024032    0.024101    0.024117    0.024120
     0.024134    0.024162    0.024250    0.024698    0.025397    0.029091
     0.031596    0.156090    0.159356    0.159576    0.160019    0.160278
     0.161174    0.215386    0.219839    0.226697    0.232789    0.236445
     0.242500    0.248395    0.250218    0.250774    0.261354    0.270414
     0.276480    0.293818    0.300946    0.301529    0.306787    0.341922
     0.356387    0.356564    0.356701    0.356716    0.357136    0.358139
     0.425893    0.429987    0.436811    0.448257    0.462351    0.471241
     0.474606    0.475783    0.479270    0.485066    0.492773    0.503406

 Minimum search - taking simple RFO step
 Searching for Lamda that Minimizes Along All modes
 Value Taken    Lamda =  -0.00000167
 Step Taken.  Stepsize is  0.028678

                             Maximum     Tolerance    Cnvgd?
         Gradient           0.000100      0.000300     YES
         Displacement       0.024715      0.001200      NO
         Energy change     -0.000002      0.000001      NO


 New Cartesian Coordinates Obtained by Inverse Iteration

 Displacement from previous Coordinates is:  0.100915
 ----------------------------------------------------------------
             Standard Nuclear Orientation (Angstroms)
    I     Atom           X                Y                Z
 ----------------------------------------------------------------
    1      C      -0.0054623371     0.0432751384    -0.0071232029
    2      C      -0.0747810128    -0.5106365993     1.2727866080
    3      H       0.8170324553    -0.9361325964     1.7151153382
    4      C      -1.2595877010    -0.5214458972     2.0033916332
    5      Cl     -1.2590542732    -1.2351721121     3.5972975903
    6      C      -2.4156965048     0.0325835077     1.4487441359
    7      Cl     -3.9318206628     0.0475905310     2.3130308280
    8      C      -2.3712259004     0.5851859526     0.1719679306
    9      H      -3.2668924461     1.0082785882    -0.2614443121
   10      C      -1.1796949409     0.5861537351    -0.5424862289
   11      Cl     -1.1865816008     1.2751573782    -2.1549516110
   12      C       1.2829564323     0.0048846781    -0.7572709662
   13      C       2.1312533786     1.1142048105    -0.8567141688
   14      Cl      1.7013717677     2.6285283567    -0.0731040326
   15      C       3.3328040516     1.0517277456    -1.5568429528
   16      H       3.9639009001     1.9295039641    -1.6121568979
   17      C       3.7079623551    -0.1390170948    -2.1718187577
   18      H       4.6427313846    -0.1867006536    -2.7183202532
   19      C       2.8864956137    -1.2602772723    -2.0805324573
   20      H       3.1752566505    -2.1904688024    -2.5553763719
   21      C       1.6884286133    -1.1835126916    -1.3773022473
   22      H       1.0420453556    -2.0511809876    -1.3094364849
 ----------------------------------------------------------------
 Nuclear Repulsion Energy =        1468.52443687 hartrees
 There are       73 alpha and       73 beta electrons
 Applying Cartesian multipole field
    Component          Value
    ---------          -----
     (2,0,0)        1.00000E-11
     (0,2,0)        2.00000E-11
     (0,0,2)       -3.00000E-11
 Nucleus-field energy     =    -0.0000000153 hartrees
 Requested basis set is 6-311++G(d,p)
 There are 154 shells and 426 basis functions
 A cutoff of  1.0D-15 yielded   9499 shell pairs
 There are     77661 function pairs (     83460 Cartesian)
 Smallest overlap matrix eigenvalue = 2.90E-07
 Linear dependence detected in AO basis
 Number of orthogonalized atomic orbitals = 423
 Maximum deviation from orthogonality = 2.936E-10
 Guess from superposition of atomic densities
 Warning:  Energy on first SCF cycle will be non-variational
 SAD guess density has 146.000000 electrons

 -----------------------------------------------------------------------
  General SCF calculation program by
  Eric Jon Sundstrom, Paul Horn, Yuezhi Mao, Dmitri Zuev, Alec White,
  David Stuck, Shaama M.S., Shane Yost, Joonho Lee, David Small,
  Daniel Levine, Susi Lehtola, Hugh Burton, Evgeny Epifanovsky,
  Bang C. Huynh
 -----------------------------------------------------------------------
 Exchange:     0.2000 Hartree-Fock + 0.0800 Slater + 0.7200 B88
 Correlation:  0.1900 VWN1RPA + 0.8100 LYP
 Using SG-1 standard quadrature grid
 using 6 threads for integral computing
 -------------------------------------------------------
 OpenMP Integral computing Module                
 Release: version 2.0, May 2017, Q-Chem Inc. Pleasanton 
 -------------------------------------------------------
 A restricted SCF calculation will be
 performed using DIIS
 SCF converges when DIIS error is below 1.0e-08
 ---------------------------------------
  Cycle       Energy         DIIS error
 ---------------------------------------
    1   -2305.6470897586      3.02e-02  
    2   -2301.7435610467      2.56e-03  
    3   -2301.6651162205      3.09e-03  
    4   -2301.8926203035      5.36e-04  
    5   -2301.8980253152      2.73e-04  
    6   -2301.8996129880      9.75e-05  
    7   -2301.8998110485      2.91e-05  
    8   -2301.8998274266      1.39e-05  
    9   -2301.8998318285      2.41e-06  
   10   -2301.8998319434      9.93e-07  
   11   -2301.8998319666      2.38e-07  
   12   -2301.8998319678      8.96e-08  
   13   -2301.8998319679      4.03e-08  
   14   -2301.8998319681      9.73e-09  Convergence criterion met
 ---------------------------------------
 SCF time:   CPU 533.56s  wall 94.00s 
 SCF   energy in the final basis set =    -2301.8998319681
 Total energy in the final basis set =    -2301.8998319681

 --------------------------------------------------------------

                    Orbital Energies (a.u.)
 --------------------------------------------------------------

 Alpha MOs
 -- Occupied --
********-101.5713-101.5680-101.5623 -10.2686 -10.2653 -10.2636 -10.2550
-10.2256 -10.2183 -10.2161 -10.2153 -10.2023 -10.2019 -10.2007 -10.1975
 -9.4871  -9.4859  -9.4826  -9.4770  -7.2519  -7.2507  -7.2473  -7.2420
 -7.2416  -7.2413  -7.2406  -7.2402  -7.2374  -7.2371  -7.2319  -7.2314
 -0.9423  -0.9146  -0.8963  -0.8764  -0.8541  -0.8415  -0.8011  -0.7637
 -0.7538  -0.7345  -0.6590  -0.6400  -0.6284  -0.6006  -0.5487  -0.5287
 -0.5208  -0.4962  -0.4911  -0.4759  -0.4599  -0.4557  -0.4484  -0.4410
 -0.4202  -0.4181  -0.4016  -0.3907  -0.3818  -0.3794  -0.3632  -0.3492
 -0.3447  -0.3308  -0.3287  -0.3253  -0.3238  -0.2836  -0.2783  -0.2650
 -0.2594
 -- Virtual --
 -0.0550  -0.0510  -0.0376  -0.0350  -0.0250  -0.0139  -0.0027   0.0051
  0.0062   0.0105   0.0142   0.0250   0.0287   0.0351   0.0409   0.0478
  0.0500   0.0545   0.0623   0.0652   0.0707   0.0784   0.0806   0.0872
  0.0914   0.0958   0.0978   0.1011   0.1036   0.1047   0.1098   0.1124
  0.1158   0.1173   0.1193   0.1194   0.1220   0.1257   0.1281   0.1325
  0.1339   0.1378   0.1437   0.1465   0.1474   0.1499   0.1531   0.1625
  0.1660   0.1698   0.1727   0.1784   0.1844   0.1920   0.1967   0.1987
  0.2024   0.2066   0.2123   0.2170   0.2236   0.2265   0.2288   0.2373
  0.2397   0.2438   0.2514   0.2526   0.2553   0.2581   0.2604   0.2627
  0.2689   0.2707   0.2759   0.2777   0.2870   0.2879   0.2909   0.2928
  0.2986   0.2997   0.3035   0.3111   0.3184   0.3286   0.3323   0.3391
  0.3449   0.3514   0.3618   0.3845   0.4188   0.4259   0.4380   0.4473
  0.4475   0.4572   0.4632   0.4717   0.4805   0.4818   0.4892   0.5026
  0.5117   0.5132   0.5196   0.5318   0.5392   0.5492   0.5530   0.5618
  0.5678   0.5774   0.5780   0.5811   0.5826   0.5937   0.6015   0.6138
  0.6202   0.6234   0.6386   0.6420   0.6493   0.6570   0.6611   0.6686
  0.6775   0.6950   0.7001   0.7016   0.7102   0.7159   0.7201   0.7378
  0.7424   0.7609   0.7904   0.7983   0.8045   0.8196   0.8317   0.8388
  0.8409   0.8453   0.8476   0.8495   0.8554   0.8559   0.8590   0.8679
  0.8803   0.8830   0.8852   0.8888   0.8917   0.9067   0.9081   0.9123
  0.9179   0.9299   0.9389   0.9486   0.9532   0.9605   0.9680   0.9764
  0.9803   0.9854   0.9917   0.9974   1.0048   1.0143   1.0238   1.0347
  1.0446   1.0524   1.0861   1.1175   1.1405   1.1482   1.1590   1.1856
  1.2221   1.2237   1.2373   1.2553   1.2580   1.2762   1.2849   1.2991
  1.3126   1.3256   1.3355   1.3613   1.3922   1.4100   1.4393   1.4827
  1.4973   1.4991   1.5307   1.5496   1.5549   1.5600   1.5718   1.5783
  1.5868   1.6141   1.6454   1.6482   1.6606   1.6754   1.6973   1.7263
  1.7316   1.7474   1.7559   1.7779   1.8147   1.8294   1.8441   1.8568
  1.8592   1.8761   1.8927   1.9262   1.9358   1.9397   1.9444   1.9632
  1.9895   2.0035   2.0138   2.0252   2.0324   2.0443   2.0632   2.0877
  2.1241   2.1356   2.1972   2.2193   2.2372   2.2387   2.2683   2.2828
  2.2887   2.3020   2.3094   2.3205   2.3633   2.3766   2.4132   2.4330
  2.4388   2.4440   2.4658   2.4950   2.4978   2.5297   2.5463   2.5570
  2.5788   2.5845   2.6048   2.6088   2.6336   2.6757   2.6893   2.7014
  2.7161   2.7191   2.7255   2.7456   2.7483   2.7657   2.7752   2.7868
  2.7939   2.8135   2.8348   2.8447   2.8509   2.8556   2.8843   2.9085
  2.9922   3.0010   3.0724   3.0941   3.0954   3.1278   3.1427   3.1591
  3.2136   3.2339   3.2775   3.3353   3.3519   3.3864   3.5052   3.5198
  3.5436   3.5621   3.6609   3.7539   3.8197   3.8578   3.9285   4.0261
  4.0729   4.1246   4.1359   4.3512   4.8098   4.8268   9.7629   9.8000
  9.8124   9.8402  23.4080  23.5909  23.8330  23.8897  23.9055  23.9297
 23.9829  24.0289  24.0611  24.0734  24.1240  24.1689  25.7823  25.8653
 25.8743  25.9659  26.0866  26.1472  26.2692  26.3724  26.5102  26.6692
 26.7751  26.8365 215.7544 215.7961 215.8143 215.8441
 --------------------------------------------------------------

          Ground-State Mulliken Net Atomic Charges

     Atom                 Charge (a.u.)
  ----------------------------------------
      1 C                     0.410518
      2 C                    -1.026977
      3 H                     0.225324
      4 C                     0.180582
      5 Cl                    0.578819
      6 C                     0.005505
      7 Cl                    0.517050
      8 C                    -0.444545
      9 H                     0.226068
     10 C                    -0.856742
     11 Cl                    0.424543
     12 C                     0.825590
     13 C                    -1.039468
     14 Cl                    0.436042
     15 C                    -0.220880
     16 H                     0.203485
     17 C                    -0.355830
     18 H                     0.166135
     19 C                    -0.246064
     20 H                     0.176356
     21 C                    -0.368586
     22 H                     0.183076
  ----------------------------------------
  Sum of atomic charges =     0.000000

 -----------------------------------------------------------------
                    Cartesian Multipole Moments
 -----------------------------------------------------------------
    Charge (ESU x 10^10)
                -0.0000
    Dipole Moment (Debye)
         X       1.9679      Y      -1.3448      Z      -1.6042
       Tot       2.8731
    Quadrupole Moments (Debye-Ang)
        XX    -112.2305     XY      -3.1422     YY    -119.8231
        XZ      -3.0361     YZ       2.3436     ZZ    -122.7023
    Octopole Moments (Debye-Ang^2)
       XXX      69.4747    XXY     -23.5997    XYY      17.8036
       YYY    -104.0468    XXZ     -55.1253    XYZ       0.5780
       YYZ     -25.8175    XZZ      34.4895    YZZ     -36.6078
       ZZZ     -64.6593
    Hexadecapole Moments (Debye-Ang^3)
      XXXX   -3610.4106   XXXY    -119.3009   XXYY    -816.0912
      XYYY    -139.5612   YYYY   -1163.0838   XXXZ     831.1022
      XXYZ      90.7442   XYYZ     304.8090   YYYZ     292.7384
      XXZZ   -1027.0971   XYZZ     -57.8296   YYZZ    -628.3467
      XZZZ     953.5502   YZZZ     258.9669   ZZZZ   -2701.8498
 -----------------------------------------------------------------
 Calculating analytic gradient of the SCF energy
 Gradient of SCF Energy
            1           2           3           4           5           6
    1   0.0000239   0.0000195   0.0000036  -0.0000189   0.0000130   0.0000163
    2  -0.0000104   0.0000077   0.0000176  -0.0000009   0.0000179  -0.0000219
    3   0.0000125  -0.0000236   0.0000090   0.0000192   0.0000012   0.0000081
            7           8           9          10          11          12
    1  -0.0000028  -0.0000175  -0.0000036  -0.0000095  -0.0000096  -0.0000164
    2  -0.0000037  -0.0000028  -0.0000229  -0.0000008  -0.0000268  -0.0000360
    3   0.0000038  -0.0000235   0.0000011   0.0000107  -0.0000120   0.0000032
           13          14          15          16          17          18
    1  -0.0000079  -0.0000132   0.0000043  -0.0000130  -0.0000049   0.0000023
    2   0.0000015   0.0000148   0.0000208   0.0000129   0.0000070   0.0000059
    3  -0.0000141  -0.0000107  -0.0000144  -0.0000105  -0.0000018   0.0000000
           19          20          21          22
    1   0.0000139   0.0000071   0.0000118   0.0000017
    2  -0.0000005   0.0000014   0.0000243  -0.0000050
    3   0.0000057   0.0000094   0.0000175   0.0000092
 Max gradient component =       3.605E-05
 RMS gradient           =       1.346E-05
 Gradient time:  CPU 163.32 s  wall 27.43 s
 Geometry Optimization Parameters
   NAtoms,    NIC,     NZ,  NCons,   NDum,   NFix, NCnnct, MaxDiis
       22     155      22       0       0       0       0       0

 Cartesian Hessian Update
 Hessian updated using BFGS update


** GEOMETRY OPTIMIZATION IN DELOCALIZED INTERNAL COORDINATES **
   Searching for a Minimum

   Optimization Cycle:  15

                       Coordinates (Angstroms)
     ATOM                X               Y               Z
      1  C        -0.0054623371    0.0432751384   -0.0071232029
      2  C        -0.0747810128   -0.5106365993    1.2727866080
      3  H         0.8170324553   -0.9361325964    1.7151153382
      4  C        -1.2595877010   -0.5214458972    2.0033916332
      5  Cl       -1.2590542732   -1.2351721121    3.5972975903
      6  C        -2.4156965048    0.0325835077    1.4487441359
      7  Cl       -3.9318206628    0.0475905310    2.3130308280
      8  C        -2.3712259004    0.5851859526    0.1719679306
      9  H        -3.2668924461    1.0082785882   -0.2614443121
     10  C        -1.1796949409    0.5861537351   -0.5424862289
     11  Cl       -1.1865816008    1.2751573782   -2.1549516110
     12  C         1.2829564323    0.0048846781   -0.7572709662
     13  C         2.1312533786    1.1142048105   -0.8567141688
     14  Cl        1.7013717677    2.6285283567   -0.0731040326
     15  C         3.3328040516    1.0517277456   -1.5568429528
     16  H         3.9639009001    1.9295039641   -1.6121568979
     17  C         3.7079623551   -0.1390170948   -2.1718187577
     18  H         4.6427313846   -0.1867006536   -2.7183202532
     19  C         2.8864956137   -1.2602772723   -2.0805324573
     20  H         3.1752566505   -2.1904688024   -2.5553763719
     21  C         1.6884286133   -1.1835126916   -1.3773022473
     22  H         1.0420453556   -2.0511809876   -1.3094364849
   Point Group: c1    Number of degrees of freedom:    60


   Energy is  -2301.899831968

 Hessian updated using BFGS update

 60 Hessian modes will be used to form the next step
  Hessian Eigenvalues:
     0.001856    0.016530    0.019469    0.021967    0.022886    0.023512
     0.023680    0.023943    0.024059    0.024075    0.024118    0.024120
     0.024137    0.024158    0.024199    0.024677    0.025641    0.029071
     0.031872    0.156044    0.159273    0.159557    0.159999    0.160223
     0.161187    0.213528    0.218865    0.226598    0.232649    0.235418
     0.242517    0.248053    0.250179    0.250367    0.261087    0.270098
     0.274467    0.293748    0.300905    0.301550    0.306769    0.341602
     0.356444    0.356563    0.356695    0.356715    0.357110    0.358142
     0.425513    0.429947    0.436734    0.446753    0.462077    0.471221
     0.474475    0.476019    0.479277    0.485251    0.492833    0.502894

 Minimum search - taking simple RFO step
 Searching for Lamda that Minimizes Along All modes
 Value Taken    Lamda =   0.00000000
 Step Taken.  Stepsize is  0.004891

                             Maximum     Tolerance    Cnvgd?
         Gradient           0.000024      0.000300     YES
         Displacement       0.004184      0.001200      NO
         Energy change     -0.000001      0.000001     YES

 Final energy is   -2301.8998319680541     


 ******************************
 **  OPTIMIZATION CONVERGED  **
 ******************************

                       Coordinates (Angstroms)
     ATOM                X               Y               Z
      1  C        -0.0054623371    0.0432751384   -0.0071232029
      2  C        -0.0747810128   -0.5106365993    1.2727866080
      3  H         0.8170324553   -0.9361325964    1.7151153382
      4  C        -1.2595877010   -0.5214458972    2.0033916332
      5  Cl       -1.2590542732   -1.2351721121    3.5972975903
      6  C        -2.4156965048    0.0325835077    1.4487441359
      7  Cl       -3.9318206628    0.0475905310    2.3130308280
      8  C        -2.3712259004    0.5851859526    0.1719679306
      9  H        -3.2668924461    1.0082785882   -0.2614443121
     10  C        -1.1796949409    0.5861537351   -0.5424862289
     11  Cl       -1.1865816008    1.2751573782   -2.1549516110
     12  C         1.2829564323    0.0048846781   -0.7572709662
     13  C         2.1312533786    1.1142048105   -0.8567141688
     14  Cl        1.7013717677    2.6285283567   -0.0731040326
     15  C         3.3328040516    1.0517277456   -1.5568429528
     16  H         3.9639009001    1.9295039641   -1.6121568979
     17  C         3.7079623551   -0.1390170948   -2.1718187577
     18  H         4.6427313846   -0.1867006536   -2.7183202532
     19  C         2.8864956137   -1.2602772723   -2.0805324573
     20  H         3.1752566505   -2.1904688024   -2.5553763719
     21  C         1.6884286133   -1.1835126916   -1.3773022473
     22  H         1.0420453556   -2.0511809876   -1.3094364849

Z-matrix Print:
$molecule
0 1
Cl
C  1 1.753516
C  2 1.389313 1 118.020646
H  3 1.081236 2 120.267421 1 -0.560465 0
C  3 1.391943 2 119.958908 1 179.159277 0
C  5 1.396843 3 119.685517 2 -0.142558 0
C  6 1.392001 5 119.536460 3 0.179717 0
H  7 1.082605 6 118.924296 5 179.553034 0
C  7 1.396350 6 121.764297 5 0.095923 0
C  9 1.491381 7 119.585417 6 -178.812179 0
C  10 1.400031 9 122.600928 7 -101.295245 0
C  11 1.392052 10 121.544213 9 179.650162 0
H  12 1.082513 11 119.506162 10 -179.964522 0
C  12 1.391694 11 119.559523 10 -0.180469 0
H  14 1.083850 12 119.534264 11 179.891670 0
C  14 1.392970 12 120.051952 11 -0.259746 0
H  16 1.083566 14 120.340055 12 -179.841263 0
C  16 1.391327 14 119.770057 12 0.249382 0
H  18 1.084097 16 120.059814 14 179.549239 0
Cl 5 1.745236 3 118.593541 2 -179.881582 0
Cl 6 1.746408 5 121.651207 3 -179.695417 0
Cl 11 1.758414 10 120.171079 9 0.354084 0
$end


 --------------------------------------------------------------

                    Orbital Energies (a.u.)
 --------------------------------------------------------------

 Alpha MOs
 -- Occupied --
********-101.5713-101.5680-101.5623 -10.2686 -10.2653 -10.2636 -10.2550
-10.2256 -10.2183 -10.2161 -10.2153 -10.2023 -10.2019 -10.2007 -10.1975
 -9.4871  -9.4859  -9.4826  -9.4770  -7.2519  -7.2507  -7.2473  -7.2420
 -7.2416  -7.2413  -7.2406  -7.2402  -7.2374  -7.2371  -7.2319  -7.2314
 -0.9423  -0.9146  -0.8963  -0.8764  -0.8541  -0.8415  -0.8011  -0.7637
 -0.7538  -0.7345  -0.6590  -0.6400  -0.6284  -0.6006  -0.5487  -0.5287
 -0.5208  -0.4962  -0.4911  -0.4759  -0.4599  -0.4557  -0.4484  -0.4410
 -0.4202  -0.4181  -0.4016  -0.3907  -0.3818  -0.3794  -0.3632  -0.3492
 -0.3447  -0.3308  -0.3287  -0.3253  -0.3238  -0.2836  -0.2783  -0.2650
 -0.2594
 -- Virtual --
 -0.0550  -0.0510  -0.0376  -0.0350  -0.0250  -0.0139  -0.0027   0.0051
  0.0062   0.0105   0.0142   0.0250   0.0287   0.0351   0.0409   0.0478
  0.0500   0.0545   0.0623   0.0652   0.0707   0.0784   0.0806   0.0872
  0.0914   0.0958   0.0978   0.1011   0.1036   0.1047   0.1098   0.1124
  0.1158   0.1173   0.1193   0.1194   0.1220   0.1257   0.1281   0.1325
  0.1339   0.1378   0.1437   0.1465   0.1474   0.1499   0.1531   0.1625
  0.1660   0.1698   0.1727   0.1784   0.1844   0.1920   0.1967   0.1987
  0.2024   0.2066   0.2123   0.2170   0.2236   0.2265   0.2288   0.2373
  0.2397   0.2438   0.2514   0.2526   0.2553   0.2581   0.2604   0.2627
  0.2689   0.2707   0.2759   0.2777   0.2870   0.2879   0.2909   0.2928
  0.2986   0.2997   0.3035   0.3111   0.3184   0.3286   0.3323   0.3391
  0.3449   0.3514   0.3618   0.3845   0.4188   0.4259   0.4380   0.4473
  0.4475   0.4572   0.4632   0.4717   0.4805   0.4818   0.4892   0.5026
  0.5117   0.5132   0.5196   0.5318   0.5392   0.5492   0.5530   0.5618
  0.5678   0.5774   0.5780   0.5811   0.5826   0.5937   0.6015   0.6138
  0.6202   0.6234   0.6386   0.6420   0.6493   0.6570   0.6611   0.6686
  0.6775   0.6950   0.7001   0.7016   0.7102   0.7159   0.7201   0.7378
  0.7424   0.7609   0.7904   0.7983   0.8045   0.8196   0.8317   0.8388
  0.8409   0.8453   0.8476   0.8495   0.8554   0.8559   0.8590   0.8679
  0.8803   0.8830   0.8852   0.8888   0.8917   0.9067   0.9081   0.9123
  0.9179   0.9299   0.9389   0.9486   0.9532   0.9605   0.9680   0.9764
  0.9803   0.9854   0.9917   0.9974   1.0048   1.0143   1.0238   1.0347
  1.0446   1.0524   1.0861   1.1175   1.1405   1.1482   1.1590   1.1856
  1.2221   1.2237   1.2373   1.2553   1.2580   1.2762   1.2849   1.2991
  1.3126   1.3256   1.3355   1.3613   1.3922   1.4100   1.4393   1.4827
  1.4973   1.4991   1.5307   1.5496   1.5549   1.5600   1.5718   1.5783
  1.5868   1.6141   1.6454   1.6482   1.6606   1.6754   1.6973   1.7263
  1.7316   1.7474   1.7559   1.7779   1.8147   1.8294   1.8441   1.8568
  1.8592   1.8761   1.8927   1.9262   1.9358   1.9397   1.9444   1.9632
  1.9895   2.0035   2.0138   2.0252   2.0324   2.0443   2.0632   2.0877
  2.1241   2.1356   2.1972   2.2193   2.2372   2.2387   2.2683   2.2828
  2.2887   2.3020   2.3094   2.3205   2.3633   2.3766   2.4132   2.4330
  2.4388   2.4440   2.4658   2.4950   2.4978   2.5297   2.5463   2.5570
  2.5788   2.5845   2.6048   2.6088   2.6336   2.6757   2.6893   2.7014
  2.7161   2.7191   2.7255   2.7456   2.7483   2.7657   2.7752   2.7868
  2.7939   2.8135   2.8348   2.8447   2.8509   2.8556   2.8843   2.9085
  2.9922   3.0010   3.0724   3.0941   3.0954   3.1278   3.1427   3.1591
  3.2136   3.2339   3.2775   3.3353   3.3519   3.3864   3.5052   3.5198
  3.5436   3.5621   3.6609   3.7539   3.8197   3.8578   3.9285   4.0261
  4.0729   4.1246   4.1359   4.3512   4.8098   4.8268   9.7629   9.8000
  9.8124   9.8402  23.4080  23.5909  23.8330  23.8897  23.9055  23.9297
 23.9829  24.0289  24.0611  24.0734  24.1240  24.1689  25.7823  25.8653
 25.8743  25.9659  26.0866  26.1472  26.2692  26.3724  26.5102  26.6692
 26.7751  26.8365 215.7544 215.7961 215.8143 215.8441
 --------------------------------------------------------------

          Ground-State Mulliken Net Atomic Charges

     Atom                 Charge (a.u.)
  ----------------------------------------
      1 C                     0.410518
      2 C                    -1.026977
      3 H                     0.225324
      4 C                     0.180582
      5 Cl                    0.578819
      6 C                     0.005505
      7 Cl                    0.517050
      8 C                    -0.444545
      9 H                     0.226068
     10 C                    -0.856742
     11 Cl                    0.424543
     12 C                     0.825590
     13 C                    -1.039468
     14 Cl                    0.436042
     15 C                    -0.220880
     16 H                     0.203485
     17 C                    -0.355830
     18 H                     0.166135
     19 C                    -0.246064
     20 H                     0.176356
     21 C                    -0.368586
     22 H                     0.183076
  ----------------------------------------
  Sum of atomic charges =     0.000000

 -----------------------------------------------------------------
                    Cartesian Multipole Moments
 -----------------------------------------------------------------
    Charge (ESU x 10^10)
                -0.0000
    Dipole Moment (Debye)
         X       1.9679      Y      -1.3448      Z      -1.6042
       Tot       2.8731
    Quadrupole Moments (Debye-Ang)
        XX    -112.2305     XY      -3.1422     YY    -119.8231
        XZ      -3.0361     YZ       2.3436     ZZ    -122.7023
    Octopole Moments (Debye-Ang^2)
       XXX      69.4747    XXY     -23.5997    XYY      17.8036
       YYY    -104.0468    XXZ     -55.1253    XYZ       0.5780
       YYZ     -25.8175    XZZ      34.4895    YZZ     -36.6078
       ZZZ     -64.6593
    Hexadecapole Moments (Debye-Ang^3)
      XXXX   -3610.4106   XXXY    -119.3009   XXYY    -816.0912
      XYYY    -139.5612   YYYY   -1163.0838   XXXZ     831.1022
      XXYZ      90.7442   XYYZ     304.8090   YYYZ     292.7384
      XXZZ   -1027.0971   XYZZ     -57.8296   YYZZ    -628.3467
      XZZZ     953.5502   YZZZ     258.9669   ZZZZ   -2701.8498
 -----------------------------------------------------------------
Archival summary:
1\1\february\OPT\ProcedureUnspecified\BasisUnspecified\l4126\taweetha\SatMar708:10:262020SatMar708:10:262020\0\\#,OPT,ProcedureUnspecified,BasisUnspecified,\\0,1\Cl\C,1,1.75352\C,2,1.38931,1,118.021\H,3,1.08124,2,120.267,1,-0.560465,0\C,3,1.39194,2,119.959,1,179.159,0\C,5,1.39684,3,119.686,2,-0.142558,0\C,6,1.392,5,119.536,3,0.179717,0\H,7,1.0826,6,118.924,5,179.553,0\C,7,1.39635,6,121.764,5,0.0959226,0\C,9,1.49138,7,119.585,6,-178.812,0\C,10,1.40003,9,122.601,7,-101.295,0\C,11,1.39205,10,121.544,9,179.65,0\H,12,1.08251,11,119.506,10,-179.965,0\C,12,1.39169,11,119.56,10,-0.180469,0\H,14,1.08385,12,119.534,11,179.892,0\C,14,1.39297,12,120.052,11,-0.259746,0\H,16,1.08357,14,120.34,12,-179.841,0\C,16,1.39133,14,119.77,12,0.249382,0\H,18,1.0841,16,120.06,14,179.549,0\Cl,5,1.74524,3,118.594,2,-179.882,0\Cl,6,1.74641,5,121.651,3,-179.695,0\Cl,11,1.75841,10,120.171,9,0.354084,0\\\@

 Total job time:  1891.73s(wall), 10801.10s(cpu) 
 Sat Mar  7 08:10:26 2020

        *************************************************************
        *                                                           *
        *  Thank you very much for using Q-Chem.  Have a nice day.  *
        *                                                           *
        *************************************************************


 
User input: 2 of 2 
 
                  Welcome to Q-Chem
     A Quantum Leap Into The Future Of Chemistry


 Q-Chem 5.2 (devel), Q-Chem, Inc., Pleasanton, CA (2019)

 Yihan Shao,  Zhengting Gan,  E. Epifanovsky,  A. T. B. Gilbert,  M. Wormit,  
 J. Kussmann,  A. W. Lange,  A. Behn,  Jia Deng,  Xintian Feng,  D. Ghosh,  
 M. Goldey,  P. R. Horn,  L. D. Jacobson,  I. Kaliman,  T. Kus,  A. Landau,  
 Jie Liu,  E. I. Proynov,  R. M. Richard,  R. P. Steele,  E. J. Sundstrom,  
 H. L. Woodcock III,  P. M. Zimmerman,  D. Zuev,  B. Albrecht,  E. Alguire,  
 S. A. Baeppler,  D. Barton,  Z. Benda,  Y. A. Bernard,  E. J. Berquist,  
 K. B. Bravaya,  H. Burton,  D. Casanova,  Chun-Min Chang,  Yunqing Chen,  
 A. Chien,  K. D. Closser,  M. P. Coons,  S. Coriani,  S. Dasgupta,  
 A. L. Dempwolff,  M. Diedenhofen,  Hainam Do,  R. G. Edgar,  Po-Tung Fang,  
 S. Faraji,  S. Fatehi,  Qingguo Feng,  K. D. Fenk,  J. Fosso-Tande,  
 J. Gayvert,  Qinghui Ge,  A. Ghysels,  G. Gidofalvi,  J. Gomes,  
 J. Gonthier,  A. Gunina,  D. Hait,  M. W. D. Hanson-Heine,  
 P. H. P. Harbach,  A. W. Hauser,  M. F. Herbst,  J. E. Herr,  
 E. G. Hohenstein,  Z. C. Holden,  Kerwin Hui,  B. C. Huynh,  T.-C. Jagau,  
 Hyunjun Ji,  B. Kaduk,  K. Khistyaev,  Jaehoon Kim,  P. Klunzinger,  K. Koh,  
 D. Kosenkov,  L. Koulias,  T. Kowalczyk,  C. M. Krauter,  A. Kunitsa,  
 Ka Un Lao,  A. Laurent,  K. V. Lawler,  Joonho Lee,  D. Lefrancois,  
 S. Lehtola,  D. S. Levine,  Yi-Pei Li,  You-Sheng Lin,  Fenglai Liu,  
 E. Livshits,  A. Luenser,  P. Manohar,  E. Mansoor,  S. F. Manzer,  
 Shan-Ping Mao,  Yuezhi Mao,  N. Mardirossian,  A. V. Marenich,  
 T. Markovich,  L. A. Martinez-Martinez,  S. A. Maurer,  N. J. Mayhall,  
 S. C. McKenzie,  J.-M. Mewes,  P. Morgante,  A. F. Morrison,  
 J. W. Mullinax,  K. Nanda,  T. S. Nguyen-Beck,  R. Olivares-Amaya,  
 J. A. Parkhill,  Zheng Pei,  T. M. Perrine,  F. Plasser,  P. Pokhilko,  
 S. Prager,  A. Prociuk,  E. Ramos,  D. R. Rehn,  F. Rob,  M. Scheurer,  
 M. Schneider,  N. Sergueev,  S. M. Sharada,  S. Sharma,  D. W. Small,  
 T. Stauch,  T. Stein,  Yu-Chuan Su,  A. J. W. Thom,  A. Tkatchenko,  
 T. Tsuchimochi,  N. M. Tubman,  L. Vogt,  M. L. Vidal,  O. Vydrov,  
 M. A. Watson,  J. Wenzel,  M. de Wergifosse,  T. A. Wesolowski,  A. White,  
 J. Witte,  A. Yamada,  Jun Yang,  K. Yao,  S. Yeganeh,  S. R. Yost,  
 Zhi-Qiang You,  A. Zech,  Igor Ying Zhang,  Xing Zhang,  Yan Zhao,  
 Ying Zhu,  B. R. Brooks,  G. K. L. Chan,  C. J. Cramer,  M. S. Gordon,  
 W. J. Hehre,  A. Klamt,  M. W. Schmidt,  C. D. Sherrill,  D. G. Truhlar,  
 A. Aspuru-Guzik,  R. Baer,  A. T. Bell,  N. A. Besley,  Jeng-Da Chai,  
 A. E. DePrince, III,  R. A. DiStasio Jr.,  A. Dreuw,  B. D. Dunietz,  
 T. R. Furlani,  Chao-Ping Hsu,  Yousung Jung,  Jing Kong,  D. S. Lambrecht,  
 WanZhen Liang,  C. Ochsenfeld,  V. A. Rassolov,  L. V. Slipchenko,  
 J. E. Subotnik,  T. Van Voorhis,  J. M. Herbert,  A. I. Krylov,  
 P. M. W. Gill,  M. Head-Gordon

 Contributors to earlier versions of Q-Chem not listed above: 
 R. D. Adamson,  B. Austin,  J. Baker,  G. J. O. Beran,  K. Brandhorst,  
 S. T. Brown,  E. F. C. Byrd,  A. K. Chakraborty,  C.-L. Cheng,  
 Siu Hung Chien,  D. M. Chipman,  D. L. Crittenden,  H. Dachsel,  
 R. J. Doerksen,  A. D. Dutoi,  L. Fusti-Molnar,  W. A. Goddard III,  
 A. Golubeva-Zadorozhnaya,  S. R. Gwaltney,  G. Hawkins,  A. Heyden,  
 S. Hirata,  G. Kedziora,  F. J. Keil,  C. Kelley,  Jihan Kim,  R. A. King,  
 R. Z. Khaliullin,  P. P. Korambath,  W. Kurlancheek,  A. M. Lee,  M. S. Lee,  
 S. V. Levchenko,  Ching Yeh Lin,  D. Liotard,  R. C. Lochan,  I. Lotan,  
 P. E. Maslen,  N. Nair,  D. P. O'Neill,  D. Neuhauser,  E. Neuscamman,  
 C. M. Oana,  R. Olson,  B. Peters,  R. Peverati,  P. A. Pieniazek,  
 Y. M. Rhee,  J. Ritchie,  M. A. Rohrdanz,  E. Rosta,  N. J. Russ,  
 H. F. Schaefer III,  N. E. Schultz,  N. Shenvi,  A. C. Simmonett,  A. Sodt,  
 D. Stuck,  K. S. Thanthiriwatte,  V. Vanovschi,  Tao Wang,  A. Warshel,  
 C. F. Williams,  Q. Wu,  X. Xu,  W. Zhang

 Please cite Q-Chem as follows:
 Y. Shao et al., Mol. Phys. 113, 184-215 (2015)
 DOI: 10.1080/00268976.2014.952696

 Q-Chem 5.2.1 for Intel X86 EM64T Linux

 Parts of Q-Chem use Armadillo 8.300.2 (Tropical Shenanigans).
 http://arma.sourceforge.net/

 Q-Chem begins on Sat Mar  7 08:10:26 2020  

Host: 
0

     Scratch files written to /scratch/taweetham/qchem21335//
NAlpha2: 146
NElect   146
Mult     1
The previous job contains 0 fragments, simply inherited here

 Q-Chem warning in module libgen/rem_setup.C, line 2168:

 Setting Thresh to 1e-14


Checking the input file for inconsistencies... 	...done.

--------------------------------------------------------------
User input:
--------------------------------------------------------------

$MOLECULE
READ
$END

$REM
   JOB_TYPE 	FREQUENCY
   BASIS 	6-311++G**
   METHOD	B3LYP
   SCF_GUESS_ALWAYS     TRUE
   SYM_IGNORE   TRUE
   S2THRESH     15
   THRESH       15
   MEM_TOTAL    10000
$END

--------------------------------------------------------------
 ----------------------------------------------------------------
             Standard Nuclear Orientation (Angstroms)
    I     Atom           X                Y                Z
 ----------------------------------------------------------------
    1      C      -0.0054623371     0.0432751384    -0.0071232029
    2      C      -0.0747810128    -0.5106365993     1.2727866080
    3      H       0.8170324553    -0.9361325964     1.7151153382
    4      C      -1.2595877010    -0.5214458972     2.0033916332
    5      Cl     -1.2590542732    -1.2351721121     3.5972975903
    6      C      -2.4156965048     0.0325835077     1.4487441359
    7      Cl     -3.9318206628     0.0475905310     2.3130308280
    8      C      -2.3712259004     0.5851859526     0.1719679306
    9      H      -3.2668924461     1.0082785882    -0.2614443121
   10      C      -1.1796949409     0.5861537351    -0.5424862289
   11      Cl     -1.1865816008     1.2751573782    -2.1549516110
   12      C       1.2829564323     0.0048846781    -0.7572709662
   13      C       2.1312533786     1.1142048105    -0.8567141688
   14      Cl      1.7013717677     2.6285283567    -0.0731040326
   15      C       3.3328040516     1.0517277456    -1.5568429528
   16      H       3.9639009001     1.9295039641    -1.6121568979
   17      C       3.7079623551    -0.1390170948    -2.1718187577
   18      H       4.6427313846    -0.1867006536    -2.7183202532
   19      C       2.8864956137    -1.2602772723    -2.0805324573
   20      H       3.1752566505    -2.1904688024    -2.5553763719
   21      C       1.6884286133    -1.1835126916    -1.3773022473
   22      H       1.0420453556    -2.0511809876    -1.3094364849
 ----------------------------------------------------------------
 Nuclear Repulsion Energy =        1468.52443687 hartrees
 There are       73 alpha and       73 beta electrons
 Requested basis set is 6-311++G(d,p)
 There are 154 shells and 426 basis functions

 Total QAlloc Memory Limit  10000 MB
 Mega-Array Size       188 MB
 MEM_STATIC part       192 MB
 A cutoff of  1.0D-15 yielded   9499 shell pairs
 There are     77661 function pairs (     83460 Cartesian)
 Smallest overlap matrix eigenvalue = 2.90E-07
 Linear dependence detected in AO basis
 Number of orthogonalized atomic orbitals = 423
 Maximum deviation from orthogonality = 4.033E-10
 Guess from superposition of atomic densities
 Warning:  Energy on first SCF cycle will be non-variational
 SAD guess density has 146.000000 electrons

 -----------------------------------------------------------------------
  General SCF calculation program by
  Eric Jon Sundstrom, Paul Horn, Yuezhi Mao, Dmitri Zuev, Alec White,
  David Stuck, Shaama M.S., Shane Yost, Joonho Lee, David Small,
  Daniel Levine, Susi Lehtola, Hugh Burton, Evgeny Epifanovsky,
  Bang C. Huynh
 -----------------------------------------------------------------------
 Exchange:     0.2000 Hartree-Fock + 0.0800 Slater + 0.7200 B88
 Correlation:  0.1900 VWN1RPA + 0.8100 LYP
 Using SG-1 standard quadrature grid
 using 6 threads for integral computing
 -------------------------------------------------------
 OpenMP Integral computing Module                
 Release: version 2.0, May 2017, Q-Chem Inc. Pleasanton 
 -------------------------------------------------------
 A restricted SCF calculation will be
 performed using DIIS
 SCF converges when DIIS error is below 1.0e-08
 ---------------------------------------
  Cycle       Energy         DIIS error
 ---------------------------------------
    1   -2305.6470897587      3.02e-02  
    2   -2301.7435610469      2.56e-03  
    3   -2301.6651162207      3.09e-03  
    4   -2301.8926203036      5.36e-04  
    5   -2301.8980253152      2.73e-04  
    6   -2301.8996129881      9.75e-05  
    7   -2301.8998110489      2.91e-05  
    8   -2301.8998274268      1.39e-05  
    9   -2301.8998318286      2.41e-06  
   10   -2301.8998319437      9.93e-07  
   11   -2301.8998319668      2.38e-07  
   12   -2301.8998319680      8.96e-08  
   13   -2301.8998319682      4.03e-08  
   14   -2301.8998319682      9.73e-09  Convergence criterion met
 ---------------------------------------
 SCF time:   CPU 533.60s  wall 94.00s 
 SCF   energy in the final basis set =    -2301.8998319682
 Total energy in the final basis set =    -2301.8998319682

 --------------------------------------------------------------

                    Orbital Energies (a.u.)
 --------------------------------------------------------------

 Alpha MOs
 -- Occupied --
********-101.5713-101.5680-101.5623 -10.2686 -10.2653 -10.2636 -10.2550
-10.2256 -10.2183 -10.2161 -10.2153 -10.2023 -10.2019 -10.2007 -10.1975
 -9.4871  -9.4859  -9.4826  -9.4770  -7.2519  -7.2507  -7.2473  -7.2420
 -7.2416  -7.2413  -7.2406  -7.2402  -7.2374  -7.2371  -7.2319  -7.2314
 -0.9423  -0.9146  -0.8963  -0.8764  -0.8541  -0.8415  -0.8011  -0.7637
 -0.7538  -0.7345  -0.6590  -0.6400  -0.6284  -0.6006  -0.5487  -0.5287
 -0.5208  -0.4962  -0.4911  -0.4759  -0.4599  -0.4557  -0.4484  -0.4410
 -0.4202  -0.4181  -0.4016  -0.3907  -0.3818  -0.3794  -0.3632  -0.3492
 -0.3447  -0.3308  -0.3287  -0.3253  -0.3238  -0.2836  -0.2783  -0.2650
 -0.2594
 -- Virtual --
 -0.0550  -0.0510  -0.0376  -0.0350  -0.0250  -0.0139  -0.0027   0.0051
  0.0062   0.0105   0.0142   0.0250   0.0287   0.0351   0.0409   0.0478
  0.0500   0.0545   0.0623   0.0652   0.0707   0.0784   0.0806   0.0872
  0.0914   0.0958   0.0978   0.1011   0.1036   0.1047   0.1098   0.1124
  0.1158   0.1173   0.1193   0.1194   0.1220   0.1257   0.1281   0.1325
  0.1339   0.1378   0.1437   0.1465   0.1474   0.1499   0.1531   0.1625
  0.1660   0.1698   0.1727   0.1784   0.1844   0.1920   0.1967   0.1987
  0.2024   0.2066   0.2123   0.2170   0.2236   0.2265   0.2288   0.2373
  0.2397   0.2438   0.2514   0.2526   0.2553   0.2581   0.2604   0.2627
  0.2689   0.2707   0.2759   0.2777   0.2870   0.2879   0.2909   0.2928
  0.2986   0.2997   0.3035   0.3111   0.3184   0.3286   0.3323   0.3391
  0.3449   0.3514   0.3618   0.3845   0.4188   0.4259   0.4380   0.4473
  0.4475   0.4572   0.4632   0.4717   0.4805   0.4818   0.4892   0.5026
  0.5117   0.5132   0.5196   0.5318   0.5392   0.5492   0.5530   0.5618
  0.5678   0.5774   0.5780   0.5811   0.5826   0.5937   0.6015   0.6138
  0.6202   0.6234   0.6386   0.6420   0.6493   0.6570   0.6611   0.6686
  0.6775   0.6950   0.7001   0.7016   0.7102   0.7159   0.7201   0.7378
  0.7424   0.7609   0.7904   0.7983   0.8045   0.8196   0.8317   0.8388
  0.8409   0.8453   0.8476   0.8495   0.8554   0.8559   0.8590   0.8679
  0.8803   0.8830   0.8852   0.8888   0.8917   0.9067   0.9081   0.9123
  0.9179   0.9299   0.9389   0.9486   0.9532   0.9605   0.9680   0.9764
  0.9803   0.9854   0.9917   0.9974   1.0048   1.0143   1.0238   1.0347
  1.0446   1.0524   1.0861   1.1175   1.1405   1.1482   1.1590   1.1856
  1.2221   1.2237   1.2373   1.2553   1.2580   1.2762   1.2849   1.2991
  1.3126   1.3256   1.3355   1.3613   1.3922   1.4100   1.4393   1.4827
  1.4973   1.4991   1.5307   1.5496   1.5549   1.5600   1.5718   1.5783
  1.5868   1.6141   1.6454   1.6482   1.6606   1.6754   1.6973   1.7263
  1.7316   1.7474   1.7559   1.7779   1.8147   1.8294   1.8441   1.8568
  1.8592   1.8761   1.8927   1.9262   1.9358   1.9397   1.9444   1.9632
  1.9895   2.0035   2.0138   2.0252   2.0324   2.0443   2.0632   2.0877
  2.1241   2.1356   2.1972   2.2193   2.2372   2.2387   2.2683   2.2828
  2.2887   2.3020   2.3094   2.3205   2.3633   2.3766   2.4132   2.4330
  2.4388   2.4440   2.4658   2.4950   2.4978   2.5297   2.5463   2.5570
  2.5788   2.5845   2.6048   2.6088   2.6336   2.6757   2.6893   2.7014
  2.7161   2.7191   2.7255   2.7456   2.7483   2.7657   2.7752   2.7868
  2.7939   2.8135   2.8348   2.8447   2.8509   2.8556   2.8843   2.9085
  2.9922   3.0010   3.0724   3.0941   3.0954   3.1278   3.1427   3.1591
  3.2136   3.2339   3.2775   3.3353   3.3519   3.3864   3.5052   3.5198
  3.5436   3.5621   3.6609   3.7539   3.8197   3.8578   3.9285   4.0261
  4.0729   4.1246   4.1359   4.3512   4.8098   4.8268   9.7629   9.8000
  9.8124   9.8402  23.4080  23.5909  23.8330  23.8897  23.9055  23.9297
 23.9829  24.0289  24.0611  24.0734  24.1240  24.1689  25.7823  25.8653
 25.8743  25.9659  26.0866  26.1472  26.2692  26.3724  26.5102  26.6692
 26.7751  26.8365 215.7544 215.7961 215.8143 215.8441
 --------------------------------------------------------------

          Ground-State Mulliken Net Atomic Charges

     Atom                 Charge (a.u.)
  ----------------------------------------
      1 C                     0.410518
      2 C                    -1.026977
      3 H                     0.225324
      4 C                     0.180582
      5 Cl                    0.578819
      6 C                     0.005505
      7 Cl                    0.517050
      8 C                    -0.444545
      9 H                     0.226068
     10 C                    -0.856742
     11 Cl                    0.424543
     12 C                     0.825590
     13 C                    -1.039468
     14 Cl                    0.436042
     15 C                    -0.220880
     16 H                     0.203485
     17 C                    -0.355830
     18 H                     0.166135
     19 C                    -0.246064
     20 H                     0.176356
     21 C                    -0.368586
     22 H                     0.183076
  ----------------------------------------
  Sum of atomic charges =     0.000000

 -----------------------------------------------------------------
                    Cartesian Multipole Moments
 -----------------------------------------------------------------
    Charge (ESU x 10^10)
                -0.0000
    Dipole Moment (Debye)
         X       1.9679      Y      -1.3448      Z      -1.6042
       Tot       2.8731
    Quadrupole Moments (Debye-Ang)
        XX    -112.2305     XY      -3.1422     YY    -119.8231
        XZ      -3.0361     YZ       2.3436     ZZ    -122.7023
    Octopole Moments (Debye-Ang^2)
       XXX      69.4747    XXY     -23.5997    XYY      17.8036
       YYY    -104.0468    XXZ     -55.1253    XYZ       0.5780
       YYZ     -25.8175    XZZ      34.4895    YZZ     -36.6078
       ZZZ     -64.6593
    Hexadecapole Moments (Debye-Ang^3)
      XXXX   -3610.4106   XXXY    -119.3009   XXYY    -816.0912
      XYYY    -139.5612   YYYY   -1163.0838   XXXZ     831.1022
      XXYZ      90.7442   XYYZ     304.8090   YYYZ     292.7384
      XXZZ   -1027.0971   XYZZ     -57.8296   YYZZ    -628.3467
      XZZZ     953.5502   YZZZ     258.9669   ZZZZ   -2701.8498
 -----------------------------------------------------------------
 Calculating MO derivatives via CPSCF
    1     0    69    0.0191529  
    2     0    69    0.0056487  
    3     0    69    0.0005621  
    4     6    63    0.0000400  
    5    61     8    0.0000028  
    6    69     0    0.0000002  Converged
 Time for AOints: 1178.0 s (CPU) 199.2 s (wall)
 ------------------------------------------------------------------------------
                     AOints        : Timing summary (seconds)
 ------------------------------------------------------------------------------
     job step          cpu (% of tot)      sys (% of tot)     wall (% of tot)
 ------------------------------------------------------------------------------
  AOints            0.1178E+04 ( 8.8)   0.3500E-04 ( 5.8)   0.1992E+03 ( 8.7)
 ------------------------------------------------------------------------------
   Grand Totals     0.1345E+05          0.6020E-03          0.2286E+04
 ------------------------------------------------------------------------------
 Polarizability Matrix (a.u.)
            1           2           3
    1-215.6387423   4.7446306  49.4094260
    2   4.7446306-159.8082198  13.9384039
    3  49.4094260  13.9384039-197.0864570
 Calculating analytic Hessian of the SCF energy

 Direct stationary perturbation theory relativistic correction:

 rels  =       3.209005262751
 relv  =     -12.288856826947
 rel2e =       3.326569239692
 E_rel =      -5.753282324504

 Hessian of the SCF Energy
            1           2           3           4           5           6
    1   0.6106294  -0.0968288  -0.0560032  -0.1165806  -0.0018272   0.0417949
    2  -0.0968288   0.2743918  -0.1603390   0.0237018  -0.1054167   0.0847077
    3  -0.0560032  -0.1603390   0.5584535  -0.0180868   0.0997657  -0.2745969
    4  -0.1165806   0.0237018  -0.0180868   0.6808003  -0.1346246  -0.0221270
    5  -0.0018272  -0.1054167   0.0997657  -0.1346246   0.2490369  -0.1962185
    6   0.0417949   0.0847077  -0.2745969  -0.0221270  -0.1962185   0.5838472
    7   0.0045306  -0.0011830   0.0023664  -0.2500124   0.0965934  -0.0938597
    8   0.0100369  -0.0005148   0.0049376   0.0969236  -0.0832659   0.0519879
    9  -0.0226993   0.0113344  -0.0079349  -0.0954571   0.0524719  -0.0987749
   10   0.0297862  -0.0371733   0.0699803  -0.2687920   0.0270340   0.0623874
   11  -0.0159365   0.0117630  -0.0029850   0.0007720  -0.0704807   0.0233725
   12   0.0214218   0.0101135  -0.0289841   0.1221147   0.0075969  -0.1506323
   13  -0.0027903   0.0020039  -0.0001392   0.0024685  -0.0105726   0.0246302
   14   0.0003504   0.0042072   0.0004653  -0.0010003  -0.0004595   0.0110370
   15   0.0035067  -0.0005658   0.0035108   0.0032182   0.0165516  -0.0352265
   16  -0.0155509   0.0153951  -0.0273607  -0.0528545   0.0033844   0.0287215
   17   0.0151832  -0.0174820   0.0236381   0.0253296   0.0134911  -0.0278223
   18  -0.0272533   0.0233644  -0.0400675  -0.0204340  -0.0142347   0.0534793
   19  -0.0009367  -0.0002747   0.0010300  -0.0005906   0.0035817  -0.0054940
   20  -0.0006099  -0.0003022  -0.0007331   0.0012706   0.0020015   0.0031174
   21   0.0014684  -0.0008807   0.0002107  -0.0003765   0.0016761   0.0001185
   22  -0.0503759   0.0226612  -0.0172167  -0.0201236  -0.0067099   0.0268423
   23   0.0053549   0.0131544  -0.0143162  -0.0074982  -0.0058608   0.0111817
   24   0.0232473  -0.0253993   0.0519790   0.0270129   0.0109344  -0.0440835
   25  -0.0023194   0.0002779   0.0037845   0.0002844  -0.0006594   0.0006411
   26   0.0005673   0.0042619   0.0016024  -0.0005130  -0.0008885  -0.0003524
   27   0.0034351   0.0016957  -0.0007483   0.0005769  -0.0002595  -0.0008923
   28  -0.2463795   0.0581853  -0.0229848   0.0359571   0.0243336  -0.0729535
   29   0.0791349  -0.0986891   0.0319715   0.0034210  -0.0044428   0.0323323
   30  -0.0760826   0.0458031  -0.1214407  -0.0241295   0.0185189  -0.0183421
   31   0.0031317   0.0094319  -0.0214672  -0.0040370   0.0013136   0.0015166
   32   0.0006403  -0.0044516   0.0191135   0.0036625   0.0027605   0.0000556
   33  -0.0004430   0.0132702  -0.0273368  -0.0035383   0.0016679   0.0022725
   34  -0.1835228   0.0034491   0.0631919  -0.0037770  -0.0041875   0.0111770
   35   0.0048074  -0.0815329  -0.0000593  -0.0118188   0.0048128   0.0068889
   36   0.0625305   0.0018486  -0.1109309   0.0293378   0.0023288  -0.0178897
   37  -0.0191388  -0.0212704   0.0053926  -0.0011808   0.0008444  -0.0017410
   38  -0.0074749   0.0055639   0.0060831   0.0023876  -0.0004667  -0.0025758
   39   0.0127903   0.0121851   0.0001610   0.0020224  -0.0012333  -0.0009478
   40  -0.0017031  -0.0018205  -0.0008302   0.0005045  -0.0005027  -0.0009034
   41   0.0027186  -0.0009615  -0.0012607  -0.0008774   0.0000867   0.0002738
   42   0.0003671   0.0017686  -0.0020238   0.0000560   0.0004398   0.0004717
   43   0.0017831  -0.0033966   0.0013192  -0.0007699  -0.0000607   0.0004245
   44  -0.0029157  -0.0034179  -0.0020300  -0.0000218   0.0002561  -0.0001131
   45   0.0017529  -0.0012951   0.0045895  -0.0009372   0.0000376   0.0002142
   46  -0.0001934  -0.0010157  -0.0001372  -0.0002416   0.0000571   0.0000858
   47   0.0002298   0.0002723  -0.0001285   0.0000108   0.0000164  -0.0000279
   48   0.0002257   0.0005931   0.0003568   0.0000197   0.0000226   0.0000890
   49  -0.0001290  -0.0000217  -0.0002868  -0.0002839   0.0003149  -0.0000256
   50  -0.0004689  -0.0012807   0.0003584   0.0000887   0.0001630   0.0001582
   51  -0.0007819  -0.0000312  -0.0007382   0.0003824  -0.0002052  -0.0000224
   52  -0.0001832   0.0001560  -0.0003461   0.0000369  -0.0000029  -0.0000360
   53   0.0001204   0.0000779   0.0002259  -0.0000311   0.0000105   0.0000187
   54  -0.0003220   0.0001758  -0.0005843   0.0000998   0.0000088  -0.0000339
   55   0.0038190   0.0004935   0.0016947  -0.0007525  -0.0001920   0.0000534
   56   0.0000187  -0.0035080  -0.0030948   0.0001555   0.0001252  -0.0000134
   57   0.0019676  -0.0037353   0.0049503  -0.0005994   0.0004316   0.0005213
   58   0.0000624   0.0010667   0.0002442  -0.0001535  -0.0000402   0.0000239
   59  -0.0000864   0.0000221   0.0000302   0.0000761  -0.0000153  -0.0000054
   60  -0.0000027  -0.0006075   0.0000087  -0.0000119  -0.0000723   0.0000347
   61  -0.0137802   0.0248114   0.0174521  -0.0003052   0.0020030  -0.0011612
   62   0.0079320   0.0033291  -0.0052938  -0.0014527  -0.0018431   0.0021554
   63   0.0112577  -0.0145699  -0.0064999   0.0004752  -0.0001581   0.0004562
   64  -0.0001678   0.0013510  -0.0015969   0.0004074  -0.0000798  -0.0000003
   65  -0.0009405   0.0005082   0.0020481   0.0000323   0.0003809  -0.0001610
   66  -0.0021699   0.0005561  -0.0023310   0.0003798  -0.0000679  -0.0000659
            7           8           9          10          11          12
    1   0.0045306   0.0100369  -0.0226993   0.0297862  -0.0159365   0.0214218
    2  -0.0011830  -0.0005148   0.0113344  -0.0371733   0.0117630   0.0101135
    3   0.0023664   0.0049376  -0.0079349   0.0699803  -0.0029850  -0.0289841
    4  -0.2500124   0.0969236  -0.0954571  -0.2687920   0.0007720   0.1221147
    5   0.0965934  -0.0832659   0.0524719   0.0270340  -0.0704807   0.0075969
    6  -0.0938597   0.0519879  -0.0987749   0.0623874   0.0233725  -0.1506323
    7   0.2633715  -0.1049181   0.0985645  -0.0178886   0.0107917  -0.0121295
    8  -0.1049181   0.0779079  -0.0600704  -0.0009014   0.0030607   0.0009842
    9   0.0985645  -0.0600704   0.1031771   0.0152610  -0.0061282   0.0082075
   10  -0.0178886  -0.0009014   0.0152610   0.5973190  -0.1069222  -0.0477334
   11   0.0107917   0.0030607  -0.0061282  -0.1069222   0.2046060  -0.1373104
   12  -0.0121295   0.0009842   0.0082075  -0.0477334  -0.1373104   0.4516808
   13   0.0004170  -0.0011556   0.0006272  -0.0373979   0.0027246   0.0034765
   14  -0.0004514  -0.0019431  -0.0014500   0.0042067  -0.0457127   0.0505733
   15  -0.0007934  -0.0010342   0.0001126  -0.0001435   0.0515859  -0.1360172
   16  -0.0018782   0.0006511   0.0025298  -0.2358779   0.0886217  -0.0938063
   17   0.0003640   0.0042331   0.0018092   0.0630241  -0.1015756   0.0526008
   18   0.0033570   0.0014394  -0.0005516  -0.0364415   0.0375945  -0.1239199
   19  -0.0010105  -0.0001931   0.0012294  -0.0348060  -0.0001983   0.0229307
   20   0.0003217   0.0002009  -0.0002901   0.0098100   0.0026222  -0.0046177
   21  -0.0000351   0.0000466   0.0000637   0.0006245   0.0013001  -0.0000766
   22   0.0001553  -0.0006430   0.0004852   0.0357369   0.0022501  -0.0211423
   23  -0.0005961  -0.0007759  -0.0002441   0.0234382  -0.0044314   0.0163649
   24   0.0005767  -0.0001978  -0.0008013  -0.0687567   0.0285937  -0.0151380
   25  -0.0000266   0.0000377  -0.0000491   0.0010075   0.0005981   0.0010162
   26   0.0000290   0.0000183   0.0000040   0.0001483   0.0037102   0.0031478
   27  -0.0000351  -0.0000020   0.0000331   0.0017171   0.0029570  -0.0026478
   28   0.0013248   0.0005169   0.0015858  -0.0724744   0.0161454   0.0039037
   29   0.0007192   0.0041060   0.0032621   0.0165560  -0.0083391  -0.0029952
   30   0.0011370   0.0034095  -0.0024667   0.0040436  -0.0025185  -0.0010486
   31   0.0002965   0.0003492  -0.0008155   0.0016079  -0.0005951   0.0001043
   32  -0.0002477  -0.0001587   0.0007401  -0.0005001  -0.0001591  -0.0001713
   33   0.0004730   0.0004832  -0.0010984  -0.0004703  -0.0000672   0.0000626
   34   0.0003318  -0.0002816  -0.0017628   0.0027623   0.0014741   0.0000765
   35  -0.0013566  -0.0030180  -0.0013479   0.0009850   0.0044767   0.0042284
   36   0.0005608  -0.0021100   0.0002395  -0.0003480   0.0041572  -0.0017437
   37   0.0002025  -0.0007008   0.0001646   0.0000979   0.0004735   0.0005514
   38  -0.0000820   0.0001457   0.0005293   0.0003348   0.0000491   0.0001857
   39  -0.0000118   0.0005721   0.0002698  -0.0002586  -0.0008066  -0.0005132
   40  -0.0000081   0.0000340   0.0000416  -0.0001799   0.0003183  -0.0001538
   41   0.0000680   0.0000318  -0.0001713  -0.0001633  -0.0001046  -0.0001531
   42   0.0000285  -0.0001578  -0.0001253  -0.0002081  -0.0000920   0.0000395
   43  -0.0001339  -0.0000680  -0.0001224  -0.0001925   0.0002003   0.0000693
   44   0.0000334  -0.0002978   0.0000069   0.0000894   0.0003155  -0.0000019
   45   0.0000093  -0.0000701  -0.0000081   0.0002441  -0.0000192   0.0001959
   46  -0.0000072  -0.0000404  -0.0000139   0.0000145   0.0001004   0.0000283
   47   0.0000010   0.0000072  -0.0000045  -0.0000294  -0.0000429  -0.0000289
   48  -0.0000078   0.0000388   0.0000135   0.0000709  -0.0000486   0.0000162
   49  -0.0000380   0.0000569  -0.0000855  -0.0000570   0.0000224  -0.0000703
   50  -0.0000563   0.0000685  -0.0001083  -0.0002525   0.0000437   0.0000053
   51  -0.0000154  -0.0000151  -0.0000249  -0.0000684   0.0001194   0.0000206
   52  -0.0000009  -0.0000066  -0.0000184  -0.0000078   0.0000450  -0.0000456
   53  -0.0000053  -0.0000062  -0.0000118   0.0000132   0.0000138  -0.0000111
   54   0.0000055  -0.0000105  -0.0000063  -0.0000066  -0.0000056   0.0000326
   55   0.0000137   0.0000500   0.0002797   0.0001144  -0.0002858  -0.0000298
   56  -0.0000594  -0.0002097  -0.0002101   0.0003451   0.0002112   0.0001299
   57  -0.0000413   0.0001293  -0.0000481  -0.0001173  -0.0002876  -0.0000659
   58   0.0000226   0.0000232   0.0000174  -0.0000053  -0.0000176  -0.0000850
   59   0.0000004  -0.0000019   0.0000160  -0.0000016  -0.0000157   0.0000337
   60   0.0000003  -0.0000488  -0.0000234   0.0001252  -0.0000006   0.0000782
   61   0.0003541   0.0002867   0.0003454  -0.0008027  -0.0006196  -0.0005479
   62   0.0000839   0.0004785  -0.0000739  -0.0002198  -0.0000447  -0.0004032
   63  -0.0000612  -0.0002209  -0.0000998  -0.0000534   0.0003591   0.0006295
   64  -0.0000160  -0.0000574  -0.0001080   0.0000228   0.0000431   0.0000512
   65  -0.0000496  -0.0000667  -0.0000631   0.0001751   0.0000325  -0.0002684
   66  -0.0000883  -0.0000911  -0.0001532   0.0001532   0.0002315  -0.0001727
           13          14          15          16          17          18
    1  -0.0027903   0.0003504   0.0035067  -0.0155509   0.0151832  -0.0272533
    2   0.0020039   0.0042072  -0.0005658   0.0153951  -0.0174820   0.0233644
    3  -0.0001392   0.0004653   0.0035108  -0.0273607   0.0236381  -0.0400675
    4   0.0024685  -0.0010003   0.0032182  -0.0528545   0.0253296  -0.0204340
    5  -0.0105726  -0.0004595   0.0165516   0.0033844   0.0134911  -0.0142347
    6   0.0246302   0.0110370  -0.0352265   0.0287215  -0.0278223   0.0534793
    7   0.0004170  -0.0004514  -0.0007934  -0.0018782   0.0003640   0.0033570
    8  -0.0011556  -0.0019431  -0.0010342   0.0006511   0.0042331   0.0014394
    9   0.0006272  -0.0014500   0.0001126   0.0025298   0.0018092  -0.0005516
   10  -0.0373979   0.0042067  -0.0001435  -0.2358779   0.0630241  -0.0364415
   11   0.0027246  -0.0457127   0.0515859   0.0886217  -0.1015756   0.0375945
   12   0.0034765   0.0505733  -0.1360172  -0.0938063   0.0526008  -0.1239199
   13   0.0411522  -0.0061888  -0.0040965   0.0008479   0.0095387  -0.0200626
   14  -0.0061888   0.0493730  -0.0815702  -0.0005094  -0.0054351   0.0191189
   15  -0.0040965  -0.0815702   0.1951334   0.0024138   0.0129610  -0.0276125
   16   0.0008479  -0.0005094   0.0024138   0.5137381  -0.1062667   0.0002508
   17   0.0095387  -0.0054351   0.0129610  -0.1062667   0.2245591  -0.1800260
   18  -0.0200626   0.0191189  -0.0276125   0.0002508  -0.1800260   0.5229662
   19  -0.0027280   0.0007920  -0.0008058  -0.1311045   0.0050508   0.0530576
   20   0.0029785  -0.0014496  -0.0008619   0.0034421  -0.0263663   0.0062519
   21  -0.0057283   0.0003661   0.0013688   0.0566873   0.0052927  -0.0679143
   22  -0.0037060   0.0033447  -0.0030648  -0.1085135   0.0263378  -0.0301160
   23   0.0013007   0.0025361   0.0014328   0.0000485  -0.1057465   0.1045157
   24   0.0013536   0.0002512   0.0020970   0.0294579   0.0896377  -0.2793291
   25   0.0003554  -0.0002530   0.0004902   0.0037730  -0.0014894   0.0030606
   26   0.0003063  -0.0000217   0.0003780   0.0101829  -0.0013822   0.0046108
   27  -0.0007666   0.0007428  -0.0009523  -0.0234086   0.0111919  -0.0083827
   28   0.0011443  -0.0001504  -0.0006402   0.0301745  -0.0391830   0.0756003
   29  -0.0005037  -0.0003329  -0.0000625  -0.0159224   0.0126955  -0.0034672
   30   0.0001329  -0.0004092   0.0002517   0.0219379   0.0113629  -0.0321250
   31   0.0001405  -0.0001363  -0.0000261  -0.0025434   0.0021017  -0.0005078
   32  -0.0001223  -0.0006501   0.0006085   0.0008426   0.0039343   0.0005727
   33  -0.0000379   0.0006631  -0.0019008   0.0023610  -0.0004108   0.0037444
   34   0.0002729   0.0002561  -0.0008020  -0.0013024   0.0001874  -0.0006637
   35  -0.0003827  -0.0001098   0.0006567   0.0003100  -0.0010108   0.0002395
   36   0.0005539   0.0000167  -0.0003938   0.0003248  -0.0001255  -0.0009903
   37  -0.0000949   0.0000625   0.0001727   0.0002334  -0.0001313  -0.0001071
   38   0.0001904   0.0002186  -0.0006696  -0.0003525   0.0002368  -0.0001290
   39   0.0001056   0.0001683  -0.0003655   0.0000306   0.0000330   0.0006789
   40   0.0000381  -0.0000334   0.0000147   0.0001888  -0.0000494   0.0002842
   41  -0.0000817  -0.0000877   0.0002174   0.0001948  -0.0000893   0.0002071
   42  -0.0000144  -0.0000174   0.0000807  -0.0000004  -0.0000708  -0.0000294
   43  -0.0000198  -0.0000565   0.0000710   0.0001237  -0.0000640   0.0001332
   44  -0.0000187  -0.0000062   0.0000916   0.0000317  -0.0000425  -0.0000472
   45  -0.0000388  -0.0000145   0.0001099  -0.0000556   0.0000303  -0.0000947
   46  -0.0000152  -0.0000185   0.0000435   0.0000221  -0.0000250  -0.0000381
   47   0.0000015   0.0000006   0.0000155   0.0000273   0.0000011   0.0000037
   48  -0.0000020   0.0000081  -0.0000419  -0.0000520   0.0000393  -0.0000490
   49  -0.0000225  -0.0000605   0.0001029   0.0001066  -0.0000621  -0.0000085
   50   0.0000079  -0.0000237  -0.0000613   0.0000635  -0.0000572   0.0001478
   51   0.0000212   0.0000189  -0.0000728  -0.0000438  -0.0000486   0.0000797
   52   0.0000005  -0.0000108   0.0000194   0.0000437  -0.0000071  -0.0000143
   53  -0.0000033  -0.0000072   0.0000108  -0.0000051  -0.0000138  -0.0000104
   54   0.0000035   0.0000153  -0.0000400  -0.0000144   0.0000058   0.0000102
   55  -0.0000172   0.0000089   0.0001141  -0.0000263   0.0001009  -0.0001435
   56  -0.0000094   0.0000107   0.0000212  -0.0000647   0.0000007  -0.0002067
   57  -0.0000209  -0.0000209   0.0000339   0.0000132  -0.0000369   0.0000625
   58  -0.0000095  -0.0000228   0.0000521   0.0000321   0.0000088  -0.0000197
   59   0.0000058   0.0000139  -0.0000307  -0.0000337  -0.0000034   0.0000229
   60  -0.0000014   0.0000281  -0.0000579  -0.0000873   0.0000230  -0.0000415
   61  -0.0000436  -0.0001686   0.0002438   0.0004488   0.0000435   0.0000725
   62  -0.0000213  -0.0000796   0.0002256  -0.0000479   0.0000150   0.0001857
   63  -0.0000053   0.0000075  -0.0000037   0.0000815  -0.0000946   0.0001728
   64   0.0000077   0.0000392  -0.0000906  -0.0000748   0.0000061  -0.0000047
   65   0.0000013  -0.0000412   0.0000994   0.0000094   0.0000365  -0.0001525
   66   0.0000092   0.0000017  -0.0000145   0.0000193   0.0000084  -0.0000883
           19          20          21          22          23          24
    1  -0.0009367  -0.0006099   0.0014684  -0.0503759   0.0053549   0.0232473
    2  -0.0002747  -0.0003022  -0.0008807   0.0226612   0.0131544  -0.0253993
    3   0.0010300  -0.0007331   0.0002107  -0.0172167  -0.0143162   0.0519790
    4  -0.0005906   0.0012706  -0.0003765  -0.0201236  -0.0074982   0.0270129
    5   0.0035817   0.0020015   0.0016761  -0.0067099  -0.0058608   0.0109344
    6  -0.0054940   0.0031174   0.0001185   0.0268423   0.0111817  -0.0440835
    7  -0.0010105   0.0003217  -0.0000351   0.0001553  -0.0005961   0.0005767
    8  -0.0001931   0.0002009   0.0000466  -0.0006430  -0.0007759  -0.0001978
    9   0.0012294  -0.0002901   0.0000637   0.0004852  -0.0002441  -0.0008013
   10  -0.0348060   0.0098100   0.0006245   0.0357369   0.0234382  -0.0687567
   11  -0.0001983   0.0026222   0.0013001   0.0022501  -0.0044314   0.0285937
   12   0.0229307  -0.0046177  -0.0000766  -0.0211423   0.0163649  -0.0151380
   13  -0.0027280   0.0029785  -0.0057283  -0.0037060   0.0013007   0.0013536
   14   0.0007920  -0.0014496   0.0003661   0.0033447   0.0025361   0.0002512
   15  -0.0008058  -0.0008619   0.0013688  -0.0030648   0.0014328   0.0020970
   16  -0.1311045   0.0034421   0.0566873  -0.1085135   0.0000485   0.0294579
   17   0.0050508  -0.0263663   0.0052927   0.0263378  -0.1057465   0.0896377
   18   0.0530576   0.0062519  -0.0679143  -0.0301160   0.1045157  -0.2793291
   19   0.1851713  -0.0074270  -0.0864723  -0.0173641  -0.0009366   0.0150281
   20  -0.0074270   0.0183628  -0.0109244  -0.0102054   0.0039511   0.0066661
   21  -0.0864723  -0.0109244   0.0873267   0.0358729   0.0012620  -0.0198382
   22  -0.0173641  -0.0102054   0.0358729   0.6953792  -0.1404807  -0.0203818
   23  -0.0009366   0.0039511   0.0012620  -0.1404807   0.2477320  -0.1980609
   24   0.0150281   0.0066661  -0.0198382  -0.0203818  -0.1980609   0.5879954
   25   0.0007102  -0.0012031   0.0005871  -0.2536724   0.0988198  -0.0953635
   26  -0.0005064  -0.0018882  -0.0015281   0.0988500  -0.0827528   0.0521330
   27  -0.0008947  -0.0011151   0.0002596  -0.0953180   0.0523538  -0.0976531
   28   0.0033091   0.0020053  -0.0036042  -0.2782215   0.0280613   0.0648982
   29   0.0007218   0.0031364   0.0031772   0.0021334  -0.0714330   0.0224088
   30  -0.0008542   0.0024016  -0.0001822   0.1224895   0.0063942  -0.1492267
   31  -0.0003249  -0.0002468   0.0007563   0.0020599  -0.0103024   0.0251190
   32  -0.0003592   0.0000032   0.0003715  -0.0006362   0.0001261   0.0103342
   33   0.0010834   0.0003154  -0.0012739   0.0032145   0.0162919  -0.0354613
   34   0.0007962  -0.0001621  -0.0003970  -0.0007468   0.0029247  -0.0017089
   35  -0.0001103  -0.0002363  -0.0002083   0.0027023   0.0036899   0.0026270
   36  -0.0004525  -0.0002146   0.0002726  -0.0027018   0.0032949  -0.0003542
   37  -0.0002489  -0.0000248   0.0001261  -0.0002352   0.0006288   0.0004143
   38   0.0005745  -0.0000677  -0.0002967   0.0006580  -0.0008331   0.0005431
   39   0.0003489   0.0000150  -0.0001663   0.0008175  -0.0006376  -0.0006143
   40  -0.0000739  -0.0000062   0.0000338   0.0005026  -0.0000094  -0.0003552
   41  -0.0002485   0.0000296   0.0001197  -0.0000961   0.0002786  -0.0004800
   42  -0.0000451   0.0000081   0.0000270  -0.0002736   0.0001350  -0.0000989
   43  -0.0000802   0.0000061   0.0000305   0.0001686  -0.0000086  -0.0001135
   44  -0.0001893  -0.0000006   0.0000965  -0.0001508   0.0002557   0.0000541
   45   0.0000050  -0.0000025   0.0000000  -0.0000150  -0.0001701   0.0001804
   46  -0.0000636   0.0000007   0.0000298  -0.0000555   0.0000747   0.0000103
   47  -0.0000037   0.0000005   0.0000036  -0.0000155  -0.0000080  -0.0000191
   48   0.0000358  -0.0000007  -0.0000228  -0.0000256  -0.0000561   0.0000380
   49  -0.0000828   0.0000110   0.0000387  -0.0000587   0.0001268  -0.0001314
   50   0.0000192   0.0000065  -0.0000143   0.0001369  -0.0000001  -0.0001190
   51   0.0000366   0.0000074  -0.0000264   0.0001250  -0.0000123   0.0000010
   52  -0.0000368   0.0000012   0.0000189  -0.0000220   0.0000060  -0.0000230
   53  -0.0000100   0.0000011   0.0000052   0.0000012  -0.0000009   0.0000140
   54   0.0000249   0.0000003  -0.0000146  -0.0000276   0.0000146  -0.0000326
   55  -0.0000491  -0.0000151   0.0000415  -0.0000347  -0.0000561   0.0002827
   56   0.0000746  -0.0000074  -0.0000482  -0.0001036   0.0002394   0.0001934
   57  -0.0000053   0.0000076   0.0000051   0.0002865  -0.0000146   0.0002375
   58  -0.0000765   0.0000035   0.0000408  -0.0000604  -0.0000260  -0.0000410
   59   0.0000382  -0.0000011  -0.0000187   0.0000221  -0.0000097  -0.0000034
   60   0.0000551  -0.0000035  -0.0000354   0.0000195   0.0000290   0.0000692
   61  -0.0004682   0.0000508   0.0002953  -0.0006825  -0.0008624  -0.0005017
   62  -0.0002948  -0.0000020   0.0001427  -0.0000470   0.0000437  -0.0002921
   63   0.0002230  -0.0000328  -0.0001216   0.0003169   0.0002104   0.0001342
   64   0.0000586  -0.0000012  -0.0000385  -0.0001278  -0.0000058  -0.0000287
   65  -0.0001014   0.0000057   0.0000592  -0.0000054  -0.0001533   0.0001778
   66  -0.0000643   0.0000058   0.0000194  -0.0001891   0.0000303  -0.0001014
           25          26          27          28          29          30
    1  -0.0023194   0.0005673   0.0034351  -0.2463795   0.0791349  -0.0760826
    2   0.0002779   0.0042619   0.0016957   0.0581853  -0.0986891   0.0458031
    3   0.0037845   0.0016024  -0.0007483  -0.0229848   0.0319715  -0.1214407
    4   0.0002844  -0.0005130   0.0005769   0.0359571   0.0034210  -0.0241295
    5  -0.0006594  -0.0008885  -0.0002595   0.0243336  -0.0044428   0.0185189
    6   0.0006411  -0.0003524  -0.0008923  -0.0729535   0.0323323  -0.0183421
    7  -0.0000266   0.0000290  -0.0000351   0.0013248   0.0007192   0.0011370
    8   0.0000377   0.0000183  -0.0000020   0.0005169   0.0041060   0.0034095
    9  -0.0000491   0.0000040   0.0000331   0.0015858   0.0032621  -0.0024667
   10   0.0010075   0.0001483   0.0017171  -0.0724744   0.0165560   0.0040436
   11   0.0005981   0.0037102   0.0029570   0.0161454  -0.0083391  -0.0025185
   12   0.0010162   0.0031478  -0.0026478   0.0039037  -0.0029952  -0.0010486
   13   0.0003554   0.0003063  -0.0007666   0.0011443  -0.0005037   0.0001329
   14  -0.0002530  -0.0000217   0.0007428  -0.0001504  -0.0003329  -0.0004092
   15   0.0004902   0.0003780  -0.0009523  -0.0006402  -0.0000625   0.0002517
   16   0.0037730   0.0101829  -0.0234086   0.0301745  -0.0159224   0.0219379
   17  -0.0014894  -0.0013822   0.0111919  -0.0391830   0.0126955   0.0113629
   18   0.0030606   0.0046108  -0.0083827   0.0756003  -0.0034672  -0.0321250
   19   0.0007102  -0.0005064  -0.0008947   0.0033091   0.0007218  -0.0008542
   20  -0.0012031  -0.0018882  -0.0011151   0.0020053   0.0031364   0.0024016
   21   0.0005871  -0.0015281   0.0002596  -0.0036042   0.0031772  -0.0001822
   22  -0.2536724   0.0988500  -0.0953180  -0.2782215   0.0021334   0.1224895
   23   0.0988198  -0.0827528   0.0523538   0.0280613  -0.0714330   0.0063942
   24  -0.0953635   0.0521330  -0.0976531   0.0648982   0.0224088  -0.1492267
   25   0.2669310  -0.1065613   0.0990807  -0.0169118   0.0104894  -0.0120285
   26  -0.1065613   0.0774019  -0.0597074  -0.0011695   0.0032915   0.0005843
   27   0.0990807  -0.0597074   0.1016111   0.0143813  -0.0061785   0.0088861
   28  -0.0169118  -0.0011695   0.0143813   0.6074443  -0.1026483  -0.0550685
   29   0.0104894   0.0032915  -0.0061785  -0.1026483   0.2022279  -0.1255903
   30  -0.0120285   0.0005843   0.0088861  -0.0550685  -0.1255903   0.4403770
   31   0.0005131  -0.0011468   0.0005979  -0.0381180   0.0034518   0.0023565
   32  -0.0005302  -0.0020200  -0.0013653   0.0036006  -0.0437068   0.0468198
   33  -0.0007721  -0.0009477   0.0000095   0.0011830   0.0465867  -0.1310314
   34  -0.0003345  -0.0001835   0.0004629  -0.0275926   0.0061780   0.0106382
   35   0.0003955   0.0002025  -0.0002928   0.0106926   0.0033027  -0.0058178
   36  -0.0007201   0.0000342   0.0006263  -0.0048139  -0.0046357   0.0118468
   37  -0.0000657   0.0000481   0.0000842   0.0008488  -0.0012844   0.0016708
   38   0.0003155   0.0001954  -0.0000711   0.0023028  -0.0010361  -0.0035069
   39   0.0001377  -0.0001023  -0.0001384  -0.0009661   0.0028851  -0.0018893
   40   0.0000258   0.0000144  -0.0000136  -0.0007555  -0.0012167  -0.0007486
   41  -0.0001306  -0.0000992   0.0000173  -0.0010981  -0.0010388   0.0013149
   42  -0.0000719  -0.0000059   0.0000496  -0.0007261   0.0000516   0.0005851
   43  -0.0000119  -0.0000276  -0.0000442  -0.0000196   0.0003398   0.0005460
   44  -0.0000708   0.0000065   0.0000380   0.0000947  -0.0006532   0.0010080
   45   0.0000421   0.0000290  -0.0000262   0.0008227  -0.0002251  -0.0009412
   46  -0.0000188   0.0000022   0.0000151   0.0000709  -0.0002075   0.0003329
   47  -0.0000013  -0.0000004   0.0000027  -0.0000250   0.0000560   0.0000172
   48   0.0000149   0.0000091   0.0000033   0.0001429  -0.0001186  -0.0001541
   49  -0.0000315  -0.0000186   0.0000336  -0.0000197  -0.0001462   0.0004427
   50   0.0000019  -0.0000440  -0.0000369  -0.0000524   0.0004845   0.0002005
   51   0.0000021  -0.0000127  -0.0000214  -0.0002239   0.0002513  -0.0000271
   52  -0.0000077  -0.0000020   0.0000049  -0.0000135  -0.0000208   0.0001268
   53  -0.0000002  -0.0000030  -0.0000023   0.0000308  -0.0000213   0.0000004
   54  -0.0000089  -0.0000042   0.0000033  -0.0000834   0.0000263   0.0000902
   55   0.0000269   0.0000588   0.0000010   0.0002836  -0.0003750  -0.0001893
   56   0.0000142  -0.0000115   0.0000158   0.0001374   0.0002349  -0.0004808
   57   0.0000870   0.0000130  -0.0000726   0.0008357   0.0000636  -0.0009875
   58  -0.0000212  -0.0000027   0.0000119  -0.0000290  -0.0001474   0.0003547
   59   0.0000045   0.0000051  -0.0000039  -0.0000605   0.0000282  -0.0001205
   60   0.0000116  -0.0000071  -0.0000099   0.0001585   0.0000402  -0.0001366
   61  -0.0001912  -0.0000707   0.0000715   0.0000173  -0.0008404   0.0028157
   62  -0.0000770   0.0000273   0.0000433  -0.0024241   0.0002292   0.0007299
   63   0.0000896   0.0001143   0.0000264  -0.0012573   0.0003149  -0.0028376
   64  -0.0000144  -0.0000054   0.0000067  -0.0000259   0.0001618   0.0000838
   65   0.0000219  -0.0000091  -0.0000231   0.0007011  -0.0000929  -0.0001201
   66  -0.0000315   0.0000079   0.0000369  -0.0001952  -0.0000980   0.0008023
           31          32          33          34          35          36
    1   0.0031317   0.0006403  -0.0004430  -0.1835228   0.0048074   0.0625305
    2   0.0094319  -0.0044516   0.0132702   0.0034491  -0.0815329   0.0018486
    3  -0.0214672   0.0191135  -0.0273368   0.0631919  -0.0000593  -0.1109309
    4  -0.0040370   0.0036625  -0.0035383  -0.0037770  -0.0118188   0.0293378
    5   0.0013136   0.0027605   0.0016679  -0.0041875   0.0048128   0.0023288
    6   0.0015166   0.0000556   0.0022725   0.0111770   0.0068889  -0.0178897
    7   0.0002965  -0.0002477   0.0004730   0.0003318  -0.0013566   0.0005608
    8   0.0003492  -0.0001587   0.0004832  -0.0002816  -0.0030180  -0.0021100
    9  -0.0008155   0.0007401  -0.0010984  -0.0017628  -0.0013479   0.0002395
   10   0.0016079  -0.0005001  -0.0004703   0.0027623   0.0009850  -0.0003480
   11  -0.0005951  -0.0001591  -0.0000672   0.0014741   0.0044767   0.0041572
   12   0.0001043  -0.0001713   0.0000626   0.0000765   0.0042284  -0.0017437
   13   0.0001405  -0.0001223  -0.0000379   0.0002729  -0.0003827   0.0005539
   14  -0.0001363  -0.0006501   0.0006631   0.0002561  -0.0001098   0.0000167
   15  -0.0000261   0.0006085  -0.0019008  -0.0008020   0.0006567  -0.0003938
   16  -0.0025434   0.0008426   0.0023610  -0.0013024   0.0003100   0.0003248
   17   0.0021017   0.0039343  -0.0004108   0.0001874  -0.0010108  -0.0001255
   18  -0.0005078   0.0005727   0.0037444  -0.0006637   0.0002395  -0.0009903
   19  -0.0003249  -0.0003592   0.0010834   0.0007962  -0.0001103  -0.0004525
   20  -0.0002468   0.0000032   0.0003154  -0.0001621  -0.0002363  -0.0002146
   21   0.0007563   0.0003715  -0.0012739  -0.0003970  -0.0002083   0.0002726
   22   0.0020599  -0.0006362   0.0032145  -0.0007468   0.0027023  -0.0027018
   23  -0.0103024   0.0001261   0.0162919   0.0029247   0.0036899   0.0032949
   24   0.0251190   0.0103342  -0.0354613  -0.0017089   0.0026270  -0.0003542
   25   0.0005131  -0.0005302  -0.0007721  -0.0003345   0.0003955  -0.0007201
   26  -0.0011468  -0.0020200  -0.0009477  -0.0001835   0.0002025   0.0000342
   27   0.0005979  -0.0013653   0.0000095   0.0004629  -0.0002928   0.0006263
   28  -0.0381180   0.0036006   0.0011830  -0.0275926   0.0106926  -0.0048139
   29   0.0034518  -0.0437068   0.0465867   0.0061780   0.0033027  -0.0046357
   30   0.0023565   0.0468198  -0.1310314   0.0106382  -0.0058178   0.0118468
   31   0.0398712  -0.0051560  -0.0033969  -0.0011772   0.0006245  -0.0021038
   32  -0.0051560   0.0463009  -0.0767584  -0.0015991  -0.0019692   0.0006272
   33  -0.0033969  -0.0767584   0.1916825   0.0027761  -0.0013496  -0.0010522
   34  -0.0011772  -0.0015991   0.0027761   0.5386469   0.0557086  -0.1885579
   35   0.0006245  -0.0019692  -0.0013496   0.0557086   0.5895624   0.0994665
   36  -0.0021038   0.0006272  -0.0010522  -0.1885579   0.0994665   0.3121259
   37  -0.0014268   0.0001726  -0.0013344  -0.1777418  -0.0722714   0.0394652
   38   0.0004535  -0.0007213   0.0008487  -0.1220158  -0.2118333   0.0187007
   39  -0.0011055  -0.0004197   0.0008400   0.0208874  -0.0103120  -0.0785808
   40  -0.0005535  -0.0006235   0.0001258   0.0060003  -0.0094720  -0.0046711
   41   0.0001791   0.0004685  -0.0002573   0.0102380  -0.0347134  -0.0195388
   42  -0.0001796  -0.0003148  -0.0001110   0.0024812  -0.0078261  -0.0005422
   43   0.0005155  -0.0000122  -0.0001542  -0.0315563  -0.0541904   0.0035121
   44  -0.0001940   0.0001964  -0.0005148  -0.0156653   0.0347367   0.0176945
   45  -0.0003590   0.0000920  -0.0000454   0.0166610   0.0401996   0.0117136
   46  -0.0000140   0.0000762  -0.0001647  -0.0022186   0.0008694   0.0046602
   47  -0.0000090  -0.0000152   0.0000228   0.0002927   0.0016514  -0.0014736
   48  -0.0000192   0.0000552   0.0000095   0.0046458  -0.0017011   0.0024171
   49  -0.0000282   0.0000157  -0.0001071  -0.0029543  -0.0125874  -0.0049168
   50   0.0002666  -0.0000427   0.0000936  -0.0119664  -0.0632573  -0.0130047
   51   0.0002648  -0.0001618   0.0001129  -0.0051623  -0.0126713  -0.0061975
   52  -0.0000157   0.0000140  -0.0000278   0.0002246  -0.0001111  -0.0006787
   53   0.0000106   0.0000151  -0.0000080  -0.0000215  -0.0012324  -0.0000593
   54  -0.0000036   0.0000086  -0.0000083  -0.0006953  -0.0001238  -0.0005950
   55  -0.0000260  -0.0000089  -0.0002253   0.0001160   0.0689397   0.0268894
   56  -0.0002182  -0.0001692   0.0001934   0.0292186   0.0244311  -0.0104201
   57   0.0001180   0.0000735   0.0000479   0.0135488  -0.0327898  -0.0117569
   58  -0.0000181   0.0000899  -0.0001285  -0.0024413  -0.0011945   0.0049182
   59   0.0000263  -0.0000277   0.0000403  -0.0010187   0.0023711  -0.0009301
   60  -0.0000360   0.0000063  -0.0000100   0.0048725  -0.0009782   0.0037703
   61   0.0000959   0.0007218  -0.0004612  -0.1211125   0.0090870   0.0363964
   62  -0.0001728   0.0002134  -0.0001256   0.0635536  -0.2524161  -0.0974912
   63  -0.0008377  -0.0003059   0.0007945   0.0557966  -0.0668413  -0.1159042
   64   0.0000512  -0.0000407   0.0000444   0.0073263   0.0083840   0.0008090
   65  -0.0000314   0.0000732  -0.0000370  -0.0163784  -0.0179082   0.0018338
   66   0.0000235   0.0000187  -0.0002463  -0.0074655  -0.0119866   0.0039176
           37          38          39          40          41          42
    1  -0.0191388  -0.0074749   0.0127903  -0.0017031   0.0027186   0.0003671
    2  -0.0212704   0.0055639   0.0121851  -0.0018205  -0.0009615   0.0017686
    3   0.0053926   0.0060831   0.0001610  -0.0008302  -0.0012607  -0.0020238
    4  -0.0011808   0.0023876   0.0020224   0.0005045  -0.0008774   0.0000560
    5   0.0008444  -0.0004667  -0.0012333  -0.0005027   0.0000867   0.0004398
    6  -0.0017410  -0.0025758  -0.0009478  -0.0009034   0.0002738   0.0004717
    7   0.0002025  -0.0000820  -0.0000118  -0.0000081   0.0000680   0.0000285
    8  -0.0007008   0.0001457   0.0005721   0.0000340   0.0000318  -0.0001578
    9   0.0001646   0.0005293   0.0002698   0.0000416  -0.0001713  -0.0001253
   10   0.0000979   0.0003348  -0.0002586  -0.0001799  -0.0001633  -0.0002081
   11   0.0004735   0.0000491  -0.0008066   0.0003183  -0.0001046  -0.0000920
   12   0.0005514   0.0001857  -0.0005132  -0.0001538  -0.0001531   0.0000395
   13  -0.0000949   0.0001904   0.0001056   0.0000381  -0.0000817  -0.0000144
   14   0.0000625   0.0002186   0.0001683  -0.0000334  -0.0000877  -0.0000174
   15   0.0001727  -0.0006696  -0.0003655   0.0000147   0.0002174   0.0000807
   16   0.0002334  -0.0003525   0.0000306   0.0001888   0.0001948  -0.0000004
   17  -0.0001313   0.0002368   0.0000330  -0.0000494  -0.0000893  -0.0000708
   18  -0.0001071  -0.0001290   0.0006789   0.0002842   0.0002071  -0.0000294
   19  -0.0002489   0.0005745   0.0003489  -0.0000739  -0.0002485  -0.0000451
   20  -0.0000248  -0.0000677   0.0000150  -0.0000062   0.0000296   0.0000081
   21   0.0001261  -0.0002967  -0.0001663   0.0000338   0.0001197   0.0000270
   22  -0.0002352   0.0006580   0.0008175   0.0005026  -0.0000961  -0.0002736
   23   0.0006288  -0.0008331  -0.0006376  -0.0000094   0.0002786   0.0001350
   24   0.0004143   0.0005431  -0.0006143  -0.0003552  -0.0004800  -0.0000989
   25  -0.0000657   0.0003155   0.0001377   0.0000258  -0.0001306  -0.0000719
   26   0.0000481   0.0001954  -0.0001023   0.0000144  -0.0000992  -0.0000059
   27   0.0000842  -0.0000711  -0.0001384  -0.0000136   0.0000173   0.0000496
   28   0.0008488   0.0023028  -0.0009661  -0.0007555  -0.0010981  -0.0007261
   29  -0.0012844  -0.0010361   0.0028851  -0.0012167  -0.0010388   0.0000516
   30   0.0016708  -0.0035069  -0.0018893  -0.0007486   0.0013149   0.0005851
   31  -0.0014268   0.0004535  -0.0011055  -0.0005535   0.0001791  -0.0001796
   32   0.0001726  -0.0007213  -0.0004197  -0.0006235   0.0004685  -0.0003148
   33  -0.0013344   0.0008487   0.0008400   0.0001258  -0.0002573  -0.0001110
   34  -0.1777418  -0.1220158   0.0208874   0.0060003   0.0102380   0.0024812
   35  -0.0722714  -0.2118333  -0.0103120  -0.0094720  -0.0347134  -0.0078261
   36   0.0394652   0.0187007  -0.0785808  -0.0046711  -0.0195388  -0.0005422
   37   0.5166932   0.0941630  -0.1888949  -0.0434988   0.0208874   0.0181800
   38   0.0941630   0.4786105   0.0687859   0.0215791  -0.1192609  -0.0454453
   39  -0.1888949   0.0687859   0.2528927   0.0188563  -0.0454103  -0.0495235
   40  -0.0434988   0.0215791   0.0188563   0.0476258  -0.0353090  -0.0310671
   41   0.0208874  -0.1192609  -0.0454103  -0.0353090   0.1728404   0.0766193
   42   0.0181800  -0.0454453  -0.0495235  -0.0310671   0.0766193   0.0569130
   43  -0.2603041   0.0180019   0.1165643  -0.0058925   0.0073547   0.0085053
   44  -0.0371299  -0.1063684   0.0067876   0.0291599  -0.0183815  -0.0246582
   45   0.0988083  -0.0249210  -0.1262375   0.0158582  -0.0121590  -0.0093072
   46  -0.0124326  -0.0229297   0.0006746   0.0001253   0.0000785  -0.0015586
   47   0.0033551   0.0028357  -0.0018408   0.0012641   0.0008925   0.0004712
   48   0.0095258   0.0128480   0.0018348  -0.0011143   0.0011767  -0.0015615
   49  -0.0001856   0.0277460   0.0134167  -0.0021192   0.0010544   0.0043890
   50   0.0750863   0.0251972  -0.0368604  -0.0043728   0.0043339   0.0025088
   51   0.0295673  -0.0092973  -0.0135125   0.0025557  -0.0008502   0.0032507
   52   0.0029993   0.0002382   0.0025496  -0.0002083   0.0000995   0.0001837
   53  -0.0000637  -0.0026247  -0.0033617   0.0009990  -0.0008272  -0.0008773
   54   0.0024626  -0.0034493   0.0047440   0.0004662  -0.0003543  -0.0003417
   55  -0.0537051  -0.0256473   0.0184265   0.0010561   0.0006457  -0.0009864
   56  -0.0260724  -0.0129200   0.0126136   0.0015343  -0.0017615  -0.0013257
   57   0.0178016   0.0124092  -0.0123871  -0.0005301  -0.0007025  -0.0006036
   58  -0.0011808  -0.0006952   0.0001202  -0.0000067   0.0001635  -0.0004023
   59  -0.0007281   0.0002281   0.0007096   0.0002300  -0.0000683   0.0001115
   60   0.0001815   0.0007224  -0.0004559  -0.0003623   0.0001342  -0.0005540
   61   0.0487413   0.0094268  -0.0194372  -0.0013305  -0.0065379   0.0010721
   62  -0.0374700  -0.0556773  -0.0004398  -0.0013564  -0.0002236  -0.0009838
   63  -0.0356109  -0.0283178   0.0204029   0.0026485   0.0021748   0.0034413
   64   0.0016243   0.0008139   0.0029312   0.0002620   0.0008605   0.0002711
   65   0.0014267  -0.0014702  -0.0033319  -0.0003617  -0.0013451  -0.0003389
   66   0.0031192  -0.0029735   0.0035095  -0.0001352  -0.0009178  -0.0000362
           43          44          45          46          47          48
    1   0.0017831  -0.0029157   0.0017529  -0.0001934   0.0002298   0.0002257
    2  -0.0033966  -0.0034179  -0.0012951  -0.0010157   0.0002723   0.0005931
    3   0.0013192  -0.0020300   0.0045895  -0.0001372  -0.0001285   0.0003568
    4  -0.0007699  -0.0000218  -0.0009372  -0.0002416   0.0000108   0.0000197
    5  -0.0000607   0.0002561   0.0000376   0.0000571   0.0000164   0.0000226
    6   0.0004245  -0.0001131   0.0002142   0.0000858  -0.0000279   0.0000890
    7  -0.0001339   0.0000334   0.0000093  -0.0000072   0.0000010  -0.0000078
    8  -0.0000680  -0.0002978  -0.0000701  -0.0000404   0.0000072   0.0000388
    9  -0.0001224   0.0000069  -0.0000081  -0.0000139  -0.0000045   0.0000135
   10  -0.0001925   0.0000894   0.0002441   0.0000145  -0.0000294   0.0000709
   11   0.0002003   0.0003155  -0.0000192   0.0001004  -0.0000429  -0.0000486
   12   0.0000693  -0.0000019   0.0001959   0.0000283  -0.0000289   0.0000162
   13  -0.0000198  -0.0000187  -0.0000388  -0.0000152   0.0000015  -0.0000020
   14  -0.0000565  -0.0000062  -0.0000145  -0.0000185   0.0000006   0.0000081
   15   0.0000710   0.0000916   0.0001099   0.0000435   0.0000155  -0.0000419
   16   0.0001237   0.0000317  -0.0000556   0.0000221   0.0000273  -0.0000520
   17  -0.0000640  -0.0000425   0.0000303  -0.0000250   0.0000011   0.0000393
   18   0.0001332  -0.0000472  -0.0000947  -0.0000381   0.0000037  -0.0000490
   19  -0.0000802  -0.0001893   0.0000050  -0.0000636  -0.0000037   0.0000358
   20   0.0000061  -0.0000006  -0.0000025   0.0000007   0.0000005  -0.0000007
   21   0.0000305   0.0000965   0.0000000   0.0000298   0.0000036  -0.0000228
   22   0.0001686  -0.0001508  -0.0000150  -0.0000555  -0.0000155  -0.0000256
   23  -0.0000086   0.0002557  -0.0001701   0.0000747  -0.0000080  -0.0000561
   24  -0.0001135   0.0000541   0.0001804   0.0000103  -0.0000191   0.0000380
   25  -0.0000119  -0.0000708   0.0000421  -0.0000188  -0.0000013   0.0000149
   26  -0.0000276   0.0000065   0.0000290   0.0000022  -0.0000004   0.0000091
   27  -0.0000442   0.0000380  -0.0000262   0.0000151   0.0000027   0.0000033
   28  -0.0000196   0.0000947   0.0008227   0.0000709  -0.0000250   0.0001429
   29   0.0003398  -0.0006532  -0.0002251  -0.0002075   0.0000560  -0.0001186
   30   0.0005460   0.0010080  -0.0009412   0.0003329   0.0000172  -0.0001541
   31   0.0005155  -0.0001940  -0.0003590  -0.0000140  -0.0000090  -0.0000192
   32  -0.0000122   0.0001964   0.0000920   0.0000762  -0.0000152   0.0000552
   33  -0.0001542  -0.0005148  -0.0000454  -0.0001647   0.0000228   0.0000095
   34  -0.0315563  -0.0156653   0.0166610  -0.0022186   0.0002927   0.0046458
   35  -0.0541904   0.0347367   0.0401996   0.0008694   0.0016514  -0.0017011
   36   0.0035121   0.0176945   0.0117136   0.0046602  -0.0014736   0.0024171
   37  -0.2603041  -0.0371299   0.0988083  -0.0124326   0.0033551   0.0095258
   38   0.0180019  -0.1063684  -0.0249210  -0.0229297   0.0028357   0.0128480
   39   0.1165643   0.0067876  -0.1262375   0.0006746  -0.0018408   0.0018348
   40  -0.0058925   0.0291599   0.0158582   0.0001253   0.0012641  -0.0011143
   41   0.0073547  -0.0183815  -0.0121590   0.0000785   0.0008925   0.0011767
   42   0.0085053  -0.0246582  -0.0093072  -0.0015586   0.0004712  -0.0015615
   43   0.5618411   0.1116611  -0.2057124  -0.1495981  -0.1394742   0.0165750
   44   0.1116611   0.6808286   0.1250765  -0.1368927  -0.2409389   0.0063906
   45  -0.2057124   0.1250765   0.2885257   0.0172772   0.0080534  -0.0428016
   46  -0.1495981  -0.1368927   0.0172772   0.1542040   0.1481158  -0.0221126
   47  -0.1394742  -0.2409389   0.0080534   0.1481158   0.2536361  -0.0049102
   48   0.0165750   0.0063906  -0.0428016  -0.0221126  -0.0049102   0.0353943
   49  -0.1284024   0.0666677   0.0603366   0.0092632  -0.0163992  -0.0088016
   50   0.0104330  -0.2756669  -0.0786606   0.0087432  -0.0158159  -0.0112368
   51   0.0411922  -0.1099097  -0.1223539  -0.0001726   0.0026093   0.0048220
   52  -0.0034905  -0.0015697   0.0034544  -0.0003717   0.0008361  -0.0019106
   53   0.0243424   0.0023788  -0.0141721   0.0002758   0.0005065   0.0014591
   54   0.0120873   0.0004689  -0.0031887  -0.0020468   0.0011405  -0.0026620
   55   0.0481070  -0.0324450  -0.0332402   0.0017740   0.0017378   0.0033958
   56   0.0058807  -0.0526459  -0.0236979   0.0012683  -0.0021889  -0.0039590
   57  -0.0204074  -0.0023742   0.0191236   0.0033708  -0.0041428   0.0037713
   58  -0.0002636  -0.0040372   0.0026693   0.0003159  -0.0008002  -0.0003627
   59  -0.0045696  -0.0018638  -0.0003402   0.0004662  -0.0007997  -0.0005961
   60   0.0025602  -0.0005979   0.0051925   0.0000607   0.0001511   0.0001776
   61  -0.0313254   0.0226550   0.0223840  -0.0004249   0.0008673   0.0000600
   62   0.0228564  -0.0186747  -0.0175860   0.0009765   0.0000061  -0.0001993
   63   0.0230874  -0.0172720  -0.0239128  -0.0000509  -0.0001112  -0.0011966
   64  -0.0004772   0.0009075   0.0000325  -0.0001348   0.0000183  -0.0003040
   65   0.0008516  -0.0000180  -0.0001823   0.0000244  -0.0000728   0.0001859
   66  -0.0001222  -0.0001950  -0.0009292  -0.0002938   0.0001967  -0.0004541
           49          50          51          52          53          54
    1  -0.0001290  -0.0004689  -0.0007819  -0.0001832   0.0001204  -0.0003220
    2  -0.0000217  -0.0012807  -0.0000312   0.0001560   0.0000779   0.0001758
    3  -0.0002868   0.0003584  -0.0007382  -0.0003461   0.0002259  -0.0005843
    4  -0.0002839   0.0000887   0.0003824   0.0000369  -0.0000311   0.0000998
    5   0.0003149   0.0001630  -0.0002052  -0.0000029   0.0000105   0.0000088
    6  -0.0000256   0.0001582  -0.0000224  -0.0000360   0.0000187  -0.0000339
    7  -0.0000380  -0.0000563  -0.0000154  -0.0000009  -0.0000053   0.0000055
    8   0.0000569   0.0000685  -0.0000151  -0.0000066  -0.0000062  -0.0000105
    9  -0.0000855  -0.0001083  -0.0000249  -0.0000184  -0.0000118  -0.0000063
   10  -0.0000570  -0.0002525  -0.0000684  -0.0000078   0.0000132  -0.0000066
   11   0.0000224   0.0000437   0.0001194   0.0000450   0.0000138  -0.0000056
   12  -0.0000703   0.0000053   0.0000206  -0.0000456  -0.0000111   0.0000326
   13  -0.0000225   0.0000079   0.0000212   0.0000005  -0.0000033   0.0000035
   14  -0.0000605  -0.0000237   0.0000189  -0.0000108  -0.0000072   0.0000153
   15   0.0001029  -0.0000613  -0.0000728   0.0000194   0.0000108  -0.0000400
   16   0.0001066   0.0000635  -0.0000438   0.0000437  -0.0000051  -0.0000144
   17  -0.0000621  -0.0000572  -0.0000486  -0.0000071  -0.0000138   0.0000058
   18  -0.0000085   0.0001478   0.0000797  -0.0000143  -0.0000104   0.0000102
   19  -0.0000828   0.0000192   0.0000366  -0.0000368  -0.0000100   0.0000249
   20   0.0000110   0.0000065   0.0000074   0.0000012   0.0000011   0.0000003
   21   0.0000387  -0.0000143  -0.0000264   0.0000189   0.0000052  -0.0000146
   22  -0.0000587   0.0001369   0.0001250  -0.0000220   0.0000012  -0.0000276
   23   0.0001268  -0.0000001  -0.0000123   0.0000060  -0.0000009   0.0000146
   24  -0.0001314  -0.0001190   0.0000010  -0.0000230   0.0000140  -0.0000326
   25  -0.0000315   0.0000019   0.0000021  -0.0000077  -0.0000002  -0.0000089
   26  -0.0000186  -0.0000440  -0.0000127  -0.0000020  -0.0000030  -0.0000042
   27   0.0000336  -0.0000369  -0.0000214   0.0000049  -0.0000023   0.0000033
   28  -0.0000197  -0.0000524  -0.0002239  -0.0000135   0.0000308  -0.0000834
   29  -0.0001462   0.0004845   0.0002513  -0.0000208  -0.0000213   0.0000263
   30   0.0004427   0.0002005  -0.0000271   0.0001268   0.0000004   0.0000902
   31  -0.0000282   0.0002666   0.0002648  -0.0000157   0.0000106  -0.0000036
   32   0.0000157  -0.0000427  -0.0001618   0.0000140   0.0000151   0.0000086
   33  -0.0001071   0.0000936   0.0001129  -0.0000278  -0.0000080  -0.0000083
   34  -0.0029543  -0.0119664  -0.0051623   0.0002246  -0.0000215  -0.0006953
   35  -0.0125874  -0.0632573  -0.0126713  -0.0001111  -0.0012324  -0.0001238
   36  -0.0049168  -0.0130047  -0.0061975  -0.0006787  -0.0000593  -0.0005950
   37  -0.0001856   0.0750863   0.0295673   0.0029993  -0.0000637   0.0024626
   38   0.0277460   0.0251972  -0.0092973   0.0002382  -0.0026247  -0.0034493
   39   0.0134167  -0.0368604  -0.0135125   0.0025496  -0.0033617   0.0047440
   40  -0.0021192  -0.0043728   0.0025557  -0.0002083   0.0009990   0.0004662
   41   0.0010544   0.0043339  -0.0008502   0.0000995  -0.0008272  -0.0003543
   42   0.0043890   0.0025088   0.0032507   0.0001837  -0.0008773  -0.0003417
   43  -0.1284024   0.0104330   0.0411922  -0.0034905   0.0243424   0.0120873
   44   0.0666677  -0.2756669  -0.1099097  -0.0015697   0.0023788   0.0004689
   45   0.0603366  -0.0786606  -0.1223539   0.0034544  -0.0141721  -0.0031887
   46   0.0092632   0.0087432  -0.0001726  -0.0003717   0.0002758  -0.0020468
   47  -0.0163992  -0.0158159   0.0026093   0.0008361   0.0005065   0.0011405
   48  -0.0088016  -0.0112368   0.0048220  -0.0019106   0.0014591  -0.0026620
   49   0.6012248   0.0679055  -0.2426357  -0.2616791   0.0071641   0.1297186
   50   0.0679055   0.6178957   0.1236016   0.0072929  -0.0578344  -0.0111994
   51  -0.2426357   0.1236016   0.3145147   0.1298064  -0.0110004  -0.1145470
   52  -0.2616791   0.0072929   0.1298064   0.2737094  -0.0067621  -0.1429417
   53   0.0071641  -0.0578344  -0.0110004  -0.0067621   0.0563029   0.0141331
   54   0.1297186  -0.0111994  -0.1145470  -0.1429417   0.0141331   0.1116051
   55  -0.1854370  -0.0794442   0.0431191  -0.0110414  -0.0223072   0.0008450
   56  -0.1323935  -0.2559489   0.0108433   0.0034220   0.0059217  -0.0010425
   57   0.0254528  -0.0188576  -0.0846097   0.0093422   0.0134676   0.0026342
   58   0.0088373  -0.0168479  -0.0089294  -0.0002441   0.0011090  -0.0016946
   59   0.0089487  -0.0165841  -0.0116729   0.0004886   0.0005493   0.0012404
   60  -0.0003041   0.0030858   0.0042494  -0.0019164   0.0008543  -0.0025184
   61  -0.0355691  -0.0571068   0.0055843   0.0009153  -0.0037511   0.0020990
   62  -0.0183535   0.0363219   0.0200732  -0.0043163  -0.0033339  -0.0009353
   63   0.0182153   0.0420761   0.0119103   0.0019797  -0.0013132   0.0054303
   64  -0.0023347   0.0005189   0.0053772  -0.0006072  -0.0011055   0.0000323
   65   0.0000099   0.0020424  -0.0016371   0.0002096   0.0001273  -0.0001135
   66   0.0052253  -0.0020756   0.0031923   0.0004726   0.0006385   0.0000231
           55          56          57          58          59          60
    1   0.0038190   0.0000187   0.0019676   0.0000624  -0.0000864  -0.0000027
    2   0.0004935  -0.0035080  -0.0037353   0.0010667   0.0000221  -0.0006075
    3   0.0016947  -0.0030948   0.0049503   0.0002442   0.0000302   0.0000087
    4  -0.0007525   0.0001555  -0.0005994  -0.0001535   0.0000761  -0.0000119
    5  -0.0001920   0.0001252   0.0004316  -0.0000402  -0.0000153  -0.0000723
    6   0.0000534  -0.0000134   0.0005213   0.0000239  -0.0000054   0.0000347
    7   0.0000137  -0.0000594  -0.0000413   0.0000226   0.0000004   0.0000003
    8   0.0000500  -0.0002097   0.0001293   0.0000232  -0.0000019  -0.0000488
    9   0.0002797  -0.0002101  -0.0000481   0.0000174   0.0000160  -0.0000234
   10   0.0001144   0.0003451  -0.0001173  -0.0000053  -0.0000016   0.0001252
   11  -0.0002858   0.0002112  -0.0002876  -0.0000176  -0.0000157  -0.0000006
   12  -0.0000298   0.0001299  -0.0000659  -0.0000850   0.0000337   0.0000782
   13  -0.0000172  -0.0000094  -0.0000209  -0.0000095   0.0000058  -0.0000014
   14   0.0000089   0.0000107  -0.0000209  -0.0000228   0.0000139   0.0000281
   15   0.0001141   0.0000212   0.0000339   0.0000521  -0.0000307  -0.0000579
   16  -0.0000263  -0.0000647   0.0000132   0.0000321  -0.0000337  -0.0000873
   17   0.0001009   0.0000007  -0.0000369   0.0000088  -0.0000034   0.0000230
   18  -0.0001435  -0.0002067   0.0000625  -0.0000197   0.0000229  -0.0000415
   19  -0.0000491   0.0000746  -0.0000053  -0.0000765   0.0000382   0.0000551
   20  -0.0000151  -0.0000074   0.0000076   0.0000035  -0.0000011  -0.0000035
   21   0.0000415  -0.0000482   0.0000051   0.0000408  -0.0000187  -0.0000354
   22  -0.0000347  -0.0001036   0.0002865  -0.0000604   0.0000221   0.0000195
   23  -0.0000561   0.0002394  -0.0000146  -0.0000260  -0.0000097   0.0000290
   24   0.0002827   0.0001934   0.0002375  -0.0000410  -0.0000034   0.0000692
   25   0.0000269   0.0000142   0.0000870  -0.0000212   0.0000045   0.0000116
   26   0.0000588  -0.0000115   0.0000130  -0.0000027   0.0000051  -0.0000071
   27   0.0000010   0.0000158  -0.0000726   0.0000119  -0.0000039  -0.0000099
   28   0.0002836   0.0001374   0.0008357  -0.0000290  -0.0000605   0.0001585
   29  -0.0003750   0.0002349   0.0000636  -0.0001474   0.0000282   0.0000402
   30  -0.0001893  -0.0004808  -0.0009875   0.0003547  -0.0001205  -0.0001366
   31  -0.0000260  -0.0002182   0.0001180  -0.0000181   0.0000263  -0.0000360
   32  -0.0000089  -0.0001692   0.0000735   0.0000899  -0.0000277   0.0000063
   33  -0.0002253   0.0001934   0.0000479  -0.0001285   0.0000403  -0.0000100
   34   0.0001160   0.0292186   0.0135488  -0.0024413  -0.0010187   0.0048725
   35   0.0689397   0.0244311  -0.0327898  -0.0011945   0.0023711  -0.0009782
   36   0.0268894  -0.0104201  -0.0117569   0.0049182  -0.0009301   0.0037703
   37  -0.0537051  -0.0260724   0.0178016  -0.0011808  -0.0007281   0.0001815
   38  -0.0256473  -0.0129200   0.0124092  -0.0006952   0.0002281   0.0007224
   39   0.0184265   0.0126136  -0.0123871   0.0001202   0.0007096  -0.0004559
   40   0.0010561   0.0015343  -0.0005301  -0.0000067   0.0002300  -0.0003623
   41   0.0006457  -0.0017615  -0.0007025   0.0001635  -0.0000683   0.0001342
   42  -0.0009864  -0.0013257  -0.0006036  -0.0004023   0.0001115  -0.0005540
   43   0.0481070   0.0058807  -0.0204074  -0.0002636  -0.0045696   0.0025602
   44  -0.0324450  -0.0526459  -0.0023742  -0.0040372  -0.0018638  -0.0005979
   45  -0.0332402  -0.0236979   0.0191236   0.0026693  -0.0003402   0.0051925
   46   0.0017740   0.0012683   0.0033708   0.0003159   0.0004662   0.0000607
   47   0.0017378  -0.0021889  -0.0041428  -0.0008002  -0.0007997   0.0001511
   48   0.0033958  -0.0039590   0.0037713  -0.0003627  -0.0005961   0.0001776
   49  -0.1854370  -0.1323935   0.0254528   0.0088373   0.0089487  -0.0003041
   50  -0.0794442  -0.2559489  -0.0188576  -0.0168479  -0.0165841   0.0030858
   51   0.0431191   0.0108433  -0.0846097  -0.0089294  -0.0116729   0.0042494
   52  -0.0110414   0.0034220   0.0093422  -0.0002441   0.0004886  -0.0019164
   53  -0.0223072   0.0059217   0.0134676   0.0011090   0.0005493   0.0008543
   54   0.0008450  -0.0010425   0.0026342  -0.0016946   0.0012404  -0.0025184
   55   0.5473675   0.0501303  -0.2183339  -0.0734266   0.0610768   0.0418508
   56   0.0501303   0.6785679   0.1537462   0.0608845  -0.2628409  -0.1104072
   57  -0.2183339   0.1537462   0.3083883   0.0418275  -0.1104032  -0.0964483
   58  -0.0734266   0.0608845   0.0418275   0.0719420  -0.0643166  -0.0482084
   59   0.0610768  -0.2628409  -0.1104032  -0.0643166   0.2764438   0.1204408
   60   0.0418508  -0.1104072  -0.0964483  -0.0482084   0.1204408   0.0926609
   61  -0.2673505   0.0285435   0.1250354  -0.0030664  -0.0014816   0.0029046
   62  -0.0253682  -0.1228429  -0.0059214   0.0244694   0.0022416  -0.0140878
   63   0.1066853  -0.0363848  -0.1358385   0.0116360   0.0005439  -0.0033880
   64  -0.0108120  -0.0227073   0.0003679  -0.0002092   0.0009132  -0.0018700
   65   0.0029008   0.0053112  -0.0010532   0.0003295   0.0003285   0.0012957
   66   0.0094706   0.0135339   0.0030430  -0.0020446   0.0009357  -0.0025622
           61          62          63          64          65          66
    1  -0.0137802   0.0079320   0.0112577  -0.0001678  -0.0009405  -0.0021699
    2   0.0248114   0.0033291  -0.0145699   0.0013510   0.0005082   0.0005561
    3   0.0174521  -0.0052938  -0.0064999  -0.0015969   0.0020481  -0.0023310
    4  -0.0003052  -0.0014527   0.0004752   0.0004074   0.0000323   0.0003798
    5   0.0020030  -0.0018431  -0.0001581  -0.0000798   0.0003809  -0.0000679
    6  -0.0011612   0.0021554   0.0004562  -0.0000003  -0.0001610  -0.0000659
    7   0.0003541   0.0000839  -0.0000612  -0.0000160  -0.0000496  -0.0000883
    8   0.0002867   0.0004785  -0.0002209  -0.0000574  -0.0000667  -0.0000911
    9   0.0003454  -0.0000739  -0.0000998  -0.0001080  -0.0000631  -0.0001532
   10  -0.0008027  -0.0002198  -0.0000534   0.0000228   0.0001751   0.0001532
   11  -0.0006196  -0.0000447   0.0003591   0.0000431   0.0000325   0.0002315
   12  -0.0005479  -0.0004032   0.0006295   0.0000512  -0.0002684  -0.0001727
   13  -0.0000436  -0.0000213  -0.0000053   0.0000077   0.0000013   0.0000092
   14  -0.0001686  -0.0000796   0.0000075   0.0000392  -0.0000412   0.0000017
   15   0.0002438   0.0002256  -0.0000037  -0.0000906   0.0000994  -0.0000145
   16   0.0004488  -0.0000479   0.0000815  -0.0000748   0.0000094   0.0000193
   17   0.0000435   0.0000150  -0.0000946   0.0000061   0.0000365   0.0000084
   18   0.0000725   0.0001857   0.0001728  -0.0000047  -0.0001525  -0.0000883
   19  -0.0004682  -0.0002948   0.0002230   0.0000586  -0.0001014  -0.0000643
   20   0.0000508  -0.0000020  -0.0000328  -0.0000012   0.0000057   0.0000058
   21   0.0002953   0.0001427  -0.0001216  -0.0000385   0.0000592   0.0000194
   22  -0.0006825  -0.0000470   0.0003169  -0.0001278  -0.0000054  -0.0001891
   23  -0.0008624   0.0000437   0.0002104  -0.0000058  -0.0001533   0.0000303
   24  -0.0005017  -0.0002921   0.0001342  -0.0000287   0.0001778  -0.0001014
   25  -0.0001912  -0.0000770   0.0000896  -0.0000144   0.0000219  -0.0000315
   26  -0.0000707   0.0000273   0.0001143  -0.0000054  -0.0000091   0.0000079
   27   0.0000715   0.0000433   0.0000264   0.0000067  -0.0000231   0.0000369
   28   0.0000173  -0.0024241  -0.0012573  -0.0000259   0.0007011  -0.0001952
   29  -0.0008404   0.0002292   0.0003149   0.0001618  -0.0000929  -0.0000980
   30   0.0028157   0.0007299  -0.0028376   0.0000838  -0.0001201   0.0008023
   31   0.0000959  -0.0001728  -0.0008377   0.0000512  -0.0000314   0.0000235
   32   0.0007218   0.0002134  -0.0003059  -0.0000407   0.0000732   0.0000187
   33  -0.0004612  -0.0001256   0.0007945   0.0000444  -0.0000370  -0.0002463
   34  -0.1211125   0.0635536   0.0557966   0.0073263  -0.0163784  -0.0074655
   35   0.0090870  -0.2524161  -0.0668413   0.0083840  -0.0179082  -0.0119866
   36   0.0363964  -0.0974912  -0.1159042   0.0008090   0.0018338   0.0039176
   37   0.0487413  -0.0374700  -0.0356109   0.0016243   0.0014267   0.0031192
   38   0.0094268  -0.0556773  -0.0283178   0.0008139  -0.0014702  -0.0029735
   39  -0.0194372  -0.0004398   0.0204029   0.0029312  -0.0033319   0.0035095
   40  -0.0013305  -0.0013564   0.0026485   0.0002620  -0.0003617  -0.0001352
   41  -0.0065379  -0.0002236   0.0021748   0.0008605  -0.0013451  -0.0009178
   42   0.0010721  -0.0009838   0.0034413   0.0002711  -0.0003389  -0.0000362
   43  -0.0313254   0.0228564   0.0230874  -0.0004772   0.0008516  -0.0001222
   44   0.0226550  -0.0186747  -0.0172720   0.0009075  -0.0000180  -0.0001950
   45   0.0223840  -0.0175860  -0.0239128   0.0000325  -0.0001823  -0.0009292
   46  -0.0004249   0.0009765  -0.0000509  -0.0001348   0.0000244  -0.0002938
   47   0.0008673   0.0000061  -0.0001112   0.0000183  -0.0000728   0.0001967
   48   0.0000600  -0.0001993  -0.0011966  -0.0003040   0.0001859  -0.0004541
   49  -0.0355691  -0.0183535   0.0182153  -0.0023347   0.0000099   0.0052253
   50  -0.0571068   0.0363219   0.0420761   0.0005189   0.0020424  -0.0020756
   51   0.0055843   0.0200732   0.0119103   0.0053772  -0.0016371   0.0031923
   52   0.0009153  -0.0043163   0.0019797  -0.0006072   0.0002096   0.0004726
   53  -0.0037511  -0.0033339  -0.0013132  -0.0011055   0.0001273   0.0006385
   54   0.0020990  -0.0009353   0.0054303   0.0000323  -0.0001135   0.0000231
   55  -0.2673505  -0.0253682   0.1066853  -0.0108120   0.0029008   0.0094706
   56   0.0285435  -0.1228429  -0.0363848  -0.0227073   0.0053112   0.0135339
   57   0.1250354  -0.0059214  -0.1358385   0.0003679  -0.0010532   0.0030430
   58  -0.0030664   0.0244694   0.0116360  -0.0002092   0.0003295  -0.0020446
   59  -0.0014816   0.0022416   0.0005439   0.0009132   0.0003285   0.0009357
   60   0.0029046  -0.0140878  -0.0033880  -0.0018700   0.0012957  -0.0025622
   61   0.5780340   0.1083181  -0.2126936  -0.1521583  -0.1353769   0.0179686
   62   0.1083181   0.6471522   0.1114310  -0.1365659  -0.2349209   0.0088478
   63  -0.2126936   0.1114310   0.2899595   0.0180760   0.0083897  -0.0435576
   64  -0.1521583  -0.1365659   0.0180760   0.1573998   0.1465517  -0.0240416
   65  -0.1353769  -0.2349209   0.0083897   0.1465517   0.2472518  -0.0066076
   66   0.0179686   0.0088478  -0.0435576  -0.0240416  -0.0066076   0.0361687
 **********************************************************************
 **                                                                  **
 **                       VIBRATIONAL ANALYSIS                       **
 **                       --------------------                       **
 **                                                                  **
 **        VIBRATIONAL FREQUENCIES (CM**-1) AND NORMAL MODES         **
 **     FORCE CONSTANTS (mDYN/ANGSTROM) AND REDUCED MASSES (AMU)     **
 **                  INFRARED INTENSITIES (KM/MOL)                   **
 **                                                                  **
 **********************************************************************


 Mode:                 1                      2                      3
 Frequency:        16.04                  46.03                  66.34
 Force Cnst:      0.0016                 0.0169                 0.0180
 Red. Mass:      10.7521                13.5193                 6.9407
 IR Active:          YES                    YES                    YES
 IR Intens:        0.176                  0.113                  0.305
 Raman Active:       YES                    YES                    YES
               X      Y      Z        X      Y      Z        X      Y      Z
 C         -0.017 -0.016 -0.043   -0.017 -0.154 -0.088    0.073 -0.044  0.118
 C          0.014  0.072 -0.004   -0.023 -0.182 -0.101    0.013 -0.039  0.117
 H          0.033  0.138  0.021   -0.042 -0.257 -0.134   -0.014 -0.052  0.160
 C          0.018  0.078  0.002    0.004 -0.079 -0.055   -0.026 -0.018  0.061
 Cl         0.055  0.195  0.055   -0.010 -0.135 -0.081   -0.133 -0.028  0.059
 C         -0.007 -0.007 -0.031    0.048  0.084  0.017    0.009  0.005  0.011
 Cl        -0.003 -0.008 -0.024    0.122  0.362  0.141   -0.030  0.052 -0.057
 C         -0.036 -0.091 -0.068    0.038  0.051  0.002    0.070 -0.007  0.008
 H         -0.053 -0.150 -0.090    0.061  0.144  0.044    0.096  0.002 -0.034
 C         -0.038 -0.093 -0.072    0.002 -0.082 -0.056    0.099 -0.039  0.062
 Cl        -0.054 -0.169 -0.105   -0.011 -0.130 -0.078    0.183 -0.084  0.043
 C         -0.021  0.007 -0.053    0.003 -0.079 -0.053    0.060 -0.029  0.097
 C          0.039 -0.025  0.113   -0.077 -0.007  0.033   -0.025  0.025 -0.033
 Cl         0.092 -0.110  0.310   -0.244 -0.072  0.070   -0.005  0.001  0.025
 C          0.037  0.016  0.106   -0.030  0.115  0.106   -0.137  0.106 -0.232
 H          0.084 -0.010  0.237   -0.097  0.167  0.176   -0.209  0.151 -0.345
 C         -0.032  0.089 -0.077    0.103  0.163  0.093   -0.157  0.130 -0.290
 H         -0.035  0.118 -0.084    0.141  0.253  0.149   -0.249  0.196 -0.454
 C         -0.100  0.124 -0.256    0.186  0.096  0.007   -0.052  0.066 -0.129
 H         -0.156  0.182 -0.405    0.291  0.134 -0.005   -0.061  0.082 -0.164
 C         -0.096  0.082 -0.244    0.134 -0.026 -0.065    0.054 -0.012  0.061
 H         -0.147  0.109 -0.381    0.201 -0.081 -0.134    0.118 -0.052  0.158
 TransDip  -0.005  0.004 -0.012    0.009  0.006  0.002   -0.005  0.007 -0.016

 Mode:                 4                      5                      6
 Frequency:        84.92                 144.60                 159.34
 Force Cnst:      0.0817                 0.0713                 0.1765
 Red. Mass:      19.2343                 5.7886                11.7994
 IR Active:          YES                    YES                    YES
 IR Intens:        0.051                  0.040                  0.183
 Raman Active:       YES                    YES                    YES
               X      Y      Z        X      Y      Z        X      Y      Z
 C         -0.018 -0.221 -0.095   -0.020  0.010 -0.051    0.015  0.130  0.025
 C         -0.023 -0.211 -0.092   -0.023  0.001 -0.057    0.068  0.220  0.050
 H         -0.034 -0.240 -0.098   -0.016  0.008 -0.063    0.064  0.171  0.009
 C          0.012 -0.052 -0.034   -0.009 -0.002 -0.043    0.085  0.230  0.057
 Cl         0.097  0.323  0.135    0.049  0.019 -0.038    0.112 -0.073 -0.086
 C          0.013 -0.072 -0.054   -0.017 -0.007 -0.028    0.100  0.285  0.081
 Cl        -0.001 -0.092 -0.081   -0.004  0.015 -0.008    0.003 -0.141 -0.091
 C          0.030 -0.043 -0.042   -0.026 -0.013 -0.029    0.111  0.405  0.125
 H          0.053  0.030 -0.016   -0.032 -0.019 -0.022    0.111  0.435  0.153
 C          0.036 -0.039 -0.029   -0.033  0.007 -0.044    0.064  0.242  0.052
 Cl         0.153  0.354  0.140   -0.130  0.038 -0.036    0.076 -0.091 -0.097
 C         -0.015 -0.195 -0.082    0.010 -0.004  0.002   -0.045 -0.029 -0.010
 C         -0.107 -0.122 -0.033   -0.042  0.028 -0.094   -0.064 -0.033 -0.011
 Cl        -0.293 -0.212  0.030    0.097 -0.060  0.154   -0.201 -0.128  0.092
 C         -0.087  0.009 -0.005   -0.117  0.074 -0.226   -0.072 -0.028 -0.012
 H         -0.164  0.067  0.031   -0.198  0.123 -0.369   -0.065 -0.034 -0.039
 C          0.031  0.052 -0.019   -0.038  0.027 -0.087   -0.083 -0.059  0.028
 H          0.047  0.144  0.000   -0.081  0.053 -0.163   -0.084 -0.077  0.027
 C          0.130 -0.024 -0.057    0.133 -0.073  0.213   -0.067 -0.071  0.066
 H          0.229  0.012 -0.067    0.242 -0.138  0.406   -0.043 -0.082  0.102
 C          0.100 -0.151 -0.088    0.135 -0.075  0.219   -0.074 -0.061  0.052
 H          0.176 -0.211 -0.125    0.230 -0.133  0.384   -0.078 -0.055  0.088
 TransDip   0.005  0.001 -0.005    0.005 -0.003  0.003    0.004  0.012  0.004

 Mode:                 7                      8                      9
 Frequency:       180.92                 196.89                 220.73
 Force Cnst:      0.2014                 0.6218                 0.2127
 Red. Mass:      10.4445                27.2248                 7.4086
 IR Active:          YES                    YES                    YES
 IR Intens:        0.320                  0.154                  0.152
 Raman Active:       YES                    YES                    YES
               X      Y      Z        X      Y      Z        X      Y      Z
 C         -0.078  0.069  0.003   -0.056  0.023 -0.097    0.087  0.109  0.046
 C         -0.033  0.055 -0.032   -0.015 -0.006 -0.099    0.157  0.327  0.154
 H          0.001  0.141 -0.022   -0.021 -0.039 -0.122    0.207  0.503  0.221
 C         -0.034 -0.041 -0.073   -0.015  0.059 -0.129    0.109  0.159  0.071
 Cl         0.193 -0.024 -0.075   -0.459  0.181 -0.104   -0.115 -0.060 -0.030
 C         -0.067 -0.140 -0.111   -0.002  0.083 -0.072    0.065 -0.071 -0.051
 Cl         0.045  0.064  0.083    0.312 -0.320  0.466    0.110  0.047 -0.018
 C         -0.125 -0.224 -0.173   -0.076  0.144 -0.060    0.004 -0.259 -0.119
 H         -0.157 -0.306 -0.188   -0.072  0.176 -0.040   -0.039 -0.414 -0.177
 C         -0.078 -0.074 -0.102   -0.047  0.082 -0.075    0.029 -0.112 -0.061
 Cl         0.278  0.028 -0.067    0.174 -0.006 -0.142   -0.093  0.103  0.028
 C         -0.098  0.085  0.058   -0.049  0.025 -0.104    0.065  0.003  0.022
 C         -0.085  0.060  0.042   -0.043  0.025 -0.093    0.068 -0.021  0.001
 Cl        -0.046  0.071  0.070    0.041 -0.017  0.034   -0.118 -0.094  0.015
 C         -0.113 -0.031  0.010   -0.033  0.032 -0.076    0.058 -0.028 -0.015
 H         -0.060 -0.073 -0.055   -0.050  0.045 -0.083    0.076 -0.043 -0.038
 C         -0.188 -0.088  0.063    0.037  0.007  0.018    0.000 -0.044 -0.032
 H         -0.202 -0.147  0.045    0.066 -0.001  0.069   -0.019 -0.069 -0.064
 C         -0.208 -0.067  0.133    0.074 -0.016  0.071   -0.024 -0.029 -0.020
 H         -0.238 -0.101  0.182    0.139 -0.048  0.175   -0.057 -0.028 -0.041
 C         -0.187  0.026  0.136    0.018  0.004 -0.023    0.000 -0.015  0.022
 H         -0.243  0.074  0.208    0.040 -0.012 -0.010   -0.017  0.000  0.047
 TransDip  -0.017 -0.006 -0.002   -0.007 -0.001  0.010    0.012  0.001 -0.000

 Mode:                10                     11                     12
 Frequency:       252.08                 275.18                 324.71
 Force Cnst:      0.3873                 0.2626                 0.7658
 Red. Mass:      10.3455                 5.8851                12.3271
 IR Active:          YES                    YES                    YES
 IR Intens:        0.188                  0.406                  0.266
 Raman Active:       YES                    YES                    YES
               X      Y      Z        X      Y      Z        X      Y      Z
 C          0.044 -0.008  0.019    0.013  0.010  0.010    0.162  0.196  0.097
 C          0.077 -0.266 -0.084   -0.076 -0.012 -0.022    0.045 -0.071 -0.057
 H          0.092 -0.347 -0.191   -0.105 -0.032  0.014   -0.024 -0.126  0.026
 C          0.109 -0.228 -0.063   -0.081  0.002 -0.061   -0.060 -0.179 -0.227
 Cl        -0.081  0.061  0.070    0.051  0.033 -0.078    0.008  0.146 -0.210
 C          0.203 -0.073 -0.076   -0.071  0.024 -0.041   -0.107 -0.162 -0.090
 Cl         0.242  0.007 -0.169   -0.021 -0.030  0.081   -0.060  0.034  0.044
 C          0.158  0.057  0.005   -0.009  0.046 -0.040   -0.004  0.003  0.028
 H          0.140  0.102  0.091    0.017  0.072 -0.070    0.061  0.032 -0.074
 C          0.109  0.082 -0.008    0.020  0.035 -0.029    0.098  0.136  0.214
 Cl        -0.132  0.002 -0.052   -0.053  0.030 -0.059   -0.023 -0.145  0.237
 C          0.001  0.056  0.093    0.135 -0.072  0.214    0.109  0.175 -0.028
 C         -0.018  0.061  0.099    0.155 -0.087  0.237    0.167  0.108 -0.130
 Cl        -0.057  0.114  0.056   -0.039 -0.002 -0.049   -0.125 -0.084  0.050
 C         -0.048 -0.045  0.066    0.107 -0.057  0.150    0.174 -0.004 -0.148
 H          0.032 -0.106  0.012    0.112 -0.060  0.155    0.259 -0.069 -0.222
 C         -0.179 -0.083  0.037   -0.083  0.054 -0.181    0.080 -0.126 -0.018
 H         -0.214 -0.122 -0.020   -0.241  0.144 -0.459    0.100 -0.280  0.026
 C         -0.207 -0.061  0.051   -0.048  0.033 -0.112   -0.045 -0.034  0.023
 H         -0.274 -0.061  0.012   -0.171  0.102 -0.323   -0.133 -0.096  0.091
 C         -0.133  0.011  0.128    0.136 -0.075  0.216   -0.049  0.131 -0.007
 H         -0.212  0.076  0.201    0.174 -0.098  0.284   -0.141  0.204  0.037
 TransDip  -0.006 -0.012  0.004   -0.007  0.007 -0.018    0.014  0.002 -0.008

 Mode:                13                     14                     15
 Frequency:       337.80                 400.00                 430.64
 Force Cnst:      1.0597                 0.8492                 0.5563
 Red. Mass:      15.7621                 9.0086                 5.0917
 IR Active:          YES                    YES                    YES
 IR Intens:        0.386                  4.709                  0.803
 Raman Active:       YES                    YES                    YES
               X      Y      Z        X      Y      Z        X      Y      Z
 C          0.037  0.273  0.035    0.077 -0.135 -0.095    0.085 -0.066  0.050
 C         -0.082 -0.001 -0.020    0.001 -0.148 -0.082    0.043  0.142  0.137
 H         -0.039  0.014 -0.085   -0.056 -0.300 -0.109    0.060  0.355  0.306
 C         -0.091 -0.290  0.044    0.063  0.170  0.076   -0.072 -0.123 -0.062
 Cl        -0.006 -0.096  0.328   -0.018 -0.021  0.007    0.019  0.020 -0.028
 C         -0.065 -0.224 -0.011    0.044  0.229  0.143   -0.074 -0.172 -0.105
 Cl        -0.094  0.027  0.082   -0.126 -0.031  0.059   -0.037  0.008  0.055
 C          0.027  0.012  0.024    0.061 -0.085 -0.006    0.121  0.103  0.011
 H         -0.018 -0.001  0.097    0.062 -0.166 -0.088    0.219  0.338  0.035
 C          0.037  0.282 -0.035    0.041 -0.190 -0.087    0.129  0.004  0.002
 Cl         0.026  0.080 -0.313   -0.002  0.041 -0.037   -0.035  0.028 -0.056
 C          0.089  0.162 -0.008    0.145  0.064 -0.044    0.069 -0.141  0.066
 C          0.187  0.067 -0.127    0.132  0.122 -0.028   -0.047 -0.045  0.080
 Cl        -0.094 -0.145  0.006   -0.119  0.198  0.137   -0.008  0.112  0.038
 C          0.202  0.014 -0.141    0.112 -0.103 -0.130   -0.144 -0.010 -0.076
 H          0.246 -0.018 -0.182    0.238 -0.199 -0.275   -0.233  0.042 -0.242
 C          0.130 -0.067 -0.057    0.037 -0.216 -0.077    0.012 -0.051  0.082
 H          0.132 -0.201 -0.043    0.038 -0.259 -0.075    0.066  0.018  0.167
 C          0.006  0.026  0.008    0.011 -0.189 -0.058    0.063 -0.098 -0.038
 H         -0.086 -0.030  0.059   -0.077 -0.237 -0.017    0.122 -0.068 -0.061
 C         -0.002  0.141 -0.001    0.042  0.022 -0.049   -0.016 -0.086 -0.166
 H         -0.050  0.179  0.007   -0.081  0.119  0.008   -0.102 -0.036 -0.336
 TransDip   0.018  0.007 -0.004    0.037 -0.048 -0.034    0.029 -0.000 -0.003

 Mode:                16                     17                     18
 Frequency:       441.75                 474.21                 488.08
 Force Cnst:      0.4629                 0.7623                 0.8569
 Red. Mass:       4.0260                 5.7532                 6.1051
 IR Active:          YES                    YES                    YES
 IR Intens:        1.705                  8.009                  5.857
 Raman Active:       YES                    YES                    YES
               X      Y      Z        X      Y      Z        X      Y      Z
 C          0.052  0.009  0.101   -0.136 -0.038 -0.064   -0.008  0.116  0.084
 C         -0.072 -0.145  0.021   -0.119  0.099 -0.006   -0.165 -0.030  0.014
 H         -0.161 -0.364 -0.011   -0.066  0.274  0.051   -0.266 -0.296 -0.040
 C         -0.040  0.103  0.044   -0.113 -0.040 -0.028   -0.129  0.137  0.042
 Cl         0.023  0.000 -0.030    0.017 -0.032  0.071    0.031 -0.042  0.058
 C          0.003  0.139  0.009   -0.052  0.035 -0.062   -0.092  0.039 -0.113
 Cl         0.012 -0.020  0.012    0.126 -0.008 -0.066    0.112 -0.006 -0.030
 C          0.025 -0.085 -0.092   -0.123  0.156 -0.005   -0.112 -0.073 -0.166
 H          0.008 -0.259 -0.227   -0.086  0.362  0.118   -0.168 -0.382 -0.352
 C          0.086  0.014  0.007   -0.174 -0.118 -0.071    0.043  0.287  0.111
 Cl        -0.031  0.021 -0.033    0.017 -0.030  0.088   -0.014 -0.037  0.045
 C          0.067 -0.018  0.172    0.017  0.046  0.050   -0.012 -0.090 -0.014
 C          0.063 -0.039  0.108    0.190 -0.049  0.186   -0.090 -0.018 -0.089
 Cl         0.018 -0.073 -0.049   -0.040  0.020  0.004   -0.021  0.094  0.056
 C         -0.078  0.096 -0.125    0.052 -0.022 -0.124   -0.027 -0.088  0.002
 H         -0.237  0.195 -0.358   -0.058  0.043 -0.379    0.010 -0.108  0.099
 C          0.024  0.023  0.112    0.059 -0.045 -0.113    0.085 -0.059 -0.023
 H          0.041 -0.028  0.146   -0.030 -0.027 -0.268    0.147  0.015  0.076
 C         -0.022  0.052  0.089    0.094 -0.048  0.096    0.084 -0.068 -0.148
 H         -0.024  0.058  0.078    0.052 -0.113  0.196    0.075 -0.048 -0.197
 C         -0.121  0.082 -0.096   -0.018  0.107 -0.095    0.110 -0.099 -0.043
 H         -0.258  0.165 -0.353   -0.133  0.177 -0.295    0.182 -0.154 -0.012
 TransDip  -0.041 -0.003 -0.009   -0.063  0.044 -0.048   -0.033 -0.057 -0.041

 Mode:                19                     20                     21
 Frequency:       495.32                 569.67                 607.88
 Force Cnst:      0.6986                 1.0465                 1.1975
 Red. Mass:       4.8333                 5.4731                 5.5003
 IR Active:          YES                    YES                    YES
 IR Intens:        2.732                 11.984                 42.078
 Raman Active:       YES                    YES                    YES
               X      Y      Z        X      Y      Z        X      Y      Z
 C         -0.017  0.118 -0.055   -0.130  0.019  0.053   -0.015 -0.092  0.219
 C          0.095 -0.008 -0.109    0.011 -0.013  0.021   -0.023 -0.104  0.247
 H          0.117 -0.141 -0.280    0.069  0.023 -0.065   -0.091 -0.138  0.355
 C          0.155  0.023  0.023    0.071 -0.059  0.069   -0.087 -0.018  0.095
 Cl        -0.036  0.014 -0.020   -0.013  0.047 -0.097    0.022  0.036 -0.093
 C          0.063 -0.102  0.079    0.063 -0.079  0.165   -0.029 -0.016  0.043
 Cl        -0.054  0.023  0.001    0.031  0.015 -0.054    0.042 -0.000 -0.024
 C         -0.048 -0.122  0.073   -0.128 -0.049  0.189    0.007 -0.023  0.053
 H         -0.156 -0.343  0.083   -0.242 -0.103  0.371    0.016 -0.015  0.045
 C         -0.033  0.211  0.087   -0.194  0.022  0.059    0.025 -0.054  0.107
 Cl         0.025 -0.017 -0.011    0.028  0.023 -0.069   -0.010  0.046 -0.099
 C         -0.038 -0.043 -0.080    0.024 -0.042  0.213   -0.152  0.081 -0.071
 C          0.080 -0.112  0.240   -0.026 -0.026 -0.021   -0.041 -0.006 -0.039
 Cl        -0.010  0.042 -0.008   -0.010  0.016  0.021   -0.012  0.005  0.003
 C         -0.052 -0.022  0.027   -0.057 -0.050 -0.134    0.059 -0.125  0.083
 H         -0.159  0.045 -0.127   -0.160  0.018 -0.240    0.143 -0.170  0.314
 C         -0.072  0.042 -0.105    0.192 -0.093  0.077    0.019  0.008 -0.221
 H         -0.187  0.179 -0.313    0.272 -0.096  0.212   -0.011  0.052 -0.277
 C          0.125 -0.087  0.114   -0.010  0.043 -0.164    0.106 -0.013  0.111
 H          0.242 -0.106  0.221   -0.234  0.079 -0.373    0.146 -0.170  0.443
 C         -0.022 -0.048 -0.123    0.097  0.036  0.066   -0.016  0.144 -0.081
 H         -0.079 -0.019 -0.274    0.084  0.033 -0.066    0.095  0.069  0.018
 TransDip  -0.008 -0.032 -0.042   -0.058 -0.047  0.082   -0.049 -0.075  0.188

 Mode:                22                     23                     24
 Frequency:       642.41                 669.24                 695.17
 Force Cnst:      2.1006                 1.8019                 2.0626
 Red. Mass:       8.6392                 6.8283                 7.2442
 IR Active:          YES                    YES                    YES
 IR Intens:        0.685                 10.383                  8.299
 Raman Active:       YES                    YES                    YES
               X      Y      Z        X      Y      Z        X      Y      Z
 C         -0.083 -0.318 -0.132   -0.022 -0.004  0.012   -0.018 -0.043  0.155
 C         -0.019 -0.085 -0.023    0.188 -0.043 -0.010    0.327 -0.155  0.153
 H         -0.038 -0.154 -0.052    0.244 -0.002 -0.082    0.327 -0.188  0.132
 C          0.114  0.439  0.199    0.125  0.005 -0.093    0.142  0.005 -0.108
 Cl        -0.005 -0.022 -0.011   -0.001 -0.022  0.050    0.010 -0.019  0.037
 C         -0.116 -0.432 -0.196    0.071  0.055 -0.149    0.034  0.066 -0.167
 Cl         0.005  0.020  0.010   -0.074 -0.001  0.046   -0.048  0.004  0.019
 C          0.030  0.085  0.033   -0.018  0.076 -0.168   -0.297  0.153 -0.170
 H          0.117  0.400  0.161    0.007  0.076 -0.222   -0.288  0.173 -0.179
 C          0.047  0.142  0.064    0.032  0.026 -0.054   -0.121 -0.021  0.090
 Cl        -0.005 -0.014 -0.007   -0.014 -0.013  0.036   -0.011  0.017 -0.030
 C          0.007  0.041  0.024   -0.088  0.144  0.099   -0.054 -0.096 -0.033
 C          0.054  0.046 -0.003   -0.153  0.025  0.128    0.100 -0.111 -0.044
 Cl        -0.001 -0.017 -0.005    0.008 -0.052 -0.023   -0.014  0.053  0.025
 C          0.059  0.030 -0.044   -0.243 -0.242  0.032    0.146  0.094 -0.076
 H          0.063  0.025 -0.103   -0.314 -0.194  0.022    0.073  0.148 -0.093
 C          0.017 -0.023  0.013    0.100 -0.090 -0.055    0.069  0.028  0.003
 H         -0.006 -0.119 -0.018    0.145  0.183  0.001    0.031 -0.172 -0.048
 C         -0.069  0.054  0.033    0.081 -0.021 -0.077   -0.060  0.092  0.037
 H         -0.173  0.041 -0.001   -0.213 -0.143 -0.014    0.011  0.141 -0.019
 C         -0.016  0.088  0.066    0.160  0.303  0.036   -0.096 -0.161  0.029
 H         -0.062  0.123  0.046    0.138  0.322  0.038    0.006 -0.243 -0.010
 TransDip  -0.017  0.017  0.010    0.012  0.077 -0.068    0.045 -0.049 -0.064

 Mode:                25                     26                     27
 Frequency:       735.06                 738.69                 752.28
 Force Cnst:      1.3860                 1.7059                 0.8493
 Red. Mass:       4.3538                 5.3061                 2.5472
 IR Active:          YES                    YES                    YES
 IR Intens:        5.479                 14.014                 23.368
 Raman Active:       YES                    YES                    YES
               X      Y      Z        X      Y      Z        X      Y      Z
 C          0.111  0.242  0.124   -0.009  0.254  0.073    0.013  0.005  0.013
 C          0.019 -0.083 -0.009   -0.070 -0.008 -0.076   -0.019 -0.005  0.022
 H         -0.130 -0.552 -0.155   -0.113 -0.376 -0.349   -0.045 -0.037  0.046
 C          0.023  0.125  0.026    0.043  0.061  0.066   -0.030  0.001  0.011
 Cl         0.002 -0.003  0.006   -0.004  0.004 -0.006    0.002  0.002 -0.005
 C         -0.074 -0.109 -0.036    0.047 -0.096 -0.056   -0.019  0.002  0.008
 Cl         0.018  0.003 -0.015   -0.027 -0.002  0.022    0.007 -0.001 -0.002
 C         -0.096  0.086  0.050    0.174  0.021 -0.006    0.035 -0.013  0.009
 H         -0.004  0.444  0.204    0.243  0.311  0.138    0.052 -0.008 -0.019
 C         -0.103 -0.209 -0.009    0.023 -0.130 -0.194    0.027 -0.016  0.014
 Cl         0.004  0.015 -0.022   -0.002 -0.011  0.042   -0.001  0.003 -0.007
 C          0.099  0.042 -0.027   -0.134 -0.088  0.066   -0.099  0.059 -0.172
 C         -0.015  0.099  0.032   -0.041 -0.196 -0.064    0.102 -0.066  0.187
 Cl         0.011 -0.032 -0.017   -0.016  0.058  0.030   -0.004  0.003 -0.006
 C         -0.067  0.030  0.053    0.027 -0.087 -0.039   -0.057  0.027 -0.096
 H          0.045 -0.054  0.028   -0.115  0.027  0.151   -0.037  0.015 -0.049
 C         -0.130  0.010  0.061    0.183  0.016 -0.117    0.032 -0.016  0.045
 H         -0.072  0.154  0.148    0.182 -0.105 -0.109    0.237 -0.137  0.406
 C          0.061 -0.146 -0.081   -0.020  0.166  0.075   -0.074  0.047 -0.126
 H          0.198 -0.115 -0.062   -0.081  0.110  0.145    0.164 -0.101  0.308
 C          0.069 -0.028 -0.063   -0.096 -0.039  0.027    0.020 -0.005  0.036
 H          0.004  0.028  0.052    0.063 -0.168 -0.097    0.322 -0.188  0.580
 TransDip   0.000  0.038  0.064    0.036 -0.076 -0.086    0.038 -0.050  0.141

 Mode:                28                     29                     30
 Frequency:       771.44                 865.52                 880.35
 Force Cnst:      0.5384                 3.1858                 0.6750
 Red. Mass:       1.5356                 7.2178                 1.4783
 IR Active:          YES                    YES                    YES
 IR Intens:       33.987                  9.103                  0.523
 Raman Active:       YES                    YES                    YES
               X      Y      Z        X      Y      Z        X      Y      Z
 C         -0.017 -0.016 -0.019   -0.224  0.016  0.102   -0.023 -0.002  0.010
 C          0.008  0.007 -0.026   -0.101 -0.050  0.157   -0.005  0.009  0.037
 H          0.042  0.069 -0.036    0.048  0.035 -0.055   -0.027 -0.105 -0.027
 C          0.025 -0.002 -0.007    0.040 -0.134  0.286   -0.005 -0.022  0.030
 Cl        -0.002 -0.001  0.003    0.006  0.028 -0.066    0.001  0.004 -0.007
 C          0.020 -0.001 -0.003    0.289 -0.026 -0.122    0.025  0.005 -0.011
 Cl        -0.006  0.001  0.002   -0.058 -0.002  0.039   -0.005 -0.001  0.004
 C         -0.025  0.007 -0.007    0.068  0.055 -0.152    0.011 -0.011 -0.021
 H         -0.048 -0.016  0.016   -0.114 -0.045  0.126    0.024  0.070  0.032
 C         -0.021  0.028 -0.016   -0.050  0.128 -0.264    0.004  0.011 -0.017
 Cl         0.000 -0.004  0.007   -0.005 -0.024  0.059   -0.001 -0.002  0.004
 C          0.076 -0.044  0.132   -0.035  0.032  0.012   -0.037  0.022 -0.057
 C         -0.008  0.010 -0.021    0.050  0.090 -0.016    0.033 -0.005  0.047
 Cl        -0.001 -0.000 -0.002    0.004 -0.018 -0.007   -0.001 -0.001 -0.004
 C         -0.008  0.012 -0.023    0.113  0.116  0.038   -0.045  0.047 -0.097
 H          0.253 -0.147  0.432    0.061  0.131 -0.400    0.324 -0.179  0.518
 C         -0.052  0.029 -0.083   -0.091 -0.006  0.089   -0.029  0.009 -0.024
 H          0.254 -0.156  0.456   -0.190  0.101 -0.096    0.124 -0.079  0.244
 C         -0.012  0.004 -0.021    0.050 -0.154 -0.108    0.031 -0.030  0.034
 H          0.287 -0.165  0.492    0.252 -0.130 -0.040   -0.168  0.097 -0.337
 C         -0.033  0.017 -0.060    0.029 -0.019 -0.079    0.053 -0.029  0.082
 H          0.065 -0.042  0.123    0.153 -0.092  0.278   -0.254  0.157 -0.461
 TransDip   0.126 -0.041  0.132    0.090  0.002 -0.036    0.015 -0.008  0.016

 Mode:                31                     32                     33
 Frequency:       886.62                 907.98                 963.98
 Force Cnst:      0.6862                 0.6905                 0.7515
 Red. Mass:       1.4816                 1.4215                 1.3726
 IR Active:          YES                    YES                    YES
 IR Intens:        6.001                 16.736                  0.491
 Raman Active:       YES                    YES                    YES
               X      Y      Z        X      Y      Z        X      Y      Z
 C         -0.007 -0.032 -0.015    0.015  0.062  0.028    0.003 -0.006 -0.001
 C          0.015  0.061  0.024   -0.037 -0.142 -0.061    0.001  0.007 -0.008
 H         -0.072 -0.280 -0.127    0.207  0.806  0.357   -0.003 -0.010 -0.018
 C         -0.005 -0.022 -0.011    0.011  0.045  0.021    0.003  0.001 -0.006
 Cl         0.000  0.001  0.001   -0.001 -0.003 -0.002   -0.000 -0.000  0.001
 C          0.013  0.052  0.024    0.004  0.016  0.007    0.000 -0.001  0.003
 Cl        -0.001 -0.003 -0.002   -0.000 -0.002 -0.001    0.000  0.000 -0.000
 C         -0.041 -0.150 -0.065   -0.011 -0.050 -0.023   -0.006  0.001  0.001
 H          0.213  0.820  0.355    0.088  0.328  0.141   -0.010 -0.002  0.008
 C          0.015  0.056  0.026    0.003  0.013  0.005   -0.003  0.003 -0.002
 Cl        -0.001 -0.004 -0.002   -0.000 -0.001 -0.000    0.000 -0.000  0.000
 C          0.006 -0.004  0.007   -0.007  0.009 -0.008    0.017 -0.010  0.027
 C         -0.003  0.006 -0.005    0.000 -0.013  0.003    0.008 -0.007  0.015
 Cl         0.000 -0.001  0.000   -0.000  0.001  0.000   -0.001  0.001 -0.001
 C          0.009 -0.003  0.011   -0.011 -0.001 -0.006   -0.043  0.025 -0.075
 H         -0.030  0.020 -0.067    0.006 -0.011  0.052    0.231 -0.142  0.422
 C          0.001 -0.003  0.003    0.004  0.006 -0.001    0.032 -0.018  0.053
 H         -0.016 -0.001 -0.026    0.010  0.024  0.009   -0.176  0.103 -0.313
 C         -0.007  0.005 -0.004    0.010 -0.008 -0.001    0.035 -0.020  0.065
 H          0.016 -0.015  0.050    0.001  0.013 -0.049   -0.201  0.115 -0.342
 C         -0.004  0.010 -0.007   -0.001 -0.018  0.001   -0.055  0.033 -0.097
 H          0.030 -0.011  0.055   -0.017 -0.009 -0.030    0.294 -0.178  0.536
 TransDip   0.016  0.070  0.031    0.037  0.117  0.047    0.013 -0.008  0.016

 Mode:                34                     35                     36
 Frequency:       999.83                1035.10                1053.73
 Force Cnst:      0.7731                 4.7192                 2.5303
 Red. Mass:       1.3127                 7.4758                 3.8677
 IR Active:          YES                    YES                    YES
 IR Intens:        0.050                 43.506                 23.876
 Raman Active:       YES                    YES                    YES
               X      Y      Z        X      Y      Z        X      Y      Z
 C         -0.001 -0.001  0.000    0.205 -0.016 -0.085   -0.017 -0.018 -0.007
 C          0.001  0.001 -0.001   -0.152  0.043 -0.015    0.003  0.006  0.002
 H          0.001 -0.000 -0.002   -0.176  0.043  0.049    0.005 -0.022 -0.030
 C          0.000  0.001 -0.002    0.008 -0.121  0.271    0.002  0.002 -0.007
 Cl        -0.000 -0.000  0.000    0.000  0.015 -0.033    0.000 -0.000  0.001
 C         -0.001  0.000  0.001    0.212 -0.025 -0.072   -0.003  0.002 -0.003
 Cl         0.000  0.000 -0.000   -0.020  0.001  0.010    0.000 -0.000  0.000
 C          0.001 -0.001  0.001   -0.200  0.095 -0.094    0.011 -0.003  0.001
 H          0.001  0.000  0.001   -0.298  0.052  0.053    0.025 -0.001 -0.022
 C          0.000  0.001 -0.000    0.004 -0.042  0.095    0.005 -0.002  0.011
 Cl         0.000 -0.000 -0.000   -0.001  0.002 -0.005   -0.000  0.000 -0.001
 C         -0.003  0.001 -0.003    0.229  0.001 -0.149    0.008  0.060  0.015
 C          0.001 -0.004  0.001   -0.007  0.167  0.065   -0.065  0.194  0.103
 Cl         0.000  0.000  0.001    0.001 -0.011 -0.005    0.009 -0.025 -0.014
 C          0.029 -0.015  0.048   -0.157 -0.245  0.008   -0.017  0.084  0.039
 H         -0.168  0.105 -0.297   -0.043 -0.345 -0.113   -0.237  0.273  0.218
 C         -0.054  0.032 -0.093    0.057 -0.010 -0.040    0.269  0.039 -0.143
 H          0.311 -0.186  0.551    0.059 -0.036 -0.013    0.337  0.275 -0.089
 C          0.046 -0.029  0.082   -0.057  0.261  0.124    0.014 -0.151 -0.056
 H         -0.275  0.155 -0.474    0.022  0.327  0.065   -0.087 -0.220 -0.031
 C         -0.019  0.015 -0.039   -0.052 -0.118 -0.008   -0.200 -0.166  0.056
 H          0.138 -0.080  0.245    0.032 -0.175 -0.069   -0.474  0.035  0.283
 TransDip  -0.005  0.000 -0.005    0.173 -0.007  0.121   -0.029  0.139  0.065

 Mode:                37                     38                     39
 Frequency:      1077.37                1108.29                1145.22
 Force Cnst:      2.4448                 1.6329                 1.5422
 Red. Mass:       3.5749                 2.2564                 1.9958
 IR Active:          YES                    YES                    YES
 IR Intens:       61.529                 20.805                 22.294
 Raman Active:       YES                    YES                    YES
               X      Y      Z        X      Y      Z        X      Y      Z
 C          0.079 -0.010 -0.024   -0.095  0.006  0.049    0.024  0.001  0.027
 C         -0.113  0.070 -0.091   -0.048  0.045 -0.076   -0.070  0.018 -0.010
 H         -0.034  0.111 -0.221    0.158  0.149 -0.414   -0.284 -0.052  0.335
 C          0.039 -0.060  0.111    0.044 -0.011 -0.001    0.008  0.057 -0.131
 Cl        -0.002  0.005 -0.009   -0.002 -0.001  0.003   -0.000 -0.007  0.016
 C          0.119 -0.007 -0.055    0.021  0.009 -0.032    0.137 -0.003 -0.075
 Cl        -0.013  0.001  0.006   -0.005 -0.000  0.003   -0.016  0.000  0.009
 C         -0.083  0.045 -0.052    0.045 -0.003 -0.019    0.009 -0.021  0.041
 H          0.030  0.089 -0.237    0.294  0.102 -0.413   -0.209 -0.121  0.414
 C          0.043 -0.099  0.201    0.025 -0.088  0.183   -0.005 -0.013  0.027
 Cl        -0.002  0.010 -0.021   -0.001  0.009 -0.020    0.001  0.002 -0.004
 C         -0.015 -0.020 -0.001   -0.106  0.008  0.070   -0.031 -0.039 -0.004
 C          0.003 -0.201 -0.070   -0.025  0.116  0.052   -0.065  0.071  0.062
 Cl        -0.002  0.020  0.008    0.002 -0.013 -0.006    0.005 -0.008 -0.006
 C          0.027  0.125  0.027    0.049 -0.004 -0.029    0.030  0.082  0.011
 H         -0.309  0.386  0.309    0.322 -0.208 -0.248    0.000  0.117  0.038
 C          0.005  0.015  0.002   -0.020 -0.019  0.006    0.016 -0.050 -0.026
 H          0.013  0.038  0.001   -0.035 -0.096 -0.013   -0.047 -0.410 -0.112
 C         -0.019 -0.132 -0.035    0.035  0.020 -0.013   -0.034 -0.003  0.018
 H         -0.286 -0.278  0.081    0.202  0.106 -0.081   -0.303 -0.141  0.126
 C          0.032  0.121  0.024   -0.005 -0.051 -0.018    0.059  0.004 -0.031
 H         -0.161  0.281  0.174    0.205 -0.227 -0.174    0.282 -0.174 -0.225
 TransDip   0.094 -0.194  0.128    0.037  0.009  0.141    0.093  0.067 -0.099

 Mode:                40                     41                     42
 Frequency:      1150.79                1186.06                1261.22
 Force Cnst:      1.5827                 0.9196                 1.7559
 Red. Mass:       2.0284                 1.1096                 1.8735
 IR Active:          YES                    YES                    YES
 IR Intens:       26.650                  0.189                  3.971
 Raman Active:       YES                    YES                    YES
               X      Y      Z        X      Y      Z        X      Y      Z
 C         -0.017 -0.027  0.019    0.004  0.000 -0.003    0.116 -0.022  0.006
 C         -0.068  0.027 -0.009    0.001 -0.001  0.001    0.001  0.012 -0.034
 H         -0.242 -0.064  0.234    0.000 -0.002  0.003    0.144  0.085 -0.251
 C          0.013  0.051 -0.121    0.000 -0.002  0.004   -0.013 -0.016  0.041
 Cl        -0.000 -0.007  0.015   -0.000  0.000 -0.001   -0.001  0.002 -0.003
 C          0.127  0.000 -0.078   -0.003 -0.000  0.003   -0.052  0.008  0.013
 Cl        -0.016  0.000  0.009    0.000  0.000 -0.000    0.005  0.000 -0.003
 C          0.024 -0.023  0.038   -0.003  0.001 -0.001   -0.078  0.026 -0.015
 H         -0.124 -0.099  0.291   -0.003  0.001 -0.002   -0.378 -0.099  0.460
 C         -0.003 -0.022  0.061    0.001  0.001 -0.003    0.111 -0.008 -0.053
 Cl         0.000  0.003 -0.008    0.000 -0.000  0.000   -0.002 -0.001  0.004
 C         -0.024  0.050  0.025   -0.002 -0.007 -0.001   -0.099 -0.053  0.024
 C          0.064 -0.061 -0.056    0.001 -0.007 -0.003   -0.104 -0.015  0.056
 Cl        -0.005  0.007  0.005   -0.000  0.001  0.001    0.003 -0.002 -0.002
 C         -0.008 -0.083 -0.024    0.021 -0.013 -0.016    0.057  0.044 -0.016
 H          0.117 -0.191 -0.130    0.240 -0.183 -0.194    0.429 -0.234 -0.323
 C         -0.023  0.056  0.032    0.011  0.061  0.014    0.017  0.013 -0.006
 H          0.052  0.480  0.133    0.113  0.611  0.140    0.004 -0.084 -0.030
 C          0.052 -0.007 -0.031   -0.050 -0.026  0.019    0.026 -0.012 -0.018
 H          0.401  0.172 -0.174   -0.513 -0.265  0.205    0.119  0.035 -0.057
 C         -0.071 -0.009  0.039    0.015 -0.013 -0.013   -0.008  0.034  0.019
 H         -0.280  0.153  0.203    0.184 -0.150 -0.154   -0.196  0.183  0.158
 TransDip   0.119 -0.012 -0.114    0.013  0.002 -0.004   -0.040  0.034  0.036

 Mode:                43                     44                     45
 Frequency:      1266.34                1283.07                1296.92
 Force Cnst:      1.3114                 5.3198                 2.9647
 Red. Mass:       1.3880                 5.4846                 2.9916
 IR Active:          YES                    YES                    YES
 IR Intens:        3.658                  4.359                  1.357
 Raman Active:       YES                    YES                    YES
               X      Y      Z        X      Y      Z        X      Y      Z
 C          0.029  0.029 -0.070   -0.088  0.102 -0.225    0.132 -0.092  0.050
 C         -0.014  0.002  0.001   -0.098 -0.049  0.174    0.031  0.045 -0.102
 H         -0.393 -0.164  0.612   -0.056 -0.046  0.097   -0.105 -0.044  0.085
 C          0.083 -0.025  0.008    0.238 -0.079  0.037   -0.056  0.008  0.018
 Cl        -0.002  0.001 -0.002    0.001  0.003 -0.006   -0.002  0.001 -0.001
 C          0.009 -0.034  0.072   -0.162  0.114 -0.160    0.028 -0.063  0.125
 Cl         0.001  0.001 -0.003    0.005  0.000 -0.004    0.002  0.001 -0.003
 C         -0.043  0.017 -0.014   -0.138 -0.034  0.161   -0.031  0.052 -0.096
 H          0.226  0.143 -0.464   -0.182 -0.056  0.216   -0.141  0.008  0.062
 C         -0.013  0.015 -0.028    0.278 -0.062 -0.014   -0.006  0.024 -0.045
 Cl         0.000 -0.001  0.003    0.000 -0.000 -0.000   -0.002 -0.001  0.004
 C         -0.045 -0.022  0.025   -0.033  0.143  0.088   -0.084  0.228  0.102
 C         -0.062 -0.011  0.031    0.015 -0.018 -0.020   -0.020 -0.041  0.001
 Cl         0.001 -0.001 -0.001   -0.002 -0.001  0.001   -0.003 -0.001  0.001
 C          0.032  0.022 -0.011    0.023 -0.035 -0.027    0.067 -0.052 -0.054
 H          0.222 -0.120 -0.165   -0.258  0.180  0.214   -0.272  0.208  0.223
 C          0.010  0.010 -0.002   -0.012  0.019  0.014   -0.007  0.049  0.020
 H         -0.001 -0.063 -0.021   -0.011  0.034  0.017   -0.007  0.046  0.019
 C          0.010 -0.009 -0.008   -0.029 -0.047 -0.001   -0.057 -0.080  0.006
 H          0.064  0.018 -0.031    0.176  0.053 -0.080    0.319  0.109 -0.150
 C         -0.001  0.013  0.004   -0.007 -0.047 -0.019    0.001 -0.068 -0.018
 H         -0.089  0.085  0.083    0.347 -0.338 -0.272    0.402 -0.405 -0.380
 TransDip  -0.050  0.013  0.033   -0.023 -0.045  0.044   -0.012 -0.027 -0.023

 Mode:                46                     47                     48
 Frequency:      1310.06                1362.59                1462.25
 Force Cnst:      4.9735                 6.6017                 2.6439
 Red. Mass:       4.9185                 6.0350                 2.0987
 IR Active:          YES                    YES                    YES
 IR Intens:        1.510                 38.845                 26.482
 Raman Active:       YES                    YES                    YES
               X      Y      Z        X      Y      Z        X      Y      Z
 C          0.073 -0.030  0.037   -0.105 -0.104  0.301    0.027  0.011  0.006
 C         -0.032  0.027 -0.051   -0.234  0.059  0.006   -0.019 -0.011  0.029
 H         -0.131  0.004  0.111   -0.017  0.187 -0.404    0.071  0.043 -0.103
 C          0.065 -0.013 -0.011    0.268  0.023 -0.212   -0.007  0.009 -0.019
 Cl        -0.003  0.001  0.000   -0.007 -0.003  0.011    0.001 -0.001  0.001
 C         -0.022 -0.037  0.098   -0.019 -0.083  0.200    0.023  0.002 -0.017
 Cl         0.004  0.001 -0.005    0.001  0.003 -0.008   -0.001  0.000  0.000
 C         -0.080  0.039 -0.043   -0.137  0.049 -0.030   -0.017 -0.015  0.041
 H         -0.126  0.033  0.010   -0.025  0.119 -0.262    0.083  0.031 -0.119
 C          0.083  0.003 -0.064    0.176  0.020 -0.146   -0.019  0.013 -0.023
 Cl        -0.003 -0.001  0.004   -0.006 -0.001  0.006    0.001 -0.000  0.001
 C         -0.146 -0.173  0.010    0.100  0.020 -0.104    0.012 -0.117 -0.047
 C          0.250  0.135 -0.091    0.009  0.009  0.001   -0.082  0.048  0.063
 Cl        -0.001 -0.002 -0.001   -0.001  0.000  0.000    0.002 -0.002 -0.002
 C         -0.123  0.085  0.099   -0.001 -0.060 -0.018    0.114  0.005 -0.063
 H         -0.143  0.098  0.104   -0.142  0.043  0.093   -0.159  0.240  0.172
 C         -0.051 -0.197 -0.037    0.001  0.056  0.018   -0.003 -0.112 -0.036
 H          0.061  0.402  0.104   -0.031 -0.083 -0.014    0.134  0.608  0.129
 C          0.159  0.042 -0.076   -0.047  0.028  0.038   -0.134 -0.021  0.069
 H         -0.014 -0.050 -0.010   -0.195 -0.039  0.095    0.463  0.297 -0.165
 C         -0.169  0.111  0.132    0.085 -0.055 -0.057    0.042  0.086  0.005
 H          0.384 -0.346 -0.333   -0.280  0.241  0.194    0.096  0.065 -0.034
 TransDip  -0.031  0.015 -0.019   -0.091  0.100 -0.147    0.045  0.157 -0.025

 Mode:                49                     50                     51
 Frequency:      1479.17                1510.31                1567.98
 Force Cnst:      3.3555                 4.0381                14.3065
 Red. Mass:       2.6030                 3.0046                 9.8765
 IR Active:          YES                    YES                    YES
 IR Intens:      138.313                 13.801                  2.074
 Raman Active:       YES                    YES                    YES
               X      Y      Z        X      Y      Z        X      Y      Z
 C          0.121 -0.033 -0.024   -0.114 -0.000  0.054   -0.254  0.201 -0.293
 C         -0.065 -0.033  0.116   -0.003  0.017 -0.036    0.063 -0.110  0.207
 H          0.270  0.111 -0.426   -0.120 -0.034  0.141    0.291 -0.020 -0.133
 C         -0.065  0.051 -0.075    0.076 -0.025  0.012   -0.298  0.146 -0.150
 Cl         0.002 -0.002  0.004   -0.002  0.001 -0.001    0.003 -0.002  0.002
 C          0.118 -0.016 -0.035   -0.074  0.006  0.030    0.254 -0.219  0.342
 Cl        -0.005  0.001  0.001    0.002 -0.000 -0.001   -0.004  0.003 -0.004
 C         -0.094 -0.041  0.152    0.071  0.025 -0.098   -0.091  0.116 -0.210
 H          0.279  0.125 -0.458   -0.137 -0.071  0.242   -0.277  0.053  0.050
 C         -0.035  0.051 -0.092   -0.004 -0.021  0.053    0.310 -0.128  0.107
 Cl         0.002 -0.002  0.003   -0.001  0.001 -0.002   -0.004  0.001  0.001
 C          0.030  0.068 -0.006    0.181  0.044 -0.084    0.039 -0.008  0.014
 C         -0.020 -0.079 -0.014   -0.058 -0.120 -0.009   -0.017 -0.011  0.001
 Cl         0.000  0.003  0.001    0.002  0.004  0.000    0.001  0.000  0.000
 C         -0.064  0.058  0.057   -0.095  0.115  0.093   -0.001  0.021  0.005
 H          0.236 -0.176 -0.195    0.346 -0.222 -0.270    0.021  0.008 -0.007
 C          0.040  0.014 -0.018    0.087 -0.034 -0.061   -0.002 -0.038 -0.011
 H          0.013 -0.175 -0.066    0.109 -0.013 -0.066    0.020  0.071  0.017
 C          0.013 -0.041 -0.021   -0.090 -0.077  0.025   -0.007  0.014  0.006
 H          0.096 -0.008 -0.059    0.383  0.156 -0.167    0.017  0.028  0.001
 C         -0.070  0.031  0.051   -0.061  0.087  0.063    0.010 -0.003 -0.013
 H          0.205 -0.194 -0.184    0.347 -0.227 -0.267    0.000  0.011  0.037
 TransDip   0.201 -0.001 -0.319   -0.013 -0.110  0.044    0.042  0.003 -0.019

 Mode:                52                     53                     54
 Frequency:      1603.65                1614.86                1634.43
 Force Cnst:      8.5134                10.8603                10.0592
 Red. Mass:       5.6186                 7.0685                 6.3912
 IR Active:          YES                    YES                    YES
 IR Intens:        4.934                  8.253                  1.950
 Raman Active:       YES                    YES                    YES
               X      Y      Z        X      Y      Z        X      Y      Z
 C         -0.013  0.027 -0.007    0.206  0.023 -0.174   -0.094 -0.005  0.064
 C          0.012 -0.006 -0.001   -0.230 -0.072  0.299    0.044  0.015 -0.062
 H          0.009  0.008  0.021    0.228  0.137 -0.442   -0.054 -0.026  0.097
 C         -0.018  0.004 -0.001    0.226 -0.006 -0.122   -0.036  0.000  0.021
 Cl         0.000 -0.000 -0.000   -0.002  0.001 -0.001    0.000 -0.000  0.000
 C          0.011 -0.006  0.009   -0.097 -0.026  0.117    0.013  0.005 -0.018
 Cl        -0.000  0.000 -0.000   -0.001  0.000  0.000    0.001 -0.000 -0.000
 C         -0.007  0.002 -0.003    0.215  0.055 -0.254   -0.034 -0.009  0.041
 H         -0.006  0.005 -0.003   -0.134 -0.107  0.331    0.021  0.017 -0.053
 C          0.016 -0.008  0.003   -0.284  0.025  0.111    0.059 -0.006 -0.019
 Cl        -0.000  0.000  0.000    0.003 -0.001  0.001   -0.001  0.000 -0.000
 C         -0.043 -0.250 -0.055   -0.021 -0.011  0.012    0.214 -0.008 -0.124
 C          0.123  0.145 -0.021   -0.054  0.000  0.031   -0.244 -0.052  0.119
 Cl        -0.003  0.001  0.002    0.000  0.001  0.000    0.002  0.003 -0.000
 C         -0.016 -0.186 -0.055    0.070 -0.042 -0.054    0.222 -0.110 -0.163
 H         -0.145 -0.113  0.045   -0.075  0.072  0.067   -0.195  0.222  0.188
 C          0.094  0.388  0.077   -0.039  0.023  0.030   -0.126  0.033  0.083
 H         -0.076 -0.560 -0.146   -0.054 -0.031  0.021   -0.158 -0.049  0.073
 C         -0.135 -0.227  0.001    0.082  0.011 -0.043    0.275  0.052 -0.139
 H          0.256 -0.050 -0.161   -0.092 -0.082  0.025   -0.283 -0.248  0.079
 C         -0.042  0.180  0.082   -0.069  0.027  0.046   -0.262  0.110  0.185
 H          0.274 -0.064 -0.174    0.046 -0.070 -0.041    0.226 -0.297 -0.225
 TransDip   0.002  0.065  0.029   -0.075  0.028  0.045    0.007  0.041  0.017

 Mode:                55                     56                     57
 Frequency:      3173.81                3182.91                3195.39
 Force Cnst:      6.4468                 6.5076                 6.5867
 Red. Mass:       1.0863                 1.0902                 1.0949
 IR Active:          YES                    YES                    YES
 IR Intens:        0.219                  7.202                  9.596
 Raman Active:       YES                    YES                    YES
               X      Y      Z        X      Y      Z        X      Y      Z
 C          0.000  0.000 -0.000   -0.000 -0.000  0.000   -0.000 -0.000  0.000
 C          0.000 -0.000  0.000   -0.000  0.000 -0.000   -0.000  0.000 -0.000
 H         -0.004  0.002 -0.002    0.006 -0.003  0.003    0.006 -0.003  0.003
 C         -0.000 -0.000  0.000    0.000  0.000 -0.000    0.000  0.000 -0.000
 Cl         0.000  0.000 -0.000   -0.000 -0.000  0.000    0.000  0.000 -0.000
 C         -0.000 -0.000  0.000   -0.000  0.000 -0.000   -0.000  0.000 -0.000
 Cl         0.000  0.000 -0.000   -0.000  0.000  0.000    0.000 -0.000 -0.000
 C         -0.000  0.000 -0.000    0.000 -0.000  0.000    0.000 -0.000  0.000
 H          0.000 -0.000  0.000   -0.000  0.000 -0.000   -0.001  0.000 -0.000
 C         -0.000  0.000  0.000    0.000  0.000 -0.000    0.000  0.000 -0.000
 Cl         0.000 -0.000  0.000    0.000 -0.000  0.000    0.000 -0.000  0.000
 C          0.001 -0.001 -0.001   -0.001  0.001  0.001   -0.001  0.002  0.001
 C         -0.000 -0.000  0.000    0.000  0.001  0.000    0.001 -0.000 -0.001
 Cl        -0.000  0.000  0.000   -0.000 -0.000 -0.000   -0.000  0.000  0.000
 C          0.007  0.009 -0.001    0.013  0.016 -0.002   -0.021 -0.027  0.003
 H         -0.083 -0.113  0.008   -0.148 -0.201  0.014    0.234  0.322 -0.022
 C         -0.035  0.003  0.021   -0.053  0.002  0.031    0.024  0.002 -0.013
 H          0.414 -0.022 -0.242    0.608 -0.030 -0.355   -0.260  0.009  0.151
 C          0.013 -0.045 -0.023    0.004 -0.001 -0.003    0.018 -0.057 -0.030
 H         -0.164  0.528  0.269   -0.014  0.031  0.018   -0.200  0.641  0.328
 C          0.030  0.042 -0.002   -0.034 -0.046  0.003   -0.025 -0.030  0.004
 H         -0.358 -0.484  0.036    0.391  0.526 -0.040    0.257  0.342 -0.028
 TransDip   0.011 -0.007 -0.007   -0.075 -0.023  0.035    0.029 -0.084 -0.045

 Mode:                58                     59                     60
 Frequency:      3203.71                3205.50                3219.65
 Force Cnst:      6.5999                 6.6333                 6.6710
 Red. Mass:       1.0914                 1.0957                 1.0923
 IR Active:          YES                    YES                    YES
 IR Intens:        0.045                  4.317                  1.161
 Raman Active:       YES                    YES                    YES
               X      Y      Z        X      Y      Z        X      Y      Z
 C         -0.001 -0.001  0.003   -0.000 -0.000  0.000    0.000 -0.000  0.000
 C         -0.072  0.034 -0.035   -0.001  0.001 -0.001    0.004 -0.002  0.002
 H          0.822 -0.389  0.404    0.015 -0.007  0.007   -0.039  0.018 -0.019
 C          0.002  0.000 -0.003    0.000  0.000 -0.000    0.000 -0.000  0.000
 Cl        -0.000 -0.000  0.000   -0.000  0.000  0.000    0.000  0.000 -0.000
 C          0.000 -0.000  0.000    0.000 -0.000  0.000   -0.001 -0.001  0.003
 Cl         0.000 -0.000  0.000   -0.000  0.000  0.000    0.000 -0.000 -0.000
 C         -0.003  0.002 -0.002   -0.000  0.000 -0.000   -0.073  0.034 -0.035
 H          0.039 -0.018  0.019    0.001 -0.000  0.001    0.825 -0.388  0.398
 C          0.001 -0.000  0.000   -0.000 -0.000  0.000    0.003  0.000 -0.002
 Cl        -0.000  0.000 -0.000   -0.000  0.000 -0.000   -0.000 -0.000  0.000
 C         -0.000  0.000 -0.000    0.000  0.000 -0.000    0.000  0.000 -0.000
 C          0.000  0.000 -0.000    0.003 -0.001 -0.002   -0.000  0.000  0.000
 Cl        -0.000 -0.000  0.000   -0.000  0.000  0.000   -0.000 -0.000 -0.000
 C          0.001  0.001 -0.000   -0.044 -0.063  0.003   -0.000 -0.000  0.000
 H         -0.010 -0.014  0.001    0.507  0.704 -0.044   -0.000  0.000  0.000
 C          0.001 -0.000 -0.000   -0.033  0.003  0.020    0.000  0.000 -0.000
 H         -0.007  0.000  0.004    0.359 -0.020 -0.210   -0.000  0.000  0.000
 C          0.000 -0.000 -0.000   -0.005  0.019  0.009    0.000 -0.000 -0.000
 H         -0.000  0.001  0.001    0.060 -0.200 -0.101   -0.000  0.000  0.000
 C          0.001  0.001 -0.000    0.006  0.007 -0.001   -0.000 -0.000  0.000
 H         -0.005 -0.007  0.000   -0.064 -0.084  0.007    0.001  0.001 -0.000
 TransDip   0.001 -0.003  0.006   -0.057  0.006  0.034    0.028 -0.015  0.013

 STANDARD THERMODYNAMIC QUANTITIES AT   298.15 K  AND     1.00 ATM

   This Molecule has  0 Imaginary Frequencies
   Zero point vibrational energy:       89.080 kcal/mol

   Atom    1 Element C  Has Mass   12.00000
   Atom    2 Element C  Has Mass   12.00000
   Atom    3 Element H  Has Mass    1.00783
   Atom    4 Element C  Has Mass   12.00000
   Atom    5 Element Cl Has Mass   34.96885
   Atom    6 Element C  Has Mass   12.00000
   Atom    7 Element Cl Has Mass   34.96885
   Atom    8 Element C  Has Mass   12.00000
   Atom    9 Element H  Has Mass    1.00783
   Atom   10 Element C  Has Mass   12.00000
   Atom   11 Element Cl Has Mass   34.96885
   Atom   12 Element C  Has Mass   12.00000
   Atom   13 Element C  Has Mass   12.00000
   Atom   14 Element Cl Has Mass   34.96885
   Atom   15 Element C  Has Mass   12.00000
   Atom   16 Element H  Has Mass    1.00783
   Atom   17 Element C  Has Mass   12.00000
   Atom   18 Element H  Has Mass    1.00783
   Atom   19 Element C  Has Mass   12.00000
   Atom   20 Element H  Has Mass    1.00783
   Atom   21 Element C  Has Mass   12.00000
   Atom   22 Element H  Has Mass    1.00783
   Molecular Mass:   289.922380 amu
   Principal axes and moments of inertia in amu*Bohr^2:
                             1           2           3
    Eigenvalues --     3060.95600  8593.12836  9571.50980
          X               0.77185     0.59337     0.22839
          Y               0.16302    -0.53189     0.83097
          Z              -0.61455     0.60415     0.50727
   Rotational Symmetry Number is   1
   The Molecule is an Asymmetric Top
   Translational Enthalpy:        0.889 kcal/mol
   Rotational Enthalpy:           0.889 kcal/mol
   Vibrational Enthalpy:         96.117 kcal/mol
   gas constant (RT):             0.592 kcal/mol
   Translational Entropy:        42.891  cal/mol.K
   Rotational Entropy:           33.886  cal/mol.K
   Vibrational Entropy:          46.787  cal/mol.K

   Total Enthalpy:               98.487 kcal/mol
   Total Entropy:               123.564  cal/mol.K

 ======================================================================

 STANDARD THERMODYNAMIC QUANTITIES FOR ANHARMONIC VIBRATION -- TOSH

   Zero point vibrational energy: ************ kcal/mol

   Vibrational Enthalpy:       Infinity kcal/mol
   Vibrational Entropy:             NaN  cal/mol.K

   Total Enthalpy:             Infinity kcal/mol
   Total Entropy:                   NaN  cal/mol.K

 ======================================================================

 STANDARD THERMODYNAMIC QUANTITIES FOR ANHARMONIC VIBRATION -- VPT2

   Zero point vibrational energy: ************ kcal/mol

   Vibrational Enthalpy:       Infinity kcal/mol
   Vibrational Entropy:             NaN  cal/mol.K

   Total Enthalpy:             Infinity kcal/mol
   Total Entropy:                   NaN  cal/mol.K

 ======================================================================

Archival summary:
1\1\february\FREQ\ProcedureUnspecified\BasisUnspecified\l4126\taweetha\SatMar708:57:102020SatMar708:57:102020\0\\#,FREQ,ProcedureUnspecified,BasisUnspecified,\\0,1\Cl\C,1,1.75352\C,2,1.38931,1,118.021\H,3,1.08124,2,120.267,1,-0.560465,0\C,3,1.39194,2,119.959,1,179.159,0\C,5,1.39684,3,119.686,2,-0.142558,0\C,6,1.392,5,119.536,3,0.179717,0\H,7,1.0826,6,118.924,5,179.553,0\C,7,1.39635,6,121.764,5,0.0959226,0\C,9,1.49138,7,119.585,6,-178.812,0\C,10,1.40003,9,122.601,7,-101.295,0\C,11,1.39205,10,121.544,9,179.65,0\H,12,1.08251,11,119.506,10,-179.965,0\C,12,1.39169,11,119.56,10,-0.180469,0\H,14,1.08385,12,119.534,11,179.892,0\C,14,1.39297,12,120.052,11,-0.259746,0\H,16,1.08357,14,120.34,12,-179.841,0\C,16,1.39133,14,119.77,12,0.249382,0\H,18,1.0841,16,120.06,14,179.549,0\Cl,5,1.74524,3,118.594,2,-179.882,0\Cl,6,1.74641,5,121.651,3,-179.695,0\Cl,11,1.75841,10,120.171,9,0.354084,0\\\@

 Total job time:  2803.87s(wall), 16315.62s(cpu) 
 Sat Mar  7 08:57:10 2020

        *************************************************************
        *                                                           *
        *  Thank you very much for using Q-Chem.  Have a nice day.  *
        *                                                           *
        *************************************************************
