# Supplementary material for: Quantum Chemical Investigation of Polychlorinated Dibenzodioxins, Dibenzofurans and Biphenyls: Relative Stability and Planarity Analysis
Source: Molecules. 2020 Dec 3;25(23):5697. doi: 10.3390/molecules25235697 (PMC7730433; doi:10.3390/molecules25235697)
Supplement: Supplementary file 1 [file molecules-25-05697-s001.zip › PCB/B3LYP/HClClHClHClHHH.out]

                  Welcome to Q-Chem
     A Quantum Leap Into The Future Of Chemistry


 Q-Chem 5.2 (devel), Q-Chem, Inc., Pleasanton, CA (2019)

 Yihan Shao,  Zhengting Gan,  E. Epifanovsky,  A. T. B. Gilbert,  M. Wormit,  
 J. Kussmann,  A. W. Lange,  A. Behn,  Jia Deng,  Xintian Feng,  D. Ghosh,  
 M. Goldey,  P. R. Horn,  L. D. Jacobson,  I. Kaliman,  T. Kus,  A. Landau,  
 Jie Liu,  E. I. Proynov,  R. M. Richard,  R. P. Steele,  E. J. Sundstrom,  
 H. L. Woodcock III,  P. M. Zimmerman,  D. Zuev,  B. Albrecht,  E. Alguire,  
 S. A. Baeppler,  D. Barton,  Z. Benda,  Y. A. Bernard,  E. J. Berquist,  
 K. B. Bravaya,  H. Burton,  D. Casanova,  Chun-Min Chang,  Yunqing Chen,  
 A. Chien,  K. D. Closser,  M. P. Coons,  S. Coriani,  S. Dasgupta,  
 A. L. Dempwolff,  M. Diedenhofen,  Hainam Do,  R. G. Edgar,  Po-Tung Fang,  
 S. Faraji,  S. Fatehi,  Qingguo Feng,  K. D. Fenk,  J. Fosso-Tande,  
 J. Gayvert,  Qinghui Ge,  A. Ghysels,  G. Gidofalvi,  J. Gomes,  
 J. Gonthier,  A. Gunina,  D. Hait,  M. W. D. Hanson-Heine,  
 P. H. P. Harbach,  A. W. Hauser,  M. F. Herbst,  J. E. Herr,  
 E. G. Hohenstein,  Z. C. Holden,  Kerwin Hui,  B. C. Huynh,  T.-C. Jagau,  
 Hyunjun Ji,  B. Kaduk,  K. Khistyaev,  Jaehoon Kim,  P. Klunzinger,  K. Koh,  
 D. Kosenkov,  L. Koulias,  T. Kowalczyk,  C. M. Krauter,  A. Kunitsa,  
 Ka Un Lao,  A. Laurent,  K. V. Lawler,  Joonho Lee,  D. Lefrancois,  
 S. Lehtola,  D. S. Levine,  Yi-Pei Li,  You-Sheng Lin,  Fenglai Liu,  
 E. Livshits,  A. Luenser,  P. Manohar,  E. Mansoor,  S. F. Manzer,  
 Shan-Ping Mao,  Yuezhi Mao,  N. Mardirossian,  A. V. Marenich,  
 T. Markovich,  L. A. Martinez-Martinez,  S. A. Maurer,  N. J. Mayhall,  
 S. C. McKenzie,  J.-M. Mewes,  P. Morgante,  A. F. Morrison,  
 J. W. Mullinax,  K. Nanda,  T. S. Nguyen-Beck,  R. Olivares-Amaya,  
 J. A. Parkhill,  Zheng Pei,  T. M. Perrine,  F. Plasser,  P. Pokhilko,  
 S. Prager,  A. Prociuk,  E. Ramos,  D. R. Rehn,  F. Rob,  M. Scheurer,  
 M. Schneider,  N. Sergueev,  S. M. Sharada,  S. Sharma,  D. W. Small,  
 T. Stauch,  T. Stein,  Yu-Chuan Su,  A. J. W. Thom,  A. Tkatchenko,  
 T. Tsuchimochi,  N. M. Tubman,  L. Vogt,  M. L. Vidal,  O. Vydrov,  
 M. A. Watson,  J. Wenzel,  M. de Wergifosse,  T. A. Wesolowski,  A. White,  
 J. Witte,  A. Yamada,  Jun Yang,  K. Yao,  S. Yeganeh,  S. R. Yost,  
 Zhi-Qiang You,  A. Zech,  Igor Ying Zhang,  Xing Zhang,  Yan Zhao,  
 Ying Zhu,  B. R. Brooks,  G. K. L. Chan,  C. J. Cramer,  M. S. Gordon,  
 W. J. Hehre,  A. Klamt,  M. W. Schmidt,  C. D. Sherrill,  D. G. Truhlar,  
 A. Aspuru-Guzik,  R. Baer,  A. T. Bell,  N. A. Besley,  Jeng-Da Chai,  
 A. E. DePrince, III,  R. A. DiStasio Jr.,  A. Dreuw,  B. D. Dunietz,  
 T. R. Furlani,  Chao-Ping Hsu,  Yousung Jung,  Jing Kong,  D. S. Lambrecht,  
 WanZhen Liang,  C. Ochsenfeld,  V. A. Rassolov,  L. V. Slipchenko,  
 J. E. Subotnik,  T. Van Voorhis,  J. M. Herbert,  A. I. Krylov,  
 P. M. W. Gill,  M. Head-Gordon

 Contributors to earlier versions of Q-Chem not listed above: 
 R. D. Adamson,  B. Austin,  J. Baker,  G. J. O. Beran,  K. Brandhorst,  
 S. T. Brown,  E. F. C. Byrd,  A. K. Chakraborty,  C.-L. Cheng,  
 Siu Hung Chien,  D. M. Chipman,  D. L. Crittenden,  H. Dachsel,  
 R. J. Doerksen,  A. D. Dutoi,  L. Fusti-Molnar,  W. A. Goddard III,  
 A. Golubeva-Zadorozhnaya,  S. R. Gwaltney,  G. Hawkins,  A. Heyden,  
 S. Hirata,  G. Kedziora,  F. J. Keil,  C. Kelley,  Jihan Kim,  R. A. King,  
 R. Z. Khaliullin,  P. P. Korambath,  W. Kurlancheek,  A. M. Lee,  M. S. Lee,  
 S. V. Levchenko,  Ching Yeh Lin,  D. Liotard,  R. C. Lochan,  I. Lotan,  
 P. E. Maslen,  N. Nair,  D. P. O'Neill,  D. Neuhauser,  E. Neuscamman,  
 C. M. Oana,  R. Olson,  B. Peters,  R. Peverati,  P. A. Pieniazek,  
 Y. M. Rhee,  J. Ritchie,  M. A. Rohrdanz,  E. Rosta,  N. J. Russ,  
 H. F. Schaefer III,  N. E. Schultz,  N. Shenvi,  A. C. Simmonett,  A. Sodt,  
 D. Stuck,  K. S. Thanthiriwatte,  V. Vanovschi,  Tao Wang,  A. Warshel,  
 C. F. Williams,  Q. Wu,  X. Xu,  W. Zhang

 Please cite Q-Chem as follows:
 Y. Shao et al., Mol. Phys. 113, 184-215 (2015)
 DOI: 10.1080/00268976.2014.952696

 Q-Chem 5.2.1 for Intel X86 EM64T Linux

 Parts of Q-Chem use Armadillo 8.300.2 (Tropical Shenanigans).
 http://arma.sourceforge.net/

 Q-Chem begins on Sat Mar  7 10:05:53 2020  

Host: 
0

     Scratch files written to /scratch/taweetham/qchem21862//
NAlpha2: 146
NElect   146
Mult     1

 Q-Chem warning in module libgen/rem_setup.C, line 2168:

 Setting Thresh to 1e-14


Checking the input file for inconsistencies... 	...done.

--------------------------------------------------------------
User input:
--------------------------------------------------------------
$MOLECULE
0 1
C 
C  1 1.394960
H  2 CH 1 119.528007
C  2 1.386606 1 120.846377 3 178.766605 0
Cl  4 CCl 2 119.698148 1 -179.612229 0
C  4 1.387279 2 120.235871 1 -0.083363 0
Cl  6 CCl 4 120.254637 2 -179.958574 0
C  6 1.387279 4 119.490737 2 0.041992 0
H  8 CH 6 120.064298 4 179.568218 0
C  8 1.386606 6 120.235863 4 0.041336 0
Cl  10 CCl 8 119.614146 6 178.681836 0
C  1 1.488550 2 120.827489 3 1.275929 0
C  12 1.394960 1 120.827496 2 -44.635695 0
H  13 CH 12 119.528011 1 1.275194 0
C  13 1.386606 12 120.846392 1 -179.957497 0
Cl  15 CCl 13 119.698155 12 -179.612829 0
C  15 1.387278 13 120.235860 12 -0.083872 0
H  17 CH 15 120.254633 13 -179.958492 0
C  17 1.387279 15 119.490737 13 0.041666 0
H  19 CH 17 120.064293 15 179.568399 0
C  19 1.386606 17 120.235874 15 0.041790 0
H  21 CH 19 119.614152 17 178.681599 0

CH=1.08273
CCl=1.75400
$END

$REM
   JOB_TYPE	OPTIMIZATION
   BASIS	6-311++G**
   METHOD	B3LYP
   SCF_GUESS_ALWAYS     TRUE
   SYM_IGNORE   TRUE
   S2THRESH     15
   THRESH       15
$END

--------------------------------------------------------------
 ----------------------------------------------------------------
             Standard Nuclear Orientation (Angstroms)
    I     Atom           X                Y                Z
 ----------------------------------------------------------------
    1      C       0.0000000000     0.0000000000     0.0000000000
    2      C       0.0000000000     0.0000000000     1.3949600000
    3      H       0.9420994930     0.0000000000     1.9285823367
    4      C      -1.1901880373     0.0256249026     2.1059255403
    5      Cl     -1.1548436435     0.0351778398     3.8595433764
    6      C      -2.4041742747     0.0535064326     1.4351028665
    7      Cl     -3.9099833729     0.0870232313     2.3339530118
    8      C      -2.4180259722     0.0546630380     0.0478935036
    9      H      -3.3603520375     0.0692493833    -0.4851290834
   10      C      -1.2274122092     0.0272853135    -0.6622934626
   11      Cl     -1.2645630159    -0.0058824468    -2.4155862839
   12      C       1.2779219872    -0.0284629571    -0.7628147595
   13      C       2.3470698978     0.7895533347    -0.3971844912
   14      H       2.2524361913     1.4379704176     0.4647342991
   15      C       3.5373425750     0.7639926356    -1.1080106329
   16      Cl      4.8658811021     1.7979767919    -0.6156914816
   17      C       3.6820915760    -0.0819840560    -2.1979241218
   18      H       4.6116137590    -0.1026767181    -2.7527795786
   19      C       2.6267066856    -0.9012420975    -2.5714505845
   20      H       2.7271154486    -1.5600000441    -3.4248322698
   21      C       1.4361780334    -0.8737960689    -1.8611235872
   22      H       0.6116407652    -1.5017402028    -2.1743786128
 ----------------------------------------------------------------
 Nuclear Repulsion Energy =        1421.91725125 hartrees
 There are       73 alpha and       73 beta electrons
 Requested basis set is 6-311++G(d,p)
 There are 154 shells and 426 basis functions

 Total QAlloc Memory Limit   2000 MB
 Mega-Array Size       188 MB
 MEM_STATIC part       192 MB
 A cutoff of  1.0D-15 yielded   9376 shell pairs
 There are     76697 function pairs (     82344 Cartesian)
 Smallest overlap matrix eigenvalue = 3.42E-07
 Linear dependence detected in AO basis
 Number of orthogonalized atomic orbitals = 422
 Maximum deviation from orthogonality = 5.239E-10

 Scale SEOQF with 1.000000e-02/1.000000e-01/1.000000e-01

 Standard Electronic Orientation quadrupole field applied
 Nucleus-field energy     =    -0.0000000584 hartrees
 Guess from superposition of atomic densities
 Warning:  Energy on first SCF cycle will be non-variational
 SAD guess density has 146.000000 electrons

 -----------------------------------------------------------------------
  General SCF calculation program by
  Eric Jon Sundstrom, Paul Horn, Yuezhi Mao, Dmitri Zuev, Alec White,
  David Stuck, Shaama M.S., Shane Yost, Joonho Lee, David Small,
  Daniel Levine, Susi Lehtola, Hugh Burton, Evgeny Epifanovsky,
  Bang C. Huynh
 -----------------------------------------------------------------------
 Exchange:     0.2000 Hartree-Fock + 0.0800 Slater + 0.7200 B88
 Correlation:  0.1900 VWN1RPA + 0.8100 LYP
 Using SG-1 standard quadrature grid
 using 6 threads for integral computing
 -------------------------------------------------------
 OpenMP Integral computing Module                
 Release: version 2.0, May 2017, Q-Chem Inc. Pleasanton 
 -------------------------------------------------------
 A restricted SCF calculation will be
 performed using DIIS
 SCF converges when DIIS error is below 1.0e-08
 ---------------------------------------
  Cycle       Energy         DIIS error
 ---------------------------------------
    1   -2305.7477243398      3.05e-02  
    2   -2301.7335027918      2.61e-03  
    3   -2301.6495545850      3.16e-03  
    4   -2301.8853785566      5.94e-04  
    5   -2301.8914115598      3.48e-04  
    6   -2301.8940938804      1.01e-04  
    7   -2301.8943090683      2.52e-05  
    8   -2301.8943204083      1.22e-05  
    9   -2301.8943239167      2.01e-06  
   10   -2301.8943239945      9.66e-07  
   11   -2301.8943240151      1.99e-07  
   12   -2301.8943240157      9.99e-08  
   13   -2301.8943240161      3.82e-08  
   14   -2301.8943240161      9.11e-09  Convergence criterion met
 ---------------------------------------
 SCF time:   CPU 522.04s  wall 92.00s 
 SCF   energy in the final basis set =    -2301.8943240161
 Total energy in the final basis set =    -2301.8943240161

 --------------------------------------------------------------

                    Orbital Energies (a.u.)
 --------------------------------------------------------------

 Alpha MOs
 -- Occupied --
********-101.5736-101.5730-101.5639 -10.2709 -10.2684 -10.2671 -10.2518
-10.2285 -10.2210 -10.2188 -10.2150 -10.2031 -10.2005 -10.1983 -10.1948
 -9.4895  -9.4889  -9.4874  -9.4785  -7.2544  -7.2534  -7.2521  -7.2444
 -7.2438  -7.2436  -7.2432  -7.2432  -7.2423  -7.2418  -7.2333  -7.2330
 -0.9475  -0.9152  -0.9042  -0.8765  -0.8597  -0.8455  -0.8024  -0.7670
 -0.7574  -0.7409  -0.6662  -0.6436  -0.6288  -0.6013  -0.5505  -0.5341
 -0.5263  -0.4967  -0.4912  -0.4762  -0.4649  -0.4582  -0.4529  -0.4460
 -0.4217  -0.4191  -0.4086  -0.3960  -0.3867  -0.3810  -0.3652  -0.3536
 -0.3489  -0.3374  -0.3287  -0.3273  -0.3231  -0.2982  -0.2769  -0.2676
 -0.2541
 -- Virtual --
 -0.0683  -0.0546  -0.0393  -0.0300  -0.0188  -0.0132  -0.0042   0.0021
  0.0061   0.0088   0.0174   0.0246   0.0307   0.0338   0.0392   0.0413
  0.0528   0.0545   0.0607   0.0681   0.0723   0.0747   0.0805   0.0848
  0.0924   0.0932   0.0963   0.0978   0.1033   0.1059   0.1097   0.1126
  0.1133   0.1170   0.1200   0.1232   0.1238   0.1280   0.1321   0.1338
  0.1360   0.1389   0.1445   0.1462   0.1469   0.1524   0.1553   0.1591
  0.1653   0.1681   0.1806   0.1846   0.1871   0.1902   0.1914   0.1952
  0.2024   0.2073   0.2107   0.2155   0.2225   0.2274   0.2292   0.2353
  0.2401   0.2431   0.2471   0.2483   0.2515   0.2551   0.2602   0.2616
  0.2683   0.2741   0.2770   0.2808   0.2850   0.2910   0.2943   0.2971
  0.2998   0.3105   0.3114   0.3165   0.3239   0.3331   0.3377   0.3468
  0.3495   0.3612   0.3725   0.4026   0.4205   0.4389   0.4430   0.4506
  0.4571   0.4616   0.4626   0.4674   0.4749   0.4822   0.4867   0.4971
  0.5075   0.5153   0.5284   0.5381   0.5447   0.5494   0.5594   0.5665
  0.5726   0.5796   0.5803   0.5842   0.5929   0.5950   0.6024   0.6134
  0.6182   0.6222   0.6314   0.6391   0.6454   0.6557   0.6658   0.6758
  0.6823   0.6906   0.6994   0.7045   0.7112   0.7190   0.7257   0.7442
  0.7590   0.7686   0.7957   0.8048   0.8152   0.8222   0.8361   0.8403
  0.8423   0.8443   0.8463   0.8479   0.8556   0.8615   0.8644   0.8679
  0.8720   0.8781   0.8808   0.8894   0.8964   0.9026   0.9119   0.9140
  0.9154   0.9215   0.9281   0.9425   0.9499   0.9539   0.9590   0.9647
  0.9705   0.9875   0.9980   1.0079   1.0162   1.0212   1.0397   1.0493
  1.0798   1.0859   1.0967   1.1216   1.1354   1.1408   1.1754   1.1975
  1.2175   1.2258   1.2307   1.2507   1.2662   1.2733   1.2914   1.2989
  1.3157   1.3227   1.3433   1.3617   1.4009   1.4532   1.4839   1.5014
  1.5099   1.5155   1.5439   1.5522   1.5624   1.5658   1.5831   1.6019
  1.6127   1.6205   1.6513   1.6697   1.6855   1.6872   1.7068   1.7370
  1.7469   1.7501   1.7787   1.7957   1.8370   1.8709   1.8812   1.8901
  1.9018   1.9137   1.9143   1.9289   1.9410   1.9578   1.9675   1.9773
  1.9977   2.0135   2.0162   2.0337   2.0623   2.0658   2.0940   2.1185
  2.1415   2.1848   2.2047   2.2353   2.2394   2.2541   2.2851   2.2877
  2.2960   2.3133   2.3183   2.3396   2.3797   2.3935   2.4249   2.4322
  2.4392   2.4546   2.4815   2.4950   2.5177   2.5389   2.5473   2.5736
  2.5890   2.6030   2.6398   2.6476   2.6567   2.6774   2.7054   2.7096
  2.7351   2.7388   2.7518   2.7586   2.7684   2.7778   2.7926   2.8006
  2.8043   2.8298   2.8472   2.8507   2.8750   2.8899   2.9243   2.9734
  2.9933   3.0648   3.0834   3.0898   3.1308   3.1530   3.1818   3.2065
  3.2216   3.2747   3.3417   3.3743   3.3773   3.4861   3.5211   3.5285
  3.6026   3.6562   3.7665   3.7916   3.8242   3.9179   4.0130   4.1137
  4.1169   4.1482   4.4177   4.8110   4.8398   9.7496   9.7817   9.7999
  9.8148  23.3965  23.5974  23.8360  23.9003  23.9177  23.9458  23.9961
 24.0488  24.0665  24.0808  24.1193  24.1809  25.7853  25.8313  25.8630
 25.9185  26.1004  26.1164  26.1452  26.3471  26.5096  26.6086  26.7127
 26.8144 215.7400 215.7744 215.7969 215.8176
 --------------------------------------------------------------

          Ground-State Mulliken Net Atomic Charges

     Atom                 Charge (a.u.)
  ----------------------------------------
      1 C                    -0.279637
      2 C                    -0.988300
      3 H                     0.212451
      4 C                     0.030326
      5 Cl                    0.623091
      6 C                     0.163927
      7 Cl                    0.498979
      8 C                    -0.719284
      9 H                     0.220122
     10 C                    -0.356293
     11 Cl                    0.507017
     12 C                     0.944459
     13 C                    -0.940004
     14 H                     0.195863
     15 C                     0.645186
     16 Cl                    0.436029
     17 C                    -0.553882
     18 H                     0.173192
     19 C                    -0.470945
     20 H                     0.185291
     21 C                    -0.668449
     22 H                     0.140861
  ----------------------------------------
  Sum of atomic charges =     0.000000

 -----------------------------------------------------------------
                    Cartesian Multipole Moments
 -----------------------------------------------------------------
    Charge (ESU x 10^10)
                -0.0000
    Dipole Moment (Debye)
         X       0.1437      Y      -1.1008      Z      -1.4768
       Tot       1.8475
    Quadrupole Moments (Debye-Ang)
        XX    -123.4221     XY      -3.3796     YY    -121.9726
        XZ       0.0813     YZ       4.3971     ZZ    -119.2540
    Octopole Moments (Debye-Ang^2)
       XXX    -107.7118    XXY     -36.4510    XYY     -30.7648
       YYY     -70.3391    XXZ     -32.2351    XYZ      10.6263
       YYZ     -13.9262    XZZ      -1.0176    YZZ     -35.0453
       ZZZ     -59.3032
    Hexadecapole Moments (Debye-Ang^3)
      XXXX   -5398.4454   XXXY    -376.8864   XXYY   -1007.3733
      XYYY    -324.6722   YYYY    -512.6514   XXXZ     959.4650
      XXYZ      22.5076   XYYZ     348.1422   YYYZ     -29.1606
      XXZZ   -1347.6335   XYZZ    -136.5537   YYZZ    -600.0574
      XZZZ     964.8513   YZZZ       0.9797   ZZZZ   -3013.2119
 -----------------------------------------------------------------
 Calculating analytic gradient of the SCF energy
 Gradient of SCF Energy
            1           2           3           4           5           6
    1  -0.0122218  -0.0008291   0.0008675  -0.0034503  -0.0042842   0.0073476
    2   0.0004250  -0.0030155   0.0019374  -0.0009228   0.0003597  -0.0002258
    3   0.0061562  -0.0003944  -0.0004346  -0.0108449   0.0022283  -0.0024487
            7           8           9          10          11          12
    1  -0.0007804   0.0079521  -0.0001129   0.0012290   0.0183570  -0.0013310
    2   0.0001308   0.0001872  -0.0003686   0.0034652  -0.0080651   0.0007072
    3   0.0062827   0.0071472  -0.0010745  -0.0022368   0.0018737  -0.0020205
           13          14          15          16          17          18
    1   0.0005325  -0.0003343   0.0025229  -0.0007992  -0.0092287  -0.0005187
    2  -0.0044553  -0.0021352   0.0032322  -0.0007037  -0.0013047  -0.0008135
    3  -0.0103130   0.0008182   0.0007764  -0.0001126   0.0047281  -0.0003183
           19          20          21          22
    1   0.0021581  -0.0010527   0.0005620  -0.0065855
    2   0.0008264   0.0005077   0.0079125   0.0023189
    3  -0.0007380   0.0001920   0.0029217  -0.0021882
 Max gradient component =       1.836E-02
 RMS gradient           =       4.597E-03
 Gradient time:  CPU 159.85 s  wall 26.83 s
 Geometry Optimization Parameters
   NAtoms,    NIC,     NZ,  NCons,   NDum,   NFix, NCnnct, MaxDiis
       22     155      22       0       0       0       0       0


** GEOMETRY OPTIMIZATION IN DELOCALIZED INTERNAL COORDINATES **
   Searching for a Minimum

   Optimization Cycle:   1

                       Coordinates (Angstroms)
     ATOM                X               Y               Z
      1  C         0.0000000000    0.0000000000    0.0000000000
      2  C         0.0000000000    0.0000000000    1.3949600000
      3  H         0.9420994930    0.0000000000    1.9285823367
      4  C        -1.1901880373    0.0256249026    2.1059255403
      5  Cl       -1.1548436435    0.0351778398    3.8595433764
      6  C        -2.4041742747    0.0535064326    1.4351028665
      7  Cl       -3.9099833729    0.0870232313    2.3339530118
      8  C        -2.4180259722    0.0546630380    0.0478935036
      9  H        -3.3603520375    0.0692493833   -0.4851290834
     10  C        -1.2274122092    0.0272853135   -0.6622934626
     11  Cl       -1.2645630159   -0.0058824468   -2.4155862839
     12  C         1.2779219872   -0.0284629571   -0.7628147595
     13  C         2.3470698978    0.7895533347   -0.3971844912
     14  H         2.2524361913    1.4379704176    0.4647342991
     15  C         3.5373425750    0.7639926356   -1.1080106329
     16  Cl        4.8658811021    1.7979767919   -0.6156914816
     17  C         3.6820915760   -0.0819840560   -2.1979241218
     18  H         4.6116137590   -0.1026767181   -2.7527795786
     19  C         2.6267066856   -0.9012420975   -2.5714505845
     20  H         2.7271154486   -1.5600000441   -3.4248322698
     21  C         1.4361780334   -0.8737960689   -1.8611235872
     22  H         0.6116407652   -1.5017402028   -2.1743786128
   Point Group: c1    Number of degrees of freedom:    60


   Energy is  -2301.894324016


 Attempting to generate delocalized internal coordinates
 Initial Hessian constructed with Jon Baker's OPTIMIZE code

 60 Hessian modes will be used to form the next step
  Hessian Eigenvalues:
     0.010693    0.019215    0.019215    0.023207    0.023207    0.023578
     0.023580    0.023676    0.023679    0.023938    0.023938    0.024090
     0.024090    0.024114    0.024114    0.024135    0.024135    0.024143
     0.024143    0.159962    0.159966    0.159969    0.159995    0.159995
     0.160000    0.220002    0.230002    0.234684    0.234917    0.239747
     0.249943    0.249992    0.249992    0.250000    0.250000    0.250000
     0.250000    0.301033    0.301033    0.301033    0.301033    0.336089
     0.356665    0.356665    0.356665    0.356665    0.356665    0.356665
     0.428409    0.429814    0.430976    0.432963    0.467773    0.467798
     0.472123    0.472167    0.478203    0.478204    0.479142    0.479142

 Minimum search - taking simple RFO step
 Searching for Lamda that Minimizes Along All modes
 Value Taken    Lamda =  -0.03322325
 Calculated Step too Large.  Step scaled by  0.553468
 Step Taken.  Stepsize is  0.300000

                             Maximum     Tolerance    Cnvgd?
         Gradient           0.056382      0.000300      NO
         Displacement       0.216042      0.001200      NO
         Energy change     *********      0.000001      NO


 New Cartesian Coordinates Obtained by Inverse Iteration

 Displacement from previous Coordinates is:  1.397912
 ----------------------------------------------------------------
             Standard Nuclear Orientation (Angstroms)
    I     Atom           X                Y                Z
 ----------------------------------------------------------------
    1      C      -0.0502347759    -0.0119190177    -0.0963904934
    2      C       0.0017483524    -0.0492246546     1.3004485551
    3      H       0.9659464181    -0.1027355773     1.7891986447
    4      C      -1.1440550992    -0.0151563093     2.0815432495
    5      Cl     -0.9876050570    -0.0724548231     3.8257214985
    6      C      -2.3934778312     0.0709144914     1.4756142982
    7      Cl     -3.8627658695     0.1238502180     2.4258535542
    8      C      -2.4743982113     0.1279746802     0.0919358690
    9      H      -3.4426024728     0.2093405138    -0.3847816970
   10      C      -1.3269226780     0.0861924279    -0.6896313685
   11      Cl     -1.5664864093     0.2154526174    -2.4242544975
   12      C       1.2485277973    -0.0524241148    -0.8370946102
   13      C       2.2764823177     0.8123771178    -0.4475684504
   14      H       2.1165924304     1.5016902770     0.3725307282
   15      C       3.5053223651     0.7940365802    -1.0936611199
   16      Cl      4.7682089052     1.8989198251    -0.5797492988
   17      C       3.7458642686    -0.0936740721    -2.1332413975
   18      H       4.7074473477    -0.1052933668    -2.6311983514
   19      C       2.7389632330    -0.9719913751    -2.5157151647
   20      H       2.9167579512    -1.6760945521    -3.3193550021
   21      C       1.5048052657    -0.9543804588    -1.8775652076
   22      H       0.7404367027    -1.6491616975    -2.1911437541
 ----------------------------------------------------------------
 Nuclear Repulsion Energy =        1412.92919111 hartrees
 There are       73 alpha and       73 beta electrons
 Applying Cartesian multipole field
    Component          Value
    ---------          -----
     (2,0,0)        1.00000E-12
     (0,2,0)        2.00000E-11
     (0,0,2)       -3.00000E-11
 Nucleus-field energy     =    -0.0000000574 hartrees
 Requested basis set is 6-311++G(d,p)
 There are 154 shells and 426 basis functions
 A cutoff of  1.0D-15 yielded   9352 shell pairs
 There are     76400 function pairs (     82005 Cartesian)
 Smallest overlap matrix eigenvalue = 3.44E-07
 Linear dependence detected in AO basis
 Number of orthogonalized atomic orbitals = 423
 Maximum deviation from orthogonality = 3.161E-10
 Guess from superposition of atomic densities
 Warning:  Energy on first SCF cycle will be non-variational
 SAD guess density has 146.000000 electrons

 -----------------------------------------------------------------------
  General SCF calculation program by
  Eric Jon Sundstrom, Paul Horn, Yuezhi Mao, Dmitri Zuev, Alec White,
  David Stuck, Shaama M.S., Shane Yost, Joonho Lee, David Small,
  Daniel Levine, Susi Lehtola, Hugh Burton, Evgeny Epifanovsky,
  Bang C. Huynh
 -----------------------------------------------------------------------
 Exchange:     0.2000 Hartree-Fock + 0.0800 Slater + 0.7200 B88
 Correlation:  0.1900 VWN1RPA + 0.8100 LYP
 Using SG-1 standard quadrature grid
 using 6 threads for integral computing
 -------------------------------------------------------
 OpenMP Integral computing Module                
 Release: version 2.0, May 2017, Q-Chem Inc. Pleasanton 
 -------------------------------------------------------
 A restricted SCF calculation will be
 performed using DIIS
 SCF converges when DIIS error is below 1.0e-08
 ---------------------------------------
  Cycle       Energy         DIIS error
 ---------------------------------------
    1   -2305.6615003251      3.02e-02  
    2   -2301.7443317528      2.57e-03  
    3   -2301.6672574080      3.09e-03  
    4   -2301.8928745969      5.58e-04  
    5   -2301.8981896237      3.29e-04  
    6   -2301.9005804721      1.03e-04  
    7   -2301.9008067247      2.53e-05  
    8   -2301.9008183398      1.24e-05  
    9   -2301.9008219778      1.98e-06  
   10   -2301.9008220519      9.49e-07  
   11   -2301.9008220716      2.04e-07  
   12   -2301.9008220727      1.02e-07  
   13   -2301.9008220729      3.92e-08  
   14   -2301.9008220728      9.80e-09  Convergence criterion met
 ---------------------------------------
 SCF time:   CPU 519.09s  wall 92.00s 
 SCF   energy in the final basis set =    -2301.9008220728
 Total energy in the final basis set =    -2301.9008220728

 --------------------------------------------------------------

                    Orbital Energies (a.u.)
 --------------------------------------------------------------

 Alpha MOs
 -- Occupied --
********-101.5740-101.5733-101.5646 -10.2707 -10.2695 -10.2680 -10.2537
-10.2319 -10.2194 -10.2192 -10.2179 -10.2044 -10.2024 -10.2011 -10.1988
 -9.4897  -9.4887  -9.4878  -9.4792  -7.2546  -7.2533  -7.2525  -7.2446
 -7.2439  -7.2438  -7.2436  -7.2431  -7.2427  -7.2421  -7.2340  -7.2337
 -0.9451  -0.9135  -0.9026  -0.8780  -0.8614  -0.8430  -0.8021  -0.7654
 -0.7574  -0.7396  -0.6634  -0.6453  -0.6297  -0.6004  -0.5500  -0.5320
 -0.5250  -0.4975  -0.4923  -0.4759  -0.4634  -0.4586  -0.4512  -0.4448
 -0.4225  -0.4175  -0.4088  -0.3929  -0.3855  -0.3818  -0.3658  -0.3536
 -0.3474  -0.3359  -0.3328  -0.3281  -0.3251  -0.2964  -0.2769  -0.2681
 -0.2565
 -- Virtual --
 -0.0674  -0.0544  -0.0403  -0.0301  -0.0226  -0.0134  -0.0034   0.0012
  0.0058   0.0091   0.0157   0.0239   0.0288   0.0337   0.0382   0.0421
  0.0504   0.0550   0.0601   0.0680   0.0721   0.0739   0.0812   0.0855
  0.0903   0.0935   0.0959   0.0978   0.1024   0.1053   0.1084   0.1122
  0.1133   0.1149   0.1194   0.1212   0.1239   0.1276   0.1299   0.1326
  0.1346   0.1353   0.1407   0.1428   0.1446   0.1501   0.1523   0.1556
  0.1651   0.1673   0.1770   0.1815   0.1832   0.1879   0.1907   0.1956
  0.2023   0.2060   0.2103   0.2157   0.2205   0.2254   0.2299   0.2330
  0.2387   0.2402   0.2474   0.2484   0.2513   0.2530   0.2597   0.2637
  0.2665   0.2707   0.2762   0.2773   0.2805   0.2886   0.2911   0.2941
  0.2951   0.3053   0.3073   0.3094   0.3198   0.3224   0.3290   0.3340
  0.3454   0.3511   0.3594   0.3707   0.4074   0.4177   0.4359   0.4429
  0.4510   0.4571   0.4614   0.4641   0.4681   0.4739   0.4818   0.4878
  0.4962   0.5098   0.5114   0.5262   0.5404   0.5500   0.5537   0.5574
  0.5606   0.5681   0.5782   0.5827   0.5848   0.5918   0.5993   0.6061
  0.6104   0.6128   0.6195   0.6328   0.6477   0.6532   0.6623   0.6714
  0.6812   0.6883   0.6969   0.7041   0.7094   0.7139   0.7214   0.7334
  0.7513   0.7572   0.7755   0.8030   0.8044   0.8197   0.8300   0.8335
  0.8390   0.8446   0.8455   0.8478   0.8499   0.8536   0.8584   0.8624
  0.8646   0.8690   0.8731   0.8813   0.8837   0.8974   0.9003   0.9132
  0.9162   0.9185   0.9204   0.9288   0.9404   0.9472   0.9530   0.9532
  0.9603   0.9691   0.9741   0.9898   0.9954   1.0173   1.0267   1.0343
  1.0502   1.0709   1.0961   1.1025   1.1139   1.1207   1.1337   1.1709
  1.1984   1.2139   1.2278   1.2336   1.2418   1.2605   1.2759   1.2889
  1.2924   1.3116   1.3216   1.3438   1.3680   1.4069   1.4479   1.4834
  1.4978   1.5053   1.5139   1.5427   1.5484   1.5608   1.5656   1.5836
  1.5907   1.6123   1.6205   1.6460   1.6679   1.6818   1.6916   1.7093
  1.7311   1.7444   1.7480   1.7695   1.8046   1.8393   1.8630   1.8773
  1.8895   1.9048   1.9105   1.9152   1.9172   1.9424   1.9482   1.9628
  1.9756   1.9932   2.0066   2.0149   2.0269   2.0520   2.0628   2.0909
  2.1169   2.1348   2.1820   2.1959   2.2341   2.2383   2.2524   2.2789
  2.2854   2.2927   2.3146   2.3197   2.3375   2.3747   2.3899   2.4250
  2.4313   2.4421   2.4510   2.4799   2.4908   2.5170   2.5357   2.5459
  2.5660   2.5826   2.6008   2.6400   2.6461   2.6529   2.6744   2.6984
  2.7052   2.7299   2.7396   2.7457   2.7610   2.7702   2.7752   2.7911
  2.7944   2.8029   2.8273   2.8425   2.8515   2.8711   2.8927   2.9210
  2.9685   2.9877   3.0606   3.0659   3.0870   3.1318   3.1423   3.1733
  3.1990   3.2169   3.2641   3.3375   3.3601   3.3689   3.4827   3.5114
  3.5237   3.5929   3.6542   3.7669   3.7849   3.8221   3.9109   4.0117
  4.1081   4.1191   4.1368   4.4017   4.8021   4.8332   9.7536   9.7818
  9.7939   9.8040  23.3999  23.5962  23.8278  23.8856  23.9072  23.9336
 23.9765  24.0448  24.0573  24.0701  24.1089  24.1682  25.7840  25.8323
 25.8641  25.8877  26.0935  26.1251  26.1524  26.2908  26.5052  26.6282
 26.6940  26.7994 215.7450 215.7750 215.7900 215.8032
 --------------------------------------------------------------

          Ground-State Mulliken Net Atomic Charges

     Atom                 Charge (a.u.)
  ----------------------------------------
      1 C                     0.200875
      2 C                    -1.328490
      3 H                     0.224678
      4 C                     0.479903
      5 Cl                    0.613662
      6 C                     0.148406
      7 Cl                    0.504295
      8 C                    -1.257240
      9 H                     0.223917
     10 C                     0.076120
     11 Cl                    0.478822
     12 C                     0.797430
     13 C                    -1.271392
     14 H                     0.200776
     15 C                     0.702511
     16 Cl                    0.454120
     17 C                    -0.563810
     18 H                     0.182415
     19 C                    -0.364905
     20 H                     0.180568
     21 C                    -0.839085
     22 H                     0.156424
  ----------------------------------------
  Sum of atomic charges =     0.000000

 -----------------------------------------------------------------
                    Cartesian Multipole Moments
 -----------------------------------------------------------------
    Charge (ESU x 10^10)
                -0.0000
    Dipole Moment (Debye)
         X       0.3299      Y      -1.1985      Z      -1.4458
       Tot       1.9067
    Quadrupole Moments (Debye-Ang)
        XX    -121.8453     XY      -4.0861     YY    -121.5663
        XZ      -0.6189     YZ       4.5330     ZZ    -120.4243
    Octopole Moments (Debye-Ang^2)
       XXX     -94.9576    XXY     -39.8288    XYY     -27.4408
       YYY     -79.2033    XXZ     -34.9731    XYZ      11.5302
       YYZ     -15.1925    XZZ       0.5247    YZZ     -37.6628
       ZZZ     -56.6064
    Hexadecapole Moments (Debye-Ang^3)
      XXXX   -5331.8650   XXXY    -368.5480   XXYY   -1009.2679
      XYYY    -307.5908   YYYY    -559.4174   XXXZ     894.1929
      XXYZ      35.5426   XYYZ     328.7460   YYYZ       5.5319
      XXZZ   -1339.6063   XYZZ    -134.6057   YYZZ    -603.1489
      XZZZ     929.9472   YZZZ      24.3883   ZZZZ   -3019.3528
 -----------------------------------------------------------------
 Calculating analytic gradient of the SCF energy
 Gradient of SCF Energy
            1           2           3           4           5           6
    1  -0.0020995   0.0004503   0.0004176  -0.0013774  -0.0012100   0.0037508
    2   0.0001743  -0.0005116   0.0016815  -0.0004393   0.0001245  -0.0002493
    3   0.0062248  -0.0002232  -0.0001957  -0.0070418   0.0021479  -0.0030181
            7           8           9          10          11          12
    1  -0.0012801   0.0039288  -0.0002219  -0.0043878  -0.0033871   0.0011271
    2   0.0001851   0.0002840  -0.0001361   0.0008992   0.0003079   0.0006260
    3   0.0031471   0.0028811  -0.0006066  -0.0039923   0.0002166   0.0025465
           13          14          15          16          17          18
    1   0.0007417  -0.0001232   0.0024452  -0.0008056  -0.0054890   0.0000586
    2  -0.0043762  -0.0014684   0.0026365  -0.0006738  -0.0001102  -0.0005114
    3  -0.0056707   0.0013018   0.0002627  -0.0001832   0.0023715  -0.0002396
           19          20          21          22
    1   0.0015062  -0.0004441   0.0041400   0.0022593
    2  -0.0000519   0.0002368   0.0001624   0.0012100
    3  -0.0005188   0.0001161   0.0003103   0.0001633
 Max gradient component =       7.042E-03
 RMS gradient           =       2.309E-03
 Gradient time:  CPU 158.78 s  wall 26.67 s
 Geometry Optimization Parameters
   NAtoms,    NIC,     NZ,  NCons,   NDum,   NFix, NCnnct, MaxDiis
       22     155      22       0       0       0       0       0

 Cartesian Hessian Update
 Hessian updated using BFGS update


** GEOMETRY OPTIMIZATION IN DELOCALIZED INTERNAL COORDINATES **
   Searching for a Minimum

   Optimization Cycle:   2

                       Coordinates (Angstroms)
     ATOM                X               Y               Z
      1  C        -0.0502347759   -0.0119190177   -0.0963904934
      2  C         0.0017483524   -0.0492246546    1.3004485551
      3  H         0.9659464181   -0.1027355773    1.7891986447
      4  C        -1.1440550992   -0.0151563093    2.0815432495
      5  Cl       -0.9876050570   -0.0724548231    3.8257214985
      6  C        -2.3934778312    0.0709144914    1.4756142982
      7  Cl       -3.8627658695    0.1238502180    2.4258535542
      8  C        -2.4743982113    0.1279746802    0.0919358690
      9  H        -3.4426024728    0.2093405138   -0.3847816970
     10  C        -1.3269226780    0.0861924279   -0.6896313685
     11  Cl       -1.5664864093    0.2154526174   -2.4242544975
     12  C         1.2485277973   -0.0524241148   -0.8370946102
     13  C         2.2764823177    0.8123771178   -0.4475684504
     14  H         2.1165924304    1.5016902770    0.3725307282
     15  C         3.5053223651    0.7940365802   -1.0936611199
     16  Cl        4.7682089052    1.8989198251   -0.5797492988
     17  C         3.7458642686   -0.0936740721   -2.1332413975
     18  H         4.7074473477   -0.1052933668   -2.6311983514
     19  C         2.7389632330   -0.9719913751   -2.5157151647
     20  H         2.9167579512   -1.6760945521   -3.3193550021
     21  C         1.5048052657   -0.9543804588   -1.8775652076
     22  H         0.7404367027   -1.6491616975   -2.1911437541
   Point Group: c1    Number of degrees of freedom:    60


   Energy is  -2301.900822073

 Hessian updated using BFGS update

 52 Hessian modes will be used to form the next step
  Hessian Eigenvalues:
     0.012916    0.019213    0.020020    0.023190    0.023256    0.023571
     0.023622    0.023677    0.023934    0.023938    0.024088    0.024090
     0.024113    0.024114    0.024134    0.024135    0.024143    0.024143
     0.027914    0.159786    0.159966    0.159983    0.159995    0.159998
     0.160240    0.219646    0.229679    0.232238    0.234811    0.238929
     0.247465    0.249964    0.249995    0.250000    0.300087    0.300977
     0.330197    0.354705    0.356640    0.386533    0.428484    0.430264
     0.431020    0.456505    0.466604    0.468098    0.471903    0.477798
     0.478204    0.478472    0.479085    0.575177

 Minimum search - taking simple RFO step
 Searching for Lamda that Minimizes Along All modes
 Value Taken    Lamda =  -0.00182719
 Step Taken.  Stepsize is  0.204753

                             Maximum     Tolerance    Cnvgd?
         Gradient           0.011832      0.000300      NO
         Displacement       0.159051      0.001200      NO
         Energy change     -0.006498      0.000001      NO


 New Cartesian Coordinates Obtained by Inverse Iteration

 Displacement from previous Coordinates is:  0.751426
 ----------------------------------------------------------------
             Standard Nuclear Orientation (Angstroms)
    I     Atom           X                Y                Z
 ----------------------------------------------------------------
    1      C      -0.0309538934     0.0040478481    -0.0708914575
    2      C      -0.0025288621    -0.0898866806     1.3264143768
    3      H       0.9499724149    -0.2066765571     1.8263245190
    4      C      -1.1599660540    -0.0643398619     2.0956174996
    5      Cl     -1.0175137696    -0.2058615968     3.8328631753
    6      C      -2.4017367873     0.0609519328     1.4681568325
    7      Cl     -3.8951290464     0.0916312668     2.3722327453
    8      C      -2.4578686984     0.1636688176     0.0828722828
    9      H      -3.4157773097     0.2751545782    -0.4069282239
   10      C      -1.2918448073     0.1337565952    -0.6743798132
   11      Cl     -1.4661925430     0.3332619522    -2.4097577375
   12      C       1.2566330016    -0.0345797807    -0.8186290964
   13      C       2.2727309333     0.8689366764    -0.4787918764
   14      H       2.1085677252     1.6141515977     0.2898508448
   15      C       3.4936866980     0.8252829539    -1.1419133068
   16      Cl      4.7476810775     1.9766089449    -0.7086135781
   17      C       3.7369898849    -0.1073199299    -2.1440265625
   18      H       4.6927933278    -0.1268446990    -2.6522804119
   19      C       2.7290954916    -1.0094679058    -2.4766878856
   20      H       2.9074766637    -1.7482546027    -3.2490476418
   21      C       1.4990127759    -0.9750752938    -1.8274664160
   22      H       0.7334267277    -1.6929075260    -2.0934222843
 ----------------------------------------------------------------
 Nuclear Repulsion Energy =        1413.48857446 hartrees
 There are       73 alpha and       73 beta electrons
 Applying Cartesian multipole field
    Component          Value
    ---------          -----
     (2,0,0)        1.00000E-12
     (0,2,0)        2.00000E-11
     (0,0,2)       -3.00000E-11
 Nucleus-field energy     =    -0.0000000564 hartrees
 Requested basis set is 6-311++G(d,p)
 There are 154 shells and 426 basis functions
 A cutoff of  1.0D-15 yielded   9354 shell pairs
 There are     76504 function pairs (     82130 Cartesian)
 Smallest overlap matrix eigenvalue = 3.51E-07
 Linear dependence detected in AO basis
 Number of orthogonalized atomic orbitals = 423
 Maximum deviation from orthogonality = 6.620E-10
 Guess from superposition of atomic densities
 Warning:  Energy on first SCF cycle will be non-variational
 SAD guess density has 146.000000 electrons

 -----------------------------------------------------------------------
  General SCF calculation program by
  Eric Jon Sundstrom, Paul Horn, Yuezhi Mao, Dmitri Zuev, Alec White,
  David Stuck, Shaama M.S., Shane Yost, Joonho Lee, David Small,
  Daniel Levine, Susi Lehtola, Hugh Burton, Evgeny Epifanovsky,
  Bang C. Huynh
 -----------------------------------------------------------------------
 Exchange:     0.2000 Hartree-Fock + 0.0800 Slater + 0.7200 B88
 Correlation:  0.1900 VWN1RPA + 0.8100 LYP
 Using SG-1 standard quadrature grid
 using 6 threads for integral computing
 -------------------------------------------------------
 OpenMP Integral computing Module                
 Release: version 2.0, May 2017, Q-Chem Inc. Pleasanton 
 -------------------------------------------------------
 A restricted SCF calculation will be
 performed using DIIS
 SCF converges when DIIS error is below 1.0e-08
 ---------------------------------------
  Cycle       Energy         DIIS error
 ---------------------------------------
    1   -2305.6453373821      3.02e-02  
    2   -2301.7467124852      2.56e-03  
    3   -2301.6686850172      3.08e-03  
    4   -2301.8928156667      5.94e-04  
    5   -2301.8989848809      3.44e-04  
    6   -2301.9016225422      1.00e-04  
    7   -2301.9018324295      2.58e-05  
    8   -2301.9018446553      1.24e-05  
    9   -2301.9018482974      2.04e-06  
   10   -2301.9018483760      9.68e-07  
   11   -2301.9018483968      2.01e-07  
   12   -2301.9018483977      1.00e-07  
   13   -2301.9018483978      3.84e-08  
   14   -2301.9018483979      8.83e-09  Convergence criterion met
 ---------------------------------------
 SCF time:   CPU 518.53s  wall 92.00s 
 SCF   energy in the final basis set =    -2301.9018483979
 Total energy in the final basis set =    -2301.9018483979

 --------------------------------------------------------------

                    Orbital Energies (a.u.)
 --------------------------------------------------------------

 Alpha MOs
 -- Occupied --
********-101.5740-101.5727-101.5639 -10.2715 -10.2687 -10.2680 -10.2539
-10.2298 -10.2195 -10.2185 -10.2181 -10.2050 -10.2029 -10.2017 -10.1994
 -9.4901  -9.4885  -9.4874  -9.4785  -7.2549  -7.2532  -7.2520  -7.2450
 -7.2442  -7.2433  -7.2431  -7.2428  -7.2423  -7.2418  -7.2333  -7.2329
 -0.9446  -0.9130  -0.9022  -0.8796  -0.8604  -0.8420  -0.8012  -0.7650
 -0.7569  -0.7389  -0.6632  -0.6441  -0.6295  -0.5997  -0.5494  -0.5317
 -0.5252  -0.4966  -0.4931  -0.4765  -0.4629  -0.4582  -0.4509  -0.4439
 -0.4231  -0.4175  -0.4077  -0.3925  -0.3853  -0.3821  -0.3666  -0.3532
 -0.3463  -0.3347  -0.3321  -0.3279  -0.3262  -0.2942  -0.2771  -0.2676
 -0.2568
 -- Virtual --
 -0.0659  -0.0551  -0.0397  -0.0298  -0.0237  -0.0135  -0.0031   0.0020
  0.0059   0.0093   0.0149   0.0234   0.0283   0.0337   0.0374   0.0435
  0.0499   0.0549   0.0606   0.0673   0.0716   0.0742   0.0807   0.0856
  0.0894   0.0939   0.0952   0.0976   0.1022   0.1058   0.1088   0.1126
  0.1138   0.1150   0.1189   0.1209   0.1234   0.1267   0.1289   0.1318
  0.1334   0.1344   0.1400   0.1425   0.1440   0.1497   0.1510   0.1551
  0.1644   0.1681   0.1764   0.1802   0.1837   0.1879   0.1891   0.1956
  0.2027   0.2052   0.2095   0.2162   0.2214   0.2258   0.2306   0.2333
  0.2382   0.2406   0.2468   0.2484   0.2507   0.2535   0.2599   0.2651
  0.2674   0.2697   0.2753   0.2763   0.2809   0.2864   0.2890   0.2935
  0.2953   0.3031   0.3052   0.3108   0.3198   0.3223   0.3275   0.3335
  0.3454   0.3513   0.3594   0.3709   0.4075   0.4183   0.4359   0.4432
  0.4499   0.4579   0.4620   0.4638   0.4683   0.4732   0.4819   0.4856
  0.4944   0.5085   0.5132   0.5258   0.5401   0.5502   0.5539   0.5577
  0.5622   0.5716   0.5745   0.5819   0.5857   0.5957   0.5973   0.6081
  0.6120   0.6139   0.6217   0.6297   0.6473   0.6569   0.6622   0.6721
  0.6805   0.6877   0.6976   0.7024   0.7081   0.7133   0.7237   0.7324
  0.7467   0.7556   0.7783   0.8001   0.8041   0.8227   0.8277   0.8338
  0.8391   0.8436   0.8441   0.8474   0.8518   0.8532   0.8582   0.8602
  0.8642   0.8689   0.8737   0.8819   0.8859   0.8984   0.9022   0.9118
  0.9152   0.9163   0.9234   0.9294   0.9411   0.9464   0.9524   0.9581
  0.9643   0.9712   0.9750   0.9898   0.9966   1.0124   1.0271   1.0309
  1.0473   1.0642   1.0981   1.1090   1.1114   1.1230   1.1334   1.1728
  1.1948   1.2162   1.2282   1.2334   1.2421   1.2612   1.2760   1.2914
  1.2949   1.3067   1.3277   1.3439   1.3666   1.4111   1.4438   1.4830
  1.4982   1.5108   1.5137   1.5464   1.5509   1.5607   1.5681   1.5794
  1.5928   1.6083   1.6219   1.6464   1.6667   1.6825   1.6922   1.7061
  1.7303   1.7448   1.7507   1.7704   1.8042   1.8397   1.8615   1.8726
  1.8883   1.9067   1.9098   1.9160   1.9175   1.9469   1.9531   1.9648
  1.9694   1.9939   2.0005   2.0207   2.0287   2.0459   2.0584   2.0903
  2.1163   2.1306   2.1800   2.1948   2.2332   2.2365   2.2547   2.2795
  2.2855   2.2923   2.3115   2.3149   2.3403   2.3725   2.3981   2.4221
  2.4350   2.4427   2.4522   2.4786   2.4889   2.5161   2.5367   2.5438
  2.5651   2.5836   2.5992   2.6385   2.6490   2.6528   2.6762   2.6999
  2.7073   2.7309   2.7411   2.7447   2.7592   2.7675   2.7743   2.7895
  2.7904   2.8051   2.8227   2.8376   2.8430   2.8656   2.8889   2.9195
  2.9760   2.9937   3.0608   3.0651   3.0857   3.1304   3.1396   3.1695
  3.1988   3.2155   3.2631   3.3362   3.3577   3.3642   3.4820   3.5100
  3.5197   3.5925   3.6544   3.7651   3.7822   3.8231   3.9115   4.0086
  4.1081   4.1173   4.1358   4.3906   4.8010   4.8324   9.7565   9.7819
  9.7930   9.8065  23.4022  23.6011  23.8260  23.8865  23.9012  23.9315
 23.9791  24.0365  24.0515  24.0630  24.1041  24.1614  25.7823  25.8309
 25.8638  25.8936  26.0795  26.1339  26.1515  26.3084  26.4991  26.6192
 26.6944  26.8022 215.7481 215.7749 215.7885 215.8063
 --------------------------------------------------------------

          Ground-State Mulliken Net Atomic Charges

     Atom                 Charge (a.u.)
  ----------------------------------------
      1 C                     0.189107
      2 C                    -1.237022
      3 H                     0.229943
      4 C                     0.443615
      5 Cl                    0.604924
      6 C                     0.080468
      7 Cl                    0.507297
      8 C                    -1.084332
      9 H                     0.225788
     10 C                    -0.115929
     11 Cl                    0.468882
     12 C                     0.739513
     13 C                    -1.188233
     14 H                     0.203198
     15 C                     0.687746
     16 Cl                    0.451783
     17 C                    -0.591888
     18 H                     0.183014
     19 C                    -0.394867
     20 H                     0.181554
     21 C                    -0.751029
     22 H                     0.166468
  ----------------------------------------
  Sum of atomic charges =     0.000000

 -----------------------------------------------------------------
                    Cartesian Multipole Moments
 -----------------------------------------------------------------
    Charge (ESU x 10^10)
                 0.0000
    Dipole Moment (Debye)
         X       0.3096      Y      -1.2515      Z      -1.3429
       Tot       1.8616
    Quadrupole Moments (Debye-Ang)
        XX    -122.0338     XY      -4.4517     YY    -121.2780
        XZ      -0.4045     YZ       4.6835     ZZ    -120.7228
    Octopole Moments (Debye-Ang^2)
       XXX     -96.8377    XXY     -41.1335    XYY     -27.4886
       YYY     -81.0129    XXZ     -32.7273    XYZ      11.8160
       YYZ     -13.7373    XZZ      -0.2404    YZZ     -38.4455
       ZZZ     -50.0043
    Hexadecapole Moments (Debye-Ang^3)
      XXXX   -5308.8781   XXXY    -391.1593   XXYY   -1011.7782
      XYYY    -324.0637   YYYY    -600.4311   XXXZ     930.3927
      XXYZ      53.8124   XYYZ     339.8613   YYYZ      57.9693
      XXZZ   -1337.6033   XYZZ    -141.6643   YYZZ    -607.3739
      XZZZ     967.4310   YZZZ      68.7640   ZZZZ   -3010.5849
 -----------------------------------------------------------------
 Calculating analytic gradient of the SCF energy
 Gradient of SCF Energy
            1           2           3           4           5           6
    1  -0.0002538   0.0001394  -0.0003460   0.0000348   0.0004991   0.0002414
    2   0.0007090   0.0001469   0.0000984   0.0003199  -0.0002820   0.0003360
    3   0.0003432   0.0008546  -0.0001161  -0.0014515   0.0011508  -0.0007587
            7           8           9          10          11          12
    1  -0.0008781   0.0005875  -0.0000912  -0.0000071  -0.0006010  -0.0013105
    2  -0.0000534   0.0000600  -0.0000509  -0.0007405   0.0001737  -0.0009775
    3   0.0002517   0.0011812  -0.0002266  -0.0016739   0.0007019   0.0009218
           13          14          15          16          17          18
    1   0.0007713   0.0002603   0.0012292  -0.0007038  -0.0008676   0.0001385
    2  -0.0008694   0.0001546   0.0014405  -0.0005464  -0.0000955  -0.0000792
    3  -0.0013536   0.0002055   0.0009449  -0.0001960   0.0002427  -0.0002538
           19          20          21          22
    1   0.0005147  -0.0002013   0.0003665   0.0004778
    2  -0.0001452  -0.0000077   0.0008029  -0.0003940
    3  -0.0001141   0.0001560  -0.0007171  -0.0000930
 Max gradient component =       1.674E-03
 RMS gradient           =       6.536E-04
 Gradient time:  CPU 158.29 s  wall 26.59 s
 Geometry Optimization Parameters
   NAtoms,    NIC,     NZ,  NCons,   NDum,   NFix, NCnnct, MaxDiis
       22     155      22       0       0       0       0       0

 Cartesian Hessian Update
 Hessian updated using BFGS update


** GEOMETRY OPTIMIZATION IN DELOCALIZED INTERNAL COORDINATES **
   Searching for a Minimum

   Optimization Cycle:   3

                       Coordinates (Angstroms)
     ATOM                X               Y               Z
      1  C        -0.0309538934    0.0040478481   -0.0708914575
      2  C        -0.0025288621   -0.0898866806    1.3264143768
      3  H         0.9499724149   -0.2066765571    1.8263245190
      4  C        -1.1599660540   -0.0643398619    2.0956174996
      5  Cl       -1.0175137696   -0.2058615968    3.8328631753
      6  C        -2.4017367873    0.0609519328    1.4681568325
      7  Cl       -3.8951290464    0.0916312668    2.3722327453
      8  C        -2.4578686984    0.1636688176    0.0828722828
      9  H        -3.4157773097    0.2751545782   -0.4069282239
     10  C        -1.2918448073    0.1337565952   -0.6743798132
     11  Cl       -1.4661925430    0.3332619522   -2.4097577375
     12  C         1.2566330016   -0.0345797807   -0.8186290964
     13  C         2.2727309333    0.8689366764   -0.4787918764
     14  H         2.1085677252    1.6141515977    0.2898508448
     15  C         3.4936866980    0.8252829539   -1.1419133068
     16  Cl        4.7476810775    1.9766089449   -0.7086135781
     17  C         3.7369898849   -0.1073199299   -2.1440265625
     18  H         4.6927933278   -0.1268446990   -2.6522804119
     19  C         2.7290954916   -1.0094679058   -2.4766878856
     20  H         2.9074766637   -1.7482546027   -3.2490476418
     21  C         1.4990127759   -0.9750752938   -1.8274664160
     22  H         0.7334267277   -1.6929075260   -2.0934222843
   Point Group: c1    Number of degrees of freedom:    60


   Energy is  -2301.901848398

 Hessian updated using BFGS update

 55 Hessian modes will be used to form the next step
  Hessian Eigenvalues:
     0.012012    0.019206    0.020075    0.023088    0.023442    0.023513
     0.023596    0.023818    0.023914    0.023940    0.024089    0.024097
     0.024113    0.024118    0.024133    0.024137    0.024143    0.024906
     0.028046    0.158685    0.159967    0.159995    0.159998    0.160133
     0.160712    0.216298    0.220924    0.231291    0.234847    0.239212
     0.249159    0.249967    0.249992    0.249996    0.259124    0.296542
     0.300981    0.301727    0.330329    0.354586    0.356512    0.356869
     0.382280    0.428665    0.430423    0.431532    0.453194    0.467851
     0.471237    0.473450    0.477673    0.478308    0.479049    0.481186
     0.549382

 Minimum search - taking simple RFO step
 Searching for Lamda that Minimizes Along All modes
 Value Taken    Lamda =  -0.00014729
 Step Taken.  Stepsize is  0.076972

                             Maximum     Tolerance    Cnvgd?
         Gradient           0.002040      0.000300      NO
         Displacement       0.054875      0.001200      NO
         Energy change     -0.001026      0.000001      NO


 New Cartesian Coordinates Obtained by Inverse Iteration

 Displacement from previous Coordinates is:  0.247710
 ----------------------------------------------------------------
             Standard Nuclear Orientation (Angstroms)
    I     Atom           X                Y                Z
 ----------------------------------------------------------------
    1      C      -0.0255000931     0.0076043224    -0.0648588671
    2      C      -0.0018902459    -0.1076077554     1.3303941448
    3      H       0.9487545030    -0.2374319641     1.8319913535
    4      C      -1.1632095254    -0.0872654260     2.0949336683
    5      Cl     -1.0341513555    -0.2441407119     3.8293712590
    6      C      -2.4013478583     0.0516980986     1.4633985083
    7      Cl     -3.8945802299     0.0817275941     2.3640922977
    8      C      -2.4529173185     0.1766517520     0.0788908556
    9      H      -3.4081625092     0.3012549359    -0.4122218609
   10      C      -1.2818526580     0.1552529877    -0.6705478543
   11      Cl     -1.4355130933     0.3749401443    -2.4066608327
   12      C       1.2595630027    -0.0275222074    -0.8139379770
   13      C       2.2689021870     0.8874924678    -0.4890534928
   14      H       2.1003168787     1.6455812848     0.2653818414
   15      C       3.4865861515     0.8364845403    -1.1586594574
   16      Cl      4.7389651399     2.0018018832    -0.7512425741
   17      C       3.7323048014    -0.1115106331    -2.1458343795
   18      H       4.6866962527    -0.1335353906    -2.6557330003
   19      C       2.7270201374    -1.0233485530    -2.4611919056
   20      H       2.9068604807    -1.7723318099    -3.2236850277
   21      C       1.5002118449    -0.9846698285    -1.8061600449
   22      H       0.7314984582    -1.7048870016    -2.0571706699
 ----------------------------------------------------------------
 Nuclear Repulsion Energy =        1414.32642826 hartrees
 There are       73 alpha and       73 beta electrons
 Applying Cartesian multipole field
    Component          Value
    ---------          -----
     (2,0,0)        1.00000E-12
     (0,2,0)        2.00000E-11
     (0,0,2)       -3.00000E-11
 Nucleus-field energy     =    -0.0000000560 hartrees
 Requested basis set is 6-311++G(d,p)
 There are 154 shells and 426 basis functions
 A cutoff of  1.0D-15 yielded   9352 shell pairs
 There are     76484 function pairs (     82107 Cartesian)
 Smallest overlap matrix eigenvalue = 3.51E-07
 Linear dependence detected in AO basis
 Number of orthogonalized atomic orbitals = 423
 Maximum deviation from orthogonality = 5.374E-10
 Guess from superposition of atomic densities
 Warning:  Energy on first SCF cycle will be non-variational
 SAD guess density has 146.000000 electrons

 -----------------------------------------------------------------------
  General SCF calculation program by
  Eric Jon Sundstrom, Paul Horn, Yuezhi Mao, Dmitri Zuev, Alec White,
  David Stuck, Shaama M.S., Shane Yost, Joonho Lee, David Small,
  Daniel Levine, Susi Lehtola, Hugh Burton, Evgeny Epifanovsky,
  Bang C. Huynh
 -----------------------------------------------------------------------
 Exchange:     0.2000 Hartree-Fock + 0.0800 Slater + 0.7200 B88
 Correlation:  0.1900 VWN1RPA + 0.8100 LYP
 Using SG-1 standard quadrature grid
 using 6 threads for integral computing
 -------------------------------------------------------
 OpenMP Integral computing Module                
 Release: version 2.0, May 2017, Q-Chem Inc. Pleasanton 
 -------------------------------------------------------
 A restricted SCF calculation will be
 performed using DIIS
 SCF converges when DIIS error is below 1.0e-08
 ---------------------------------------
  Cycle       Energy         DIIS error
 ---------------------------------------
    1   -2305.6502747938      3.02e-02  
    2   -2301.7468525535      2.56e-03  
    3   -2301.6685973940      3.08e-03  
    4   -2301.8925468823      6.05e-04  
    5   -2301.8990358580      3.46e-04  
    6   -2301.9017042016      9.97e-05  
    7   -2301.9019115119      2.61e-05  
    8   -2301.9019241998      1.25e-05  
    9   -2301.9019278787      2.07e-06  
   10   -2301.9019279603      9.76e-07  
   11   -2301.9019279813      1.99e-07  
   12   -2301.9019279822      9.94e-08  
   13   -2301.9019279825      3.83e-08  
   14   -2301.9019279826      8.83e-09  Convergence criterion met
 ---------------------------------------
 SCF time:   CPU 518.86s  wall 91.00s 
 SCF   energy in the final basis set =    -2301.9019279826
 Total energy in the final basis set =    -2301.9019279826

 --------------------------------------------------------------

                    Orbital Energies (a.u.)
 --------------------------------------------------------------

 Alpha MOs
 -- Occupied --
********-101.5740-101.5723-101.5635 -10.2713 -10.2685 -10.2677 -10.2540
-10.2292 -10.2196 -10.2181 -10.2180 -10.2051 -10.2029 -10.2018 -10.1993
 -9.4901  -9.4885  -9.4870  -9.4781  -7.2549  -7.2532  -7.2516  -7.2450
 -7.2442  -7.2434  -7.2429  -7.2428  -7.2419  -7.2414  -7.2329  -7.2326
 -0.9449  -0.9130  -0.9021  -0.8798  -0.8601  -0.8419  -0.8012  -0.7652
 -0.7568  -0.7386  -0.6632  -0.6439  -0.6297  -0.5994  -0.5494  -0.5317
 -0.5254  -0.4965  -0.4934  -0.4767  -0.4630  -0.4581  -0.4509  -0.4440
 -0.4233  -0.4177  -0.4074  -0.3925  -0.3851  -0.3822  -0.3667  -0.3530
 -0.3464  -0.3344  -0.3320  -0.3276  -0.3259  -0.2935  -0.2774  -0.2675
 -0.2570
 -- Virtual --
 -0.0650  -0.0552  -0.0395  -0.0300  -0.0240  -0.0135  -0.0031   0.0022
  0.0058   0.0092   0.0147   0.0235   0.0283   0.0337   0.0372   0.0440
  0.0498   0.0549   0.0608   0.0670   0.0714   0.0745   0.0806   0.0855
  0.0892   0.0941   0.0949   0.0976   0.1021   0.1061   0.1090   0.1126
  0.1137   0.1153   0.1188   0.1209   0.1231   0.1266   0.1286   0.1316
  0.1329   0.1342   0.1397   0.1426   0.1439   0.1497   0.1510   0.1549
  0.1643   0.1683   0.1763   0.1801   0.1838   0.1877   0.1887   0.1955
  0.2029   0.2050   0.2095   0.2163   0.2215   0.2259   0.2311   0.2336
  0.2380   0.2407   0.2463   0.2481   0.2508   0.2537   0.2601   0.2651
  0.2683   0.2694   0.2752   0.2761   0.2811   0.2857   0.2893   0.2931
  0.2959   0.3019   0.3053   0.3111   0.3195   0.3222   0.3276   0.3335
  0.3457   0.3512   0.3593   0.3711   0.4076   0.4185   0.4359   0.4432
  0.4495   0.4583   0.4621   0.4641   0.4685   0.4734   0.4823   0.4849
  0.4938   0.5079   0.5137   0.5257   0.5401   0.5499   0.5543   0.5578
  0.5626   0.5713   0.5742   0.5818   0.5854   0.5976   0.5987   0.6075
  0.6137   0.6159   0.6230   0.6294   0.6476   0.6588   0.6623   0.6729
  0.6803   0.6871   0.6974   0.7016   0.7068   0.7130   0.7244   0.7321
  0.7462   0.7552   0.7792   0.7996   0.8044   0.8238   0.8272   0.8340
  0.8387   0.8439   0.8443   0.8473   0.8524   0.8535   0.8584   0.8602
  0.8650   0.8684   0.8742   0.8823   0.8862   0.8992   0.9028   0.9110
  0.9152   0.9167   0.9245   0.9294   0.9410   0.9464   0.9523   0.9579
  0.9660   0.9715   0.9756   0.9896   0.9976   1.0113   1.0269   1.0310
  1.0463   1.0627   1.0979   1.1091   1.1144   1.1254   1.1350   1.1738
  1.1946   1.2171   1.2286   1.2344   1.2426   1.2608   1.2770   1.2915
  1.2964   1.3066   1.3280   1.3465   1.3661   1.4124   1.4414   1.4832
  1.4978   1.5125   1.5150   1.5472   1.5520   1.5599   1.5698   1.5780
  1.5942   1.6072   1.6225   1.6464   1.6679   1.6823   1.6927   1.7063
  1.7306   1.7446   1.7519   1.7715   1.8038   1.8404   1.8609   1.8722
  1.8877   1.9067   1.9101   1.9163   1.9197   1.9478   1.9550   1.9659
  1.9700   1.9943   2.0005   2.0220   2.0308   2.0454   2.0584   2.0908
  2.1160   2.1297   2.1793   2.1949   2.2331   2.2364   2.2560   2.2797
  2.2856   2.2921   2.3095   2.3147   2.3426   2.3724   2.4012   2.4222
  2.4373   2.4428   2.4527   2.4794   2.4900   2.5171   2.5368   2.5437
  2.5654   2.5845   2.5994   2.6386   2.6475   2.6552   2.6778   2.7009
  2.7087   2.7311   2.7439   2.7454   2.7574   2.7673   2.7743   2.7894
  2.7904   2.8045   2.8191   2.8369   2.8441   2.8662   2.8868   2.9198
  2.9786   2.9967   3.0616   3.0667   3.0865   3.1302   3.1402   3.1700
  3.1990   3.2160   3.2643   3.3370   3.3584   3.3643   3.4831   3.5108
  3.5208   3.5948   3.6555   3.7639   3.7822   3.8241   3.9128   4.0085
  4.1087   4.1179   4.1363   4.3853   4.8023   4.8330   9.7567   9.7817
  9.7942   9.8080  23.4029  23.6025  23.8265  23.8878  23.9023  23.9324
 23.9807  24.0358  24.0519  24.0637  24.1053  24.1624  25.7826  25.8303
 25.8637  25.8951  26.0839  26.1338  26.1483  26.3107  26.5012  26.6170
 26.6942  26.8030 215.7482 215.7747 215.7898 215.8080
 --------------------------------------------------------------

          Ground-State Mulliken Net Atomic Charges

     Atom                 Charge (a.u.)
  ----------------------------------------
      1 C                     0.173621
      2 C                    -1.208691
      3 H                     0.230917
      4 C                     0.423619
      5 Cl                    0.602727
      6 C                     0.084805
      7 Cl                    0.508117
      8 C                    -1.042020
      9 H                     0.226478
     10 C                    -0.190811
     11 Cl                    0.462386
     12 C                     0.748441
     13 C                    -1.139283
     14 H                     0.203528
     15 C                     0.688417
     16 Cl                    0.453183
     17 C                    -0.598651
     18 H                     0.183491
     19 C                    -0.405831
     20 H                     0.181821
     21 C                    -0.755397
     22 H                     0.169132
  ----------------------------------------
  Sum of atomic charges =     0.000000

 -----------------------------------------------------------------
                    Cartesian Multipole Moments
 -----------------------------------------------------------------
    Charge (ESU x 10^10)
                 0.0000
    Dipole Moment (Debye)
         X       0.2955      Y      -1.2696      Z      -1.3005
       Tot       1.8413
    Quadrupole Moments (Debye-Ang)
        XX    -122.1134     XY      -4.6068     YY    -121.2044
        XZ      -0.3478     YZ       4.7486     ZZ    -120.8014
    Octopole Moments (Debye-Ang^2)
       XXX     -97.5484    XXY     -41.6932    XYY     -27.6034
       YYY     -81.7803    XXZ     -31.8537    XYZ      11.9236
       YYZ     -13.1757    XZZ      -0.7048    YZZ     -38.6583
       ZZZ     -47.5583
    Hexadecapole Moments (Debye-Ang^3)
      XXXX   -5295.7226   XXXY    -399.1445   XXYY   -1011.8760
      XYYY    -329.3269   YYYY    -615.8954   XXXZ     942.7468
      XXYZ      60.1617   XYYZ     343.4717   YYYZ      75.2849
      XXZZ   -1334.9370   XYZZ    -143.8890   YYZZ    -608.9289
      XZZZ     978.3653   YZZZ      84.1446   ZZZZ   -3005.3396
 -----------------------------------------------------------------
 Calculating analytic gradient of the SCF energy
 Gradient of SCF Energy
            1           2           3           4           5           6
    1   0.0004083  -0.0001490  -0.0000277  -0.0000496  -0.0000306  -0.0000290
    2   0.0001413   0.0002529  -0.0001084   0.0000792   0.0000308  -0.0001502
    3  -0.0006013   0.0003138   0.0000110  -0.0003445   0.0001574   0.0000550
            7           8           9          10          11          12
    1   0.0001147  -0.0001094   0.0000146   0.0005581   0.0001481  -0.0010430
    2   0.0000457  -0.0000540  -0.0000054  -0.0001122  -0.0000698  -0.0003723
    3   0.0000294   0.0004370  -0.0000194  -0.0003774   0.0002552   0.0000031
           13          14          15          16          17          18
    1   0.0001431   0.0000567   0.0002343  -0.0002518   0.0000549  -0.0000293
    2  -0.0001971   0.0001595   0.0005025  -0.0002128  -0.0002299  -0.0000176
    3   0.0000810  -0.0000626   0.0003979  -0.0001148  -0.0002262  -0.0000581
           19          20          21          22
    1   0.0001452  -0.0000727  -0.0001120   0.0000261
    2   0.0001652  -0.0000384   0.0004018  -0.0002108
    3   0.0000610   0.0000043   0.0000370  -0.0000387
 Max gradient component =       1.043E-03
 RMS gradient           =       2.465E-04
 Gradient time:  CPU 158.40 s  wall 26.61 s
 Geometry Optimization Parameters
   NAtoms,    NIC,     NZ,  NCons,   NDum,   NFix, NCnnct, MaxDiis
       22     155      22       0       0       0       0       0

 Cartesian Hessian Update
 Hessian updated using BFGS update


** GEOMETRY OPTIMIZATION IN DELOCALIZED INTERNAL COORDINATES **
   Searching for a Minimum

   Optimization Cycle:   4

                       Coordinates (Angstroms)
     ATOM                X               Y               Z
      1  C        -0.0255000931    0.0076043224   -0.0648588671
      2  C        -0.0018902459   -0.1076077554    1.3303941448
      3  H         0.9487545030   -0.2374319641    1.8319913535
      4  C        -1.1632095254   -0.0872654260    2.0949336683
      5  Cl       -1.0341513555   -0.2441407119    3.8293712590
      6  C        -2.4013478583    0.0516980986    1.4633985083
      7  Cl       -3.8945802299    0.0817275941    2.3640922977
      8  C        -2.4529173185    0.1766517520    0.0788908556
      9  H        -3.4081625092    0.3012549359   -0.4122218609
     10  C        -1.2818526580    0.1552529877   -0.6705478543
     11  Cl       -1.4355130933    0.3749401443   -2.4066608327
     12  C         1.2595630027   -0.0275222074   -0.8139379770
     13  C         2.2689021870    0.8874924678   -0.4890534928
     14  H         2.1003168787    1.6455812848    0.2653818414
     15  C         3.4865861515    0.8364845403   -1.1586594574
     16  Cl        4.7389651399    2.0018018832   -0.7512425741
     17  C         3.7323048014   -0.1115106331   -2.1458343795
     18  H         4.6866962527   -0.1335353906   -2.6557330003
     19  C         2.7270201374   -1.0233485530   -2.4611919056
     20  H         2.9068604807   -1.7723318099   -3.2236850277
     21  C         1.5002118449   -0.9846698285   -1.8061600449
     22  H         0.7314984582   -1.7048870016   -2.0571706699
   Point Group: c1    Number of degrees of freedom:    60


   Energy is  -2301.901927983

 Hessian updated using BFGS update

 58 Hessian modes will be used to form the next step
  Hessian Eigenvalues:
     0.010151    0.019175    0.020079    0.023037    0.023475    0.023571
     0.023669    0.023898    0.023929    0.024047    0.024090    0.024105
     0.024118    0.024131    0.024136    0.024138    0.024405    0.025211
     0.028179    0.154903    0.159966    0.159997    0.160002    0.160134
     0.160164    0.208369    0.220289    0.230943    0.234810    0.239212
     0.248524    0.249972    0.249992    0.249998    0.250153    0.261536
     0.293272    0.300944    0.301040    0.301989    0.331618    0.355320
     0.356555    0.356667    0.357314    0.389212    0.427907    0.430135
     0.433347    0.450547    0.467819    0.471247    0.473006    0.477450
     0.478649    0.479051    0.480431    0.591171

 Minimum search - taking simple RFO step
 Searching for Lamda that Minimizes Along All modes
 Value Taken    Lamda =  -0.00001350
 Step Taken.  Stepsize is  0.025474

                             Maximum     Tolerance    Cnvgd?
         Gradient           0.000469      0.000300      NO
         Displacement       0.017838      0.001200      NO
         Energy change     -0.000080      0.000001      NO


 New Cartesian Coordinates Obtained by Inverse Iteration

 Displacement from previous Coordinates is:  0.078108
 ----------------------------------------------------------------
             Standard Nuclear Orientation (Angstroms)
    I     Atom           X                Y                Z
 ----------------------------------------------------------------
    1      C      -0.0250213414     0.0099639410    -0.0634194225
    2      C      -0.0021623527    -0.1125140671     1.3308267059
    3      H       0.9483326611    -0.2446366667     1.8322582106
    4      C      -1.1641727965    -0.0940630234     2.0947210754
    5      Cl     -1.0366938749    -0.2600876108     3.8279023670
    6      C      -2.4017240376     0.0506763673     1.4625889798
    7      Cl     -3.8959924310     0.0761370957     2.3616698855
    8      C      -2.4525356504     0.1823199654     0.0784282593
    9      H      -3.4073918752     0.3099062621    -0.4126075233
   10      C      -1.2809347272     0.1625889777    -0.6694174522
   11      Cl     -1.4317695819     0.3873853221    -2.4057267527
   12      C       1.2611021087    -0.0248693594    -0.8127687511
   13      C       2.2682110147     0.8940631935    -0.4938872549
   14      H       2.0986646449     1.6548290822     0.2574298558
   15      C       3.4851768739     0.8403248909    -1.1647042719
   16      Cl      4.7373988260     2.0095883542    -0.7645353104
   17      C       3.7318717654    -0.1133586083    -2.1457353611
   18      H       4.6864251823    -0.1369496641    -2.6551673144
   19      C       2.7278246338    -1.0286660840    -2.4556437455
   20      H       2.9087769830    -1.7813333427    -3.2142474157
   21      C       1.5016243342    -0.9875226083    -1.7997765299
   22      H       0.7315445919    -1.7075436878    -2.0466922491
 ----------------------------------------------------------------
 Nuclear Repulsion Energy =        1414.21036467 hartrees
 There are       73 alpha and       73 beta electrons
 Applying Cartesian multipole field
    Component          Value
    ---------          -----
     (2,0,0)        1.00000E-12
     (0,2,0)        2.00000E-11
     (0,0,2)       -3.00000E-11
 Nucleus-field energy     =    -0.0000000559 hartrees
 Requested basis set is 6-311++G(d,p)
 There are 154 shells and 426 basis functions
 A cutoff of  1.0D-15 yielded   9353 shell pairs
 There are     76488 function pairs (     82111 Cartesian)
 Smallest overlap matrix eigenvalue = 3.51E-07
 Linear dependence detected in AO basis
 Number of orthogonalized atomic orbitals = 423
 Maximum deviation from orthogonality = 3.479E-10
 Guess from superposition of atomic densities
 Warning:  Energy on first SCF cycle will be non-variational
 SAD guess density has 146.000000 electrons

 -----------------------------------------------------------------------
  General SCF calculation program by
  Eric Jon Sundstrom, Paul Horn, Yuezhi Mao, Dmitri Zuev, Alec White,
  David Stuck, Shaama M.S., Shane Yost, Joonho Lee, David Small,
  Daniel Levine, Susi Lehtola, Hugh Burton, Evgeny Epifanovsky,
  Bang C. Huynh
 -----------------------------------------------------------------------
 Exchange:     0.2000 Hartree-Fock + 0.0800 Slater + 0.7200 B88
 Correlation:  0.1900 VWN1RPA + 0.8100 LYP
 Using SG-1 standard quadrature grid
 using 6 threads for integral computing
 -------------------------------------------------------
 OpenMP Integral computing Module                
 Release: version 2.0, May 2017, Q-Chem Inc. Pleasanton 
 -------------------------------------------------------
 A restricted SCF calculation will be
 performed using DIIS
 SCF converges when DIIS error is below 1.0e-08
 ---------------------------------------
  Cycle       Energy         DIIS error
 ---------------------------------------
    1   -2305.6483016718      3.02e-02  
    2   -2301.7469293448      2.56e-03  
    3   -2301.6688944192      3.07e-03  
    4   -2301.8925355279      6.05e-04  
    5   -2301.8990485075      3.45e-04  
    6   -2301.9017124109      9.97e-05  
    7   -2301.9019196012      2.62e-05  
    8   -2301.9019323807      1.25e-05  
    9   -2301.9019360644      2.08e-06  
   10   -2301.9019361469      9.78e-07  
   11   -2301.9019361681      1.99e-07  
   12   -2301.9019361689      9.93e-08  
   13   -2301.9019361691      3.83e-08  
   14   -2301.9019361694      8.85e-09  Convergence criterion met
 ---------------------------------------
 SCF time:   CPU 519.30s  wall 91.00s 
 SCF   energy in the final basis set =    -2301.9019361694
 Total energy in the final basis set =    -2301.9019361694

 --------------------------------------------------------------

                    Orbital Energies (a.u.)
 --------------------------------------------------------------

 Alpha MOs
 -- Occupied --
********-101.5741-101.5722-101.5635 -10.2714 -10.2686 -10.2677 -10.2540
-10.2292 -10.2197 -10.2181 -10.2180 -10.2051 -10.2029 -10.2019 -10.1993
 -9.4901  -9.4886  -9.4869  -9.4780  -7.2549  -7.2533  -7.2515  -7.2450
 -7.2442  -7.2435  -7.2429  -7.2427  -7.2418  -7.2413  -7.2329  -7.2325
 -0.9449  -0.9129  -0.9019  -0.8799  -0.8600  -0.8418  -0.8012  -0.7653
 -0.7568  -0.7386  -0.6631  -0.6438  -0.6297  -0.5995  -0.5493  -0.5317
 -0.5255  -0.4965  -0.4935  -0.4767  -0.4630  -0.4581  -0.4508  -0.4440
 -0.4233  -0.4177  -0.4073  -0.3924  -0.3850  -0.3822  -0.3667  -0.3529
 -0.3464  -0.3343  -0.3320  -0.3276  -0.3259  -0.2933  -0.2775  -0.2675
 -0.2572
 -- Virtual --
 -0.0647  -0.0553  -0.0394  -0.0302  -0.0241  -0.0136  -0.0031   0.0022
  0.0058   0.0091   0.0146   0.0235   0.0282   0.0337   0.0371   0.0442
  0.0497   0.0549   0.0608   0.0669   0.0713   0.0746   0.0806   0.0854
  0.0891   0.0941   0.0949   0.0975   0.1021   0.1061   0.1091   0.1127
  0.1136   0.1154   0.1188   0.1208   0.1231   0.1265   0.1285   0.1315
  0.1328   0.1342   0.1396   0.1425   0.1438   0.1496   0.1509   0.1549
  0.1643   0.1684   0.1762   0.1800   0.1837   0.1877   0.1886   0.1955
  0.2030   0.2048   0.2095   0.2164   0.2215   0.2259   0.2312   0.2337
  0.2379   0.2405   0.2462   0.2481   0.2509   0.2538   0.2600   0.2650
  0.2685   0.2696   0.2751   0.2761   0.2811   0.2856   0.2894   0.2930
  0.2960   0.3015   0.3053   0.3111   0.3193   0.3222   0.3277   0.3334
  0.3459   0.3511   0.3593   0.3708   0.4077   0.4184   0.4358   0.4432
  0.4494   0.4584   0.4620   0.4642   0.4685   0.4733   0.4824   0.4848
  0.4937   0.5077   0.5137   0.5256   0.5401   0.5498   0.5543   0.5579
  0.5627   0.5710   0.5741   0.5817   0.5852   0.5978   0.5991   0.6072
  0.6138   0.6170   0.6232   0.6291   0.6476   0.6593   0.6624   0.6731
  0.6802   0.6869   0.6972   0.7014   0.7064   0.7129   0.7246   0.7322
  0.7461   0.7552   0.7796   0.7995   0.8043   0.8241   0.8270   0.8341
  0.8385   0.8438   0.8442   0.8474   0.8526   0.8536   0.8584   0.8602
  0.8652   0.8682   0.8742   0.8823   0.8864   0.8993   0.9032   0.9108
  0.9152   0.9167   0.9247   0.9296   0.9406   0.9464   0.9522   0.9578
  0.9662   0.9715   0.9759   0.9893   0.9977   1.0110   1.0267   1.0308
  1.0459   1.0622   1.0977   1.1090   1.1151   1.1262   1.1352   1.1739
  1.1946   1.2173   1.2286   1.2349   1.2425   1.2608   1.2771   1.2913
  1.2964   1.3067   1.3278   1.3468   1.3662   1.4127   1.4403   1.4832
  1.4977   1.5126   1.5155   1.5473   1.5522   1.5596   1.5698   1.5775
  1.5945   1.6070   1.6225   1.6462   1.6684   1.6822   1.6927   1.7062
  1.7306   1.7445   1.7521   1.7717   1.8035   1.8402   1.8604   1.8718
  1.8876   1.9066   1.9099   1.9165   1.9204   1.9478   1.9553   1.9659
  1.9705   1.9943   2.0004   2.0223   2.0310   2.0453   2.0584   2.0906
  2.1159   2.1292   2.1790   2.1948   2.2330   2.2363   2.2563   2.2795
  2.2856   2.2920   2.3089   2.3146   2.3431   2.3722   2.4017   2.4222
  2.4378   2.4426   2.4526   2.4797   2.4902   2.5172   2.5366   2.5437
  2.5653   2.5846   2.5995   2.6386   2.6468   2.6558   2.6781   2.7010
  2.7088   2.7312   2.7441   2.7461   2.7567   2.7669   2.7744   2.7892
  2.7904   2.8040   2.8183   2.8367   2.8442   2.8665   2.8860   2.9197
  2.9787   2.9968   3.0615   3.0669   3.0866   3.1298   3.1399   3.1700
  3.1984   3.2157   3.2643   3.3371   3.3583   3.3643   3.4834   3.5110
  3.5212   3.5954   3.6555   3.7636   3.7821   3.8241   3.9126   4.0085
  4.1087   4.1181   4.1364   4.3833   4.8025   4.8331   9.7567   9.7815
  9.7942   9.8080  23.4030  23.6023  23.8266  23.8869  23.9025  23.9317
 23.9804  24.0359  24.0521  24.0641  24.1057  24.1628  25.7825  25.8301
 25.8637  25.8951  26.0838  26.1340  26.1479  26.3112  26.5010  26.6164
 26.6936  26.8030 215.7482 215.7745 215.7897 215.8080
 --------------------------------------------------------------

          Ground-State Mulliken Net Atomic Charges

     Atom                 Charge (a.u.)
  ----------------------------------------
      1 C                     0.165471
      2 C                    -1.205445
      3 H                     0.231205
      4 C                     0.415800
      5 Cl                    0.602408
      6 C                     0.091785
      7 Cl                    0.508243
      8 C                    -1.031174
      9 H                     0.226652
     10 C                    -0.201998
     11 Cl                    0.462488
     12 C                     0.743702
     13 C                    -1.128706
     14 H                     0.203692
     15 C                     0.687571
     16 Cl                    0.453661
     17 C                    -0.600141
     18 H                     0.183598
     19 C                    -0.407467
     20 H                     0.181941
     21 C                    -0.752893
     22 H                     0.169608
  ----------------------------------------
  Sum of atomic charges =     0.000000

 -----------------------------------------------------------------
                    Cartesian Multipole Moments
 -----------------------------------------------------------------
    Charge (ESU x 10^10)
                -0.0000
    Dipole Moment (Debye)
         X       0.2934      Y      -1.2746      Z      -1.2869
       Tot       1.8348
    Quadrupole Moments (Debye-Ang)
        XX    -122.1314     XY      -4.6621     YY    -121.1890
        XZ      -0.3197     YZ       4.7752     ZZ    -120.8428
    Octopole Moments (Debye-Ang^2)
       XXX     -97.6030    XXY     -41.8664    XYY     -27.5815
       YYY     -81.8712    XXZ     -31.5885    XYZ      12.0006
       YYZ     -12.9967    XZZ      -0.7965    YZZ     -38.6974
       ZZZ     -46.7645
    Hexadecapole Moments (Debye-Ang^3)
      XXXX   -5295.4436   XXXY    -401.9955   XXYY   -1012.6508
      XYYY    -331.3423   YYYY    -621.1400   XXXZ     946.1968
      XXYZ      62.4393   XYYZ     344.4087   YYYZ      81.4109
      XXZZ   -1334.9412   XYZZ    -144.6885   YYZZ    -609.4122
      XZZZ     981.7712   YZZZ      89.4851   ZZZZ   -3003.8658
 -----------------------------------------------------------------
 Calculating analytic gradient of the SCF energy
 Gradient of SCF Energy
            1           2           3           4           5           6
    1   0.0002082  -0.0001172   0.0000229   0.0001720  -0.0000054  -0.0001759
    2   0.0000524   0.0000660  -0.0000483  -0.0000116   0.0000420   0.0000305
    3  -0.0002216   0.0001650   0.0000025   0.0000084  -0.0000335   0.0000195
            7           8           9          10          11          12
    1   0.0001050  -0.0001052   0.0000091   0.0001086   0.0001170  -0.0002862
    2  -0.0000135  -0.0000415  -0.0000193  -0.0000250  -0.0000869  -0.0001642
    3  -0.0000384   0.0000659   0.0000025   0.0000381   0.0000256  -0.0000388
           13          14          15          16          17          18
    1   0.0000932  -0.0000047  -0.0000701  -0.0000170   0.0000577  -0.0000331
    2   0.0000365   0.0000360   0.0001249  -0.0000297  -0.0001303   0.0000092
    3   0.0000835  -0.0000704   0.0000772  -0.0000353  -0.0001237   0.0000016
           19          20          21          22
    1   0.0000717  -0.0000168  -0.0000863  -0.0000474
    2   0.0000763  -0.0000227   0.0001415  -0.0000223
    3   0.0000304  -0.0000162   0.0000721  -0.0000143
 Max gradient component =       2.862E-04
 RMS gradient           =       8.896E-05
 Gradient time:  CPU 158.47 s  wall 26.62 s
 Geometry Optimization Parameters
   NAtoms,    NIC,     NZ,  NCons,   NDum,   NFix, NCnnct, MaxDiis
       22     155      22       0       0       0       0       0

 Cartesian Hessian Update
 Hessian updated using BFGS update


** GEOMETRY OPTIMIZATION IN DELOCALIZED INTERNAL COORDINATES **
   Searching for a Minimum

   Optimization Cycle:   5

                       Coordinates (Angstroms)
     ATOM                X               Y               Z
      1  C        -0.0250213414    0.0099639410   -0.0634194225
      2  C        -0.0021623527   -0.1125140671    1.3308267059
      3  H         0.9483326611   -0.2446366667    1.8322582106
      4  C        -1.1641727965   -0.0940630234    2.0947210754
      5  Cl       -1.0366938749   -0.2600876108    3.8279023670
      6  C        -2.4017240376    0.0506763673    1.4625889798
      7  Cl       -3.8959924310    0.0761370957    2.3616698855
      8  C        -2.4525356504    0.1823199654    0.0784282593
      9  H        -3.4073918752    0.3099062621   -0.4126075233
     10  C        -1.2809347272    0.1625889777   -0.6694174522
     11  Cl       -1.4317695819    0.3873853221   -2.4057267527
     12  C         1.2611021087   -0.0248693594   -0.8127687511
     13  C         2.2682110147    0.8940631935   -0.4938872549
     14  H         2.0986646449    1.6548290822    0.2574298558
     15  C         3.4851768739    0.8403248909   -1.1647042719
     16  Cl        4.7373988260    2.0095883542   -0.7645353104
     17  C         3.7318717654   -0.1133586083   -2.1457353611
     18  H         4.6864251823   -0.1369496641   -2.6551673144
     19  C         2.7278246338   -1.0286660840   -2.4556437455
     20  H         2.9087769830   -1.7813333427   -3.2142474157
     21  C         1.5016243342   -0.9875226083   -1.7997765299
     22  H         0.7315445919   -1.7075436878   -2.0466922491
   Point Group: c1    Number of degrees of freedom:    60


   Energy is  -2301.901936169

 Hessian updated using BFGS update

 59 Hessian modes will be used to form the next step
  Hessian Eigenvalues:
     0.007973    0.019229    0.019993    0.022993    0.023367    0.023479
     0.023616    0.023690    0.023918    0.023945    0.024075    0.024105
     0.024111    0.024123    0.024136    0.024138    0.024401    0.025433
     0.029264    0.156132    0.159934    0.159974    0.160017    0.160099
     0.160494    0.212701    0.219858    0.232022    0.234430    0.239261
     0.245904    0.249683    0.249986    0.249994    0.251580    0.261748
     0.295879    0.299822    0.301056    0.301240    0.329367    0.354959
     0.356611    0.356632    0.356810    0.357602    0.383883    0.427175
     0.429775    0.432388    0.453606    0.468103    0.471907    0.472675
     0.476472    0.478352    0.479309    0.486169    0.545002

 Minimum search - taking simple RFO step
 Searching for Lamda that Minimizes Along All modes
 Value Taken    Lamda =  -0.00000315
 Step Taken.  Stepsize is  0.014416

                             Maximum     Tolerance    Cnvgd?
         Gradient           0.000413      0.000300      NO
         Displacement       0.011733      0.001200      NO
         Energy change     -0.000008      0.000001      NO


 New Cartesian Coordinates Obtained by Inverse Iteration

 Displacement from previous Coordinates is:  0.046990
 ----------------------------------------------------------------
             Standard Nuclear Orientation (Angstroms)
    I     Atom           X                Y                Z
 ----------------------------------------------------------------
    1      C      -0.0252463561     0.0101087771    -0.0633386626
    2      C      -0.0024200057    -0.1159599385     1.3303472981
    3      H       0.9480630849    -0.2490274693     1.8315098728
    4      C      -1.1645636025    -0.0982205520     2.0943385306
    5      Cl     -1.0375410682    -0.2693361876     3.8270224240
    6      C      -2.4016576188     0.0501655485     1.4624078170
    7      Cl     -3.8961477140     0.0756301193     2.3615435528
    8      C      -2.4522258699     0.1860919183     0.0785492270
    9      H      -3.4069345545     0.3166800880    -0.4119881526
   10      C      -1.2808046148     0.1663684238    -0.6692179144
   11      Cl     -1.4307543624     0.3961446203    -2.4051344079
   12      C       1.2614331035    -0.0243729601    -0.8128317845
   13      C       2.2669352800     0.8969120945    -0.4968417553
   14      H       2.0964859107     1.6588587038     0.2530791481
   15      C       3.4838908583     0.8426175852    -1.1676856008
   16      Cl      4.7344623828     2.0153665858    -0.7714455065
   17      C       3.7317800927    -0.1137860069    -2.1454752589
   18      H       4.6865103197    -0.1377362803    -2.6546416956
   19      C       2.7291892857    -1.0318418142    -2.4524538749
   20      H       2.9115948630    -1.7867441030    -3.2084302709
   21      C       1.5030404750    -0.9901554167    -1.7967015132
   22      H       0.7334650617    -1.7115250063    -2.0411154879
 ----------------------------------------------------------------
 Nuclear Repulsion Energy =        1414.14107583 hartrees
 There are       73 alpha and       73 beta electrons
 Applying Cartesian multipole field
    Component          Value
    ---------          -----
     (2,0,0)        1.00000E-12
     (0,2,0)        2.00000E-11
     (0,0,2)       -3.00000E-11
 Nucleus-field energy     =    -0.0000000558 hartrees
 Requested basis set is 6-311++G(d,p)
 There are 154 shells and 426 basis functions
 A cutoff of  1.0D-15 yielded   9354 shell pairs
 There are     76493 function pairs (     82117 Cartesian)
 Smallest overlap matrix eigenvalue = 3.52E-07
 Linear dependence detected in AO basis
 Number of orthogonalized atomic orbitals = 423
 Maximum deviation from orthogonality = 6.675E-10
 Guess from superposition of atomic densities
 Warning:  Energy on first SCF cycle will be non-variational
 SAD guess density has 146.000000 electrons

 -----------------------------------------------------------------------
  General SCF calculation program by
  Eric Jon Sundstrom, Paul Horn, Yuezhi Mao, Dmitri Zuev, Alec White,
  David Stuck, Shaama M.S., Shane Yost, Joonho Lee, David Small,
  Daniel Levine, Susi Lehtola, Hugh Burton, Evgeny Epifanovsky,
  Bang C. Huynh
 -----------------------------------------------------------------------
 Exchange:     0.2000 Hartree-Fock + 0.0800 Slater + 0.7200 B88
 Correlation:  0.1900 VWN1RPA + 0.8100 LYP
 Using SG-1 standard quadrature grid
 using 6 threads for integral computing
 -------------------------------------------------------
 OpenMP Integral computing Module                
 Release: version 2.0, May 2017, Q-Chem Inc. Pleasanton 
 -------------------------------------------------------
 A restricted SCF calculation will be
 performed using DIIS
 SCF converges when DIIS error is below 1.0e-08
 ---------------------------------------
  Cycle       Energy         DIIS error
 ---------------------------------------
    1   -2305.6474845574      3.02e-02  
    2   -2301.7469603584      2.56e-03  
    3   -2301.6690630399      3.07e-03  
    4   -2301.8925432725      6.05e-04  
    5   -2301.8990543143      3.45e-04  
    6   -2301.9017142282      9.97e-05  
    7   -2301.9019215231      2.62e-05  
    8   -2301.9019343288      1.25e-05  
    9   -2301.9019380141      2.08e-06  
   10   -2301.9019380970      9.79e-07  
   11   -2301.9019381181      1.98e-07  
   12   -2301.9019381190      9.92e-08  
   13   -2301.9019381193      3.82e-08  
   14   -2301.9019381192      8.87e-09  Convergence criterion met
 ---------------------------------------
 SCF time:   CPU 519.36s  wall 91.00s 
 SCF   energy in the final basis set =    -2301.9019381192
 Total energy in the final basis set =    -2301.9019381192

 --------------------------------------------------------------

                    Orbital Energies (a.u.)
 --------------------------------------------------------------

 Alpha MOs
 -- Occupied --
********-101.5741-101.5722-101.5634 -10.2714 -10.2686 -10.2677 -10.2540
-10.2292 -10.2197 -10.2181 -10.2180 -10.2051 -10.2029 -10.2019 -10.1993
 -9.4900  -9.4886  -9.4869  -9.4780  -7.2549  -7.2533  -7.2515  -7.2449
 -7.2442  -7.2435  -7.2430  -7.2427  -7.2418  -7.2413  -7.2328  -7.2324
 -0.9448  -0.9129  -0.9019  -0.8799  -0.8600  -0.8418  -0.8011  -0.7654
 -0.7568  -0.7386  -0.6631  -0.6438  -0.6298  -0.5995  -0.5493  -0.5317
 -0.5255  -0.4965  -0.4935  -0.4767  -0.4631  -0.4581  -0.4508  -0.4440
 -0.4233  -0.4177  -0.4073  -0.3924  -0.3850  -0.3822  -0.3667  -0.3528
 -0.3463  -0.3343  -0.3321  -0.3276  -0.3259  -0.2932  -0.2776  -0.2675
 -0.2573
 -- Virtual --
 -0.0645  -0.0553  -0.0393  -0.0304  -0.0243  -0.0136  -0.0031   0.0022
  0.0057   0.0091   0.0145   0.0235   0.0282   0.0337   0.0370   0.0442
  0.0496   0.0549   0.0608   0.0668   0.0713   0.0747   0.0806   0.0854
  0.0891   0.0942   0.0948   0.0975   0.1020   0.1062   0.1092   0.1127
  0.1135   0.1154   0.1188   0.1208   0.1231   0.1265   0.1284   0.1314
  0.1327   0.1342   0.1395   0.1425   0.1438   0.1496   0.1509   0.1549
  0.1643   0.1684   0.1761   0.1799   0.1836   0.1876   0.1886   0.1955
  0.2030   0.2047   0.2095   0.2164   0.2214   0.2259   0.2313   0.2337
  0.2379   0.2405   0.2461   0.2481   0.2509   0.2538   0.2600   0.2649
  0.2687   0.2696   0.2750   0.2761   0.2811   0.2855   0.2894   0.2930
  0.2961   0.3013   0.3052   0.3111   0.3191   0.3221   0.3277   0.3334
  0.3460   0.3510   0.3593   0.3707   0.4077   0.4184   0.4358   0.4432
  0.4493   0.4584   0.4619   0.4643   0.4685   0.4733   0.4825   0.4847
  0.4935   0.5076   0.5137   0.5256   0.5402   0.5498   0.5543   0.5579
  0.5626   0.5709   0.5741   0.5817   0.5851   0.5980   0.5994   0.6070
  0.6138   0.6176   0.6233   0.6290   0.6476   0.6595   0.6624   0.6733
  0.6803   0.6868   0.6971   0.7013   0.7062   0.7128   0.7247   0.7323
  0.7461   0.7551   0.7797   0.7994   0.8044   0.8242   0.8270   0.8342
  0.8385   0.8438   0.8442   0.8475   0.8527   0.8536   0.8584   0.8602
  0.8654   0.8681   0.8742   0.8822   0.8864   0.8994   0.9033   0.9108
  0.9152   0.9167   0.9249   0.9296   0.9400   0.9464   0.9522   0.9578
  0.9663   0.9717   0.9762   0.9892   0.9977   1.0109   1.0267   1.0308
  1.0458   1.0619   1.0975   1.1090   1.1156   1.1267   1.1354   1.1740
  1.1946   1.2173   1.2285   1.2351   1.2425   1.2608   1.2771   1.2913
  1.2965   1.3065   1.3277   1.3470   1.3664   1.4127   1.4396   1.4833
  1.4976   1.5126   1.5159   1.5473   1.5523   1.5595   1.5697   1.5773
  1.5946   1.6070   1.6227   1.6461   1.6685   1.6821   1.6928   1.7062
  1.7305   1.7445   1.7523   1.7718   1.8034   1.8402   1.8601   1.8716
  1.8875   1.9065   1.9098   1.9166   1.9208   1.9478   1.9555   1.9661
  1.9709   1.9941   2.0004   2.0224   2.0310   2.0451   2.0584   2.0905
  2.1158   2.1289   2.1789   2.1947   2.2329   2.2362   2.2564   2.2792
  2.2856   2.2919   2.3085   2.3147   2.3435   2.3722   2.4020   2.4222
  2.4382   2.4425   2.4526   2.4798   2.4903   2.5172   2.5364   2.5437
  2.5653   2.5845   2.5995   2.6386   2.6465   2.6562   2.6784   2.7010
  2.7090   2.7313   2.7441   2.7465   2.7563   2.7666   2.7743   2.7891
  2.7903   2.8038   2.8179   2.8367   2.8443   2.8667   2.8856   2.9196
  2.9789   2.9969   3.0615   3.0670   3.0867   3.1298   3.1396   3.1699
  3.1981   3.2155   3.2642   3.3372   3.3583   3.3643   3.4836   3.5111
  3.5214   3.5956   3.6555   3.7636   3.7823   3.8242   3.9127   4.0085
  4.1087   4.1181   4.1364   4.3821   4.8028   4.8332   9.7567   9.7814
  9.7941   9.8079  23.4030  23.6021  23.8266  23.8869  23.9028  23.9315
 23.9804  24.0360  24.0523  24.0644  24.1061  24.1629  25.7824  25.8299
 25.8636  25.8949  26.0838  26.1341  26.1476  26.3116  26.5010  26.6162
 26.6932  26.8029 215.7482 215.7744 215.7897 215.8080
 --------------------------------------------------------------

          Ground-State Mulliken Net Atomic Charges

     Atom                 Charge (a.u.)
  ----------------------------------------
      1 C                     0.161365
      2 C                    -1.202543
      3 H                     0.231342
      4 C                     0.412978
      5 Cl                    0.602276
      6 C                     0.094989
      7 Cl                    0.508427
      8 C                    -1.026503
      9 H                     0.226724
     10 C                    -0.208419
     11 Cl                    0.462571
     12 C                     0.741764
     13 C                    -1.123579
     14 H                     0.203736
     15 C                     0.686817
     16 Cl                    0.453680
     17 C                    -0.600554
     18 H                     0.183611
     19 C                    -0.407168
     20 H                     0.181987
     21 C                    -0.753482
     22 H                     0.169982
  ----------------------------------------
  Sum of atomic charges =     0.000000

 -----------------------------------------------------------------
                    Cartesian Multipole Moments
 -----------------------------------------------------------------
    Charge (ESU x 10^10)
                -0.0000
    Dipole Moment (Debye)
         X       0.2958      Y      -1.2777      Z      -1.2811
       Tot       1.8334
    Quadrupole Moments (Debye-Ang)
        XX    -122.1288     XY      -4.6946     YY    -121.1754
        XZ      -0.3070     YZ       4.7881     ZZ    -120.8734
    Octopole Moments (Debye-Ang^2)
       XXX     -97.4213    XXY     -41.9677    XYY     -27.5305
       YYY     -82.0762    XXZ     -31.4805    XYZ      12.0392
       YYZ     -12.9256    XZZ      -0.8222    YZZ     -38.7469
       ZZZ     -46.3549
    Hexadecapole Moments (Debye-Ang^3)
      XXXX   -5293.2001   XXXY    -403.0348   XXYY   -1012.8256
      XYYY    -331.9220   YYYY    -624.7094   XXXZ     947.8286
      XXYZ      63.6832   XYYZ     344.8550   YYYZ      84.8173
      XXZZ   -1334.6411   XYZZ    -144.9806   YYZZ    -609.8176
      XZZZ     983.5499   YZZZ      92.3618   ZZZZ   -3003.4671
 -----------------------------------------------------------------
 Calculating analytic gradient of the SCF energy
 Gradient of SCF Energy
            1           2           3           4           5           6
    1  -0.0000127  -0.0000493   0.0000147   0.0000895  -0.0000113  -0.0000632
    2  -0.0000293   0.0000093   0.0000176  -0.0000138   0.0000345   0.0000068
    3  -0.0000090   0.0000201  -0.0000049   0.0000536  -0.0000318   0.0000124
            7           8           9          10          11          12
    1   0.0000394   0.0000228   0.0000060  -0.0000271   0.0000599   0.0000321
    2  -0.0000071  -0.0000007  -0.0000177  -0.0000266  -0.0000467   0.0000256
    3   0.0000124  -0.0000362   0.0000099   0.0001376  -0.0000703  -0.0000361
           13          14          15          16          17          18
    1   0.0000635  -0.0000190  -0.0001162   0.0000461  -0.0000273  -0.0000066
    2   0.0000542  -0.0000051  -0.0000621   0.0000529  -0.0000140   0.0000110
    3  -0.0000119  -0.0000265  -0.0000138  -0.0000126  -0.0000228   0.0000054
           19          20          21          22
    1   0.0000160   0.0000002  -0.0000152  -0.0000422
    2  -0.0000042  -0.0000075   0.0000013   0.0000215
    3  -0.0000017   0.0000033   0.0000217   0.0000014
 Max gradient component =       1.376E-04
 RMS gradient           =       3.815E-05
 Gradient time:  CPU 158.68 s  wall 26.66 s
 Geometry Optimization Parameters
   NAtoms,    NIC,     NZ,  NCons,   NDum,   NFix, NCnnct, MaxDiis
       22     155      22       0       0       0       0       0

 Cartesian Hessian Update
 Hessian updated using BFGS update


** GEOMETRY OPTIMIZATION IN DELOCALIZED INTERNAL COORDINATES **
   Searching for a Minimum

   Optimization Cycle:   6

                       Coordinates (Angstroms)
     ATOM                X               Y               Z
      1  C        -0.0252463561    0.0101087771   -0.0633386626
      2  C        -0.0024200057   -0.1159599385    1.3303472981
      3  H         0.9480630849   -0.2490274693    1.8315098728
      4  C        -1.1645636025   -0.0982205520    2.0943385306
      5  Cl       -1.0375410682   -0.2693361876    3.8270224240
      6  C        -2.4016576188    0.0501655485    1.4624078170
      7  Cl       -3.8961477140    0.0756301193    2.3615435528
      8  C        -2.4522258699    0.1860919183    0.0785492270
      9  H        -3.4069345545    0.3166800880   -0.4119881526
     10  C        -1.2808046148    0.1663684238   -0.6692179144
     11  Cl       -1.4307543624    0.3961446203   -2.4051344079
     12  C         1.2614331035   -0.0243729601   -0.8128317845
     13  C         2.2669352800    0.8969120945   -0.4968417553
     14  H         2.0964859107    1.6588587038    0.2530791481
     15  C         3.4838908583    0.8426175852   -1.1676856008
     16  Cl        4.7344623828    2.0153665858   -0.7714455065
     17  C         3.7317800927   -0.1137860069   -2.1454752589
     18  H         4.6865103197   -0.1377362803   -2.6546416956
     19  C         2.7291892857   -1.0318418142   -2.4524538749
     20  H         2.9115948630   -1.7867441030   -3.2084302709
     21  C         1.5030404750   -0.9901554167   -1.7967015132
     22  H         0.7334650617   -1.7115250063   -2.0411154879
   Point Group: c1    Number of degrees of freedom:    60


   Energy is  -2301.901938119

 Hessian updated using BFGS update

 60 Hessian modes will be used to form the next step
  Hessian Eigenvalues:
     0.006418    0.019229    0.020174    0.022948    0.023225    0.023602
     0.023667    0.023847    0.023915    0.024010    0.024075    0.024101
     0.024122    0.024135    0.024138    0.024375    0.024491    0.025598
     0.028588    0.157943    0.159746    0.159975    0.160010    0.160128
     0.161266    0.214980    0.221505    0.232012    0.233725    0.238549
     0.245327    0.249579    0.249986    0.249999    0.252078    0.262830
     0.295368    0.300145    0.301120    0.305734    0.337812    0.347773
     0.356473    0.356658    0.356721    0.356876    0.357029    0.362596
     0.427932    0.430276    0.432453    0.456328    0.458945    0.469054
     0.472427    0.473869    0.479139    0.480219    0.483966    0.509635

 Minimum search - taking simple RFO step
 Searching for Lamda that Minimizes Along All modes
 Value Taken    Lamda =   0.00000000
 Step Taken.  Stepsize is  0.007418

                             Maximum     Tolerance    Cnvgd?
         Gradient           0.000267      0.000300     YES
         Displacement       0.006629      0.001200      NO
         Energy change     -0.000002      0.000001      NO


 New Cartesian Coordinates Obtained by Inverse Iteration

 Displacement from previous Coordinates is:  0.026398
 ----------------------------------------------------------------
             Standard Nuclear Orientation (Angstroms)
    I     Atom           X                Y                Z
 ----------------------------------------------------------------
    1      C      -0.0253907506     0.0102457851    -0.0634516230
    2      C      -0.0025528313    -0.1178166582     1.3299753092
    3      H       0.9478400503    -0.2521627695     1.8309589824
    4      C      -1.1647206265    -0.1001773901     2.0940622167
    5      Cl     -1.0376546105    -0.2744346161     3.8264866654
    6      C      -2.4015933753     0.0502978268     1.4623795950
    7      Cl     -3.8962126188     0.0758831774     2.3615010209
    8      C      -2.4521192786     0.1882956920     0.0787219445
    9      H      -3.4067878396     0.3204835010    -0.4114934255
   10      C      -1.2807945715     0.1685828509    -0.6691872178
   11      Cl     -1.4307138466     0.4009672501    -2.4046609229
   12      C       1.2614468012    -0.0245050301    -0.8128756545
   13      C       2.2660806408     0.8980928965    -0.4983561145
   14      H       2.0950549906     1.6608913289     0.2505978234
   15      C       3.4831347149     0.8439398556    -1.1691864274
   16      Cl      4.7323568420     2.0186919172    -0.7749130985
   17      C       3.7319008037    -0.1138742245    -2.1452957864
   18      H       4.6866283103    -0.1378886888    -2.6545018574
   19      C       2.7301458926    -1.0334471642    -2.4507140178
   20      H       2.9134014533    -1.7895305506    -3.2052926075
   21      C       1.5039359108    -0.9917989551    -1.7951168114
   22      H       0.7351688896    -1.7144973045    -2.0381420084
 ----------------------------------------------------------------
 Nuclear Repulsion Energy =        1414.10801626 hartrees
 There are       73 alpha and       73 beta electrons
 Applying Cartesian multipole field
    Component          Value
    ---------          -----
     (2,0,0)        1.00000E-12
     (0,2,0)        2.00000E-11
     (0,0,2)       -3.00000E-11
 Nucleus-field energy     =    -0.0000000558 hartrees
 Requested basis set is 6-311++G(d,p)
 There are 154 shells and 426 basis functions
 A cutoff of  1.0D-15 yielded   9354 shell pairs
 There are     76493 function pairs (     82117 Cartesian)
 Smallest overlap matrix eigenvalue = 3.51E-07
 Linear dependence detected in AO basis
 Number of orthogonalized atomic orbitals = 423
 Maximum deviation from orthogonality = 1.409E-09
 Guess from superposition of atomic densities
 Warning:  Energy on first SCF cycle will be non-variational
 SAD guess density has 146.000000 electrons

 -----------------------------------------------------------------------
  General SCF calculation program by
  Eric Jon Sundstrom, Paul Horn, Yuezhi Mao, Dmitri Zuev, Alec White,
  David Stuck, Shaama M.S., Shane Yost, Joonho Lee, David Small,
  Daniel Levine, Susi Lehtola, Hugh Burton, Evgeny Epifanovsky,
  Bang C. Huynh
 -----------------------------------------------------------------------
 Exchange:     0.2000 Hartree-Fock + 0.0800 Slater + 0.7200 B88
 Correlation:  0.1900 VWN1RPA + 0.8100 LYP
 Using SG-1 standard quadrature grid
 using 6 threads for integral computing
 -------------------------------------------------------
 OpenMP Integral computing Module                
 Release: version 2.0, May 2017, Q-Chem Inc. Pleasanton 
 -------------------------------------------------------
 A restricted SCF calculation will be
 performed using DIIS
 SCF converges when DIIS error is below 1.0e-08
 ---------------------------------------
  Cycle       Energy         DIIS error
 ---------------------------------------
    1   -2305.6472213465      3.02e-02  
    2   -2301.7469714448      2.56e-03  
    3   -2301.6691109185      3.07e-03  
    4   -2301.8925443797      6.05e-04  
    5   -2301.8990556965      3.45e-04  
    6   -2301.9017146858      9.97e-05  
    7   -2301.9019219745      2.63e-05  
    8   -2301.9019347977      1.25e-05  
    9   -2301.9019384849      2.09e-06  
   10   -2301.9019385675      9.79e-07  
   11   -2301.9019385888      1.98e-07  
   12   -2301.9019385897      9.91e-08  
   13   -2301.9019385899      3.82e-08  
   14   -2301.9019385900      8.88e-09  Convergence criterion met
 ---------------------------------------
 SCF time:   CPU 519.23s  wall 91.00s 
 SCF   energy in the final basis set =    -2301.9019385900
 Total energy in the final basis set =    -2301.9019385900

 --------------------------------------------------------------

                    Orbital Energies (a.u.)
 --------------------------------------------------------------

 Alpha MOs
 -- Occupied --
********-101.5741-101.5722-101.5634 -10.2714 -10.2686 -10.2677 -10.2540
-10.2292 -10.2197 -10.2181 -10.2180 -10.2051 -10.2029 -10.2019 -10.1994
 -9.4900  -9.4886  -9.4869  -9.4780  -7.2549  -7.2533  -7.2515  -7.2449
 -7.2442  -7.2435  -7.2429  -7.2427  -7.2418  -7.2413  -7.2328  -7.2325
 -0.9448  -0.9129  -0.9019  -0.8799  -0.8600  -0.8418  -0.8011  -0.7654
 -0.7568  -0.7386  -0.6631  -0.6438  -0.6298  -0.5995  -0.5493  -0.5316
 -0.5255  -0.4965  -0.4936  -0.4767  -0.4630  -0.4580  -0.4508  -0.4440
 -0.4233  -0.4177  -0.4073  -0.3924  -0.3850  -0.3822  -0.3666  -0.3528
 -0.3463  -0.3343  -0.3321  -0.3276  -0.3259  -0.2931  -0.2776  -0.2675
 -0.2574
 -- Virtual --
 -0.0644  -0.0553  -0.0393  -0.0304  -0.0243  -0.0136  -0.0031   0.0022
  0.0057   0.0091   0.0145   0.0235   0.0282   0.0337   0.0370   0.0443
  0.0496   0.0549   0.0608   0.0668   0.0713   0.0747   0.0805   0.0854
  0.0891   0.0942   0.0948   0.0975   0.1020   0.1062   0.1092   0.1127
  0.1135   0.1155   0.1188   0.1208   0.1231   0.1264   0.1284   0.1314
  0.1326   0.1342   0.1395   0.1424   0.1438   0.1495   0.1509   0.1549
  0.1643   0.1685   0.1761   0.1798   0.1836   0.1876   0.1886   0.1955
  0.2030   0.2047   0.2095   0.2165   0.2214   0.2259   0.2314   0.2338
  0.2379   0.2404   0.2460   0.2481   0.2510   0.2538   0.2599   0.2649
  0.2689   0.2697   0.2750   0.2760   0.2811   0.2854   0.2893   0.2930
  0.2961   0.3012   0.3052   0.3111   0.3189   0.3221   0.3277   0.3334
  0.3460   0.3510   0.3594   0.3707   0.4077   0.4183   0.4357   0.4432
  0.4493   0.4584   0.4619   0.4643   0.4685   0.4733   0.4826   0.4847
  0.4935   0.5076   0.5138   0.5256   0.5402   0.5498   0.5543   0.5579
  0.5625   0.5708   0.5742   0.5817   0.5850   0.5981   0.5995   0.6070
  0.6138   0.6180   0.6234   0.6289   0.6477   0.6597   0.6624   0.6734
  0.6803   0.6866   0.6970   0.7013   0.7062   0.7128   0.7248   0.7323
  0.7461   0.7551   0.7797   0.7993   0.8044   0.8243   0.8270   0.8342
  0.8384   0.8438   0.8442   0.8476   0.8527   0.8536   0.8584   0.8602
  0.8656   0.8680   0.8742   0.8822   0.8864   0.8994   0.9033   0.9107
  0.9152   0.9167   0.9249   0.9297   0.9397   0.9464   0.9521   0.9578
  0.9664   0.9719   0.9763   0.9892   0.9977   1.0109   1.0266   1.0309
  1.0457   1.0617   1.0974   1.1091   1.1159   1.1270   1.1355   1.1740
  1.1946   1.2173   1.2286   1.2352   1.2425   1.2608   1.2771   1.2913
  1.2965   1.3065   1.3277   1.3471   1.3666   1.4127   1.4393   1.4833
  1.4975   1.5126   1.5160   1.5473   1.5524   1.5595   1.5697   1.5773
  1.5947   1.6070   1.6228   1.6460   1.6684   1.6820   1.6929   1.7063
  1.7304   1.7445   1.7524   1.7718   1.8034   1.8402   1.8598   1.8714
  1.8875   1.9064   1.9097   1.9167   1.9210   1.9478   1.9558   1.9661
  1.9712   1.9941   2.0004   2.0225   2.0311   2.0450   2.0585   2.0906
  2.1158   2.1288   2.1789   2.1947   2.2328   2.2362   2.2565   2.2790
  2.2855   2.2918   2.3084   2.3147   2.3437   2.3721   2.4022   2.4222
  2.4385   2.4425   2.4525   2.4798   2.4903   2.5172   2.5364   2.5436
  2.5653   2.5845   2.5995   2.6386   2.6464   2.6564   2.6785   2.7011
  2.7090   2.7314   2.7441   2.7467   2.7560   2.7665   2.7743   2.7890
  2.7902   2.8037   2.8177   2.8367   2.8443   2.8667   2.8854   2.9195
  2.9790   2.9970   3.0615   3.0670   3.0867   3.1298   3.1395   3.1699
  3.1980   3.2155   3.2642   3.3373   3.3582   3.3642   3.4838   3.5111
  3.5215   3.5955   3.6555   3.7636   3.7825   3.8242   3.9128   4.0084
  4.1086   4.1181   4.1363   4.3815   4.8029   4.8332   9.7567   9.7814
  9.7941   9.8079  23.4030  23.6021  23.8266  23.8869  23.9028  23.9314
 23.9804  24.0359  24.0522  24.0645  24.1062  24.1630  25.7824  25.8298
 25.8636  25.8947  26.0837  26.1342  26.1475  26.3119  26.5009  26.6162
 26.6931  26.8029 215.7482 215.7745 215.7896 215.8080
 --------------------------------------------------------------

          Ground-State Mulliken Net Atomic Charges

     Atom                 Charge (a.u.)
  ----------------------------------------
      1 C                     0.159508
      2 C                    -1.201054
      3 H                     0.231421
      4 C                     0.411344
      5 Cl                    0.602189
      6 C                     0.096236
      7 Cl                    0.508456
      8 C                    -1.023903
      9 H                     0.226762
     10 C                    -0.211874
     11 Cl                    0.462743
     12 C                     0.741635
     13 C                    -1.123835
     14 H                     0.203759
     15 C                     0.686866
     16 Cl                    0.453619
     17 C                    -0.600012
     18 H                     0.183589
     19 C                    -0.406826
     20 H                     0.182002
     21 C                    -0.752872
     22 H                     0.170246
  ----------------------------------------
  Sum of atomic charges =     0.000000

 -----------------------------------------------------------------
                    Cartesian Multipole Moments
 -----------------------------------------------------------------
    Charge (ESU x 10^10)
                -0.0000
    Dipole Moment (Debye)
         X       0.2982      Y      -1.2794      Z      -1.2794
       Tot       1.8338
    Quadrupole Moments (Debye-Ang)
        XX    -122.1196     XY      -4.7096     YY    -121.1654
        XZ      -0.3009     YZ       4.7923     ZZ    -120.8926
    Octopole Moments (Debye-Ang^2)
       XXX     -97.2561    XXY     -42.0140    XYY     -27.4883
       YYY     -82.2192    XXZ     -31.4421    XYZ      12.0528
       YYZ     -12.8952    XZZ      -0.8226    YZZ     -38.7836
       ZZZ     -46.1639
    Hexadecapole Moments (Debye-Ang^3)
      XXXX   -5291.4411   XXXY    -403.3462   XXYY   -1012.8582
      XYYY    -332.0609   YYYY    -626.7081   XXXZ     948.5083
      XXYZ      64.3031   XYYZ     345.0465   YYYZ      86.5922
      XXZZ   -1334.3847   XYZZ    -145.0796   YYZZ    -610.0275
      XZZZ     984.4092   YZZZ      93.8234   ZZZZ   -3003.2032
 -----------------------------------------------------------------
 Calculating analytic gradient of the SCF energy
 Gradient of SCF Energy
            1           2           3           4           5           6
    1  -0.0000394   0.0000070   0.0000093   0.0000098   0.0000068   0.0000119
    2  -0.0000160  -0.0000043   0.0000272   0.0000067   0.0000200   0.0000051
    3   0.0000426  -0.0000306  -0.0000000   0.0000311  -0.0000085   0.0000045
            7           8           9          10          11          12
    1   0.0000010   0.0000371  -0.0000043  -0.0000415   0.0000057   0.0000742
    2  -0.0000038  -0.0000076  -0.0000166  -0.0000117  -0.0000290   0.0000498
    3   0.0000200  -0.0000335   0.0000115   0.0000852  -0.0000477   0.0000075
           13          14          15          16          17          18
    1   0.0000101  -0.0000131  -0.0000625   0.0000277  -0.0000205   0.0000005
    2   0.0000185  -0.0000028  -0.0000637   0.0000486   0.0000229   0.0000046
    3  -0.0000234  -0.0000089  -0.0000471  -0.0000148   0.0000164  -0.0000049
           19          20          21          22
    1  -0.0000144   0.0000042   0.0000073  -0.0000170
    2  -0.0000221  -0.0000049  -0.0000313   0.0000104
    3  -0.0000087   0.0000093  -0.0000103   0.0000102
 Max gradient component =       8.523E-05
 RMS gradient           =       2.740E-05
 Gradient time:  CPU 158.53 s  wall 26.63 s
 Geometry Optimization Parameters
   NAtoms,    NIC,     NZ,  NCons,   NDum,   NFix, NCnnct, MaxDiis
       22     155      22       0       0       0       0       0

 Cartesian Hessian Update
 Hessian updated using BFGS update


** GEOMETRY OPTIMIZATION IN DELOCALIZED INTERNAL COORDINATES **
   Searching for a Minimum

   Optimization Cycle:   7

                       Coordinates (Angstroms)
     ATOM                X               Y               Z
      1  C        -0.0253907506    0.0102457851   -0.0634516230
      2  C        -0.0025528313   -0.1178166582    1.3299753092
      3  H         0.9478400503   -0.2521627695    1.8309589824
      4  C        -1.1647206265   -0.1001773901    2.0940622167
      5  Cl       -1.0376546105   -0.2744346161    3.8264866654
      6  C        -2.4015933753    0.0502978268    1.4623795950
      7  Cl       -3.8962126188    0.0758831774    2.3615010209
      8  C        -2.4521192786    0.1882956920    0.0787219445
      9  H        -3.4067878396    0.3204835010   -0.4114934255
     10  C        -1.2807945715    0.1685828509   -0.6691872178
     11  Cl       -1.4307138466    0.4009672501   -2.4046609229
     12  C         1.2614468012   -0.0245050301   -0.8128756545
     13  C         2.2660806408    0.8980928965   -0.4983561145
     14  H         2.0950549906    1.6608913289    0.2505978234
     15  C         3.4831347149    0.8439398556   -1.1691864274
     16  Cl        4.7323568420    2.0186919172   -0.7749130985
     17  C         3.7319008037   -0.1138742245   -2.1452957864
     18  H         4.6866283103   -0.1378886888   -2.6545018574
     19  C         2.7301458926   -1.0334471642   -2.4507140178
     20  H         2.9134014533   -1.7895305506   -3.2052926075
     21  C         1.5039359108   -0.9917989551   -1.7951168114
     22  H         0.7351688896   -1.7144973045   -2.0381420084
   Point Group: c1    Number of degrees of freedom:    60


   Energy is  -2301.901938590

 Hessian updated using BFGS update

 60 Hessian modes will be used to form the next step
  Hessian Eigenvalues:
     0.005692    0.019227    0.020180    0.022836    0.023444    0.023599
     0.023665    0.023889    0.023988    0.024029    0.024094    0.024116
     0.024129    0.024138    0.024149    0.024381    0.024483    0.025584
     0.027424    0.154754    0.159628    0.159979    0.160042    0.160127
     0.160208    0.208711    0.219956    0.232109    0.233827    0.238745
     0.244634    0.248998    0.249991    0.249999    0.250433    0.261317
     0.282606    0.300305    0.301048    0.302934    0.329064    0.345843
     0.356612    0.356655    0.356707    0.356829    0.357282    0.361201
     0.427995    0.430154    0.434247    0.445495    0.464310    0.469559
     0.472482    0.473878    0.478701    0.479294    0.483896    0.506958

 Minimum search - taking simple RFO step
 Searching for Lamda that Minimizes Along All modes
 Value Taken    Lamda =   0.00000000
 Step Taken.  Stepsize is  0.003305

                             Maximum     Tolerance    Cnvgd?
         Gradient           0.000087      0.000300     YES
         Displacement       0.002914      0.001200      NO
         Energy change     -0.000000      0.000001     YES

 Final energy is   -2301.9019385900028     


 ******************************
 **  OPTIMIZATION CONVERGED  **
 ******************************

                       Coordinates (Angstroms)
     ATOM                X               Y               Z
      1  C        -0.0253907506    0.0102457851   -0.0634516230
      2  C        -0.0025528313   -0.1178166582    1.3299753092
      3  H         0.9478400503   -0.2521627695    1.8309589824
      4  C        -1.1647206265   -0.1001773901    2.0940622167
      5  Cl       -1.0376546105   -0.2744346161    3.8264866654
      6  C        -2.4015933753    0.0502978268    1.4623795950
      7  Cl       -3.8962126188    0.0758831774    2.3615010209
      8  C        -2.4521192786    0.1882956920    0.0787219445
      9  H        -3.4067878396    0.3204835010   -0.4114934255
     10  C        -1.2807945715    0.1685828509   -0.6691872178
     11  Cl       -1.4307138466    0.4009672501   -2.4046609229
     12  C         1.2614468012   -0.0245050301   -0.8128756545
     13  C         2.2660806408    0.8980928965   -0.4983561145
     14  H         2.0950549906    1.6608913289    0.2505978234
     15  C         3.4831347149    0.8439398556   -1.1691864274
     16  Cl        4.7323568420    2.0186919172   -0.7749130985
     17  C         3.7319008037   -0.1138742245   -2.1452957864
     18  H         4.6866283103   -0.1378886888   -2.6545018574
     19  C         2.7301458926   -1.0334471642   -2.4507140178
     20  H         2.9134014533   -1.7895305506   -3.2052926075
     21  C         1.5039359108   -0.9917989551   -1.7951168114
     22  H         0.7351688896   -1.7144973045   -2.0381420084

Z-matrix Print:
$molecule
0 1
Cl
C  1 1.757369
C  2 1.389877 1 117.234749
H  3 1.081285 2 120.122002 1 1.326961 0
C  3 1.391440 2 120.204873 1 -178.089771 0
C  5 1.396968 3 119.504077 2 0.375208 0
C  6 1.390962 5 119.520501 3 -0.379742 0
H  7 1.082719 6 118.737497 5 -178.963025 0
C  7 1.399486 6 122.150813 5 -0.031907 0
C  9 1.489562 7 118.993229 6 -179.717982 0
C  10 1.399734 9 121.254368 7 120.646238 0
H  11 1.082754 10 119.719672 9 1.687639 0
C  11 1.391091 10 120.272348 9 -177.816547 0
H  13 1.083805 11 119.871218 10 179.572913 0
C  13 1.393703 11 120.700282 10 -0.225009 0
H  15 1.082299 13 121.084841 11 -179.732152 0
C  15 1.389993 13 118.679492 11 0.192101 0
C  17 1.390743 15 121.478437 13 0.103666 0
H  18 1.082609 17 119.958725 15 -179.378764 0
Cl 5 1.744408 3 118.684155 2 -179.817335 0
Cl 6 1.745797 5 121.595031 3 179.880548 0
Cl 17 1.759560 15 119.363520 13 -179.701232 0
$end


 --------------------------------------------------------------

                    Orbital Energies (a.u.)
 --------------------------------------------------------------

 Alpha MOs
 -- Occupied --
********-101.5741-101.5722-101.5634 -10.2714 -10.2686 -10.2677 -10.2540
-10.2292 -10.2197 -10.2181 -10.2180 -10.2051 -10.2029 -10.2019 -10.1994
 -9.4900  -9.4886  -9.4869  -9.4780  -7.2549  -7.2533  -7.2515  -7.2449
 -7.2442  -7.2435  -7.2429  -7.2427  -7.2418  -7.2413  -7.2328  -7.2325
 -0.9448  -0.9129  -0.9019  -0.8799  -0.8600  -0.8418  -0.8011  -0.7654
 -0.7568  -0.7386  -0.6631  -0.6438  -0.6298  -0.5995  -0.5493  -0.5316
 -0.5255  -0.4965  -0.4936  -0.4767  -0.4630  -0.4580  -0.4508  -0.4440
 -0.4233  -0.4177  -0.4073  -0.3924  -0.3850  -0.3822  -0.3666  -0.3528
 -0.3463  -0.3343  -0.3321  -0.3276  -0.3259  -0.2931  -0.2776  -0.2675
 -0.2574
 -- Virtual --
 -0.0644  -0.0553  -0.0393  -0.0304  -0.0243  -0.0136  -0.0031   0.0022
  0.0057   0.0091   0.0145   0.0235   0.0282   0.0337   0.0370   0.0443
  0.0496   0.0549   0.0608   0.0668   0.0713   0.0747   0.0805   0.0854
  0.0891   0.0942   0.0948   0.0975   0.1020   0.1062   0.1092   0.1127
  0.1135   0.1155   0.1188   0.1208   0.1231   0.1264   0.1284   0.1314
  0.1326   0.1342   0.1395   0.1424   0.1438   0.1495   0.1509   0.1549
  0.1643   0.1685   0.1761   0.1798   0.1836   0.1876   0.1886   0.1955
  0.2030   0.2047   0.2095   0.2165   0.2214   0.2259   0.2314   0.2338
  0.2379   0.2404   0.2460   0.2481   0.2510   0.2538   0.2599   0.2649
  0.2689   0.2697   0.2750   0.2760   0.2811   0.2854   0.2893   0.2930
  0.2961   0.3012   0.3052   0.3111   0.3189   0.3221   0.3277   0.3334
  0.3460   0.3510   0.3594   0.3707   0.4077   0.4183   0.4357   0.4432
  0.4493   0.4584   0.4619   0.4643   0.4685   0.4733   0.4826   0.4847
  0.4935   0.5076   0.5138   0.5256   0.5402   0.5498   0.5543   0.5579
  0.5625   0.5708   0.5742   0.5817   0.5850   0.5981   0.5995   0.6070
  0.6138   0.6180   0.6234   0.6289   0.6477   0.6597   0.6624   0.6734
  0.6803   0.6866   0.6970   0.7013   0.7062   0.7128   0.7248   0.7323
  0.7461   0.7551   0.7797   0.7993   0.8044   0.8243   0.8270   0.8342
  0.8384   0.8438   0.8442   0.8476   0.8527   0.8536   0.8584   0.8602
  0.8656   0.8680   0.8742   0.8822   0.8864   0.8994   0.9033   0.9107
  0.9152   0.9167   0.9249   0.9297   0.9397   0.9464   0.9521   0.9578
  0.9664   0.9719   0.9763   0.9892   0.9977   1.0109   1.0266   1.0309
  1.0457   1.0617   1.0974   1.1091   1.1159   1.1270   1.1355   1.1740
  1.1946   1.2173   1.2286   1.2352   1.2425   1.2608   1.2771   1.2913
  1.2965   1.3065   1.3277   1.3471   1.3666   1.4127   1.4393   1.4833
  1.4975   1.5126   1.5160   1.5473   1.5524   1.5595   1.5697   1.5773
  1.5947   1.6070   1.6228   1.6460   1.6684   1.6820   1.6929   1.7063
  1.7304   1.7445   1.7524   1.7718   1.8034   1.8402   1.8598   1.8714
  1.8875   1.9064   1.9097   1.9167   1.9210   1.9478   1.9558   1.9661
  1.9712   1.9941   2.0004   2.0225   2.0311   2.0450   2.0585   2.0906
  2.1158   2.1288   2.1789   2.1947   2.2328   2.2362   2.2565   2.2790
  2.2855   2.2918   2.3084   2.3147   2.3437   2.3721   2.4022   2.4222
  2.4385   2.4425   2.4525   2.4798   2.4903   2.5172   2.5364   2.5436
  2.5653   2.5845   2.5995   2.6386   2.6464   2.6564   2.6785   2.7011
  2.7090   2.7314   2.7441   2.7467   2.7560   2.7665   2.7743   2.7890
  2.7902   2.8037   2.8177   2.8367   2.8443   2.8667   2.8854   2.9195
  2.9790   2.9970   3.0615   3.0670   3.0867   3.1298   3.1395   3.1699
  3.1980   3.2155   3.2642   3.3373   3.3582   3.3642   3.4838   3.5111
  3.5215   3.5955   3.6555   3.7636   3.7825   3.8242   3.9128   4.0084
  4.1086   4.1181   4.1363   4.3815   4.8029   4.8332   9.7567   9.7814
  9.7941   9.8079  23.4030  23.6021  23.8266  23.8869  23.9028  23.9314
 23.9804  24.0359  24.0522  24.0645  24.1062  24.1630  25.7824  25.8298
 25.8636  25.8947  26.0837  26.1342  26.1475  26.3119  26.5009  26.6162
 26.6931  26.8029 215.7482 215.7745 215.7896 215.8080
 --------------------------------------------------------------

          Ground-State Mulliken Net Atomic Charges

     Atom                 Charge (a.u.)
  ----------------------------------------
      1 C                     0.159508
      2 C                    -1.201054
      3 H                     0.231421
      4 C                     0.411344
      5 Cl                    0.602189
      6 C                     0.096236
      7 Cl                    0.508456
      8 C                    -1.023903
      9 H                     0.226762
     10 C                    -0.211874
     11 Cl                    0.462743
     12 C                     0.741635
     13 C                    -1.123835
     14 H                     0.203759
     15 C                     0.686866
     16 Cl                    0.453619
     17 C                    -0.600012
     18 H                     0.183589
     19 C                    -0.406826
     20 H                     0.182002
     21 C                    -0.752872
     22 H                     0.170246
  ----------------------------------------
  Sum of atomic charges =     0.000000

 -----------------------------------------------------------------
                    Cartesian Multipole Moments
 -----------------------------------------------------------------
    Charge (ESU x 10^10)
                -0.0000
    Dipole Moment (Debye)
         X       0.2982      Y      -1.2794      Z      -1.2794
       Tot       1.8338
    Quadrupole Moments (Debye-Ang)
        XX    -122.1196     XY      -4.7096     YY    -121.1654
        XZ      -0.3009     YZ       4.7923     ZZ    -120.8926
    Octopole Moments (Debye-Ang^2)
       XXX     -97.2561    XXY     -42.0140    XYY     -27.4883
       YYY     -82.2192    XXZ     -31.4421    XYZ      12.0528
       YYZ     -12.8952    XZZ      -0.8226    YZZ     -38.7836
       ZZZ     -46.1639
    Hexadecapole Moments (Debye-Ang^3)
      XXXX   -5291.4411   XXXY    -403.3462   XXYY   -1012.8582
      XYYY    -332.0609   YYYY    -626.7081   XXXZ     948.5083
      XXYZ      64.3031   XYYZ     345.0465   YYYZ      86.5922
      XXZZ   -1334.3847   XYZZ    -145.0796   YYZZ    -610.0275
      XZZZ     984.4092   YZZZ      93.8234   ZZZZ   -3003.2032
 -----------------------------------------------------------------
Archival summary:
1\1\february\OPT\ProcedureUnspecified\BasisUnspecified\l4126\taweetha\SatMar710:19:462020SatMar710:19:462020\0\\#,OPT,ProcedureUnspecified,BasisUnspecified,\\0,1\Cl\C,1,1.75737\C,2,1.38988,1,117.235\H,3,1.08128,2,120.122,1,1.32696,0\C,3,1.39144,2,120.205,1,-178.09,0\C,5,1.39697,3,119.504,2,0.375208,0\C,6,1.39096,5,119.521,3,-0.379742,0\H,7,1.08272,6,118.737,5,-178.963,0\C,7,1.39949,6,122.151,5,-0.0319075,0\C,9,1.48956,7,118.993,6,-179.718,0\C,10,1.39973,9,121.254,7,120.646,0\H,11,1.08275,10,119.72,9,1.68764,0\C,11,1.39109,10,120.272,9,-177.817,0\H,13,1.08381,11,119.871,10,179.573,0\C,13,1.3937,11,120.7,10,-0.225009,0\H,15,1.0823,13,121.085,11,-179.732,0\C,15,1.38999,13,118.679,11,0.192101,0\C,17,1.39074,15,121.478,13,0.103666,0\H,18,1.08261,17,119.959,15,-179.379,0\Cl,5,1.74441,3,118.684,2,-179.817,0\Cl,6,1.7458,5,121.595,3,179.881,0\Cl,17,1.75956,15,119.364,13,-179.701,0\\\@

 Total job time:  833.60s(wall), 4754.36s(cpu) 
 Sat Mar  7 10:19:46 2020

        *************************************************************
        *                                                           *
        *  Thank you very much for using Q-Chem.  Have a nice day.  *
        *                                                           *
        *************************************************************


 
User input: 2 of 2 
 
                  Welcome to Q-Chem
     A Quantum Leap Into The Future Of Chemistry


 Q-Chem 5.2 (devel), Q-Chem, Inc., Pleasanton, CA (2019)

 Yihan Shao,  Zhengting Gan,  E. Epifanovsky,  A. T. B. Gilbert,  M. Wormit,  
 J. Kussmann,  A. W. Lange,  A. Behn,  Jia Deng,  Xintian Feng,  D. Ghosh,  
 M. Goldey,  P. R. Horn,  L. D. Jacobson,  I. Kaliman,  T. Kus,  A. Landau,  
 Jie Liu,  E. I. Proynov,  R. M. Richard,  R. P. Steele,  E. J. Sundstrom,  
 H. L. Woodcock III,  P. M. Zimmerman,  D. Zuev,  B. Albrecht,  E. Alguire,  
 S. A. Baeppler,  D. Barton,  Z. Benda,  Y. A. Bernard,  E. J. Berquist,  
 K. B. Bravaya,  H. Burton,  D. Casanova,  Chun-Min Chang,  Yunqing Chen,  
 A. Chien,  K. D. Closser,  M. P. Coons,  S. Coriani,  S. Dasgupta,  
 A. L. Dempwolff,  M. Diedenhofen,  Hainam Do,  R. G. Edgar,  Po-Tung Fang,  
 S. Faraji,  S. Fatehi,  Qingguo Feng,  K. D. Fenk,  J. Fosso-Tande,  
 J. Gayvert,  Qinghui Ge,  A. Ghysels,  G. Gidofalvi,  J. Gomes,  
 J. Gonthier,  A. Gunina,  D. Hait,  M. W. D. Hanson-Heine,  
 P. H. P. Harbach,  A. W. Hauser,  M. F. Herbst,  J. E. Herr,  
 E. G. Hohenstein,  Z. C. Holden,  Kerwin Hui,  B. C. Huynh,  T.-C. Jagau,  
 Hyunjun Ji,  B. Kaduk,  K. Khistyaev,  Jaehoon Kim,  P. Klunzinger,  K. Koh,  
 D. Kosenkov,  L. Koulias,  T. Kowalczyk,  C. M. Krauter,  A. Kunitsa,  
 Ka Un Lao,  A. Laurent,  K. V. Lawler,  Joonho Lee,  D. Lefrancois,  
 S. Lehtola,  D. S. Levine,  Yi-Pei Li,  You-Sheng Lin,  Fenglai Liu,  
 E. Livshits,  A. Luenser,  P. Manohar,  E. Mansoor,  S. F. Manzer,  
 Shan-Ping Mao,  Yuezhi Mao,  N. Mardirossian,  A. V. Marenich,  
 T. Markovich,  L. A. Martinez-Martinez,  S. A. Maurer,  N. J. Mayhall,  
 S. C. McKenzie,  J.-M. Mewes,  P. Morgante,  A. F. Morrison,  
 J. W. Mullinax,  K. Nanda,  T. S. Nguyen-Beck,  R. Olivares-Amaya,  
 J. A. Parkhill,  Zheng Pei,  T. M. Perrine,  F. Plasser,  P. Pokhilko,  
 S. Prager,  A. Prociuk,  E. Ramos,  D. R. Rehn,  F. Rob,  M. Scheurer,  
 M. Schneider,  N. Sergueev,  S. M. Sharada,  S. Sharma,  D. W. Small,  
 T. Stauch,  T. Stein,  Yu-Chuan Su,  A. J. W. Thom,  A. Tkatchenko,  
 T. Tsuchimochi,  N. M. Tubman,  L. Vogt,  M. L. Vidal,  O. Vydrov,  
 M. A. Watson,  J. Wenzel,  M. de Wergifosse,  T. A. Wesolowski,  A. White,  
 J. Witte,  A. Yamada,  Jun Yang,  K. Yao,  S. Yeganeh,  S. R. Yost,  
 Zhi-Qiang You,  A. Zech,  Igor Ying Zhang,  Xing Zhang,  Yan Zhao,  
 Ying Zhu,  B. R. Brooks,  G. K. L. Chan,  C. J. Cramer,  M. S. Gordon,  
 W. J. Hehre,  A. Klamt,  M. W. Schmidt,  C. D. Sherrill,  D. G. Truhlar,  
 A. Aspuru-Guzik,  R. Baer,  A. T. Bell,  N. A. Besley,  Jeng-Da Chai,  
 A. E. DePrince, III,  R. A. DiStasio Jr.,  A. Dreuw,  B. D. Dunietz,  
 T. R. Furlani,  Chao-Ping Hsu,  Yousung Jung,  Jing Kong,  D. S. Lambrecht,  
 WanZhen Liang,  C. Ochsenfeld,  V. A. Rassolov,  L. V. Slipchenko,  
 J. E. Subotnik,  T. Van Voorhis,  J. M. Herbert,  A. I. Krylov,  
 P. M. W. Gill,  M. Head-Gordon

 Contributors to earlier versions of Q-Chem not listed above: 
 R. D. Adamson,  B. Austin,  J. Baker,  G. J. O. Beran,  K. Brandhorst,  
 S. T. Brown,  E. F. C. Byrd,  A. K. Chakraborty,  C.-L. Cheng,  
 Siu Hung Chien,  D. M. Chipman,  D. L. Crittenden,  H. Dachsel,  
 R. J. Doerksen,  A. D. Dutoi,  L. Fusti-Molnar,  W. A. Goddard III,  
 A. Golubeva-Zadorozhnaya,  S. R. Gwaltney,  G. Hawkins,  A. Heyden,  
 S. Hirata,  G. Kedziora,  F. J. Keil,  C. Kelley,  Jihan Kim,  R. A. King,  
 R. Z. Khaliullin,  P. P. Korambath,  W. Kurlancheek,  A. M. Lee,  M. S. Lee,  
 S. V. Levchenko,  Ching Yeh Lin,  D. Liotard,  R. C. Lochan,  I. Lotan,  
 P. E. Maslen,  N. Nair,  D. P. O'Neill,  D. Neuhauser,  E. Neuscamman,  
 C. M. Oana,  R. Olson,  B. Peters,  R. Peverati,  P. A. Pieniazek,  
 Y. M. Rhee,  J. Ritchie,  M. A. Rohrdanz,  E. Rosta,  N. J. Russ,  
 H. F. Schaefer III,  N. E. Schultz,  N. Shenvi,  A. C. Simmonett,  A. Sodt,  
 D. Stuck,  K. S. Thanthiriwatte,  V. Vanovschi,  Tao Wang,  A. Warshel,  
 C. F. Williams,  Q. Wu,  X. Xu,  W. Zhang

 Please cite Q-Chem as follows:
 Y. Shao et al., Mol. Phys. 113, 184-215 (2015)
 DOI: 10.1080/00268976.2014.952696

 Q-Chem 5.2.1 for Intel X86 EM64T Linux

 Parts of Q-Chem use Armadillo 8.300.2 (Tropical Shenanigans).
 http://arma.sourceforge.net/

 Q-Chem begins on Sat Mar  7 10:19:46 2020  

Host: 
0

     Scratch files written to /scratch/taweetham/qchem21862//
NAlpha2: 146
NElect   146
Mult     1
The previous job contains 0 fragments, simply inherited here

 Q-Chem warning in module libgen/rem_setup.C, line 2168:

 Setting Thresh to 1e-14


Checking the input file for inconsistencies... 	...done.

--------------------------------------------------------------
User input:
--------------------------------------------------------------

$MOLECULE
READ
$END

$REM
   JOB_TYPE 	FREQUENCY
   BASIS 	6-311++G**
   METHOD	B3LYP
   SCF_GUESS_ALWAYS     TRUE
   SYM_IGNORE   TRUE
   S2THRESH     15
   THRESH       15
   MEM_TOTAL    10000
$END

--------------------------------------------------------------
 ----------------------------------------------------------------
             Standard Nuclear Orientation (Angstroms)
    I     Atom           X                Y                Z
 ----------------------------------------------------------------
    1      C      -0.0253907506     0.0102457851    -0.0634516230
    2      C      -0.0025528313    -0.1178166582     1.3299753092
    3      H       0.9478400503    -0.2521627695     1.8309589824
    4      C      -1.1647206265    -0.1001773901     2.0940622167
    5      Cl     -1.0376546105    -0.2744346161     3.8264866654
    6      C      -2.4015933753     0.0502978268     1.4623795950
    7      Cl     -3.8962126188     0.0758831774     2.3615010209
    8      C      -2.4521192786     0.1882956920     0.0787219445
    9      H      -3.4067878396     0.3204835010    -0.4114934255
   10      C      -1.2807945715     0.1685828509    -0.6691872178
   11      Cl     -1.4307138466     0.4009672501    -2.4046609229
   12      C       1.2614468012    -0.0245050301    -0.8128756545
   13      C       2.2660806408     0.8980928965    -0.4983561145
   14      H       2.0950549906     1.6608913289     0.2505978234
   15      C       3.4831347149     0.8439398556    -1.1691864274
   16      Cl      4.7323568420     2.0186919172    -0.7749130985
   17      C       3.7319008037    -0.1138742245    -2.1452957864
   18      H       4.6866283103    -0.1378886888    -2.6545018574
   19      C       2.7301458926    -1.0334471642    -2.4507140178
   20      H       2.9134014533    -1.7895305506    -3.2052926075
   21      C       1.5039359108    -0.9917989551    -1.7951168114
   22      H       0.7351688896    -1.7144973045    -2.0381420084
 ----------------------------------------------------------------
 Nuclear Repulsion Energy =        1414.10801626 hartrees
 There are       73 alpha and       73 beta electrons
 Requested basis set is 6-311++G(d,p)
 There are 154 shells and 426 basis functions

 Total QAlloc Memory Limit  10000 MB
 Mega-Array Size       188 MB
 MEM_STATIC part       192 MB
 A cutoff of  1.0D-15 yielded   9354 shell pairs
 There are     76493 function pairs (     82117 Cartesian)
 Smallest overlap matrix eigenvalue = 3.51E-07
 Linear dependence detected in AO basis
 Number of orthogonalized atomic orbitals = 423
 Maximum deviation from orthogonality = 6.427E-10
 Guess from superposition of atomic densities
 Warning:  Energy on first SCF cycle will be non-variational
 SAD guess density has 146.000000 electrons

 -----------------------------------------------------------------------
  General SCF calculation program by
  Eric Jon Sundstrom, Paul Horn, Yuezhi Mao, Dmitri Zuev, Alec White,
  David Stuck, Shaama M.S., Shane Yost, Joonho Lee, David Small,
  Daniel Levine, Susi Lehtola, Hugh Burton, Evgeny Epifanovsky,
  Bang C. Huynh
 -----------------------------------------------------------------------
 Exchange:     0.2000 Hartree-Fock + 0.0800 Slater + 0.7200 B88
 Correlation:  0.1900 VWN1RPA + 0.8100 LYP
 Using SG-1 standard quadrature grid
 using 6 threads for integral computing
 -------------------------------------------------------
 OpenMP Integral computing Module                
 Release: version 2.0, May 2017, Q-Chem Inc. Pleasanton 
 -------------------------------------------------------
 A restricted SCF calculation will be
 performed using DIIS
 SCF converges when DIIS error is below 1.0e-08
 ---------------------------------------
  Cycle       Energy         DIIS error
 ---------------------------------------
    1   -2305.6472213474      3.02e-02  
    2   -2301.7469714459      2.56e-03  
    3   -2301.6691109200      3.07e-03  
    4   -2301.8925443805      6.05e-04  
    5   -2301.8990556973      3.45e-04  
    6   -2301.9017146865      9.97e-05  
    7   -2301.9019219755      2.63e-05  
    8   -2301.9019347983      1.25e-05  
    9   -2301.9019384857      2.09e-06  
   10   -2301.9019385683      9.79e-07  
   11   -2301.9019385896      1.98e-07  
   12   -2301.9019385906      9.91e-08  
   13   -2301.9019385907      3.82e-08  
   14   -2301.9019385908      8.88e-09  Convergence criterion met
 ---------------------------------------
 SCF time:   CPU 518.95s  wall 92.00s 
 SCF   energy in the final basis set =    -2301.9019385908
 Total energy in the final basis set =    -2301.9019385908

 --------------------------------------------------------------

                    Orbital Energies (a.u.)
 --------------------------------------------------------------

 Alpha MOs
 -- Occupied --
********-101.5741-101.5722-101.5634 -10.2714 -10.2686 -10.2677 -10.2540
-10.2292 -10.2197 -10.2181 -10.2180 -10.2051 -10.2029 -10.2019 -10.1994
 -9.4900  -9.4886  -9.4869  -9.4780  -7.2549  -7.2533  -7.2515  -7.2449
 -7.2442  -7.2435  -7.2429  -7.2427  -7.2418  -7.2413  -7.2328  -7.2325
 -0.9448  -0.9129  -0.9019  -0.8799  -0.8600  -0.8418  -0.8011  -0.7654
 -0.7568  -0.7386  -0.6631  -0.6438  -0.6298  -0.5995  -0.5493  -0.5316
 -0.5255  -0.4965  -0.4936  -0.4767  -0.4630  -0.4580  -0.4508  -0.4440
 -0.4233  -0.4177  -0.4073  -0.3924  -0.3850  -0.3822  -0.3666  -0.3528
 -0.3463  -0.3343  -0.3321  -0.3276  -0.3259  -0.2931  -0.2776  -0.2675
 -0.2574
 -- Virtual --
 -0.0644  -0.0553  -0.0393  -0.0304  -0.0243  -0.0136  -0.0031   0.0022
  0.0057   0.0091   0.0145   0.0235   0.0282   0.0337   0.0370   0.0443
  0.0496   0.0549   0.0608   0.0668   0.0713   0.0747   0.0805   0.0854
  0.0891   0.0942   0.0948   0.0975   0.1020   0.1062   0.1092   0.1127
  0.1135   0.1155   0.1188   0.1208   0.1231   0.1264   0.1284   0.1314
  0.1326   0.1342   0.1395   0.1424   0.1438   0.1495   0.1509   0.1549
  0.1643   0.1685   0.1761   0.1798   0.1836   0.1876   0.1886   0.1955
  0.2030   0.2047   0.2095   0.2165   0.2214   0.2259   0.2314   0.2338
  0.2379   0.2404   0.2460   0.2481   0.2510   0.2538   0.2599   0.2649
  0.2689   0.2697   0.2750   0.2760   0.2811   0.2854   0.2893   0.2930
  0.2961   0.3012   0.3052   0.3111   0.3189   0.3221   0.3277   0.3334
  0.3460   0.3510   0.3594   0.3707   0.4077   0.4183   0.4357   0.4432
  0.4493   0.4584   0.4619   0.4643   0.4685   0.4733   0.4826   0.4847
  0.4935   0.5076   0.5138   0.5256   0.5402   0.5498   0.5543   0.5579
  0.5625   0.5708   0.5742   0.5817   0.5850   0.5981   0.5995   0.6070
  0.6138   0.6180   0.6234   0.6289   0.6477   0.6597   0.6624   0.6734
  0.6803   0.6866   0.6970   0.7013   0.7062   0.7128   0.7248   0.7323
  0.7461   0.7551   0.7797   0.7993   0.8044   0.8243   0.8270   0.8342
  0.8384   0.8438   0.8442   0.8476   0.8527   0.8536   0.8584   0.8602
  0.8656   0.8680   0.8742   0.8822   0.8864   0.8994   0.9033   0.9107
  0.9152   0.9167   0.9249   0.9297   0.9397   0.9464   0.9521   0.9578
  0.9664   0.9719   0.9763   0.9892   0.9977   1.0109   1.0266   1.0309
  1.0457   1.0617   1.0974   1.1091   1.1159   1.1270   1.1355   1.1740
  1.1946   1.2173   1.2286   1.2352   1.2425   1.2608   1.2771   1.2913
  1.2965   1.3065   1.3277   1.3471   1.3666   1.4127   1.4393   1.4833
  1.4975   1.5126   1.5160   1.5473   1.5524   1.5595   1.5697   1.5773
  1.5947   1.6070   1.6228   1.6460   1.6684   1.6820   1.6929   1.7063
  1.7304   1.7445   1.7524   1.7718   1.8034   1.8402   1.8598   1.8714
  1.8875   1.9064   1.9097   1.9167   1.9210   1.9478   1.9558   1.9661
  1.9712   1.9941   2.0004   2.0225   2.0311   2.0450   2.0585   2.0906
  2.1158   2.1288   2.1789   2.1947   2.2328   2.2362   2.2565   2.2790
  2.2855   2.2918   2.3084   2.3147   2.3437   2.3721   2.4022   2.4222
  2.4385   2.4425   2.4525   2.4798   2.4903   2.5172   2.5364   2.5436
  2.5653   2.5845   2.5995   2.6386   2.6464   2.6564   2.6785   2.7011
  2.7090   2.7314   2.7441   2.7467   2.7560   2.7665   2.7743   2.7890
  2.7902   2.8037   2.8177   2.8367   2.8443   2.8667   2.8854   2.9195
  2.9790   2.9970   3.0615   3.0670   3.0867   3.1298   3.1395   3.1699
  3.1980   3.2155   3.2642   3.3373   3.3582   3.3642   3.4838   3.5111
  3.5215   3.5955   3.6555   3.7636   3.7825   3.8242   3.9128   4.0084
  4.1086   4.1181   4.1363   4.3815   4.8029   4.8332   9.7567   9.7814
  9.7941   9.8079  23.4030  23.6021  23.8266  23.8869  23.9028  23.9314
 23.9804  24.0359  24.0522  24.0645  24.1062  24.1630  25.7824  25.8298
 25.8636  25.8947  26.0837  26.1342  26.1475  26.3119  26.5009  26.6162
 26.6931  26.8029 215.7482 215.7745 215.7896 215.8080
 --------------------------------------------------------------

          Ground-State Mulliken Net Atomic Charges

     Atom                 Charge (a.u.)
  ----------------------------------------
      1 C                     0.159508
      2 C                    -1.201054
      3 H                     0.231421
      4 C                     0.411344
      5 Cl                    0.602189
      6 C                     0.096236
      7 Cl                    0.508456
      8 C                    -1.023903
      9 H                     0.226762
     10 C                    -0.211874
     11 Cl                    0.462743
     12 C                     0.741635
     13 C                    -1.123835
     14 H                     0.203759
     15 C                     0.686866
     16 Cl                    0.453619
     17 C                    -0.600012
     18 H                     0.183589
     19 C                    -0.406826
     20 H                     0.182002
     21 C                    -0.752872
     22 H                     0.170246
  ----------------------------------------
  Sum of atomic charges =     0.000000

 -----------------------------------------------------------------
                    Cartesian Multipole Moments
 -----------------------------------------------------------------
    Charge (ESU x 10^10)
                -0.0000
    Dipole Moment (Debye)
         X       0.2982      Y      -1.2794      Z      -1.2794
       Tot       1.8338
    Quadrupole Moments (Debye-Ang)
        XX    -122.1196     XY      -4.7096     YY    -121.1654
        XZ      -0.3009     YZ       4.7923     ZZ    -120.8926
    Octopole Moments (Debye-Ang^2)
       XXX     -97.2561    XXY     -42.0140    XYY     -27.4883
       YYY     -82.2192    XXZ     -31.4421    XYZ      12.0528
       YYZ     -12.8952    XZZ      -0.8226    YZZ     -38.7836
       ZZZ     -46.1639
    Hexadecapole Moments (Debye-Ang^3)
      XXXX   -5291.4411   XXXY    -403.3462   XXYY   -1012.8582
      XYYY    -332.0609   YYYY    -626.7081   XXXZ     948.5083
      XXYZ      64.3031   XYYZ     345.0465   YYYZ      86.5922
      XXZZ   -1334.3847   XYZZ    -145.0796   YYZZ    -610.0275
      XZZZ     984.4092   YZZZ      93.8234   ZZZZ   -3003.2032
 -----------------------------------------------------------------
 Calculating MO derivatives via CPSCF
    1     0    69    0.0204506  
    2     0    69    0.0060871  
    3     0    69    0.0006937  
    4     2    67    0.0000514  
    5    66     3    0.0000039  
    6    69     0    0.0000002  Converged
 Time for AOints: 1142.6 s (CPU) 193.2 s (wall)
 ------------------------------------------------------------------------------
                     AOints        : Timing summary (seconds)
 ------------------------------------------------------------------------------
     job step          cpu (% of tot)      sys (% of tot)     wall (% of tot)
 ------------------------------------------------------------------------------
  AOints            0.1143E+04 ( 8.7)   0.2900E-04 ( 5.1)   0.1932E+03 ( 8.7)
 ------------------------------------------------------------------------------
   Grand Totals     0.1309E+05          0.5740E-03          0.2225E+04
 ------------------------------------------------------------------------------
 Polarizability Matrix (a.u.)
            1           2           3
    1-242.5408339 -15.8202482  38.8247881
    2 -15.8202482-129.1793978  -8.4052460
    3  38.8247881  -8.4052460-214.7081814
 Calculating analytic Hessian of the SCF energy

 Direct stationary perturbation theory relativistic correction:

 rels  =       3.209167903310
 relv  =     -12.222723370743
 rel2e =       3.260276779116
 E_rel =      -5.753278688317

 Hessian of the SCF Energy
            1           2           3           4           5           6
    1   0.6351625  -0.0273313  -0.0080686  -0.1205419  -0.0015936   0.0249144
    2  -0.0273313   0.1696690  -0.0283448   0.0062472  -0.0635595   0.0204409
    3  -0.0080686  -0.0283448   0.6259284  -0.0391215   0.0265701  -0.3061108
    4  -0.1205419   0.0062472  -0.0391215   0.7146798  -0.0507748   0.0224807
    5  -0.0015936  -0.0635595   0.0265701  -0.0507748   0.1369232  -0.0540333
    6   0.0249144   0.0204409  -0.3061108   0.0224807  -0.0540333   0.6615942
    7   0.0025269   0.0000014   0.0011127  -0.2764243   0.0332485  -0.1149832
    8   0.0029544   0.0037994   0.0006990   0.0338453  -0.0403135   0.0184283
    9  -0.0261486   0.0036100  -0.0109393  -0.1163407   0.0182906  -0.1148982
   10   0.0370227  -0.0088942   0.0751448  -0.2681007   0.0102018   0.0589181
   11  -0.0052912   0.0055545  -0.0028408   0.0042212  -0.0600657   0.0060202
   12   0.0218979   0.0018035  -0.0322051   0.1249421   0.0006902  -0.1633570
   13  -0.0029537   0.0005990  -0.0004190   0.0044199  -0.0023406   0.0241488
   14   0.0003950   0.0046356   0.0001610   0.0000263   0.0037574   0.0024836
   15   0.0037176  -0.0000132   0.0034857   0.0004520   0.0044342  -0.0414626
   16  -0.0198978   0.0043866  -0.0338378  -0.0562554   0.0021947   0.0340800
   17   0.0049597  -0.0027636   0.0071551   0.0068620   0.0072537  -0.0080999
   18  -0.0338518   0.0065545  -0.0471586  -0.0208915  -0.0035838   0.0609925
   19  -0.0007676  -0.0001126   0.0012209  -0.0013126   0.0009968  -0.0066049
   20  -0.0000834  -0.0007760  -0.0001591   0.0005097   0.0036187   0.0007659
   21   0.0017658  -0.0002491   0.0004475  -0.0008574   0.0004617  -0.0007125
   22  -0.0536087   0.0061953  -0.0163487  -0.0173560  -0.0015775   0.0253039
   23   0.0016686   0.0066112  -0.0041304  -0.0012515  -0.0016658   0.0024856
   24   0.0279905  -0.0067024   0.0586863   0.0262672   0.0026609  -0.0492692
   25  -0.0023534   0.0003127   0.0035954   0.0004441  -0.0002032   0.0008009
   26   0.0000245   0.0050384   0.0002817  -0.0003825  -0.0011413   0.0000329
   27   0.0030485   0.0004207  -0.0016600   0.0006551  -0.0001110  -0.0007669
   28  -0.2607555   0.0195975  -0.0347064   0.0296107   0.0068443  -0.0807599
   29   0.0282065  -0.0648127   0.0084839   0.0014298   0.0071736   0.0100249
   30  -0.0894692   0.0119415  -0.1351061  -0.0282994   0.0059483  -0.0252980
   31   0.0014403   0.0033786  -0.0258925  -0.0047713   0.0008479   0.0015591
   32   0.0003590   0.0023723   0.0058845   0.0010627   0.0036852   0.0001572
   33  -0.0027936   0.0047842  -0.0315838  -0.0043442   0.0007212   0.0021784
   34  -0.1832777  -0.0023189   0.0566391  -0.0000115   0.0027799   0.0137699
   35  -0.0017935  -0.0712294  -0.0097790  -0.0018790   0.0041344   0.0011167
   36   0.0537469  -0.0093417  -0.1198902   0.0316868  -0.0023076  -0.0231465
   37  -0.0316209  -0.0187042   0.0006765  -0.0004189  -0.0018684  -0.0036355
   38  -0.0033506   0.0040905   0.0029924  -0.0000689  -0.0006832  -0.0008207
   39   0.0113905   0.0106137   0.0084499   0.0016945   0.0001167  -0.0020673
   40   0.0008803   0.0003747  -0.0017803   0.0003535   0.0000135   0.0001413
   41   0.0020718  -0.0008539   0.0015672  -0.0004965   0.0001978  -0.0001604
   42  -0.0000310   0.0021894  -0.0019156   0.0005853   0.0002795   0.0002368
   43   0.0003421  -0.0033290  -0.0004459  -0.0001379   0.0008163  -0.0000879
   44  -0.0046113   0.0009874  -0.0031770   0.0013266  -0.0000066  -0.0005675
   45  -0.0008280  -0.0037317   0.0042670  -0.0001142  -0.0005007   0.0000098
   46  -0.0001043  -0.0010166  -0.0012282  -0.0002404   0.0000754   0.0000598
   47   0.0002944  -0.0003563  -0.0007726  -0.0001823   0.0000539   0.0000785
   48   0.0003864   0.0001724   0.0000615  -0.0001368   0.0000231   0.0000427
   49  -0.0004555  -0.0001519  -0.0003848  -0.0004740  -0.0001891  -0.0003993
   50   0.0000290  -0.0010605  -0.0002294  -0.0002337   0.0004017  -0.0002073
   51  -0.0005764   0.0003324  -0.0010534   0.0001961   0.0003729  -0.0000244
   52  -0.0000745   0.0001936  -0.0001461   0.0000522   0.0000283  -0.0000294
   53   0.0001370  -0.0002275   0.0003678  -0.0000895   0.0000255   0.0000186
   54  -0.0000995   0.0003829  -0.0002815   0.0001021   0.0000130  -0.0000567
   55   0.0043566  -0.0010833   0.0006175  -0.0003683   0.0001614   0.0011034
   56  -0.0012369  -0.0006386  -0.0053773   0.0013404  -0.0001035  -0.0003837
   57   0.0009188  -0.0054617   0.0013466  -0.0003333   0.0001469   0.0000170
   58   0.0002452   0.0008570   0.0007015  -0.0002998   0.0000191   0.0001053
   59  -0.0000354   0.0001088   0.0000010   0.0000615  -0.0000361  -0.0000314
   60  -0.0003138  -0.0004778  -0.0001753   0.0001387  -0.0000176   0.0000174
   61  -0.0054604   0.0197300   0.0233518  -0.0031245   0.0003841  -0.0006912
   62   0.0037613   0.0043458  -0.0018523  -0.0015024   0.0001678   0.0023452
   63   0.0147995  -0.0108185  -0.0138395   0.0008111  -0.0002002   0.0026792
   64  -0.0000945   0.0010658  -0.0006821   0.0002717  -0.0000643  -0.0001988
   65   0.0004622  -0.0009334   0.0024975  -0.0000719   0.0001809  -0.0000948
   66  -0.0024055   0.0018985  -0.0007565   0.0004329   0.0000222  -0.0005954
            7           8           9          10          11          12
    1   0.0025269   0.0029544  -0.0261486   0.0370227  -0.0052912   0.0218979
    2   0.0000014   0.0037994   0.0036100  -0.0088942   0.0055545   0.0018035
    3   0.0011127   0.0006990  -0.0109393   0.0751448  -0.0028408  -0.0322051
    4  -0.2764243   0.0338453  -0.1163407  -0.2681007   0.0042212   0.1249421
    5   0.0332485  -0.0403135   0.0182906   0.0102018  -0.0600657   0.0006902
    6  -0.1149832   0.0184283  -0.1148982   0.0589181   0.0060202  -0.1633570
    7   0.2929607  -0.0355809   0.1217410  -0.0191547   0.0032212  -0.0134061
    8  -0.0355809   0.0303647  -0.0206116  -0.0002812   0.0032055   0.0005960
    9   0.1217410  -0.0206116   0.1226691   0.0167797  -0.0020884   0.0091105
   10  -0.0191547  -0.0002812   0.0167797   0.6241293  -0.0374544  -0.0127968
   11   0.0032212   0.0032055  -0.0020884  -0.0374544   0.1198368  -0.0365426
   12  -0.0134061   0.0005960   0.0091105  -0.0127968  -0.0365426   0.5120160
   13   0.0007652  -0.0004365   0.0010564  -0.0397764   0.0022607  -0.0064075
   14  -0.0002727  -0.0026629  -0.0004021   0.0027352  -0.0230796   0.0134298
   15  -0.0006610  -0.0002725   0.0006030  -0.0104210   0.0135789  -0.1580542
   16  -0.0018479   0.0004889   0.0022572  -0.2581550   0.0254493  -0.1152910
   17   0.0001906   0.0049788   0.0005126   0.0188871  -0.0622233   0.0159641
   18   0.0031720   0.0006903  -0.0012839  -0.0511620   0.0111026  -0.1388882
   19  -0.0009888  -0.0000939   0.0013260  -0.0353247   0.0005315   0.0243096
   20   0.0001280   0.0001769  -0.0000810   0.0028472   0.0029809  -0.0014583
   21  -0.0000671   0.0000342   0.0000813  -0.0006415   0.0003571  -0.0000171
   22   0.0003781   0.0000034   0.0006535   0.0298703   0.0005897  -0.0252228
   23  -0.0001520  -0.0010724  -0.0001198   0.0052830   0.0063446   0.0046811
   24   0.0006752  -0.0002544  -0.0007804  -0.0783452   0.0088685  -0.0218540
   25  -0.0000412   0.0000070  -0.0000525   0.0010065   0.0003380   0.0004026
   26   0.0000164   0.0000703   0.0000230   0.0005899   0.0049697   0.0008467
   27  -0.0000348   0.0000094   0.0000389   0.0012595   0.0008283  -0.0039566
   28   0.0010930   0.0001062   0.0009405  -0.0750793   0.0054264   0.0028980
   29   0.0002348   0.0054745   0.0008582   0.0054737  -0.0034238  -0.0005033
   30   0.0003862   0.0007940  -0.0039007   0.0035495  -0.0007026  -0.0001680
   31   0.0002702   0.0000315  -0.0010435   0.0018784  -0.0001819   0.0001945
   32  -0.0000881   0.0001385   0.0002398  -0.0001721  -0.0005557  -0.0001527
   33   0.0004233   0.0000131  -0.0013633  -0.0002441  -0.0000372   0.0000801
   34   0.0002744  -0.0009963  -0.0016598   0.0028038   0.0010941  -0.0015292
   35  -0.0004493  -0.0037586  -0.0003785   0.0010954   0.0063905   0.0006722
   36   0.0013074  -0.0002145   0.0009134  -0.0018443   0.0009552  -0.0033964
   37   0.0000740  -0.0002435   0.0000188  -0.0008755   0.0007028  -0.0002866
   38  -0.0001357   0.0005067  -0.0000911   0.0004908  -0.0000885  -0.0003342
   39   0.0002733   0.0007815   0.0002958  -0.0000399  -0.0007723   0.0007211
   40  -0.0001644  -0.0002370  -0.0001218  -0.0003814   0.0000393   0.0002676
   41  -0.0001757  -0.0005451   0.0003360  -0.0000221   0.0001353   0.0004051
   42   0.0002619   0.0003046  -0.0002355  -0.0003308  -0.0000612   0.0000659
   43   0.0000599  -0.0000413   0.0007502   0.0007940  -0.0002039   0.0007150
   44   0.0000395  -0.0000853   0.0000211  -0.0005062  -0.0000779   0.0006676
   45  -0.0000337  -0.0003346  -0.0001143  -0.0003861   0.0002868   0.0002040
   46   0.0000088  -0.0000362  -0.0001416  -0.0001759   0.0001005  -0.0004996
   47  -0.0000168  -0.0000460  -0.0001094  -0.0001585   0.0000162  -0.0004019
   48   0.0000056  -0.0000025  -0.0000406   0.0000260   0.0000679  -0.0001192
   49  -0.0000132   0.0000374  -0.0000133  -0.0000208   0.0001488  -0.0003246
   50   0.0000892   0.0000732   0.0002771   0.0003605  -0.0001789  -0.0000904
   51   0.0000822   0.0001105   0.0001820   0.0003625  -0.0002558  -0.0000225
   52  -0.0000012   0.0000066  -0.0000088  -0.0000541  -0.0000177  -0.0000341
   53   0.0000078  -0.0000090   0.0000295   0.0000559  -0.0000200   0.0000172
   54  -0.0000050  -0.0000254   0.0000064  -0.0000925   0.0000377   0.0000326
   55  -0.0001739  -0.0001569  -0.0003063  -0.0002418   0.0002534   0.0001795
   56  -0.0000760  -0.0002507  -0.0001068  -0.0003564   0.0004809  -0.0002163
   57  -0.0000174  -0.0001651   0.0000390   0.0002651   0.0002219   0.0001632
   58  -0.0000025   0.0000386   0.0000030  -0.0000398  -0.0000850  -0.0000274
   59   0.0000235  -0.0000051   0.0000023   0.0000231   0.0000094   0.0000080
   60  -0.0000348  -0.0000212   0.0000078   0.0000133  -0.0000069   0.0000518
   61   0.0003994   0.0005742   0.0003293  -0.0001768  -0.0011505   0.0000276
   62  -0.0002364  -0.0000201  -0.0002889  -0.0000767  -0.0001838  -0.0000903
   63  -0.0002020  -0.0005385  -0.0004103   0.0002824   0.0010284  -0.0002553
   64   0.0000014   0.0000104  -0.0000188   0.0000484   0.0000046  -0.0000015
   65  -0.0000172  -0.0000197   0.0000776  -0.0001236  -0.0000281   0.0000066
   66   0.0000041  -0.0000207   0.0000193  -0.0002953  -0.0000467  -0.0001566
           13          14          15          16          17          18
    1  -0.0029537   0.0003950   0.0037176  -0.0198978   0.0049597  -0.0338518
    2   0.0005990   0.0046356  -0.0000132   0.0043866  -0.0027636   0.0065545
    3  -0.0004190   0.0001610   0.0034857  -0.0338378   0.0071551  -0.0471586
    4   0.0044199   0.0000263   0.0004520  -0.0562554   0.0068620  -0.0208915
    5  -0.0023406   0.0037574   0.0044342   0.0021947   0.0072537  -0.0035838
    6   0.0241488   0.0024836  -0.0414626   0.0340800  -0.0080999   0.0609925
    7   0.0007652  -0.0002727  -0.0006610  -0.0018479   0.0001906   0.0031720
    8  -0.0004365  -0.0026629  -0.0002725   0.0004889   0.0049788   0.0006903
    9   0.0010564  -0.0004021   0.0006030   0.0022572   0.0005126  -0.0012839
   10  -0.0397764   0.0027352  -0.0104210  -0.2581550   0.0188871  -0.0511620
   11   0.0022607  -0.0230796   0.0135789   0.0254493  -0.0622233   0.0111026
   12  -0.0064075   0.0134298  -0.1580542  -0.1152910   0.0159641  -0.1388882
   13   0.0443272  -0.0039061   0.0120353  -0.0009212   0.0026911  -0.0252239
   14  -0.0039061   0.0132326  -0.0216195   0.0001648   0.0023751   0.0051816
   15   0.0120353  -0.0216195   0.2295303  -0.0000593   0.0035483  -0.0337605
   16  -0.0009212   0.0001648  -0.0000593   0.5425882  -0.0361616   0.0449379
   17   0.0026911   0.0023751   0.0035483  -0.0361616   0.1216283  -0.0495052
   18  -0.0252239   0.0051816  -0.0337605   0.0449379  -0.0495052   0.5964471
   19  -0.0033517   0.0002762  -0.0006474  -0.1302099   0.0028970   0.0531569
   20   0.0007805  -0.0010493  -0.0002312   0.0025229  -0.0228748   0.0010175
   21  -0.0061823   0.0002076   0.0018322   0.0571878   0.0006134  -0.0731895
   22  -0.0043533   0.0008475  -0.0038448  -0.1126098   0.0099485  -0.0529976
   23   0.0005234   0.0035920   0.0005826   0.0034038  -0.0608762   0.0298310
   24   0.0012148   0.0002001   0.0018995   0.0134463   0.0240029  -0.3188195
   25   0.0003408  -0.0000447   0.0004635   0.0022169  -0.0001042   0.0022851
   26   0.0000710   0.0002043   0.0000977   0.0026433   0.0030473   0.0007116
   27  -0.0009599   0.0001764  -0.0011662  -0.0271472   0.0036876  -0.0110837
   28   0.0011795  -0.0000837  -0.0006075   0.0385460  -0.0107404   0.0814154
   29  -0.0002271  -0.0006176  -0.0004263  -0.0052735   0.0058142  -0.0019285
   30   0.0002183  -0.0001423   0.0002255   0.0213935   0.0023998  -0.0364619
   31   0.0001495  -0.0000630  -0.0001286  -0.0028268   0.0006251  -0.0008876
   32  -0.0000121  -0.0004152   0.0002886   0.0004742   0.0044952   0.0002167
   33  -0.0001491   0.0001750  -0.0020928   0.0023818   0.0000364   0.0034397
   34   0.0003280   0.0000044  -0.0011579  -0.0018098  -0.0000051   0.0000841
   35  -0.0000563   0.0000711   0.0000217  -0.0003280  -0.0007629  -0.0003574
   36   0.0006365   0.0000788  -0.0005850   0.0006073  -0.0001717  -0.0012181
   37   0.0000276   0.0000325   0.0002606   0.0007174  -0.0000431  -0.0003115
   38   0.0000043  -0.0000416  -0.0000988  -0.0001513   0.0001525  -0.0003166
   39  -0.0000364   0.0000122  -0.0001564   0.0001454  -0.0000401  -0.0000366
   40   0.0000009   0.0000058  -0.0001278   0.0000542  -0.0000375   0.0002684
   41  -0.0000115  -0.0000017  -0.0000302  -0.0000131  -0.0000362   0.0000897
   42  -0.0000001   0.0000262  -0.0000834   0.0001525  -0.0000202   0.0002367
   43  -0.0000249   0.0000001  -0.0004086  -0.0006919   0.0000508  -0.0001641
   44   0.0000216   0.0000614  -0.0005210  -0.0001586  -0.0002172   0.0004210
   45   0.0000119   0.0000524  -0.0002025   0.0000487   0.0002713   0.0001965
   46   0.0000067  -0.0000324   0.0003918   0.0003644  -0.0000396  -0.0000752
   47   0.0000040  -0.0000208   0.0003198   0.0003119   0.0000589  -0.0000453
   48  -0.0000010  -0.0000163   0.0001101   0.0000314  -0.0000846  -0.0000437
   49  -0.0000068  -0.0000275   0.0002999   0.0002366  -0.0000793  -0.0001686
   50  -0.0000060  -0.0000305   0.0001508  -0.0000112   0.0000471  -0.0002639
   51  -0.0000066  -0.0000202   0.0000051  -0.0001928  -0.0000752  -0.0001533
   52   0.0000030   0.0000007   0.0000141   0.0000479   0.0000005   0.0000231
   53  -0.0000040  -0.0000063   0.0000218  -0.0000222   0.0000148  -0.0000367
   54   0.0000029   0.0000052  -0.0000331   0.0000304  -0.0000438   0.0000638
   55  -0.0000036   0.0000123  -0.0000922  -0.0000087   0.0000987   0.0003159
   56   0.0000720   0.0000147  -0.0001351   0.0000656  -0.0001092   0.0002156
   57  -0.0000099  -0.0000206   0.0000993  -0.0000043   0.0000349  -0.0001977
   58  -0.0000120  -0.0000044   0.0000626   0.0000585   0.0000011   0.0000014
   59   0.0000015   0.0000005  -0.0000067  -0.0000231   0.0000031   0.0000247
   60   0.0000067   0.0000142  -0.0000664  -0.0000620   0.0000121  -0.0000183
   61  -0.0001449  -0.0000731   0.0005568   0.0004932   0.0000493   0.0001080
   62  -0.0000439   0.0000061   0.0001602  -0.0001056  -0.0000180  -0.0000470
   63   0.0000399   0.0000006  -0.0001265  -0.0003098  -0.0001287   0.0007846
   64   0.0000002   0.0000066  -0.0000980  -0.0000879  -0.0000499  -0.0000349
   65   0.0000152  -0.0000250   0.0001501   0.0001441   0.0000131   0.0000318
   66   0.0000244   0.0000161  -0.0000011   0.0002010  -0.0000681   0.0001521
           19          20          21          22          23          24
    1  -0.0007676  -0.0000834   0.0017658  -0.0536087   0.0016686   0.0279905
    2  -0.0001126  -0.0007760  -0.0002491   0.0061953   0.0066112  -0.0067024
    3   0.0012209  -0.0001591   0.0004475  -0.0163487  -0.0041304   0.0586863
    4  -0.0013126   0.0005097  -0.0008574  -0.0173560  -0.0012515   0.0262672
    5   0.0009968   0.0036187   0.0004617  -0.0015775  -0.0016658   0.0026609
    6  -0.0066049   0.0007659  -0.0007125   0.0253039   0.0024856  -0.0492692
    7  -0.0009888   0.0001280  -0.0000671   0.0003781  -0.0001520   0.0006752
    8  -0.0000939   0.0001769   0.0000342   0.0000034  -0.0010724  -0.0002544
    9   0.0013260  -0.0000810   0.0000813   0.0006535  -0.0001198  -0.0007804
   10  -0.0353247   0.0028472  -0.0006415   0.0298703   0.0052830  -0.0783452
   11   0.0005315   0.0029809   0.0003571   0.0005897   0.0063446   0.0088685
   12   0.0243096  -0.0014583  -0.0000171  -0.0252228   0.0046811  -0.0218540
   13  -0.0033517   0.0007805  -0.0061823  -0.0043533   0.0005234   0.0012148
   14   0.0002762  -0.0010493   0.0002076   0.0008475   0.0035920   0.0002001
   15  -0.0006474  -0.0002312   0.0018322  -0.0038448   0.0005826   0.0018995
   16  -0.1302099   0.0025229   0.0571878  -0.1126098   0.0034038   0.0134463
   17   0.0028970  -0.0228748   0.0006134   0.0099485  -0.0608762   0.0240029
   18   0.0531569   0.0010175  -0.0731895  -0.0529976   0.0298310  -0.3188195
   19   0.1832839  -0.0044590  -0.0864484  -0.0147217   0.0000096   0.0143209
   20  -0.0044590   0.0121377  -0.0017297  -0.0021286   0.0041569   0.0014334
   21  -0.0864484  -0.0017297   0.0959630   0.0375258  -0.0002439  -0.0227030
   22  -0.0147217  -0.0021286   0.0375258   0.7267461  -0.0531854   0.0300618
   23   0.0000096   0.0041569  -0.0002439  -0.0531854   0.1326424  -0.0579308
   24   0.0143209   0.0014334  -0.0227030   0.0300618  -0.0579308   0.6695703
   25   0.0010872  -0.0004507   0.0012271  -0.2816686   0.0330593  -0.1167013
   26  -0.0002345  -0.0026822  -0.0004254   0.0328811  -0.0391232   0.0184673
   27  -0.0005303  -0.0003228   0.0008658  -0.1168337   0.0180512  -0.1130389
   28   0.0027516   0.0004232  -0.0044694  -0.2748974   0.0121269   0.0602317
   29   0.0002749   0.0046486   0.0009202   0.0059469  -0.0596091   0.0051021
   30  -0.0014159   0.0006839  -0.0011297   0.1245462   0.0000994  -0.1597752
   31  -0.0001695  -0.0000054   0.0007033   0.0036964  -0.0028902   0.0245836
   32  -0.0000890   0.0000688   0.0000827   0.0001259   0.0038491   0.0031476
   33   0.0010516   0.0000761  -0.0014478   0.0000445   0.0054444  -0.0421046
   34   0.0007436  -0.0000887  -0.0003201  -0.0004573   0.0011193  -0.0033592
   35  -0.0000180  -0.0003978  -0.0000461   0.0002183   0.0053934   0.0011267
   36  -0.0003309   0.0000848   0.0004002  -0.0042351   0.0011904  -0.0013261
   37  -0.0004072  -0.0000545   0.0002401  -0.0009801   0.0009364   0.0000497
   38   0.0000595  -0.0000099  -0.0000485  -0.0000079  -0.0002644   0.0003975
   39   0.0003728   0.0000789  -0.0002059   0.0002016  -0.0006751   0.0005019
   40   0.0000912  -0.0000046  -0.0000587   0.0000929  -0.0000384  -0.0002613
   41   0.0000747  -0.0000090  -0.0000145   0.0001967  -0.0000661   0.0000284
   42   0.0000129  -0.0000063  -0.0000304   0.0000168  -0.0000185  -0.0004007
   43   0.0004423   0.0000153  -0.0001978   0.0000663   0.0000504   0.0003382
   44   0.0004507  -0.0000104  -0.0002737   0.0000732   0.0003040  -0.0005815
   45   0.0000550  -0.0000974  -0.0000523   0.0002003   0.0000788   0.0000871
   46  -0.0003688   0.0000061   0.0002107  -0.0001233   0.0001172  -0.0000705
   47  -0.0002942  -0.0000047   0.0001677  -0.0000957   0.0000051  -0.0000231
   48  -0.0000683   0.0000154   0.0000459   0.0000071   0.0000241   0.0000498
   49  -0.0003028   0.0000227   0.0001685  -0.0001963  -0.0000158   0.0000672
   50  -0.0000667   0.0000349   0.0000835  -0.0001678  -0.0000464   0.0002388
   51   0.0000514   0.0000396  -0.0000194  -0.0000478   0.0000651   0.0001873
   52  -0.0000241  -0.0000005   0.0000133   0.0000145  -0.0000056  -0.0000400
   53   0.0000049   0.0000005   0.0000016  -0.0000070   0.0000032   0.0000583
   54   0.0000052   0.0000013  -0.0000053   0.0000413   0.0000004  -0.0000707
   55   0.0001200  -0.0000541  -0.0000978   0.0002340  -0.0000650  -0.0003641
   56  -0.0000458  -0.0000070   0.0000105   0.0002401  -0.0000931  -0.0002048
   57   0.0000887  -0.0000077  -0.0000129  -0.0000464   0.0001287   0.0002906
   58  -0.0000697   0.0000062   0.0000345  -0.0000362  -0.0000217  -0.0000576
   59   0.0000249  -0.0000062  -0.0000106   0.0000343  -0.0000128   0.0000060
   60   0.0000574   0.0000023  -0.0000334   0.0000002   0.0000129   0.0000504
   61  -0.0005398   0.0000520   0.0002869  -0.0000435  -0.0005828  -0.0000781
   62  -0.0001453   0.0000098   0.0000567  -0.0003087  -0.0000630  -0.0002274
   63   0.0000982  -0.0001221  -0.0001123   0.0008245   0.0004851  -0.0008610
   64   0.0000388   0.0000156  -0.0000235  -0.0000456  -0.0000871   0.0000341
   65  -0.0000420  -0.0000064   0.0000442   0.0001776  -0.0000090   0.0001867
   66  -0.0000817   0.0000164   0.0000357   0.0001500  -0.0000422  -0.0003164
           25          26          27          28          29          30
    1  -0.0023534   0.0000245   0.0030485  -0.2607555   0.0282065  -0.0894692
    2   0.0003127   0.0050384   0.0004207   0.0195975  -0.0648127   0.0119415
    3   0.0035954   0.0002817  -0.0016600  -0.0347064   0.0084839  -0.1351061
    4   0.0004441  -0.0003825   0.0006551   0.0296107   0.0014298  -0.0282994
    5  -0.0002032  -0.0011413  -0.0001110   0.0068443   0.0071736   0.0059483
    6   0.0008009   0.0000329  -0.0007669  -0.0807599   0.0100249  -0.0252980
    7  -0.0000412   0.0000164  -0.0000348   0.0010930   0.0002348   0.0003862
    8   0.0000070   0.0000703   0.0000094   0.0001062   0.0054745   0.0007940
    9  -0.0000525   0.0000230   0.0000389   0.0009405   0.0008582  -0.0039007
   10   0.0010065   0.0005899   0.0012595  -0.0750793   0.0054737   0.0035495
   11   0.0003380   0.0049697   0.0008283   0.0054264  -0.0034238  -0.0007026
   12   0.0004026   0.0008467  -0.0039566   0.0028980  -0.0005033  -0.0001680
   13   0.0003408   0.0000710  -0.0009599   0.0011795  -0.0002271   0.0002183
   14  -0.0000447   0.0002043   0.0001764  -0.0000837  -0.0006176  -0.0001423
   15   0.0004635   0.0000977  -0.0011662  -0.0006075  -0.0004263   0.0002255
   16   0.0022169   0.0026433  -0.0271472   0.0385460  -0.0052735   0.0213935
   17  -0.0001042   0.0030473   0.0036876  -0.0107404   0.0058142   0.0023998
   18   0.0022851   0.0007116  -0.0110837   0.0814154  -0.0019285  -0.0364619
   19   0.0010872  -0.0002345  -0.0005303   0.0027516   0.0002749  -0.0014159
   20  -0.0004507  -0.0026822  -0.0003228   0.0004232   0.0046486   0.0006839
   21   0.0012271  -0.0004254   0.0008658  -0.0044694   0.0009202  -0.0011297
   22  -0.2816686   0.0328811  -0.1168337  -0.2748974   0.0059469   0.1245462
   23   0.0330593  -0.0391232   0.0180512   0.0121269  -0.0596091   0.0000994
   24  -0.1167013   0.0184673  -0.1130389   0.0602317   0.0051021  -0.1597752
   25   0.2965063  -0.0359646   0.1223990  -0.0178051   0.0032287  -0.0131910
   26  -0.0359646   0.0289245  -0.0201933   0.0006208   0.0031226   0.0004697
   27   0.1223990  -0.0201933   0.1200942   0.0161375  -0.0020921   0.0097757
   28  -0.0178051   0.0006208   0.0161375   0.6261463  -0.0394894  -0.0252664
   29   0.0032287   0.0031226  -0.0020921  -0.0394894   0.1233003  -0.0379465
   30  -0.0131910   0.0004697   0.0097757  -0.0252664  -0.0379465   0.4881688
   31   0.0008548  -0.0004908   0.0011938  -0.0403906   0.0024558  -0.0081124
   32  -0.0002039  -0.0026571  -0.0004390   0.0024521  -0.0235256   0.0171681
   33  -0.0006290  -0.0003022   0.0003541  -0.0082103   0.0162354  -0.1459671
   34  -0.0002607   0.0000387   0.0005618  -0.0316967  -0.0014164   0.0085725
   35   0.0000086   0.0002148  -0.0000020   0.0025391   0.0025351  -0.0009801
   36  -0.0008560  -0.0000070   0.0006913  -0.0056163   0.0012720   0.0150147
   37  -0.0002070   0.0001228   0.0001589   0.0011234  -0.0009991   0.0041778
   38   0.0001008   0.0000120  -0.0000802   0.0024368  -0.0001855   0.0000122
   39   0.0001562  -0.0000464  -0.0000831   0.0016868   0.0007499  -0.0030381
   40  -0.0000047   0.0000222   0.0000039  -0.0005211   0.0000290  -0.0002017
   41   0.0000092  -0.0000175  -0.0000146  -0.0000518   0.0002788  -0.0003455
   42  -0.0000289  -0.0000161   0.0000214  -0.0008519  -0.0000354   0.0003290
   43   0.0000377  -0.0000112  -0.0000263   0.0001339   0.0001379  -0.0006530
   44  -0.0000515   0.0000474   0.0000292  -0.0012086  -0.0002570   0.0004305
   45   0.0000220  -0.0000208  -0.0000692   0.0006489   0.0001881   0.0002249
   46  -0.0000447  -0.0000026   0.0000364  -0.0000855  -0.0001404   0.0007443
   47  -0.0000269  -0.0000149   0.0000249  -0.0000279  -0.0000507   0.0003711
   48   0.0000021   0.0000016  -0.0000020   0.0000659  -0.0000691  -0.0000744
   49  -0.0000365  -0.0000252   0.0000511   0.0004755   0.0003327   0.0007053
   50   0.0000124  -0.0000422   0.0000137   0.0004889   0.0005010  -0.0002964
   51   0.0000028  -0.0000167   0.0000096   0.0000924   0.0001672  -0.0004094
   52  -0.0000022   0.0000038   0.0000013  -0.0000388  -0.0000179   0.0000318
   53   0.0000049  -0.0000082  -0.0000022   0.0001116   0.0000257  -0.0001311
   54  -0.0000022   0.0000055  -0.0000000  -0.0001290  -0.0000131   0.0000431
   55   0.0000081   0.0000608  -0.0000452  -0.0009547  -0.0009303  -0.0001137
   56  -0.0000051   0.0000230   0.0000066  -0.0009728   0.0000410   0.0000048
   57   0.0000739  -0.0000263  -0.0000314   0.0006085   0.0004321  -0.0013698
   58  -0.0000182   0.0000019   0.0000132   0.0000787  -0.0000678   0.0003612
   59   0.0000049   0.0000080  -0.0000093  -0.0001024  -0.0000381  -0.0001404
   60   0.0000090  -0.0000095  -0.0000023   0.0000708   0.0000753  -0.0001436
   61  -0.0000594  -0.0000053   0.0000597   0.0011546   0.0006602   0.0017377
   62  -0.0000858   0.0000107   0.0000643  -0.0009788  -0.0003590   0.0020885
   63   0.0000357   0.0001400   0.0000073  -0.0041655  -0.0014239  -0.0016548
   64  -0.0000005   0.0000193  -0.0000024  -0.0000628   0.0001575   0.0002987
   65   0.0000541  -0.0000065  -0.0000458   0.0004844  -0.0000358  -0.0017294
   66  -0.0000144  -0.0000141   0.0000018  -0.0000130  -0.0000680   0.0007138
           31          32          33          34          35          36
    1   0.0014403   0.0003590  -0.0027936  -0.1832777  -0.0017935   0.0537469
    2   0.0033786   0.0023723   0.0047842  -0.0023189  -0.0712294  -0.0093417
    3  -0.0258925   0.0058845  -0.0315838   0.0566391  -0.0097790  -0.1198902
    4  -0.0047713   0.0010627  -0.0043442  -0.0000115  -0.0018790   0.0316868
    5   0.0008479   0.0036852   0.0007212   0.0027799   0.0041344  -0.0023076
    6   0.0015591   0.0001572   0.0021784   0.0137699   0.0011167  -0.0231465
    7   0.0002702  -0.0000881   0.0004233   0.0002744  -0.0004493   0.0013074
    8   0.0000315   0.0001385   0.0000131  -0.0009963  -0.0037586  -0.0002145
    9  -0.0010435   0.0002398  -0.0013633  -0.0016598  -0.0003785   0.0009134
   10   0.0018784  -0.0001721  -0.0002441   0.0028038   0.0010954  -0.0018443
   11  -0.0001819  -0.0005557  -0.0000372   0.0010941   0.0063905   0.0009552
   12   0.0001945  -0.0001527   0.0000801  -0.0015292   0.0006722  -0.0033964
   13   0.0001495  -0.0000121  -0.0001491   0.0003280  -0.0000563   0.0006365
   14  -0.0000630  -0.0004152   0.0001750   0.0000044   0.0000711   0.0000788
   15  -0.0001286   0.0002886  -0.0020928  -0.0011579   0.0000217  -0.0005850
   16  -0.0028268   0.0004742   0.0023818  -0.0018098  -0.0003280   0.0006073
   17   0.0006251   0.0044952   0.0000364  -0.0000051  -0.0007629  -0.0001717
   18  -0.0008876   0.0002167   0.0034397   0.0000841  -0.0003574  -0.0012181
   19  -0.0001695  -0.0000890   0.0010516   0.0007436  -0.0000180  -0.0003309
   20  -0.0000054   0.0000688   0.0000761  -0.0000887  -0.0003978   0.0000848
   21   0.0007033   0.0000827  -0.0014478  -0.0003201  -0.0000461   0.0004002
   22   0.0036964   0.0001259   0.0000445  -0.0004573   0.0002183  -0.0042351
   23  -0.0028902   0.0038491   0.0054444   0.0011193   0.0053934   0.0011904
   24   0.0245836   0.0031476  -0.0421046  -0.0033592   0.0011267  -0.0013261
   25   0.0008548  -0.0002039  -0.0006290  -0.0002607   0.0000086  -0.0008560
   26  -0.0004908  -0.0026571  -0.0003022   0.0000387   0.0002148  -0.0000070
   27   0.0011938  -0.0004390   0.0003541   0.0005618  -0.0000020   0.0006913
   28  -0.0403906   0.0024521  -0.0082103  -0.0316967   0.0025391  -0.0056163
   29   0.0024558  -0.0235256   0.0162354  -0.0014164   0.0025351   0.0012720
   30  -0.0081124   0.0171681  -0.1459671   0.0085725  -0.0009801   0.0150147
   31   0.0442766  -0.0061056   0.0117554  -0.0011486  -0.0000195  -0.0021232
   32  -0.0061056   0.0152382  -0.0268705  -0.0000356  -0.0019731  -0.0001345
   33   0.0117554  -0.0268705   0.2176192   0.0031058  -0.0006852  -0.0009130
   34  -0.0011486  -0.0000356   0.0031058   0.5736268   0.1069855  -0.1072697
   35  -0.0000195  -0.0019731  -0.0006852   0.1069855   0.4439666   0.2087033
   36  -0.0021232  -0.0001345  -0.0009130  -0.1072697   0.2087033   0.4320487
   37   0.0010187  -0.0003393  -0.0005158  -0.2045384  -0.0789559   0.0008528
   38   0.0005985   0.0002072  -0.0003204  -0.1253296  -0.1824858  -0.0457121
   39  -0.0000664  -0.0000426   0.0008608  -0.0354714  -0.0672322  -0.1068275
   40   0.0000326  -0.0000237   0.0001688   0.0062856  -0.0155866  -0.0148725
   41   0.0000274  -0.0000575   0.0001687   0.0046251  -0.0094947  -0.0134352
   42  -0.0000094   0.0000818  -0.0000191   0.0018270  -0.0041567  -0.0012629
   43  -0.0005465   0.0000632  -0.0000979  -0.0488178  -0.0494617  -0.0160715
   44   0.0004225  -0.0001186   0.0002637  -0.0094112   0.0251692   0.0229817
   45   0.0007638  -0.0001254  -0.0001517   0.0188396   0.0423718   0.0333216
   46  -0.0001342   0.0000617  -0.0001416  -0.0001479   0.0032294   0.0057056
   47  -0.0001264   0.0000670  -0.0000179  -0.0006965   0.0033548  -0.0009576
   48  -0.0000836   0.0000407   0.0000241   0.0019352  -0.0029943   0.0011823
   49  -0.0003282   0.0000188  -0.0002999  -0.0050480  -0.0149102  -0.0126642
   50  -0.0009679   0.0001723  -0.0001286  -0.0148658  -0.0440057  -0.0271947
   51  -0.0004043  -0.0000035   0.0000585  -0.0126990  -0.0272851  -0.0216576
   52  -0.0000060   0.0000109   0.0000094   0.0002166  -0.0000352  -0.0006857
   53  -0.0000444   0.0000295   0.0000342  -0.0001552  -0.0012441  -0.0000826
   54   0.0000270  -0.0000166   0.0000136  -0.0007726   0.0000565  -0.0006596
   55   0.0011335  -0.0000326   0.0002244   0.0098606   0.0595626   0.0506263
   56   0.0006126  -0.0001443   0.0004724   0.0271590   0.0212665  -0.0013941
   57  -0.0006653   0.0001146   0.0003945   0.0217458  -0.0192356  -0.0207855
   58  -0.0000367   0.0000530  -0.0001794  -0.0035628  -0.0015068   0.0038472
   59   0.0000893  -0.0000443   0.0000689  -0.0015084   0.0038921  -0.0019708
   60  -0.0000436   0.0000248   0.0000428   0.0041959  -0.0020131   0.0030815
   61  -0.0036863   0.0015821  -0.0014394  -0.1201748  -0.0137087   0.0153160
   62   0.0020867  -0.0010438  -0.0007802   0.0292106  -0.1904769  -0.1289689
   63  -0.0012698   0.0002194   0.0006134   0.0485358  -0.1045292  -0.1832384
   64  -0.0007069   0.0008389  -0.0001201   0.0068073   0.0050596   0.0022389
   65  -0.0002807   0.0002117   0.0006482  -0.0161900  -0.0105599  -0.0033720
   66  -0.0000506   0.0001186  -0.0000364  -0.0155706  -0.0143935  -0.0017481
           37          38          39          40          41          42
    1  -0.0316209  -0.0033506   0.0113905   0.0008803   0.0020718  -0.0000310
    2  -0.0187042   0.0040905   0.0106137   0.0003747  -0.0008539   0.0021894
    3   0.0006765   0.0029924   0.0084499  -0.0017803   0.0015672  -0.0019156
    4  -0.0004189  -0.0000689   0.0016945   0.0003535  -0.0004965   0.0005853
    5  -0.0018684  -0.0006832   0.0001167   0.0000135   0.0001978   0.0002795
    6  -0.0036355  -0.0008207  -0.0020673   0.0001413  -0.0001604   0.0002368
    7   0.0000740  -0.0001357   0.0002733  -0.0001644  -0.0001757   0.0002619
    8  -0.0002435   0.0005067   0.0007815  -0.0002370  -0.0005451   0.0003046
    9   0.0000188  -0.0000911   0.0002958  -0.0001218   0.0003360  -0.0002355
   10  -0.0008755   0.0004908  -0.0000399  -0.0003814  -0.0000221  -0.0003308
   11   0.0007028  -0.0000885  -0.0007723   0.0000393   0.0001353  -0.0000612
   12  -0.0002866  -0.0003342   0.0007211   0.0002676   0.0004051   0.0000659
   13   0.0000276   0.0000043  -0.0000364   0.0000009  -0.0000115  -0.0000001
   14   0.0000325  -0.0000416   0.0000122   0.0000058  -0.0000017   0.0000262
   15   0.0002606  -0.0000988  -0.0001564  -0.0001278  -0.0000302  -0.0000834
   16   0.0007174  -0.0001513   0.0001454   0.0000542  -0.0000131   0.0001525
   17  -0.0000431   0.0001525  -0.0000401  -0.0000375  -0.0000362  -0.0000202
   18  -0.0003115  -0.0003166  -0.0000366   0.0002684   0.0000897   0.0002367
   19  -0.0004072   0.0000595   0.0003728   0.0000912   0.0000747   0.0000129
   20  -0.0000545  -0.0000099   0.0000789  -0.0000046  -0.0000090  -0.0000063
   21   0.0002401  -0.0000485  -0.0002059  -0.0000587  -0.0000145  -0.0000304
   22  -0.0009801  -0.0000079   0.0002016   0.0000929   0.0001967   0.0000168
   23   0.0009364  -0.0002644  -0.0006751  -0.0000384  -0.0000661  -0.0000185
   24   0.0000497   0.0003975   0.0005019  -0.0002613   0.0000284  -0.0004007
   25  -0.0002070   0.0001008   0.0001562  -0.0000047   0.0000092  -0.0000289
   26   0.0001228   0.0000120  -0.0000464   0.0000222  -0.0000175  -0.0000161
   27   0.0001589  -0.0000802  -0.0000831   0.0000039  -0.0000146   0.0000214
   28   0.0011234   0.0024368   0.0016868  -0.0005211  -0.0000518  -0.0008519
   29  -0.0009991  -0.0001855   0.0007499   0.0000290   0.0002788  -0.0000354
   30   0.0041778   0.0000122  -0.0030381  -0.0002017  -0.0003455   0.0003290
   31   0.0010187   0.0005985  -0.0000664   0.0000326   0.0000274  -0.0000094
   32  -0.0003393   0.0002072  -0.0000426  -0.0000237  -0.0000575   0.0000818
   33  -0.0005158  -0.0003204   0.0008608   0.0001688   0.0001687  -0.0000191
   34  -0.2045384  -0.1253296  -0.0354714   0.0062856   0.0046251   0.0018270
   35  -0.0789559  -0.1824858  -0.0672322  -0.0155866  -0.0094947  -0.0041567
   36   0.0008528  -0.0457121  -0.1068275  -0.0148725  -0.0134352  -0.0012629
   37   0.5856671   0.0999041  -0.1458155  -0.0607942   0.0279439   0.0379463
   38   0.0999041   0.4936487   0.2703382   0.0272229  -0.1898422  -0.1472235
   39  -0.1458155   0.2703382   0.4405593   0.0367287  -0.1487197  -0.1815299
   40  -0.0607942   0.0272229   0.0367287   0.0616865  -0.0265011  -0.0425699
   41   0.0279439  -0.1898422  -0.1487197  -0.0265011   0.1953688   0.1617588
   42   0.0379463  -0.1472235  -0.1815299  -0.0425699   0.1617588   0.1867100
   43  -0.2583127   0.0279095   0.1262118  -0.0011847  -0.0021662   0.0000447
   44  -0.0166930  -0.0940893  -0.0204377   0.0196494   0.0016462  -0.0110579
   45   0.0858223  -0.0424376  -0.1441822   0.0191029   0.0002058  -0.0070795
   46  -0.0298935  -0.0304564  -0.0092736   0.0005897   0.0003363  -0.0011904
   47  -0.0120888  -0.0071416  -0.0034379   0.0011409  -0.0001423   0.0015092
   48   0.0067504   0.0057493   0.0057927  -0.0005515   0.0019152  -0.0007348
   49   0.0116016   0.0249967   0.0196524  -0.0039495  -0.0013891   0.0039939
   50   0.0569115   0.0202483  -0.0178262  -0.0018186   0.0031439  -0.0013168
   51   0.0482823  -0.0021084  -0.0181487   0.0034965  -0.0016708   0.0025976
   52   0.0020972  -0.0005768   0.0014025   0.0000192  -0.0000959   0.0000627
   53  -0.0010265  -0.0007582  -0.0053419   0.0009566   0.0002258  -0.0005579
   54   0.0009562  -0.0056092   0.0004234   0.0009506   0.0000064  -0.0002100
   55  -0.0572149  -0.0203545   0.0093129  -0.0010227  -0.0001659  -0.0002421
   56  -0.0207180  -0.0104897   0.0049787  -0.0002589  -0.0002828   0.0008616
   57   0.0088149   0.0050929  -0.0045191  -0.0002367   0.0008185  -0.0001637
   58  -0.0011406  -0.0003521  -0.0002605  -0.0000152   0.0002048  -0.0001601
   59  -0.0003072  -0.0002243   0.0008629   0.0001856  -0.0002993   0.0002664
   60  -0.0001423   0.0008084  -0.0002804  -0.0001833   0.0002780  -0.0003837
   61   0.0426084  -0.0032016  -0.0206684  -0.0024264  -0.0046173   0.0003272
   62  -0.0350427  -0.0330081  -0.0185737  -0.0042728   0.0010352  -0.0025599
   63  -0.0471004  -0.0350110   0.0033423   0.0006007  -0.0024056   0.0038144
   64   0.0014684   0.0002692   0.0023938   0.0003779   0.0002167   0.0001834
   65   0.0005309   0.0004482  -0.0053881  -0.0008607  -0.0003837  -0.0002474
   66   0.0027984  -0.0051852   0.0001281  -0.0007641  -0.0007816   0.0000375
           43          44          45          46          47          48
    1   0.0003421  -0.0046113  -0.0008280  -0.0001043   0.0002944   0.0003864
    2  -0.0033290   0.0009874  -0.0037317  -0.0010166  -0.0003563   0.0001724
    3  -0.0004459  -0.0031770   0.0042670  -0.0012282  -0.0007726   0.0000615
    4  -0.0001379   0.0013266  -0.0001142  -0.0002404  -0.0001823  -0.0001368
    5   0.0008163  -0.0000066  -0.0005007   0.0000754   0.0000539   0.0000231
    6  -0.0000879  -0.0005675   0.0000098   0.0000598   0.0000785   0.0000427
    7   0.0000599   0.0000395  -0.0000337   0.0000088  -0.0000168   0.0000056
    8  -0.0000413  -0.0000853  -0.0003346  -0.0000362  -0.0000460  -0.0000025
    9   0.0007502   0.0000211  -0.0001143  -0.0001416  -0.0001094  -0.0000406
   10   0.0007940  -0.0005062  -0.0003861  -0.0001759  -0.0001585   0.0000260
   11  -0.0002039  -0.0000779   0.0002868   0.0001005   0.0000162   0.0000679
   12   0.0007150   0.0006676   0.0002040  -0.0004996  -0.0004019  -0.0001192
   13  -0.0000249   0.0000216   0.0000119   0.0000067   0.0000040  -0.0000010
   14   0.0000001   0.0000614   0.0000524  -0.0000324  -0.0000208  -0.0000163
   15  -0.0004086  -0.0005210  -0.0002025   0.0003918   0.0003198   0.0001101
   16  -0.0006919  -0.0001586   0.0000487   0.0003644   0.0003119   0.0000314
   17   0.0000508  -0.0002172   0.0002713  -0.0000396   0.0000589  -0.0000846
   18  -0.0001641   0.0004210   0.0001965  -0.0000752  -0.0000453  -0.0000437
   19   0.0004423   0.0004507   0.0000550  -0.0003688  -0.0002942  -0.0000683
   20   0.0000153  -0.0000104  -0.0000974   0.0000061  -0.0000047   0.0000154
   21  -0.0001978  -0.0002737  -0.0000523   0.0002107   0.0001677   0.0000459
   22   0.0000663   0.0000732   0.0002003  -0.0001233  -0.0000957   0.0000071
   23   0.0000504   0.0003040   0.0000788   0.0001172   0.0000051   0.0000241
   24   0.0003382  -0.0005815   0.0000871  -0.0000705  -0.0000231   0.0000498
   25   0.0000377  -0.0000515   0.0000220  -0.0000447  -0.0000269   0.0000021
   26  -0.0000112   0.0000474  -0.0000208  -0.0000026  -0.0000149   0.0000016
   27  -0.0000263   0.0000292  -0.0000692   0.0000364   0.0000249  -0.0000020
   28   0.0001339  -0.0012086   0.0006489  -0.0000855  -0.0000279   0.0000659
   29   0.0001379  -0.0002570   0.0001881  -0.0001404  -0.0000507  -0.0000691
   30  -0.0006530   0.0004305   0.0002249   0.0007443   0.0003711  -0.0000744
   31  -0.0005465   0.0004225   0.0007638  -0.0001342  -0.0001264  -0.0000836
   32   0.0000632  -0.0001186  -0.0001254   0.0000617   0.0000670   0.0000407
   33  -0.0000979   0.0002637  -0.0001517  -0.0001416  -0.0000179   0.0000241
   34  -0.0488178  -0.0094112   0.0188396  -0.0001479  -0.0006965   0.0019352
   35  -0.0494617   0.0251692   0.0423718   0.0032294   0.0033548  -0.0029943
   36  -0.0160715   0.0229817   0.0333216   0.0057056  -0.0009576   0.0011823
   37  -0.2583127  -0.0166930   0.0858223  -0.0298935  -0.0120888   0.0067504
   38   0.0279095  -0.0940893  -0.0424376  -0.0304564  -0.0071416   0.0057493
   39   0.1262118  -0.0204377  -0.1441822  -0.0092736  -0.0034379   0.0057927
   40  -0.0011847   0.0196494   0.0191029   0.0005897   0.0011409  -0.0005515
   41  -0.0021662   0.0016462   0.0002058   0.0003363  -0.0001423   0.0019152
   42   0.0000447  -0.0110579  -0.0070795  -0.0011904   0.0015092  -0.0007348
   43   0.5041939   0.0433129  -0.1579888  -0.0931136  -0.0557581  -0.0121054
   44   0.0433129   0.3797731   0.2056735  -0.0556787  -0.0819319  -0.0229795
   45  -0.1579888   0.2056735   0.3847217  -0.0122388  -0.0233692  -0.0369121
   46  -0.0931136  -0.0556787  -0.0122388   0.1272987   0.0939184   0.0222665
   47  -0.0557581  -0.0819319  -0.0233692   0.0939184   0.1096570   0.0381606
   48  -0.0121054  -0.0229795  -0.0369121   0.0222665   0.0381606   0.0338689
   49  -0.1177264   0.0474125   0.0698227  -0.0057894  -0.0280831  -0.0196781
   50   0.0016520  -0.1850768  -0.1093736  -0.0092509  -0.0226421  -0.0192469
   51   0.0294723  -0.1328859  -0.1956907  -0.0029417  -0.0093093  -0.0026421
   52  -0.0023393  -0.0024478   0.0003895   0.0007623   0.0004967  -0.0012231
   53   0.0194526   0.0023153  -0.0102773   0.0011904  -0.0003075   0.0013219
   54   0.0198736   0.0008166  -0.0066696  -0.0006383   0.0016965  -0.0007744
   55   0.0452245  -0.0396489  -0.0545799   0.0024910   0.0041762   0.0049559
   56   0.0003374  -0.0351840  -0.0375626  -0.0007034   0.0014692  -0.0025511
   57  -0.0193893  -0.0174957   0.0016868   0.0006534  -0.0048764   0.0000386
   58  -0.0012762  -0.0038323   0.0008022  -0.0004638  -0.0011292  -0.0007238
   59  -0.0040649   0.0015318  -0.0026907  -0.0003084  -0.0007797  -0.0006264
   60   0.0004672  -0.0027363   0.0044121   0.0000254  -0.0002044  -0.0001011
   61  -0.0268982   0.0206792   0.0290296  -0.0008028  -0.0017214  -0.0015569
   62   0.0203554  -0.0146786  -0.0185419  -0.0014370  -0.0009505   0.0006770
   63   0.0291707  -0.0185423  -0.0371159  -0.0013571   0.0007824   0.0004762
   64  -0.0002281   0.0008549   0.0006135  -0.0000330   0.0000636  -0.0003044
   65   0.0008834  -0.0001008  -0.0000646   0.0000672  -0.0002931   0.0004014
   66   0.0005967  -0.0000436  -0.0008923  -0.0002976   0.0004139  -0.0002484
           49          50          51          52          53          54
    1  -0.0004555   0.0000290  -0.0005764  -0.0000745   0.0001370  -0.0000995
    2  -0.0001519  -0.0010605   0.0003324   0.0001936  -0.0002275   0.0003829
    3  -0.0003848  -0.0002294  -0.0010534  -0.0001461   0.0003678  -0.0002815
    4  -0.0004740  -0.0002337   0.0001961   0.0000522  -0.0000895   0.0001021
    5  -0.0001891   0.0004017   0.0003729   0.0000283   0.0000255   0.0000130
    6  -0.0003993  -0.0002073  -0.0000244  -0.0000294   0.0000186  -0.0000567
    7  -0.0000132   0.0000892   0.0000822  -0.0000012   0.0000078  -0.0000050
    8   0.0000374   0.0000732   0.0001105   0.0000066  -0.0000090  -0.0000254
    9  -0.0000133   0.0002771   0.0001820  -0.0000088   0.0000295   0.0000064
   10  -0.0000208   0.0003605   0.0003625  -0.0000541   0.0000559  -0.0000925
   11   0.0001488  -0.0001789  -0.0002558  -0.0000177  -0.0000200   0.0000377
   12  -0.0003246  -0.0000904  -0.0000225  -0.0000341   0.0000172   0.0000326
   13  -0.0000068  -0.0000060  -0.0000066   0.0000030  -0.0000040   0.0000029
   14  -0.0000275  -0.0000305  -0.0000202   0.0000007  -0.0000063   0.0000052
   15   0.0002999   0.0001508   0.0000051   0.0000141   0.0000218  -0.0000331
   16   0.0002366  -0.0000112  -0.0001928   0.0000479  -0.0000222   0.0000304
   17  -0.0000793   0.0000471  -0.0000752   0.0000005   0.0000148  -0.0000438
   18  -0.0001686  -0.0002639  -0.0001533   0.0000231  -0.0000367   0.0000638
   19  -0.0003028  -0.0000667   0.0000514  -0.0000241   0.0000049   0.0000052
   20   0.0000227   0.0000349   0.0000396  -0.0000005   0.0000005   0.0000013
   21   0.0001685   0.0000835  -0.0000194   0.0000133   0.0000016  -0.0000053
   22  -0.0001963  -0.0001678  -0.0000478   0.0000145  -0.0000070   0.0000413
   23  -0.0000158  -0.0000464   0.0000651  -0.0000056   0.0000032   0.0000004
   24   0.0000672   0.0002388   0.0001873  -0.0000400   0.0000583  -0.0000707
   25  -0.0000365   0.0000124   0.0000028  -0.0000022   0.0000049  -0.0000022
   26  -0.0000252  -0.0000422  -0.0000167   0.0000038  -0.0000082   0.0000055
   27   0.0000511   0.0000137   0.0000096   0.0000013  -0.0000022  -0.0000000
   28   0.0004755   0.0004889   0.0000924  -0.0000388   0.0001116  -0.0001290
   29   0.0003327   0.0005010   0.0001672  -0.0000179   0.0000257  -0.0000131
   30   0.0007053  -0.0002964  -0.0004094   0.0000318  -0.0001311   0.0000431
   31  -0.0003282  -0.0009679  -0.0004043  -0.0000060  -0.0000444   0.0000270
   32   0.0000188   0.0001723  -0.0000035   0.0000109   0.0000295  -0.0000166
   33  -0.0002999  -0.0001286   0.0000585   0.0000094   0.0000342   0.0000136
   34  -0.0050480  -0.0148658  -0.0126990   0.0002166  -0.0001552  -0.0007726
   35  -0.0149102  -0.0440057  -0.0272851  -0.0000352  -0.0012441   0.0000565
   36  -0.0126642  -0.0271947  -0.0216576  -0.0006857  -0.0000826  -0.0006596
   37   0.0116016   0.0569115   0.0482823   0.0020972  -0.0010265   0.0009562
   38   0.0249967   0.0202483  -0.0021084  -0.0005768  -0.0007582  -0.0056092
   39   0.0196524  -0.0178262  -0.0181487   0.0014025  -0.0053419   0.0004234
   40  -0.0039495  -0.0018186   0.0034965   0.0000192   0.0009566   0.0009506
   41  -0.0013891   0.0031439  -0.0016708  -0.0000959   0.0002258   0.0000064
   42   0.0039939  -0.0013168   0.0025976   0.0000627  -0.0005579  -0.0002100
   43  -0.1177264   0.0016520   0.0294723  -0.0023393   0.0194526   0.0198736
   44   0.0474125  -0.1850768  -0.1328859  -0.0024478   0.0023153   0.0008166
   45   0.0698227  -0.1093736  -0.1956907   0.0003895  -0.0102773  -0.0066696
   46  -0.0057894  -0.0092509  -0.0029417   0.0007623   0.0011904  -0.0006383
   47  -0.0280831  -0.0226421  -0.0093093   0.0004967  -0.0003075   0.0016965
   48  -0.0196781  -0.0192469  -0.0026421  -0.0012231   0.0013219  -0.0007744
   49   0.6645452   0.1143177  -0.1713830  -0.2752841   0.0008728   0.1237424
   50   0.1143177   0.4486607   0.2251686   0.0029516  -0.0488148  -0.0131196
   51  -0.1713830   0.2251686   0.4166425   0.1253457  -0.0123158  -0.1104532
   52  -0.2752841   0.0029516   0.1253457   0.2891953   0.0005560  -0.1350004
   53   0.0008728  -0.0488148  -0.0123158   0.0005560   0.0446736   0.0177162
   54   0.1237424  -0.0131196  -0.1104532  -0.1350004   0.0177162   0.1092555
   55  -0.2260292  -0.0872773   0.0054545  -0.0139605  -0.0183376  -0.0077973
   56  -0.1345356  -0.1905280  -0.0456100   0.0023432   0.0047903  -0.0000952
   57  -0.0359910  -0.0695476  -0.1050491   0.0109729   0.0106189   0.0072515
   58   0.0071355  -0.0168625  -0.0166004   0.0002516   0.0014588  -0.0009072
   59   0.0050689  -0.0101119  -0.0144972   0.0009868  -0.0009871   0.0021875
   60   0.0023660  -0.0040116  -0.0010931  -0.0013619   0.0020368  -0.0016580
   61  -0.0457325  -0.0451734  -0.0126440  -0.0001856  -0.0042284   0.0000958
   62  -0.0132594   0.0256561   0.0224920  -0.0045334   0.0001515  -0.0039124
   63   0.0160847   0.0397868   0.0344939  -0.0002828  -0.0039551   0.0035412
   64  -0.0025998  -0.0001106   0.0046558  -0.0006892  -0.0008944  -0.0003836
   65  -0.0005644   0.0035965  -0.0026944   0.0001518   0.0001269  -0.0000904
   66   0.0043486  -0.0028711   0.0022440   0.0005459   0.0004578   0.0002409
           55          56          57          58          59          60
    1   0.0043566  -0.0012369   0.0009188   0.0002452  -0.0000354  -0.0003138
    2  -0.0010833  -0.0006386  -0.0054617   0.0008570   0.0001088  -0.0004778
    3   0.0006175  -0.0053773   0.0013466   0.0007015   0.0000010  -0.0001753
    4  -0.0003683   0.0013404  -0.0003333  -0.0002998   0.0000615   0.0001387
    5   0.0001614  -0.0001035   0.0001469   0.0000191  -0.0000361  -0.0000176
    6   0.0011034  -0.0003837   0.0000170   0.0001053  -0.0000314   0.0000174
    7  -0.0001739  -0.0000760  -0.0000174  -0.0000025   0.0000235  -0.0000348
    8  -0.0001569  -0.0002507  -0.0001651   0.0000386  -0.0000051  -0.0000212
    9  -0.0003063  -0.0001068   0.0000390   0.0000030   0.0000023   0.0000078
   10  -0.0002418  -0.0003564   0.0002651  -0.0000398   0.0000231   0.0000133
   11   0.0002534   0.0004809   0.0002219  -0.0000850   0.0000094  -0.0000069
   12   0.0001795  -0.0002163   0.0001632  -0.0000274   0.0000080   0.0000518
   13  -0.0000036   0.0000720  -0.0000099  -0.0000120   0.0000015   0.0000067
   14   0.0000123   0.0000147  -0.0000206  -0.0000044   0.0000005   0.0000142
   15  -0.0000922  -0.0001351   0.0000993   0.0000626  -0.0000067  -0.0000664
   16  -0.0000087   0.0000656  -0.0000043   0.0000585  -0.0000231  -0.0000620
   17   0.0000987  -0.0001092   0.0000349   0.0000011   0.0000031   0.0000121
   18   0.0003159   0.0002156  -0.0001977   0.0000014   0.0000247  -0.0000183
   19   0.0001200  -0.0000458   0.0000887  -0.0000697   0.0000249   0.0000574
   20  -0.0000541  -0.0000070  -0.0000077   0.0000062  -0.0000062   0.0000023
   21  -0.0000978   0.0000105  -0.0000129   0.0000345  -0.0000106  -0.0000334
   22   0.0002340   0.0002401  -0.0000464  -0.0000362   0.0000343   0.0000002
   23  -0.0000650  -0.0000931   0.0001287  -0.0000217  -0.0000128   0.0000129
   24  -0.0003641  -0.0002048   0.0002906  -0.0000576   0.0000060   0.0000504
   25   0.0000081  -0.0000051   0.0000739  -0.0000182   0.0000049   0.0000090
   26   0.0000608   0.0000230  -0.0000263   0.0000019   0.0000080  -0.0000095
   27  -0.0000452   0.0000066  -0.0000314   0.0000132  -0.0000093  -0.0000023
   28  -0.0009547  -0.0009728   0.0006085   0.0000787  -0.0001024   0.0000708
   29  -0.0009303   0.0000410   0.0004321  -0.0000678  -0.0000381   0.0000753
   30  -0.0001137   0.0000048  -0.0013698   0.0003612  -0.0001404  -0.0001436
   31   0.0011335   0.0006126  -0.0006653  -0.0000367   0.0000893  -0.0000436
   32  -0.0000326  -0.0001443   0.0001146   0.0000530  -0.0000443   0.0000248
   33   0.0002244   0.0004724   0.0003945  -0.0001794   0.0000689   0.0000428
   34   0.0098606   0.0271590   0.0217458  -0.0035628  -0.0015084   0.0041959
   35   0.0595626   0.0212665  -0.0192356  -0.0015068   0.0038921  -0.0020131
   36   0.0506263  -0.0013941  -0.0207855   0.0038472  -0.0019708   0.0030815
   37  -0.0572149  -0.0207180   0.0088149  -0.0011406  -0.0003072  -0.0001423
   38  -0.0203545  -0.0104897   0.0050929  -0.0003521  -0.0002243   0.0008084
   39   0.0093129   0.0049787  -0.0045191  -0.0002605   0.0008629  -0.0002804
   40  -0.0010227  -0.0002589  -0.0002367  -0.0000152   0.0001856  -0.0001833
   41  -0.0001659  -0.0002828   0.0008185   0.0002048  -0.0002993   0.0002780
   42  -0.0002421   0.0008616  -0.0001637  -0.0001601   0.0002664  -0.0003837
   43   0.0452245   0.0003374  -0.0193893  -0.0012762  -0.0040649   0.0004672
   44  -0.0396489  -0.0351840  -0.0174957  -0.0038323   0.0015318  -0.0027363
   45  -0.0545799  -0.0375626   0.0016868   0.0008022  -0.0026907   0.0044121
   46   0.0024910  -0.0007034   0.0006534  -0.0004638  -0.0003084   0.0000254
   47   0.0041762   0.0014692  -0.0048764  -0.0011292  -0.0007797  -0.0002044
   48   0.0049559  -0.0025511   0.0000386  -0.0007238  -0.0006264  -0.0001011
   49  -0.2260292  -0.1345356  -0.0359910   0.0071355   0.0050689   0.0023660
   50  -0.0872773  -0.1905280  -0.0695476  -0.0168625  -0.0101119  -0.0040116
   51   0.0054545  -0.0456100  -0.1050491  -0.0166004  -0.0144972  -0.0010931
   52  -0.0139605   0.0023432   0.0109729   0.0002516   0.0009868  -0.0013619
   53  -0.0183376   0.0047903   0.0106189   0.0014588  -0.0009871   0.0020368
   54  -0.0077973  -0.0000952   0.0072515  -0.0009072   0.0021875  -0.0016580
   55   0.5968687   0.1040216  -0.1403353  -0.0633448   0.0278926   0.0384053
   56   0.1040216   0.4954175   0.2643347   0.0280752  -0.1863630  -0.1449723
   57  -0.1403353   0.2643347   0.4378163   0.0381755  -0.1451574  -0.1831220
   58  -0.0633448   0.0280752   0.0381755   0.0624736  -0.0279560  -0.0432295
   59   0.0278926  -0.1863630  -0.1451574  -0.0279560   0.1914365   0.1595814
   60   0.0384053  -0.1449723  -0.1831220  -0.0432295   0.1595814   0.1869352
   61  -0.2823012   0.0138119   0.1224309  -0.0002507  -0.0013571   0.0006708
   62  -0.0308006  -0.1037493  -0.0196726   0.0202997   0.0030426  -0.0105807
   63   0.0813026  -0.0430822  -0.1409343   0.0196338   0.0001547  -0.0059574
   64  -0.0146736  -0.0191686  -0.0077170   0.0003260   0.0012660  -0.0010554
   65   0.0026677   0.0044405  -0.0002788   0.0008025  -0.0011247   0.0022050
   66   0.0114754   0.0108084   0.0070355  -0.0015957   0.0019771  -0.0015643
           61          62          63          64          65          66
    1  -0.0054604   0.0037613   0.0147995  -0.0000945   0.0004622  -0.0024055
    2   0.0197300   0.0043458  -0.0108185   0.0010658  -0.0009334   0.0018985
    3   0.0233518  -0.0018523  -0.0138395  -0.0006821   0.0024975  -0.0007565
    4  -0.0031245  -0.0015024   0.0008111   0.0002717  -0.0000719   0.0004329
    5   0.0003841   0.0001678  -0.0002002  -0.0000643   0.0001809   0.0000222
    6  -0.0006912   0.0023452   0.0026792  -0.0001988  -0.0000948  -0.0005954
    7   0.0003994  -0.0002364  -0.0002020   0.0000014  -0.0000172   0.0000041
    8   0.0005742  -0.0000201  -0.0005385   0.0000104  -0.0000197  -0.0000207
    9   0.0003293  -0.0002889  -0.0004103  -0.0000188   0.0000776   0.0000193
   10  -0.0001768  -0.0000767   0.0002824   0.0000484  -0.0001236  -0.0002953
   11  -0.0011505  -0.0001838   0.0010284   0.0000046  -0.0000281  -0.0000467
   12   0.0000276  -0.0000903  -0.0002553  -0.0000015   0.0000066  -0.0001566
   13  -0.0001449  -0.0000439   0.0000399   0.0000002   0.0000152   0.0000244
   14  -0.0000731   0.0000061   0.0000006   0.0000066  -0.0000250   0.0000161
   15   0.0005568   0.0001602  -0.0001265  -0.0000980   0.0001501  -0.0000011
   16   0.0004932  -0.0001056  -0.0003098  -0.0000879   0.0001441   0.0002010
   17   0.0000493  -0.0000180  -0.0001287  -0.0000499   0.0000131  -0.0000681
   18   0.0001080  -0.0000470   0.0007846  -0.0000349   0.0000318   0.0001521
   19  -0.0005398  -0.0001453   0.0000982   0.0000388  -0.0000420  -0.0000817
   20   0.0000520   0.0000098  -0.0001221   0.0000156  -0.0000064   0.0000164
   21   0.0002869   0.0000567  -0.0001123  -0.0000235   0.0000442   0.0000357
   22  -0.0000435  -0.0003087   0.0008245  -0.0000456   0.0001776   0.0001500
   23  -0.0005828  -0.0000630   0.0004851  -0.0000871  -0.0000090  -0.0000422
   24  -0.0000781  -0.0002274  -0.0008610   0.0000341   0.0001867  -0.0003164
   25  -0.0000594  -0.0000858   0.0000357  -0.0000005   0.0000541  -0.0000144
   26  -0.0000053   0.0000107   0.0001400   0.0000193  -0.0000065  -0.0000141
   27   0.0000597   0.0000643   0.0000073  -0.0000024  -0.0000458   0.0000018
   28   0.0011546  -0.0009788  -0.0041655  -0.0000628   0.0004844  -0.0000130
   29   0.0006602  -0.0003590  -0.0014239   0.0001575  -0.0000358  -0.0000680
   30   0.0017377   0.0020885  -0.0016548   0.0002987  -0.0017294   0.0007138
   31  -0.0036863   0.0020867  -0.0012698  -0.0007069  -0.0002807  -0.0000506
   32   0.0015821  -0.0010438   0.0002194   0.0008389   0.0002117   0.0001186
   33  -0.0014394  -0.0007802   0.0006134  -0.0001201   0.0006482  -0.0000364
   34  -0.1201748   0.0292106   0.0485358   0.0068073  -0.0161900  -0.0155706
   35  -0.0137087  -0.1904769  -0.1045292   0.0050596  -0.0105599  -0.0143935
   36   0.0153160  -0.1289689  -0.1832384   0.0022389  -0.0033720  -0.0017481
   37   0.0426084  -0.0350427  -0.0471004   0.0014684   0.0005309   0.0027984
   38  -0.0032016  -0.0330081  -0.0350110   0.0002692   0.0004482  -0.0051852
   39  -0.0206684  -0.0185737   0.0033423   0.0023938  -0.0053881   0.0001281
   40  -0.0024264  -0.0042728   0.0006007   0.0003779  -0.0008607  -0.0007641
   41  -0.0046173   0.0010352  -0.0024056   0.0002167  -0.0003837  -0.0007816
   42   0.0003272  -0.0025599   0.0038144   0.0001834  -0.0002474   0.0000375
   43  -0.0268982   0.0203554   0.0291707  -0.0002281   0.0008834   0.0005967
   44   0.0206792  -0.0146786  -0.0185423   0.0008549  -0.0001008  -0.0000436
   45   0.0290296  -0.0185419  -0.0371159   0.0006135  -0.0000646  -0.0008923
   46  -0.0008028  -0.0014370  -0.0013571  -0.0000330   0.0000672  -0.0002976
   47  -0.0017214  -0.0009505   0.0007824   0.0000636  -0.0002931   0.0004139
   48  -0.0015569   0.0006770   0.0004762  -0.0003044   0.0004014  -0.0002484
   49  -0.0457325  -0.0132594   0.0160847  -0.0025998  -0.0005644   0.0043486
   50  -0.0451734   0.0256561   0.0397868  -0.0001106   0.0035965  -0.0028711
   51  -0.0126440   0.0224920   0.0344939   0.0046558  -0.0026944   0.0022440
   52  -0.0001856  -0.0045334  -0.0002828  -0.0006892   0.0001518   0.0005459
   53  -0.0042284   0.0001515  -0.0039551  -0.0008944   0.0001269   0.0004578
   54   0.0000958  -0.0039124   0.0035412  -0.0003836  -0.0000904   0.0002409
   55  -0.2823012  -0.0308006   0.0813026  -0.0146736   0.0026677   0.0114754
   56   0.0138119  -0.1037493  -0.0430822  -0.0191686   0.0044405   0.0108084
   57   0.1224309  -0.0196726  -0.1409343  -0.0077170  -0.0002788   0.0070355
   58  -0.0002507   0.0202997   0.0196338   0.0003260   0.0008025  -0.0015957
   59  -0.0013571   0.0030426   0.0001547   0.0012660  -0.0011247   0.0019771
   60   0.0006708  -0.0105807  -0.0059574  -0.0010554   0.0022050  -0.0015643
   61   0.6443183   0.1565288  -0.1183058  -0.1969662  -0.1382301  -0.0389405
   62   0.1565288   0.4855783   0.2299496  -0.1394134  -0.1754537  -0.0517373
   63  -0.1183058   0.2299496   0.3963868  -0.0392290  -0.0517866  -0.0616259
   64  -0.1969662  -0.1394134  -0.0392290   0.2068478   0.1499394   0.0394515
   65  -0.1382301  -0.1754537  -0.0517866   0.1499394   0.1799618   0.0595431
   66  -0.0389405  -0.0517373  -0.0616259   0.0394515   0.0595431   0.0573332
 **********************************************************************
 **                                                                  **
 **                       VIBRATIONAL ANALYSIS                       **
 **                       --------------------                       **
 **                                                                  **
 **        VIBRATIONAL FREQUENCIES (CM**-1) AND NORMAL MODES         **
 **     FORCE CONSTANTS (mDYN/ANGSTROM) AND REDUCED MASSES (AMU)     **
 **                  INFRARED INTENSITIES (KM/MOL)                   **
 **                                                                  **
 **********************************************************************


 Mode:                 1                      2                      3
 Frequency:        27.14                  44.76                  72.13
 Force Cnst:      0.0049                 0.0182                 0.0206
 Red. Mass:      11.3275                15.4500                 6.7104
 IR Active:          YES                    YES                    YES
 IR Intens:        0.266                  0.075                  0.207
 Raman Active:       YES                    YES                    YES
               X      Y      Z        X      Y      Z        X      Y      Z
 C         -0.029  0.016 -0.075    0.001 -0.208 -0.042    0.062 -0.077  0.113
 C          0.013  0.086 -0.067    0.009 -0.242 -0.045    0.001 -0.055  0.117
 H          0.032  0.151 -0.087    0.005 -0.341 -0.063   -0.023 -0.057  0.164
 C          0.038  0.074 -0.031    0.027 -0.111 -0.023   -0.036 -0.018  0.067
 Cl         0.105  0.194 -0.024    0.036 -0.194 -0.032   -0.133  0.050  0.083
 C          0.010 -0.026 -0.001    0.037  0.098  0.006   -0.008 -0.021  0.011
 Cl         0.037 -0.058  0.044    0.071  0.437  0.052   -0.056  0.014 -0.068
 C         -0.036 -0.105 -0.007    0.024  0.059  0.003    0.053 -0.044  0.008
 H         -0.058 -0.181  0.015    0.031  0.178  0.021    0.077 -0.037 -0.036
 C         -0.059 -0.080 -0.043    0.005 -0.114 -0.024    0.085 -0.062  0.063
 Cl        -0.147 -0.165 -0.049   -0.010 -0.194 -0.033    0.153 -0.037  0.060
 C         -0.038  0.056 -0.087    0.005 -0.147 -0.036    0.054 -0.062  0.099
 C          0.008 -0.038  0.052   -0.062 -0.098  0.037    0.085 -0.098  0.107
 H          0.038 -0.129  0.151   -0.125 -0.162  0.089    0.164 -0.185  0.214
 C          0.018 -0.012  0.072   -0.056  0.050  0.040    0.002  0.009 -0.058
 Cl         0.086 -0.152  0.280   -0.164  0.135  0.132    0.036 -0.020 -0.078
 C         -0.017  0.118 -0.064    0.020  0.143 -0.031   -0.111  0.156 -0.230
 H         -0.010  0.139 -0.051    0.022  0.254 -0.033   -0.184  0.257 -0.370
 C         -0.062  0.215 -0.210    0.090  0.089 -0.101   -0.127  0.168 -0.211
 H         -0.091  0.313 -0.315    0.150  0.161 -0.159   -0.213  0.274 -0.339
 C         -0.068  0.181 -0.219    0.080 -0.055 -0.106   -0.039  0.057 -0.043
 H         -0.093  0.246 -0.328    0.134 -0.091 -0.170   -0.058  0.080 -0.049
 TransDip  -0.005  0.008 -0.013    0.005  0.000 -0.007   -0.007  0.009 -0.010

 Mode:                 4                      5                      6
 Frequency:        88.03                 160.79                 177.84
 Force Cnst:      0.0693                 0.1732                 0.1523
 Red. Mass:      15.1766                11.3692                 8.1714
 IR Active:          YES                    YES                    YES
 IR Intens:        0.186                  0.180                  0.165
 Raman Active:       YES                    YES                    YES
               X      Y      Z        X      Y      Z        X      Y      Z
 C         -0.009 -0.277 -0.049    0.002  0.081  0.017   -0.035  0.033  0.014
 C          0.009 -0.269 -0.051    0.032  0.171  0.016    0.001  0.027  0.001
 H          0.010 -0.308 -0.065    0.029  0.085 -0.001    0.014  0.100 -0.005
 C          0.031 -0.091 -0.027    0.042  0.219  0.014   -0.004 -0.042 -0.015
 Cl         0.091  0.310  0.009    0.067 -0.055 -0.016    0.029 -0.007 -0.015
 C          0.027 -0.097 -0.020    0.052  0.302  0.011   -0.009 -0.108 -0.025
 Cl         0.041 -0.073  0.002    0.035 -0.174 -0.013    0.045  0.057  0.061
 C          0.014 -0.079 -0.020    0.050  0.445  0.017   -0.039 -0.177 -0.042
 H          0.017  0.007 -0.002    0.052  0.501  0.028   -0.048 -0.231 -0.039
 C          0.010 -0.087 -0.027    0.039  0.241  0.008   -0.019 -0.078 -0.016
 Cl         0.081  0.320  0.022    0.174 -0.127 -0.052    0.231  0.012 -0.022
 C         -0.014 -0.261 -0.046   -0.039 -0.094  0.006   -0.091  0.108 -0.043
 C         -0.083 -0.213  0.014   -0.049 -0.114  0.011   -0.183  0.252 -0.224
 H         -0.153 -0.259  0.043   -0.045 -0.132  0.029   -0.215  0.329 -0.308
 C         -0.078 -0.077  0.026   -0.080 -0.069 -0.016   -0.157  0.151 -0.161
 Cl        -0.235  0.057  0.106   -0.197 -0.007  0.099   -0.005 -0.113  0.112
 C          0.010 -0.012 -0.014   -0.098 -0.019 -0.071   -0.152  0.077 -0.086
 H          0.015  0.085 -0.009   -0.123  0.024 -0.120   -0.142  0.033 -0.065
 C          0.078 -0.072 -0.072   -0.092 -0.042 -0.050   -0.100 -0.029  0.056
 H          0.145 -0.018 -0.110   -0.103 -0.014 -0.081   -0.066 -0.123  0.158
 C          0.058 -0.193 -0.095   -0.069 -0.091 -0.003   -0.051 -0.058  0.135
 H          0.105 -0.225 -0.153   -0.070 -0.091  0.004    0.011 -0.191  0.335
 TransDip   0.006 -0.010 -0.007   -0.005  0.010 -0.007   -0.010 -0.005  0.006

 Mode:                 7                      8                      9
 Frequency:       195.40                 198.19                 228.65
 Force Cnst:      0.3409                 0.1877                 0.2776
 Red. Mass:      15.1552                 8.1091                 9.0125
 IR Active:          YES                    YES                    YES
 IR Intens:        0.049                  0.192                  0.149
 Raman Active:       YES                    YES                    YES
               X      Y      Z        X      Y      Z        X      Y      Z
 C         -0.026  0.071  0.053   -0.038  0.070 -0.020    0.099  0.095  0.028
 C         -0.026  0.108  0.030   -0.014  0.102 -0.026    0.152  0.333  0.071
 H         -0.017  0.184  0.031   -0.008  0.163 -0.024    0.175  0.483  0.068
 C         -0.009  0.004  0.047   -0.019  0.023 -0.057    0.134  0.183  0.063
 Cl         0.427 -0.061  0.017   -0.084 -0.010 -0.068   -0.127 -0.079  0.069
 C         -0.024 -0.101  0.015   -0.024 -0.073 -0.056    0.139 -0.050  0.004
 Cl        -0.203  0.100 -0.274    0.126  0.019  0.186    0.097  0.049 -0.131
 C          0.002 -0.196 -0.005   -0.063 -0.153 -0.075    0.104 -0.236  0.010
 H         -0.009 -0.277 -0.006   -0.072 -0.225 -0.079    0.083 -0.385  0.015
 C         -0.008 -0.076  0.007   -0.034 -0.056 -0.054    0.084 -0.111  0.018
 Cl         0.076  0.016  0.019    0.168  0.009 -0.076   -0.101  0.068  0.069
 C         -0.049  0.062  0.103   -0.045  0.063  0.010    0.025 -0.011 -0.062
 C          0.014 -0.053  0.195    0.049 -0.102  0.172    0.036 -0.043 -0.119
 H          0.067 -0.079  0.233    0.094 -0.137  0.217    0.064 -0.013 -0.145
 C         -0.026 -0.085  0.141    0.041 -0.137  0.168    0.027 -0.081 -0.097
 Cl        -0.080  0.017 -0.044   -0.070  0.052 -0.078   -0.151  0.015  0.097
 C         -0.099 -0.083  0.121    0.016 -0.150  0.174    0.033 -0.108 -0.073
 H         -0.109 -0.119  0.102    0.041 -0.219  0.224    0.038 -0.159 -0.062
 C         -0.172  0.018  0.057   -0.094  0.028  0.000   -0.016 -0.076 -0.062
 H         -0.234  0.048  0.012   -0.147  0.075 -0.059   -0.043 -0.096 -0.050
 C         -0.173  0.119  0.029   -0.152  0.181 -0.130   -0.021 -0.031 -0.064
 H         -0.264  0.238 -0.031   -0.264  0.360 -0.302   -0.040 -0.016 -0.050
 TransDip  -0.004  0.002 -0.006   -0.014  0.001  0.000    0.011 -0.005 -0.001

 Mode:                10                     11                     12
 Frequency:       244.45                 262.15                 320.89
 Force Cnst:      0.1921                 0.3961                 0.4559
 Red. Mass:       5.4549                 9.7838                 7.5154
 IR Active:          YES                    YES                    YES
 IR Intens:        0.024                  0.578                  0.099
 Raman Active:       YES                    YES                    YES
               X      Y      Z        X      Y      Z        X      Y      Z
 C         -0.018  0.025 -0.015    0.007  0.019  0.026   -0.067 -0.206 -0.032
 C         -0.051  0.189 -0.014    0.083 -0.185 -0.000    0.012  0.091  0.008
 H         -0.059  0.253  0.016    0.113 -0.257 -0.078    0.041  0.119 -0.041
 C         -0.051  0.133 -0.044    0.113 -0.166 -0.010    0.055  0.255  0.073
 Cl         0.040 -0.039 -0.090   -0.049  0.048  0.017   -0.012 -0.057  0.088
 C         -0.061  0.005 -0.043    0.184 -0.052 -0.088    0.065  0.190  0.031
 Cl         0.007  0.006  0.085    0.252 -0.004 -0.141    0.043 -0.030 -0.050
 C         -0.047 -0.101 -0.062    0.113  0.058 -0.059   -0.004 -0.021  0.007
 H         -0.045 -0.173 -0.088    0.084  0.107  0.014   -0.033 -0.040  0.059
 C         -0.024 -0.057 -0.057    0.067  0.078 -0.075   -0.053 -0.207 -0.049
 Cl        -0.051  0.055 -0.062   -0.125 -0.009 -0.103    0.019  0.048 -0.038
 C          0.065 -0.111  0.137   -0.018  0.065  0.155   -0.087 -0.120 -0.044
 C          0.081 -0.129  0.164   -0.037  0.054  0.203   -0.229  0.032  0.055
 H          0.104 -0.170  0.211   -0.021  0.029  0.231   -0.405  0.005  0.043
 C          0.008  0.006  0.020   -0.103  0.039  0.110   -0.166  0.110  0.158
 Cl         0.025  0.000  0.004   -0.017 -0.033 -0.022    0.077 -0.081 -0.108
 C         -0.081  0.155 -0.151   -0.222  0.056  0.060   -0.025  0.126  0.201
 H         -0.187  0.339 -0.358   -0.272  0.090 -0.034    0.052  0.207  0.345
 C          0.015 -0.010  0.034   -0.195  0.010  0.136    0.095  0.098  0.001
 H          0.003  0.021 -0.000   -0.219  0.009  0.133    0.243  0.166 -0.030
 C          0.103 -0.173  0.211   -0.128  0.017  0.217    0.033 -0.029 -0.108
 H          0.152 -0.259  0.308   -0.174  0.030  0.327    0.103 -0.070 -0.210
 TransDip  -0.003  0.004  0.002   -0.009  0.004  0.022   -0.002  0.009  0.004

 Mode:                13                     14                     15
 Frequency:       333.48                 397.64                 421.44
 Force Cnst:      1.5742                 0.7250                 0.9116
 Red. Mass:      24.0250                 7.7829                 8.7118
 IR Active:          YES                    YES                    YES
 IR Intens:        0.084                  2.826                  4.828
 Raman Active:       YES                    YES                    YES
               X      Y      Z        X      Y      Z        X      Y      Z
 C          0.093 -0.113  0.069    0.007 -0.176  0.026   -0.110  0.066 -0.057
 C          0.132 -0.015 -0.014   -0.029 -0.178  0.018    0.007  0.175 -0.049
 H          0.056 -0.026  0.118   -0.055 -0.329  0.027    0.060  0.333 -0.108
 C          0.034  0.114 -0.253   -0.015  0.209  0.019    0.029 -0.137 -0.008
 Cl        -0.028  0.038 -0.529    0.013 -0.021 -0.017   -0.014  0.009  0.037
 C         -0.009  0.118 -0.087    0.004  0.294  0.005    0.016 -0.227 -0.000
 Cl         0.076 -0.018 -0.071   -0.002 -0.039  0.013    0.060  0.027 -0.063
 C         -0.019  0.029  0.002    0.013 -0.056 -0.037   -0.097  0.073  0.046
 H          0.064  0.055 -0.142    0.016 -0.146 -0.069   -0.127  0.201  0.140
 C          0.064 -0.122  0.230    0.014 -0.229 -0.037   -0.127  0.123  0.028
 Cl        -0.008 -0.051  0.533   -0.017  0.030 -0.039    0.046 -0.024  0.072
 C         -0.016 -0.009  0.016    0.012 -0.010  0.051   -0.143 -0.156 -0.151
 C         -0.100  0.059  0.069    0.066  0.029 -0.102   -0.082 -0.198 -0.028
 H         -0.169  0.036  0.076    0.084  0.063 -0.130   -0.228 -0.294  0.038
 C         -0.102  0.058  0.091    0.099 -0.001 -0.092    0.004  0.029  0.058
 Cl         0.002 -0.045 -0.040    0.134  0.180  0.094    0.213  0.176  0.042
 C         -0.089  0.037  0.122   -0.078 -0.166 -0.024   -0.124  0.026  0.005
 H         -0.060  0.047  0.177   -0.108 -0.392 -0.073   -0.177  0.023 -0.095
 C         -0.047  0.034  0.039   -0.228 -0.069 -0.001   -0.069 -0.095  0.022
 H          0.006  0.056  0.031   -0.303 -0.078 -0.011    0.089 -0.073  0.036
 C         -0.049  0.015  0.006   -0.184 -0.011  0.039   -0.150 -0.220 -0.108
 H         -0.058  0.023  0.014   -0.261  0.045  0.116   -0.104 -0.252 -0.166
 TransDip  -0.008  0.004  0.003   -0.031 -0.044  0.003   -0.064 -0.021 -0.020

 Mode:                16                     17                     18
 Frequency:       440.58                 465.42                 475.28
 Force Cnst:      0.3934                 0.5984                 0.7324
 Red. Mass:       3.4401                 4.6884                 5.5029
 IR Active:          YES                    YES                    YES
 IR Intens:        2.847                  7.441                  5.023
 Raman Active:       YES                    YES                    YES
               X      Y      Z        X      Y      Z        X      Y      Z
 C         -0.055  0.061 -0.050   -0.110  0.111 -0.011    0.098  0.136 -0.025
 C         -0.005 -0.112 -0.064   -0.113 -0.110 -0.037    0.151 -0.118 -0.043
 H          0.004 -0.294 -0.129   -0.116 -0.340 -0.094    0.142 -0.428 -0.106
 C          0.038  0.084  0.008   -0.060  0.094  0.011    0.158  0.101  0.007
 Cl        -0.012 -0.007  0.026    0.016 -0.011  0.051   -0.039  0.002 -0.061
 C          0.027  0.110  0.032   -0.028  0.084 -0.038    0.084  0.018  0.105
 Cl         0.016 -0.008 -0.029    0.107 -0.005 -0.063   -0.135  0.008  0.055
 C         -0.066 -0.090  0.021   -0.149 -0.117 -0.047    0.109 -0.191  0.083
 H         -0.107 -0.275  0.051   -0.197 -0.400 -0.032    0.071 -0.559  0.059
 C         -0.078  0.033  0.008   -0.119  0.153  0.014    0.102  0.248  0.035
 Cl         0.028 -0.008  0.037    0.021 -0.019  0.071   -0.002 -0.008 -0.061
 C         -0.056  0.106 -0.088   -0.031 -0.006  0.025    0.018 -0.059 -0.068
 C          0.069 -0.096  0.104   -0.016  0.025 -0.082   -0.068 -0.005  0.000
 H          0.216 -0.283  0.327   -0.066  0.191 -0.261   -0.222 -0.001 -0.041
 C         -0.028  0.058 -0.092    0.093 -0.139  0.104   -0.027 -0.002  0.118
 Cl        -0.009 -0.016  0.004   -0.011  0.005 -0.014    0.021  0.012 -0.009
 C         -0.016  0.082 -0.108    0.088 -0.025 -0.005   -0.089  0.024  0.080
 H         -0.039  0.125 -0.154    0.054  0.043 -0.072   -0.099  0.077  0.059
 C          0.097 -0.126  0.153   -0.007  0.121 -0.118   -0.045  0.010 -0.043
 H          0.193 -0.337  0.388   -0.137  0.283 -0.313    0.025  0.113 -0.130
 C         -0.014  0.085 -0.065    0.089 -0.074  0.108   -0.028 -0.126 -0.015
 H         -0.020  0.101 -0.095    0.151 -0.149  0.131   -0.025 -0.137  0.011
 TransDip   0.017 -0.051 -0.001   -0.075 -0.010 -0.044    0.055 -0.045 -0.009

 Mode:                19                     20                     21
 Frequency:       503.72                 570.88                 624.10
 Force Cnst:      0.8127                 1.4760                 1.4696
 Red. Mass:       5.4362                 7.6871                 6.4036
 IR Active:          YES                    YES                    YES
 IR Intens:        1.592                 26.827                 17.258
 Raman Active:       YES                    YES                    YES
               X      Y      Z        X      Y      Z        X      Y      Z
 C          0.078  0.031  0.132    0.148  0.061 -0.146    0.033  0.076  0.237
 C         -0.118 -0.021  0.140   -0.030  0.002 -0.125    0.009 -0.017  0.273
 H         -0.209 -0.186  0.269   -0.066  0.016 -0.053   -0.056  0.009  0.408
 C         -0.179  0.087  0.006   -0.078 -0.038 -0.124   -0.105 -0.126  0.071
 Cl         0.048 -0.011  0.022    0.018 -0.012  0.161    0.019  0.013 -0.076
 C         -0.113 -0.038 -0.145   -0.079  0.095 -0.202   -0.032  0.135  0.019
 Cl         0.064  0.003  0.014   -0.039 -0.009  0.068    0.032 -0.009 -0.013
 C          0.040 -0.082 -0.163    0.121  0.027 -0.238    0.029 -0.022  0.009
 H          0.097 -0.289 -0.329    0.233  0.070 -0.447    0.056 -0.078 -0.055
 C          0.157  0.226  0.025    0.190 -0.084 -0.116    0.068 -0.087  0.104
 Cl        -0.042 -0.012  0.004   -0.016 -0.009  0.127   -0.021  0.018 -0.088
 C          0.038 -0.156  0.073    0.044  0.140 -0.223   -0.183  0.085 -0.157
 C         -0.044 -0.046 -0.016   -0.007  0.074  0.037   -0.073 -0.067 -0.141
 H         -0.076 -0.141  0.073   -0.115  0.037  0.048   -0.092 -0.075 -0.137
 C         -0.113  0.167 -0.145    0.043 -0.094  0.214    0.111 -0.175  0.183
 Cl         0.024 -0.006  0.009   -0.011  0.006 -0.008    0.004  0.003 -0.017
 C          0.004 -0.010  0.067   -0.167  0.058 -0.001    0.030  0.134 -0.094
 H          0.099 -0.137  0.250   -0.246  0.242 -0.156   -0.089  0.308 -0.324
 C          0.036 -0.035  0.020   -0.025 -0.101 -0.019    0.066  0.015  0.121
 H          0.144 -0.082  0.093    0.093 -0.092  0.000    0.146 -0.057  0.211
 C         -0.059  0.013 -0.144   -0.007 -0.079 -0.035   -0.059 -0.015 -0.064
 H         -0.091  0.099 -0.299   -0.020 -0.137  0.181    0.104 -0.198 -0.044
 TransDip  -0.008 -0.039  0.004    0.057  0.028 -0.153   -0.038 -0.018  0.126

 Mode:                22                     23                     24
 Frequency:       638.75                 672.73                 695.22
 Force Cnst:      1.9312                 1.9102                 1.9341
 Red. Mass:       8.0334                 7.1638                 6.7920
 IR Active:          YES                    YES                    YES
 IR Intens:        0.252                 17.574                  3.498
 Raman Active:       YES                    YES                    YES
               X      Y      Z        X      Y      Z        X      Y      Z
 C         -0.013 -0.306  0.021   -0.025 -0.000  0.014   -0.011 -0.095  0.142
 C          0.002 -0.091  0.049    0.202 -0.045 -0.012    0.337  0.005  0.174
 H         -0.023 -0.148  0.081    0.244 -0.118 -0.111    0.353  0.154  0.190
 C          0.010  0.446  0.052    0.136  0.078 -0.096    0.126 -0.075 -0.115
 Cl         0.003 -0.022 -0.012    0.002 -0.008  0.057    0.013 -0.003  0.040
 C         -0.045 -0.429 -0.048    0.056 -0.066 -0.172    0.024  0.085 -0.169
 Cl         0.008  0.020  0.000   -0.072  0.003  0.047   -0.047  0.000  0.019
 C          0.006  0.085  0.001   -0.055  0.051 -0.181   -0.303  0.007 -0.188
 H          0.040  0.372  0.014   -0.028  0.157 -0.209   -0.310 -0.141 -0.225
 C          0.026  0.146  0.043    0.004 -0.022 -0.062   -0.095  0.076  0.105
 Cl        -0.006 -0.012 -0.020   -0.009 -0.005  0.038   -0.015  0.004 -0.030
 C         -0.050  0.126 -0.073   -0.132 -0.069  0.019   -0.021  0.064  0.001
 C         -0.020  0.093 -0.015    0.044 -0.202 -0.164   -0.046  0.062  0.118
 H          0.044  0.106 -0.012    0.070 -0.219 -0.142    0.053  0.020  0.185
 C          0.068 -0.153  0.127    0.117  0.063 -0.074   -0.106 -0.042 -0.016
 Cl         0.002  0.016  0.000   -0.029 -0.041 -0.020    0.029  0.032  0.012
 C         -0.037  0.027 -0.106    0.172  0.088  0.035   -0.027 -0.085 -0.030
 H         -0.116  0.171 -0.262    0.120 -0.178 -0.046    0.057 -0.010  0.121
 C          0.018 -0.075  0.035   -0.076  0.306  0.259    0.039 -0.116 -0.173
 H         -0.012 -0.176  0.129   -0.096  0.299  0.265   -0.006 -0.178 -0.125
 C          0.015  0.094 -0.003   -0.157 -0.017  0.104    0.117  0.031  0.004
 H          0.037  0.020  0.149    0.023 -0.153 -0.050    0.103 -0.008  0.158
 TransDip  -0.011 -0.001  0.012    0.090  0.035 -0.093   -0.010 -0.051 -0.030

 Mode:                25                     26                     27
 Frequency:       712.76                 727.29                 762.25
 Force Cnst:      0.6981                 1.0547                 2.8268
 Red. Mass:       2.3324                 3.3843                 8.2575
 IR Active:          YES                    YES                    YES
 IR Intens:       28.244                  3.662                 28.626
 Raman Active:       YES                    YES                    YES
               X      Y      Z        X      Y      Z        X      Y      Z
 C         -0.022 -0.075 -0.027    0.035  0.290  0.054    0.153 -0.143 -0.036
 C          0.021  0.035 -0.034    0.053 -0.086  0.031    0.055  0.004 -0.004
 H          0.057  0.159 -0.071    0.006 -0.542  0.001   -0.016  0.242  0.202
 C          0.031 -0.059 -0.022    0.022  0.110 -0.009   -0.055 -0.001 -0.091
 Cl        -0.002  0.000  0.009    0.003 -0.000  0.005    0.003 -0.004  0.026
 C          0.027  0.053 -0.009   -0.019 -0.110 -0.026   -0.146  0.025  0.075
 Cl        -0.012 -0.000  0.006    0.001  0.001 -0.004    0.053  0.001 -0.044
 C         -0.020 -0.027 -0.021   -0.082  0.080 -0.009   -0.251 -0.005  0.090
 H         -0.043 -0.152 -0.012   -0.056  0.402  0.024   -0.241 -0.087  0.041
 C         -0.014  0.071 -0.020   -0.054 -0.212  0.021   -0.084  0.046  0.224
 Cl         0.002 -0.003  0.013   -0.001  0.007 -0.012    0.004  0.005 -0.063
 C          0.062 -0.116  0.140    0.072 -0.065  0.056    0.257 -0.002 -0.140
 C         -0.026  0.060 -0.059    0.000  0.027 -0.001    0.254  0.079 -0.066
 H         -0.157  0.312 -0.345   -0.125  0.147 -0.153    0.115 -0.002 -0.014
 C          0.040 -0.062  0.058   -0.011  0.022  0.013    0.242  0.203  0.066
 Cl         0.000 -0.002  0.002   -0.002 -0.004  0.002   -0.081 -0.065 -0.017
 C         -0.019  0.044 -0.066   -0.037  0.009  0.018   -0.151  0.094  0.155
 H         -0.165  0.269 -0.348   -0.098  0.184 -0.106   -0.217 -0.094  0.042
 C          0.043 -0.079  0.122    0.043 -0.083 -0.008   -0.077  0.036  0.068
 H         -0.077  0.065 -0.051    0.016  0.103 -0.202    0.262  0.154  0.034
 C         -0.035  0.082 -0.048    0.007 -0.037 -0.051   -0.114 -0.160 -0.085
 H         -0.208  0.384 -0.395   -0.146  0.209 -0.306   -0.199 -0.106  0.029
 TransDip  -0.042  0.089 -0.139   -0.019  0.048 -0.033    0.121  0.093  0.077

 Mode:                28                     29                     30
 Frequency:       800.02                 880.58                 885.56
 Force Cnst:      0.5743                 3.0038                 0.6737
 Red. Mass:       1.5231                 6.5747                 1.4581
 IR Active:          YES                    YES                    YES
 IR Intens:       24.996                 38.658                  7.956
 Raman Active:       YES                    YES                    YES
               X      Y      Z        X      Y      Z        X      Y      Z
 C         -0.002  0.036 -0.000   -0.174  0.003  0.083   -0.015 -0.026  0.004
 C          0.002  0.004 -0.013   -0.094 -0.053  0.152   -0.002  0.063  0.015
 H          0.005 -0.084 -0.043    0.039  0.293 -0.001   -0.027 -0.328 -0.040
 C          0.013 -0.003 -0.001    0.053 -0.016  0.300    0.002 -0.022  0.021
 Cl        -0.001  0.001  0.001    0.001  0.005 -0.066    0.000  0.002 -0.005
 C          0.011 -0.003 -0.001    0.265 -0.029 -0.108    0.026  0.050 -0.002
 Cl        -0.003  0.000  0.001   -0.048  0.002  0.033   -0.004 -0.004  0.002
 C         -0.017  0.004 -0.003    0.014  0.073 -0.141   -0.014 -0.157 -0.028
 H         -0.028  0.018  0.021   -0.188 -0.342  0.136    0.062  0.892  0.104
 C         -0.018 -0.012 -0.017   -0.087  0.018 -0.258   -0.006  0.056 -0.016
 Cl         0.001 -0.000  0.004    0.001 -0.006  0.055   -0.000 -0.004  0.004
 C          0.047 -0.073  0.080    0.042  0.025 -0.012    0.007 -0.003  0.003
 C         -0.001  0.018 -0.010    0.132  0.092 -0.048    0.003  0.029 -0.024
 H         -0.064  0.115 -0.124    0.272 -0.107  0.194    0.083 -0.108  0.134
 C          0.033 -0.047  0.060    0.158  0.123  0.038    0.020  0.006  0.009
 Cl        -0.003  0.001 -0.003   -0.035 -0.026 -0.006   -0.004 -0.002 -0.001
 C         -0.042  0.065 -0.070   -0.092  0.026  0.092   -0.007 -0.000  0.009
 H          0.179 -0.316  0.361   -0.143  0.050 -0.007   -0.022  0.011 -0.020
 C         -0.020  0.032 -0.047    0.026 -0.079 -0.070    0.002 -0.008 -0.001
 H          0.261 -0.437  0.491    0.261  0.072 -0.169    0.009  0.019 -0.026
 C         -0.031  0.053 -0.067   -0.022 -0.098 -0.086   -0.002 -0.004 -0.007
 H          0.135 -0.238  0.271   -0.041 -0.111 -0.019    0.001 -0.014  0.013
 TransDip   0.069 -0.111  0.093    0.190  0.059 -0.012    0.048  0.075  0.015

 Mode:                31                     32                     33
 Frequency:       899.42                 916.17                 926.11
 Force Cnst:      0.6898                 0.6823                 0.7397
 Red. Mass:       1.4473                 1.3797                 1.4637
 IR Active:          YES                    YES                    YES
 IR Intens:       18.964                  6.613                  1.413
 Raman Active:       YES                    YES                    YES
               X      Y      Z        X      Y      Z        X      Y      Z
 C          0.010 -0.008 -0.006    0.004  0.047  0.003    0.014  0.053  0.002
 C          0.008  0.061 -0.017   -0.006 -0.113 -0.017   -0.003 -0.084 -0.028
 H         -0.034 -0.350 -0.047    0.059  0.674  0.070    0.043  0.488  0.036
 C          0.002 -0.018 -0.025    0.004  0.036 -0.007    0.006  0.026 -0.020
 Cl        -0.000  0.001  0.005   -0.000 -0.003  0.002   -0.001 -0.002  0.004
 C         -0.011 -0.016  0.006   -0.005  0.014  0.002   -0.009  0.007  0.009
 Cl         0.002  0.001 -0.002    0.000 -0.001 -0.001    0.001 -0.001 -0.002
 C         -0.004  0.049  0.014   -0.000 -0.037 -0.000   -0.010 -0.021  0.006
 H         -0.031 -0.291 -0.025    0.031  0.238  0.014    0.005  0.140  0.019
 C         -0.003 -0.021  0.005    0.006  0.008  0.011   -0.003  0.001  0.004
 Cl         0.000  0.002 -0.001   -0.000 -0.001 -0.002    0.000 -0.000 -0.001
 C          0.021 -0.039  0.040    0.000 -0.003  0.007    0.024 -0.045  0.052
 C         -0.061  0.094 -0.107   -0.029  0.020 -0.038   -0.029  0.021 -0.036
 H          0.308 -0.524  0.606    0.101 -0.181  0.197    0.083 -0.165  0.177
 C          0.011 -0.038  0.035   -0.001 -0.031  0.024   -0.020 -0.003 -0.009
 Cl         0.000  0.003 -0.002    0.002  0.003 -0.002    0.003  0.001  0.001
 C         -0.002  0.006 -0.014   -0.024  0.049 -0.055    0.039 -0.059  0.065
 H          0.021 -0.036  0.032    0.165 -0.253  0.314   -0.188  0.361 -0.380
 C          0.004 -0.006  0.019    0.007 -0.006  0.004    0.000  0.004 -0.003
 H         -0.050  0.049 -0.049   -0.015  0.028 -0.035    0.012 -0.036  0.039
 C          0.003  0.009  0.007    0.024 -0.044  0.048   -0.037  0.066 -0.072
 H         -0.011  0.035 -0.023   -0.146  0.252 -0.295    0.204 -0.347  0.395
 TransDip  -0.004 -0.132  0.046   -0.002  0.074  0.036   -0.009  0.037 -0.002

 Mode:                34                     35                     36
 Frequency:       992.36                1014.00                1053.13
 Force Cnst:      0.7723                 3.7483                 4.8765
 Red. Mass:       1.3310                 6.1873                 7.4627
 IR Active:          YES                    YES                    YES
 IR Intens:        0.181                  1.740                 52.345
 Raman Active:       YES                    YES                    YES
               X      Y      Z        X      Y      Z        X      Y      Z
 C         -0.002 -0.004 -0.000    0.013 -0.004 -0.007    0.243  0.006 -0.099
 C         -0.001  0.002  0.001   -0.014  0.001 -0.003   -0.211  0.023 -0.084
 H         -0.000 -0.004 -0.002   -0.012  0.011 -0.002   -0.203  0.027 -0.090
 C          0.000 -0.001  0.002    0.005 -0.002  0.020    0.055 -0.035  0.328
 Cl         0.000  0.000 -0.000   -0.000  0.000 -0.003   -0.004  0.004 -0.036
 C          0.002  0.000 -0.002    0.020 -0.001 -0.008    0.251 -0.011 -0.096
 Cl        -0.000  0.000  0.000   -0.002  0.000  0.001   -0.024  0.001  0.012
 C          0.002  0.000 -0.001   -0.013  0.001 -0.009   -0.245  0.032 -0.127
 H          0.004 -0.002 -0.007   -0.021  0.000  0.005   -0.257  0.041 -0.108
 C          0.002 -0.000  0.004    0.000  0.001  0.008    0.060 -0.033  0.233
 Cl        -0.000  0.000 -0.000    0.001 -0.000  0.000   -0.004  0.003 -0.020
 C         -0.001  0.003 -0.003    0.036  0.004 -0.017    0.179 -0.022 -0.130
 C         -0.008  0.017 -0.011   -0.041  0.285  0.272   -0.072 -0.052 -0.006
 H          0.030 -0.041  0.056    0.061  0.318  0.284   -0.329 -0.159  0.024
 C         -0.000 -0.000 -0.001   -0.047 -0.057 -0.025   -0.144 -0.113 -0.027
 Cl         0.000 -0.000  0.000   -0.002 -0.001 -0.000    0.018  0.016  0.004
 C          0.030 -0.045  0.049    0.322 -0.005 -0.173   -0.002 -0.033 -0.029
 H         -0.148  0.263 -0.299    0.344 -0.018 -0.161   -0.032 -0.100 -0.064
 C         -0.046  0.079 -0.089   -0.003  0.048  0.054   -0.059  0.109  0.128
 H          0.260 -0.451  0.517    0.058  0.101 -0.005   -0.312  0.027  0.167
 C          0.027 -0.055  0.059   -0.281 -0.275 -0.109    0.072  0.069  0.026
 H         -0.181  0.303 -0.350   -0.253 -0.326 -0.119    0.076  0.081  0.052
 TransDip  -0.008  0.010  0.005   -0.000 -0.038 -0.018    0.121 -0.099  0.171

 Mode:                37                     38                     39
 Frequency:      1095.47                1105.64                1118.67
 Force Cnst:      2.1961                 1.3489                 1.2735
 Red. Mass:       3.1061                 1.8728                 1.7271
 IR Active:          YES                    YES                    YES
 IR Intens:       55.777                  9.618                 17.673
 Raman Active:       YES                    YES                    YES
               X      Y      Z        X      Y      Z        X      Y      Z
 C         -0.046 -0.010  0.036   -0.050 -0.006  0.030    0.055 -0.019 -0.020
 C         -0.081  0.018 -0.100   -0.040  0.011 -0.056    0.013  0.002  0.021
 H          0.050  0.021 -0.369    0.055 -0.002 -0.253   -0.068 -0.040  0.170
 C          0.049 -0.005  0.013    0.028 -0.002 -0.002   -0.016  0.001 -0.002
 Cl        -0.002 -0.000  0.002   -0.001 -0.000  0.002    0.000  0.000 -0.001
 C          0.059 -0.001 -0.046    0.022  0.000 -0.024    0.002 -0.002  0.014
 Cl        -0.009  0.000  0.005   -0.004  0.000  0.003    0.001  0.000 -0.001
 C          0.010  0.003 -0.027    0.021 -0.000 -0.013   -0.028  0.002  0.007
 H          0.183  0.014 -0.345    0.143  0.010 -0.238   -0.138 -0.012  0.208
 C          0.049 -0.025  0.209    0.025 -0.014  0.122   -0.014  0.011 -0.079
 Cl        -0.003  0.003 -0.023   -0.002  0.002 -0.013    0.001 -0.001  0.009
 C         -0.088  0.018  0.067   -0.061  0.018  0.051    0.055  0.030 -0.005
 C         -0.012 -0.043 -0.033    0.073  0.026 -0.014    0.039 -0.058 -0.069
 H         -0.142 -0.093 -0.005    0.619  0.248 -0.115    0.234  0.023 -0.124
 C          0.111  0.130  0.059   -0.071 -0.103 -0.055   -0.110 -0.089 -0.023
 Cl        -0.012 -0.015 -0.007    0.008  0.011  0.005    0.011  0.009  0.002
 C          0.105  0.061  0.000   -0.097  0.002  0.051    0.035  0.069  0.043
 H          0.229  0.336  0.184   -0.095  0.037  0.079    0.225  0.555  0.379
 C          0.020 -0.141 -0.132    0.044  0.045  0.018    0.013 -0.020 -0.024
 H         -0.092 -0.191 -0.130    0.437  0.206 -0.043    0.122  0.020 -0.043
 C         -0.091  0.009  0.048   -0.008 -0.042 -0.037   -0.087 -0.009  0.038
 H         -0.323  0.151  0.321    0.129 -0.147 -0.173   -0.349  0.176  0.308
 TransDip   0.152  0.081  0.166   -0.010 -0.086  0.049   -0.121 -0.036 -0.048

 Mode:                40                     41                     42
 Frequency:      1150.98                1192.26                1268.18
 Force Cnst:      1.9463                 0.9443                 1.2603
 Red. Mass:       2.4936                 1.1274                 1.3300
 IR Active:          YES                    YES                    YES
 IR Intens:       56.533                  0.076                  0.397
 Raman Active:       YES                    YES                    YES
               X      Y      Z        X      Y      Z        X      Y      Z
 C         -0.015  0.004 -0.044    0.004  0.001 -0.004    0.065 -0.011  0.057
 C          0.108 -0.010  0.016    0.001 -0.000  0.001    0.005  0.002 -0.030
 H          0.387  0.023 -0.480   -0.005  0.001  0.013    0.300  0.034 -0.587
 C          0.008 -0.020  0.216    0.001 -0.000  0.004   -0.050  0.002  0.023
 Cl        -0.002  0.003 -0.026   -0.000  0.000 -0.000    0.000  0.000 -0.001
 C         -0.205  0.003  0.123   -0.002  0.000  0.001   -0.049  0.007 -0.030
 Cl         0.024 -0.000 -0.014    0.000  0.000 -0.000    0.003 -0.000 -0.001
 C         -0.032  0.009 -0.068   -0.004  0.000  0.000   -0.033  0.003 -0.006
 H          0.249  0.037 -0.635   -0.007  0.000  0.005   -0.363 -0.028  0.619
 C          0.005  0.007 -0.063    0.003 -0.001 -0.003    0.092 -0.005 -0.022
 Cl        -0.000 -0.001  0.009    0.000 -0.000  0.000   -0.002 -0.000  0.001
 C          0.035 -0.010 -0.013    0.003 -0.001 -0.002   -0.034  0.030  0.030
 C          0.003 -0.002 -0.007   -0.030 -0.016  0.001   -0.020 -0.010  0.003
 H         -0.013 -0.030  0.015   -0.174 -0.075  0.026    0.009  0.004 -0.003
 C         -0.019 -0.013 -0.002   -0.009  0.001  0.006    0.018  0.005 -0.004
 Cl         0.001  0.001  0.000    0.001  0.001  0.000   -0.000 -0.001 -0.000
 C          0.009  0.006  0.001   -0.003 -0.032 -0.026    0.002  0.006  0.004
 H          0.032  0.066  0.042   -0.136 -0.366 -0.258   -0.012 -0.032 -0.022
 C         -0.007  0.005  0.007    0.066  0.021 -0.015   -0.002 -0.014 -0.011
 H         -0.037 -0.007  0.012    0.626  0.242 -0.103    0.060  0.010 -0.023
 C         -0.006  0.005  0.005   -0.032  0.023  0.035   -0.002 -0.008 -0.003
 H         -0.057  0.038  0.071   -0.317  0.221  0.351    0.056 -0.046 -0.084
 TransDip  -0.166 -0.017  0.173   -0.005  0.005  0.006    0.016  0.012 -0.001

 Mode:                43                     44                     45
 Frequency:      1272.62                1285.30                1297.82
 Force Cnst:      3.0871                 4.6011                 3.2957
 Red. Mass:       3.2352                 4.7272                 3.3210
 IR Active:          YES                    YES                    YES
 IR Intens:        7.186                  3.306                  2.756
 Raman Active:       YES                    YES                    YES
               X      Y      Z        X      Y      Z        X      Y      Z
 C          0.082  0.015 -0.169    0.232 -0.041  0.142    0.084  0.007  0.082
 C         -0.045 -0.004  0.047    0.017  0.017 -0.198    0.069 -0.002 -0.084
 H         -0.268 -0.023  0.476   -0.294 -0.018  0.375    0.082  0.017 -0.095
 C          0.156 -0.018  0.063   -0.054  0.004 -0.007   -0.163  0.010  0.018
 Cl        -0.002  0.001 -0.007   -0.005  0.000  0.001    0.001 -0.000  0.000
 C         -0.086  0.005  0.012    0.096 -0.034  0.283    0.075 -0.010  0.058
 Cl         0.006  0.000 -0.007    0.003  0.000 -0.006   -0.001 -0.000  0.003
 C         -0.152  0.007  0.035   -0.068  0.024 -0.181    0.068  0.002 -0.087
 H         -0.167  0.020  0.033   -0.031  0.021 -0.295   -0.019 -0.011  0.087
 C          0.183 -0.007 -0.064   -0.082  0.021 -0.103   -0.122  0.005  0.018
 Cl        -0.001 -0.001  0.006   -0.003 -0.001  0.009    0.001  0.000 -0.000
 C         -0.182 -0.058  0.047   -0.103  0.133  0.145   -0.063 -0.159 -0.124
 C          0.001  0.007  0.002   -0.076 -0.041  0.008    0.082  0.029 -0.012
 H          0.579  0.241 -0.091   -0.130 -0.037 -0.003    0.607  0.242 -0.108
 C          0.012  0.094  0.076    0.080 -0.006 -0.045   -0.109  0.103  0.147
 Cl        -0.004 -0.005 -0.002   -0.001 -0.002 -0.001   -0.000 -0.002 -0.002
 C          0.007 -0.015 -0.016    0.006  0.033  0.025    0.004 -0.056 -0.053
 H         -0.046 -0.159 -0.122   -0.014 -0.032 -0.016   -0.056 -0.217 -0.166
 C          0.053 -0.031 -0.055   -0.029 -0.057 -0.035    0.103  0.032 -0.023
 H         -0.041 -0.077 -0.042    0.322  0.080 -0.096   -0.395 -0.168  0.055
 C         -0.037  0.022  0.040   -0.009 -0.033 -0.013   -0.034  0.047  0.061
 H          0.070 -0.057 -0.092    0.233 -0.196 -0.338   -0.136  0.122  0.167
 TransDip   0.034  0.041  0.067   -0.021  0.024 -0.049    0.053  0.005 -0.005

 Mode:                46                     47                     48
 Frequency:      1335.53                1363.99                1438.53
 Force Cnst:      2.1757                 6.1720                 3.5186
 Red. Mass:       2.0703                 5.6306                 2.8859
 IR Active:          YES                    YES                    YES
 IR Intens:        0.993                 45.423                 19.442
 Raman Active:       YES                    YES                    YES
               X      Y      Z        X      Y      Z        X      Y      Z
 C         -0.002  0.003 -0.013   -0.096 -0.014  0.311   -0.013  0.026  0.023
 C          0.013 -0.000  0.007   -0.226  0.018  0.002    0.009 -0.001 -0.036
 H          0.016 -0.009  0.003   -0.055  0.032 -0.395   -0.068  0.016  0.111
 C         -0.020  0.001  0.005    0.251  0.001 -0.207    0.004 -0.002  0.006
 Cl         0.001 -0.000 -0.000   -0.006 -0.001  0.011   -0.001  0.000 -0.001
 C          0.007  0.001 -0.013   -0.011 -0.018  0.195   -0.010 -0.004  0.059
 Cl        -0.001 -0.000  0.001    0.001  0.001 -0.009    0.002  0.000 -0.001
 C          0.016 -0.002  0.004   -0.134  0.013 -0.026    0.002  0.006 -0.072
 H          0.027 -0.002 -0.012   -0.038  0.034 -0.266   -0.120 -0.003  0.151
 C         -0.024  0.002  0.010    0.167 -0.001 -0.147    0.047 -0.007  0.015
 Cl         0.000  0.000 -0.000   -0.005 -0.000  0.006   -0.002  0.000 -0.000
 C          0.040  0.044  0.027    0.105 -0.014 -0.126   -0.121 -0.162 -0.089
 C         -0.148 -0.064  0.019    0.053 -0.001 -0.018   -0.053  0.086  0.105
 H          0.570  0.222 -0.105   -0.001  0.001 -0.042    0.051  0.145  0.104
 C          0.030 -0.012 -0.028   -0.095 -0.003  0.048    0.186 -0.037 -0.128
 Cl         0.001 -0.002 -0.002    0.003  0.002  0.000   -0.006 -0.001  0.002
 C          0.066  0.132  0.084    0.003  0.001 -0.001   -0.080 -0.062 -0.014
 H         -0.137 -0.386 -0.270   -0.072 -0.175 -0.122    0.123  0.469  0.354
 C         -0.084 -0.036  0.010    0.042  0.048  0.024   -0.041  0.055  0.070
 H         -0.216 -0.086  0.029   -0.388 -0.116  0.090    0.068  0.115  0.064
 C          0.103 -0.059 -0.105    0.029 -0.028 -0.036    0.111  0.016 -0.041
 H         -0.275  0.203  0.323   -0.222  0.158  0.219   -0.292  0.310  0.420
 TransDip   0.029  0.013  0.002   -0.139  0.001 -0.165   -0.004  0.083  0.114

 Mode:                49                     50                     51
 Frequency:      1482.78                1510.93                1564.79
 Force Cnst:      3.4061                 3.5751                13.4840
 Red. Mass:       2.6294                 2.6580                 9.3467
 IR Active:          YES                    YES                    YES
 IR Intens:      152.716                 12.639                  2.846
 Raman Active:       YES                    YES                    YES
               X      Y      Z        X      Y      Z        X      Y      Z
 C          0.138 -0.001 -0.020    0.089 -0.007 -0.045   -0.277  0.042 -0.305
 C         -0.062 -0.009  0.130    0.003 -0.004  0.028    0.080 -0.024  0.211
 H          0.267  0.031 -0.488    0.087  0.011 -0.121    0.279 -0.002 -0.139
 C         -0.083  0.015 -0.090   -0.057  0.005 -0.010   -0.310  0.039 -0.165
 Cl         0.003 -0.001  0.005    0.001 -0.000  0.001    0.003 -0.001  0.002
 C          0.130 -0.007 -0.030    0.054 -0.001 -0.029    0.280 -0.056  0.363
 Cl        -0.006  0.000  0.001   -0.002  0.000  0.001   -0.004  0.001 -0.004
 C         -0.094 -0.009  0.167   -0.048 -0.004  0.081   -0.109  0.031 -0.217
 H          0.257  0.029 -0.508    0.095  0.011 -0.193   -0.267  0.017  0.035
 C         -0.037  0.014 -0.105   -0.004  0.006 -0.041    0.316 -0.037  0.112
 Cl         0.002 -0.001  0.004    0.001 -0.000  0.001   -0.004  0.000  0.001
 C         -0.022 -0.037 -0.035   -0.134  0.023  0.089    0.033 -0.020  0.003
 C         -0.070 -0.011  0.026    0.090  0.056  0.003    0.052  0.019 -0.015
 H          0.228  0.110 -0.020   -0.399 -0.137  0.094   -0.094 -0.066  0.031
 C          0.050  0.039  0.010    0.016 -0.093 -0.090   -0.037 -0.034 -0.014
 Cl        -0.002 -0.002 -0.001    0.000  0.003  0.003    0.001  0.000 -0.000
 C          0.007 -0.043 -0.042   -0.076  0.050  0.083    0.041  0.076  0.048
 H          0.102  0.180  0.108   -0.185 -0.176 -0.062   -0.045 -0.146 -0.103
 C         -0.068 -0.021  0.017    0.188  0.075 -0.029   -0.031 -0.044 -0.026
 H          0.268  0.116 -0.035   -0.564 -0.222  0.089    0.045 -0.022 -0.040
 C          0.015  0.039  0.031   -0.018 -0.080 -0.060   -0.025  0.029  0.032
 H          0.091  0.001 -0.060   -0.299  0.095  0.227    0.098 -0.067 -0.071
 TransDip   0.249  0.082 -0.297   -0.054 -0.051 -0.086    0.011 -0.035 -0.040

 Mode:                52                     53                     54
 Frequency:      1604.05                1613.48                1633.96
 Force Cnst:      9.0196                10.7931                 9.5658
 Red. Mass:       5.9497                 7.0367                 6.0812
 IR Active:          YES                    YES                    YES
 IR Intens:       45.570                  2.111                 23.769
 Raman Active:       YES                    YES                    YES
               X      Y      Z        X      Y      Z        X      Y      Z
 C          0.067  0.010  0.044    0.193 -0.001 -0.188    0.057 -0.002 -0.042
 C         -0.043 -0.001  0.007   -0.220 -0.015  0.325   -0.013 -0.003  0.023
 H         -0.009  0.027 -0.060    0.208  0.033 -0.494    0.024  0.010 -0.044
 C          0.059 -0.006 -0.000    0.226 -0.004 -0.135    0.005  0.000 -0.007
 Cl        -0.001  0.000  0.000   -0.002  0.000 -0.000   -0.000 -0.000  0.000
 C         -0.036  0.006 -0.027   -0.089 -0.006  0.136    0.001 -0.001  0.007
 Cl         0.000 -0.000  0.000   -0.001  0.000  0.000   -0.000  0.000  0.000
 C          0.024 -0.004  0.006    0.201  0.011 -0.281    0.006  0.001 -0.013
 H          0.023 -0.002  0.012   -0.127 -0.029  0.366   -0.009 -0.002  0.017
 C         -0.057  0.005 -0.014   -0.277  0.012  0.120   -0.017  0.002  0.009
 Cl         0.001  0.000  0.000    0.004 -0.000  0.002    0.000 -0.000 -0.000
 C         -0.115 -0.227 -0.159   -0.024  0.026  0.042   -0.205  0.027  0.132
 C          0.165  0.143  0.044   -0.044 -0.016  0.004    0.280  0.056 -0.097
 H         -0.287 -0.032  0.127    0.042  0.007  0.002   -0.347 -0.203  0.010
 C         -0.034 -0.159 -0.123    0.032  0.003 -0.014   -0.203  0.074  0.170
 Cl        -0.001  0.000  0.001    0.000  0.000  0.000    0.001 -0.002 -0.002
 C          0.138  0.295  0.191   -0.032 -0.023 -0.003    0.104 -0.046 -0.093
 H         -0.137 -0.400 -0.283   -0.017  0.022  0.029    0.163  0.065 -0.024
 C         -0.164 -0.178 -0.073    0.065  0.025 -0.011   -0.266 -0.030  0.108
 H          0.256 -0.022 -0.155   -0.081 -0.033  0.012    0.271  0.196  0.033
 C         -0.011  0.152  0.143   -0.033 -0.011  0.009    0.258 -0.100 -0.216
 H          0.266 -0.022 -0.161   -0.014 -0.028 -0.014   -0.234  0.250  0.335
 TransDip  -0.152 -0.143 -0.057   -0.035  0.014  0.027   -0.144 -0.024  0.057

 Mode:                55                     56                     57
 Frequency:      3179.40                3198.77                3200.55
 Force Cnst:      6.4783                 6.5864                 6.5904
 Red. Mass:       1.0877                 1.0925                 1.0920
 IR Active:          YES                    YES                    YES
 IR Intens:        5.688                  3.162                  0.555
 Raman Active:       YES                    YES                    YES
               X      Y      Z        X      Y      Z        X      Y      Z
 C         -0.000  0.000  0.000   -0.000 -0.000 -0.000    0.000 -0.000 -0.001
 C         -0.000  0.000  0.000    0.002 -0.000  0.001    0.015 -0.002  0.008
 H          0.001 -0.000  0.000   -0.016  0.002 -0.008   -0.177  0.024 -0.093
 C          0.000 -0.000  0.000   -0.000  0.000  0.000   -0.001  0.000  0.001
 Cl        -0.000 -0.000 -0.000    0.000  0.000 -0.000    0.000  0.000 -0.000
 C         -0.000  0.000  0.000    0.000 -0.000  0.000   -0.000  0.000 -0.000
 Cl         0.000  0.000 -0.000    0.000  0.000  0.000    0.000 -0.000 -0.000
 C         -0.000  0.000 -0.000    0.000 -0.000  0.000    0.000 -0.000  0.000
 H          0.000 -0.000  0.000   -0.001  0.000 -0.001   -0.005  0.001 -0.002
 C         -0.000 -0.000  0.000    0.000  0.000 -0.000   -0.000  0.000  0.000
 Cl         0.000 -0.000 -0.000   -0.000  0.000  0.000    0.000 -0.000 -0.000
 C          0.001 -0.000 -0.001   -0.000  0.002  0.002    0.003  0.001 -0.000
 C          0.000 -0.001 -0.001    0.004 -0.015 -0.015    0.013 -0.058 -0.057
 H         -0.003  0.014  0.014   -0.040  0.172  0.170   -0.151  0.663  0.653
 C         -0.000 -0.000 -0.000   -0.001 -0.001 -0.000   -0.003 -0.000  0.001
 Cl         0.000  0.000 -0.000    0.000  0.000  0.000    0.000  0.000  0.000
 C         -0.017  0.002  0.011   -0.026  0.002  0.015    0.011 -0.000 -0.006
 H          0.219 -0.008 -0.120    0.308 -0.010 -0.167   -0.133  0.004  0.071
 C          0.012 -0.053 -0.052    0.008 -0.017 -0.019   -0.002  0.004  0.004
 H         -0.147  0.610  0.609   -0.052  0.200  0.202    0.012 -0.046 -0.046
 C          0.023  0.024  0.009   -0.054 -0.050 -0.016    0.012  0.012  0.004
 H         -0.287 -0.272 -0.093    0.606  0.568  0.190   -0.135 -0.127 -0.043
 TransDip   0.034 -0.041 -0.054   -0.030 -0.044 -0.021    0.022  0.005 -0.008

 Mode:                58                     59                     60
 Frequency:      3202.97                3207.96                3216.79
 Force Cnst:      6.5947                 6.6420                 6.6604
 Red. Mass:       1.0910                 1.0954                 1.0925
 IR Active:          YES                    YES                    YES
 IR Intens:        0.069                  2.417                  1.114
 Raman Active:       YES                    YES                    YES
               X      Y      Z        X      Y      Z        X      Y      Z
 C         -0.000 -0.000  0.003    0.000  0.000  0.000    0.000 -0.000  0.000
 C         -0.075  0.011 -0.039   -0.001  0.000 -0.000    0.004 -0.001  0.002
 H          0.857 -0.120  0.447    0.009 -0.001  0.004   -0.049  0.007 -0.026
 C          0.002  0.000 -0.003    0.000 -0.000 -0.000    0.000 -0.000  0.000
 Cl        -0.000 -0.000  0.000   -0.000 -0.000  0.000    0.000  0.000 -0.000
 C          0.000 -0.000  0.001    0.000  0.000  0.000   -0.001 -0.000  0.003
 Cl         0.000  0.000  0.000   -0.000  0.000  0.000    0.000 -0.000 -0.000
 C         -0.004  0.001 -0.002   -0.000  0.000 -0.000   -0.077  0.011 -0.040
 H          0.049 -0.007  0.025    0.002 -0.000  0.001    0.878 -0.121  0.450
 C          0.001 -0.000  0.000   -0.000 -0.000  0.000    0.003  0.000 -0.003
 Cl        -0.000  0.000 -0.000    0.000 -0.000 -0.000   -0.000 -0.000  0.000
 C          0.000  0.000 -0.000    0.001 -0.001 -0.001    0.000 -0.000 -0.000
 C          0.003 -0.012 -0.012    0.001 -0.004 -0.004   -0.000  0.000  0.000
 H         -0.032  0.140  0.137   -0.011  0.046  0.045    0.001 -0.004 -0.004
 C         -0.001 -0.000  0.000   -0.000 -0.003 -0.002    0.000 -0.000 -0.000
 Cl         0.000  0.000  0.000    0.000  0.000  0.000   -0.000 -0.000  0.000
 C          0.003  0.000 -0.001   -0.069  0.001  0.037    0.000  0.000 -0.000
 H         -0.030  0.001  0.016    0.781 -0.021 -0.418   -0.000  0.000  0.000
 C         -0.000  0.000  0.000   -0.004  0.025  0.024    0.000 -0.000 -0.000
 H          0.001 -0.004 -0.004    0.060 -0.259 -0.258   -0.000  0.001  0.001
 C          0.001  0.001  0.000    0.017  0.015  0.004   -0.000 -0.000 -0.000
 H         -0.015 -0.014 -0.005   -0.182 -0.169 -0.056    0.001  0.001  0.000
 TransDip   0.004  0.001  0.007   -0.020  0.029  0.035    0.029 -0.005  0.017

 STANDARD THERMODYNAMIC QUANTITIES AT   298.15 K  AND     1.00 ATM

   This Molecule has  0 Imaginary Frequencies
   Zero point vibrational energy:       89.163 kcal/mol

   Atom    1 Element C  Has Mass   12.00000
   Atom    2 Element C  Has Mass   12.00000
   Atom    3 Element H  Has Mass    1.00783
   Atom    4 Element C  Has Mass   12.00000
   Atom    5 Element Cl Has Mass   34.96885
   Atom    6 Element C  Has Mass   12.00000
   Atom    7 Element Cl Has Mass   34.96885
   Atom    8 Element C  Has Mass   12.00000
   Atom    9 Element H  Has Mass    1.00783
   Atom   10 Element C  Has Mass   12.00000
   Atom   11 Element Cl Has Mass   34.96885
   Atom   12 Element C  Has Mass   12.00000
   Atom   13 Element C  Has Mass   12.00000
   Atom   14 Element H  Has Mass    1.00783
   Atom   15 Element C  Has Mass   12.00000
   Atom   16 Element Cl Has Mass   34.96885
   Atom   17 Element C  Has Mass   12.00000
   Atom   18 Element H  Has Mass    1.00783
   Atom   19 Element C  Has Mass   12.00000
   Atom   20 Element H  Has Mass    1.00783
   Atom   21 Element C  Has Mass   12.00000
   Atom   22 Element H  Has Mass    1.00783
   Molecular Mass:   289.922380 amu
   Principal axes and moments of inertia in amu*Bohr^2:
                             1           2           3
    Eigenvalues --     3196.81885 10113.79832 12298.39752
          X               0.85476     0.49297    -0.16236
          Y               0.11731     0.12124     0.98567
          Z              -0.50559     0.86156    -0.04580
   Rotational Symmetry Number is   1
   The Molecule is an Asymmetric Top
   Translational Enthalpy:        0.889 kcal/mol
   Rotational Enthalpy:           0.889 kcal/mol
   Vibrational Enthalpy:         96.149 kcal/mol
   gas constant (RT):             0.592 kcal/mol
   Translational Entropy:        42.891  cal/mol.K
   Rotational Entropy:           34.341  cal/mol.K
   Vibrational Entropy:          45.170  cal/mol.K

   Total Enthalpy:               98.519 kcal/mol
   Total Entropy:               122.401  cal/mol.K

 ======================================================================

 STANDARD THERMODYNAMIC QUANTITIES FOR ANHARMONIC VIBRATION -- TOSH

   Zero point vibrational energy: ************ kcal/mol

   Vibrational Enthalpy:       Infinity kcal/mol
   Vibrational Entropy:             NaN  cal/mol.K

   Total Enthalpy:             Infinity kcal/mol
   Total Entropy:                   NaN  cal/mol.K

 ======================================================================

 STANDARD THERMODYNAMIC QUANTITIES FOR ANHARMONIC VIBRATION -- VPT2

   Zero point vibrational energy: ************ kcal/mol

   Vibrational Enthalpy:       Infinity kcal/mol
   Vibrational Entropy:             NaN  cal/mol.K

   Total Enthalpy:             Infinity kcal/mol
   Total Entropy:                   NaN  cal/mol.K

 ======================================================================

Archival summary:
1\1\february\FREQ\ProcedureUnspecified\BasisUnspecified\l4126\taweetha\SatMar711:05:142020SatMar711:05:142020\0\\#,FREQ,ProcedureUnspecified,BasisUnspecified,\\0,1\Cl\C,1,1.75737\C,2,1.38988,1,117.235\H,3,1.08128,2,120.122,1,1.32696,0\C,3,1.39144,2,120.205,1,-178.09,0\C,5,1.39697,3,119.504,2,0.375208,0\C,6,1.39096,5,119.521,3,-0.379742,0\H,7,1.08272,6,118.737,5,-178.963,0\C,7,1.39949,6,122.151,5,-0.0319075,0\C,9,1.48956,7,118.993,6,-179.718,0\C,10,1.39973,9,121.254,7,120.646,0\H,11,1.08275,10,119.72,9,1.68764,0\C,11,1.39109,10,120.272,9,-177.817,0\H,13,1.08381,11,119.871,10,179.573,0\C,13,1.3937,11,120.7,10,-0.225009,0\H,15,1.0823,13,121.085,11,-179.732,0\C,15,1.38999,13,118.679,11,0.192101,0\C,17,1.39074,15,121.478,13,0.103666,0\H,18,1.08261,17,119.959,15,-179.379,0\Cl,5,1.74441,3,118.684,2,-179.817,0\Cl,6,1.7458,5,121.595,3,179.881,0\Cl,17,1.75956,15,119.364,13,-179.701,0\\\@

 Total job time:  2727.79s(wall), 15868.94s(cpu) 
 Sat Mar  7 11:05:14 2020

        *************************************************************
        *                                                           *
        *  Thank you very much for using Q-Chem.  Have a nice day.  *
        *                                                           *
        *************************************************************
