# Supplementary material for: Quantum Chemical Investigation of Polychlorinated Dibenzodioxins, Dibenzofurans and Biphenyls: Relative Stability and Planarity Analysis
Source: Molecules. 2020 Dec 3;25(23):5697. doi: 10.3390/molecules25235697 (PMC7730433; doi:10.3390/molecules25235697)
Supplement: Supplementary file 1 [file molecules-25-05697-s001.zip › PCB/B3LYP/HClClHHHClHClH.out]

                  Welcome to Q-Chem
     A Quantum Leap Into The Future Of Chemistry


 Q-Chem 5.2 (devel), Q-Chem, Inc., Pleasanton, CA (2019)

 Yihan Shao,  Zhengting Gan,  E. Epifanovsky,  A. T. B. Gilbert,  M. Wormit,  
 J. Kussmann,  A. W. Lange,  A. Behn,  Jia Deng,  Xintian Feng,  D. Ghosh,  
 M. Goldey,  P. R. Horn,  L. D. Jacobson,  I. Kaliman,  T. Kus,  A. Landau,  
 Jie Liu,  E. I. Proynov,  R. M. Richard,  R. P. Steele,  E. J. Sundstrom,  
 H. L. Woodcock III,  P. M. Zimmerman,  D. Zuev,  B. Albrecht,  E. Alguire,  
 S. A. Baeppler,  D. Barton,  Z. Benda,  Y. A. Bernard,  E. J. Berquist,  
 K. B. Bravaya,  H. Burton,  D. Casanova,  Chun-Min Chang,  Yunqing Chen,  
 A. Chien,  K. D. Closser,  M. P. Coons,  S. Coriani,  S. Dasgupta,  
 A. L. Dempwolff,  M. Diedenhofen,  Hainam Do,  R. G. Edgar,  Po-Tung Fang,  
 S. Faraji,  S. Fatehi,  Qingguo Feng,  K. D. Fenk,  J. Fosso-Tande,  
 J. Gayvert,  Qinghui Ge,  A. Ghysels,  G. Gidofalvi,  J. Gomes,  
 J. Gonthier,  A. Gunina,  D. Hait,  M. W. D. Hanson-Heine,  
 P. H. P. Harbach,  A. W. Hauser,  M. F. Herbst,  J. E. Herr,  
 E. G. Hohenstein,  Z. C. Holden,  Kerwin Hui,  B. C. Huynh,  T.-C. Jagau,  
 Hyunjun Ji,  B. Kaduk,  K. Khistyaev,  Jaehoon Kim,  P. Klunzinger,  K. Koh,  
 D. Kosenkov,  L. Koulias,  T. Kowalczyk,  C. M. Krauter,  A. Kunitsa,  
 Ka Un Lao,  A. Laurent,  K. V. Lawler,  Joonho Lee,  D. Lefrancois,  
 S. Lehtola,  D. S. Levine,  Yi-Pei Li,  You-Sheng Lin,  Fenglai Liu,  
 E. Livshits,  A. Luenser,  P. Manohar,  E. Mansoor,  S. F. Manzer,  
 Shan-Ping Mao,  Yuezhi Mao,  N. Mardirossian,  A. V. Marenich,  
 T. Markovich,  L. A. Martinez-Martinez,  S. A. Maurer,  N. J. Mayhall,  
 S. C. McKenzie,  J.-M. Mewes,  P. Morgante,  A. F. Morrison,  
 J. W. Mullinax,  K. Nanda,  T. S. Nguyen-Beck,  R. Olivares-Amaya,  
 J. A. Parkhill,  Zheng Pei,  T. M. Perrine,  F. Plasser,  P. Pokhilko,  
 S. Prager,  A. Prociuk,  E. Ramos,  D. R. Rehn,  F. Rob,  M. Scheurer,  
 M. Schneider,  N. Sergueev,  S. M. Sharada,  S. Sharma,  D. W. Small,  
 T. Stauch,  T. Stein,  Yu-Chuan Su,  A. J. W. Thom,  A. Tkatchenko,  
 T. Tsuchimochi,  N. M. Tubman,  L. Vogt,  M. L. Vidal,  O. Vydrov,  
 M. A. Watson,  J. Wenzel,  M. de Wergifosse,  T. A. Wesolowski,  A. White,  
 J. Witte,  A. Yamada,  Jun Yang,  K. Yao,  S. Yeganeh,  S. R. Yost,  
 Zhi-Qiang You,  A. Zech,  Igor Ying Zhang,  Xing Zhang,  Yan Zhao,  
 Ying Zhu,  B. R. Brooks,  G. K. L. Chan,  C. J. Cramer,  M. S. Gordon,  
 W. J. Hehre,  A. Klamt,  M. W. Schmidt,  C. D. Sherrill,  D. G. Truhlar,  
 A. Aspuru-Guzik,  R. Baer,  A. T. Bell,  N. A. Besley,  Jeng-Da Chai,  
 A. E. DePrince, III,  R. A. DiStasio Jr.,  A. Dreuw,  B. D. Dunietz,  
 T. R. Furlani,  Chao-Ping Hsu,  Yousung Jung,  Jing Kong,  D. S. Lambrecht,  
 WanZhen Liang,  C. Ochsenfeld,  V. A. Rassolov,  L. V. Slipchenko,  
 J. E. Subotnik,  T. Van Voorhis,  J. M. Herbert,  A. I. Krylov,  
 P. M. W. Gill,  M. Head-Gordon

 Contributors to earlier versions of Q-Chem not listed above: 
 R. D. Adamson,  B. Austin,  J. Baker,  G. J. O. Beran,  K. Brandhorst,  
 S. T. Brown,  E. F. C. Byrd,  A. K. Chakraborty,  C.-L. Cheng,  
 Siu Hung Chien,  D. M. Chipman,  D. L. Crittenden,  H. Dachsel,  
 R. J. Doerksen,  A. D. Dutoi,  L. Fusti-Molnar,  W. A. Goddard III,  
 A. Golubeva-Zadorozhnaya,  S. R. Gwaltney,  G. Hawkins,  A. Heyden,  
 S. Hirata,  G. Kedziora,  F. J. Keil,  C. Kelley,  Jihan Kim,  R. A. King,  
 R. Z. Khaliullin,  P. P. Korambath,  W. Kurlancheek,  A. M. Lee,  M. S. Lee,  
 S. V. Levchenko,  Ching Yeh Lin,  D. Liotard,  R. C. Lochan,  I. Lotan,  
 P. E. Maslen,  N. Nair,  D. P. O'Neill,  D. Neuhauser,  E. Neuscamman,  
 C. M. Oana,  R. Olson,  B. Peters,  R. Peverati,  P. A. Pieniazek,  
 Y. M. Rhee,  J. Ritchie,  M. A. Rohrdanz,  E. Rosta,  N. J. Russ,  
 H. F. Schaefer III,  N. E. Schultz,  N. Shenvi,  A. C. Simmonett,  A. Sodt,  
 D. Stuck,  K. S. Thanthiriwatte,  V. Vanovschi,  Tao Wang,  A. Warshel,  
 C. F. Williams,  Q. Wu,  X. Xu,  W. Zhang

 Please cite Q-Chem as follows:
 Y. Shao et al., Mol. Phys. 113, 184-215 (2015)
 DOI: 10.1080/00268976.2014.952696

 Q-Chem 5.2.1 for Intel X86 EM64T Linux

 Parts of Q-Chem use Armadillo 8.300.2 (Tropical Shenanigans).
 http://arma.sourceforge.net/

 Q-Chem begins on Thu Jan 16 19:40:27 2020  

Host: 
0

     Scratch files written to /scratch/taweetham/qchem17638//
NAlpha2: 146
NElect   146
Mult     1

 Q-Chem warning in module libgen/rem_setup.C, line 2168:

 Setting Thresh to 1e-14


Checking the input file for inconsistencies... 	...done.

--------------------------------------------------------------
User input:
--------------------------------------------------------------
$MOLECULE
0 1
C 
C  1 1.394960
H  2 CH 1 119.528007
C  2 1.386606 1 120.846377 3 178.766605 0
Cl  4 CCl 2 119.698148 1 -179.612229 0
C  4 1.387279 2 120.235871 1 -0.083363 0
Cl  6 CCl 4 120.254637 2 -179.958574 0
C  6 1.387279 4 119.490737 2 0.041992 0
H  8 CH 6 120.064298 4 179.568218 0
C  8 1.386606 6 120.235863 4 0.041336 0
H  10 CH 8 119.614146 6 178.681836 0
C  1 1.488550 2 120.827489 3 1.275929 0
C  12 1.394960 1 120.827496 2 44.635695 0
H  13 CH 12 119.528011 1 1.275194 0
C  13 1.386606 12 120.846392 1 -179.957497 0
Cl  15 CCl 13 119.698155 12 -179.612829 0
C  15 1.387278 13 120.235860 12 -0.083872 0
H  17 CH 15 120.254633 13 -179.958492 0
C  17 1.387279 15 119.490737 13 0.041666 0
Cl  19 CCl 17 120.064293 15 179.568399 0
C  19 1.386606 17 120.235874 15 0.041790 0
H  21 CH 19 119.614152 17 178.681599 0

CH=1.08273
CCl=1.75400
$END

$REM
   JOB_TYPE	OPTIMIZATION
   BASIS	6-311++G**
   METHOD	B3LYP
   SYM_IGNORE	TRUE
   SCF_GUESS_ALWAYS     TRUE
   SYM_IGNORE   TRUE
   S2THRESH     15
   THRESH       15
$END

--------------------------------------------------------------
 ----------------------------------------------------------------
             Standard Nuclear Orientation (Angstroms)
    I     Atom           X                Y                Z
 ----------------------------------------------------------------
    1      C       0.0000000000     0.0000000000     0.0000000000
    2      C       0.0000000000     0.0000000000     1.3949600000
    3      H       0.9420994930     0.0000000000     1.9285823367
    4      C      -1.1901880373     0.0256249026     2.1059255403
    5      Cl     -1.1548436435     0.0351778398     3.8595433764
    6      C      -2.4041742747     0.0535064326     1.4351028665
    7      Cl     -3.9099833729     0.0870232313     2.3339530118
    8      C      -2.4180259722     0.0546630380     0.0478935036
    9      H      -3.3603520375     0.0692493833    -0.4851290834
   10      C      -1.2274122092     0.0272853135    -0.6622934626
   11      H      -1.2503451014     0.0068111236    -1.7445869269
   12      C       1.2779219872    -0.0284629571    -0.7628147595
   13      C       2.3095886281    -0.8932703637    -0.3971844912
   14      H       2.1704206894    -1.5663256744     0.4394355459
   15      C       3.5004827568    -0.9194878930    -1.1069450245
   16      Cl      4.7739092873    -2.0261183446    -0.6270805489
   17      C       3.6821124948    -0.0819958503    -2.1978886372
   18      H       4.6116429624    -0.1026930066    -2.7527300472
   19      C       2.6636000698     0.7822218600    -2.5724593424
   20      Cl      2.8813918386     1.8556545918    -3.9424319391
   21      C       1.4736782845     0.8090230106    -1.8610916159
   22      H       0.6936781770     1.5025559907    -2.1490431582
 ----------------------------------------------------------------
 Nuclear Repulsion Energy =        1374.79450992 hartrees
 There are       73 alpha and       73 beta electrons
 Requested basis set is 6-311++G(d,p)
 There are 154 shells and 426 basis functions

 Total QAlloc Memory Limit   2000 MB
 Mega-Array Size       188 MB
 MEM_STATIC part       192 MB
 A cutoff of  1.0D-15 yielded   9243 shell pairs
 There are     75681 function pairs (     81175 Cartesian)
 Smallest overlap matrix eigenvalue = 3.28E-07
 Linear dependence detected in AO basis
 Number of orthogonalized atomic orbitals = 423
 Maximum deviation from orthogonality = 3.730E-10

 Scale SEOQF with 1.000000e-01/1.000000e-01/1.000000e-01

 Standard Electronic Orientation quadrupole field applied
 Nucleus-field energy     =    -0.0000000314 hartrees
 Guess from superposition of atomic densities
 Warning:  Energy on first SCF cycle will be non-variational
 SAD guess density has 146.000000 electrons

 -----------------------------------------------------------------------
  General SCF calculation program by
  Eric Jon Sundstrom, Paul Horn, Yuezhi Mao, Dmitri Zuev, Alec White,
  David Stuck, Shaama M.S., Shane Yost, Joonho Lee, David Small,
  Daniel Levine, Susi Lehtola, Hugh Burton, Evgeny Epifanovsky,
  Bang C. Huynh
 -----------------------------------------------------------------------
 Exchange:     0.2000 Hartree-Fock + 0.0800 Slater + 0.7200 B88
 Correlation:  0.1900 VWN1RPA + 0.8100 LYP
 Using SG-1 standard quadrature grid
 A restricted SCF calculation will be
 performed using DIIS
 SCF converges when DIIS error is below 1.0e-08
 ---------------------------------------
  Cycle       Energy         DIIS error
 ---------------------------------------
    1   -2305.7172977497      3.04e-02  
    2   -2301.7413614035      2.64e-03  
    3   -2301.6295131113      3.32e-03  
    4   -2301.8886686538      7.91e-04  
    5   -2301.9022529595      3.54e-04  
    6   -2301.9049906290      9.88e-05  
    7   -2301.9051898777      2.26e-05  
    8   -2301.9051978278      1.14e-05  
    9   -2301.9052008374      2.28e-06  
   10   -2301.9052009432      1.14e-06  
   11   -2301.9052009718      1.51e-07  
   12   -2301.9052009720      1.37e-07  
   13   -2301.9052009724      2.72e-08  
   14   -2301.9052009726      8.81e-09  Convergence criterion met
 ---------------------------------------
 SCF time:   CPU 517.56s  wall 518.00s 
 SCF   energy in the final basis set =    -2301.9052009726
 Total energy in the final basis set =    -2301.9052009726

 --------------------------------------------------------------

                    Orbital Energies (a.u.)
 --------------------------------------------------------------

 Alpha MOs
 -- Occupied --
********-101.5726-101.5706-101.5704 -10.2655 -10.2645 -10.2642 -10.2640
-10.2247 -10.2218 -10.2131 -10.2130 -10.2129 -10.2090 -10.2088 -10.2084
 -9.4874  -9.4871  -9.4851  -9.4850  -7.2522  -7.2519  -7.2499  -7.2496
 -7.2421  -7.2419  -7.2418  -7.2414  -7.2401  -7.2399  -7.2393  -7.2393
 -0.9380  -0.9297  -0.8927  -0.8772  -0.8718  -0.8452  -0.7954  -0.7732
 -0.7583  -0.7482  -0.6633  -0.6501  -0.6249  -0.6067  -0.5558  -0.5299
 -0.5272  -0.5028  -0.4964  -0.4755  -0.4624  -0.4609  -0.4581  -0.4396
 -0.4326  -0.4190  -0.4049  -0.3932  -0.3905  -0.3816  -0.3650  -0.3610
 -0.3457  -0.3391  -0.3379  -0.3324  -0.3199  -0.2939  -0.2795  -0.2709
 -0.2599
 -- Virtual --
 -0.0695  -0.0497  -0.0488  -0.0252  -0.0222  -0.0174  -0.0107  -0.0003
  0.0053   0.0129   0.0166   0.0188   0.0272   0.0346   0.0369   0.0434
  0.0507   0.0521   0.0610   0.0678   0.0719   0.0743   0.0809   0.0824
  0.0905   0.0915   0.0926   0.0944   0.0974   0.1048   0.1063   0.1119
  0.1128   0.1148   0.1166   0.1207   0.1220   0.1233   0.1283   0.1318
  0.1337   0.1359   0.1373   0.1414   0.1469   0.1496   0.1521   0.1596
  0.1621   0.1652   0.1712   0.1777   0.1817   0.1818   0.1923   0.1959
  0.1977   0.2031   0.2125   0.2142   0.2182   0.2224   0.2283   0.2312
  0.2336   0.2386   0.2435   0.2453   0.2562   0.2583   0.2628   0.2666
  0.2693   0.2725   0.2755   0.2790   0.2827   0.2840   0.2869   0.2962
  0.3004   0.3043   0.3077   0.3137   0.3153   0.3250   0.3333   0.3376
  0.3441   0.3477   0.3588   0.3652   0.4242   0.4288   0.4342   0.4428
  0.4487   0.4511   0.4570   0.4577   0.4637   0.4747   0.4779   0.4870
  0.4917   0.4986   0.5037   0.5161   0.5340   0.5424   0.5434   0.5519
  0.5629   0.5714   0.5764   0.5834   0.5888   0.5960   0.6005   0.6040
  0.6114   0.6176   0.6240   0.6465   0.6513   0.6534   0.6644   0.6691
  0.6798   0.6876   0.6904   0.6999   0.7055   0.7107   0.7259   0.7421
  0.7516   0.7529   0.7737   0.7914   0.7986   0.8248   0.8298   0.8384
  0.8429   0.8453   0.8473   0.8481   0.8518   0.8538   0.8568   0.8607
  0.8650   0.8654   0.8671   0.8730   0.8834   0.8904   0.8943   0.9017
  0.9078   0.9167   0.9235   0.9282   0.9351   0.9441   0.9532   0.9542
  0.9635   0.9650   0.9658   0.9744   0.9918   1.0085   1.0199   1.0378
  1.0589   1.0714   1.0867   1.0983   1.1053   1.1132   1.1323   1.1599
  1.1866   1.2134   1.2289   1.2336   1.2362   1.2534   1.2625   1.2791
  1.2929   1.3062   1.3230   1.3377   1.3481   1.3907   1.4393   1.4873
  1.4944   1.4992   1.5216   1.5320   1.5545   1.5723   1.5766   1.5851
  1.5882   1.6001   1.6134   1.6318   1.6604   1.6813   1.6892   1.6997
  1.7240   1.7298   1.7629   1.7916   1.8093   1.8314   1.8676   1.8930
  1.9003   1.9050   1.9090   1.9221   1.9305   1.9413   1.9529   1.9596
  1.9663   1.9830   1.9932   2.0283   2.0444   2.0511   2.0818   2.0863
  2.1194   2.1311   2.1817   2.2198   2.2307   2.2429   2.2581   2.2641
  2.2768   2.2900   2.3087   2.3186   2.3235   2.3267   2.3991   2.4166
  2.4232   2.4302   2.4579   2.4884   2.5033   2.5149   2.5399   2.5454
  2.5633   2.5806   2.6163   2.6303   2.6407   2.6575   2.6663   2.7010
  2.7097   2.7264   2.7367   2.7513   2.7719   2.7739   2.7764   2.7825
  2.7869   2.7996   2.8324   2.8420   2.8469   2.8566   2.9055   2.9129
  2.9750   3.0008   3.0597   3.0852   3.1040   3.1513   3.1694   3.1774
  3.1965   3.2227   3.2292   3.3394   3.3493   3.3773   3.4252   3.5193
  3.5547   3.6299   3.6888   3.7246   3.7780   3.8332   3.8723   4.0655
  4.0931   4.1078   4.1319   4.4240   4.8055   4.8347   9.7526   9.7659
  9.7844   9.8036  23.4240  23.5690  23.8640  23.8918  23.9130  23.9269
 24.0138  24.0504  24.0534  24.0708  24.1321  24.1603  25.7857  25.8186
 25.8336  25.8662  26.0915  26.1191  26.1555  26.1757  26.5139  26.5996
 26.6669  26.7845 215.7431 215.7573 215.7789 215.8009
 --------------------------------------------------------------

          Ground-State Mulliken Net Atomic Charges

     Atom                 Charge (a.u.)
  ----------------------------------------
      1 C                     0.913055
      2 C                    -1.372869
      3 H                     0.213383
      4 C                     0.069518
      5 Cl                    0.586044
      6 C                     0.416626
      7 Cl                    0.496540
      8 C                    -0.871252
      9 H                     0.203247
     10 C                    -0.623614
     11 H                     0.172784
     12 C                    -0.174285
     13 C                    -0.794646
     14 H                     0.204124
     15 C                     0.358951
     16 Cl                    0.489031
     17 C                    -0.831009
     18 H                     0.216295
     19 C                     0.343759
     20 Cl                    0.483158
     21 C                    -0.701904
     22 H                     0.203066
  ----------------------------------------
  Sum of atomic charges =     0.000000

 -----------------------------------------------------------------
                    Cartesian Multipole Moments
 -----------------------------------------------------------------
    Charge (ESU x 10^10)
                 0.0000
    Dipole Moment (Debye)
         X      -0.2353      Y      -0.0073      Z      -1.3580
       Tot       1.3783
    Quadrupole Moments (Debye-Ang)
        XX    -123.2435     XY      -0.0751     YY    -123.6162
        XZ       6.6976     YZ      -0.2243     ZZ    -124.9169
    Octopole Moments (Debye-Ang^2)
       XXX    -239.5332    XXY       4.0850    XYY     -82.2485
       YYY       5.0850    XXZ      -8.7574    XYZ       1.8696
       YYZ      10.3660    XZZ     -73.0814    YZZ      -1.2141
       ZZZ      22.3085
    Hexadecapole Moments (Debye-Ang^3)
      XXXX   -5765.0497   XXXY     237.7624   XXYY   -1137.1008
      XYYY     227.0674   YYYY    -837.1232   XXXZ    1525.0509
      XXYZ      87.0215   XYYZ     539.9644   YYYZ     246.4083
      XXZZ   -1585.7306   XYZZ      66.1115   YYZZ    -785.6900
      XZZZ    1580.6749   YZZZ     257.9884   ZZZZ   -3852.4225
 -----------------------------------------------------------------
 Calculating analytic gradient of the SCF energy
 Gradient of SCF Energy
            1           2           3           4           5           6
    1  -0.0039603  -0.0064811   0.0009525  -0.0026472  -0.0043450   0.0093925
    2  -0.0000233   0.0006114  -0.0001600   0.0000898   0.0001033  -0.0002949
    3   0.0022370  -0.0009036  -0.0016382  -0.0089377   0.0018940  -0.0031771
            7           8           9          10          11          12
    1  -0.0000036   0.0033691   0.0007149   0.0006631   0.0011471  -0.0012404
    2   0.0000405  -0.0000783   0.0001139  -0.0005406  -0.0000037  -0.0000355
    3   0.0050921   0.0052042  -0.0015632   0.0031689   0.0005657  -0.0004701
           13          14          15          16          17          18
    1   0.0006419  -0.0007758   0.0053422   0.0001625  -0.0134195   0.0003259
    2   0.0074369   0.0005443  -0.0030967  -0.0010110   0.0004209   0.0000320
    3  -0.0096944   0.0000079   0.0000507   0.0010561   0.0079687  -0.0002165
           19          20          21          22
    1   0.0024235  -0.0006021   0.0087240  -0.0003842
    2   0.0029796   0.0008987  -0.0075363  -0.0004910
    3  -0.0047477  -0.0007133   0.0043460   0.0004705
 Max gradient component =       1.342E-02
 RMS gradient           =       3.859E-03
 Gradient time:  CPU 181.99 s  wall 182.02 s
 Geometry Optimization Parameters
   NAtoms,    NIC,     NZ,  NCons,   NDum,   NFix, NCnnct, MaxDiis
       22     155      22       0       0       0       0       0


** GEOMETRY OPTIMIZATION IN DELOCALIZED INTERNAL COORDINATES **
   Searching for a Minimum

   Optimization Cycle:   1

                       Coordinates (Angstroms)
     ATOM                X               Y               Z
      1  C         0.0000000000    0.0000000000    0.0000000000
      2  C         0.0000000000    0.0000000000    1.3949600000
      3  H         0.9420994930    0.0000000000    1.9285823367
      4  C        -1.1901880373    0.0256249026    2.1059255403
      5  Cl       -1.1548436435    0.0351778398    3.8595433764
      6  C        -2.4041742747    0.0535064326    1.4351028665
      7  Cl       -3.9099833729    0.0870232313    2.3339530118
      8  C        -2.4180259722    0.0546630380    0.0478935036
      9  H        -3.3603520375    0.0692493833   -0.4851290834
     10  C        -1.2274122092    0.0272853135   -0.6622934626
     11  H        -1.2503451014    0.0068111236   -1.7445869269
     12  C         1.2779219872   -0.0284629571   -0.7628147595
     13  C         2.3095886281   -0.8932703637   -0.3971844912
     14  H         2.1704206894   -1.5663256744    0.4394355459
     15  C         3.5004827568   -0.9194878930   -1.1069450245
     16  Cl        4.7739092873   -2.0261183446   -0.6270805489
     17  C         3.6821124948   -0.0819958503   -2.1978886372
     18  H         4.6116429624   -0.1026930066   -2.7527300472
     19  C         2.6636000698    0.7822218600   -2.5724593424
     20  Cl        2.8813918386    1.8556545918   -3.9424319391
     21  C         1.4736782845    0.8090230106   -1.8610916159
     22  H         0.6936781770    1.5025559907   -2.1490431582
   Point Group: c1    Number of degrees of freedom:    60


   Energy is  -2301.905200973


 Attempting to generate delocalized internal coordinates
 Initial Hessian constructed with Jon Baker's OPTIMIZE code

 60 Hessian modes will be used to form the next step
  Hessian Eigenvalues:
     0.010693    0.019215    0.019215    0.023207    0.023207    0.023578
     0.023578    0.023676    0.023677    0.023938    0.023938    0.024090
     0.024090    0.024114    0.024114    0.024135    0.024136    0.024143
     0.024143    0.159962    0.159963    0.159969    0.159969    0.159995
     0.160000    0.223726    0.234671    0.234791    0.234830    0.235016
     0.246104    0.249991    0.249992    0.249992    0.250000    0.250000
     0.250000    0.301033    0.301033    0.301033    0.301033    0.336089
     0.356665    0.356665    0.356665    0.356665    0.356665    0.356665
     0.429162    0.429778    0.431280    0.432123    0.467772    0.467799
     0.472132    0.472158    0.478203    0.478204    0.479142    0.479142

 Minimum search - taking simple RFO step
 Searching for Lamda that Minimizes Along All modes
 Value Taken    Lamda =  -0.00270355
 Step Taken.  Stepsize is  0.112403

                             Maximum     Tolerance    Cnvgd?
         Gradient           0.013319      0.000300      NO
         Displacement       0.048076      0.001200      NO
         Energy change     *********      0.000001      NO


 New Cartesian Coordinates Obtained by Inverse Iteration

 Displacement from previous Coordinates is:  0.251244
 ----------------------------------------------------------------
             Standard Nuclear Orientation (Angstroms)
    I     Atom           X                Y                Z
 ----------------------------------------------------------------
    1      C      -0.0003044137     0.0042692590    -0.0022362507
    2      C       0.0046544313    -0.0129893207     1.3963101812
    3      H       0.9424395907    -0.0233927496     1.9373064689
    4      C      -1.1858071248     0.0103143398     2.1149799237
    5      Cl     -1.0956713723    -0.0035849425     3.8634501493
    6      C      -2.4124199488     0.0529999374     1.4389911338
    7      Cl     -3.9393871944     0.0815545348     2.2922906716
    8      C      -2.4248530951     0.0712772354     0.0470461703
    9      H      -3.3726924774     0.0948010633    -0.4753390309
   10      C      -1.2329327677     0.0476674822    -0.6665275892
   11      H      -1.2646127823     0.0398754806    -1.7496390566
   12      C       1.2767755475    -0.0256751207    -0.7602371979
   13      C       2.3113278078    -0.8884890220    -0.3756559565
   14      H       2.1824040004    -1.5572919780     0.4664469907
   15      C       3.5000288370    -0.9058516211    -1.0965839657
   16      Cl      4.7838705853    -1.9960106123    -0.6134092549
   17      C       3.6926036472    -0.0851009708    -2.2027059679
   18      H       4.6216960724    -0.1080293881    -2.7570724650
   19      C       2.6579445874     0.7664151547    -2.5754789807
   20      Cl      2.8785495360     1.8224103274    -3.9562027492
   21      C       1.4598721986     0.8070261377    -1.8714251411
   22      H       0.6817163549     1.4982474018    -2.1705909390
 ----------------------------------------------------------------
 Nuclear Repulsion Energy =        1373.04061561 hartrees
 There are       73 alpha and       73 beta electrons
 Applying Cartesian multipole field
    Component          Value
    ---------          -----
     (2,0,0)        1.00000E-11
     (0,2,0)        2.00000E-11
     (0,0,2)       -3.00000E-11
 Nucleus-field energy     =    -0.0000000316 hartrees
 Requested basis set is 6-311++G(d,p)
 There are 154 shells and 426 basis functions
 A cutoff of  1.0D-15 yielded   9246 shell pairs
 There are     75708 function pairs (     81204 Cartesian)
 Smallest overlap matrix eigenvalue = 3.23E-07
 Linear dependence detected in AO basis
 Number of orthogonalized atomic orbitals = 423
 Maximum deviation from orthogonality = 5.926E-10
 Guess from superposition of atomic densities
 Warning:  Energy on first SCF cycle will be non-variational
 SAD guess density has 146.000000 electrons

 -----------------------------------------------------------------------
  General SCF calculation program by
  Eric Jon Sundstrom, Paul Horn, Yuezhi Mao, Dmitri Zuev, Alec White,
  David Stuck, Shaama M.S., Shane Yost, Joonho Lee, David Small,
  Daniel Levine, Susi Lehtola, Hugh Burton, Evgeny Epifanovsky,
  Bang C. Huynh
 -----------------------------------------------------------------------
 Exchange:     0.2000 Hartree-Fock + 0.0800 Slater + 0.7200 B88
 Correlation:  0.1900 VWN1RPA + 0.8100 LYP
 Using SG-1 standard quadrature grid
 A restricted SCF calculation will be
 performed using DIIS
 SCF converges when DIIS error is below 1.0e-08
 ---------------------------------------
  Cycle       Energy         DIIS error
 ---------------------------------------
    1   -2305.6546505991      3.02e-02  
    2   -2301.7456270500      2.61e-03  
    3   -2301.6329425029      3.30e-03  
    4   -2301.8889099745      8.16e-04  
    5   -2301.9036180698      3.49e-04  
    6   -2301.9062843054      9.74e-05  
    7   -2301.9064769926      2.32e-05  
    8   -2301.9064853439      1.21e-05  
    9   -2301.9064887986      2.27e-06  
   10   -2301.9064889042      1.14e-06  
   11   -2301.9064889329      1.64e-07  
   12   -2301.9064889330      1.49e-07  
   13   -2301.9064889336      2.58e-08  
   14   -2301.9064889335      9.32e-09  Convergence criterion met
 ---------------------------------------
 SCF time:   CPU 517.37s  wall 518.00s 
 SCF   energy in the final basis set =    -2301.9064889335
 Total energy in the final basis set =    -2301.9064889335

 --------------------------------------------------------------

                    Orbital Energies (a.u.)
 --------------------------------------------------------------

 Alpha MOs
 -- Occupied --
********-101.5717-101.5717-101.5714 -10.2675 -10.2664 -10.2648 -10.2647
-10.2261 -10.2224 -10.2138 -10.2136 -10.2133 -10.2103 -10.2102 -10.2095
 -9.4863  -9.4863  -9.4862  -9.4860  -7.2511  -7.2510  -7.2508  -7.2507
 -7.2412  -7.2411  -7.2411  -7.2408  -7.2408  -7.2405  -7.2405  -7.2404
 -0.9361  -0.9286  -0.8926  -0.8770  -0.8740  -0.8433  -0.7940  -0.7721
 -0.7572  -0.7466  -0.6629  -0.6492  -0.6232  -0.6058  -0.5551  -0.5290
 -0.5267  -0.5008  -0.4978  -0.4755  -0.4627  -0.4612  -0.4576  -0.4382
 -0.4314  -0.4206  -0.4060  -0.3938  -0.3908  -0.3812  -0.3652  -0.3627
 -0.3432  -0.3384  -0.3366  -0.3313  -0.3240  -0.2933  -0.2788  -0.2701
 -0.2583
 -- Virtual --
 -0.0714  -0.0504  -0.0494  -0.0244  -0.0217  -0.0160  -0.0102  -0.0004
  0.0051   0.0139   0.0166   0.0187   0.0263   0.0351   0.0366   0.0430
  0.0507   0.0521   0.0608   0.0675   0.0717   0.0744   0.0809   0.0826
  0.0900   0.0918   0.0922   0.0944   0.0973   0.1045   0.1059   0.1114
  0.1129   0.1148   0.1168   0.1204   0.1220   0.1233   0.1289   0.1314
  0.1330   0.1358   0.1372   0.1410   0.1472   0.1495   0.1518   0.1587
  0.1618   0.1644   0.1712   0.1774   0.1813   0.1816   0.1919   0.1954
  0.1979   0.2028   0.2121   0.2140   0.2184   0.2221   0.2279   0.2314
  0.2333   0.2378   0.2428   0.2449   0.2547   0.2554   0.2611   0.2655
  0.2694   0.2717   0.2733   0.2779   0.2811   0.2832   0.2863   0.2958
  0.2999   0.3035   0.3078   0.3144   0.3153   0.3260   0.3320   0.3360
  0.3445   0.3473   0.3576   0.3653   0.4258   0.4280   0.4330   0.4429
  0.4473   0.4519   0.4572   0.4578   0.4642   0.4726   0.4739   0.4817
  0.4882   0.4972   0.5037   0.5155   0.5329   0.5410   0.5429   0.5518
  0.5620   0.5704   0.5765   0.5839   0.5886   0.5952   0.5980   0.6024
  0.6104   0.6177   0.6244   0.6464   0.6481   0.6503   0.6618   0.6673
  0.6778   0.6864   0.6901   0.6963   0.7031   0.7111   0.7267   0.7424
  0.7495   0.7533   0.7693   0.7893   0.7955   0.8257   0.8293   0.8382
  0.8414   0.8445   0.8458   0.8488   0.8493   0.8521   0.8568   0.8612
  0.8627   0.8655   0.8667   0.8724   0.8855   0.8889   0.8963   0.9004
  0.9055   0.9157   0.9204   0.9285   0.9330   0.9458   0.9534   0.9547
  0.9616   0.9641   0.9665   0.9743   0.9914   1.0081   1.0193   1.0377
  1.0598   1.0693   1.0821   1.0934   1.1018   1.1085   1.1295   1.1551
  1.1816   1.2145   1.2343   1.2351   1.2369   1.2521   1.2591   1.2810
  1.2975   1.3092   1.3179   1.3375   1.3464   1.3963   1.4397   1.4837
  1.4881   1.4981   1.5184   1.5294   1.5497   1.5673   1.5711   1.5812
  1.5838   1.5939   1.6113   1.6293   1.6574   1.6793   1.6870   1.6962
  1.7209   1.7284   1.7592   1.7920   1.8094   1.8312   1.8667   1.8876
  1.8943   1.9007   1.9053   1.9167   1.9260   1.9395   1.9459   1.9577
  1.9630   1.9815   1.9930   2.0257   2.0440   2.0476   2.0745   2.0803
  2.1163   2.1280   2.1809   2.2192   2.2309   2.2400   2.2589   2.2629
  2.2757   2.2898   2.3093   2.3162   2.3186   2.3198   2.3987   2.4066
  2.4227   2.4292   2.4508   2.4815   2.4969   2.5118   2.5364   2.5438
  2.5576   2.5748   2.6131   2.6318   2.6375   2.6546   2.6605   2.7012
  2.7070   2.7244   2.7378   2.7419   2.7686   2.7713   2.7729   2.7820
  2.7824   2.7985   2.8338   2.8419   2.8455   2.8524   2.9059   2.9109
  2.9711   2.9986   3.0560   3.0802   3.1026   3.1409   3.1630   3.1707
  3.1927   3.2187   3.2221   3.3302   3.3408   3.3659   3.4192   3.5105
  3.5515   3.6242   3.6813   3.7143   3.7697   3.8178   3.8634   4.0630
  4.0950   4.1098   4.1329   4.4263   4.7992   4.8256   9.7586   9.7671
  9.7865   9.7960  23.4298  23.5728  23.8551  23.8853  23.8870  23.9154
 23.9929  24.0359  24.0386  24.0582  24.1167  24.1423  25.7817  25.8202
 25.8349  25.8676  26.0783  26.1005  26.1703  26.1958  26.4988  26.6043
 26.6400  26.7827 215.7503 215.7577 215.7812 215.7919
 --------------------------------------------------------------

          Ground-State Mulliken Net Atomic Charges

     Atom                 Charge (a.u.)
  ----------------------------------------
      1 C                     0.913021
      2 C                    -1.424970
      3 H                     0.213284
      4 C                     0.136083
      5 Cl                    0.587158
      6 C                     0.393468
      7 Cl                    0.495747
      8 C                    -0.872628
      9 H                     0.205193
     10 C                    -0.622061
     11 H                     0.170881
     12 C                    -0.217157
     13 C                    -0.754743
     14 H                     0.204197
     15 C                     0.315262
     16 Cl                    0.491981
     17 C                    -0.784248
     18 H                     0.219605
     19 C                     0.297699
     20 Cl                    0.487507
     21 C                    -0.658814
     22 H                     0.203536
  ----------------------------------------
  Sum of atomic charges =     0.000000

 -----------------------------------------------------------------
                    Cartesian Multipole Moments
 -----------------------------------------------------------------
    Charge (ESU x 10^10)
                -0.0000
    Dipole Moment (Debye)
         X      -0.2896      Y       0.0128      Z      -1.3069
       Tot       1.3387
    Quadrupole Moments (Debye-Ang)
        XX    -123.1708     XY      -0.1572     YY    -123.7489
        XZ       6.7433     YZ      -0.2406     ZZ    -124.9570
    Octopole Moments (Debye-Ang^2)
       XXX    -242.2926    XXY       5.0218    XYY     -82.9546
       YYY       6.6633    XXZ      -8.8172    XYZ       2.1211
       YYZ      10.9066    XZZ     -72.8103    YZZ      -1.0098
       ZZZ      24.0829
    Hexadecapole Moments (Debye-Ang^3)
      XXXX   -5774.6183   XXXY     237.2115   XXYY   -1138.6556
      XYYY     225.9074   YYYY    -817.8142   XXXZ    1506.3454
      XXYZ      89.4757   XYYZ     535.8774   YYYZ     252.9507
      XXZZ   -1589.9518   XYZZ      63.9105   YYZZ    -782.9466
      XZZZ    1573.5546   YZZZ     264.3619   ZZZZ   -3855.4891
 -----------------------------------------------------------------
 Calculating analytic gradient of the SCF energy
 Gradient of SCF Energy
            1           2           3           4           5           6
    1  -0.0001959  -0.0002390   0.0004406   0.0019718   0.0012310  -0.0000810
    2  -0.0000098   0.0003588  -0.0001173  -0.0000610  -0.0000501   0.0000961
    3   0.0004767   0.0016368  -0.0003661  -0.0007816   0.0012397  -0.0024113
            7           8           9          10          11          12
    1  -0.0017723  -0.0015101   0.0001753   0.0000302   0.0001012  -0.0008370
    2   0.0000417  -0.0000317   0.0000281  -0.0003035   0.0000450   0.0000707
    3  -0.0002133   0.0014497  -0.0006189  -0.0003451  -0.0001099   0.0003103
           13          14          15          16          17          18
    1  -0.0002068  -0.0003170   0.0029182  -0.0010620  -0.0025393   0.0006738
    2   0.0007298  -0.0002340  -0.0016288   0.0007374   0.0000499  -0.0000121
    3  -0.0013059   0.0006459   0.0001283  -0.0002648   0.0015811  -0.0003904
           19          20          21          22
    1   0.0012148  -0.0002532   0.0009365  -0.0006797
    2   0.0015228  -0.0007897  -0.0007169   0.0002744
    3  -0.0026410   0.0011018   0.0009669  -0.0000890
 Max gradient component =       2.918E-03
 RMS gradient           =       1.006E-03
 Gradient time:  CPU 181.30 s  wall 181.32 s
 Geometry Optimization Parameters
   NAtoms,    NIC,     NZ,  NCons,   NDum,   NFix, NCnnct, MaxDiis
       22     155      22       0       0       0       0       0

 Cartesian Hessian Update
 Hessian updated using BFGS update


** GEOMETRY OPTIMIZATION IN DELOCALIZED INTERNAL COORDINATES **
   Searching for a Minimum

   Optimization Cycle:   2

                       Coordinates (Angstroms)
     ATOM                X               Y               Z
      1  C        -0.0003044137    0.0042692590   -0.0022362507
      2  C         0.0046544313   -0.0129893207    1.3963101812
      3  H         0.9424395907   -0.0233927496    1.9373064689
      4  C        -1.1858071248    0.0103143398    2.1149799237
      5  Cl       -1.0956713723   -0.0035849425    3.8634501493
      6  C        -2.4124199488    0.0529999374    1.4389911338
      7  Cl       -3.9393871944    0.0815545348    2.2922906716
      8  C        -2.4248530951    0.0712772354    0.0470461703
      9  H        -3.3726924774    0.0948010633   -0.4753390309
     10  C        -1.2329327677    0.0476674822   -0.6665275892
     11  H        -1.2646127823    0.0398754806   -1.7496390566
     12  C         1.2767755475   -0.0256751207   -0.7602371979
     13  C         2.3113278078   -0.8884890220   -0.3756559565
     14  H         2.1824040004   -1.5572919780    0.4664469907
     15  C         3.5000288370   -0.9058516211   -1.0965839657
     16  Cl        4.7838705853   -1.9960106123   -0.6134092549
     17  C         3.6926036472   -0.0851009708   -2.2027059679
     18  H         4.6216960724   -0.1080293881   -2.7570724650
     19  C         2.6579445874    0.7664151547   -2.5754789807
     20  Cl        2.8785495360    1.8224103274   -3.9562027492
     21  C         1.4598721986    0.8070261377   -1.8714251411
     22  H         0.6817163549    1.4982474018   -2.1705909390
   Point Group: c1    Number of degrees of freedom:    60


   Energy is  -2301.906488934

 Hessian updated using BFGS update

 53 Hessian modes will be used to form the next step
  Hessian Eigenvalues:
     0.010562    0.019214    0.019216    0.023204    0.023207    0.023552
     0.023578    0.023676    0.023677    0.023937    0.023938    0.024090
     0.024090    0.024114    0.024115    0.024134    0.024137    0.024143
     0.024144    0.153953    0.159964    0.159969    0.159976    0.160000
     0.160034    0.208961    0.224043    0.234716    0.234792    0.235071
     0.246102    0.249536    0.249992    0.249996    0.249999    0.276840
     0.299593    0.309320    0.336443    0.356537    0.357601    0.428481
     0.429912    0.432121    0.433316    0.466945    0.467809    0.468101
     0.473130    0.478204    0.478225    0.479070    0.524743

 Minimum search - taking simple RFO step
 Searching for Lamda that Minimizes Along All modes
 Value Taken    Lamda =  -0.00016154
 Step Taken.  Stepsize is  0.049179

                             Maximum     Tolerance    Cnvgd?
         Gradient           0.003401      0.000300      NO
         Displacement       0.036096      0.001200      NO
         Energy change     -0.001288      0.000001      NO


 New Cartesian Coordinates Obtained by Inverse Iteration

 Displacement from previous Coordinates is:  0.150017
 ----------------------------------------------------------------
             Standard Nuclear Orientation (Angstroms)
    I     Atom           X                Y                Z
 ----------------------------------------------------------------
    1      C       0.0002439316     0.0045791528    -0.0037953788
    2      C       0.0025782938    -0.0257977487     1.3949378985
    3      H       0.9374022204    -0.0444017426     1.9402383042
    4      C      -1.1887463083    -0.0023398261     2.1144779885
    5      Cl     -1.1090263641    -0.0313593473     3.8608706990
    6      C      -2.4124309225     0.0531783183     1.4404401876
    7      Cl     -3.9328506213     0.0824587062     2.2998311429
    8      C      -2.4236536932     0.0850632142     0.0477115034
    9      H      -3.3734993799     0.1183642125    -0.4700247511
   10      C      -1.2325335362     0.0617111416    -0.6671101093
   11      H      -1.2660962817     0.0636508537    -1.7500904023
   12      C       1.2779226803    -0.0256229857    -0.7608847467
   13      C       2.3163194068    -0.8806731972    -0.3679846517
   14      H       2.1930575099    -1.5446912204     0.4775142570
   15      C       3.5035430868    -0.8962156869    -1.0907508772
   16      Cl      4.7956110681    -1.9760375795    -0.5986439147
   17      C       3.6956791379    -0.0857830652    -2.2049775615
   18      H       4.6237998761    -0.1090345938    -2.7587143934
   19      C       2.6544220992     0.7563089379    -2.5817050372
   20      Cl      2.8706898824     1.8028545715    -3.9731030324
   21      C       1.4556766913     0.7988338149    -1.8796711608
   22      H       0.6770932427     1.4853966980    -2.1848488199
 ----------------------------------------------------------------
 Nuclear Repulsion Energy =        1373.40526565 hartrees
 There are       73 alpha and       73 beta electrons
 Applying Cartesian multipole field
    Component          Value
    ---------          -----
     (2,0,0)        1.00000E-11
     (0,2,0)        2.00000E-11
     (0,0,2)       -3.00000E-11
 Nucleus-field energy     =    -0.0000000320 hartrees
 Requested basis set is 6-311++G(d,p)
 There are 154 shells and 426 basis functions
 A cutoff of  1.0D-15 yielded   9247 shell pairs
 There are     75712 function pairs (     81208 Cartesian)
 Smallest overlap matrix eigenvalue = 3.22E-07
 Linear dependence detected in AO basis
 Number of orthogonalized atomic orbitals = 423
 Maximum deviation from orthogonality = 4.818E-10
 Guess from superposition of atomic densities
 Warning:  Energy on first SCF cycle will be non-variational
 SAD guess density has 146.000000 electrons

 -----------------------------------------------------------------------
  General SCF calculation program by
  Eric Jon Sundstrom, Paul Horn, Yuezhi Mao, Dmitri Zuev, Alec White,
  David Stuck, Shaama M.S., Shane Yost, Joonho Lee, David Small,
  Daniel Levine, Susi Lehtola, Hugh Burton, Evgeny Epifanovsky,
  Bang C. Huynh
 -----------------------------------------------------------------------
 Exchange:     0.2000 Hartree-Fock + 0.0800 Slater + 0.7200 B88
 Correlation:  0.1900 VWN1RPA + 0.8100 LYP
 Using SG-1 standard quadrature grid
 A restricted SCF calculation will be
 performed using DIIS
 SCF converges when DIIS error is below 1.0e-08
 ---------------------------------------
  Cycle       Energy         DIIS error
 ---------------------------------------
    1   -2305.6577118713      3.02e-02  
    2   -2301.7464097844      2.61e-03  
    3   -2301.6362371795      3.28e-03  
    4   -2301.8892246910      8.11e-04  
    5   -2301.9037239671      3.49e-04  
    6   -2301.9063814730      9.73e-05  
    7   -2301.9065739811      2.30e-05  
    8   -2301.9065821790      1.20e-05  
    9   -2301.9065855563      2.26e-06  
   10   -2301.9065856610      1.13e-06  
   11   -2301.9065856895      1.64e-07  
   12   -2301.9065856897      1.48e-07  
   13   -2301.9065856903      2.60e-08  
   14   -2301.9065856904      9.48e-09  Convergence criterion met
 ---------------------------------------
 SCF time:   CPU 513.76s  wall 514.00s 
 SCF   energy in the final basis set =    -2301.9065856904
 Total energy in the final basis set =    -2301.9065856904

 --------------------------------------------------------------

                    Orbital Energies (a.u.)
 --------------------------------------------------------------

 Alpha MOs
 -- Occupied --
********-101.5717-101.5715-101.5711 -10.2670 -10.2658 -10.2650 -10.2649
-10.2265 -10.2226 -10.2139 -10.2136 -10.2133 -10.2104 -10.2104 -10.2096
 -9.4864  -9.4862  -9.4860  -9.4857  -7.2512  -7.2509  -7.2507  -7.2504
 -7.2413  -7.2411  -7.2408  -7.2406  -7.2406  -7.2405  -7.2404  -7.2401
 -0.9366  -0.9286  -0.8920  -0.8772  -0.8742  -0.8432  -0.7940  -0.7721
 -0.7573  -0.7468  -0.6632  -0.6494  -0.6230  -0.6057  -0.5555  -0.5293
 -0.5269  -0.5003  -0.4980  -0.4753  -0.4627  -0.4618  -0.4574  -0.4386
 -0.4315  -0.4211  -0.4062  -0.3940  -0.3907  -0.3809  -0.3657  -0.3629
 -0.3437  -0.3382  -0.3365  -0.3310  -0.3236  -0.2935  -0.2786  -0.2703
 -0.2581
 -- Virtual --
 -0.0720  -0.0507  -0.0491  -0.0238  -0.0212  -0.0163  -0.0102  -0.0004
  0.0051   0.0138   0.0167   0.0189   0.0267   0.0356   0.0364   0.0428
  0.0507   0.0522   0.0607   0.0676   0.0715   0.0747   0.0810   0.0826
  0.0899   0.0919   0.0921   0.0946   0.0973   0.1044   0.1059   0.1113
  0.1131   0.1148   0.1169   0.1205   0.1223   0.1233   0.1293   0.1316
  0.1331   0.1360   0.1373   0.1414   0.1474   0.1497   0.1520   0.1589
  0.1619   0.1646   0.1710   0.1772   0.1814   0.1818   0.1922   0.1957
  0.1981   0.2026   0.2116   0.2140   0.2183   0.2224   0.2280   0.2314
  0.2334   0.2382   0.2426   0.2448   0.2543   0.2550   0.2608   0.2653
  0.2696   0.2717   0.2731   0.2779   0.2817   0.2832   0.2864   0.2961
  0.3001   0.3033   0.3079   0.3147   0.3160   0.3270   0.3320   0.3362
  0.3448   0.3477   0.3576   0.3656   0.4260   0.4277   0.4336   0.4427
  0.4477   0.4519   0.4571   0.4580   0.4643   0.4723   0.4743   0.4811
  0.4879   0.4975   0.5040   0.5153   0.5326   0.5401   0.5427   0.5513
  0.5615   0.5700   0.5764   0.5839   0.5886   0.5958   0.5968   0.6025
  0.6108   0.6186   0.6251   0.6464   0.6481   0.6499   0.6614   0.6675
  0.6768   0.6863   0.6902   0.6957   0.7022   0.7112   0.7269   0.7428
  0.7502   0.7541   0.7690   0.7888   0.7962   0.8258   0.8291   0.8388
  0.8405   0.8447   0.8456   0.8489   0.8490   0.8519   0.8569   0.8619
  0.8626   0.8657   0.8670   0.8725   0.8853   0.8886   0.8960   0.8999
  0.9061   0.9151   0.9208   0.9295   0.9331   0.9461   0.9534   0.9545
  0.9603   0.9639   0.9662   0.9748   0.9912   1.0084   1.0196   1.0384
  1.0604   1.0688   1.0814   1.0935   1.1020   1.1082   1.1291   1.1555
  1.1816   1.2148   1.2343   1.2353   1.2371   1.2526   1.2602   1.2817
  1.2970   1.3102   1.3169   1.3372   1.3454   1.3969   1.4404   1.4829
  1.4867   1.4973   1.5185   1.5288   1.5492   1.5667   1.5702   1.5810
  1.5829   1.5926   1.6118   1.6293   1.6572   1.6802   1.6870   1.6955
  1.7207   1.7281   1.7589   1.7927   1.8109   1.8326   1.8665   1.8870
  1.8928   1.9005   1.9057   1.9159   1.9251   1.9398   1.9455   1.9583
  1.9639   1.9831   1.9942   2.0255   2.0446   2.0482   2.0731   2.0796
  2.1173   2.1288   2.1820   2.2208   2.2309   2.2403   2.2591   2.2631
  2.2758   2.2900   2.3095   2.3150   2.3198   2.3202   2.3964   2.4073
  2.4228   2.4295   2.4516   2.4824   2.4973   2.5131   2.5355   2.5431
  2.5572   2.5741   2.6128   2.6333   2.6370   2.6532   2.6598   2.7025
  2.7082   2.7241   2.7381   2.7419   2.7686   2.7708   2.7730   2.7817
  2.7825   2.7982   2.8346   2.8422   2.8463   2.8531   2.9061   2.9098
  2.9700   2.9987   3.0564   3.0798   3.1026   3.1428   3.1636   3.1696
  3.1925   3.2184   3.2220   3.3306   3.3405   3.3648   3.4191   3.5099
  3.5533   3.6249   3.6811   3.7129   3.7689   3.8150   3.8647   4.0637
  4.0961   4.1117   4.1332   4.4306   4.7984   4.8253   9.7578   9.7664
  9.7863   9.7983  23.4303  23.5728  23.8548  23.8845  23.8921  23.9154
 23.9930  24.0359  24.0384  24.0566  24.1167  24.1413  25.7824  25.8204
 25.8348  25.8675  26.0865  26.1021  26.1694  26.1887  26.5038  26.6042
 26.6346  26.7829 215.7494 215.7569 215.7810 215.7945
 --------------------------------------------------------------

          Ground-State Mulliken Net Atomic Charges

     Atom                 Charge (a.u.)
  ----------------------------------------
      1 C                     0.927295
      2 C                    -1.414992
      3 H                     0.210891
      4 C                     0.117279
      5 Cl                    0.588018
      6 C                     0.397547
      7 Cl                    0.495432
      8 C                    -0.868769
      9 H                     0.204841
     10 C                    -0.627877
     11 H                     0.168430
     12 C                    -0.225577
     13 C                    -0.765572
     14 H                     0.203008
     15 C                     0.320586
     16 Cl                    0.493176
     17 C                    -0.775758
     18 H                     0.219875
     19 C                     0.307663
     20 Cl                    0.488503
     21 C                    -0.666018
     22 H                     0.202017
  ----------------------------------------
  Sum of atomic charges =     0.000000

 -----------------------------------------------------------------
                    Cartesian Multipole Moments
 -----------------------------------------------------------------
    Charge (ESU x 10^10)
                -0.0000
    Dipole Moment (Debye)
         X      -0.3160      Y       0.0269      Z      -1.2795
       Tot       1.3182
    Quadrupole Moments (Debye-Ang)
        XX    -123.2072     XY      -0.2065     YY    -123.7741
        XZ       6.6834     YZ      -0.2404     ZZ    -124.9395
    Octopole Moments (Debye-Ang^2)
       XXX    -242.8174    XXY       5.6283    XYY     -83.0988
       YYY       7.6115    XXZ      -8.6304    XYZ       2.2268
       YYZ      11.0005    XZZ     -73.2159    YZZ      -0.8063
       ZZZ      24.8382
    Hexadecapole Moments (Debye-Ang^3)
      XXXX   -5781.7928   XXXY     237.4264   XXYY   -1137.8464
      XYYY     226.1406   YYYY    -804.9994   XXXZ    1505.7691
      XXYZ      91.1197   XYYZ     536.3312   YYYZ     258.3160
      XXZZ   -1591.9171   XYZZ      63.0361   YYZZ    -782.9512
      XZZZ    1573.7495   YZZZ     269.2168   ZZZZ   -3868.0172
 -----------------------------------------------------------------
 Calculating analytic gradient of the SCF energy
 Gradient of SCF Energy
            1           2           3           4           5           6
    1  -0.0001596   0.0001421   0.0000306   0.0001090   0.0000686   0.0002382
    2  -0.0000161   0.0001724  -0.0000401  -0.0000002   0.0000091   0.0000034
    3  -0.0003632   0.0007884  -0.0001260  -0.0002153   0.0002400  -0.0005155
            7           8           9          10          11          12
    1  -0.0002902  -0.0008119   0.0001005   0.0005427   0.0000595   0.0000564
    2   0.0000219   0.0000022  -0.0000053  -0.0001584   0.0000372   0.0000508
    3   0.0000894   0.0006630  -0.0000520  -0.0004902  -0.0000727  -0.0000607
           13          14          15          16          17          18
    1  -0.0002917  -0.0000807   0.0010691  -0.0005913  -0.0001780   0.0001357
    2  -0.0002483  -0.0000238  -0.0006576   0.0004891  -0.0000109  -0.0000035
    3   0.0001818   0.0001679   0.0001506  -0.0002549   0.0001273  -0.0000765
           19          20          21          22
    1   0.0004028  -0.0000624  -0.0003222  -0.0001674
    2   0.0006212  -0.0005013   0.0002332   0.0000248
    3  -0.0010302   0.0006636   0.0002017  -0.0000163
 Max gradient component =       1.069E-03
 RMS gradient           =       3.513E-04
 Gradient time:  CPU 179.62 s  wall 179.65 s
 Geometry Optimization Parameters
   NAtoms,    NIC,     NZ,  NCons,   NDum,   NFix, NCnnct, MaxDiis
       22     155      22       0       0       0       0       0

 Cartesian Hessian Update
 Hessian updated using BFGS update


** GEOMETRY OPTIMIZATION IN DELOCALIZED INTERNAL COORDINATES **
   Searching for a Minimum

   Optimization Cycle:   3

                       Coordinates (Angstroms)
     ATOM                X               Y               Z
      1  C         0.0002439316    0.0045791528   -0.0037953788
      2  C         0.0025782938   -0.0257977487    1.3949378985
      3  H         0.9374022204   -0.0444017426    1.9402383042
      4  C        -1.1887463083   -0.0023398261    2.1144779885
      5  Cl       -1.1090263641   -0.0313593473    3.8608706990
      6  C        -2.4124309225    0.0531783183    1.4404401876
      7  Cl       -3.9328506213    0.0824587062    2.2998311429
      8  C        -2.4236536932    0.0850632142    0.0477115034
      9  H        -3.3734993799    0.1183642125   -0.4700247511
     10  C        -1.2325335362    0.0617111416   -0.6671101093
     11  H        -1.2660962817    0.0636508537   -1.7500904023
     12  C         1.2779226803   -0.0256229857   -0.7608847467
     13  C         2.3163194068   -0.8806731972   -0.3679846517
     14  H         2.1930575099   -1.5446912204    0.4775142570
     15  C         3.5035430868   -0.8962156869   -1.0907508772
     16  Cl        4.7956110681   -1.9760375795   -0.5986439147
     17  C         3.6956791379   -0.0857830652   -2.2049775615
     18  H         4.6237998761   -0.1090345938   -2.7587143934
     19  C         2.6544220992    0.7563089379   -2.5817050372
     20  Cl        2.8706898824    1.8028545715   -3.9731030324
     21  C         1.4556766913    0.7988338149   -1.8796711608
     22  H         0.6770932427    1.4853966980   -2.1848488199
   Point Group: c1    Number of degrees of freedom:    60


   Energy is  -2301.906585690

 Hessian updated using BFGS update

 56 Hessian modes will be used to form the next step
  Hessian Eigenvalues:
     0.009165    0.019216    0.019223    0.023204    0.023207    0.023408
     0.023579    0.023676    0.023678    0.023932    0.023939    0.024089
     0.024093    0.024109    0.024115    0.024124    0.024140    0.024143
     0.024146    0.147802    0.159966    0.159969    0.159974    0.160000
     0.160182    0.204606    0.224000    0.234791    0.234819    0.235887
     0.245967    0.249776    0.249992    0.249996    0.250000    0.250043
     0.282497    0.287817    0.301038    0.307209    0.336250    0.355736
     0.356671    0.357365    0.428819    0.430075    0.432123    0.437656
     0.465507    0.467822    0.471201    0.473050    0.478204    0.479007
     0.479587    0.526231

 Minimum search - taking simple RFO step
 Searching for Lamda that Minimizes Along All modes
 Value Taken    Lamda =  -0.00002356
 Step Taken.  Stepsize is  0.035944

                             Maximum     Tolerance    Cnvgd?
         Gradient           0.000599      0.000300      NO
         Displacement       0.030451      0.001200      NO
         Energy change     -0.000097      0.000001      NO


 New Cartesian Coordinates Obtained by Inverse Iteration

 Displacement from previous Coordinates is:  0.122519
 ----------------------------------------------------------------
             Standard Nuclear Orientation (Angstroms)
    I     Atom           X                Y                Z
 ----------------------------------------------------------------
    1      C       0.0000977179     0.0051093210    -0.0040324780
    2      C       0.0014588152    -0.0361882264     1.3938306572
    3      H       0.9353419241    -0.0623848216     1.9404996564
    4      C      -1.1896844272    -0.0127420169     2.1141394583
    5      Cl     -1.1107863134    -0.0558261203     3.8594835766
    6      C      -2.4128051729     0.0538758530     1.4411444070
    7      Cl     -3.9319160898     0.0831929123     2.3009107258
    8      C      -2.4230939044     0.0967861370     0.0482707924
    9      H      -3.3733511925     0.1384271793    -0.4683129371
   10      C      -1.2328258499     0.0731756249    -0.6662444657
   11      H      -1.2673729546     0.0826838651    -1.7490303988
   12      C       1.2778422037    -0.0255859679    -0.7611231992
   13      C       2.3199307918    -0.8733071048    -0.3627206640
   14      H       2.2003801278    -1.5329011295     0.4863048390
   15      C       3.5066025881    -0.8886281467    -1.0852760576
   16      Cl      4.8046035347    -1.9601744718    -0.5838534771
   17      C       3.6965380210    -0.0861796581    -2.2054390289
   18      H       4.6244130529    -0.1096632933    -2.7587994835
   19      C       2.6512690793     0.7483899623    -2.5870614152
   20      Cl      2.8626155318     1.7869860167    -3.9876511045
   21      C       1.4528662137     0.7914657830    -1.8856579048
   22      H       0.6730783226     1.4739309311    -2.1956643542
 ----------------------------------------------------------------
 Nuclear Repulsion Energy =        1373.47125502 hartrees
 There are       73 alpha and       73 beta electrons
 Applying Cartesian multipole field
    Component          Value
    ---------          -----
     (2,0,0)        1.00000E-11
     (0,2,0)        2.00000E-11
     (0,0,2)       -3.00000E-11
 Nucleus-field energy     =    -0.0000000323 hartrees
 Requested basis set is 6-311++G(d,p)
 There are 154 shells and 426 basis functions
 A cutoff of  1.0D-15 yielded   9246 shell pairs
 There are     75682 function pairs (     81178 Cartesian)
 Smallest overlap matrix eigenvalue = 3.20E-07
 Linear dependence detected in AO basis
 Number of orthogonalized atomic orbitals = 423
 Maximum deviation from orthogonality = 8.196E-10
 Guess from superposition of atomic densities
 Warning:  Energy on first SCF cycle will be non-variational
 SAD guess density has 146.000000 electrons

 -----------------------------------------------------------------------
  General SCF calculation program by
  Eric Jon Sundstrom, Paul Horn, Yuezhi Mao, Dmitri Zuev, Alec White,
  David Stuck, Shaama M.S., Shane Yost, Joonho Lee, David Small,
  Daniel Levine, Susi Lehtola, Hugh Burton, Evgeny Epifanovsky,
  Bang C. Huynh
 -----------------------------------------------------------------------
 Exchange:     0.2000 Hartree-Fock + 0.0800 Slater + 0.7200 B88
 Correlation:  0.1900 VWN1RPA + 0.8100 LYP
 Using SG-1 standard quadrature grid
 A restricted SCF calculation will be
 performed using DIIS
 SCF converges when DIIS error is below 1.0e-08
 ---------------------------------------
  Cycle       Energy         DIIS error
 ---------------------------------------
    1   -2305.6603023102      3.02e-02  
    2   -2301.7463922053      2.61e-03  
    3   -2301.6366592124      3.28e-03  
    4   -2301.8892845318      8.10e-04  
    5   -2301.9037408718      3.49e-04  
    6   -2301.9063958143      9.74e-05  
    7   -2301.9065885827      2.30e-05  
    8   -2301.9065968077      1.19e-05  
    9   -2301.9066001621      2.27e-06  
   10   -2301.9066002675      1.13e-06  
   11   -2301.9066002962      1.65e-07  
   12   -2301.9066002964      1.49e-07  
   13   -2301.9066002969      2.60e-08  
   14   -2301.9066002970      9.60e-09  Convergence criterion met
 ---------------------------------------
 SCF time:   CPU 519.77s  wall 520.00s 
 SCF   energy in the final basis set =    -2301.9066002970
 Total energy in the final basis set =    -2301.9066002970

 --------------------------------------------------------------

                    Orbital Energies (a.u.)
 --------------------------------------------------------------

 Alpha MOs
 -- Occupied --
********-101.5717-101.5714-101.5710 -10.2669 -10.2658 -10.2651 -10.2650
-10.2266 -10.2226 -10.2140 -10.2136 -10.2133 -10.2104 -10.2104 -10.2095
 -9.4865  -9.4863  -9.4859  -9.4855  -7.2513  -7.2509  -7.2506  -7.2503
 -7.2414  -7.2412  -7.2407  -7.2406  -7.2406  -7.2404  -7.2403  -7.2399
 -0.9368  -0.9286  -0.8915  -0.8774  -0.8743  -0.8432  -0.7942  -0.7722
 -0.7575  -0.7470  -0.6634  -0.6495  -0.6229  -0.6058  -0.5558  -0.5294
 -0.5272  -0.5000  -0.4980  -0.4751  -0.4628  -0.4621  -0.4573  -0.4388
 -0.4315  -0.4212  -0.4063  -0.3942  -0.3905  -0.3806  -0.3661  -0.3631
 -0.3438  -0.3381  -0.3365  -0.3310  -0.3236  -0.2938  -0.2787  -0.2705
 -0.2579
 -- Virtual --
 -0.0725  -0.0510  -0.0487  -0.0234  -0.0210  -0.0167  -0.0103  -0.0004
  0.0051   0.0137   0.0167   0.0190   0.0268   0.0358   0.0364   0.0426
  0.0507   0.0522   0.0606   0.0677   0.0714   0.0748   0.0810   0.0827
  0.0898   0.0919   0.0922   0.0948   0.0973   0.1043   0.1059   0.1112
  0.1132   0.1147   0.1169   0.1205   0.1225   0.1234   0.1297   0.1317
  0.1333   0.1362   0.1375   0.1416   0.1477   0.1499   0.1522   0.1590
  0.1619   0.1647   0.1707   0.1770   0.1815   0.1819   0.1923   0.1959
  0.1981   0.2024   0.2112   0.2141   0.2182   0.2227   0.2280   0.2314
  0.2334   0.2385   0.2424   0.2448   0.2540   0.2548   0.2606   0.2652
  0.2696   0.2717   0.2729   0.2780   0.2820   0.2834   0.2866   0.2962
  0.3004   0.3031   0.3081   0.3149   0.3167   0.3278   0.3321   0.3364
  0.3451   0.3478   0.3577   0.3658   0.4261   0.4275   0.4337   0.4426
  0.4479   0.4520   0.4569   0.4583   0.4645   0.4723   0.4745   0.4810
  0.4874   0.4977   0.5041   0.5154   0.5325   0.5395   0.5426   0.5510
  0.5614   0.5697   0.5763   0.5839   0.5886   0.5959   0.5963   0.6028
  0.6110   0.6191   0.6254   0.6465   0.6484   0.6494   0.6610   0.6675
  0.6760   0.6863   0.6902   0.6958   0.7017   0.7113   0.7270   0.7432
  0.7510   0.7550   0.7696   0.7882   0.7969   0.8256   0.8287   0.8387
  0.8400   0.8447   0.8456   0.8487   0.8490   0.8519   0.8570   0.8620
  0.8627   0.8658   0.8674   0.8726   0.8853   0.8883   0.8957   0.8997
  0.9064   0.9145   0.9209   0.9305   0.9332   0.9462   0.9534   0.9543
  0.9595   0.9637   0.9660   0.9754   0.9911   1.0084   1.0194   1.0389
  1.0613   1.0687   1.0815   1.0938   1.1021   1.1078   1.1288   1.1555
  1.1818   1.2148   1.2341   1.2351   1.2368   1.2528   1.2604   1.2820
  1.2969   1.3104   1.3169   1.3372   1.3447   1.3965   1.4410   1.4825
  1.4861   1.4969   1.5186   1.5286   1.5487   1.5666   1.5701   1.5812
  1.5826   1.5923   1.6121   1.6293   1.6573   1.6804   1.6870   1.6952
  1.7209   1.7279   1.7587   1.7927   1.8110   1.8333   1.8658   1.8867
  1.8918   1.9006   1.9063   1.9159   1.9245   1.9396   1.9454   1.9586
  1.9643   1.9844   1.9956   2.0255   2.0450   2.0488   2.0728   2.0795
  2.1175   2.1290   2.1829   2.2221   2.2309   2.2403   2.2591   2.2631
  2.2757   2.2900   2.3096   2.3141   2.3201   2.3219   2.3949   2.4074
  2.4229   2.4297   2.4520   2.4830   2.4976   2.5134   2.5351   2.5424
  2.5570   2.5741   2.6129   2.6340   2.6368   2.6521   2.6597   2.7038
  2.7090   2.7243   2.7385   2.7426   2.7686   2.7707   2.7730   2.7817
  2.7828   2.7976   2.8347   2.8421   2.8469   2.8537   2.9062   2.9089
  2.9693   2.9990   3.0569   3.0797   3.1024   3.1441   3.1638   3.1693
  3.1928   3.2183   3.2221   3.3313   3.3410   3.3647   3.4200   3.5100
  3.5546   3.6255   3.6811   3.7129   3.7687   3.8143   3.8651   4.0638
  4.0963   4.1125   4.1336   4.4342   4.7982   4.8259   9.7576   9.7661
  9.7859   9.7987  23.4299  23.5726  23.8553  23.8842  23.8932  23.9159
 23.9927  24.0369  24.0396  24.0575  24.1181  24.1422  25.7825  25.8205
 25.8346  25.8676  26.0874  26.1022  26.1695  26.1884  26.5046  26.6035
 26.6337  26.7832 215.7492 215.7565 215.7806 215.7950
 --------------------------------------------------------------

          Ground-State Mulliken Net Atomic Charges

     Atom                 Charge (a.u.)
  ----------------------------------------
      1 C                     0.935516
      2 C                    -1.410293
      3 H                     0.209061
      4 C                     0.110212
      5 Cl                    0.589421
      6 C                     0.401529
      7 Cl                    0.495297
      8 C                    -0.868892
      9 H                     0.204838
     10 C                    -0.632144
     11 H                     0.166273
     12 C                    -0.228458
     13 C                    -0.776467
     14 H                     0.201707
     15 C                     0.328230
     16 Cl                    0.494020
     17 C                    -0.771380
     18 H                     0.219691
     19 C                     0.318958
     20 Cl                    0.489140
     21 C                    -0.676774
     22 H                     0.200514
  ----------------------------------------
  Sum of atomic charges =     0.000000

 -----------------------------------------------------------------
                    Cartesian Multipole Moments
 -----------------------------------------------------------------
    Charge (ESU x 10^10)
                -0.0000
    Dipole Moment (Debye)
         X      -0.3323      Y       0.0386      Z      -1.2659
       Tot       1.3093
    Quadrupole Moments (Debye-Ang)
        XX    -123.2295     XY      -0.2493     YY    -123.7879
        XZ       6.6671     YZ      -0.2432     ZZ    -124.9542
    Octopole Moments (Debye-Ang^2)
       XXX    -243.2340    XXY       6.1015    XYY     -83.1699
       YYY       8.4317    XXZ      -8.5452    XYZ       2.2911
       YYZ      11.0379    XZZ     -73.3919    YZZ      -0.5926
       ZZZ      25.2426
    Hexadecapole Moments (Debye-Ang^3)
      XXXX   -5786.6201   XXXY     237.3113   XXYY   -1136.8946
      XYYY     226.3131   YYYY    -794.7667   XXXZ    1503.3488
      XXYZ      92.5121   XYYZ     535.7564   YYYZ     263.1241
      XXZZ   -1593.8304   XYZZ      62.4955   YYZZ    -782.6553
      XZZZ    1572.1696   YZZZ     273.3170   ZZZZ   -3877.1241
 -----------------------------------------------------------------
 Calculating analytic gradient of the SCF energy
 Gradient of SCF Energy
            1           2           3           4           5           6
    1  -0.0002563   0.0000521  -0.0000168  -0.0000740  -0.0000766   0.0000428
    2   0.0000205   0.0000573  -0.0000063   0.0000101   0.0000211   0.0000093
    3  -0.0001163   0.0000776  -0.0000209   0.0000441  -0.0000937  -0.0000509
            7           8           9          10          11          12
    1   0.0000731  -0.0000821  -0.0000048   0.0002406   0.0000119   0.0003311
    2   0.0000033   0.0000113  -0.0000125  -0.0000796   0.0000169  -0.0000158
    3   0.0000201   0.0001036   0.0000411  -0.0000461   0.0000041  -0.0001576
           13          14          15          16          17          18
    1  -0.0001695   0.0000022   0.0000528  -0.0000596   0.0001593  -0.0000647
    2  -0.0001502   0.0000688  -0.0000705   0.0000670  -0.0000134  -0.0000058
    3   0.0001848  -0.0000342   0.0000628  -0.0000469  -0.0000912   0.0000448
           19          20          21          22
    1   0.0000069   0.0000198  -0.0002289   0.0000407
    2   0.0000751  -0.0000827   0.0001454  -0.0000693
    3  -0.0001014   0.0000963   0.0000505   0.0000294
 Max gradient component =       3.311E-04
 RMS gradient           =       9.657E-05
 Gradient time:  CPU 181.68 s  wall 181.71 s
 Geometry Optimization Parameters
   NAtoms,    NIC,     NZ,  NCons,   NDum,   NFix, NCnnct, MaxDiis
       22     155      22       0       0       0       0       0

 Cartesian Hessian Update
 Hessian updated using BFGS update


** GEOMETRY OPTIMIZATION IN DELOCALIZED INTERNAL COORDINATES **
   Searching for a Minimum

   Optimization Cycle:   4

                       Coordinates (Angstroms)
     ATOM                X               Y               Z
      1  C         0.0000977179    0.0051093210   -0.0040324780
      2  C         0.0014588152   -0.0361882264    1.3938306572
      3  H         0.9353419241   -0.0623848216    1.9404996564
      4  C        -1.1896844272   -0.0127420169    2.1141394583
      5  Cl       -1.1107863134   -0.0558261203    3.8594835766
      6  C        -2.4128051729    0.0538758530    1.4411444070
      7  Cl       -3.9319160898    0.0831929123    2.3009107258
      8  C        -2.4230939044    0.0967861370    0.0482707924
      9  H        -3.3733511925    0.1384271793   -0.4683129371
     10  C        -1.2328258499    0.0731756249   -0.6662444657
     11  H        -1.2673729546    0.0826838651   -1.7490303988
     12  C         1.2778422037   -0.0255859679   -0.7611231992
     13  C         2.3199307918   -0.8733071048   -0.3627206640
     14  H         2.2003801278   -1.5329011295    0.4863048390
     15  C         3.5066025881   -0.8886281467   -1.0852760576
     16  Cl        4.8046035347   -1.9601744718   -0.5838534771
     17  C         3.6965380210   -0.0861796581   -2.2054390289
     18  H         4.6244130529   -0.1096632933   -2.7587994835
     19  C         2.6512690793    0.7483899623   -2.5870614152
     20  Cl        2.8626155318    1.7869860167   -3.9876511045
     21  C         1.4528662137    0.7914657830   -1.8856579048
     22  H         0.6730783226    1.4739309311   -2.1956643542
   Point Group: c1    Number of degrees of freedom:    60


   Energy is  -2301.906600297

 Hessian updated using BFGS update

 58 Hessian modes will be used to form the next step
  Hessian Eigenvalues:
     0.007127    0.019216    0.019232    0.023202    0.023208    0.023306
     0.023579    0.023678    0.023683    0.023905    0.023938    0.024089
     0.024094    0.024097    0.024115    0.024116    0.024137    0.024144
     0.024151    0.149895    0.159942    0.159969    0.159996    0.160010
     0.160191    0.206746    0.224014    0.228135    0.234791    0.234945
     0.245458    0.249465    0.249980    0.249993    0.249999    0.250283
     0.284315    0.290166    0.301028    0.301188    0.306803    0.336973
     0.356632    0.356661    0.356895    0.360618    0.429375    0.430060
     0.432129    0.437862    0.461089    0.467804    0.471503    0.472592
     0.478194    0.479040    0.481918    0.536970

 Minimum search - taking simple RFO step
 Searching for Lamda that Minimizes Along All modes
 Value Taken    Lamda =  -0.00000288
 Step Taken.  Stepsize is  0.016409

                             Maximum     Tolerance    Cnvgd?
         Gradient           0.000256      0.000300     YES
         Displacement       0.014379      0.001200      NO
         Energy change     -0.000015      0.000001      NO


 New Cartesian Coordinates Obtained by Inverse Iteration

 Displacement from previous Coordinates is:  0.057807
 ----------------------------------------------------------------
             Standard Nuclear Orientation (Angstroms)
    I     Atom           X                Y                Z
 ----------------------------------------------------------------
    1      C       0.0001780631     0.0053243758    -0.0036984248
    2      C       0.0009503194    -0.0410154484     1.3938756654
    3      H       0.9345025157    -0.0708226059     1.9409868228
    4      C      -1.1902370731    -0.0176854489     2.1142417726
    5      Cl     -1.1111250453    -0.0674475644     3.8594546309
    6      C      -2.4132147929     0.0541493212     1.4414112368
    7      Cl     -3.9325796705     0.0838180826     2.3006017751
    8      C      -2.4229302292     0.1022628130     0.0485235864
    9      H      -3.3729263192     0.1480786104    -0.4682563157
   10      C      -1.2327945406     0.0785354134    -0.6657053768
   11      H      -1.2674117363     0.0915636040    -1.7484526439
   12      C       1.2777425448    -0.0254350000    -0.7608813782
   13      C       2.3218548418    -0.8698010000    -0.3603930087
   14      H       2.2039120436    -1.5275302845     0.4903923570
   15      C       3.5084107915    -0.8851254940    -1.0828771653
   16      Cl      4.8086521500    -1.9527441576    -0.5773201839
   17      C       3.6968730344    -0.0862488932    -2.2057105206
   18      H       4.6247615754    -0.1098257626    -2.7591825509
   19      C       2.6497920843     0.7447627088    -2.5897711531
   20      Cl      2.8582632537     1.7790727244    -3.9945766998
   21      C       1.4516190801     0.7880569040    -1.8882755054
   22      H       0.6709091294     1.4684997301    -2.2006697757
 ----------------------------------------------------------------
 Nuclear Repulsion Energy =        1373.41878823 hartrees
 There are       73 alpha and       73 beta electrons
 Applying Cartesian multipole field
    Component          Value
    ---------          -----
     (2,0,0)        1.00000E-11
     (0,2,0)        2.00000E-11
     (0,0,2)       -3.00000E-11
 Nucleus-field energy     =    -0.0000000325 hartrees
 Requested basis set is 6-311++G(d,p)
 There are 154 shells and 426 basis functions
 A cutoff of  1.0D-15 yielded   9244 shell pairs
 There are     75676 function pairs (     81172 Cartesian)
 Smallest overlap matrix eigenvalue = 3.20E-07
 Linear dependence detected in AO basis
 Number of orthogonalized atomic orbitals = 423
 Maximum deviation from orthogonality = 6.360E-10
 Guess from superposition of atomic densities
 Warning:  Energy on first SCF cycle will be non-variational
 SAD guess density has 146.000000 electrons

 -----------------------------------------------------------------------
  General SCF calculation program by
  Eric Jon Sundstrom, Paul Horn, Yuezhi Mao, Dmitri Zuev, Alec White,
  David Stuck, Shaama M.S., Shane Yost, Joonho Lee, David Small,
  Daniel Levine, Susi Lehtola, Hugh Burton, Evgeny Epifanovsky,
  Bang C. Huynh
 -----------------------------------------------------------------------
 Exchange:     0.2000 Hartree-Fock + 0.0800 Slater + 0.7200 B88
 Correlation:  0.1900 VWN1RPA + 0.8100 LYP
 Using SG-1 standard quadrature grid
 A restricted SCF calculation will be
 performed using DIIS
 SCF converges when DIIS error is below 1.0e-08
 ---------------------------------------
  Cycle       Energy         DIIS error
 ---------------------------------------
    1   -2305.6598317715      3.02e-02  
    2   -2301.7464206642      2.61e-03  
    3   -2301.6367568888      3.28e-03  
    4   -2301.8892977199      8.09e-04  
    5   -2301.9037431199      3.49e-04  
    6   -2301.9063977102      9.74e-05  
    7   -2301.9065905087      2.30e-05  
    8   -2301.9065987471      1.19e-05  
    9   -2301.9066021009      2.27e-06  
   10   -2301.9066022067      1.13e-06  
   11   -2301.9066022352      1.65e-07  
   12   -2301.9066022354      1.49e-07  
   13   -2301.9066022360      2.60e-08  
   14   -2301.9066022360      9.63e-09  Convergence criterion met
 ---------------------------------------
 SCF time:   CPU 514.06s  wall 514.00s 
 SCF   energy in the final basis set =    -2301.9066022360
 Total energy in the final basis set =    -2301.9066022360

 --------------------------------------------------------------

                    Orbital Energies (a.u.)
 --------------------------------------------------------------

 Alpha MOs
 -- Occupied --
********-101.5717-101.5714-101.5710 -10.2670 -10.2658 -10.2651 -10.2650
-10.2267 -10.2227 -10.2141 -10.2136 -10.2133 -10.2105 -10.2104 -10.2095
 -9.4866  -9.4863  -9.4859  -9.4855  -7.2513  -7.2509  -7.2506  -7.2502
 -7.2415  -7.2412  -7.2408  -7.2407  -7.2406  -7.2404  -7.2403  -7.2399
 -0.9368  -0.9286  -0.8914  -0.8774  -0.8743  -0.8432  -0.7942  -0.7723
 -0.7575  -0.7470  -0.6635  -0.6496  -0.6229  -0.6059  -0.5559  -0.5294
 -0.5272  -0.4999  -0.4981  -0.4750  -0.4629  -0.4621  -0.4572  -0.4388
 -0.4315  -0.4212  -0.4064  -0.3943  -0.3903  -0.3805  -0.3662  -0.3631
 -0.3438  -0.3381  -0.3365  -0.3310  -0.3237  -0.2940  -0.2787  -0.2706
 -0.2578
 -- Virtual --
 -0.0727  -0.0512  -0.0485  -0.0233  -0.0210  -0.0168  -0.0103  -0.0004
  0.0050   0.0137   0.0167   0.0190   0.0268   0.0358   0.0365   0.0425
  0.0507   0.0522   0.0606   0.0677   0.0713   0.0749   0.0810   0.0827
  0.0897   0.0919   0.0922   0.0949   0.0973   0.1043   0.1059   0.1111
  0.1132   0.1147   0.1169   0.1205   0.1225   0.1234   0.1298   0.1317
  0.1334   0.1363   0.1376   0.1417   0.1477   0.1499   0.1523   0.1591
  0.1619   0.1647   0.1706   0.1769   0.1815   0.1820   0.1924   0.1960
  0.1981   0.2023   0.2111   0.2141   0.2182   0.2228   0.2280   0.2314
  0.2334   0.2387   0.2422   0.2448   0.2538   0.2547   0.2604   0.2652
  0.2696   0.2717   0.2728   0.2780   0.2821   0.2834   0.2866   0.2962
  0.3004   0.3031   0.3082   0.3149   0.3171   0.3282   0.3321   0.3365
  0.3452   0.3479   0.3577   0.3658   0.4262   0.4273   0.4338   0.4426
  0.4479   0.4520   0.4568   0.4584   0.4645   0.4723   0.4745   0.4810
  0.4873   0.4977   0.5041   0.5154   0.5325   0.5392   0.5425   0.5509
  0.5613   0.5696   0.5763   0.5839   0.5885   0.5955   0.5965   0.6029
  0.6110   0.6192   0.6255   0.6465   0.6484   0.6492   0.6607   0.6675
  0.6756   0.6863   0.6901   0.6958   0.7015   0.7112   0.7270   0.7434
  0.7514   0.7554   0.7699   0.7879   0.7973   0.8255   0.8285   0.8386
  0.8398   0.8446   0.8457   0.8487   0.8490   0.8518   0.8571   0.8621
  0.8628   0.8658   0.8675   0.8726   0.8853   0.8883   0.8955   0.8996
  0.9065   0.9142   0.9208   0.9309   0.9332   0.9462   0.9534   0.9542
  0.9591   0.9637   0.9660   0.9757   0.9911   1.0082   1.0193   1.0390
  1.0617   1.0687   1.0816   1.0939   1.1022   1.1075   1.1287   1.1554
  1.1820   1.2148   1.2340   1.2350   1.2366   1.2527   1.2603   1.2820
  1.2969   1.3105   1.3169   1.3371   1.3444   1.3963   1.4412   1.4823
  1.4858   1.4967   1.5184   1.5285   1.5485   1.5666   1.5701   1.5813
  1.5824   1.5922   1.6121   1.6292   1.6573   1.6804   1.6869   1.6949
  1.7210   1.7279   1.7586   1.7925   1.8109   1.8335   1.8654   1.8866
  1.8912   1.9006   1.9066   1.9159   1.9242   1.9395   1.9453   1.9587
  1.9644   1.9850   1.9963   2.0255   2.0451   2.0491   2.0728   2.0794
  2.1174   2.1290   2.1833   2.2226   2.2308   2.2402   2.2591   2.2630
  2.2756   2.2900   2.3096   2.3135   2.3202   2.3226   2.3942   2.4073
  2.4228   2.4297   2.4520   2.4831   2.4975   2.5133   2.5349   2.5422
  2.5569   2.5741   2.6129   2.6340   2.6366   2.6516   2.6595   2.7044
  2.7093   2.7243   2.7387   2.7428   2.7685   2.7706   2.7729   2.7816
  2.7830   2.7971   2.8346   2.8418   2.8470   2.8538   2.9061   2.9084
  2.9690   2.9989   3.0571   3.0795   3.1022   3.1444   3.1638   3.1691
  3.1927   3.2182   3.2221   3.3315   3.3412   3.3645   3.4202   3.5099
  3.5546   3.6253   3.6809   3.7129   3.7685   3.8141   3.8651   4.0636
  4.0962   4.1126   4.1338   4.4358   4.7979   4.8260   9.7575   9.7660
  9.7858   9.7986  23.4296  23.5724  23.8554  23.8841  23.8930  23.9158
 23.9922  24.0370  24.0397  24.0576  24.1184  24.1422  25.7824  25.8205
 25.8345  25.8676  26.0871  26.1022  26.1698  26.1888  26.5045  26.6033
 26.6338  26.7831 215.7491 215.7564 215.7805 215.7949
 --------------------------------------------------------------

          Ground-State Mulliken Net Atomic Charges

     Atom                 Charge (a.u.)
  ----------------------------------------
      1 C                     0.938162
      2 C                    -1.407722
      3 H                     0.208215
      4 C                     0.107581
      5 Cl                    0.590141
      6 C                     0.402672
      7 Cl                    0.495317
      8 C                    -0.869315
      9 H                     0.204893
     10 C                    -0.633431
     11 H                     0.165254
     12 C                    -0.228094
     13 C                    -0.781535
     14 H                     0.201077
     15 C                     0.330327
     16 Cl                    0.494380
     17 C                    -0.767654
     18 H                     0.219617
     19 C                     0.322868
     20 Cl                    0.489466
     21 C                    -0.682008
     22 H                     0.199789
  ----------------------------------------
  Sum of atomic charges =     0.000000

 -----------------------------------------------------------------
                    Cartesian Multipole Moments
 -----------------------------------------------------------------
    Charge (ESU x 10^10)
                 0.0000
    Dipole Moment (Debye)
         X      -0.3357      Y       0.0440      Z      -1.2632
       Tot       1.3078
    Quadrupole Moments (Debye-Ang)
        XX    -123.2327     XY      -0.2732     YY    -123.7921
        XZ       6.6636     YZ      -0.2490     ZZ    -124.9619
    Octopole Moments (Debye-Ang^2)
       XXX    -243.2817    XXY       6.3072    XYY     -83.1574
       YYY       8.8195    XXZ      -8.5472    XYZ       2.3084
       YYZ      11.0394    XZZ     -73.4018    YZZ      -0.4675
       ZZZ      25.3490
    Hexadecapole Moments (Debye-Ang^3)
      XXXX   -5788.9146   XXXY     237.2026   XXYY   -1136.3922
      XYYY     226.4554   YYYY    -789.8871   XXXZ    1502.2155
      XXYZ      93.0996   XYYZ     535.4440   YYYZ     265.2622
      XXZZ   -1594.8665   XYZZ      62.3325   YYZZ    -782.5353
      XZZZ    1571.4265   YZZZ     275.0352   ZZZZ   -3881.6449
 -----------------------------------------------------------------
 Calculating analytic gradient of the SCF energy
 Gradient of SCF Energy
            1           2           3           4           5           6
    1  -0.0001314   0.0000214  -0.0000065  -0.0000263  -0.0000324  -0.0000438
    2   0.0000038   0.0000237   0.0000046   0.0000074   0.0000184   0.0000030
    3   0.0000165  -0.0000649   0.0000047   0.0000886  -0.0000638   0.0000254
            7           8           9          10          11          12
    1   0.0000461   0.0000547  -0.0000136   0.0000432   0.0000043   0.0001674
    2   0.0000073   0.0000079  -0.0000052  -0.0000249   0.0000052  -0.0000063
    3  -0.0000084  -0.0000529   0.0000167   0.0000254  -0.0000081  -0.0000681
           13          14          15          16          17          18
    1  -0.0000413   0.0000017  -0.0001125   0.0000611   0.0000643  -0.0000175
    2  -0.0000416   0.0000231   0.0000723  -0.0000432  -0.0000069  -0.0000104
    3   0.0000385  -0.0000067  -0.0000090   0.0000238  -0.0000291   0.0000179
           19          20          21          22
    1  -0.0000286   0.0000238  -0.0000435   0.0000096
    2  -0.0000620   0.0000218   0.0000297  -0.0000277
    3   0.0000901  -0.0000496   0.0000045   0.0000085
 Max gradient component =       1.674E-04
 RMS gradient           =       4.597E-05
 Gradient time:  CPU 179.48 s  wall 179.50 s
 Geometry Optimization Parameters
   NAtoms,    NIC,     NZ,  NCons,   NDum,   NFix, NCnnct, MaxDiis
       22     155      22       0       0       0       0       0

 Cartesian Hessian Update
 Hessian updated using BFGS update


** GEOMETRY OPTIMIZATION IN DELOCALIZED INTERNAL COORDINATES **
   Searching for a Minimum

   Optimization Cycle:   5

                       Coordinates (Angstroms)
     ATOM                X               Y               Z
      1  C         0.0001780631    0.0053243758   -0.0036984248
      2  C         0.0009503194   -0.0410154484    1.3938756654
      3  H         0.9345025157   -0.0708226059    1.9409868228
      4  C        -1.1902370731   -0.0176854489    2.1142417726
      5  Cl       -1.1111250453   -0.0674475644    3.8594546309
      6  C        -2.4132147929    0.0541493212    1.4414112368
      7  Cl       -3.9325796705    0.0838180826    2.3006017751
      8  C        -2.4229302292    0.1022628130    0.0485235864
      9  H        -3.3729263192    0.1480786104   -0.4682563157
     10  C        -1.2327945406    0.0785354134   -0.6657053768
     11  H        -1.2674117363    0.0915636040   -1.7484526439
     12  C         1.2777425448   -0.0254350000   -0.7608813782
     13  C         2.3218548418   -0.8698010000   -0.3603930087
     14  H         2.2039120436   -1.5275302845    0.4903923570
     15  C         3.5084107915   -0.8851254940   -1.0828771653
     16  Cl        4.8086521500   -1.9527441576   -0.5773201839
     17  C         3.6968730344   -0.0862488932   -2.2057105206
     18  H         4.6247615754   -0.1098257626   -2.7591825509
     19  C         2.6497920843    0.7447627088   -2.5897711531
     20  Cl        2.8582632537    1.7790727244   -3.9945766998
     21  C         1.4516190801    0.7880569040   -1.8882755054
     22  H         0.6709091294    1.4684997301   -2.2006697757
   Point Group: c1    Number of degrees of freedom:    60


   Energy is  -2301.906602236

 Hessian updated using BFGS update

 59 Hessian modes will be used to form the next step
  Hessian Eigenvalues:
     0.005984    0.019216    0.019253    0.023188    0.023213    0.023230
     0.023578    0.023670    0.023683    0.023888    0.023938    0.024073
     0.024094    0.024099    0.024113    0.024118    0.024133    0.024144
     0.024152    0.151315    0.158137    0.159970    0.159997    0.160023
     0.160052    0.209570    0.217444    0.224318    0.234803    0.234922
     0.245163    0.248840    0.249979    0.249993    0.250056    0.250328
     0.286125    0.297953    0.300651    0.301144    0.304152    0.336829
     0.356465    0.356654    0.356667    0.356939    0.358424    0.426227
     0.430059    0.432125    0.439302    0.463557    0.467808    0.471702
     0.475203    0.478200    0.479005    0.485560    0.526154

 Minimum search - taking simple RFO step
 Searching for Lamda that Minimizes Along All modes
 Value Taken    Lamda =   0.00000000
 Step Taken.  Stepsize is  0.004955

                             Maximum     Tolerance    Cnvgd?
         Gradient           0.000117      0.000300     YES
         Displacement       0.004287      0.001200      NO
         Energy change     -0.000002      0.000001      NO


 New Cartesian Coordinates Obtained by Inverse Iteration

 Displacement from previous Coordinates is:  0.017267
 ----------------------------------------------------------------
             Standard Nuclear Orientation (Angstroms)
    I     Atom           X                Y                Z
 ----------------------------------------------------------------
    1      C       0.0002350658     0.0054673709    -0.0036175524
    2      C       0.0008610623    -0.0424299329     1.3939161965
    3      H       0.9343471182    -0.0733566188     1.9410807396
    4      C      -1.1903381659    -0.0191648986     2.1142094966
    5      Cl     -1.1110914946    -0.0710486289     3.8594725328
    6      C      -2.4132896802     0.0542522175     1.4414734873
    7      Cl     -3.9328154646     0.0839436438     2.3005182624
    8      C      -2.4229434403     0.1038810814     0.0486483249
    9      H      -3.3727915222     0.1509221895    -0.4682954966
   10      C      -1.2328007352     0.0801403981    -0.6655393238
   11      H      -1.2674475765     0.0940996677    -1.7482620467
   12      C       1.2776282654    -0.0253449696    -0.7608460138
   13      C       2.3223892091    -0.8686901876    -0.3596918362
   14      H       2.2048559571    -1.5258312731     0.4916519359
   15      C       3.5089770044    -0.8841447310    -1.0821214684
   16      Cl      4.8096607485    -1.9504700379    -0.5752917222
   17      C       3.6969288639    -0.0863172700    -2.2057737261
   18      H       4.6248540225    -0.1099075178    -2.7592563990
   19      C       2.6493845985     0.7437102635    -2.5906653436
   20      Cl      2.8569966601     1.7766194613    -3.9965576858
   21      C       1.4512621667     0.7870989870    -1.8891007379
   22      H       0.6703393572     1.4670134136    -2.2022344793
 ----------------------------------------------------------------
 Nuclear Repulsion Energy =        1373.41081434 hartrees
 There are       73 alpha and       73 beta electrons
 Applying Cartesian multipole field
    Component          Value
    ---------          -----
     (2,0,0)        1.00000E-11
     (0,2,0)        2.00000E-11
     (0,0,2)       -3.00000E-11
 Nucleus-field energy     =    -0.0000000326 hartrees
 Requested basis set is 6-311++G(d,p)
 There are 154 shells and 426 basis functions
 A cutoff of  1.0D-15 yielded   9244 shell pairs
 There are     75676 function pairs (     81172 Cartesian)
 Smallest overlap matrix eigenvalue = 3.20E-07
 Linear dependence detected in AO basis
 Number of orthogonalized atomic orbitals = 423
 Maximum deviation from orthogonality = 4.912E-10
 Guess from superposition of atomic densities
 Warning:  Energy on first SCF cycle will be non-variational
 SAD guess density has 146.000000 electrons

 -----------------------------------------------------------------------
  General SCF calculation program by
  Eric Jon Sundstrom, Paul Horn, Yuezhi Mao, Dmitri Zuev, Alec White,
  David Stuck, Shaama M.S., Shane Yost, Joonho Lee, David Small,
  Daniel Levine, Susi Lehtola, Hugh Burton, Evgeny Epifanovsky,
  Bang C. Huynh
 -----------------------------------------------------------------------
 Exchange:     0.2000 Hartree-Fock + 0.0800 Slater + 0.7200 B88
 Correlation:  0.1900 VWN1RPA + 0.8100 LYP
 Using SG-1 standard quadrature grid
 A restricted SCF calculation will be
 performed using DIIS
 SCF converges when DIIS error is below 1.0e-08
 ---------------------------------------
  Cycle       Energy         DIIS error
 ---------------------------------------
    1   -2305.6597525049      3.02e-02  
    2   -2301.7464309393      2.61e-03  
    3   -2301.6367784300      3.28e-03  
    4   -2301.8893040904      8.09e-04  
    5   -2301.9037428444      3.49e-04  
    6   -2301.9063979928      9.74e-05  
    7   -2301.9065907704      2.30e-05  
    8   -2301.9065990063      1.19e-05  
    9   -2301.9066023607      2.27e-06  
   10   -2301.9066024661      1.13e-06  
   11   -2301.9066024949      1.65e-07  
   12   -2301.9066024950      1.49e-07  
   13   -2301.9066024957      2.60e-08  
   14   -2301.9066024955      9.63e-09  Convergence criterion met
 ---------------------------------------
 SCF time:   CPU 517.84s  wall 518.00s 
 SCF   energy in the final basis set =    -2301.9066024955
 Total energy in the final basis set =    -2301.9066024955

 --------------------------------------------------------------

                    Orbital Energies (a.u.)
 --------------------------------------------------------------

 Alpha MOs
 -- Occupied --
********-101.5717-101.5714-101.5710 -10.2670 -10.2658 -10.2651 -10.2650
-10.2267 -10.2227 -10.2141 -10.2136 -10.2133 -10.2105 -10.2104 -10.2095
 -9.4866  -9.4863  -9.4859  -9.4855  -7.2513  -7.2509  -7.2506  -7.2503
 -7.2415  -7.2412  -7.2408  -7.2407  -7.2406  -7.2404  -7.2403  -7.2399
 -0.9368  -0.9286  -0.8914  -0.8774  -0.8743  -0.8432  -0.7942  -0.7723
 -0.7575  -0.7470  -0.6635  -0.6496  -0.6229  -0.6059  -0.5559  -0.5293
 -0.5273  -0.4998  -0.4981  -0.4750  -0.4629  -0.4621  -0.4572  -0.4388
 -0.4315  -0.4212  -0.4064  -0.3943  -0.3903  -0.3806  -0.3663  -0.3631
 -0.3438  -0.3381  -0.3365  -0.3310  -0.3237  -0.2940  -0.2787  -0.2705
 -0.2578
 -- Virtual --
 -0.0728  -0.0512  -0.0484  -0.0232  -0.0210  -0.0168  -0.0103  -0.0004
  0.0050   0.0137   0.0167   0.0190   0.0268   0.0358   0.0365   0.0425
  0.0507   0.0522   0.0606   0.0677   0.0713   0.0749   0.0810   0.0827
  0.0897   0.0919   0.0922   0.0949   0.0973   0.1043   0.1059   0.1111
  0.1133   0.1147   0.1169   0.1205   0.1226   0.1234   0.1298   0.1317
  0.1334   0.1363   0.1376   0.1418   0.1478   0.1500   0.1523   0.1591
  0.1619   0.1647   0.1706   0.1769   0.1815   0.1820   0.1924   0.1960
  0.1981   0.2023   0.2110   0.2141   0.2182   0.2228   0.2280   0.2314
  0.2334   0.2388   0.2422   0.2448   0.2538   0.2546   0.2604   0.2652
  0.2696   0.2717   0.2728   0.2780   0.2821   0.2834   0.2866   0.2962
  0.3004   0.3030   0.3083   0.3149   0.3172   0.3283   0.3322   0.3366
  0.3452   0.3479   0.3578   0.3659   0.4262   0.4273   0.4338   0.4426
  0.4479   0.4520   0.4568   0.4584   0.4645   0.4723   0.4746   0.4810
  0.4872   0.4977   0.5041   0.5154   0.5324   0.5392   0.5425   0.5508
  0.5613   0.5696   0.5763   0.5839   0.5885   0.5954   0.5965   0.6029
  0.6110   0.6193   0.6255   0.6466   0.6485   0.6491   0.6607   0.6674
  0.6755   0.6863   0.6901   0.6958   0.7014   0.7112   0.7270   0.7434
  0.7515   0.7555   0.7700   0.7878   0.7974   0.8254   0.8285   0.8386
  0.8398   0.8446   0.8457   0.8486   0.8490   0.8518   0.8570   0.8621
  0.8628   0.8658   0.8676   0.8727   0.8853   0.8882   0.8954   0.8995
  0.9065   0.9141   0.9208   0.9311   0.9333   0.9461   0.9534   0.9542
  0.9590   0.9637   0.9660   0.9758   0.9911   1.0082   1.0193   1.0391
  1.0618   1.0687   1.0816   1.0940   1.1022   1.1074   1.1286   1.1554
  1.1820   1.2148   1.2340   1.2350   1.2366   1.2527   1.2603   1.2819
  1.2969   1.3105   1.3170   1.3371   1.3443   1.3962   1.4413   1.4822
  1.4857   1.4967   1.5184   1.5284   1.5484   1.5666   1.5701   1.5813
  1.5824   1.5922   1.6121   1.6292   1.6573   1.6804   1.6869   1.6949
  1.7210   1.7278   1.7585   1.7924   1.8108   1.8336   1.8653   1.8865
  1.8910   1.9006   1.9066   1.9160   1.9242   1.9394   1.9452   1.9587
  1.9644   1.9852   1.9965   2.0254   2.0451   2.0491   2.0729   2.0794
  2.1174   2.1289   2.1835   2.2227   2.2308   2.2402   2.2591   2.2630
  2.2756   2.2900   2.3095   2.3134   2.3202   2.3228   2.3940   2.4072
  2.4228   2.4297   2.4520   2.4831   2.4975   2.5132   2.5350   2.5423
  2.5568   2.5741   2.6129   2.6339   2.6365   2.6514   2.6595   2.7046
  2.7093   2.7243   2.7388   2.7428   2.7684   2.7707   2.7729   2.7816
  2.7831   2.7970   2.8346   2.8417   2.8471   2.8539   2.9060   2.9083
  2.9689   2.9989   3.0571   3.0794   3.1022   3.1445   3.1637   3.1692
  3.1928   3.2182   3.2221   3.3316   3.3412   3.3644   3.4202   3.5098
  3.5545   3.6251   3.6808   3.7129   3.7684   3.8141   3.8651   4.0636
  4.0961   4.1126   4.1339   4.4364   4.7978   4.8260   9.7575   9.7660
  9.7858   9.7986  23.4295  23.5724  23.8553  23.8842  23.8929  23.9157
 23.9921  24.0370  24.0397  24.0576  24.1184  24.1420  25.7824  25.8205
 25.8345  25.8676  26.0869  26.1022  26.1700  26.1890  26.5044  26.6034
 26.6340  26.7830 215.7491 215.7564 215.7806 215.7948
 --------------------------------------------------------------

          Ground-State Mulliken Net Atomic Charges

     Atom                 Charge (a.u.)
  ----------------------------------------
      1 C                     0.938670
      2 C                    -1.406264
      3 H                     0.207952
      4 C                     0.106938
      5 Cl                    0.590360
      6 C                     0.402786
      7 Cl                    0.495330
      8 C                    -0.869621
      9 H                     0.204916
     10 C                    -0.634051
     11 H                     0.164968
     12 C                    -0.227381
     13 C                    -0.783103
     14 H                     0.200887
     15 C                     0.330600
     16 Cl                    0.494494
     17 C                    -0.765896
     18 H                     0.219599
     19 C                     0.323650
     20 Cl                    0.489540
     21 C                    -0.683954
     22 H                     0.199579
  ----------------------------------------
  Sum of atomic charges =     0.000000

 -----------------------------------------------------------------
                    Cartesian Multipole Moments
 -----------------------------------------------------------------
    Charge (ESU x 10^10)
                 0.0000
    Dipole Moment (Debye)
         X      -0.3352      Y       0.0456      Z      -1.2638
       Tot       1.3083
    Quadrupole Moments (Debye-Ang)
        XX    -123.2286     XY      -0.2817     YY    -123.7910
        XZ       6.6632     YZ      -0.2524     ZZ    -124.9641
    Octopole Moments (Debye-Ang^2)
       XXX    -243.2508    XXY       6.3583    XYY     -83.1405
       YYY       8.9404    XXZ      -8.5611    XYZ       2.3088
       YYZ      11.0301    XZZ     -73.3877    YZZ      -0.4201
       ZZZ      25.3415
    Hexadecapole Moments (Debye-Ang^3)
      XXXX   -5789.2892   XXXY     237.0704   XXYY   -1136.1653
      XYYY     226.4521   YYYY    -788.3812   XXXZ    1501.8524
      XXYZ      93.2689   XYYZ     535.3182   YYYZ     265.9032
      XXZZ   -1595.1425   XYZZ      62.2960   YYZZ    -782.4709
      XZZZ    1571.1466   YZZZ     275.5180   ZZZZ   -3882.9331
 -----------------------------------------------------------------
 Calculating analytic gradient of the SCF energy
 Gradient of SCF Energy
            1           2           3           4           5           6
    1  -0.0000251   0.0000069  -0.0000015  -0.0000080  -0.0000078  -0.0000194
    2   0.0000046   0.0000092   0.0000061   0.0000076   0.0000147   0.0000078
    3   0.0000329  -0.0000401   0.0000030   0.0000317  -0.0000196   0.0000056
            7           8           9          10          11          12
    1   0.0000051   0.0000264  -0.0000050  -0.0000128   0.0000030   0.0000295
    2   0.0000078   0.0000019  -0.0000014  -0.0000064  -0.0000030  -0.0000083
    3  -0.0000112  -0.0000312  -0.0000025   0.0000041  -0.0000042  -0.0000118
           13          14          15          16          17          18
    1   0.0000042  -0.0000022  -0.0000542   0.0000335   0.0000103   0.0000030
    2  -0.0000051   0.0000048   0.0000414  -0.0000281  -0.0000076  -0.0000090
    3   0.0000023   0.0000093  -0.0000114   0.0000257   0.0000033   0.0000072
           19          20          21          22
    1  -0.0000105   0.0000113   0.0000134  -0.0000000
    2  -0.0000404   0.0000101   0.0000021  -0.0000086
    3   0.0000508  -0.0000329  -0.0000087  -0.0000024
 Max gradient component =       5.423E-05
 RMS gradient           =       1.861E-05
 Gradient time:  CPU 191.94 s  wall 191.96 s
 Geometry Optimization Parameters
   NAtoms,    NIC,     NZ,  NCons,   NDum,   NFix, NCnnct, MaxDiis
       22     155      22       0       0       0       0       0

 Cartesian Hessian Update
 Hessian updated using BFGS update


** GEOMETRY OPTIMIZATION IN DELOCALIZED INTERNAL COORDINATES **
   Searching for a Minimum

   Optimization Cycle:   6

                       Coordinates (Angstroms)
     ATOM                X               Y               Z
      1  C         0.0002350658    0.0054673709   -0.0036175524
      2  C         0.0008610623   -0.0424299329    1.3939161965
      3  H         0.9343471182   -0.0733566188    1.9410807396
      4  C        -1.1903381659   -0.0191648986    2.1142094966
      5  Cl       -1.1110914946   -0.0710486289    3.8594725328
      6  C        -2.4132896802    0.0542522175    1.4414734873
      7  Cl       -3.9328154646    0.0839436438    2.3005182624
      8  C        -2.4229434403    0.1038810814    0.0486483249
      9  H        -3.3727915222    0.1509221895   -0.4682954966
     10  C        -1.2328007352    0.0801403981   -0.6655393238
     11  H        -1.2674475765    0.0940996677   -1.7482620467
     12  C         1.2776282654   -0.0253449696   -0.7608460138
     13  C         2.3223892091   -0.8686901876   -0.3596918362
     14  H         2.2048559571   -1.5258312731    0.4916519359
     15  C         3.5089770044   -0.8841447310   -1.0821214684
     16  Cl        4.8096607485   -1.9504700379   -0.5752917222
     17  C         3.6969288639   -0.0863172700   -2.2057737261
     18  H         4.6248540225   -0.1099075178   -2.7592563990
     19  C         2.6493845985    0.7437102635   -2.5906653436
     20  Cl        2.8569966601    1.7766194613   -3.9965576858
     21  C         1.4512621667    0.7870989870   -1.8891007379
     22  H         0.6703393572    1.4670134136   -2.2022344793
   Point Group: c1    Number of degrees of freedom:    60


   Energy is  -2301.906602496

 Hessian updated using BFGS update

 60 Hessian modes will be used to form the next step
  Hessian Eigenvalues:
     0.005760    0.019216    0.019350    0.023106    0.023210    0.023235
     0.023579    0.023674    0.023691    0.023886    0.023938    0.024062
     0.024094    0.024104    0.024113    0.024125    0.024129    0.024146
     0.024164    0.147311    0.155247    0.159977    0.159997    0.160013
     0.160051    0.193800    0.219799    0.224496    0.234796    0.235145
     0.244729    0.249154    0.249980    0.249995    0.250056    0.250527
     0.277119    0.287754    0.300227    0.301037    0.307296    0.332624
     0.356543    0.356656    0.356665    0.356701    0.356909    0.359846
     0.427134    0.430343    0.432144    0.436275    0.464759    0.467811
     0.471200    0.472528    0.478229    0.478855    0.481839    0.534435

 Minimum search - taking simple RFO step
 Searching for Lamda that Minimizes Along All modes
 Value Taken    Lamda =   0.00000000
 Step Taken.  Stepsize is  0.001024

                             Maximum     Tolerance    Cnvgd?
         Gradient           0.000039      0.000300     YES
         Displacement       0.000810      0.001200     YES
         Energy change     -0.000000      0.000001     YES

 Final energy is   -2301.9066024955096     


 ******************************
 **  OPTIMIZATION CONVERGED  **
 ******************************

                       Coordinates (Angstroms)
     ATOM                X               Y               Z
      1  C         0.0002350658    0.0054673709   -0.0036175524
      2  C         0.0008610623   -0.0424299329    1.3939161965
      3  H         0.9343471182   -0.0733566188    1.9410807396
      4  C        -1.1903381659   -0.0191648986    2.1142094966
      5  Cl       -1.1110914946   -0.0710486289    3.8594725328
      6  C        -2.4132896802    0.0542522175    1.4414734873
      7  Cl       -3.9328154646    0.0839436438    2.3005182624
      8  C        -2.4229434403    0.1038810814    0.0486483249
      9  H        -3.3727915222    0.1509221895   -0.4682954966
     10  C        -1.2328007352    0.0801403981   -0.6655393238
     11  H        -1.2674475765    0.0940996677   -1.7482620467
     12  C         1.2776282654   -0.0253449696   -0.7608460138
     13  C         2.3223892091   -0.8686901876   -0.3596918362
     14  H         2.2048559571   -1.5258312731    0.4916519359
     15  C         3.5089770044   -0.8841447310   -1.0821214684
     16  Cl        4.8096607485   -1.9504700379   -0.5752917222
     17  C         3.6969288639   -0.0863172700   -2.2057737261
     18  H         4.6248540225   -0.1099075178   -2.7592563990
     19  C         2.6493845985    0.7437102635   -2.5906653436
     20  Cl        2.8569966601    1.7766194613   -3.9965576858
     21  C         1.4512621667    0.7870989870   -1.8891007379
     22  H         0.6703393572    1.4670134136   -2.2022344793

Z-matrix Print:
$molecule
0 1
Cl
C  1 1.747832
C  2 1.392235 1 118.510206
H  3 1.082470 2 118.476847 1 -1.113440 0
C  2 1.397703 1 121.455657 3 -179.525256 0
C  5 1.393742 2 119.270242 1 179.500053 0
H  6 1.082430 5 119.005155 2 179.408663 0
C  6 1.388188 5 120.503343 2 0.032699 0
H  8 1.083367 6 119.112770 5 178.444107 0
C  3 1.398354 2 121.071381 1 -179.586900 0
C  10 1.485287 3 120.558964 2 -179.760946 0
C  11 1.401133 10 120.336601 3 -139.815746 0
H  12 1.081747 11 120.536468 10 1.927562 0
C  12 1.389091 11 119.700543 10 -179.737497 0
C  14 1.390840 12 121.904518 11 -0.143739 0
H  15 1.080715 14 121.197556 12 -179.910799 0
C  15 1.390845 14 117.653342 12 0.013327 0
C  17 1.389293 15 121.947329 14 0.185006 0
H  18 1.081866 17 119.684860 15 178.204044 0
Cl 5 1.745794 2 121.710246 1 -0.562102 0
Cl 17 1.756617 15 118.766988 14 179.653847 0
Cl 14 1.756854 12 119.190990 11 -179.561369 0
$end


 --------------------------------------------------------------

                    Orbital Energies (a.u.)
 --------------------------------------------------------------

 Alpha MOs
 -- Occupied --
********-101.5717-101.5714-101.5710 -10.2670 -10.2658 -10.2651 -10.2650
-10.2267 -10.2227 -10.2141 -10.2136 -10.2133 -10.2105 -10.2104 -10.2095
 -9.4866  -9.4863  -9.4859  -9.4855  -7.2513  -7.2509  -7.2506  -7.2503
 -7.2415  -7.2412  -7.2408  -7.2407  -7.2406  -7.2404  -7.2403  -7.2399
 -0.9368  -0.9286  -0.8914  -0.8774  -0.8743  -0.8432  -0.7942  -0.7723
 -0.7575  -0.7470  -0.6635  -0.6496  -0.6229  -0.6059  -0.5559  -0.5293
 -0.5273  -0.4998  -0.4981  -0.4750  -0.4629  -0.4621  -0.4572  -0.4388
 -0.4315  -0.4212  -0.4064  -0.3943  -0.3903  -0.3806  -0.3663  -0.3631
 -0.3438  -0.3381  -0.3365  -0.3310  -0.3237  -0.2940  -0.2787  -0.2705
 -0.2578
 -- Virtual --
 -0.0728  -0.0512  -0.0484  -0.0232  -0.0210  -0.0168  -0.0103  -0.0004
  0.0050   0.0137   0.0167   0.0190   0.0268   0.0358   0.0365   0.0425
  0.0507   0.0522   0.0606   0.0677   0.0713   0.0749   0.0810   0.0827
  0.0897   0.0919   0.0922   0.0949   0.0973   0.1043   0.1059   0.1111
  0.1133   0.1147   0.1169   0.1205   0.1226   0.1234   0.1298   0.1317
  0.1334   0.1363   0.1376   0.1418   0.1478   0.1500   0.1523   0.1591
  0.1619   0.1647   0.1706   0.1769   0.1815   0.1820   0.1924   0.1960
  0.1981   0.2023   0.2110   0.2141   0.2182   0.2228   0.2280   0.2314
  0.2334   0.2388   0.2422   0.2448   0.2538   0.2546   0.2604   0.2652
  0.2696   0.2717   0.2728   0.2780   0.2821   0.2834   0.2866   0.2962
  0.3004   0.3030   0.3083   0.3149   0.3172   0.3283   0.3322   0.3366
  0.3452   0.3479   0.3578   0.3659   0.4262   0.4273   0.4338   0.4426
  0.4479   0.4520   0.4568   0.4584   0.4645   0.4723   0.4746   0.4810
  0.4872   0.4977   0.5041   0.5154   0.5324   0.5392   0.5425   0.5508
  0.5613   0.5696   0.5763   0.5839   0.5885   0.5954   0.5965   0.6029
  0.6110   0.6193   0.6255   0.6466   0.6485   0.6491   0.6607   0.6674
  0.6755   0.6863   0.6901   0.6958   0.7014   0.7112   0.7270   0.7434
  0.7515   0.7555   0.7700   0.7878   0.7974   0.8254   0.8285   0.8386
  0.8398   0.8446   0.8457   0.8486   0.8490   0.8518   0.8570   0.8621
  0.8628   0.8658   0.8676   0.8727   0.8853   0.8882   0.8954   0.8995
  0.9065   0.9141   0.9208   0.9311   0.9333   0.9461   0.9534   0.9542
  0.9590   0.9637   0.9660   0.9758   0.9911   1.0082   1.0193   1.0391
  1.0618   1.0687   1.0816   1.0940   1.1022   1.1074   1.1286   1.1554
  1.1820   1.2148   1.2340   1.2350   1.2366   1.2527   1.2603   1.2819
  1.2969   1.3105   1.3170   1.3371   1.3443   1.3962   1.4413   1.4822
  1.4857   1.4967   1.5184   1.5284   1.5484   1.5666   1.5701   1.5813
  1.5824   1.5922   1.6121   1.6292   1.6573   1.6804   1.6869   1.6949
  1.7210   1.7278   1.7585   1.7924   1.8108   1.8336   1.8653   1.8865
  1.8910   1.9006   1.9066   1.9160   1.9242   1.9394   1.9452   1.9587
  1.9644   1.9852   1.9965   2.0254   2.0451   2.0491   2.0729   2.0794
  2.1174   2.1289   2.1835   2.2227   2.2308   2.2402   2.2591   2.2630
  2.2756   2.2900   2.3095   2.3134   2.3202   2.3228   2.3940   2.4072
  2.4228   2.4297   2.4520   2.4831   2.4975   2.5132   2.5350   2.5423
  2.5568   2.5741   2.6129   2.6339   2.6365   2.6514   2.6595   2.7046
  2.7093   2.7243   2.7388   2.7428   2.7684   2.7707   2.7729   2.7816
  2.7831   2.7970   2.8346   2.8417   2.8471   2.8539   2.9060   2.9083
  2.9689   2.9989   3.0571   3.0794   3.1022   3.1445   3.1637   3.1692
  3.1928   3.2182   3.2221   3.3316   3.3412   3.3644   3.4202   3.5098
  3.5545   3.6251   3.6808   3.7129   3.7684   3.8141   3.8651   4.0636
  4.0961   4.1126   4.1339   4.4364   4.7978   4.8260   9.7575   9.7660
  9.7858   9.7986  23.4295  23.5724  23.8553  23.8842  23.8929  23.9157
 23.9921  24.0370  24.0397  24.0576  24.1184  24.1420  25.7824  25.8205
 25.8345  25.8676  26.0869  26.1022  26.1700  26.1890  26.5044  26.6034
 26.6340  26.7830 215.7491 215.7564 215.7806 215.7948
 --------------------------------------------------------------

          Ground-State Mulliken Net Atomic Charges

     Atom                 Charge (a.u.)
  ----------------------------------------
      1 C                     0.938670
      2 C                    -1.406264
      3 H                     0.207952
      4 C                     0.106938
      5 Cl                    0.590360
      6 C                     0.402786
      7 Cl                    0.495330
      8 C                    -0.869621
      9 H                     0.204916
     10 C                    -0.634051
     11 H                     0.164968
     12 C                    -0.227381
     13 C                    -0.783103
     14 H                     0.200887
     15 C                     0.330600
     16 Cl                    0.494494
     17 C                    -0.765896
     18 H                     0.219599
     19 C                     0.323650
     20 Cl                    0.489540
     21 C                    -0.683954
     22 H                     0.199579
  ----------------------------------------
  Sum of atomic charges =     0.000000

 -----------------------------------------------------------------
                    Cartesian Multipole Moments
 -----------------------------------------------------------------
    Charge (ESU x 10^10)
                 0.0000
    Dipole Moment (Debye)
         X      -0.3352      Y       0.0456      Z      -1.2638
       Tot       1.3083
    Quadrupole Moments (Debye-Ang)
        XX    -123.2286     XY      -0.2817     YY    -123.7910
        XZ       6.6632     YZ      -0.2524     ZZ    -124.9641
    Octopole Moments (Debye-Ang^2)
       XXX    -243.2508    XXY       6.3583    XYY     -83.1405
       YYY       8.9404    XXZ      -8.5611    XYZ       2.3088
       YYZ      11.0301    XZZ     -73.3877    YZZ      -0.4201
       ZZZ      25.3415
    Hexadecapole Moments (Debye-Ang^3)
      XXXX   -5789.2892   XXXY     237.0704   XXYY   -1136.1653
      XYYY     226.4521   YYYY    -788.3812   XXXZ    1501.8524
      XXYZ      93.2689   XYYZ     535.3182   YYYZ     265.9032
      XXZZ   -1595.1425   XYZZ      62.2960   YYZZ    -782.4709
      XZZZ    1571.1466   YZZZ     275.5180   ZZZZ   -3882.9331
 -----------------------------------------------------------------
Archival summary:
1\1\december\OPT\ProcedureUnspecified\BasisUnspecified\l4126\taweetha\ThuJan1620:50:292020ThuJan1620:50:292020\0\\#,OPT,ProcedureUnspecified,BasisUnspecified,\\0,1\Cl\C,1,1.74783\C,2,1.39224,1,118.51\H,3,1.08247,2,118.477,1,-1.11344,0\C,2,1.3977,1,121.456,3,-179.525,0\C,5,1.39374,2,119.27,1,179.5,0\H,6,1.08243,5,119.005,2,179.409,0\C,6,1.38819,5,120.503,2,0.0326995,0\H,8,1.08337,6,119.113,5,178.444,0\C,3,1.39835,2,121.071,1,-179.587,0\C,10,1.48529,3,120.559,2,-179.761,0\C,11,1.40113,10,120.337,3,-139.816,0\H,12,1.08175,11,120.536,10,1.92756,0\C,12,1.38909,11,119.701,10,-179.737,0\C,14,1.39084,12,121.905,11,-0.143739,0\H,15,1.08071,14,121.198,12,-179.911,0\C,15,1.39084,14,117.653,12,0.0133272,0\C,17,1.38929,15,121.947,14,0.185006,0\H,18,1.08187,17,119.685,15,178.204,0\Cl,5,1.74579,2,121.71,1,-0.562102,0\Cl,17,1.75662,15,118.767,14,179.654,0\Cl,14,1.75685,12,119.191,11,-179.561,0\\\@

 Total job time:  4202.00s(wall), 4201.31s(cpu) 
 Thu Jan 16 20:50:29 2020

        *************************************************************
        *                                                           *
        *  Thank you very much for using Q-Chem.  Have a nice day.  *
        *                                                           *
        *************************************************************


 
User input: 2 of 2 
 
                  Welcome to Q-Chem
     A Quantum Leap Into The Future Of Chemistry


 Q-Chem 5.2 (devel), Q-Chem, Inc., Pleasanton, CA (2019)

 Yihan Shao,  Zhengting Gan,  E. Epifanovsky,  A. T. B. Gilbert,  M. Wormit,  
 J. Kussmann,  A. W. Lange,  A. Behn,  Jia Deng,  Xintian Feng,  D. Ghosh,  
 M. Goldey,  P. R. Horn,  L. D. Jacobson,  I. Kaliman,  T. Kus,  A. Landau,  
 Jie Liu,  E. I. Proynov,  R. M. Richard,  R. P. Steele,  E. J. Sundstrom,  
 H. L. Woodcock III,  P. M. Zimmerman,  D. Zuev,  B. Albrecht,  E. Alguire,  
 S. A. Baeppler,  D. Barton,  Z. Benda,  Y. A. Bernard,  E. J. Berquist,  
 K. B. Bravaya,  H. Burton,  D. Casanova,  Chun-Min Chang,  Yunqing Chen,  
 A. Chien,  K. D. Closser,  M. P. Coons,  S. Coriani,  S. Dasgupta,  
 A. L. Dempwolff,  M. Diedenhofen,  Hainam Do,  R. G. Edgar,  Po-Tung Fang,  
 S. Faraji,  S. Fatehi,  Qingguo Feng,  K. D. Fenk,  J. Fosso-Tande,  
 J. Gayvert,  Qinghui Ge,  A. Ghysels,  G. Gidofalvi,  J. Gomes,  
 J. Gonthier,  A. Gunina,  D. Hait,  M. W. D. Hanson-Heine,  
 P. H. P. Harbach,  A. W. Hauser,  M. F. Herbst,  J. E. Herr,  
 E. G. Hohenstein,  Z. C. Holden,  Kerwin Hui,  B. C. Huynh,  T.-C. Jagau,  
 Hyunjun Ji,  B. Kaduk,  K. Khistyaev,  Jaehoon Kim,  P. Klunzinger,  K. Koh,  
 D. Kosenkov,  L. Koulias,  T. Kowalczyk,  C. M. Krauter,  A. Kunitsa,  
 Ka Un Lao,  A. Laurent,  K. V. Lawler,  Joonho Lee,  D. Lefrancois,  
 S. Lehtola,  D. S. Levine,  Yi-Pei Li,  You-Sheng Lin,  Fenglai Liu,  
 E. Livshits,  A. Luenser,  P. Manohar,  E. Mansoor,  S. F. Manzer,  
 Shan-Ping Mao,  Yuezhi Mao,  N. Mardirossian,  A. V. Marenich,  
 T. Markovich,  L. A. Martinez-Martinez,  S. A. Maurer,  N. J. Mayhall,  
 S. C. McKenzie,  J.-M. Mewes,  P. Morgante,  A. F. Morrison,  
 J. W. Mullinax,  K. Nanda,  T. S. Nguyen-Beck,  R. Olivares-Amaya,  
 J. A. Parkhill,  Zheng Pei,  T. M. Perrine,  F. Plasser,  P. Pokhilko,  
 S. Prager,  A. Prociuk,  E. Ramos,  D. R. Rehn,  F. Rob,  M. Scheurer,  
 M. Schneider,  N. Sergueev,  S. M. Sharada,  S. Sharma,  D. W. Small,  
 T. Stauch,  T. Stein,  Yu-Chuan Su,  A. J. W. Thom,  A. Tkatchenko,  
 T. Tsuchimochi,  N. M. Tubman,  L. Vogt,  M. L. Vidal,  O. Vydrov,  
 M. A. Watson,  J. Wenzel,  M. de Wergifosse,  T. A. Wesolowski,  A. White,  
 J. Witte,  A. Yamada,  Jun Yang,  K. Yao,  S. Yeganeh,  S. R. Yost,  
 Zhi-Qiang You,  A. Zech,  Igor Ying Zhang,  Xing Zhang,  Yan Zhao,  
 Ying Zhu,  B. R. Brooks,  G. K. L. Chan,  C. J. Cramer,  M. S. Gordon,  
 W. J. Hehre,  A. Klamt,  M. W. Schmidt,  C. D. Sherrill,  D. G. Truhlar,  
 A. Aspuru-Guzik,  R. Baer,  A. T. Bell,  N. A. Besley,  Jeng-Da Chai,  
 A. E. DePrince, III,  R. A. DiStasio Jr.,  A. Dreuw,  B. D. Dunietz,  
 T. R. Furlani,  Chao-Ping Hsu,  Yousung Jung,  Jing Kong,  D. S. Lambrecht,  
 WanZhen Liang,  C. Ochsenfeld,  V. A. Rassolov,  L. V. Slipchenko,  
 J. E. Subotnik,  T. Van Voorhis,  J. M. Herbert,  A. I. Krylov,  
 P. M. W. Gill,  M. Head-Gordon

 Contributors to earlier versions of Q-Chem not listed above: 
 R. D. Adamson,  B. Austin,  J. Baker,  G. J. O. Beran,  K. Brandhorst,  
 S. T. Brown,  E. F. C. Byrd,  A. K. Chakraborty,  C.-L. Cheng,  
 Siu Hung Chien,  D. M. Chipman,  D. L. Crittenden,  H. Dachsel,  
 R. J. Doerksen,  A. D. Dutoi,  L. Fusti-Molnar,  W. A. Goddard III,  
 A. Golubeva-Zadorozhnaya,  S. R. Gwaltney,  G. Hawkins,  A. Heyden,  
 S. Hirata,  G. Kedziora,  F. J. Keil,  C. Kelley,  Jihan Kim,  R. A. King,  
 R. Z. Khaliullin,  P. P. Korambath,  W. Kurlancheek,  A. M. Lee,  M. S. Lee,  
 S. V. Levchenko,  Ching Yeh Lin,  D. Liotard,  R. C. Lochan,  I. Lotan,  
 P. E. Maslen,  N. Nair,  D. P. O'Neill,  D. Neuhauser,  E. Neuscamman,  
 C. M. Oana,  R. Olson,  B. Peters,  R. Peverati,  P. A. Pieniazek,  
 Y. M. Rhee,  J. Ritchie,  M. A. Rohrdanz,  E. Rosta,  N. J. Russ,  
 H. F. Schaefer III,  N. E. Schultz,  N. Shenvi,  A. C. Simmonett,  A. Sodt,  
 D. Stuck,  K. S. Thanthiriwatte,  V. Vanovschi,  Tao Wang,  A. Warshel,  
 C. F. Williams,  Q. Wu,  X. Xu,  W. Zhang

 Please cite Q-Chem as follows:
 Y. Shao et al., Mol. Phys. 113, 184-215 (2015)
 DOI: 10.1080/00268976.2014.952696

 Q-Chem 5.2.1 for Intel X86 EM64T Linux

 Parts of Q-Chem use Armadillo 8.300.2 (Tropical Shenanigans).
 http://arma.sourceforge.net/

 Q-Chem begins on Thu Jan 16 20:50:29 2020  

Host: 
0

     Scratch files written to /scratch/taweetham/qchem17638//
NAlpha2: 146
NElect   146
Mult     1
The previous job contains 0 fragments, simply inherited here

 Q-Chem warning in module libgen/rem_setup.C, line 2168:

 Setting Thresh to 1e-14


Checking the input file for inconsistencies... 	...done.

--------------------------------------------------------------
User input:
--------------------------------------------------------------

$MOLECULE
READ
$END

$REM
   JOB_TYPE 	FREQUENCY
   BASIS 	6-311++G**
   METHOD	B3LYP
   SCF_GUESS_ALWAYS     TRUE
   S2THRESH     15
   THRESH       15
   MEM_TOTAL    10000
$END

--------------------------------------------------------------
 ----------------------------------------------------------------
             Standard Nuclear Orientation (Angstroms)
    I     Atom           X                Y                Z
 ----------------------------------------------------------------
    1      C       0.5306727849    -0.3308230466    -0.1657119235
    2      C       1.3824386081     0.6429712118     0.3649620325
    3      H       0.9763295549     1.5168502701     0.8580670334
    4      C       2.7657889546     0.4991488798     0.3019044652
    5      Cl      3.7673228817     1.7520247415     0.9962724441
    6      C       3.3247921151    -0.6327966019    -0.2979197679
    7      Cl      5.0529706269    -0.8568484546    -0.4027907091
    8      C       2.4830558715    -1.6089947646    -0.8280474842
    9      H       2.9205960003    -2.4792219921    -1.3001898010
   10      C       1.1042656743    -1.4613322212    -0.7632351301
   11      H       0.4713952993    -2.2215942614    -1.2050048420
   12      C      -0.9435262767    -0.1632525641    -0.0969006612
   13      C      -1.5285285351     1.0897882659    -0.3234890467
   14      H      -0.9174912570     1.9464207097    -0.5749825672
   15      C      -2.9095114513     1.2257166995    -0.2560823831
   16      Cl     -3.6333292029     2.7992121051    -0.5491767792
   17      C      -3.7421480862     0.1481466940     0.0267745997
   18      H      -4.8151230773     0.2681791580     0.0743303058
   19      C      -3.1450487283    -1.0884153265     0.2477338217
   20      Cl     -4.1649246107    -2.4689493445     0.6225890824
   21      C      -1.7675935226    -1.2589696865     0.1920453519
   22      H      -1.3383257865    -2.2302229289     0.3983779761
 ----------------------------------------------------------------
 Molecular Point Group                 C1    NOp =  1
 Largest Abelian Subgroup              C1    NOp =  1
 Nuclear Repulsion Energy =        1373.41081434 hartrees
 There are       73 alpha and       73 beta electrons
 Requested basis set is 6-311++G(d,p)
 There are 154 shells and 426 basis functions

 Total QAlloc Memory Limit  10000 MB
 Mega-Array Size       188 MB
 MEM_STATIC part       192 MB
 A cutoff of  1.0D-15 yielded   9244 shell pairs
 There are     75676 function pairs (     81172 Cartesian)
 Smallest overlap matrix eigenvalue = 3.20E-07
 Linear dependence detected in AO basis
 Number of orthogonalized atomic orbitals = 423
 Maximum deviation from orthogonality = 7.565E-10
 Guess from superposition of atomic densities
 Warning:  Energy on first SCF cycle will be non-variational
 SAD guess density has 146.000000 electrons

 -----------------------------------------------------------------------
  General SCF calculation program by
  Eric Jon Sundstrom, Paul Horn, Yuezhi Mao, Dmitri Zuev, Alec White,
  David Stuck, Shaama M.S., Shane Yost, Joonho Lee, David Small,
  Daniel Levine, Susi Lehtola, Hugh Burton, Evgeny Epifanovsky,
  Bang C. Huynh
 -----------------------------------------------------------------------
 Exchange:     0.2000 Hartree-Fock + 0.0800 Slater + 0.7200 B88
 Correlation:  0.1900 VWN1RPA + 0.8100 LYP
 Using SG-1 standard quadrature grid
 A restricted SCF calculation will be
 performed using DIIS
 SCF converges when DIIS error is below 1.0e-08
 ---------------------------------------
  Cycle       Energy         DIIS error
 ---------------------------------------
    1   -2305.6595846166      3.02e-02  
    2   -2301.7463318684      2.61e-03  
    3   -2301.6366998968      3.28e-03  
    4   -2301.8892170313      8.09e-04  
    5   -2301.9036553486      3.49e-04  
    6   -2301.9063101746      9.74e-05  
    7   -2301.9065029695      2.30e-05  
    8   -2301.9065111915      1.19e-05  
    9   -2301.9065145447      2.27e-06  
   10   -2301.9065146504      1.13e-06  
   11   -2301.9065146791      1.65e-07  
   12   -2301.9065146793      1.49e-07  
   13   -2301.9065146797      2.60e-08  
   14   -2301.9065146798      9.62e-09  Convergence criterion met
 ---------------------------------------
 SCF time:   CPU 542.60s  wall 543.00s 
 SCF   energy in the final basis set =    -2301.9065146798
 Total energy in the final basis set =    -2301.9065146798

 --------------------------------------------------------------

                    Orbital Energies (a.u.)
 --------------------------------------------------------------

 Alpha MOs
 -- Occupied --
********-101.5717-101.5713-101.5710 -10.2670 -10.2658 -10.2651 -10.2649
-10.2267 -10.2227 -10.2140 -10.2136 -10.2133 -10.2104 -10.2104 -10.2095
 -9.4866  -9.4863  -9.4858  -9.4855  -7.2512  -7.2512  -7.2506  -7.2501
 -7.2415  -7.2411  -7.2409  -7.2407  -7.2405  -7.2404  -7.2402  -7.2399
 -0.9368  -0.9286  -0.8914  -0.8774  -0.8743  -0.8432  -0.7942  -0.7723
 -0.7575  -0.7470  -0.6635  -0.6496  -0.6229  -0.6059  -0.5559  -0.5293
 -0.5273  -0.4998  -0.4981  -0.4750  -0.4629  -0.4621  -0.4572  -0.4388
 -0.4315  -0.4211  -0.4064  -0.3943  -0.3903  -0.3805  -0.3663  -0.3631
 -0.3438  -0.3381  -0.3365  -0.3310  -0.3237  -0.2940  -0.2787  -0.2705
 -0.2578
 -- Virtual --
 -0.0728  -0.0512  -0.0484  -0.0232  -0.0210  -0.0168  -0.0103  -0.0003
  0.0050   0.0137   0.0167   0.0192   0.0268   0.0360   0.0365   0.0427
  0.0507   0.0522   0.0605   0.0678   0.0713   0.0749   0.0810   0.0829
  0.0898   0.0920   0.0922   0.0949   0.0975   0.1044   0.1058   0.1112
  0.1133   0.1148   0.1170   0.1202   0.1225   0.1235   0.1299   0.1317
  0.1334   0.1362   0.1376   0.1419   0.1479   0.1503   0.1524   0.1592
  0.1621   0.1647   0.1706   0.1770   0.1816   0.1821   0.1924   0.1962
  0.1982   0.2022   0.2110   0.2142   0.2184   0.2227   0.2273   0.2313
  0.2333   0.2389   0.2423   0.2448   0.2537   0.2547   0.2605   0.2653
  0.2704   0.2717   0.2730   0.2781   0.2824   0.2835   0.2866   0.2963
  0.3002   0.3030   0.3083   0.3147   0.3178   0.3284   0.3322   0.3368
  0.3457   0.3484   0.3575   0.3658   0.4262   0.4272   0.4337   0.4425
  0.4479   0.4520   0.4568   0.4584   0.4645   0.4723   0.4747   0.4810
  0.4873   0.4977   0.5039   0.5153   0.5324   0.5395   0.5425   0.5508
  0.5613   0.5696   0.5763   0.5840   0.5886   0.5955   0.5966   0.6029
  0.6110   0.6194   0.6257   0.6467   0.6486   0.6493   0.6607   0.6674
  0.6755   0.6864   0.6902   0.6960   0.7014   0.7113   0.7270   0.7435
  0.7515   0.7556   0.7700   0.7879   0.7975   0.8254   0.8285   0.8386
  0.8400   0.8446   0.8457   0.8486   0.8489   0.8519   0.8570   0.8621
  0.8628   0.8658   0.8675   0.8726   0.8852   0.8883   0.8955   0.8995
  0.9065   0.9141   0.9208   0.9311   0.9332   0.9461   0.9533   0.9543
  0.9591   0.9637   0.9660   0.9758   0.9911   1.0082   1.0193   1.0391
  1.0617   1.0686   1.0817   1.0940   1.1022   1.1075   1.1287   1.1554
  1.1821   1.2148   1.2340   1.2350   1.2367   1.2527   1.2603   1.2819
  1.2969   1.3105   1.3170   1.3371   1.3443   1.3962   1.4412   1.4822
  1.4857   1.4967   1.5184   1.5284   1.5484   1.5666   1.5701   1.5813
  1.5824   1.5922   1.6121   1.6291   1.6573   1.6804   1.6869   1.6949
  1.7210   1.7279   1.7585   1.7924   1.8108   1.8336   1.8653   1.8865
  1.8910   1.9006   1.9067   1.9160   1.9241   1.9394   1.9453   1.9587
  1.9644   1.9852   1.9965   2.0254   2.0451   2.0491   2.0729   2.0795
  2.1174   2.1289   2.1834   2.2227   2.2308   2.2402   2.2591   2.2629
  2.2756   2.2900   2.3096   2.3134   2.3203   2.3228   2.3940   2.4072
  2.4228   2.4297   2.4519   2.4831   2.4975   2.5132   2.5349   2.5423
  2.5568   2.5741   2.6129   2.6339   2.6365   2.6515   2.6595   2.7046
  2.7093   2.7243   2.7389   2.7429   2.7684   2.7707   2.7729   2.7816
  2.7831   2.7970   2.8346   2.8417   2.8471   2.8539   2.9060   2.9083
  2.9689   2.9989   3.0572   3.0794   3.1022   3.1445   3.1637   3.1692
  3.1928   3.2182   3.2221   3.3316   3.3412   3.3644   3.4203   3.5099
  3.5546   3.6251   3.6808   3.7129   3.7684   3.8141   3.8651   4.0636
  4.0961   4.1126   4.1339   4.4364   4.7978   4.8260   9.7575   9.7661
  9.7858   9.7986  23.4295  23.5725  23.8554  23.8842  23.8929  23.9158
 23.9921  24.0370  24.0397  24.0576  24.1184  24.1420  25.7825  25.8202
 25.8342  25.8677  26.0869  26.1023  26.1701  26.1889  26.5044  26.6034
 26.6340  26.7830 215.7491 215.7565 215.7806 215.7948
 --------------------------------------------------------------

          Ground-State Mulliken Net Atomic Charges

     Atom                 Charge (a.u.)
  ----------------------------------------
      1 C                     0.926724
      2 C                    -1.399355
      3 H                     0.208163
      4 C                     0.113712
      5 Cl                    0.589576
      6 C                     0.394451
      7 Cl                    0.495629
      8 C                    -0.872261
      9 H                     0.204865
     10 C                    -0.629158
     11 H                     0.164947
     12 C                    -0.213588
     13 C                    -0.786676
     14 H                     0.200720
     15 C                     0.327843
     16 Cl                    0.494847
     17 C                    -0.764788
     18 H                     0.219664
     19 C                     0.327931
     20 Cl                    0.488197
     21 C                    -0.690688
     22 H                     0.199245
  ----------------------------------------
  Sum of atomic charges =     0.000000

 -----------------------------------------------------------------
                    Cartesian Multipole Moments
 -----------------------------------------------------------------
    Charge (ESU x 10^10)
                -0.0000
    Dipole Moment (Debye)
         X      -0.5050      Y      -1.0555      Z      -0.5843
       Tot       1.3079
    Quadrupole Moments (Debye-Ang)
        XX    -130.8590     XY      -2.6246     YY    -118.4504
        XZ      -1.4719     YZ       2.8177     ZZ    -122.3316
    Octopole Moments (Debye-Ang^2)
       XXX     -26.8925    XXY       0.3533    XYY      19.1864
       YYY      -2.9594    XXZ      -1.5403    XYZ       3.4075
       YYZ      -3.9701    XZZ       6.1646    YZZ       0.4707
       ZZZ       3.9568
    Hexadecapole Moments (Debye-Ang^3)
      XXXX   -7844.6974   XXXY     -20.8255   XXYY   -1654.5196
      XYYY       8.1465   YYYY   -1903.6667   XXXZ      -5.9995
      XXYZ      19.5447   XYYZ      -6.4715   YYYZ      10.9798
      XXZZ   -1392.4403   XYZZ       2.9866   YYZZ    -379.2923
      XZZZ       7.0743   YZZZ       2.0225   ZZZZ    -368.4628
 -----------------------------------------------------------------
 Calculating MO derivatives via CPSCF
    1     0    69    0.0221458  
    2     0    69    0.0066664  
    3     0    69    0.0006077  
    4     3    66    0.0000513  
    5    66     3    0.0000034  
    6    69     0    0.0000002  Converged
 Time for AOints: 835.7 s (CPU) 835.7 s (wall)
 ------------------------------------------------------------------------------
                     AOints        : Timing summary (seconds)
 ------------------------------------------------------------------------------
     job step          cpu (% of tot)      sys (% of tot)     wall (% of tot)
 ------------------------------------------------------------------------------
  AOints            0.8357E+03 ( 8.5)   0.8000E-05 ( 2.9)   0.8357E+03 ( 8.5)
 ------------------------------------------------------------------------------
   Grand Totals     0.9814E+04          0.2800E-03          0.9814E+04
 ------------------------------------------------------------------------------
 Polarizability Matrix (a.u.)
            1           2           3
    1-288.2106300  -0.6343108   2.2304682
    2  -0.6343108-201.5055676  -6.1349751
    3   2.2304682  -6.1349751-111.4717950
 Calculating analytic Hessian of the SCF energy

 Direct stationary perturbation theory relativistic correction:

 rels  =       3.209206506827
 relv  =     -12.176824575091
 rel2e =       3.214345384551
 E_rel =      -5.753272683712

 Hessian of the SCF Energy
            1           2           3           4           5           6
    1   0.6358646   0.0022895   0.0047544  -0.1858801  -0.1026894  -0.0608887
    2   0.0022895   0.5614414   0.1943399  -0.0512035  -0.2065277  -0.0776212
    3   0.0047544   0.1943399   0.2574277  -0.0305242  -0.0763881  -0.1043702
    4  -0.1858801  -0.0512035  -0.0305242   0.6665349  -0.0262543  -0.0098711
    5  -0.1026894  -0.2065277  -0.0763881  -0.0262543   0.5842111   0.2527093
    6  -0.0608887  -0.0776212  -0.1043702  -0.0098711   0.2527093   0.2666719
    7   0.0107680  -0.0150253  -0.0082475  -0.0953443   0.0852617   0.0489025
    8   0.0084654  -0.0127804  -0.0090379   0.0872649  -0.2357264  -0.1136288
    9   0.0061848  -0.0086664  -0.0011159   0.0498661  -0.1146112  -0.0994762
   10  -0.0410137  -0.0626858  -0.0333146  -0.3139022   0.0616980   0.0294044
   11  -0.0139393   0.0353600   0.0156288   0.0028287  -0.1035151  -0.0242559
   12  -0.0083823   0.0168450   0.0131867  -0.0013866  -0.0245127  -0.0710847
   13  -0.0021623   0.0050704   0.0025451  -0.0266140  -0.0325449  -0.0181752
   14   0.0005016   0.0036029  -0.0007377  -0.0117389  -0.0075806  -0.0066023
   15   0.0003474  -0.0006784   0.0046531  -0.0068868  -0.0068156   0.0001422
   16   0.0029486  -0.0073582  -0.0038137  -0.0150313   0.0248772   0.0137970
   17  -0.0065375  -0.0555352  -0.0270353   0.0732407   0.0171527   0.0060378
   18  -0.0034977  -0.0282223  -0.0188031   0.0394280   0.0063344   0.0101730
   19  -0.0019806   0.0010128   0.0005520   0.0026304   0.0031543   0.0016887
   20   0.0001179   0.0008211   0.0007952  -0.0016296  -0.0027131  -0.0035383
   21   0.0000385   0.0007471  -0.0003472  -0.0007503  -0.0034185   0.0020275
   22  -0.0179956   0.0705312   0.0367796  -0.0543960  -0.0188648  -0.0107110
   23   0.0298112   0.0165830   0.0049692  -0.0196796  -0.0093867  -0.0036322
   24   0.0163531   0.0070905   0.0107709  -0.0113281  -0.0039201  -0.0046800
   25  -0.0052919  -0.0002777  -0.0001287  -0.0008790  -0.0006638  -0.0003563
   26   0.0000023   0.0029746  -0.0021354  -0.0005783   0.0000474   0.0006231
   27  -0.0003418  -0.0020750   0.0057537  -0.0004346   0.0006269  -0.0007330
   28  -0.1487837   0.0308380   0.0171830   0.0582484   0.0051544   0.0036225
   29   0.0796716  -0.2326327  -0.0872512  -0.0310510  -0.0408815  -0.0275250
   30   0.0461881  -0.0899382  -0.1120907  -0.0165612  -0.0272712  -0.0067276
   31   0.0101480   0.0087409   0.0051547  -0.0003652   0.0026177   0.0013425
   32  -0.0155169  -0.0133474  -0.0093668   0.0030156  -0.0018109  -0.0040249
   33  -0.0095285  -0.0080548  -0.0014761   0.0017659  -0.0038876   0.0035911
   34  -0.2122226   0.0131004   0.0063859  -0.0316308  -0.0082923  -0.0007138
   35   0.0127052  -0.0999158  -0.0055868  -0.0231507   0.0078468   0.0017913
   36   0.0059812  -0.0060625  -0.0644727  -0.0119118   0.0020904   0.0037121
   37  -0.0213157   0.0326010  -0.0043290  -0.0003382   0.0031546  -0.0007007
   38   0.0151330  -0.0007868   0.0001550  -0.0031182  -0.0024275   0.0002820
   39   0.0021897  -0.0015568   0.0038540  -0.0015658  -0.0006315  -0.0003706
   40   0.0004521   0.0001386  -0.0004176  -0.0004758   0.0004524  -0.0002612
   41  -0.0020577   0.0006576  -0.0009452  -0.0002359   0.0001460  -0.0002980
   42  -0.0010473  -0.0009001  -0.0032433  -0.0005751   0.0009329   0.0004196
   43   0.0038576   0.0006509   0.0007069   0.0001767  -0.0008502   0.0009429
   44   0.0024714  -0.0037519   0.0018794  -0.0008667  -0.0001317  -0.0002770
   45   0.0002974   0.0020272   0.0058009   0.0009877  -0.0002479  -0.0002291
   46   0.0004564   0.0013470  -0.0002221  -0.0001074   0.0000292   0.0000173
   47  -0.0009704  -0.0008721   0.0001798   0.0003070  -0.0000792  -0.0000607
   48   0.0001773   0.0000926   0.0000276  -0.0000572  -0.0000184  -0.0000249
   49  -0.0014853   0.0000899  -0.0000329   0.0000675   0.0008326  -0.0002152
   50   0.0000436  -0.0006369  -0.0005636  -0.0005124   0.0000127  -0.0005218
   51   0.0000088  -0.0000821  -0.0012662   0.0001039  -0.0000120   0.0002738
   52  -0.0000226   0.0000209  -0.0000212  -0.0000228  -0.0000270  -0.0000028
   53   0.0000088   0.0001168  -0.0000643  -0.0000662  -0.0000141  -0.0000440
   54  -0.0000101   0.0000811  -0.0002650  -0.0001964   0.0000020   0.0000159
   55   0.0027318  -0.0019492  -0.0000485  -0.0011214  -0.0007905  -0.0002957
   56  -0.0037397  -0.0027969   0.0021669   0.0004347   0.0004246   0.0003463
   57   0.0004639   0.0020463   0.0057807   0.0015216   0.0000431  -0.0003005
   58   0.0003192  -0.0015807   0.0001994  -0.0005480   0.0002343   0.0001162
   59   0.0007201  -0.0007174   0.0000587  -0.0004012   0.0001272   0.0000101
   60  -0.0001725   0.0002619   0.0000374   0.0001452   0.0000028  -0.0000482
   61  -0.0302887  -0.0260351   0.0069882  -0.0009482   0.0035626   0.0023616
   62  -0.0084142   0.0084494   0.0000170   0.0040951   0.0009655   0.0004643
   63   0.0005207   0.0014344   0.0034132  -0.0009733  -0.0008062   0.0010584
   64   0.0008823  -0.0003196  -0.0001502  -0.0000469  -0.0000670  -0.0000165
   65   0.0019241   0.0002949  -0.0010777  -0.0007059  -0.0001522  -0.0002419
   66   0.0003524  -0.0011053  -0.0032572  -0.0008017  -0.0002154  -0.0000533
            7           8           9          10          11          12
    1   0.0107680   0.0084654   0.0061848  -0.0410137  -0.0139393  -0.0083823
    2  -0.0150253  -0.0127804  -0.0086664  -0.0626858   0.0353600   0.0168450
    3  -0.0082475  -0.0090379  -0.0011159  -0.0333146   0.0156288   0.0131867
    4  -0.0953443   0.0872649   0.0498661  -0.3139022   0.0028287  -0.0013866
    5   0.0852617  -0.2357264  -0.1146112   0.0616980  -0.1035151  -0.0245127
    6   0.0489025  -0.1136288  -0.0994762   0.0294044  -0.0242559  -0.0710847
    7   0.1015780  -0.0922111  -0.0515474  -0.0099320   0.0255879   0.0141018
    8  -0.0922111   0.2469468   0.1255118  -0.0010854  -0.0005096  -0.0017818
    9  -0.0515474   0.1255118   0.0949910  -0.0012573  -0.0012883   0.0021139
   10  -0.0099320  -0.0010854  -0.0012573   0.5898485  -0.0505518  -0.0216475
   11   0.0255879  -0.0005096  -0.0012883  -0.0505518   0.4513923   0.1809439
   12   0.0141018  -0.0017818   0.0021139  -0.0216475   0.1809439   0.2123785
   13   0.0007761  -0.0011617  -0.0005556  -0.0793986  -0.0508137  -0.0280136
   14   0.0006099   0.0003276   0.0016270  -0.0473978  -0.0969351  -0.0413596
   15   0.0003788   0.0016139  -0.0017107  -0.0259755  -0.0417423  -0.0453478
   16  -0.0041845   0.0001945  -0.0001222  -0.1293729   0.0956579   0.0502871
   17  -0.0006758   0.0023895  -0.0021428   0.0381922  -0.2229814  -0.0869999
   18  -0.0005440  -0.0018158   0.0044509   0.0189682  -0.0861515  -0.1053869
   19  -0.0011938  -0.0001911  -0.0001961  -0.0327939   0.0022631   0.0008789
   20   0.0009771   0.0002308   0.0000741   0.0245816  -0.0017205  -0.0021971
   21   0.0005406  -0.0000153   0.0002070   0.0126294  -0.0024466   0.0017232
   22  -0.0008170  -0.0006828  -0.0001435   0.0604253  -0.0377483  -0.0197699
   23  -0.0005156   0.0000850   0.0006782   0.0103953  -0.0400118  -0.0249905
   24  -0.0002813   0.0006433  -0.0007843   0.0063612  -0.0254013  -0.0067946
   25   0.0000422   0.0000731   0.0000381  -0.0016863  -0.0019463  -0.0010693
   26   0.0000366  -0.0001001   0.0001253  -0.0028901   0.0001917  -0.0028613
   27   0.0000168   0.0001119  -0.0002645  -0.0012930  -0.0029751   0.0036942
   28  -0.0021253  -0.0032539  -0.0019833  -0.0441151   0.0305633   0.0161172
   29  -0.0029947  -0.0001986  -0.0031925   0.0300762  -0.0203171  -0.0087571
   30  -0.0016751  -0.0033844   0.0040849   0.0156219  -0.0087926  -0.0079295
   31   0.0005168   0.0004970   0.0003209  -0.0006869   0.0007922   0.0003733
   32  -0.0008493  -0.0006441  -0.0004660   0.0010377  -0.0002197   0.0002243
   33  -0.0004812  -0.0004402   0.0000686   0.0002946   0.0004457  -0.0004264
   34   0.0008974   0.0020111  -0.0001558   0.0033242  -0.0039153  -0.0015463
   35  -0.0003492  -0.0006716   0.0018637  -0.0021997  -0.0007437  -0.0041012
   36  -0.0001636   0.0017209  -0.0024350  -0.0004890  -0.0039294   0.0042582
   37  -0.0004889   0.0005949  -0.0007097   0.0003042   0.0005999   0.0014064
   38  -0.0001816   0.0002967  -0.0007873   0.0002836  -0.0005901  -0.0000994
   39  -0.0003102   0.0003567   0.0002714   0.0009721  -0.0000441  -0.0001390
   40  -0.0003793   0.0004236  -0.0005220  -0.0002085  -0.0000604   0.0000536
   41   0.0001052   0.0004582   0.0004413   0.0006546   0.0002360  -0.0000921
   42  -0.0007045  -0.0000661  -0.0003489   0.0003182  -0.0004567  -0.0002297
   43  -0.0004135  -0.0006581   0.0002118  -0.0000175  -0.0005234  -0.0009991
   44   0.0001386   0.0002068   0.0004946   0.0005776   0.0008441   0.0003010
   45   0.0001517   0.0001903  -0.0000663  -0.0006273   0.0000814   0.0001831
   46   0.0000509   0.0000612  -0.0000058   0.0001069   0.0002830   0.0001800
   47  -0.0000804  -0.0001155  -0.0000100  -0.0002363  -0.0004852  -0.0002898
   48  -0.0000169   0.0000359  -0.0000130   0.0000173   0.0001087   0.0000428
   49   0.0000442   0.0001123   0.0000280  -0.0000301   0.0005416   0.0005273
   50   0.0002124   0.0003761  -0.0001723   0.0000833  -0.0002709   0.0003266
   51  -0.0000480  -0.0001216  -0.0000260  -0.0001179   0.0000117  -0.0001651
   52   0.0000078  -0.0000002   0.0000270   0.0000344   0.0000037  -0.0000313
   53   0.0000145   0.0000111   0.0000370   0.0000881  -0.0000151  -0.0000147
   54  -0.0000175  -0.0000520   0.0000191   0.0002097  -0.0000987  -0.0001060
   55   0.0000560   0.0003783  -0.0002048   0.0001437  -0.0008254   0.0000129
   56  -0.0001761  -0.0003983   0.0001766  -0.0004604  -0.0001845  -0.0008527
   57  -0.0000031  -0.0000350   0.0001138  -0.0004250   0.0008774   0.0003190
   58   0.0000815  -0.0000084   0.0001014   0.0001498   0.0002801   0.0000211
   59   0.0001210   0.0000505   0.0001082   0.0001868   0.0002971   0.0001330
   60  -0.0000084  -0.0000126  -0.0000533  -0.0000121  -0.0001214  -0.0000395
   61   0.0000279  -0.0008461   0.0005744  -0.0012828   0.0011110  -0.0010521
   62  -0.0000404  -0.0002711   0.0001623  -0.0006765   0.0005081   0.0002399
   63   0.0000045   0.0002228   0.0000331   0.0000715  -0.0000846  -0.0002666
   64   0.0000317   0.0000225   0.0000507   0.0001085  -0.0001866  -0.0000548
   65   0.0000352   0.0000368   0.0000366   0.0003312  -0.0003249  -0.0001013
   66  -0.0000480  -0.0000156  -0.0000599   0.0003023  -0.0003132   0.0000164
           13          14          15          16          17          18
    1  -0.0021623   0.0005016   0.0003474   0.0029486  -0.0065375  -0.0034977
    2   0.0050704   0.0036029  -0.0006784  -0.0073582  -0.0555352  -0.0282223
    3   0.0025451  -0.0007377   0.0046531  -0.0038137  -0.0270353  -0.0188031
    4  -0.0266140  -0.0117389  -0.0068868  -0.0150313   0.0732407   0.0394280
    5  -0.0325449  -0.0075806  -0.0068156   0.0248772   0.0171527   0.0063344
    6  -0.0181752  -0.0066023   0.0001422   0.0137970   0.0060378   0.0101730
    7   0.0007761   0.0006099   0.0003788  -0.0041845  -0.0006758  -0.0005440
    8  -0.0011617   0.0003276   0.0016139   0.0001945   0.0023895  -0.0018158
    9  -0.0005556   0.0016270  -0.0017107  -0.0001222  -0.0021428   0.0044509
   10  -0.0793986  -0.0473978  -0.0259755  -0.1293729   0.0381922   0.0189682
   11  -0.0508137  -0.0969351  -0.0417423   0.0956579  -0.2229814  -0.0861515
   12  -0.0280136  -0.0413596  -0.0453478   0.0502871  -0.0869999  -0.1053869
   13   0.1077158   0.0778624   0.0432793  -0.0019974  -0.0011950  -0.0007934
   14   0.0778624   0.1323391   0.0669958  -0.0236372  -0.0255406  -0.0158372
   15   0.0432793   0.0669958   0.0482641  -0.0128496  -0.0150109  -0.0054018
   16  -0.0019974  -0.0236372  -0.0128496   0.5166379   0.0128161   0.0111673
   17  -0.0011950  -0.0255406  -0.0150109   0.0128161   0.5079138   0.2103523
   18  -0.0007934  -0.0158372  -0.0054018   0.0111673   0.2103523   0.2276147
   19   0.0021857   0.0004235   0.0002369  -0.1572664   0.0166636   0.0073899
   20   0.0052132  -0.0032725  -0.0011737   0.0133138  -0.0372118  -0.0082683
   21   0.0029227  -0.0011303  -0.0016890   0.0055885  -0.0082756  -0.0266030
   22  -0.0001392   0.0060566   0.0029468  -0.1739708  -0.0532238  -0.0287507
   23   0.0008924  -0.0005044  -0.0024379  -0.1128685  -0.2100188  -0.0810772
   24   0.0003340  -0.0024905   0.0025627  -0.0612281  -0.0807226  -0.1039422
   25  -0.0000256  -0.0012753  -0.0006835   0.0085648  -0.0169525  -0.0090969
   26  -0.0000104  -0.0007317  -0.0004797   0.0103839  -0.0144203  -0.0094240
   27  -0.0000081  -0.0004607  -0.0000650   0.0058296  -0.0091431  -0.0018843
   28   0.0000953  -0.0013203  -0.0005959  -0.0409812  -0.0639176  -0.0350610
   29  -0.0019359  -0.0012013  -0.0002756  -0.0146311   0.0358564   0.0162058
   30  -0.0008519   0.0000602  -0.0008081  -0.0094062   0.0146803   0.0144797
   31   0.0001045  -0.0000800  -0.0000270  -0.0036727   0.0014375   0.0006927
   32  -0.0001365  -0.0000798   0.0002684   0.0012799   0.0029538  -0.0023643
   33  -0.0000943   0.0001978  -0.0004794   0.0006119  -0.0026757   0.0056254
   34   0.0002693   0.0006377   0.0002892  -0.0029731   0.0004247   0.0001906
   35  -0.0013906  -0.0005460  -0.0003575   0.0000235  -0.0012682  -0.0001632
   36  -0.0006537  -0.0003068  -0.0000505   0.0000853   0.0002814  -0.0008053
   37  -0.0002396  -0.0003585  -0.0001795   0.0009193   0.0003001   0.0002683
   38   0.0000595   0.0000487   0.0000528  -0.0007523  -0.0000094  -0.0001316
   39   0.0000352   0.0000512  -0.0000070  -0.0001909   0.0004240   0.0003709
   40   0.0000385   0.0000435  -0.0000028  -0.0000935  -0.0000652  -0.0000253
   41  -0.0000877  -0.0001055  -0.0000591   0.0001012   0.0003065   0.0002032
   42  -0.0000314  -0.0000148  -0.0000239   0.0000250   0.0003292   0.0001233
   43   0.0002133   0.0002647   0.0001379  -0.0006396   0.0001029  -0.0001184
   44  -0.0003872  -0.0004369  -0.0002433   0.0003391  -0.0002466  -0.0001473
   45   0.0001037   0.0000861   0.0000495  -0.0001170  -0.0003750  -0.0002879
   46  -0.0001588  -0.0001817  -0.0000964   0.0002279  -0.0001037  -0.0000355
   47   0.0002934   0.0003312   0.0001747  -0.0003220   0.0001865   0.0000778
   48  -0.0000476  -0.0000526  -0.0000257   0.0000713  -0.0000462   0.0000003
   49  -0.0002152  -0.0002533  -0.0001256   0.0004667  -0.0001728  -0.0000673
   50   0.0000629   0.0000977   0.0000449  -0.0000339   0.0000829   0.0002405
   51  -0.0000168  -0.0000059   0.0000097  -0.0000212  -0.0001180   0.0000140
   52  -0.0000045  -0.0000055  -0.0000043   0.0000005   0.0000173   0.0000123
   53  -0.0000012   0.0000014  -0.0000027   0.0000068   0.0000662   0.0000465
   54  -0.0000130  -0.0000055  -0.0000124   0.0000211   0.0001946   0.0001143
   55   0.0003068   0.0003650   0.0001509  -0.0006860   0.0002163   0.0002729
   56   0.0001837   0.0002180   0.0001547  -0.0002444   0.0001082   0.0000072
   57   0.0000765  -0.0000435  -0.0000094   0.0000556  -0.0005449  -0.0003701
   58  -0.0002197  -0.0001940  -0.0001064   0.0002913  -0.0001006  -0.0000485
   59  -0.0001952  -0.0001725  -0.0000988   0.0002828  -0.0001012  -0.0000365
   60   0.0000546   0.0000501   0.0000356  -0.0000938   0.0000233   0.0000290
   61  -0.0006031  -0.0004335  -0.0002724   0.0008867  -0.0007017  -0.0004595
   62   0.0001975   0.0000741   0.0000208   0.0005757  -0.0000195  -0.0000813
   63   0.0000040   0.0000724  -0.0000179   0.0002501   0.0004720   0.0003697
   64   0.0000718   0.0001117   0.0000387  -0.0000773   0.0002357   0.0001061
   65   0.0000240   0.0000664   0.0000492  -0.0000058   0.0003387   0.0002532
   66  -0.0001012  -0.0000928  -0.0000683   0.0000511   0.0003013   0.0001236
           19          20          21          22          23          24
    1  -0.0019806   0.0001179   0.0000385  -0.0179956   0.0298112   0.0163531
    2   0.0010128   0.0008211   0.0007471   0.0705312   0.0165830   0.0070905
    3   0.0005520   0.0007952  -0.0003472   0.0367796   0.0049692   0.0107709
    4   0.0026304  -0.0016296  -0.0007503  -0.0543960  -0.0196796  -0.0113281
    5   0.0031543  -0.0027131  -0.0034185  -0.0188648  -0.0093867  -0.0039201
    6   0.0016887  -0.0035383   0.0020275  -0.0107110  -0.0036322  -0.0046800
    7  -0.0011938   0.0009771   0.0005406  -0.0008170  -0.0005156  -0.0002813
    8  -0.0001911   0.0002308  -0.0000153  -0.0006828   0.0000850   0.0006433
    9  -0.0001961   0.0000741   0.0002070  -0.0001435   0.0006782  -0.0007843
   10  -0.0327939   0.0245816   0.0126294   0.0604253   0.0103953   0.0063612
   11   0.0022631  -0.0017205  -0.0024466  -0.0377483  -0.0400118  -0.0254013
   12   0.0008789  -0.0021971   0.0017232  -0.0197699  -0.0249905  -0.0067946
   13   0.0021857   0.0052132   0.0029227  -0.0001392   0.0008924   0.0003340
   14   0.0004235  -0.0032725  -0.0011303   0.0060566  -0.0005044  -0.0024905
   15   0.0002369  -0.0011737  -0.0016890   0.0029468  -0.0024379   0.0025627
   16  -0.1572664   0.0133138   0.0055885  -0.1739708  -0.1128685  -0.0612281
   17   0.0166636  -0.0372118  -0.0082756  -0.0532238  -0.2100188  -0.0807226
   18   0.0073899  -0.0082683  -0.0266030  -0.0287507  -0.0810772  -0.1039422
   19   0.2288519  -0.0229189  -0.0099535  -0.0435266   0.0035010   0.0013865
   20  -0.0229189   0.0385369   0.0148095  -0.0183265   0.0058596   0.0007605
   21  -0.0099535   0.0148095   0.0191738  -0.0101013   0.0009526   0.0045212
   22  -0.0435266  -0.0183265  -0.0101013   0.6830882  -0.0374060  -0.0160465
   23   0.0035010   0.0058596   0.0009526  -0.0374060   0.5852452   0.2470520
   24   0.0013865   0.0007605   0.0045212  -0.0160465   0.2470520   0.2622082
   25   0.0008916  -0.0009012  -0.0004955  -0.1013997   0.0935341   0.0504094
   26   0.0005809   0.0004332   0.0015402   0.0910900  -0.2370636  -0.1092809
   27   0.0003097   0.0015741  -0.0017868   0.0489072  -0.1096083  -0.0949391
   28   0.0035590   0.0001150  -0.0000711  -0.3399924   0.0534660   0.0262351
   29  -0.0048285  -0.0011568  -0.0030703  -0.0057238  -0.1140340  -0.0300065
   30  -0.0025164  -0.0031004   0.0030617  -0.0048613  -0.0288831  -0.0761440
   31  -0.0013743  -0.0005528  -0.0003280  -0.0145898  -0.0229656  -0.0129466
   32   0.0002575   0.0001292  -0.0000016   0.0037270   0.0056997   0.0014636
   33   0.0002175   0.0000253   0.0000903   0.0024177   0.0012798   0.0040303
   34   0.0015310  -0.0001965  -0.0001030   0.0048304   0.0013935   0.0002347
   35  -0.0000848   0.0001073   0.0002273   0.0011705  -0.0028058  -0.0047786
   36  -0.0000558   0.0002592  -0.0003754  -0.0000244  -0.0045050   0.0033843
   37  -0.0008366   0.0001798  -0.0001350  -0.0014759   0.0001962   0.0015766
   38   0.0001746  -0.0000561   0.0000033   0.0010655   0.0004373  -0.0000515
   39   0.0000027   0.0000250   0.0000130  -0.0000422   0.0001089  -0.0002867
   40   0.0000617  -0.0000187  -0.0000102   0.0000697  -0.0000581  -0.0000286
   41  -0.0001083   0.0000165   0.0000314  -0.0004258  -0.0001281  -0.0000062
   42   0.0000152  -0.0000488  -0.0000034  -0.0002806  -0.0003651  -0.0000452
   43   0.0005605  -0.0001914   0.0001053   0.0005823   0.0002656  -0.0004625
   44  -0.0006552   0.0000693   0.0001253   0.0000995   0.0000425  -0.0006075
   45   0.0002448  -0.0000027  -0.0000433   0.0005001   0.0005947   0.0002884
   46  -0.0002863   0.0000435   0.0000077  -0.0000432   0.0000377   0.0001484
   47   0.0004671  -0.0000627  -0.0000254   0.0000234   0.0000104  -0.0000489
   48  -0.0000955   0.0000163   0.0000018  -0.0000348  -0.0000328   0.0000045
   49  -0.0005856   0.0000942   0.0000340  -0.0003079  -0.0000894  -0.0002075
   50   0.0000757   0.0000957  -0.0001397  -0.0001033  -0.0000774   0.0004923
   51   0.0000486  -0.0000262   0.0000171   0.0000991   0.0000274  -0.0001364
   52   0.0000088  -0.0000029  -0.0000006  -0.0000074  -0.0000065   0.0000174
   53  -0.0000014  -0.0000008   0.0000044  -0.0000835   0.0000092  -0.0000155
   54  -0.0000052  -0.0000173   0.0000104  -0.0002107  -0.0000638  -0.0000886
   55   0.0006751   0.0000128  -0.0001786   0.0003250   0.0001295   0.0007417
   56   0.0005114  -0.0001323   0.0000452  -0.0001044   0.0001768  -0.0001772
   57  -0.0003266   0.0000720   0.0000093   0.0005851   0.0000883   0.0001136
   58  -0.0003702   0.0000570   0.0000343  -0.0000813   0.0000151  -0.0000456
   59  -0.0003942   0.0000700   0.0000335  -0.0000785   0.0000354  -0.0000415
   60   0.0001249  -0.0000159  -0.0000160   0.0000385   0.0000087   0.0000262
   61  -0.0008279   0.0000413   0.0002208  -0.0002555  -0.0001188  -0.0010868
   62   0.0000144  -0.0000274  -0.0000121  -0.0005977  -0.0003578   0.0001380
   63   0.0000916   0.0000146   0.0000133  -0.0008958   0.0002525   0.0001652
   64   0.0000862  -0.0000092   0.0000049  -0.0003196   0.0000725  -0.0001394
   65   0.0000827  -0.0000155   0.0000156  -0.0003951   0.0002062  -0.0000922
   66  -0.0000384  -0.0000376  -0.0000059  -0.0004050  -0.0004132  -0.0002364
           25          26          27          28          29          30
    1  -0.0052919   0.0000023  -0.0003418  -0.1487837   0.0796716   0.0461881
    2  -0.0002777   0.0029746  -0.0020750   0.0308380  -0.2326327  -0.0899382
    3  -0.0001287  -0.0021354   0.0057537   0.0171830  -0.0872512  -0.1120907
    4  -0.0008790  -0.0005783  -0.0004346   0.0582484  -0.0310510  -0.0165612
    5  -0.0006638   0.0000474   0.0006269   0.0051544  -0.0408815  -0.0272712
    6  -0.0003563   0.0006231  -0.0007330   0.0036225  -0.0275250  -0.0067276
    7   0.0000422   0.0000366   0.0000168  -0.0021253  -0.0029947  -0.0016751
    8   0.0000731  -0.0001001   0.0001119  -0.0032539  -0.0001986  -0.0033844
    9   0.0000381   0.0001253  -0.0002645  -0.0019833  -0.0031925   0.0040849
   10  -0.0016863  -0.0028901  -0.0012930  -0.0441151   0.0300762   0.0156219
   11  -0.0019463   0.0001917  -0.0029751   0.0305633  -0.0203171  -0.0087926
   12  -0.0010693  -0.0028613   0.0036942   0.0161172  -0.0087571  -0.0079295
   13  -0.0000256  -0.0000104  -0.0000081   0.0000953  -0.0019359  -0.0008519
   14  -0.0012753  -0.0007317  -0.0004607  -0.0013203  -0.0012013   0.0000602
   15  -0.0006835  -0.0004797  -0.0000650  -0.0005959  -0.0002756  -0.0008081
   16   0.0085648   0.0103839   0.0058296  -0.0409812  -0.0146311  -0.0094062
   17  -0.0169525  -0.0144203  -0.0091431  -0.0639176   0.0358564   0.0146803
   18  -0.0090969  -0.0094240  -0.0018843  -0.0350610   0.0162058   0.0144797
   19   0.0008916   0.0005809   0.0003097   0.0035590  -0.0048285  -0.0025164
   20  -0.0009012   0.0004332   0.0015741   0.0001150  -0.0011568  -0.0031004
   21  -0.0004955   0.0015402  -0.0017868  -0.0000711  -0.0030703   0.0030617
   22  -0.1013997   0.0910900   0.0489072  -0.3399924  -0.0057238  -0.0048613
   23   0.0935341  -0.2370636  -0.1096083   0.0534660  -0.1140340  -0.0288831
   24   0.0504094  -0.1092809  -0.0949391   0.0262351  -0.0300065  -0.0761440
   25   0.1066523  -0.0979080  -0.0529249  -0.0074487   0.0253147   0.0138757
   26  -0.0979080   0.2470297   0.1206855  -0.0006643   0.0020847  -0.0008345
   27  -0.0529249   0.1206855   0.0901079  -0.0004138  -0.0008239   0.0031849
   28  -0.0074487  -0.0006643  -0.0004138   0.6998351   0.0313219   0.0261784
   29   0.0253147   0.0020847  -0.0008239   0.0313219   0.5634557   0.2381294
   30   0.0138757  -0.0008345   0.0031849   0.0261784   0.2381294   0.2642033
   31   0.0009397   0.0001349   0.0001533  -0.1528432  -0.1141055  -0.0673373
   32  -0.0002420  -0.0004625   0.0021823  -0.1137588  -0.1912248  -0.0899418
   33  -0.0000423   0.0020757  -0.0031093  -0.0673258  -0.0911030  -0.0887551
   34   0.0001699  -0.0001349  -0.0000229  -0.0212443   0.0148526   0.0032226
   35   0.0012255   0.0000098  -0.0000647   0.0296339   0.0003284  -0.0005952
   36   0.0004990  -0.0000772   0.0002040   0.0145201  -0.0015742   0.0027663
   37  -0.0004353   0.0000038   0.0000350  -0.0025108  -0.0031295  -0.0019720
   38  -0.0000568   0.0000490  -0.0000271  -0.0032466   0.0024620   0.0012009
   39   0.0000478   0.0000073  -0.0000835   0.0011827  -0.0007739   0.0010535
   40   0.0000161  -0.0000153   0.0000230   0.0001654   0.0000046  -0.0000412
   41   0.0000074  -0.0000139   0.0000185   0.0006045  -0.0003187  -0.0003239
   42   0.0000244   0.0000042  -0.0000174   0.0006844  -0.0003502  -0.0000717
   43   0.0000622  -0.0000401   0.0000657  -0.0011260   0.0012168   0.0004024
   44   0.0000010   0.0000059   0.0000165  -0.0000992   0.0002276   0.0002376
   45  -0.0000781  -0.0000057   0.0000014  -0.0013455   0.0002995  -0.0002002
   46  -0.0000634   0.0000119  -0.0000034  -0.0004887  -0.0001450  -0.0001001
   47   0.0000693  -0.0000186   0.0000071   0.0005258   0.0001163   0.0000141
   48  -0.0000098   0.0000023   0.0000049  -0.0001097   0.0000364  -0.0000385
   49  -0.0000624   0.0000175  -0.0000068  -0.0000326  -0.0008991   0.0000821
   50  -0.0000065  -0.0000074  -0.0000038   0.0005266   0.0000641  -0.0005845
   51   0.0000201   0.0000022   0.0000032  -0.0000873   0.0000551   0.0002615
   52  -0.0000004  -0.0000009   0.0000007   0.0000180   0.0000180  -0.0000019
   53  -0.0000013   0.0000003  -0.0000024   0.0000540  -0.0000419  -0.0000503
   54   0.0000004   0.0000021  -0.0000099   0.0001844  -0.0000455  -0.0000082
   55   0.0000639  -0.0000206  -0.0000028   0.0004104   0.0007647  -0.0009536
   56   0.0000582   0.0000027  -0.0000265   0.0006452  -0.0003557  -0.0000972
   57  -0.0000405  -0.0000054   0.0000380  -0.0010475  -0.0000638  -0.0000417
   58  -0.0000575   0.0000089   0.0000091  -0.0001771  -0.0000715  -0.0000324
   59  -0.0000686   0.0000051   0.0000161  -0.0002887  -0.0000881  -0.0000551
   60   0.0000168  -0.0000011  -0.0000087   0.0000673  -0.0000088  -0.0000401
   61  -0.0000487   0.0000250   0.0000456  -0.0003270  -0.0035489   0.0006673
   62   0.0000181  -0.0000258   0.0000092   0.0027776  -0.0022939  -0.0000115
   63  -0.0000471   0.0000261  -0.0000911   0.0012890  -0.0007514  -0.0006269
   64  -0.0000036  -0.0000325   0.0000565  -0.0001379  -0.0001682   0.0000791
   65  -0.0000013   0.0000099  -0.0000376   0.0003290   0.0001487  -0.0004553
   66   0.0000410   0.0000112   0.0000002   0.0007861   0.0008516   0.0003948
           31          32          33          34          35          36
    1   0.0101480  -0.0155169  -0.0095285  -0.2122226   0.0127052   0.0059812
    2   0.0087409  -0.0133474  -0.0080548   0.0131004  -0.0999158  -0.0060625
    3   0.0051547  -0.0093668  -0.0014761   0.0063859  -0.0055868  -0.0644727
    4  -0.0003652   0.0030156   0.0017659  -0.0316308  -0.0231507  -0.0119118
    5   0.0026177  -0.0018109  -0.0038876  -0.0082923   0.0078468   0.0020904
    6   0.0013425  -0.0040249   0.0035911  -0.0007138   0.0017913   0.0037121
    7   0.0005168  -0.0008493  -0.0004812   0.0008974  -0.0003492  -0.0001636
    8   0.0004970  -0.0006441  -0.0004402   0.0020111  -0.0006716   0.0017209
    9   0.0003209  -0.0004660   0.0000686  -0.0001558   0.0018637  -0.0024350
   10  -0.0006869   0.0010377   0.0002946   0.0033242  -0.0021997  -0.0004890
   11   0.0007922  -0.0002197   0.0004457  -0.0039153  -0.0007437  -0.0039294
   12   0.0003733   0.0002243  -0.0004264  -0.0015463  -0.0041012   0.0042582
   13   0.0001045  -0.0001365  -0.0000943   0.0002693  -0.0013906  -0.0006537
   14  -0.0000800  -0.0000798   0.0001978   0.0006377  -0.0005460  -0.0003068
   15  -0.0000270   0.0002684  -0.0004794   0.0002892  -0.0003575  -0.0000505
   16  -0.0036727   0.0012799   0.0006119  -0.0029731   0.0000235   0.0000853
   17   0.0014375   0.0029538  -0.0026757   0.0004247  -0.0012682   0.0002814
   18   0.0006927  -0.0023643   0.0056254   0.0001906  -0.0001632  -0.0008053
   19  -0.0013743   0.0002575   0.0002175   0.0015310  -0.0000848  -0.0000558
   20  -0.0005528   0.0001292   0.0000253  -0.0001965   0.0001073   0.0002592
   21  -0.0003280  -0.0000016   0.0000903  -0.0001030   0.0002273  -0.0003754
   22  -0.0145898   0.0037270   0.0024177   0.0048304   0.0011705  -0.0000244
   23  -0.0229656   0.0056997   0.0012798   0.0013935  -0.0028058  -0.0045050
   24  -0.0129466   0.0014636   0.0040303   0.0002347  -0.0047786   0.0033843
   25   0.0009397  -0.0002420  -0.0000423   0.0001699   0.0012255   0.0004990
   26   0.0001349  -0.0004625   0.0020757  -0.0001349   0.0000098  -0.0000772
   27   0.0001533   0.0021823  -0.0031093  -0.0000229  -0.0000647   0.0002040
   28  -0.1528432  -0.1137588  -0.0673258  -0.0212443   0.0296339   0.0145201
   29  -0.1141055  -0.1912248  -0.0911030   0.0148526   0.0003284  -0.0015742
   30  -0.0673373  -0.0899418  -0.0887551   0.0032226  -0.0005952   0.0027663
   31   0.1624314   0.1231429   0.0711624   0.0005531   0.0001481   0.0002928
   32   0.1231429   0.1987012   0.0999988  -0.0021507  -0.0001046   0.0016896
   33   0.0711624   0.0999988   0.0834657   0.0001457   0.0017106  -0.0022693
   34   0.0005531  -0.0021507   0.0001457   0.6266648  -0.0028000  -0.0291540
   35   0.0001481  -0.0001046   0.0017106  -0.0028000   0.6381991  -0.0820738
   36   0.0002928   0.0016896  -0.0022693  -0.0291540  -0.0820738   0.1804114
   37   0.0001563   0.0007666  -0.0004688  -0.1491418   0.0344020  -0.0031266
   38  -0.0000316  -0.0004515   0.0002782   0.0923837  -0.2710115   0.0365976
   39   0.0000076   0.0001509   0.0000969  -0.0175831   0.0425859  -0.0704756
   40   0.0000127  -0.0000241  -0.0000486   0.0108016   0.0107795  -0.0029542
   41  -0.0000239   0.0000585   0.0000531  -0.0159657  -0.0167410   0.0057869
   42   0.0000314  -0.0000278  -0.0000560   0.0042413   0.0028877   0.0021215
   43   0.0000284  -0.0004856   0.0002319  -0.0192243   0.0861232  -0.0159305
   44   0.0001019  -0.0003193   0.0000955   0.0311010   0.0183985  -0.0045242
   45   0.0000047   0.0000040   0.0000831  -0.0055989  -0.0096601   0.0071357
   46   0.0000462   0.0000064  -0.0000755  -0.0037070  -0.0046252   0.0014699
   47  -0.0000976   0.0000758   0.0001360   0.0013808   0.0034718   0.0001911
   48  -0.0000043  -0.0000146  -0.0000449   0.0003963   0.0005591   0.0046636
   49   0.0000075  -0.0000183  -0.0000604   0.0016248  -0.0065676   0.0010678
   50  -0.0001422   0.0004453  -0.0001429  -0.0066098  -0.0619717   0.0128123
   51   0.0000096  -0.0001251  -0.0000248   0.0012334   0.0136256  -0.0045511
   52   0.0000034  -0.0000027  -0.0000162   0.0005460  -0.0001888  -0.0000894
   53  -0.0000068   0.0000162   0.0000413  -0.0001863  -0.0011142  -0.0000508
   54   0.0000067  -0.0000573   0.0000188  -0.0000557   0.0000722  -0.0013054
   55  -0.0002836   0.0007838  -0.0000735  -0.0406084  -0.0731231   0.0181077
   56   0.0000275   0.0000463   0.0005216  -0.0180186   0.0418568  -0.0059975
   57  -0.0000741   0.0001691  -0.0000560   0.0072324  -0.0039175   0.0052461
   58   0.0000534  -0.0000809  -0.0000001  -0.0027428   0.0060264  -0.0006735
   59   0.0000506  -0.0000947  -0.0000054   0.0000309   0.0024378   0.0004760
   60   0.0000171   0.0000374  -0.0000147   0.0003929   0.0000616   0.0047470
   61  -0.0002401  -0.0004207   0.0004595  -0.1783667  -0.0514401   0.0198893
   62   0.0001769   0.0003538  -0.0009014  -0.1094304  -0.2389661   0.0432594
   63   0.0003048   0.0004686   0.0002596   0.0349407   0.0409177  -0.0740647
   64  -0.0009452  -0.0003309   0.0009082   0.0106502  -0.0163173   0.0033215
   65   0.0001381   0.0002793   0.0003518   0.0103866  -0.0167931   0.0039343
   66   0.0008433  -0.0002668  -0.0006180  -0.0039729   0.0049921   0.0021565
           37          38          39          40          41          42
    1  -0.0213157   0.0151330   0.0021897   0.0004521  -0.0020577  -0.0010473
    2   0.0326010  -0.0007868  -0.0015568   0.0001386   0.0006576  -0.0009001
    3  -0.0043290   0.0001550   0.0038540  -0.0004176  -0.0009452  -0.0032433
    4  -0.0003382  -0.0031182  -0.0015658  -0.0004758  -0.0002359  -0.0005751
    5   0.0031546  -0.0024275  -0.0006315   0.0004524   0.0001460   0.0009329
    6  -0.0007007   0.0002820  -0.0003706  -0.0002612  -0.0002980   0.0004196
    7  -0.0004889  -0.0001816  -0.0003102  -0.0003793   0.0001052  -0.0007045
    8   0.0005949   0.0002967   0.0003567   0.0004236   0.0004582  -0.0000661
    9  -0.0007097  -0.0007873   0.0002714  -0.0005220   0.0004413  -0.0003489
   10   0.0003042   0.0002836   0.0009721  -0.0002085   0.0006546   0.0003182
   11   0.0005999  -0.0005901  -0.0000441  -0.0000604   0.0002360  -0.0004567
   12   0.0014064  -0.0000994  -0.0001390   0.0000536  -0.0000921  -0.0002297
   13  -0.0002396   0.0000595   0.0000352   0.0000385  -0.0000877  -0.0000314
   14  -0.0003585   0.0000487   0.0000512   0.0000435  -0.0001055  -0.0000148
   15  -0.0001795   0.0000528  -0.0000070  -0.0000028  -0.0000591  -0.0000239
   16   0.0009193  -0.0007523  -0.0001909  -0.0000935   0.0001012   0.0000250
   17   0.0003001  -0.0000094   0.0004240  -0.0000652   0.0003065   0.0003292
   18   0.0002683  -0.0001316   0.0003709  -0.0000253   0.0002032   0.0001233
   19  -0.0008366   0.0001746   0.0000027   0.0000617  -0.0001083   0.0000152
   20   0.0001798  -0.0000561   0.0000250  -0.0000187   0.0000165  -0.0000488
   21  -0.0001350   0.0000033   0.0000130  -0.0000102   0.0000314  -0.0000034
   22  -0.0014759   0.0010655  -0.0000422   0.0000697  -0.0004258  -0.0002806
   23   0.0001962   0.0004373   0.0001089  -0.0000581  -0.0001281  -0.0003651
   24   0.0015766  -0.0000515  -0.0002867  -0.0000286  -0.0000062  -0.0000452
   25  -0.0004353  -0.0000568   0.0000478   0.0000161   0.0000074   0.0000244
   26   0.0000038   0.0000490   0.0000073  -0.0000153  -0.0000139   0.0000042
   27   0.0000350  -0.0000271  -0.0000835   0.0000230   0.0000185  -0.0000174
   28  -0.0025108  -0.0032466   0.0011827   0.0001654   0.0006045   0.0006844
   29  -0.0031295   0.0024620  -0.0007739   0.0000046  -0.0003187  -0.0003502
   30  -0.0019720   0.0012009   0.0010535  -0.0000412  -0.0003239  -0.0000717
   31   0.0001563  -0.0000316   0.0000076   0.0000127  -0.0000239   0.0000314
   32   0.0007666  -0.0004515   0.0001509  -0.0000241   0.0000585  -0.0000278
   33  -0.0004688   0.0002782   0.0000969  -0.0000486   0.0000531  -0.0000560
   34  -0.1491418   0.0923837  -0.0175831   0.0108016  -0.0159657   0.0042413
   35   0.0344020  -0.2710115   0.0425859   0.0107795  -0.0167410   0.0028877
   36  -0.0031266   0.0365976  -0.0704756  -0.0029542   0.0057869   0.0021215
   37   0.6855751   0.0383940  -0.0506989  -0.1471999  -0.1287838   0.0408550
   38   0.0383940   0.6740781  -0.1279134  -0.1269641  -0.2334255   0.0586456
   39  -0.0506989  -0.1279134   0.1571196   0.0401516   0.0578466  -0.0506431
   40  -0.1471999  -0.1269641   0.0401516   0.1560106   0.1361775  -0.0427556
   41  -0.1287838  -0.2334255   0.0578466   0.1361775   0.2458125  -0.0634760
   42   0.0408550   0.0586456  -0.0506431  -0.0427556  -0.0634760   0.0420253
   43  -0.3245047  -0.0236777   0.0226264  -0.0138975   0.0044110  -0.0004734
   44   0.0383025  -0.1081412   0.0084433  -0.0257625   0.0043658   0.0011282
   45   0.0099661   0.0131900  -0.0636314   0.0070337  -0.0009444   0.0020489
   46  -0.0147918   0.0373041  -0.0068540   0.0008076   0.0004868  -0.0003960
   47   0.0121395  -0.0199847   0.0046215  -0.0005683   0.0008474  -0.0007501
   48  -0.0014248   0.0028772   0.0036425  -0.0001607  -0.0008927  -0.0024000
   49  -0.0336889  -0.0196708   0.0077473  -0.0050387   0.0015485   0.0003064
   50  -0.0634180   0.0387750  -0.0021986   0.0021629   0.0012644   0.0012147
   51   0.0165567  -0.0056193   0.0075078   0.0002585   0.0009452   0.0053177
   52   0.0003107  -0.0027385   0.0009703  -0.0005055   0.0001946  -0.0000046
   53  -0.0022391  -0.0037607   0.0021712  -0.0011926   0.0003680   0.0000669
   54   0.0009576   0.0020194   0.0051341   0.0003459   0.0000231   0.0003136
   55  -0.0478485   0.0326864  -0.0037766  -0.0005847   0.0010386   0.0000194
   56   0.0337388  -0.0217971   0.0015198   0.0009974  -0.0001423  -0.0004164
   57  -0.0042104   0.0017231  -0.0031159  -0.0002313  -0.0002147  -0.0007183
   58   0.0005701  -0.0022502   0.0002255   0.0001334  -0.0001536   0.0000094
   59  -0.0022319  -0.0012109  -0.0000446  -0.0001086   0.0000293  -0.0000350
   60   0.0002588   0.0002583  -0.0009738  -0.0000200  -0.0001014  -0.0004828
   61   0.0590468  -0.0317146   0.0036207  -0.0007360   0.0033754  -0.0004563
   62   0.0081840  -0.0510179   0.0129414   0.0030678  -0.0029270   0.0015487
   63  -0.0053333   0.0156910   0.0052073  -0.0002092   0.0017515   0.0055970
   64  -0.0020610  -0.0030813   0.0012342   0.0005503  -0.0008629   0.0001945
   65  -0.0033984  -0.0014775   0.0019137   0.0005900  -0.0007648   0.0001492
   66   0.0014075   0.0016563   0.0054540  -0.0001775   0.0002530   0.0003167
           43          44          45          46          47          48
    1   0.0038576   0.0024714   0.0002974   0.0004564  -0.0009704   0.0001773
    2   0.0006509  -0.0037519   0.0020272   0.0013470  -0.0008721   0.0000926
    3   0.0007069   0.0018794   0.0058009  -0.0002221   0.0001798   0.0000276
    4   0.0001767  -0.0008667   0.0009877  -0.0001074   0.0003070  -0.0000572
    5  -0.0008502  -0.0001317  -0.0002479   0.0000292  -0.0000792  -0.0000184
    6   0.0009429  -0.0002770  -0.0002291   0.0000173  -0.0000607  -0.0000249
    7  -0.0004135   0.0001386   0.0001517   0.0000509  -0.0000804  -0.0000169
    8  -0.0006581   0.0002068   0.0001903   0.0000612  -0.0001155   0.0000359
    9   0.0002118   0.0004946  -0.0000663  -0.0000058  -0.0000100  -0.0000130
   10  -0.0000175   0.0005776  -0.0006273   0.0001069  -0.0002363   0.0000173
   11  -0.0005234   0.0008441   0.0000814   0.0002830  -0.0004852   0.0001087
   12  -0.0009991   0.0003010   0.0001831   0.0001800  -0.0002898   0.0000428
   13   0.0002133  -0.0003872   0.0001037  -0.0001588   0.0002934  -0.0000476
   14   0.0002647  -0.0004369   0.0000861  -0.0001817   0.0003312  -0.0000526
   15   0.0001379  -0.0002433   0.0000495  -0.0000964   0.0001747  -0.0000257
   16  -0.0006396   0.0003391  -0.0001170   0.0002279  -0.0003220   0.0000713
   17   0.0001029  -0.0002466  -0.0003750  -0.0001037   0.0001865  -0.0000462
   18  -0.0001184  -0.0001473  -0.0002879  -0.0000355   0.0000778   0.0000003
   19   0.0005605  -0.0006552   0.0002448  -0.0002863   0.0004671  -0.0000955
   20  -0.0001914   0.0000693  -0.0000027   0.0000435  -0.0000627   0.0000163
   21   0.0001053   0.0001253  -0.0000433   0.0000077  -0.0000254   0.0000018
   22   0.0005823   0.0000995   0.0005001  -0.0000432   0.0000234  -0.0000348
   23   0.0002656   0.0000425   0.0005947   0.0000377   0.0000104  -0.0000328
   24  -0.0004625  -0.0006075   0.0002884   0.0001484  -0.0000489   0.0000045
   25   0.0000622   0.0000010  -0.0000781  -0.0000634   0.0000693  -0.0000098
   26  -0.0000401   0.0000059  -0.0000057   0.0000119  -0.0000186   0.0000023
   27   0.0000657   0.0000165   0.0000014  -0.0000034   0.0000071   0.0000049
   28  -0.0011260  -0.0000992  -0.0013455  -0.0004887   0.0005258  -0.0001097
   29   0.0012168   0.0002276   0.0002995  -0.0001450   0.0001163   0.0000364
   30   0.0004024   0.0002376  -0.0002002  -0.0001001   0.0000141  -0.0000385
   31   0.0000284   0.0001019   0.0000047   0.0000462  -0.0000976  -0.0000043
   32  -0.0004856  -0.0003193   0.0000040   0.0000064   0.0000758  -0.0000146
   33   0.0002319   0.0000955   0.0000831  -0.0000755   0.0001360  -0.0000449
   34  -0.0192243   0.0311010  -0.0055989  -0.0037070   0.0013808   0.0003963
   35   0.0861232   0.0183985  -0.0096601  -0.0046252   0.0034718   0.0005591
   36  -0.0159305  -0.0045242   0.0071357   0.0014699   0.0001911   0.0046636
   37  -0.3245047   0.0383025   0.0099661  -0.0147918   0.0121395  -0.0014248
   38  -0.0236777  -0.1081412   0.0131900   0.0373041  -0.0199847   0.0028772
   39   0.0226264   0.0084433  -0.0636314  -0.0068540   0.0046215   0.0036425
   40  -0.0138975  -0.0257625   0.0070337   0.0008076  -0.0005683  -0.0001607
   41   0.0044110   0.0043658  -0.0009444   0.0004868   0.0008474  -0.0008927
   42  -0.0004734   0.0011282   0.0020489  -0.0003960  -0.0007501  -0.0024000
   43   0.6235210   0.0495365  -0.0443045  -0.0588273   0.0412693  -0.0062257
   44   0.0495365   0.5045312  -0.0860731   0.0412156  -0.1300324   0.0206954
   45  -0.0443045  -0.0860731   0.1417845  -0.0065028   0.0203852  -0.0268761
   46  -0.0588273   0.0412156  -0.0065028   0.0692861  -0.0692096   0.0111858
   47   0.0412693  -0.1300324   0.0203852  -0.0692096   0.1880419  -0.0335858
   48  -0.0062257   0.0206954  -0.0268761   0.0111858  -0.0335858   0.0179785
   49  -0.2027223  -0.1332495   0.0375489   0.0067216   0.0180636  -0.0041633
   50  -0.0697599  -0.2225786   0.0391569  -0.0069306  -0.0406469   0.0097623
   51   0.0233784   0.0431192  -0.0703217   0.0013487   0.0085918   0.0025115
   52  -0.0131388   0.0046097   0.0001045   0.0008808   0.0005048  -0.0003740
   53  -0.0245426   0.0054617   0.0009333  -0.0005885   0.0008087  -0.0006646
   54   0.0061313  -0.0008612   0.0023609  -0.0000976  -0.0008379  -0.0024669
   55   0.0667407   0.0168560  -0.0080467  -0.0018709  -0.0050377   0.0012902
   56  -0.0443382  -0.0609756   0.0170914  -0.0006267   0.0025220   0.0006725
   57   0.0054306   0.0129248   0.0023541   0.0005043   0.0009839   0.0044722
   58  -0.0005491   0.0013645   0.0001778   0.0001958  -0.0002434   0.0000467
   59   0.0057734   0.0010824   0.0005555  -0.0002085  -0.0020006   0.0004123
   60  -0.0006084   0.0007913   0.0045799   0.0000203   0.0004208  -0.0000715
   61  -0.0597063  -0.0248634   0.0093182   0.0013853   0.0016537  -0.0004018
   62  -0.0236857  -0.0089022   0.0028851   0.0016826  -0.0020915   0.0001464
   63   0.0087998   0.0027948  -0.0042698  -0.0004165  -0.0001409  -0.0009117
   64  -0.0009833  -0.0008308   0.0001870   0.0001789   0.0000684  -0.0000595
   65  -0.0008670   0.0002801  -0.0001731   0.0001108  -0.0000227  -0.0001095
   66  -0.0000498  -0.0003115  -0.0007420  -0.0000768  -0.0000341  -0.0004774
           49          50          51          52          53          54
    1  -0.0014853   0.0000436   0.0000088  -0.0000226   0.0000088  -0.0000101
    2   0.0000899  -0.0006369  -0.0000821   0.0000209   0.0001168   0.0000811
    3  -0.0000329  -0.0005636  -0.0012662  -0.0000212  -0.0000643  -0.0002650
    4   0.0000675  -0.0005124   0.0001039  -0.0000228  -0.0000662  -0.0001964
    5   0.0008326   0.0000127  -0.0000120  -0.0000270  -0.0000141   0.0000020
    6  -0.0002152  -0.0005218   0.0002738  -0.0000028  -0.0000440   0.0000159
    7   0.0000442   0.0002124  -0.0000480   0.0000078   0.0000145  -0.0000175
    8   0.0001123   0.0003761  -0.0001216  -0.0000002   0.0000111  -0.0000520
    9   0.0000280  -0.0001723  -0.0000260   0.0000270   0.0000370   0.0000191
   10  -0.0000301   0.0000833  -0.0001179   0.0000344   0.0000881   0.0002097
   11   0.0005416  -0.0002709   0.0000117   0.0000037  -0.0000151  -0.0000987
   12   0.0005273   0.0003266  -0.0001651  -0.0000313  -0.0000147  -0.0001060
   13  -0.0002152   0.0000629  -0.0000168  -0.0000045  -0.0000012  -0.0000130
   14  -0.0002533   0.0000977  -0.0000059  -0.0000055   0.0000014  -0.0000055
   15  -0.0001256   0.0000449   0.0000097  -0.0000043  -0.0000027  -0.0000124
   16   0.0004667  -0.0000339  -0.0000212   0.0000005   0.0000068   0.0000211
   17  -0.0001728   0.0000829  -0.0001180   0.0000173   0.0000662   0.0001946
   18  -0.0000673   0.0002405   0.0000140   0.0000123   0.0000465   0.0001143
   19  -0.0005856   0.0000757   0.0000486   0.0000088  -0.0000014  -0.0000052
   20   0.0000942   0.0000957  -0.0000262  -0.0000029  -0.0000008  -0.0000173
   21   0.0000340  -0.0001397   0.0000171  -0.0000006   0.0000044   0.0000104
   22  -0.0003079  -0.0001033   0.0000991  -0.0000074  -0.0000835  -0.0002107
   23  -0.0000894  -0.0000774   0.0000274  -0.0000065   0.0000092  -0.0000638
   24  -0.0002075   0.0004923  -0.0001364   0.0000174  -0.0000155  -0.0000886
   25  -0.0000624  -0.0000065   0.0000201  -0.0000004  -0.0000013   0.0000004
   26   0.0000175  -0.0000074   0.0000022  -0.0000009   0.0000003   0.0000021
   27  -0.0000068  -0.0000038   0.0000032   0.0000007  -0.0000024  -0.0000099
   28  -0.0000326   0.0005266  -0.0000873   0.0000180   0.0000540   0.0001844
   29  -0.0008991   0.0000641   0.0000551   0.0000180  -0.0000419  -0.0000455
   30   0.0000821  -0.0005845   0.0002615  -0.0000019  -0.0000503  -0.0000082
   31   0.0000075  -0.0001422   0.0000096   0.0000034  -0.0000068   0.0000067
   32  -0.0000183   0.0004453  -0.0001251  -0.0000027   0.0000162  -0.0000573
   33  -0.0000604  -0.0001429  -0.0000248  -0.0000162   0.0000413   0.0000188
   34   0.0016248  -0.0066098   0.0012334   0.0005460  -0.0001863  -0.0000557
   35  -0.0065676  -0.0619717   0.0136256  -0.0001888  -0.0011142   0.0000722
   36   0.0010678   0.0128123  -0.0045511  -0.0000894  -0.0000508  -0.0013054
   37  -0.0336889  -0.0634180   0.0165567   0.0003107  -0.0022391   0.0009576
   38  -0.0196708   0.0387750  -0.0056193  -0.0027385  -0.0037607   0.0020194
   39   0.0077473  -0.0021986   0.0075078   0.0009703   0.0021712   0.0051341
   40  -0.0050387   0.0021629   0.0002585  -0.0005055  -0.0011926   0.0003459
   41   0.0015485   0.0012644   0.0009452   0.0001946   0.0003680   0.0000231
   42   0.0003064   0.0012147   0.0053177  -0.0000046   0.0000669   0.0003136
   43  -0.2027223  -0.0697599   0.0233784  -0.0131388  -0.0245426   0.0061313
   44  -0.1332495  -0.2225786   0.0431192   0.0046097   0.0054617  -0.0008612
   45   0.0375489   0.0391569  -0.0703217   0.0001045   0.0009333   0.0023609
   46   0.0067216  -0.0069306   0.0013487   0.0008808  -0.0005885  -0.0000976
   47   0.0180636  -0.0406469   0.0085918   0.0005048   0.0008087  -0.0008379
   48  -0.0041633   0.0097623   0.0025115  -0.0003740  -0.0006646  -0.0024669
   49   0.7592001  -0.0203682  -0.0383873  -0.3433601   0.0327047   0.0140433
   50  -0.0203682   0.6247226  -0.1049549   0.0327728  -0.0573208   0.0027715
   51  -0.0383873  -0.1049549   0.1453653   0.0140067   0.0027960  -0.0348030
   52  -0.3433601   0.0327728   0.0140067   0.3611694  -0.0346058  -0.0155399
   53   0.0327047  -0.0573208   0.0027960  -0.0346058   0.0587835  -0.0050237
   54   0.0140433   0.0027715  -0.0348030  -0.0155399  -0.0050237   0.0250970
   55  -0.1633663   0.0595914  -0.0050811  -0.0081634   0.0275712  -0.0049207
   56   0.1230954  -0.2657867   0.0347452  -0.0015154   0.0003152   0.0005595
   57  -0.0191325   0.0397054  -0.0667522   0.0010818  -0.0014986   0.0028405
   58   0.0026649  -0.0019204   0.0005858   0.0013389   0.0004108  -0.0004421
   59  -0.0268316  -0.0358511   0.0107313  -0.0008254   0.0008500  -0.0007197
   60   0.0059738   0.0084039   0.0020029  -0.0000983  -0.0007558  -0.0024254
   61  -0.0144285   0.0748307  -0.0148074   0.0011611   0.0013270  -0.0001280
   62   0.0309356   0.0174475  -0.0045261   0.0018244  -0.0046651   0.0019543
   63  -0.0058848  -0.0068811   0.0095025  -0.0001078   0.0021418   0.0052182
   64  -0.0054586  -0.0005565   0.0009114  -0.0002545   0.0013295  -0.0002639
   65   0.0000894   0.0017680   0.0009403  -0.0000466   0.0001243   0.0001028
   66   0.0009277   0.0012329   0.0052594   0.0000716  -0.0000508   0.0003477
           55          56          57          58          59          60
    1   0.0027318  -0.0037397   0.0004639   0.0003192   0.0007201  -0.0001725
    2  -0.0019492  -0.0027969   0.0020463  -0.0015807  -0.0007174   0.0002619
    3  -0.0000485   0.0021669   0.0057807   0.0001994   0.0000587   0.0000374
    4  -0.0011214   0.0004347   0.0015216  -0.0005480  -0.0004012   0.0001452
    5  -0.0007905   0.0004246   0.0000431   0.0002343   0.0001272   0.0000028
    6  -0.0002957   0.0003463  -0.0003005   0.0001162   0.0000101  -0.0000482
    7   0.0000560  -0.0001761  -0.0000031   0.0000815   0.0001210  -0.0000084
    8   0.0003783  -0.0003983  -0.0000350  -0.0000084   0.0000505  -0.0000126
    9  -0.0002048   0.0001766   0.0001138   0.0001014   0.0001082  -0.0000533
   10   0.0001437  -0.0004604  -0.0004250   0.0001498   0.0001868  -0.0000121
   11  -0.0008254  -0.0001845   0.0008774   0.0002801   0.0002971  -0.0001214
   12   0.0000129  -0.0008527   0.0003190   0.0000211   0.0001330  -0.0000395
   13   0.0003068   0.0001837   0.0000765  -0.0002197  -0.0001952   0.0000546
   14   0.0003650   0.0002180  -0.0000435  -0.0001940  -0.0001725   0.0000501
   15   0.0001509   0.0001547  -0.0000094  -0.0001064  -0.0000988   0.0000356
   16  -0.0006860  -0.0002444   0.0000556   0.0002913   0.0002828  -0.0000938
   17   0.0002163   0.0001082  -0.0005449  -0.0001006  -0.0001012   0.0000233
   18   0.0002729   0.0000072  -0.0003701  -0.0000485  -0.0000365   0.0000290
   19   0.0006751   0.0005114  -0.0003266  -0.0003702  -0.0003942   0.0001249
   20   0.0000128  -0.0001323   0.0000720   0.0000570   0.0000700  -0.0000159
   21  -0.0001786   0.0000452   0.0000093   0.0000343   0.0000335  -0.0000160
   22   0.0003250  -0.0001044   0.0005851  -0.0000813  -0.0000785   0.0000385
   23   0.0001295   0.0001768   0.0000883   0.0000151   0.0000354   0.0000087
   24   0.0007417  -0.0001772   0.0001136  -0.0000456  -0.0000415   0.0000262
   25   0.0000639   0.0000582  -0.0000405  -0.0000575  -0.0000686   0.0000168
   26  -0.0000206   0.0000027  -0.0000054   0.0000089   0.0000051  -0.0000011
   27  -0.0000028  -0.0000265   0.0000380   0.0000091   0.0000161  -0.0000087
   28   0.0004104   0.0006452  -0.0010475  -0.0001771  -0.0002887   0.0000673
   29   0.0007647  -0.0003557  -0.0000638  -0.0000715  -0.0000881  -0.0000088
   30  -0.0009536  -0.0000972  -0.0000417  -0.0000324  -0.0000551  -0.0000401
   31  -0.0002836   0.0000275  -0.0000741   0.0000534   0.0000506   0.0000171
   32   0.0007838   0.0000463   0.0001691  -0.0000809  -0.0000947   0.0000374
   33  -0.0000735   0.0005216  -0.0000560  -0.0000001  -0.0000054  -0.0000147
   34  -0.0406084  -0.0180186   0.0072324  -0.0027428   0.0000309   0.0003929
   35  -0.0731231   0.0418568  -0.0039175   0.0060264   0.0024378   0.0000616
   36   0.0181077  -0.0059975   0.0052461  -0.0006735   0.0004760   0.0047470
   37  -0.0478485   0.0337388  -0.0042104   0.0005701  -0.0022319   0.0002588
   38   0.0326864  -0.0217971   0.0017231  -0.0022502  -0.0012109   0.0002583
   39  -0.0037766   0.0015198  -0.0031159   0.0002255  -0.0000446  -0.0009738
   40  -0.0005847   0.0009974  -0.0002313   0.0001334  -0.0001086  -0.0000200
   41   0.0010386  -0.0001423  -0.0002147  -0.0001536   0.0000293  -0.0001014
   42   0.0000194  -0.0004164  -0.0007183   0.0000094  -0.0000350  -0.0004828
   43   0.0667407  -0.0443382   0.0054306  -0.0005491   0.0057734  -0.0006084
   44   0.0168560  -0.0609756   0.0129248   0.0013645   0.0010824   0.0007913
   45  -0.0080467   0.0170914   0.0023541   0.0001778   0.0005555   0.0045799
   46  -0.0018709  -0.0006267   0.0005043   0.0001958  -0.0002085   0.0000203
   47  -0.0050377   0.0025220   0.0009839  -0.0002434  -0.0020006   0.0004208
   48   0.0012902   0.0006725   0.0044722   0.0000467   0.0004123  -0.0000715
   49  -0.1633663   0.1230954  -0.0191325   0.0026649  -0.0268316   0.0059738
   50   0.0595914  -0.2657867   0.0397054  -0.0019204  -0.0358511   0.0084039
   51  -0.0050811   0.0347452  -0.0667522   0.0005858   0.0107313   0.0020029
   52  -0.0081634  -0.0015154   0.0010818   0.0013389  -0.0008254  -0.0000983
   53   0.0275712   0.0003152  -0.0014986   0.0004108   0.0008500  -0.0007558
   54  -0.0049207   0.0005595   0.0028405  -0.0004421  -0.0007197  -0.0024254
   55   0.5980543  -0.0783735  -0.0169240  -0.0779219  -0.0505337   0.0154290
   56  -0.0783735   0.5309161  -0.0834868  -0.0503485  -0.1075757   0.0225083
   57  -0.0169240  -0.0834868   0.1395403   0.0155524   0.0220461  -0.0289787
   58  -0.0779219  -0.0503485   0.0155524   0.1003937   0.0852519  -0.0256344
   59  -0.0505337  -0.1075757   0.0220461   0.0852519   0.1511330  -0.0366103
   60   0.0154290   0.0225083  -0.0289787  -0.0256344  -0.0366103   0.0214015
   61  -0.3181150   0.0097074   0.0156626  -0.0245519  -0.0106706   0.0044409
   62   0.0718078  -0.1155955   0.0083414  -0.0358021  -0.0093672   0.0055864
   63   0.0029016   0.0118877  -0.0630462   0.0099606   0.0039553   0.0026643
   64  -0.0089486   0.0285415  -0.0057533   0.0010278   0.0004188  -0.0003319
   65  -0.0015478  -0.0008485   0.0007865  -0.0008945   0.0010619  -0.0007874
   66   0.0015821  -0.0013489   0.0025586  -0.0000571  -0.0008894  -0.0023713
           61          62          63          64          65          66
    1  -0.0302887  -0.0084142   0.0005207   0.0008823   0.0019241   0.0003524
    2  -0.0260351   0.0084494   0.0014344  -0.0003196   0.0002949  -0.0011053
    3   0.0069882   0.0000170   0.0034132  -0.0001502  -0.0010777  -0.0032572
    4  -0.0009482   0.0040951  -0.0009733  -0.0000469  -0.0007059  -0.0008017
    5   0.0035626   0.0009655  -0.0008062  -0.0000670  -0.0001522  -0.0002154
    6   0.0023616   0.0004643   0.0010584  -0.0000165  -0.0002419  -0.0000533
    7   0.0000279  -0.0000404   0.0000045   0.0000317   0.0000352  -0.0000480
    8  -0.0008461  -0.0002711   0.0002228   0.0000225   0.0000368  -0.0000156
    9   0.0005744   0.0001623   0.0000331   0.0000507   0.0000366  -0.0000599
   10  -0.0012828  -0.0006765   0.0000715   0.0001085   0.0003312   0.0003023
   11   0.0011110   0.0005081  -0.0000846  -0.0001866  -0.0003249  -0.0003132
   12  -0.0010521   0.0002399  -0.0002666  -0.0000548  -0.0001013   0.0000164
   13  -0.0006031   0.0001975   0.0000040   0.0000718   0.0000240  -0.0001012
   14  -0.0004335   0.0000741   0.0000724   0.0001117   0.0000664  -0.0000928
   15  -0.0002724   0.0000208  -0.0000179   0.0000387   0.0000492  -0.0000683
   16   0.0008867   0.0005757   0.0002501  -0.0000773  -0.0000058   0.0000511
   17  -0.0007017  -0.0000195   0.0004720   0.0002357   0.0003387   0.0003013
   18  -0.0004595  -0.0000813   0.0003697   0.0001061   0.0002532   0.0001236
   19  -0.0008279   0.0000144   0.0000916   0.0000862   0.0000827  -0.0000384
   20   0.0000413  -0.0000274   0.0000146  -0.0000092  -0.0000155  -0.0000376
   21   0.0002208  -0.0000121   0.0000133   0.0000049   0.0000156  -0.0000059
   22  -0.0002555  -0.0005977  -0.0008958  -0.0003196  -0.0003951  -0.0004050
   23  -0.0001188  -0.0003578   0.0002525   0.0000725   0.0002062  -0.0004132
   24  -0.0010868   0.0001380   0.0001652  -0.0001394  -0.0000922  -0.0002364
   25  -0.0000487   0.0000181  -0.0000471  -0.0000036  -0.0000013   0.0000410
   26   0.0000250  -0.0000258   0.0000261  -0.0000325   0.0000099   0.0000112
   27   0.0000456   0.0000092  -0.0000911   0.0000565  -0.0000376   0.0000002
   28  -0.0003270   0.0027776   0.0012890  -0.0001379   0.0003290   0.0007861
   29  -0.0035489  -0.0022939  -0.0007514  -0.0001682   0.0001487   0.0008516
   30   0.0006673  -0.0000115  -0.0006269   0.0000791  -0.0004553   0.0003948
   31  -0.0002401   0.0001769   0.0003048  -0.0009452   0.0001381   0.0008433
   32  -0.0004207   0.0003538   0.0004686  -0.0003309   0.0002793  -0.0002668
   33   0.0004595  -0.0009014   0.0002596   0.0009082   0.0003518  -0.0006180
   34  -0.1783667  -0.1094304   0.0349407   0.0106502   0.0103866  -0.0039729
   35  -0.0514401  -0.2389661   0.0409177  -0.0163173  -0.0167931   0.0049921
   36   0.0198893   0.0432594  -0.0740647   0.0033215   0.0039343   0.0021565
   37   0.0590468   0.0081840  -0.0053333  -0.0020610  -0.0033984   0.0014075
   38  -0.0317146  -0.0510179   0.0156910  -0.0030813  -0.0014775   0.0016563
   39   0.0036207   0.0129414   0.0052073   0.0012342   0.0019137   0.0054540
   40  -0.0007360   0.0030678  -0.0002092   0.0005503   0.0005900  -0.0001775
   41   0.0033754  -0.0029270   0.0017515  -0.0008629  -0.0007648   0.0002530
   42  -0.0004563   0.0015487   0.0055970   0.0001945   0.0001492   0.0003167
   43  -0.0597063  -0.0236857   0.0087998  -0.0009833  -0.0008670  -0.0000498
   44  -0.0248634  -0.0089022   0.0027948  -0.0008308   0.0002801  -0.0003115
   45   0.0093182   0.0028851  -0.0042698   0.0001870  -0.0001731  -0.0007420
   46   0.0013853   0.0016826  -0.0004165   0.0001789   0.0001108  -0.0000768
   47   0.0016537  -0.0020915  -0.0001409   0.0000684  -0.0000227  -0.0000341
   48  -0.0004018   0.0001464  -0.0009117  -0.0000595  -0.0001095  -0.0004774
   49  -0.0144285   0.0309356  -0.0058848  -0.0054586   0.0000894   0.0009277
   50   0.0748307   0.0174475  -0.0068811  -0.0005565   0.0017680   0.0012329
   51  -0.0148074  -0.0045261   0.0095025   0.0009114   0.0009403   0.0052594
   52   0.0011611   0.0018244  -0.0001078  -0.0002545  -0.0000466   0.0000716
   53   0.0013270  -0.0046651   0.0021418   0.0013295   0.0001243  -0.0000508
   54  -0.0001280   0.0019543   0.0052182  -0.0002639   0.0001028   0.0003477
   55  -0.3181150   0.0718078   0.0029016  -0.0089486  -0.0015478   0.0015821
   56   0.0097074  -0.1155955   0.0118877   0.0285415  -0.0008485  -0.0013489
   57   0.0156626   0.0083414  -0.0630462  -0.0057533   0.0007865   0.0025586
   58  -0.0245519  -0.0358021   0.0099606   0.0010278  -0.0008945  -0.0000571
   59  -0.0106706  -0.0093672   0.0039553   0.0004188   0.0010619  -0.0008894
   60   0.0044409   0.0055864   0.0026643  -0.0003319  -0.0007874  -0.0023713
   61   0.6697080  -0.0487600  -0.0245566  -0.1014856   0.1039160  -0.0210291
   62  -0.0487600   0.6938687  -0.1272625   0.1020567  -0.2851372   0.0550823
   63  -0.0245566  -0.1272625   0.1552150  -0.0207155   0.0538289  -0.0454179
   64  -0.1014856   0.1020567  -0.0207155   0.1071349  -0.1100947   0.0203922
   65   0.1039160  -0.2851372   0.0538289  -0.1100947   0.3009215  -0.0592859
   66  -0.0210291   0.0550823  -0.0454179   0.0203922  -0.0592859   0.0366797
 **********************************************************************
 **                                                                  **
 **                       VIBRATIONAL ANALYSIS                       **
 **                       --------------------                       **
 **                                                                  **
 **        VIBRATIONAL FREQUENCIES (CM**-1) AND NORMAL MODES         **
 **     FORCE CONSTANTS (mDYN/ANGSTROM) AND REDUCED MASSES (AMU)     **
 **                  INFRARED INTENSITIES (KM/MOL)                   **
 **                                                                  **
 **********************************************************************


 Mode:                 1                      2                      3
 Frequency:        29.59                  46.44                  63.31
 Force Cnst:      0.0070                 0.0161                 0.0281
 Red. Mass:      13.5849                12.6791                11.9215
 IR Active:          YES                    YES                    YES
 IR Intens:        0.137                  0.195                  0.264
 Raman Active:       YES                    YES                    YES
               X      Y      Z        X      Y      Z        X      Y      Z
 C          0.000  0.043 -0.060    0.000  0.116 -0.281   -0.002  0.185  0.161
 C         -0.001 -0.043  0.096   -0.004  0.096 -0.238    0.089  0.135  0.107
 H         -0.004 -0.117  0.227   -0.008  0.117 -0.279    0.178  0.171  0.120
 C         -0.001 -0.050  0.091   -0.004  0.023 -0.097    0.081  0.032  0.033
 Cl         0.006 -0.193  0.340   -0.009 -0.020 -0.014    0.231 -0.045 -0.039
 C         -0.007  0.048 -0.100   -0.002 -0.028  0.003   -0.028 -0.014  0.016
 Cl        -0.007  0.062 -0.143   -0.005 -0.186  0.298   -0.053 -0.171 -0.059
 C         -0.010  0.136 -0.259    0.002  0.025 -0.102   -0.121  0.050  0.053
 H         -0.012  0.211 -0.398    0.005 -0.004 -0.044   -0.209  0.019  0.028
 C         -0.009  0.129 -0.230    0.003  0.098 -0.244   -0.103  0.152  0.122
 H         -0.020  0.199 -0.335    0.008  0.122 -0.292   -0.176  0.203  0.143
 C         -0.000  0.034 -0.037   -0.001  0.093 -0.244   -0.002  0.187  0.197
 C         -0.018  0.011 -0.109   -0.066  0.076 -0.169   -0.075  0.147  0.160
 H         -0.030  0.000 -0.176   -0.121  0.104 -0.209   -0.123  0.192  0.195
 C         -0.020 -0.008 -0.100   -0.064  0.028 -0.007   -0.097  0.028  0.024
 Cl        -0.054 -0.047 -0.225   -0.155  0.015  0.136   -0.226 -0.053 -0.107
 C          0.004  0.000  0.004    0.001 -0.002  0.073   -0.041 -0.039 -0.061
 H          0.003 -0.012  0.019    0.004 -0.033  0.212   -0.056 -0.126 -0.191
 C          0.026  0.026  0.087    0.066  0.014 -0.016    0.037  0.012  0.010
 Cl         0.059  0.043  0.237    0.171 -0.026  0.118    0.127 -0.095 -0.143
 C          0.026  0.040  0.055    0.064  0.062 -0.177    0.054  0.132  0.151
 H          0.053  0.062  0.105    0.119  0.077 -0.222    0.110  0.165  0.183
 TransDip  -0.002  0.006 -0.010    0.000  0.007 -0.012   -0.005  0.014  0.008

 Mode:                 4                      5                      6
 Frequency:       127.52                 159.25                 165.17
 Force Cnst:      0.0707                 0.3202                 0.1231
 Red. Mass:       7.3802                21.4275                 7.6570
 IR Active:          YES                    YES                    YES
 IR Intens:        0.129                  0.060                  0.165
 Raman Active:       YES                    YES                    YES
               X      Y      Z        X      Y      Z        X      Y      Z
 C         -0.001  0.012 -0.032   -0.083  0.008 -0.026    0.022 -0.009 -0.118
 C          0.001  0.049 -0.103   -0.119  0.021 -0.061    0.023  0.047 -0.218
 H          0.004  0.123 -0.231   -0.137  0.030 -0.096    0.017  0.087 -0.294
 C          0.001 -0.017  0.013   -0.141  0.001 -0.023    0.024  0.016 -0.115
 Cl         0.008 -0.068  0.094   -0.283  0.051  0.055   -0.008 -0.060  0.061
 C          0.002 -0.067  0.109   -0.171 -0.030  0.007    0.052 -0.016 -0.026
 Cl         0.004  0.069 -0.156   -0.204 -0.083 -0.077    0.069  0.051  0.000
 C         -0.000 -0.172  0.307   -0.166 -0.062  0.054    0.060 -0.075  0.064
 H         -0.005 -0.252  0.451   -0.154 -0.081  0.100    0.068 -0.125  0.162
 C          0.003 -0.139  0.253   -0.151 -0.050  0.040    0.051 -0.084  0.039
 H          0.010 -0.217  0.377   -0.179 -0.051  0.086    0.074 -0.161  0.138
 C         -0.003  0.051 -0.155   -0.008  0.064  0.039    0.014  0.004 -0.021
 C         -0.027  0.042 -0.172    0.024  0.056  0.054    0.002  0.013  0.006
 H         -0.046  0.060 -0.160    0.021  0.028 -0.043   -0.020 -0.022 -0.167
 C         -0.032  0.023 -0.116    0.044  0.080  0.134    0.013  0.050  0.206
 Cl        -0.092  0.040  0.088    0.313  0.157 -0.140   -0.102 -0.059 -0.104
 C         -0.012  0.009 -0.107    0.029  0.088  0.238    0.037  0.094  0.421
 H         -0.010  0.002 -0.046    0.029  0.087  0.272    0.045  0.116  0.542
 C          0.015  0.023 -0.109    0.063  0.065  0.144    0.020  0.059  0.224
 Cl         0.095  0.012  0.050    0.404 -0.239 -0.082   -0.078  0.032 -0.144
 C          0.011  0.049 -0.136    0.041  0.083  0.079    0.013  0.018  0.055
 H          0.024  0.067 -0.087    0.053  0.078  0.015    0.001 -0.016 -0.078
 TransDip   0.002 -0.005  0.010   -0.006  0.001  0.004    0.008 -0.007  0.008

 Mode:                 7                      8                      9
 Frequency:       196.98                 201.71                 210.32
 Force Cnst:      0.1774                 0.3786                 0.1319
 Red. Mass:       7.7589                15.7929                 5.0614
 IR Active:          YES                    YES                    YES
 IR Intens:        0.017                  0.013                  0.017
 Raman Active:       YES                    YES                    YES
               X      Y      Z        X      Y      Z        X      Y      Z
 C          0.026 -0.080  0.039   -0.067 -0.031  0.005   -0.001  0.035 -0.023
 C          0.019 -0.220  0.273   -0.080 -0.081  0.148    0.012  0.092 -0.134
 H          0.011 -0.271  0.356   -0.078 -0.101  0.186    0.026  0.117 -0.170
 C          0.021 -0.163  0.217   -0.092 -0.116  0.097    0.015  0.078 -0.099
 Cl        -0.122  0.106 -0.069    0.244 -0.251 -0.199    0.001  0.011  0.061
 C          0.047 -0.108  0.131   -0.099 -0.080  0.070    0.013  0.046 -0.046
 Cl         0.052 -0.056 -0.069   -0.059  0.353  0.164    0.005 -0.045 -0.015
 C          0.042 -0.052  0.021   -0.055 -0.073  0.006    0.003  0.016  0.027
 H          0.049 -0.000 -0.068   -0.059 -0.055 -0.031   -0.001 -0.017  0.084
 C          0.039 -0.014 -0.086   -0.062 -0.007 -0.049    0.006 -0.001  0.055
 H          0.056  0.079 -0.271   -0.070  0.055 -0.145    0.015 -0.054  0.134
 C          0.031  0.030 -0.067   -0.070 -0.000 -0.076   -0.005 -0.009  0.024
 C          0.053  0.087  0.085   -0.063  0.031  0.085    0.001  0.047  0.339
 H          0.066  0.101  0.162   -0.060  0.049  0.152    0.007  0.111  0.575
 C          0.042  0.082  0.092   -0.062  0.050  0.105   -0.008  0.005  0.144
 Cl        -0.150 -0.022 -0.052    0.046  0.080 -0.085    0.037 -0.020 -0.071
 C          0.055  0.082  0.119   -0.082  0.059  0.146   -0.025 -0.029 -0.038
 H          0.061  0.100  0.210   -0.075  0.085  0.257   -0.028 -0.037 -0.073
 C          0.038  0.054 -0.052   -0.077  0.015 -0.047   -0.027 -0.052 -0.149
 Cl         0.066  0.072  0.005    0.091 -0.095  0.037   -0.026  0.002  0.084
 C          0.017  0.011 -0.231   -0.093 -0.017 -0.248   -0.032 -0.078 -0.278
 H          0.003 -0.030 -0.396   -0.116 -0.063 -0.422   -0.057 -0.131 -0.482
 TransDip  -0.003 -0.001 -0.003    0.001  0.003  0.001   -0.002 -0.001  0.003

 Mode:                10                     11                     12
 Frequency:       232.33                 260.17                 314.62
 Force Cnst:      0.2406                 0.5333                 0.3802
 Red. Mass:       7.5663                13.3737                 6.5198
 IR Active:          YES                    YES                    YES
 IR Intens:        0.189                  0.354                  0.495
 Raman Active:       YES                    YES                    YES
               X      Y      Z        X      Y      Z        X      Y      Z
 C         -0.006  0.092  0.008   -0.028 -0.038  0.001    0.003  0.142 -0.233
 C         -0.015  0.084  0.115    0.076 -0.097 -0.016    0.018  0.061 -0.115
 H         -0.042  0.078  0.109    0.140 -0.074  0.000    0.035  0.103 -0.176
 C          0.016  0.095  0.148    0.112 -0.072 -0.021    0.009 -0.097  0.140
 Cl         0.152  0.108  0.032   -0.028  0.037  0.015   -0.018  0.008 -0.022
 C         -0.016  0.080  0.128    0.218 -0.032 -0.027    0.002 -0.187  0.304
 Cl        -0.058 -0.109 -0.083    0.310 -0.055 -0.022    0.017  0.044 -0.060
 C         -0.007  0.103  0.094    0.135  0.017 -0.021   -0.014 -0.095  0.153
 H          0.014  0.118  0.087    0.080  0.002 -0.049   -0.028 -0.125  0.194
 C          0.011  0.117  0.011    0.096 -0.003 -0.006   -0.013  0.143 -0.248
 H          0.024  0.147 -0.057    0.164 -0.057 -0.019   -0.023  0.256 -0.429
 C         -0.041 -0.049 -0.164   -0.131  0.014  0.028    0.005  0.071 -0.012
 C         -0.073 -0.098 -0.234   -0.220 -0.005  0.007   -0.049  0.049  0.125
 H         -0.101 -0.111 -0.345   -0.249  0.017  0.002   -0.104  0.098  0.160
 C         -0.051 -0.063 -0.001   -0.244  0.046 -0.013   -0.047 -0.040  0.057
 Cl         0.104 -0.008 -0.013   -0.001  0.238 -0.044    0.074 -0.024 -0.005
 C         -0.038 -0.009  0.252   -0.305  0.049 -0.018   -0.013 -0.100 -0.084
 H         -0.021  0.040  0.515   -0.309  0.048 -0.055   -0.029 -0.180 -0.244
 C         -0.041 -0.062  0.017   -0.254  0.047  0.037    0.042 -0.051  0.059
 Cl        -0.089 -0.066  0.005   -0.004 -0.223  0.041   -0.078 -0.011  0.003
 C         -0.041 -0.084 -0.204   -0.226  0.083  0.077    0.070  0.036  0.127
 H         -0.034 -0.101 -0.293   -0.274  0.066  0.108    0.146  0.075  0.159
 TransDip  -0.008  0.011  0.004   -0.019 -0.003 -0.003   -0.005  0.014 -0.017

 Mode:                13                     14                     15
 Frequency:       374.77                 401.89                 432.56
 Force Cnst:      0.6671                 1.1824                 0.9711
 Red. Mass:       8.0618                12.4251                 8.8088
 IR Active:          YES                    YES                    YES
 IR Intens:        2.739                  5.364                  3.614
 Raman Active:       YES                    YES                    YES
               X      Y      Z        X      Y      Z        X      Y      Z
 C          0.037 -0.220 -0.166    0.061  0.069  0.049   -0.012  0.004  0.006
 C         -0.048 -0.120 -0.107    0.059  0.038  0.050   -0.079  0.039  0.025
 H         -0.250 -0.194 -0.142    0.111  0.036  0.091   -0.099  0.025  0.033
 C         -0.010  0.092  0.061    0.026 -0.020 -0.042   -0.071  0.038  0.019
 Cl         0.172  0.129  0.071   -0.063 -0.034 -0.016   -0.026 -0.069 -0.037
 C         -0.050  0.058  0.092   -0.012 -0.023 -0.056    0.013  0.071  0.047
 Cl        -0.164 -0.013 -0.019   -0.037  0.016  0.014    0.015 -0.030 -0.017
 C          0.113 -0.035  0.009   -0.028 -0.032 -0.004    0.064  0.063  0.043
 H          0.323  0.037  0.070   -0.074 -0.060  0.005    0.089  0.071  0.054
 C          0.097 -0.205 -0.173   -0.007  0.043  0.049    0.069  0.037  0.016
 H          0.193 -0.266 -0.210   -0.066  0.088  0.063    0.111  0.010  0.002
 C          0.014 -0.140 -0.010    0.083  0.058 -0.002   -0.022 -0.171  0.040
 C          0.076 -0.047  0.110    0.170  0.123 -0.057   -0.200 -0.220  0.062
 H          0.162 -0.099  0.140    0.267  0.059 -0.049   -0.174 -0.239  0.061
 C          0.064  0.082  0.038    0.159  0.129 -0.050   -0.205 -0.055  0.029
 Cl        -0.103  0.103 -0.022   -0.119  0.265 -0.048   -0.052  0.208 -0.042
 C          0.005  0.068 -0.098    0.333 -0.066  0.015   -0.000 -0.187  0.039
 H         -0.001  0.092 -0.276    0.332 -0.079  0.072   -0.032 -0.498  0.109
 C         -0.059  0.053  0.050    0.174 -0.214  0.006    0.206 -0.116  0.014
 Cl         0.026 -0.048  0.003   -0.228 -0.249  0.074    0.086  0.181 -0.046
 C         -0.063 -0.040  0.120    0.204 -0.102 -0.038    0.166 -0.273  0.049
 H         -0.148 -0.073  0.150    0.395 -0.026 -0.070    0.158 -0.276  0.049
 TransDip   0.033 -0.039 -0.016    0.074  0.004  0.003   -0.002 -0.056  0.025

 Mode:                16                     17                     18
 Frequency:       445.95                 449.96                 481.90
 Force Cnst:      0.5188                 0.5926                 0.6619
 Red. Mass:       4.4278                 4.9681                 4.8376
 IR Active:          YES                    YES                    YES
 IR Intens:        3.037                  2.216                  3.808
 Raman Active:       YES                    YES                    YES
               X      Y      Z        X      Y      Z        X      Y      Z
 C         -0.025 -0.011  0.083   -0.032  0.029 -0.081    0.034 -0.038 -0.073
 C         -0.080  0.160 -0.156   -0.143 -0.012  0.152   -0.041 -0.035  0.007
 H         -0.078  0.330 -0.456   -0.197 -0.189  0.424   -0.114  0.002 -0.121
 C         -0.080 -0.029  0.164   -0.127  0.162 -0.104   -0.042 -0.050  0.187
 Cl        -0.036 -0.076 -0.054   -0.038 -0.120 -0.052   -0.014 -0.039 -0.042
 C          0.014 -0.009  0.226    0.023  0.207 -0.023    0.021  0.120 -0.025
 Cl         0.033 -0.023 -0.032    0.033 -0.055 -0.022   -0.055 -0.025 -0.000
 C          0.049  0.173 -0.096    0.108  0.052  0.237    0.129  0.110 -0.108
 H          0.061  0.338 -0.386    0.169 -0.075  0.533    0.225  0.218 -0.215
 C          0.050  0.045  0.072    0.106  0.105 -0.081    0.123 -0.149  0.160
 H          0.086  0.038  0.034    0.196  0.058 -0.130    0.199 -0.295  0.303
 C         -0.016 -0.086  0.055   -0.020 -0.017 -0.054    0.031  0.147 -0.164
 C          0.097 -0.042 -0.003    0.067  0.033  0.027   -0.072  0.139  0.026
 H          0.187 -0.110 -0.013    0.110  0.008  0.050   -0.216  0.259  0.076
 C          0.113  0.046 -0.030    0.077  0.039  0.023   -0.091 -0.025  0.087
 Cl        -0.035 -0.008  0.006   -0.002 -0.035  0.005    0.044 -0.017 -0.006
 C          0.048  0.093 -0.011    0.029  0.051 -0.051   -0.045 -0.095 -0.032
 H          0.061  0.204 -0.005    0.031  0.111 -0.167   -0.063 -0.208 -0.169
 C         -0.064  0.039 -0.021   -0.040  0.038  0.041    0.064 -0.021  0.072
 Cl         0.021 -0.027  0.006   -0.003 -0.033  0.003   -0.050 -0.010 -0.000
 C         -0.075 -0.048  0.003   -0.041  0.027  0.041    0.088  0.147  0.010
 H         -0.146 -0.082 -0.008   -0.044  0.029  0.058    0.210  0.210  0.050
 TransDip   0.016  0.042 -0.033   -0.008  0.018  0.043    0.055  0.027 -0.011

 Mode:                19                     20                     21
 Frequency:       519.36                 538.02                 577.97
 Force Cnst:      1.3975                 0.9078                 0.9780
 Red. Mass:       8.7933                 5.3230                 4.9690
 IR Active:          YES                    YES                    YES
 IR Intens:       21.412                  0.629                  1.143
 Raman Active:       YES                    YES                    YES
               X      Y      Z        X      Y      Z        X      Y      Z
 C         -0.246 -0.051 -0.115   -0.010 -0.000 -0.005   -0.048 -0.188  0.108
 C         -0.231 -0.078 -0.024   -0.006 -0.003 -0.006   -0.081 -0.092 -0.073
 H         -0.327 -0.112 -0.039    0.003  0.001 -0.007   -0.206 -0.109 -0.145
 C         -0.156  0.006  0.107   -0.004 -0.003  0.004   -0.061  0.127 -0.113
 Cl         0.104  0.073  0.031    0.004  0.003  0.002    0.019 -0.016  0.005
 C         -0.091  0.053 -0.045   -0.003  0.001 -0.003   -0.013  0.024  0.160
 Cl         0.241 -0.021 -0.001    0.006 -0.000  0.000    0.026 -0.010 -0.014
 C         -0.246  0.080 -0.012   -0.012  0.005  0.000    0.027  0.049  0.039
 H         -0.272  0.077 -0.036   -0.017  0.003 -0.001    0.150  0.166 -0.064
 C         -0.297 -0.118  0.044   -0.013 -0.004  0.007   -0.014 -0.098 -0.115
 H         -0.235 -0.213  0.117   -0.001 -0.015  0.011    0.099 -0.049 -0.366
 C         -0.143 -0.001 -0.135   -0.008 -0.002 -0.008    0.007  0.169  0.231
 C          0.031  0.080  0.006    0.010  0.032  0.135   -0.032  0.131 -0.015
 H          0.116  0.023  0.028    0.049  0.123  0.542   -0.129  0.173 -0.108
 C          0.070  0.068  0.090   -0.023 -0.084 -0.403   -0.061 -0.052 -0.162
 Cl         0.010 -0.009 -0.006    0.002  0.006  0.029    0.022 -0.002  0.008
 C          0.165 -0.046 -0.058    0.008 -0.002 -0.004    0.019 -0.051  0.119
 H          0.153 -0.096 -0.219    0.007 -0.006 -0.014    0.036 -0.043  0.489
 C          0.079 -0.067  0.059    0.033  0.086  0.412    0.044 -0.078 -0.155
 Cl         0.009  0.012 -0.007   -0.001 -0.006 -0.030   -0.017  0.007  0.009
 C          0.037 -0.062  0.039   -0.007 -0.034 -0.133    0.057  0.100 -0.019
 H          0.165  0.012  0.106   -0.032 -0.129 -0.531    0.184  0.134 -0.131
 TransDip  -0.148 -0.011 -0.008   -0.025  0.001  0.000   -0.023  0.025 -0.006

 Mode:                22                     23                     24
 Frequency:       621.78                 682.08                 697.74
 Force Cnst:      1.0944                 1.5763                 0.7776
 Red. Mass:       4.8045                 5.7505                 2.7110
 IR Active:          YES                    YES                    YES
 IR Intens:        5.711                  6.252                 10.338
 Raman Active:       YES                    YES                    YES
               X      Y      Z        X      Y      Z        X      Y      Z
 C         -0.003  0.114 -0.249   -0.102 -0.028 -0.039    0.046 -0.010  0.012
 C          0.006 -0.008 -0.040    0.201 -0.244 -0.130   -0.053  0.071 -0.003
 H         -0.013 -0.079  0.070    0.283 -0.231 -0.091   -0.128  0.065 -0.053
 C          0.001 -0.127  0.256    0.215 -0.026  0.007   -0.060 -0.009  0.080
 Cl        -0.002  0.002 -0.019   -0.029 -0.041 -0.023    0.004  0.005 -0.000
 C          0.008  0.120 -0.181    0.157  0.097  0.045   -0.058  0.030 -0.060
 Cl        -0.002 -0.005  0.008   -0.069  0.017  0.008    0.027 -0.007 -0.002
 C         -0.000  0.012  0.038   -0.088  0.290  0.158    0.014 -0.084 -0.009
 H          0.014 -0.160  0.368   -0.094  0.277  0.185    0.058 -0.123  0.102
 C         -0.009 -0.014 -0.007   -0.111  0.023  0.005    0.013 -0.025 -0.059
 H          0.015 -0.257  0.379    0.107 -0.139 -0.025   -0.027 -0.023 -0.005
 C          0.007  0.010  0.206   -0.083  0.024  0.099    0.064  0.052  0.218
 C          0.012 -0.022  0.063   -0.017  0.009 -0.087   -0.002 -0.026 -0.095
 H          0.048 -0.072 -0.015    0.027 -0.085 -0.299   -0.077 -0.107 -0.556
 C          0.009 -0.025 -0.186    0.011  0.049  0.093   -0.001  0.007  0.115
 Cl        -0.003 -0.002  0.008    0.006 -0.009  0.001   -0.002  0.005  0.001
 C          0.015  0.051  0.100    0.049 -0.020 -0.070   -0.035 -0.021 -0.085
 H          0.043  0.155  0.481    0.034 -0.067 -0.298   -0.056 -0.091 -0.376
 C         -0.027 -0.024 -0.184    0.003 -0.014  0.097    0.019  0.041  0.109
 Cl         0.003 -0.003  0.008    0.012  0.010 -0.003   -0.008 -0.005  0.003
 C         -0.010 -0.023  0.063   -0.031 -0.064 -0.059    0.013  0.014 -0.110
 H         -0.065 -0.064 -0.011   -0.009 -0.104 -0.302   -0.037 -0.101 -0.550
 TransDip   0.011 -0.011  0.075    0.075  0.022 -0.019   -0.023 -0.023 -0.098

 Mode:                25                     26                     27
 Frequency:       721.99                 732.68                 799.69
 Force Cnst:      1.0608                 2.5393                 3.6016
 Red. Mass:       3.4538                 8.0286                 9.5587
 IR Active:          YES                    YES                    YES
 IR Intens:        0.504                 26.058                111.201
 Raman Active:       YES                    YES                    YES
               X      Y      Z        X      Y      Z        X      Y      Z
 C         -0.034 -0.121  0.230    0.230 -0.070  0.021   -0.006 -0.024  0.039
 C         -0.001  0.027 -0.102    0.134  0.033  0.005   -0.007 -0.027 -0.000
 H          0.036  0.297 -0.551   -0.076  0.015 -0.140   -0.027  0.060 -0.171
 C         -0.000 -0.104  0.147    0.095  0.169  0.121   -0.002  0.000  0.001
 Cl         0.004  0.006  0.001   -0.050 -0.063 -0.034    0.002 -0.000  0.001
 C          0.027  0.101 -0.207   -0.144  0.148  0.029    0.001  0.025 -0.028
 Cl        -0.011 -0.002  0.006    0.072 -0.003  0.000    0.000 -0.001  0.001
 C          0.018 -0.060  0.129   -0.225  0.113  0.092    0.006 -0.023  0.038
 H         -0.000 -0.117  0.216   -0.025  0.201  0.120    0.034  0.104 -0.172
 C          0.016  0.081 -0.111   -0.228 -0.154 -0.102   -0.000 -0.037  0.007
 H          0.036  0.240 -0.415   -0.328 -0.022 -0.177    0.023  0.111 -0.283
 C         -0.045 -0.004 -0.090    0.309 -0.065 -0.118   -0.012 -0.030  0.011
 C          0.001  0.042 -0.004    0.079 -0.175  0.049   -0.279 -0.095  0.034
 H          0.003  0.098  0.193   -0.053 -0.026  0.233   -0.145 -0.170  0.094
 C          0.001 -0.003  0.005    0.013 -0.138  0.014   -0.202  0.390 -0.070
 Cl         0.002  0.002 -0.002   -0.031  0.040 -0.008    0.044 -0.119  0.022
 C          0.023 -0.028  0.013   -0.197  0.026  0.024    0.037  0.312 -0.071
 H          0.024 -0.025  0.031   -0.194  0.042  0.070    0.007  0.009  0.031
 C         -0.009 -0.034  0.010    0.028  0.121 -0.036    0.273  0.331 -0.093
 Cl         0.007  0.010 -0.004   -0.033 -0.029  0.007   -0.065 -0.104  0.027
 C         -0.016  0.008  0.007    0.096  0.125 -0.026    0.247 -0.162  0.017
 H          0.060  0.080  0.185   -0.078  0.103  0.242    0.122 -0.205  0.069
 TransDip  -0.010 -0.001 -0.020    0.128  0.085  0.057    0.029  0.324 -0.090

 Mode:                28                     29                     30
 Frequency:       837.74                 869.50                 874.47
 Force Cnst:      0.5701                 0.8004                 1.8304
 Red. Mass:       1.3788                 1.7970                 4.0628
 IR Active:          YES                    YES                    YES
 IR Intens:       27.972                 41.307                 21.881
 Raman Active:       YES                    YES                    YES
               X      Y      Z        X      Y      Z        X      Y      Z
 C          0.003 -0.033  0.063    0.027  0.014 -0.015   -0.091 -0.019  0.000
 C          0.002 -0.006  0.008    0.035  0.046 -0.013   -0.126 -0.095 -0.079
 H         -0.001  0.048 -0.089    0.024 -0.077  0.201   -0.089 -0.166  0.064
 C          0.001  0.007 -0.002    0.031  0.041  0.036   -0.124 -0.154 -0.076
 Cl        -0.001 -0.001 -0.000   -0.010 -0.010 -0.006    0.034  0.034  0.018
 C         -0.006 -0.025  0.054   -0.036  0.024  0.002    0.116 -0.057 -0.029
 Cl         0.002  0.002 -0.004    0.006 -0.002 -0.000   -0.021  0.003  0.001
 C          0.000  0.050 -0.097    0.012 -0.041  0.004   -0.012  0.082  0.046
 H          0.006 -0.343  0.632    0.103  0.074 -0.127   -0.267 -0.012 -0.009
 C         -0.001  0.039 -0.088   -0.007 -0.056 -0.015    0.030  0.142  0.070
 H         -0.010 -0.315  0.535   -0.036 -0.001 -0.073    0.114  0.085  0.061
 C         -0.004  0.001 -0.003   -0.035  0.017  0.061    0.122 -0.008  0.024
 C         -0.016  0.001 -0.025   -0.027  0.017 -0.086    0.076 -0.104  0.011
 H         -0.003  0.045  0.152    0.032  0.120  0.403    0.025 -0.073  0.009
 C         -0.013  0.022  0.011   -0.007  0.048  0.067    0.051 -0.102  0.066
 Cl         0.003 -0.005 -0.000    0.005 -0.008 -0.004   -0.017  0.022 -0.007
 C          0.007  0.005 -0.008    0.028 -0.035 -0.137   -0.131 -0.015 -0.124
 H          0.006 -0.013  0.028    0.087  0.154  0.737   -0.075  0.149  0.727
 C          0.017  0.013  0.011   -0.024 -0.021  0.077    0.083  0.117  0.024
 Cl        -0.003 -0.004 -0.000    0.008  0.006 -0.007   -0.023 -0.021  0.002
 C          0.008 -0.005 -0.029   -0.039 -0.044 -0.052    0.101  0.094 -0.057
 H          0.011  0.037  0.164    0.003  0.048  0.299    0.078  0.124  0.115
 TransDip  -0.013 -0.021  0.168   -0.035  0.075  0.189    0.108 -0.103  0.009

 Mode:                31                     32                     33
 Frequency:       886.13                 891.68                 909.10
 Force Cnst:      0.6576                 0.6393                 0.7821
 Red. Mass:       1.4213                 1.3647                 1.6061
 IR Active:          YES                    YES                    YES
 IR Intens:        5.350                  1.075                  1.734
 Raman Active:       YES                    YES                    YES
               X      Y      Z        X      Y      Z        X      Y      Z
 C         -0.012 -0.010  0.017   -0.004  0.001  0.001    0.007 -0.045  0.086
 C         -0.018  0.033 -0.096    0.004  0.011 -0.015    0.017  0.082 -0.117
 H         -0.014 -0.299  0.495   -0.002 -0.056  0.100    0.010 -0.372  0.685
 C         -0.020 -0.032  0.019    0.004 -0.000  0.007    0.020 -0.006  0.042
 Cl         0.005  0.005  0.000   -0.001 -0.001 -0.001   -0.004 -0.002 -0.004
 C          0.012 -0.002 -0.005    0.003  0.003 -0.001   -0.008 -0.001  0.008
 Cl        -0.002 -0.000  0.000   -0.001 -0.000  0.000    0.001  0.001 -0.001
 C          0.005 -0.004  0.020    0.006 -0.007  0.006   -0.007  0.001 -0.008
 H         -0.011  0.048 -0.092    0.019  0.028 -0.047    0.004 -0.039  0.075
 C          0.005  0.010  0.000    0.001 -0.007 -0.005   -0.005  0.004 -0.024
 H          0.013 -0.005  0.016   -0.012 -0.001  0.001   -0.008 -0.050  0.073
 C          0.015  0.009  0.050   -0.003  0.003  0.016   -0.011 -0.018 -0.087
 C         -0.001 -0.027 -0.096    0.006  0.029  0.091   -0.005  0.035  0.071
 H          0.052  0.119  0.531   -0.043 -0.121 -0.540   -0.035 -0.078 -0.387
 C          0.002 -0.008  0.005   -0.005 -0.003 -0.034   -0.018  0.017 -0.013
 Cl        -0.001  0.002 -0.000    0.001 -0.000  0.003    0.003 -0.004  0.001
 C         -0.009  0.018  0.087   -0.000  0.005  0.016    0.004 -0.007 -0.035
 H         -0.050 -0.112 -0.499   -0.008 -0.018 -0.097    0.017  0.015  0.214
 C          0.012  0.011 -0.017   -0.001  0.005  0.038    0.006 -0.002 -0.008
 Cl        -0.003 -0.002  0.002    0.001  0.000 -0.003   -0.000 -0.000  0.000
 C          0.012  0.005 -0.046   -0.011 -0.039 -0.133    0.003  0.010  0.067
 H          0.030  0.069  0.218    0.058  0.182  0.773   -0.026 -0.088 -0.334
 TransDip   0.033 -0.034  0.057   -0.021  0.009  0.024    0.003 -0.017  0.038

 Mode:                34                     35                     36
 Frequency:       974.15                1009.92                1040.13
 Force Cnst:      0.7477                 3.7028                 3.4239
 Red. Mass:       1.3373                 6.1617                 5.3715
 IR Active:          YES                    YES                    YES
 IR Intens:        0.765                  2.239                 38.506
 Raman Active:       YES                    YES                    YES
               X      Y      Z        X      Y      Z        X      Y      Z
 C          0.003 -0.011  0.019    0.024 -0.006 -0.003    0.034  0.006  0.004
 C          0.000 -0.010  0.016   -0.013  0.008 -0.005   -0.073  0.283  0.156
 H         -0.004  0.041 -0.079   -0.031 -0.028  0.042    0.270  0.423  0.212
 C          0.001  0.006 -0.009   -0.015 -0.023 -0.010   -0.065 -0.196 -0.108
 Cl        -0.000 -0.000  0.000    0.003  0.003  0.001    0.007  0.016  0.009
 C         -0.005  0.006 -0.012    0.024 -0.008 -0.003    0.295 -0.057 -0.028
 Cl         0.001 -0.001  0.001   -0.003  0.001  0.000   -0.036  0.005  0.002
 C         -0.006 -0.053  0.098   -0.007  0.024  0.002   -0.013  0.145  0.081
 H         -0.010  0.308 -0.572   -0.034 -0.014  0.048    0.165  0.214  0.101
 C          0.003  0.064 -0.108   -0.005 -0.006  0.011   -0.136 -0.258 -0.146
 H          0.001 -0.365  0.636   -0.008  0.045 -0.070    0.075 -0.422 -0.194
 C         -0.000 -0.003 -0.012    0.049 -0.005 -0.000    0.013 -0.001 -0.002
 C         -0.004 -0.003  0.005   -0.208 -0.328  0.091    0.001  0.024 -0.007
 H         -0.007 -0.006 -0.014   -0.142 -0.403  0.061   -0.021  0.045  0.006
 C         -0.004  0.004 -0.000   -0.029  0.074 -0.018   -0.004  0.007 -0.000
 Cl         0.000 -0.000  0.000   -0.001  0.000  0.000    0.001 -0.002  0.000
 C          0.009 -0.004 -0.002    0.360 -0.039 -0.015   -0.005  0.001  0.000
 H          0.009 -0.015  0.013    0.375 -0.042 -0.018   -0.005  0.006 -0.001
 C          0.005  0.001 -0.002   -0.042 -0.065  0.021   -0.007 -0.007  0.001
 Cl        -0.001 -0.001  0.000   -0.002 -0.000 -0.000    0.002  0.002 -0.000
 C         -0.001  0.013  0.004   -0.138  0.367 -0.077   -0.004 -0.025  0.009
 H         -0.026 -0.006 -0.036   -0.052  0.428 -0.048   -0.031 -0.043 -0.007
 TransDip  -0.022  0.014 -0.011   -0.047 -0.008 -0.004    0.138 -0.126 -0.068

 Mode:                37                     38                     39
 Frequency:      1088.67                1122.19                1132.55
 Force Cnst:      2.3955                 1.1112                 1.5560
 Red. Mass:       3.4305                 1.4977                 2.0590
 IR Active:          YES                    YES                    YES
 IR Intens:       27.566                 16.250                 35.376
 Raman Active:       YES                    YES                    YES
               X      Y      Z        X      Y      Z        X      Y      Z
 C          0.227 -0.056 -0.028   -0.001  0.004  0.016    0.023 -0.004  0.000
 C         -0.035 -0.041 -0.024   -0.003 -0.006 -0.007    0.008 -0.001 -0.000
 H         -0.405 -0.184 -0.102   -0.026 -0.029  0.015    0.053  0.018 -0.001
 C         -0.097 -0.071 -0.040   -0.001 -0.003 -0.002   -0.020 -0.025 -0.013
 Cl         0.010  0.010  0.006    0.000  0.000  0.000    0.002  0.003  0.002
 C          0.014 -0.034 -0.018   -0.002  0.002  0.002   -0.038 -0.005 -0.003
 Cl         0.003  0.001  0.001    0.000 -0.000 -0.000    0.005 -0.000 -0.000
 C         -0.093  0.095  0.049   -0.001 -0.002 -0.001   -0.016  0.021  0.011
 H         -0.394 -0.014 -0.005    0.006  0.002 -0.002   -0.009  0.028  0.012
 C          0.043  0.066  0.038    0.002 -0.003 -0.006    0.016  0.002 -0.001
 H         -0.062  0.161  0.061    0.030 -0.039  0.016    0.088 -0.055  0.001
 C          0.190 -0.026  0.001    0.005  0.030 -0.007    0.004  0.004 -0.001
 C         -0.032  0.106 -0.023   -0.088 -0.029  0.012    0.050 -0.047  0.008
 H         -0.313  0.324 -0.034   -0.397  0.176 -0.016    0.508 -0.361  0.042
 C         -0.091  0.133 -0.023    0.047 -0.092  0.016   -0.049  0.158 -0.030
 Cl         0.011 -0.016  0.003   -0.005  0.008 -0.001    0.005 -0.017  0.003
 C          0.053 -0.008 -0.001    0.019  0.091 -0.021   -0.119  0.023  0.003
 H          0.046 -0.025 -0.000    0.092  0.789 -0.168   -0.130  0.104 -0.012
 C         -0.111 -0.103  0.030   -0.052 -0.058  0.016   -0.090 -0.159  0.040
 Cl         0.013  0.013 -0.004    0.005  0.005 -0.001    0.009  0.016 -0.004
 C         -0.052 -0.088  0.019    0.070 -0.052  0.007    0.075  0.026 -0.011
 H         -0.347 -0.219  0.096    0.316  0.039 -0.043    0.632  0.247 -0.112
 TransDip  -0.155 -0.055 -0.034   -0.004 -0.125  0.031   -0.190 -0.012 -0.001

 Mode:                40                     41                     42
 Frequency:      1144.62                1174.87                1267.45
 Force Cnst:      1.8080                 1.1506                 1.6246
 Red. Mass:       2.3422                 1.4148                 1.7164
 IR Active:          YES                    YES                    YES
 IR Intens:       61.656                  0.073                  0.473
 Raman Active:       YES                    YES                    YES
               X      Y      Z        X      Y      Z        X      Y      Z
 C         -0.005 -0.019 -0.009   -0.012 -0.024 -0.014   -0.001 -0.048 -0.036
 C         -0.079  0.038  0.019    0.009  0.051  0.027    0.026  0.022  0.014
 H         -0.649 -0.149 -0.099    0.020  0.060  0.032    0.038  0.026  0.020
 C          0.117  0.147  0.080    0.046  0.016  0.009   -0.008  0.020  0.011
 Cl        -0.013 -0.018 -0.010   -0.004 -0.001 -0.001   -0.001 -0.001 -0.000
 C          0.238 -0.017 -0.006   -0.079 -0.040 -0.023   -0.004 -0.039 -0.021
 Cl        -0.027  0.004  0.002    0.008  0.002  0.001   -0.000  0.000  0.000
 C         -0.006 -0.074 -0.039   -0.082  0.038  0.018    0.020  0.018  0.010
 H         -0.518 -0.281 -0.156   -0.523 -0.127 -0.064    0.061  0.037  0.016
 C         -0.037 -0.004 -0.004    0.101 -0.012 -0.004   -0.022  0.025  0.015
 H         -0.132  0.046  0.035    0.688 -0.366 -0.227   -0.094  0.066  0.052
 C         -0.018 -0.001  0.005   -0.026 -0.008  0.011   -0.024 -0.135  0.032
 C          0.008 -0.008 -0.000   -0.006  0.006 -0.002   -0.036  0.023 -0.004
 H          0.090 -0.058  0.030   -0.031  0.024  0.006   -0.460  0.317 -0.039
 C          0.001  0.014 -0.003    0.012 -0.020  0.003    0.116  0.042 -0.017
 Cl         0.000 -0.002  0.000   -0.001  0.002 -0.000   -0.001 -0.000  0.000
 C         -0.021  0.004  0.001    0.008 -0.004  0.001   -0.004 -0.027  0.006
 H         -0.022  0.017 -0.001    0.007 -0.040  0.008   -0.050 -0.476  0.098
 C         -0.004 -0.015  0.003    0.013  0.028 -0.007   -0.100  0.070 -0.008
 Cl         0.001  0.002 -0.000   -0.002 -0.002  0.001    0.001 -0.001  0.000
 C          0.015  0.009 -0.003   -0.008  0.006 -0.003    0.040  0.016 -0.007
 H          0.134  0.058 -0.025    0.033  0.032  0.024    0.548  0.225 -0.098
 TransDip   0.244  0.051  0.034    0.008  0.004 -0.000    0.013  0.015  0.010

 Mode:                43                     44                     45
 Frequency:      1270.60                1297.57                1305.55
 Force Cnst:      1.4749                 4.1225                 3.5809
 Red. Mass:       1.5506                 4.1558                 3.5658
 IR Active:          YES                    YES                    YES
 IR Intens:        0.271                  6.866                  7.747
 Raman Active:       YES                    YES                    YES
               X      Y      Z        X      Y      Z        X      Y      Z
 C         -0.077 -0.019 -0.012   -0.118  0.248  0.124    0.219  0.069  0.036
 C          0.003 -0.030 -0.014   -0.169 -0.067 -0.036   -0.051 -0.058 -0.034
 H          0.740  0.230  0.134   -0.244 -0.088 -0.056    0.156  0.000  0.009
 C         -0.067  0.056  0.030    0.196 -0.103 -0.053   -0.033 -0.119 -0.064
 Cl         0.001 -0.003 -0.002    0.000  0.000  0.000    0.007  0.005  0.003
 C          0.054  0.089  0.048    0.001  0.146  0.077    0.020  0.195  0.104
 Cl        -0.004 -0.002 -0.001    0.001  0.000  0.000    0.003 -0.002 -0.001
 C          0.025 -0.058 -0.031   -0.117 -0.101 -0.055   -0.110 -0.019 -0.011
 H         -0.449 -0.247 -0.137    0.393  0.085  0.055   -0.489 -0.163 -0.088
 C         -0.010 -0.018 -0.011    0.066 -0.071 -0.038    0.121 -0.090 -0.045
 H         -0.062  0.008  0.006    0.293 -0.223 -0.120   -0.389  0.239  0.131
 C          0.093 -0.018 -0.001    0.138 -0.028 -0.019   -0.181 -0.011  0.009
 C          0.006 -0.001 -0.001    0.022 -0.035  0.008   -0.071  0.042  0.000
 H         -0.138  0.101 -0.020   -0.360  0.235 -0.022    0.274 -0.214  0.010
 C         -0.011  0.047 -0.009    0.050  0.086 -0.022    0.067 -0.080  0.013
 Cl         0.001 -0.003  0.001   -0.000 -0.004  0.001   -0.002  0.006 -0.001
 C         -0.006 -0.003  0.001   -0.017  0.005 -0.001    0.020 -0.036  0.006
 H         -0.009  0.009 -0.002   -0.060 -0.348  0.082    0.027 -0.055  0.013
 C         -0.028 -0.038  0.010   -0.092 -0.042  0.016   -0.010  0.110 -0.023
 Cl         0.002  0.003 -0.001    0.004  0.005 -0.001   -0.002 -0.005  0.001
 C          0.020  0.005 -0.002    0.033 -0.006  0.004   -0.001 -0.008  0.002
 H         -0.119 -0.058  0.016   -0.083 -0.064  0.013    0.315  0.126 -0.057
 TransDip   0.009  0.013  0.005   -0.082  0.002  0.017    0.034 -0.076 -0.032

 Mode:                46                     47                     48
 Frequency:      1324.04                1395.92                1445.92
 Force Cnst:      3.0367                 3.5531                 3.7773
 Red. Mass:       2.9400                 3.0948                 3.0665
 IR Active:          YES                    YES                    YES
 IR Intens:        1.850                 32.578                 24.055
 Raman Active:       YES                    YES                    YES
               X      Y      Z        X      Y      Z        X      Y      Z
 C          0.038  0.013  0.010   -0.047 -0.138 -0.083   -0.025 -0.099 -0.028
 C          0.022 -0.013 -0.009   -0.166  0.059  0.031   -0.077  0.026  0.011
 H          0.010 -0.027 -0.004    0.302  0.248  0.125    0.153  0.111  0.078
 C         -0.048 -0.005 -0.003    0.212 -0.026 -0.010    0.081  0.019  0.010
 Cl         0.002  0.001  0.001   -0.006 -0.002 -0.001   -0.003 -0.001 -0.001
 C          0.011  0.024  0.014   -0.046 -0.021 -0.012   -0.038 -0.067 -0.036
 Cl        -0.000 -0.001 -0.001    0.002  0.003  0.002    0.001  0.002  0.001
 C          0.010 -0.006 -0.003   -0.098  0.042  0.023   -0.006  0.059  0.030
 H         -0.114 -0.054 -0.032    0.094  0.130  0.073   -0.064  0.046  0.027
 C         -0.008 -0.008 -0.007    0.148  0.003  0.003    0.082 -0.016 -0.010
 H         -0.007 -0.018  0.005   -0.463  0.407  0.214   -0.277  0.214  0.127
 C         -0.014  0.145 -0.029   -0.006 -0.082  0.037    0.005  0.223 -0.033
 C          0.151 -0.123  0.016    0.082  0.015 -0.011   -0.113 -0.063  0.020
 H         -0.363  0.233 -0.025   -0.162  0.200 -0.015    0.130 -0.256  0.049
 C         -0.086 -0.063  0.019   -0.104  0.017  0.002    0.161 -0.038 -0.003
 Cl        -0.003  0.000  0.000    0.002 -0.003  0.000   -0.005  0.003 -0.000
 C          0.024  0.206 -0.044   -0.010  0.009 -0.001   -0.010  0.106 -0.022
 H         -0.052 -0.552  0.119    0.017  0.299 -0.061   -0.083 -0.569  0.122
 C          0.081 -0.056  0.006    0.115 -0.038 -0.001   -0.128 -0.051  0.020
 Cl         0.002 -0.002  0.000   -0.003 -0.001  0.000    0.005  0.004 -0.001
 C         -0.184 -0.092  0.033   -0.059  0.049 -0.008    0.114 -0.059  0.003
 H          0.504  0.191 -0.084    0.093  0.123 -0.027   -0.342 -0.266  0.085
 TransDip   0.005 -0.042 -0.011   -0.006  0.178  0.041   -0.043 -0.129  0.078

 Mode:                49                     50                     51
 Frequency:      1458.10                1504.76                1579.12
 Force Cnst:      3.8464                 4.0203                 8.8582
 Red. Mass:       3.0707                 3.0135                 6.0293
 IR Active:          YES                    YES                    YES
 IR Intens:       58.947                 69.813                102.926
 Raman Active:       YES                    YES                    YES
               X      Y      Z        X      Y      Z        X      Y      Z
 C         -0.019 -0.014 -0.005   -0.167  0.004 -0.000   -0.014 -0.223 -0.120
 C         -0.082 -0.026 -0.014    0.087  0.077  0.044    0.109  0.124  0.068
 H          0.257  0.102  0.046   -0.465 -0.105 -0.074   -0.239  0.014 -0.012
 C          0.025  0.057  0.031    0.078 -0.136 -0.072    0.024 -0.148 -0.079
 Cl        -0.001 -0.003 -0.001   -0.001  0.005  0.003   -0.001  0.001  0.001
 C          0.043 -0.039 -0.020   -0.144  0.072  0.037    0.047  0.238  0.128
 Cl        -0.002  0.001  0.001    0.005 -0.002 -0.001   -0.000 -0.003 -0.002
 C         -0.059 -0.028 -0.016    0.203  0.070  0.040   -0.096 -0.154 -0.084
 H          0.270  0.096  0.053   -0.569 -0.220 -0.124    0.270 -0.033 -0.012
 C         -0.006  0.040  0.019   -0.019 -0.070 -0.039   -0.094  0.170  0.091
 H          0.140 -0.056 -0.011   -0.371  0.130  0.083    0.350 -0.093 -0.072
 C          0.171  0.007 -0.010    0.098 -0.014 -0.005   -0.017 -0.137  0.040
 C         -0.036  0.093 -0.018    0.016  0.020 -0.007   -0.079  0.117 -0.021
 H          0.506 -0.271  0.028    0.112 -0.035  0.013    0.225 -0.088  0.023
 C         -0.156 -0.135  0.040   -0.074 -0.031  0.012   -0.029 -0.138  0.031
 Cl         0.003  0.005 -0.001    0.001  0.001 -0.000    0.000  0.001 -0.000
 C          0.144  0.002 -0.010    0.050 -0.009 -0.001    0.022  0.253 -0.054
 H          0.160 -0.089  0.007    0.060  0.001 -0.004   -0.043 -0.380  0.082
 C         -0.155  0.154 -0.023   -0.065  0.050 -0.006    0.012 -0.146  0.030
 Cl         0.003 -0.005  0.001    0.001 -0.001  0.000   -0.000  0.001 -0.000
 C         -0.031 -0.098  0.024    0.010 -0.024  0.006    0.092  0.098 -0.030
 H          0.497  0.103 -0.062    0.132  0.018 -0.029   -0.245 -0.035  0.050
 TransDip   0.245  0.001  0.024   -0.266 -0.020 -0.017   -0.068 -0.318  0.005

 Mode:                52                     53                     54
 Frequency:      1599.21                1622.67                1626.33
 Force Cnst:     11.0350                10.1948                 9.2980
 Red. Mass:       7.3234                 6.5716                 5.9665
 IR Active:          YES                    YES                    YES
 IR Intens:       50.668                 94.721                  3.749
 Raman Active:       YES                    YES                    YES
               X      Y      Z        X      Y      Z        X      Y      Z
 C          0.005  0.252  0.111    0.068 -0.005 -0.002   -0.253  0.006  0.002
 C         -0.046 -0.113 -0.058   -0.011 -0.004 -0.005    0.313  0.068  0.042
 H          0.124 -0.053 -0.044    0.041  0.007  0.018   -0.393 -0.179 -0.108
 C         -0.052  0.119  0.065   -0.004  0.007  0.003   -0.222  0.056  0.027
 Cl         0.002 -0.000 -0.000   -0.000 -0.000 -0.000    0.001 -0.002 -0.001
 C         -0.029 -0.184 -0.100    0.007 -0.003 -0.002    0.122 -0.012 -0.005
 Cl         0.000  0.002  0.001   -0.001  0.000  0.000    0.002  0.000  0.000
 C          0.077  0.118  0.066   -0.005 -0.002 -0.001   -0.294 -0.025 -0.016
 H         -0.219  0.019  0.005    0.005  0.001  0.001    0.232  0.188  0.105
 C          0.067 -0.154 -0.080   -0.009  0.003  0.005    0.323 -0.115 -0.061
 H         -0.255  0.044  0.012    0.040 -0.019 -0.027   -0.347  0.313  0.178
 C         -0.022 -0.309  0.047   -0.261  0.024  0.012    0.041  0.010 -0.003
 C         -0.060  0.181 -0.033    0.321 -0.137  0.009    0.023 -0.015 -0.001
 H          0.248 -0.023 -0.020   -0.336  0.327 -0.054   -0.011  0.013  0.011
 C         -0.081 -0.175  0.044   -0.285 -0.031  0.026   -0.025  0.001  0.001
 Cl         0.002 -0.000 -0.000    0.002  0.001 -0.000    0.000  0.000 -0.000
 C          0.032  0.317 -0.070    0.136 -0.009 -0.007    0.013 -0.012  0.002
 H         -0.042 -0.403  0.085    0.150 -0.026 -0.005    0.018  0.010 -0.003
 C          0.048 -0.189  0.039   -0.272  0.085  0.001   -0.029  0.017 -0.002
 Cl        -0.002  0.000 -0.000    0.002 -0.002  0.000    0.000 -0.000  0.000
 C          0.087  0.161 -0.038    0.348  0.070 -0.041    0.020 -0.003  0.002
 H         -0.234  0.037 -0.002   -0.415 -0.251  0.095    0.007 -0.013 -0.009
 TransDip   0.010 -0.209  0.090   -0.311  0.021  0.012   -0.031 -0.043 -0.032

 Mode:                55                     56                     57
 Frequency:      3188.79                3199.25                3206.08
 Force Cnst:      6.5209                 6.5815                 6.6280
 Red. Mass:       1.0884                 1.0914                 1.0944
 IR Active:          YES                    YES                    YES
 IR Intens:        2.681                  0.338                  0.860
 Raman Active:       YES                    YES                    YES
               X      Y      Z        X      Y      Z        X      Y      Z
 C         -0.002  0.002  0.001    0.002  0.002  0.001   -0.001  0.001  0.001
 C          0.000  0.001  0.001    0.032 -0.068 -0.038   -0.003  0.007  0.004
 H          0.003 -0.007 -0.004   -0.364  0.779  0.439    0.034 -0.074 -0.042
 C          0.000 -0.000 -0.000   -0.003 -0.001 -0.000    0.000  0.000  0.000
 Cl         0.000  0.000  0.000    0.000  0.000  0.000   -0.000 -0.000 -0.000
 C         -0.001 -0.000 -0.000    0.000  0.001  0.000    0.003  0.002  0.001
 Cl         0.000 -0.000 -0.000   -0.000  0.000 -0.000   -0.000  0.000 -0.000
 C         -0.013  0.032  0.017    0.003 -0.006 -0.003    0.031 -0.061 -0.033
 H          0.179 -0.366 -0.199   -0.037  0.074  0.040   -0.343  0.686  0.372
 C         -0.043 -0.054 -0.031   -0.003 -0.003 -0.002   -0.024 -0.025 -0.014
 H          0.515  0.620  0.359    0.032  0.037  0.022    0.239  0.283  0.164
 C         -0.000 -0.000 -0.000    0.000 -0.001 -0.000   -0.001 -0.001  0.000
 C          0.000  0.000 -0.000    0.011  0.015 -0.004   -0.004 -0.006  0.002
 H         -0.002 -0.002  0.001   -0.126 -0.175  0.052    0.044  0.061 -0.018
 C         -0.000 -0.000  0.000   -0.001  0.000  0.000    0.000 -0.000  0.000
 Cl         0.000  0.000 -0.000    0.000 -0.000  0.000   -0.000  0.000 -0.000
 C         -0.000 -0.000 -0.000    0.000 -0.000  0.000   -0.000 -0.000  0.000
 H          0.001 -0.000 -0.000   -0.003  0.000 -0.000    0.005 -0.000 -0.000
 C          0.000  0.000 -0.000    0.000 -0.000  0.000    0.001  0.000 -0.000
 Cl        -0.000 -0.000  0.000   -0.000 -0.000  0.000   -0.000 -0.000  0.000
 C         -0.003  0.007 -0.001   -0.001  0.001 -0.000   -0.010  0.023 -0.005
 H          0.037 -0.083  0.018    0.008 -0.017  0.003    0.117 -0.263  0.055
 TransDip  -0.049 -0.015 -0.013    0.017 -0.005 -0.005   -0.002 -0.026 -0.015

 Mode:                58                     59                     60
 Frequency:      3208.26                3209.18                3223.88
 Force Cnst:      6.6161                 6.6279                 6.6937
 Red. Mass:       1.0910                 1.0923                 1.0931
 IR Active:          YES                    YES                    YES
 IR Intens:        0.013                  0.173                  2.317
 Raman Active:       YES                    YES                    YES
               X      Y      Z        X      Y      Z        X      Y      Z
 C          0.000  0.000  0.000   -0.001  0.000  0.000    0.000 -0.000 -0.000
 C          0.006 -0.013 -0.008   -0.004  0.009  0.005    0.000 -0.000 -0.000
 H         -0.071  0.154  0.087    0.048 -0.103 -0.058   -0.000  0.000  0.000
 C         -0.001 -0.000 -0.000    0.000  0.000  0.000    0.000 -0.000 -0.000
 Cl         0.000  0.000  0.000   -0.000 -0.000 -0.000    0.000 -0.000  0.000
 C          0.000  0.000  0.000    0.001  0.000  0.000   -0.000 -0.000  0.000
 Cl        -0.000  0.000  0.000   -0.000  0.000 -0.000    0.000 -0.000  0.000
 C          0.003 -0.005 -0.003    0.008 -0.015 -0.008   -0.000  0.000  0.000
 H         -0.028  0.056  0.030   -0.087  0.174  0.094    0.000 -0.001 -0.000
 C         -0.005 -0.005 -0.003   -0.011 -0.012 -0.007    0.000  0.000  0.000
 H          0.054  0.065  0.037    0.114  0.135  0.078   -0.001 -0.001 -0.000
 C         -0.000  0.003 -0.001    0.003  0.000 -0.000    0.000 -0.000 -0.000
 C         -0.042 -0.057  0.017    0.024  0.034 -0.010    0.001  0.001 -0.000
 H          0.476  0.661 -0.195   -0.276 -0.384  0.113   -0.007 -0.009  0.003
 C          0.003 -0.001  0.000   -0.002  0.001  0.000    0.002  0.003 -0.001
 Cl        -0.000  0.000 -0.000    0.000 -0.000  0.000    0.000 -0.000  0.000
 C         -0.000  0.001 -0.000    0.001  0.000 -0.000   -0.087  0.010  0.004
 H          0.005 -0.001  0.000   -0.013  0.001  0.001    0.989 -0.111 -0.043
 C         -0.002 -0.000  0.000   -0.003 -0.000  0.000    0.001 -0.004  0.001
 Cl         0.000  0.000 -0.000    0.000  0.000 -0.000    0.000  0.000 -0.000
 C          0.018 -0.038  0.008    0.029 -0.064  0.013    0.001 -0.001  0.000
 H         -0.198  0.441 -0.093   -0.325  0.726 -0.153   -0.004  0.008 -0.002
 TransDip  -0.002  0.003 -0.001    0.009 -0.009 -0.005    0.049 -0.004 -0.002

 STANDARD THERMODYNAMIC QUANTITIES AT   298.15 K  AND     1.00 ATM

   This Molecule has  0 Imaginary Frequencies
   Zero point vibrational energy:       89.168 kcal/mol

   Atom    1 Element C  Has Mass   12.00000
   Atom    2 Element C  Has Mass   12.00000
   Atom    3 Element H  Has Mass    1.00783
   Atom    4 Element C  Has Mass   12.00000
   Atom    5 Element Cl Has Mass   34.96885
   Atom    6 Element C  Has Mass   12.00000
   Atom    7 Element Cl Has Mass   34.96885
   Atom    8 Element C  Has Mass   12.00000
   Atom    9 Element H  Has Mass    1.00783
   Atom   10 Element C  Has Mass   12.00000
   Atom   11 Element H  Has Mass    1.00783
   Atom   12 Element C  Has Mass   12.00000
   Atom   13 Element C  Has Mass   12.00000
   Atom   14 Element H  Has Mass    1.00783
   Atom   15 Element C  Has Mass   12.00000
   Atom   16 Element Cl Has Mass   34.96885
   Atom   17 Element C  Has Mass   12.00000
   Atom   18 Element H  Has Mass    1.00783
   Atom   19 Element C  Has Mass   12.00000
   Atom   20 Element Cl Has Mass   34.96885
   Atom   21 Element C  Has Mass   12.00000
   Atom   22 Element H  Has Mass    1.00783
   Molecular Mass:   289.922380 amu
   Principal axes and moments of inertia in amu*Bohr^2:
                             1           2           3
    Eigenvalues --     3109.82823 12100.65645 14557.29196
          X               0.99999    -0.00360    -0.00156
          Y               0.00361     0.99995     0.00898
          Z               0.00153    -0.00898     0.99996
   Rotational Symmetry Number is   1
   The Molecule is an Asymmetric Top
   Translational Enthalpy:        0.889 kcal/mol
   Rotational Enthalpy:           0.889 kcal/mol
   Vibrational Enthalpy:         96.141 kcal/mol
   gas constant (RT):             0.592 kcal/mol
   Translational Entropy:        42.891  cal/mol.K
   Rotational Entropy:           34.659  cal/mol.K
   Vibrational Entropy:          44.730  cal/mol.K

   Total Enthalpy:               98.511 kcal/mol
   Total Entropy:               122.280  cal/mol.K

 ======================================================================

 STANDARD THERMODYNAMIC QUANTITIES FOR ANHARMONIC VIBRATION -- TOSH

   Zero point vibrational energy: ************ kcal/mol

   Vibrational Enthalpy:       Infinity kcal/mol
   Vibrational Entropy:             NaN  cal/mol.K

   Total Enthalpy:             Infinity kcal/mol
   Total Entropy:                   NaN  cal/mol.K

 ======================================================================

 STANDARD THERMODYNAMIC QUANTITIES FOR ANHARMONIC VIBRATION -- VPT2

   Zero point vibrational energy: ************ kcal/mol

   Vibrational Enthalpy:       Infinity kcal/mol
   Vibrational Entropy:             NaN  cal/mol.K

   Total Enthalpy:             Infinity kcal/mol
   Total Entropy:                   NaN  cal/mol.K

 ======================================================================

Archival summary:
1\1\december\FREQ\ProcedureUnspecified\BasisUnspecified\l4126\taweetha\FriJan1700:06:462020FriJan1700:06:462020\0\\#,FREQ,ProcedureUnspecified,BasisUnspecified,\\0,1\Cl\C,1,1.74783\C,2,1.39224,1,118.51\H,3,1.08247,2,118.477,1,-1.11344,0\C,2,1.3977,1,121.456,3,-179.525,0\C,5,1.39374,2,119.27,1,179.5,0\H,6,1.08243,5,119.005,2,179.409,0\C,6,1.38819,5,120.503,2,0.0326995,0\H,8,1.08337,6,119.113,5,178.444,0\C,3,1.39835,2,121.071,1,-179.587,0\C,10,1.48529,3,120.559,2,-179.761,0\C,11,1.40113,10,120.337,3,-139.816,0\H,12,1.08175,11,120.536,10,1.92756,0\C,12,1.38909,11,119.701,10,-179.737,0\C,14,1.39084,12,121.905,11,-0.143739,0\H,15,1.08071,14,121.198,12,-179.911,0\C,15,1.39084,14,117.653,12,0.0133272,0\C,17,1.38929,15,121.947,14,0.185006,0\H,18,1.08187,17,119.685,15,178.204,0\Cl,5,1.74579,2,121.71,1,-0.562102,0\Cl,17,1.75662,15,118.767,14,179.654,0\Cl,14,1.75685,12,119.191,11,-179.561,0\\\@

 Total job time:  11776.53s(wall), 11775.92s(cpu) 
 Fri Jan 17 00:06:46 2020

        *************************************************************
        *                                                           *
        *  Thank you very much for using Q-Chem.  Have a nice day.  *
        *                                                           *
        *************************************************************
