# Supplementary material for: Quantum Chemical Investigation of Polychlorinated Dibenzodioxins, Dibenzofurans and Biphenyls: Relative Stability and Planarity Analysis
Source: Molecules. 2020 Dec 3;25(23):5697. doi: 10.3390/molecules25235697 (PMC7730433; doi:10.3390/molecules25235697)
Supplement: Supplementary file 1 [file molecules-25-05697-s001.zip › PCB/B3LYP/HClClHHHHClHH.out]

                  Welcome to Q-Chem
     A Quantum Leap Into The Future Of Chemistry


 Q-Chem 5.2 (devel), Q-Chem, Inc., Pleasanton, CA (2019)

 Yihan Shao,  Zhengting Gan,  E. Epifanovsky,  A. T. B. Gilbert,  M. Wormit,  
 J. Kussmann,  A. W. Lange,  A. Behn,  Jia Deng,  Xintian Feng,  D. Ghosh,  
 M. Goldey,  P. R. Horn,  L. D. Jacobson,  I. Kaliman,  T. Kus,  A. Landau,  
 Jie Liu,  E. I. Proynov,  R. M. Richard,  R. P. Steele,  E. J. Sundstrom,  
 H. L. Woodcock III,  P. M. Zimmerman,  D. Zuev,  B. Albrecht,  E. Alguire,  
 S. A. Baeppler,  D. Barton,  Z. Benda,  Y. A. Bernard,  E. J. Berquist,  
 K. B. Bravaya,  H. Burton,  D. Casanova,  Chun-Min Chang,  Yunqing Chen,  
 A. Chien,  K. D. Closser,  M. P. Coons,  S. Coriani,  S. Dasgupta,  
 A. L. Dempwolff,  M. Diedenhofen,  Hainam Do,  R. G. Edgar,  Po-Tung Fang,  
 S. Faraji,  S. Fatehi,  Qingguo Feng,  K. D. Fenk,  J. Fosso-Tande,  
 J. Gayvert,  Qinghui Ge,  A. Ghysels,  G. Gidofalvi,  J. Gomes,  
 J. Gonthier,  A. Gunina,  D. Hait,  M. W. D. Hanson-Heine,  
 P. H. P. Harbach,  A. W. Hauser,  M. F. Herbst,  J. E. Herr,  
 E. G. Hohenstein,  Z. C. Holden,  Kerwin Hui,  B. C. Huynh,  T.-C. Jagau,  
 Hyunjun Ji,  B. Kaduk,  K. Khistyaev,  Jaehoon Kim,  P. Klunzinger,  K. Koh,  
 D. Kosenkov,  L. Koulias,  T. Kowalczyk,  C. M. Krauter,  A. Kunitsa,  
 Ka Un Lao,  A. Laurent,  K. V. Lawler,  Joonho Lee,  D. Lefrancois,  
 S. Lehtola,  D. S. Levine,  Yi-Pei Li,  You-Sheng Lin,  Fenglai Liu,  
 E. Livshits,  A. Luenser,  P. Manohar,  E. Mansoor,  S. F. Manzer,  
 Shan-Ping Mao,  Yuezhi Mao,  N. Mardirossian,  A. V. Marenich,  
 T. Markovich,  L. A. Martinez-Martinez,  S. A. Maurer,  N. J. Mayhall,  
 S. C. McKenzie,  J.-M. Mewes,  P. Morgante,  A. F. Morrison,  
 J. W. Mullinax,  K. Nanda,  T. S. Nguyen-Beck,  R. Olivares-Amaya,  
 J. A. Parkhill,  Zheng Pei,  T. M. Perrine,  F. Plasser,  P. Pokhilko,  
 S. Prager,  A. Prociuk,  E. Ramos,  D. R. Rehn,  F. Rob,  M. Scheurer,  
 M. Schneider,  N. Sergueev,  S. M. Sharada,  S. Sharma,  D. W. Small,  
 T. Stauch,  T. Stein,  Yu-Chuan Su,  A. J. W. Thom,  A. Tkatchenko,  
 T. Tsuchimochi,  N. M. Tubman,  L. Vogt,  M. L. Vidal,  O. Vydrov,  
 M. A. Watson,  J. Wenzel,  M. de Wergifosse,  T. A. Wesolowski,  A. White,  
 J. Witte,  A. Yamada,  Jun Yang,  K. Yao,  S. Yeganeh,  S. R. Yost,  
 Zhi-Qiang You,  A. Zech,  Igor Ying Zhang,  Xing Zhang,  Yan Zhao,  
 Ying Zhu,  B. R. Brooks,  G. K. L. Chan,  C. J. Cramer,  M. S. Gordon,  
 W. J. Hehre,  A. Klamt,  M. W. Schmidt,  C. D. Sherrill,  D. G. Truhlar,  
 A. Aspuru-Guzik,  R. Baer,  A. T. Bell,  N. A. Besley,  Jeng-Da Chai,  
 A. E. DePrince, III,  R. A. DiStasio Jr.,  A. Dreuw,  B. D. Dunietz,  
 T. R. Furlani,  Chao-Ping Hsu,  Yousung Jung,  Jing Kong,  D. S. Lambrecht,  
 WanZhen Liang,  C. Ochsenfeld,  V. A. Rassolov,  L. V. Slipchenko,  
 J. E. Subotnik,  T. Van Voorhis,  J. M. Herbert,  A. I. Krylov,  
 P. M. W. Gill,  M. Head-Gordon

 Contributors to earlier versions of Q-Chem not listed above: 
 R. D. Adamson,  B. Austin,  J. Baker,  G. J. O. Beran,  K. Brandhorst,  
 S. T. Brown,  E. F. C. Byrd,  A. K. Chakraborty,  C.-L. Cheng,  
 Siu Hung Chien,  D. M. Chipman,  D. L. Crittenden,  H. Dachsel,  
 R. J. Doerksen,  A. D. Dutoi,  L. Fusti-Molnar,  W. A. Goddard III,  
 A. Golubeva-Zadorozhnaya,  S. R. Gwaltney,  G. Hawkins,  A. Heyden,  
 S. Hirata,  G. Kedziora,  F. J. Keil,  C. Kelley,  Jihan Kim,  R. A. King,  
 R. Z. Khaliullin,  P. P. Korambath,  W. Kurlancheek,  A. M. Lee,  M. S. Lee,  
 S. V. Levchenko,  Ching Yeh Lin,  D. Liotard,  R. C. Lochan,  I. Lotan,  
 P. E. Maslen,  N. Nair,  D. P. O'Neill,  D. Neuhauser,  E. Neuscamman,  
 C. M. Oana,  R. Olson,  B. Peters,  R. Peverati,  P. A. Pieniazek,  
 Y. M. Rhee,  J. Ritchie,  M. A. Rohrdanz,  E. Rosta,  N. J. Russ,  
 H. F. Schaefer III,  N. E. Schultz,  N. Shenvi,  A. C. Simmonett,  A. Sodt,  
 D. Stuck,  K. S. Thanthiriwatte,  V. Vanovschi,  Tao Wang,  A. Warshel,  
 C. F. Williams,  Q. Wu,  X. Xu,  W. Zhang

 Please cite Q-Chem as follows:
 Y. Shao et al., Mol. Phys. 113, 184-215 (2015)
 DOI: 10.1080/00268976.2014.952696

 Q-Chem 5.2.1 for Intel X86 EM64T Linux

 Parts of Q-Chem use Armadillo 8.300.2 (Tropical Shenanigans).
 http://arma.sourceforge.net/

 Q-Chem begins on Thu Jan 16 19:51:27 2020  

Host: 
0

     Scratch files written to /scratch/taweetham/qchem17998//
NAlpha2: 130
NElect   130
Mult     1

 Q-Chem warning in module libgen/rem_setup.C, line 2168:

 Setting Thresh to 1e-14


Checking the input file for inconsistencies... 	...done.

--------------------------------------------------------------
User input:
--------------------------------------------------------------
$MOLECULE
0 1
C 
C  1 1.394960
H  2 CH 1 119.528007
C  2 1.386606 1 120.846377 3 178.766605 0
Cl  4 CCl 2 119.698148 1 -179.612229 0
C  4 1.387279 2 120.235871 1 -0.083363 0
Cl  6 CCl 4 120.254637 2 -179.958574 0
C  6 1.387279 4 119.490737 2 0.041992 0
H  8 CH 6 120.064298 4 179.568218 0
C  8 1.386606 6 120.235863 4 0.041336 0
H  10 CH 8 119.614146 6 178.681836 0
C  1 1.488550 2 120.827489 3 1.275929 0
C  12 1.394960 1 120.827496 2 44.635695 0
H  13 CH 12 119.528011 1 1.275194 0
C  13 1.386606 12 120.846392 1 -179.957497 0
H  15 CH 13 119.698155 12 -179.612829 0
C  15 1.387278 13 120.235860 12 -0.083872 0
Cl  17 CCl 15 120.254633 13 -179.958492 0
C  17 1.387279 15 119.490737 13 0.041666 0
H  19 CH 17 120.064293 15 179.568399 0
C  19 1.386606 17 120.235874 15 0.041790 0
H  21 CH 19 119.614152 17 178.681599 0

CH=1.08273
CCl=1.75400
$END

$REM
   JOB_TYPE	OPTIMIZATION
   BASIS	6-311++G**
   METHOD	B3LYP
   SYM_IGNORE	TRUE
   SCF_GUESS_ALWAYS     TRUE
   SYM_IGNORE   TRUE
   S2THRESH     15
   THRESH       15
$END

--------------------------------------------------------------
 ----------------------------------------------------------------
             Standard Nuclear Orientation (Angstroms)
    I     Atom           X                Y                Z
 ----------------------------------------------------------------
    1      C       0.0000000000     0.0000000000     0.0000000000
    2      C       0.0000000000     0.0000000000     1.3949600000
    3      H       0.9420994930     0.0000000000     1.9285823367
    4      C      -1.1901880373     0.0256249026     2.1059255403
    5      Cl     -1.1548436435     0.0351778398     3.8595433764
    6      C      -2.4041742747     0.0535064326     1.4351028665
    7      Cl     -3.9099833729     0.0870232313     2.3339530118
    8      C      -2.4180259722     0.0546630380     0.0478935036
    9      H      -3.3603520375     0.0692493833    -0.4851290834
   10      C      -1.2274122092     0.0272853135    -0.6622934626
   11      H      -1.2503451014     0.0068111236    -1.7445869269
   12      C       1.2779219872    -0.0284629571    -0.7628147595
   13      C       2.3095886281    -0.8932703637    -0.3971844912
   14      H       2.1704206894    -1.5663256744     0.4394355459
   15      C       3.5004827568    -0.9194878930    -1.1069450245
   16      H       4.2865586447    -1.6026019117    -0.8107285686
   17      C       3.6821124948    -0.0819958503    -2.1978886372
   18      Cl      5.1879324501    -0.1155248115    -3.0967201401
   19      C       2.6636000698     0.7822218600    -2.5724593424
   20      H       2.7980411655     1.4448431951    -3.4181323354
   21      C       1.4736782845     0.8090230106    -1.8610916159
   22      H       0.6936781770     1.5025559907    -2.1490431582
 ----------------------------------------------------------------
 Nuclear Repulsion Energy =        1146.23261011 hartrees
 There are       65 alpha and       65 beta electrons
 Requested basis set is 6-311++G(d,p)
 There are 146 shells and 403 basis functions

 Total QAlloc Memory Limit   2000 MB
 Mega-Array Size       188 MB
 MEM_STATIC part       192 MB
 A cutoff of  1.0D-15 yielded   8557 shell pairs
 There are     68882 function pairs (     73880 Cartesian)
 Smallest overlap matrix eigenvalue = 3.34E-07
 Linear dependence detected in AO basis
 Number of orthogonalized atomic orbitals = 401
 Maximum deviation from orthogonality = 6.349E-10

 Scale SEOQF with 1.000000e-02/1.000000e-01/1.000000e-01

 Standard Electronic Orientation quadrupole field applied
 Nucleus-field energy     =    -0.0000000677 hartrees
 Guess from superposition of atomic densities
 Warning:  Energy on first SCF cycle will be non-variational
 SAD guess density has 130.000000 electrons

 -----------------------------------------------------------------------
  General SCF calculation program by
  Eric Jon Sundstrom, Paul Horn, Yuezhi Mao, Dmitri Zuev, Alec White,
  David Stuck, Shaama M.S., Shane Yost, Joonho Lee, David Small,
  Daniel Levine, Susi Lehtola, Hugh Burton, Evgeny Epifanovsky,
  Bang C. Huynh
 -----------------------------------------------------------------------
 Exchange:     0.2000 Hartree-Fock + 0.0800 Slater + 0.7200 B88
 Correlation:  0.1900 VWN1RPA + 0.8100 LYP
 Using SG-1 standard quadrature grid
 A restricted SCF calculation will be
 performed using DIIS
 SCF converges when DIIS error is below 1.0e-08
 ---------------------------------------
  Cycle       Energy         DIIS error
 ---------------------------------------
    1   -1845.8856009223      3.16e-02  
    2   -1842.1102305967      2.83e-03  
    3   -1842.0061395252      3.50e-03  
    4   -1842.2683713063      8.28e-04  
    5   -1842.2817517806      3.74e-04  
    6   -1842.2845237221      9.81e-05  
    7   -1842.2846976302      2.47e-05  
    8   -1842.2847065819      1.27e-05  
    9   -1842.2847100391      2.17e-06  
   10   -1842.2847101225      1.11e-06  
   11   -1842.2847101487      1.56e-07  
   12   -1842.2847101491      1.11e-07  
   13   -1842.2847101492      2.70e-08  
   14   -1842.2847101493      8.86e-09  Convergence criterion met
 ---------------------------------------
 SCF time:   CPU 445.20s  wall 445.00s 
 SCF   energy in the final basis set =    -1842.2847101493
 Total energy in the final basis set =    -1842.2847101493

 --------------------------------------------------------------

                    Orbital Energies (a.u.)
 --------------------------------------------------------------

 Alpha MOs
 -- Occupied --
********-101.5669-101.5647 -10.2610 -10.2595 -10.2520 -10.2147 -10.2097
-10.2083 -10.2074 -10.2028 -10.2019 -10.2017 -10.2008 -10.2006  -9.4815
 -9.4814  -9.4792  -7.2462  -7.2462  -7.2438  -7.2364  -7.2364  -7.2359
 -7.2356  -7.2341  -7.2337  -0.9326  -0.9114  -0.8743  -0.8681  -0.8482
 -0.7866  -0.7798  -0.7647  -0.7317  -0.6537  -0.6426  -0.6297  -0.6015
 -0.5539  -0.5181  -0.5135  -0.4918  -0.4880  -0.4717  -0.4570  -0.4528
 -0.4504  -0.4337  -0.4156  -0.4138  -0.3955  -0.3797  -0.3780  -0.3613
 -0.3575  -0.3427  -0.3413  -0.3275  -0.3165  -0.2852  -0.2845  -0.2734
 -0.2490
 -- Virtual --
 -0.0609  -0.0450  -0.0405  -0.0214  -0.0162  -0.0125  -0.0011   0.0031
  0.0060   0.0156   0.0230   0.0305   0.0309   0.0362   0.0406   0.0483
  0.0584   0.0619   0.0645   0.0692   0.0770   0.0797   0.0837   0.0886
  0.0934   0.0978   0.1037   0.1049   0.1059   0.1097   0.1127   0.1141
  0.1164   0.1212   0.1240   0.1259   0.1301   0.1338   0.1349   0.1370
  0.1376   0.1415   0.1451   0.1482   0.1503   0.1566   0.1618   0.1691
  0.1750   0.1780   0.1873   0.1896   0.1954   0.1982   0.2011   0.2085
  0.2109   0.2156   0.2175   0.2273   0.2296   0.2333   0.2370   0.2424
  0.2446   0.2476   0.2559   0.2607   0.2615   0.2659   0.2704   0.2737
  0.2800   0.2856   0.2920   0.2931   0.2966   0.3003   0.3043   0.3048
  0.3170   0.3215   0.3261   0.3294   0.3377   0.3472   0.3494   0.3664
  0.3707   0.3907   0.4304   0.4388   0.4460   0.4507   0.4569   0.4589
  0.4683   0.4786   0.4844   0.4978   0.5013   0.5124   0.5179   0.5327
  0.5403   0.5428   0.5565   0.5620   0.5666   0.5699   0.5821   0.5883
  0.5966   0.6022   0.6027   0.6096   0.6226   0.6306   0.6431   0.6458
  0.6564   0.6704   0.6730   0.6786   0.6877   0.6898   0.6917   0.7104
  0.7212   0.7260   0.7314   0.7588   0.7613   0.7663   0.7783   0.8137
  0.8166   0.8264   0.8390   0.8443   0.8506   0.8521   0.8547   0.8565
  0.8585   0.8623   0.8653   0.8680   0.8796   0.8846   0.8869   0.8916
  0.8991   0.9120   0.9194   0.9276   0.9286   0.9340   0.9429   0.9476
  0.9618   0.9671   0.9697   0.9801   0.9912   1.0141   1.0182   1.0270
  1.0504   1.0662   1.0763   1.0921   1.1018   1.1239   1.1426   1.1460
  1.1794   1.1951   1.2389   1.2552   1.2652   1.2792   1.2839   1.3013
  1.3222   1.3364   1.3451   1.3766   1.4489   1.4911   1.5000   1.5041
  1.5147   1.5221   1.5238   1.5470   1.5555   1.5799   1.5859   1.6101
  1.6216   1.6316   1.6565   1.6796   1.6853   1.7052   1.7175   1.7355
  1.7468   1.7540   1.7583   1.7921   1.8184   1.8575   1.8824   1.8902
  1.9111   1.9178   1.9199   1.9251   1.9285   1.9457   1.9568   1.9701
  1.9778   1.9876   2.0007   2.0449   2.0622   2.0661   2.0726   2.0832
  2.1322   2.1540   2.2088   2.2298   2.2467   2.2541   2.2727   2.2843
  2.2946   2.2987   2.3284   2.3384   2.4001   2.4155   2.4297   2.4406
  2.4527   2.4596   2.4923   2.5171   2.5386   2.5630   2.5876   2.6227
  2.6308   2.6490   2.6557   2.6675   2.6957   2.7057   2.7160   2.7265
  2.7322   2.7418   2.7630   2.7724   2.7804   2.7891   2.7954   2.8082
  2.8254   2.8484   2.8524   2.8628   2.9052   2.9156   2.9435   2.9796
  3.0221   3.0696   3.0915   3.0982   3.1606   3.1728   3.1860   3.2104
  3.2397   3.3342   3.3657   3.4016   3.4472   3.4848   3.5276   3.5882
  3.6369   3.6912   3.7655   3.8354   3.8753   3.9797   4.0762   4.1205
  4.1380   4.1497   4.4251   4.8151   4.8440   9.7563   9.7761   9.8068
 23.4477  23.6092  23.8969  23.9122  23.9227  23.9589  24.0087  24.0501
 24.0774  24.0981  24.1517  24.1809  25.7922  25.8262  25.8700  26.1183
 26.1373  26.1619  26.5175  26.6176  26.7849 215.7465 215.7678 215.8040
 --------------------------------------------------------------

          Ground-State Mulliken Net Atomic Charges

     Atom                 Charge (a.u.)
  ----------------------------------------
      1 C                     0.720160
      2 C                    -1.443650
      3 H                     0.206669
      4 C                     0.192460
      5 Cl                    0.564239
      6 C                     0.368781
      7 Cl                    0.498697
      8 C                    -0.846920
      9 H                     0.203222
     10 C                    -0.703582
     11 H                     0.165507
     12 C                     1.074990
     13 C                    -0.713133
     14 H                     0.171632
     15 C                    -0.681777
     16 H                     0.190395
     17 C                     0.606706
     18 Cl                    0.416240
     19 C                    -0.646955
     20 H                     0.190168
     21 C                    -0.703166
     22 H                     0.169316
  ----------------------------------------
  Sum of atomic charges =     0.000000

 -----------------------------------------------------------------
                    Cartesian Multipole Moments
 -----------------------------------------------------------------
    Charge (ESU x 10^10)
                -0.0000
    Dipole Moment (Debye)
         X      -0.0033      Y      -0.0080      Z      -1.5389
       Tot       1.5389
    Quadrupole Moments (Debye-Ang)
        XX    -114.7471     XY      -2.0442     YY    -107.8303
        XZ      10.7889     YZ      -3.9136     ZZ    -112.0402
    Octopole Moments (Debye-Ang^2)
       XXX    -172.7218    XXY      -9.6520    XYY     -39.1611
       YYY       2.2540    XXZ       1.6361    XYZ      -6.6053
       YYZ     -14.7117    XZZ     -51.3430    YZZ      12.5934
       ZZZ     -42.9736
    Hexadecapole Moments (Debye-Ang^3)
      XXXX   -5621.5929   XXXY      41.6506   XXYY    -950.8527
      XYYY      85.6741   YYYY    -260.1676   XXXZ    1754.0212
      XXYZ      -7.5693   XYYZ     541.3858   YYYZ       8.5477
      XXZZ   -1538.4902   XYZZ      56.8070   YYZZ    -598.6670
      XZZZ    1664.5117   YZZZ     -19.9763   ZZZZ   -3346.7624
 -----------------------------------------------------------------
 Calculating analytic gradient of the SCF energy
 Gradient of SCF Energy
            1           2           3           4           5           6
    1  -0.0049203  -0.0057345   0.0009415  -0.0025328  -0.0042976   0.0090005
    2   0.0000149   0.0006018  -0.0002168   0.0001769   0.0001028  -0.0002887
    3   0.0028280  -0.0011250  -0.0015533  -0.0083798   0.0014014  -0.0031226
            7           8           9          10          11          12
    1   0.0005043   0.0034739   0.0008202   0.0011735   0.0010691   0.0068175
    2   0.0000281  -0.0001544   0.0001153  -0.0005905   0.0000583  -0.0002303
    3   0.0048075   0.0052392  -0.0016142   0.0025042   0.0005601  -0.0052972
           13          14          15          16          17          18
    1   0.0005089  -0.0009384  -0.0076408  -0.0007390   0.0032012   0.0000179
    2   0.0001101   0.0008889   0.0064351   0.0000869   0.0000509   0.0000037
    3  -0.0013277  -0.0003622  -0.0029389   0.0004919  -0.0018967   0.0000213
           19          20          21          22
    1  -0.0014541  -0.0007724   0.0015842  -0.0000826
    2  -0.0062912  -0.0000420  -0.0000135  -0.0008466
    3   0.0082665   0.0003715   0.0002943   0.0008319
 Max gradient component =       9.001E-03
 RMS gradient           =       3.138E-03
 Gradient time:  CPU 157.92 s  wall 157.94 s
 Geometry Optimization Parameters
   NAtoms,    NIC,     NZ,  NCons,   NDum,   NFix, NCnnct, MaxDiis
       22     155      22       0       0       0       0       0


** GEOMETRY OPTIMIZATION IN DELOCALIZED INTERNAL COORDINATES **
   Searching for a Minimum

   Optimization Cycle:   1

                       Coordinates (Angstroms)
     ATOM                X               Y               Z
      1  C         0.0000000000    0.0000000000    0.0000000000
      2  C         0.0000000000    0.0000000000    1.3949600000
      3  H         0.9420994930    0.0000000000    1.9285823367
      4  C        -1.1901880373    0.0256249026    2.1059255403
      5  Cl       -1.1548436435    0.0351778398    3.8595433764
      6  C        -2.4041742747    0.0535064326    1.4351028665
      7  Cl       -3.9099833729    0.0870232313    2.3339530118
      8  C        -2.4180259722    0.0546630380    0.0478935036
      9  H        -3.3603520375    0.0692493833   -0.4851290834
     10  C        -1.2274122092    0.0272853135   -0.6622934626
     11  H        -1.2503451014    0.0068111236   -1.7445869269
     12  C         1.2779219872   -0.0284629571   -0.7628147595
     13  C         2.3095886281   -0.8932703637   -0.3971844912
     14  H         2.1704206894   -1.5663256744    0.4394355459
     15  C         3.5004827568   -0.9194878930   -1.1069450245
     16  H         4.2865586447   -1.6026019117   -0.8107285686
     17  C         3.6821124948   -0.0819958503   -2.1978886372
     18  Cl        5.1879324501   -0.1155248115   -3.0967201401
     19  C         2.6636000698    0.7822218600   -2.5724593424
     20  H         2.7980411655    1.4448431951   -3.4181323354
     21  C         1.4736782845    0.8090230106   -1.8610916159
     22  H         0.6936781770    1.5025559907   -2.1490431582
   Point Group: c1    Number of degrees of freedom:    60


   Energy is  -1842.284710149


 Attempting to generate delocalized internal coordinates
 Initial Hessian constructed with Jon Baker's OPTIMIZE code

 60 Hessian modes will be used to form the next step
  Hessian Eigenvalues:
     0.010693    0.019215    0.019215    0.023207    0.023207    0.023578
     0.023578    0.023676    0.023676    0.023938    0.023938    0.024090
     0.024090    0.024114    0.024114    0.024135    0.024135    0.024142
     0.024143    0.159962    0.159962    0.159968    0.159969    0.159995
     0.159995    0.159996    0.220003    0.223726    0.229698    0.234830
     0.240002    0.246104    0.249992    0.250000    0.250000    0.250000
     0.250000    0.301033    0.301033    0.301033    0.336089    0.356665
     0.356665    0.356665    0.356665    0.356665    0.356665    0.356665
     0.429243    0.429778    0.429997    0.431280    0.467748    0.467772
     0.472150    0.472158    0.478203    0.478204    0.479142    0.479142

 Minimum search - taking simple RFO step
 Searching for Lamda that Minimizes Along All modes
 Value Taken    Lamda =  -0.00222222
 Step Taken.  Stepsize is  0.106995

                             Maximum     Tolerance    Cnvgd?
         Gradient           0.016684      0.000300      NO
         Displacement       0.059272      0.001200      NO
         Energy change     *********      0.000001      NO


 New Cartesian Coordinates Obtained by Inverse Iteration

 Displacement from previous Coordinates is:  0.267911
 ----------------------------------------------------------------
             Standard Nuclear Orientation (Angstroms)
    I     Atom           X                Y                Z
 ----------------------------------------------------------------
    1      C      -0.0023331386     0.0069863118    -0.0022177444
    2      C       0.0008214237    -0.0113001904     1.3968003850
    3      H       0.9387033328    -0.0208859535     1.9375547798
    4      C      -1.1892845605     0.0087524645     2.1165790439
    5      Cl     -1.0978235005    -0.0084014159     3.8658091990
    6      C      -2.4165395953     0.0513780009     1.4422922329
    7      Cl     -3.9439445302     0.0764874198     2.2969839630
    8      C      -2.4291863279     0.0719454416     0.0504938304
    9      H      -3.3775943110     0.0948371548    -0.4710827870
   10      C      -1.2371521890     0.0495905160    -0.6636121100
   11      H      -1.2698709805     0.0414828760    -1.7466792784
   12      C       1.2758120829    -0.0232447513    -0.7608572706
   13      C       2.3186056735    -0.8800314037    -0.3807354276
   14      H       2.1878066226    -1.5450857552     0.4649430515
   15      C       3.5155279149    -0.9151955630    -1.0889953761
   16      H       4.3098223380    -1.5885130852    -0.7898256526
   17      C       3.6800698689    -0.0855378238    -2.1942366301
   18      Cl      5.1859048279    -0.1248453819    -3.0927940404
   19      C       2.6621579346     0.7756051084    -2.5935357325
   20      H       2.8019202433     1.4249655522    -3.4493499516
   21      C       1.4692447335     0.8016205193    -1.8777958045
   22      H       0.6881223292     1.4897058181    -2.1793600443
 ----------------------------------------------------------------
 Nuclear Repulsion Energy =        1143.10110070 hartrees
 There are       65 alpha and       65 beta electrons
 Applying Cartesian multipole field
    Component          Value
    ---------          -----
     (2,0,0)        1.00000E-12
     (0,2,0)        2.00000E-11
     (0,0,2)       -3.00000E-11
 Nucleus-field energy     =    -0.0000000676 hartrees
 Requested basis set is 6-311++G(d,p)
 There are 146 shells and 403 basis functions
 A cutoff of  1.0D-15 yielded   8558 shell pairs
 There are     68887 function pairs (     73885 Cartesian)
 Smallest overlap matrix eigenvalue = 3.38E-07
 Linear dependence detected in AO basis
 Number of orthogonalized atomic orbitals = 401
 Maximum deviation from orthogonality = 6.521E-10
 Guess from superposition of atomic densities
 Warning:  Energy on first SCF cycle will be non-variational
 SAD guess density has 130.000000 electrons

 -----------------------------------------------------------------------
  General SCF calculation program by
  Eric Jon Sundstrom, Paul Horn, Yuezhi Mao, Dmitri Zuev, Alec White,
  David Stuck, Shaama M.S., Shane Yost, Joonho Lee, David Small,
  Daniel Levine, Susi Lehtola, Hugh Burton, Evgeny Epifanovsky,
  Bang C. Huynh
 -----------------------------------------------------------------------
 Exchange:     0.2000 Hartree-Fock + 0.0800 Slater + 0.7200 B88
 Correlation:  0.1900 VWN1RPA + 0.8100 LYP
 Using SG-1 standard quadrature grid
 A restricted SCF calculation will be
 performed using DIIS
 SCF converges when DIIS error is below 1.0e-08
 ---------------------------------------
  Cycle       Energy         DIIS error
 ---------------------------------------
    1   -1845.8030211162      3.13e-02  
    2   -1842.1149618723      2.80e-03  
    3   -1842.0103129168      3.47e-03  
    4   -1842.2686615766      8.46e-04  
    5   -1842.2828374181      3.69e-04  
    6   -1842.2855337240      9.71e-05  
    7   -1842.2857033157      2.55e-05  
    8   -1842.2857129983      1.34e-05  
    9   -1842.2857168718      2.16e-06  
   10   -1842.2857169561      1.10e-06  
   11   -1842.2857169820      1.76e-07  
   12   -1842.2857169825      1.22e-07  
   13   -1842.2857169828      2.81e-08  
   14   -1842.2857169828      9.86e-09  Convergence criterion met
 ---------------------------------------
 SCF time:   CPU 445.91s  wall 446.00s 
 SCF   energy in the final basis set =    -1842.2857169828
 Total energy in the final basis set =    -1842.2857169828

 --------------------------------------------------------------

                    Orbital Energies (a.u.)
 --------------------------------------------------------------

 Alpha MOs
 -- Occupied --
********-101.5681-101.5637 -10.2630 -10.2615 -10.2528 -10.2161 -10.2116
-10.2087 -10.2080 -10.2040 -10.2033 -10.2032 -10.2025 -10.2023  -9.4826
 -9.4826  -9.4783  -7.2474  -7.2473  -7.2429  -7.2376  -7.2375  -7.2370
 -7.2368  -7.2332  -7.2328  -0.9303  -0.9099  -0.8734  -0.8705  -0.8460
 -0.7852  -0.7791  -0.7632  -0.7295  -0.6527  -0.6420  -0.6288  -0.6009
 -0.5527  -0.5160  -0.5129  -0.4931  -0.4858  -0.4726  -0.4572  -0.4521
 -0.4510  -0.4320  -0.4143  -0.4127  -0.3961  -0.3803  -0.3783  -0.3616
 -0.3593  -0.3412  -0.3389  -0.3267  -0.3205  -0.2849  -0.2842  -0.2726
 -0.2472
 -- Virtual --
 -0.0628  -0.0457  -0.0416  -0.0202  -0.0165  -0.0123  -0.0013   0.0030
  0.0067   0.0157   0.0226   0.0300   0.0306   0.0368   0.0402   0.0481
  0.0585   0.0615   0.0638   0.0688   0.0768   0.0793   0.0837   0.0887
  0.0936   0.0974   0.1034   0.1048   0.1060   0.1093   0.1119   0.1139
  0.1162   0.1219   0.1240   0.1260   0.1300   0.1333   0.1347   0.1366
  0.1374   0.1406   0.1448   0.1479   0.1506   0.1555   0.1616   0.1685
  0.1744   0.1775   0.1867   0.1892   0.1949   0.1981   0.2004   0.2086
  0.2104   0.2146   0.2168   0.2266   0.2292   0.2331   0.2368   0.2420
  0.2439   0.2460   0.2556   0.2595   0.2607   0.2633   0.2698   0.2713
  0.2784   0.2827   0.2910   0.2928   0.2954   0.3008   0.3038   0.3048
  0.3147   0.3202   0.3264   0.3301   0.3371   0.3463   0.3489   0.3653
  0.3691   0.3884   0.4303   0.4391   0.4458   0.4489   0.4560   0.4591
  0.4690   0.4775   0.4804   0.4949   0.4993   0.5113   0.5168   0.5308
  0.5394   0.5413   0.5544   0.5593   0.5656   0.5707   0.5823   0.5875
  0.5967   0.5991   0.6015   0.6084   0.6214   0.6283   0.6411   0.6454
  0.6525   0.6668   0.6697   0.6755   0.6836   0.6893   0.6917   0.7085
  0.7202   0.7266   0.7312   0.7575   0.7638   0.7659   0.7783   0.8110
  0.8148   0.8250   0.8379   0.8457   0.8501   0.8519   0.8530   0.8563
  0.8577   0.8600   0.8634   0.8678   0.8785   0.8845   0.8869   0.8918
  0.8991   0.9114   0.9184   0.9243   0.9277   0.9322   0.9405   0.9488
  0.9620   0.9680   0.9692   0.9808   0.9909   1.0126   1.0178   1.0268
  1.0472   1.0660   1.0744   1.0877   1.0988   1.1217   1.1362   1.1416
  1.1751   1.1923   1.2383   1.2547   1.2610   1.2821   1.2863   1.3036
  1.3191   1.3350   1.3442   1.3791   1.4476   1.4861   1.4944   1.5014
  1.5121   1.5148   1.5216   1.5441   1.5539   1.5742   1.5816   1.6054
  1.6160   1.6291   1.6521   1.6777   1.6832   1.7012   1.7153   1.7304
  1.7457   1.7515   1.7567   1.7873   1.8142   1.8534   1.8781   1.8856
  1.9054   1.9093   1.9173   1.9220   1.9263   1.9396   1.9521   1.9664
  1.9734   1.9836   1.9999   2.0420   2.0565   2.0631   2.0705   2.0787
  2.1286   2.1495   2.2092   2.2279   2.2438   2.2531   2.2715   2.2825
  2.2912   2.2986   2.3205   2.3300   2.3919   2.4133   2.4262   2.4367
  2.4463   2.4548   2.4862   2.5133   2.5369   2.5566   2.5796   2.6143
  2.6200   2.6454   2.6506   2.6633   2.6890   2.7064   2.7138   2.7247
  2.7317   2.7427   2.7610   2.7701   2.7788   2.7880   2.7932   2.8045
  2.8223   2.8456   2.8466   2.8584   2.9039   2.9122   2.9319   2.9759
  3.0143   3.0648   3.0850   3.0944   3.1497   3.1690   3.1744   3.2038
  3.2315   3.3241   3.3530   3.3907   3.4398   3.4770   3.5162   3.5781
  3.6248   3.6842   3.7551   3.8223   3.8672   3.9789   4.0731   4.1203
  4.1394   4.1483   4.4285   4.8030   4.8335   9.7634   9.7762   9.7987
 23.4498  23.6100  23.8897  23.8915  23.9032  23.9474  23.9873  24.0282
 24.0631  24.0806  24.1342  24.1598  25.7881  25.8270  25.8712  26.0810
 26.1372  26.1998  26.5019  26.6063  26.7855 215.7545 215.7676 215.7945
 --------------------------------------------------------------

          Ground-State Mulliken Net Atomic Charges

     Atom                 Charge (a.u.)
  ----------------------------------------
      1 C                     0.718033
      2 C                    -1.476271
      3 H                     0.205204
      4 C                     0.254222
      5 Cl                    0.564858
      6 C                     0.357618
      7 Cl                    0.495926
      8 C                    -0.856841
      9 H                     0.204586
     10 C                    -0.718786
     11 H                     0.162852
     12 C                     1.092579
     13 C                    -0.745813
     14 H                     0.169983
     15 C                    -0.668758
     16 H                     0.191231
     17 C                     0.603143
     18 Cl                    0.418542
     19 C                    -0.650891
     20 H                     0.191175
     21 C                    -0.680930
     22 H                     0.168336
  ----------------------------------------
  Sum of atomic charges =     0.000000

 -----------------------------------------------------------------
                    Cartesian Multipole Moments
 -----------------------------------------------------------------
    Charge (ESU x 10^10)
                 0.0000
    Dipole Moment (Debye)
         X      -0.0376      Y       0.0176      Z      -1.5044
       Tot       1.5050
    Quadrupole Moments (Debye-Ang)
        XX    -114.6585     XY      -2.1576     YY    -108.0167
        XZ      10.9403     YZ      -4.0308     ZZ    -111.9438
    Octopole Moments (Debye-Ang^2)
       XXX    -175.3187    XXY      -9.0716    XYY     -39.4246
       YYY       4.2506    XXZ       2.7592    XYZ      -6.8759
       YYZ     -14.3920    XZZ     -50.9183    YZZ      13.7153
       ZZZ     -42.8701
    Hexadecapole Moments (Debye-Ang^3)
      XXXX   -5637.8365   XXXY      39.1452   XXYY    -953.8366
      XYYY      85.6789   YYYY    -258.4771   XXXZ    1747.8703
      XXYZ      -5.8461   XYYZ     537.8996   YYYZ      17.3657
      XXZZ   -1546.4028   XYZZ      57.6478   YYZZ    -597.5521
      XZZZ    1658.9720   YZZZ     -14.1843   ZZZZ   -3341.7560
 -----------------------------------------------------------------
 Calculating analytic gradient of the SCF energy
 Gradient of SCF Energy
            1           2           3           4           5           6
    1  -0.0011056  -0.0001659   0.0004175   0.0018821   0.0012091  -0.0002515
    2   0.0000666   0.0003727  -0.0001400  -0.0000414  -0.0000532   0.0001051
    3   0.0010764   0.0014892  -0.0003943  -0.0004591   0.0011080  -0.0024391
            7           8           9          10          11          12
    1  -0.0017003  -0.0016200   0.0001363   0.0000975   0.0001118   0.0011784
    2   0.0000294  -0.0000480   0.0000153  -0.0003285   0.0000365  -0.0000663
    3  -0.0002308   0.0015337  -0.0005799  -0.0003985  -0.0000523  -0.0008375
           13          14          15          16          17          18
    1   0.0003112  -0.0000398  -0.0008984   0.0001723   0.0022269  -0.0010927
    2  -0.0010378   0.0000851   0.0006702  -0.0004165  -0.0000847   0.0000346
    3   0.0005816  -0.0000025  -0.0003861   0.0004022  -0.0012695   0.0006701
           19          20          21          22
    1  -0.0001960  -0.0002669  -0.0004267   0.0000206
    2  -0.0006434   0.0004013   0.0011263  -0.0000832
    3   0.0009868  -0.0003342  -0.0004642   0.0000000
 Max gradient component =       2.439E-03
 RMS gradient           =       8.092E-04
 Gradient time:  CPU 154.02 s  wall 154.03 s
 Geometry Optimization Parameters
   NAtoms,    NIC,     NZ,  NCons,   NDum,   NFix, NCnnct, MaxDiis
       22     155      22       0       0       0       0       0

 Cartesian Hessian Update
 Hessian updated using BFGS update


** GEOMETRY OPTIMIZATION IN DELOCALIZED INTERNAL COORDINATES **
   Searching for a Minimum

   Optimization Cycle:   2

                       Coordinates (Angstroms)
     ATOM                X               Y               Z
      1  C        -0.0023331386    0.0069863118   -0.0022177444
      2  C         0.0008214237   -0.0113001904    1.3968003850
      3  H         0.9387033328   -0.0208859535    1.9375547798
      4  C        -1.1892845605    0.0087524645    2.1165790439
      5  Cl       -1.0978235005   -0.0084014159    3.8658091990
      6  C        -2.4165395953    0.0513780009    1.4422922329
      7  Cl       -3.9439445302    0.0764874198    2.2969839630
      8  C        -2.4291863279    0.0719454416    0.0504938304
      9  H        -3.3775943110    0.0948371548   -0.4710827870
     10  C        -1.2371521890    0.0495905160   -0.6636121100
     11  H        -1.2698709805    0.0414828760   -1.7466792784
     12  C         1.2758120829   -0.0232447513   -0.7608572706
     13  C         2.3186056735   -0.8800314037   -0.3807354276
     14  H         2.1878066226   -1.5450857552    0.4649430515
     15  C         3.5155279149   -0.9151955630   -1.0889953761
     16  H         4.3098223380   -1.5885130852   -0.7898256526
     17  C         3.6800698689   -0.0855378238   -2.1942366301
     18  Cl        5.1859048279   -0.1248453819   -3.0927940404
     19  C         2.6621579346    0.7756051084   -2.5935357325
     20  H         2.8019202433    1.4249655522   -3.4493499516
     21  C         1.4692447335    0.8016205193   -1.8777958045
     22  H         0.6881223292    1.4897058181   -2.1793600443
   Point Group: c1    Number of degrees of freedom:    60


   Energy is  -1842.285716983

 Hessian updated using BFGS update

 52 Hessian modes will be used to form the next step
  Hessian Eigenvalues:
     0.010426    0.019210    0.019217    0.023196    0.023207    0.023559
     0.023579    0.023676    0.023679    0.023936    0.023940    0.024089
     0.024091    0.024113    0.024115    0.024134    0.024135    0.024142
     0.024143    0.153071    0.159965    0.159968    0.159974    0.159993
     0.159996    0.160171    0.218102    0.220030    0.224262    0.234603
     0.239062    0.246016    0.249818    0.249997    0.278005    0.300311
     0.304748    0.335558    0.356454    0.357302    0.428293    0.429243
     0.430038    0.433013    0.466219    0.467749    0.468253    0.472249
     0.477738    0.478204    0.479141    0.533017

 Minimum search - taking simple RFO step
 Searching for Lamda that Minimizes Along All modes
 Value Taken    Lamda =  -0.00014123
 Step Taken.  Stepsize is  0.058064

                             Maximum     Tolerance    Cnvgd?
         Gradient           0.004383      0.000300      NO
         Displacement       0.048120      0.001200      NO
         Energy change     -0.001007      0.000001      NO


 New Cartesian Coordinates Obtained by Inverse Iteration

 Displacement from previous Coordinates is:  0.184036
 ----------------------------------------------------------------
             Standard Nuclear Orientation (Angstroms)
    I     Atom           X                Y                Z
 ----------------------------------------------------------------
    1      C      -0.0013503198     0.0083806380    -0.0038838152
    2      C      -0.0005822593    -0.0252786170     1.3952657401
    3      H       0.9344623814    -0.0442788607     1.9402029599
    4      C      -1.1914269281    -0.0065944387     2.1156192727
    5      Cl     -1.1099204408    -0.0429483275     3.8630113630
    6      C      -2.4157565706     0.0507466881     1.4433048673
    7      Cl     -3.9371280866     0.0753372066     2.3037773444
    8      C      -2.4272244296     0.0879764712     0.0508175328
    9      H      -3.3773902831     0.1223732038    -0.4664373816
   10      C      -1.2361284617     0.0663758343    -0.6644167923
   11      H      -1.2706070996     0.0701434532    -1.7474328402
   12      C       1.2757912647    -0.0218471849    -0.7606189248
   13      C       2.3248010848    -0.8665713825    -0.3709171423
   14      H       2.1988749932    -1.5229612786     0.4823952929
   15      C       3.5225555240    -0.9034171950    -1.0782763869
   16      H       4.3223130010    -1.5667103773    -0.7736619035
   17      C       3.6789155215    -0.0864311081    -2.1938454222
   18      Cl      5.1861663762    -0.1277226637    -3.0940223560
   19      C       2.6567216869     0.7633271929    -2.6053508928
   20      H       2.7945473133     1.4015774716    -3.4690256808
   21      C       1.4642841351     0.7895195760    -1.8882388410
   22      H       0.6788717893     1.4693195577    -2.1978873582
 ----------------------------------------------------------------
 Nuclear Repulsion Energy =        1143.60508488 hartrees
 There are       65 alpha and       65 beta electrons
 Applying Cartesian multipole field
    Component          Value
    ---------          -----
     (2,0,0)        1.00000E-12
     (0,2,0)        2.00000E-11
     (0,0,2)       -3.00000E-11
 Nucleus-field energy     =    -0.0000000677 hartrees
 Requested basis set is 6-311++G(d,p)
 There are 146 shells and 403 basis functions
 A cutoff of  1.0D-15 yielded   8556 shell pairs
 There are     68855 function pairs (     73853 Cartesian)
 Smallest overlap matrix eigenvalue = 3.35E-07
 Linear dependence detected in AO basis
 Number of orthogonalized atomic orbitals = 400
 Maximum deviation from orthogonality = 3.078E-10
 Guess from superposition of atomic densities
 Warning:  Energy on first SCF cycle will be non-variational
 SAD guess density has 130.000000 electrons

 -----------------------------------------------------------------------
  General SCF calculation program by
  Eric Jon Sundstrom, Paul Horn, Yuezhi Mao, Dmitri Zuev, Alec White,
  David Stuck, Shaama M.S., Shane Yost, Joonho Lee, David Small,
  Daniel Levine, Susi Lehtola, Hugh Burton, Evgeny Epifanovsky,
  Bang C. Huynh
 -----------------------------------------------------------------------
 Exchange:     0.2000 Hartree-Fock + 0.0800 Slater + 0.7200 B88
 Correlation:  0.1900 VWN1RPA + 0.8100 LYP
 Using SG-1 standard quadrature grid
 A restricted SCF calculation will be
 performed using DIIS
 SCF converges when DIIS error is below 1.0e-08
 ---------------------------------------
  Cycle       Energy         DIIS error
 ---------------------------------------
    1   -1845.8104971552      3.14e-02  
    2   -1842.1154677926      2.80e-03  
    3   -1842.0125216956      3.47e-03  
    4   -1842.2689193480      8.42e-04  
    5   -1842.2828815180      3.70e-04  
    6   -1842.2855762522      9.73e-05  
    7   -1842.2857457825      2.53e-05  
    8   -1842.2857551814      1.32e-05  
    9   -1842.2857589463      2.18e-06  
   10   -1842.2857590311      1.10e-06  
   11   -1842.2857590569      1.77e-07  
   12   -1842.2857590574      1.22e-07  
   13   -1842.2857590577      2.82e-08  
   14   -1842.2857590578      9.91e-09  Convergence criterion met
 ---------------------------------------
 SCF time:   CPU 445.53s  wall 446.00s 
 SCF   energy in the final basis set =    -1842.2857590578
 Total energy in the final basis set =    -1842.2857590578

 --------------------------------------------------------------

                    Orbital Energies (a.u.)
 --------------------------------------------------------------

 Alpha MOs
 -- Occupied --
********-101.5681-101.5635 -10.2625 -10.2610 -10.2528 -10.2162 -10.2117
-10.2087 -10.2080 -10.2040 -10.2034 -10.2033 -10.2026 -10.2024  -9.4827
 -9.4827  -9.4781  -7.2474  -7.2473  -7.2426  -7.2376  -7.2376  -7.2370
 -7.2369  -7.2330  -7.2325  -0.9309  -0.9098  -0.8736  -0.8706  -0.8460
 -0.7853  -0.7793  -0.7631  -0.7296  -0.6532  -0.6422  -0.6287  -0.6008
 -0.5530  -0.5163  -0.5129  -0.4934  -0.4853  -0.4727  -0.4574  -0.4524
 -0.4510  -0.4324  -0.4143  -0.4125  -0.3965  -0.3806  -0.3782  -0.3621
 -0.3593  -0.3411  -0.3393  -0.3266  -0.3201  -0.2852  -0.2843  -0.2726
 -0.2468
 -- Virtual --
 -0.0634  -0.0458  -0.0416  -0.0198  -0.0158  -0.0121  -0.0013   0.0030
  0.0066   0.0161   0.0230   0.0304   0.0308   0.0374   0.0399   0.0482
  0.0587   0.0614   0.0638   0.0687   0.0770   0.0794   0.0839   0.0890
  0.0939   0.0975   0.1035   0.1053   0.1064   0.1093   0.1119   0.1140
  0.1162   0.1223   0.1243   0.1265   0.1304   0.1337   0.1350   0.1374
  0.1377   0.1409   0.1478   0.1492   0.1509   0.1572   0.1622   0.1691
  0.1761   0.1777   0.1873   0.1895   0.1962   0.1984   0.2002   0.2090
  0.2102   0.2160   0.2179   0.2266   0.2311   0.2347   0.2376   0.2428
  0.2455   0.2461   0.2574   0.2588   0.2630   0.2646   0.2697   0.2756
  0.2791   0.2830   0.2922   0.2931   0.2959   0.3016   0.3057   0.3140
  0.3201   0.3274   0.3305   0.3371   0.3465   0.3491   0.3660   0.3690
  0.3882   0.4303   0.4395   0.4449   0.4492   0.4543   0.4579   0.4614
  0.4775   0.4810   0.4950   0.4987   0.5098   0.5159   0.5312   0.5361
  0.5396   0.5513   0.5578   0.5650   0.5707   0.5769   0.5853   0.5966
  0.5981   0.6026   0.6071   0.6125   0.6250   0.6358   0.6457   0.6518
  0.6625   0.6693   0.6738   0.6816   0.6893   0.6919   0.7065   0.7200
  0.7252   0.7314   0.7569   0.7623   0.7651   0.7781   0.8088   0.8149
  0.8248   0.8360   0.8379   0.8495   0.8508   0.8532   0.8543   0.8577
  0.8593   0.8630   0.8674   0.8683   0.8796   0.8855   0.8902   0.8992
  0.9000   0.9139   0.9243   0.9249   0.9322   0.9403   0.9488   0.9616
  0.9671   0.9685   0.9820   0.9912   1.0124   1.0183   1.0279   1.0472
  1.0671   1.0737   1.0865   1.0988   1.1213   1.1360   1.1419   1.1749
  1.1928   1.2380   1.2551   1.2621   1.2823   1.2866   1.3036   1.3183
  1.3341   1.3432   1.3792   1.4485   1.4819   1.4926   1.4999   1.5112
  1.5152   1.5211   1.5446   1.5536   1.5730   1.5797   1.6055   1.6156
  1.6298   1.6517   1.6777   1.6841   1.7009   1.7147   1.7291   1.7459
  1.7517   1.7571   1.7887   1.8153   1.8522   1.8788   1.8843   1.9040
  1.9083   1.9171   1.9214   1.9268   1.9394   1.9488   1.9664   1.9734
  1.9846   2.0013   2.0428   2.0562   2.0634   2.0716   2.0782   2.1304
  2.1492   2.2108   2.2301   2.2436   2.2520   2.2706   2.2837   2.2914
  2.2986   2.3199   2.3306   2.3888   2.4103   2.4263   2.4370   2.4464
  2.4555   2.4872   2.5150   2.5363   2.5567   2.5790   2.6132   2.6196
  2.6432   2.6507   2.6537   2.6880   2.7005   2.7145   2.7241   2.7290
  2.7426   2.7621   2.7702   2.7722   2.7801   2.7927   2.8031   2.8215
  2.8449   2.8482   2.8597   2.9042   2.9109   2.9324   2.9752   3.0113
  3.0656   3.0839   3.0955   3.1489   3.1683   3.1732   3.2037   3.2325
  3.3250   3.3525   3.3890   3.4404   3.4770   3.5152   3.5790   3.6248
  3.6846   3.7544   3.8207   3.8687   3.9789   4.0735   4.1201   4.1399
  4.1489   4.4346   4.8020   4.8337   9.7625   9.7756   9.8006  23.4490
 23.6105  23.8903  23.8961  23.9034  23.9467  23.9878  24.0276  24.0614
 24.0800  24.1342  24.1594  25.7867  25.8251  25.8711  26.0858  26.1314
 26.1912  26.5065  26.6037  26.7861 215.7536 215.7670 215.7966
 --------------------------------------------------------------

          Ground-State Mulliken Net Atomic Charges

     Atom                 Charge (a.u.)
  ----------------------------------------
      1 C                     0.666216
      2 C                    -1.393813
      3 H                     0.203774
      4 C                     0.215332
      5 Cl                    0.565812
      6 C                     0.284401
      7 Cl                    0.501693
      8 C                    -0.796746
      9 H                     0.204834
     10 C                    -0.695669
     11 H                     0.160673
     12 C                     1.055184
     13 C                    -0.715415
     14 H                     0.167763
     15 C                    -0.573148
     16 H                     0.192909
     17 C                     0.373586
     18 Cl                    0.432324
     19 C                    -0.618532
     20 H                     0.191818
     21 C                    -0.589794
     22 H                     0.166797
  ----------------------------------------
  Sum of atomic charges =     0.000000

 -----------------------------------------------------------------
                    Cartesian Multipole Moments
 -----------------------------------------------------------------
    Charge (ESU x 10^10)
                 0.0000
    Dipole Moment (Debye)
         X      -0.0554      Y       0.0369      Z      -1.4845
       Tot       1.4860
    Quadrupole Moments (Debye-Ang)
        XX    -114.6464     XY      -2.2296     YY    -108.1341
        XZ      10.9532     YZ      -4.0567     ZZ    -111.8122
    Octopole Moments (Debye-Ang^2)
       XXX    -175.4995    XXY      -8.4677    XYY     -39.7356
       YYY       5.5832    XXZ       3.4622    XYZ      -6.8956
       YYZ     -14.1834    XZZ     -51.1872    YZZ      14.2562
       ZZZ     -42.9801
    Hexadecapole Moments (Debye-Ang^3)
      XXXX   -5637.6698   XXXY      38.0695   XXYY    -953.9786
      XYYY      85.9098   YYYY    -255.6973   XXXZ    1751.3427
      XXYZ      -4.2203   XYYZ     539.0593   YYYZ      23.9866
      XXZZ   -1547.0415   XYZZ      57.4046   YYZZ    -597.9929
      XZZZ    1659.1425   YZZZ      -9.1379   ZZZZ   -3343.0702
 -----------------------------------------------------------------
 Calculating analytic gradient of the SCF energy
 Gradient of SCF Energy
            1           2           3           4           5           6
    1  -0.0005414   0.0001724   0.0000704   0.0001708   0.0001258   0.0002101
    2   0.0000027   0.0002293  -0.0000656  -0.0000028  -0.0000083  -0.0000213
    3  -0.0000717   0.0007005  -0.0001319  -0.0001187   0.0002499  -0.0006278
            7           8           9          10          11          12
    1  -0.0003536  -0.0008659   0.0000940   0.0005885   0.0000693   0.0003097
    2   0.0000196   0.0000189  -0.0000104  -0.0002093   0.0000391   0.0000114
    3   0.0000848   0.0007060  -0.0000622  -0.0004867  -0.0000926  -0.0001768
           13          14          15          16          17          18
    1  -0.0001752  -0.0000115   0.0001050   0.0000557   0.0008581  -0.0005648
    2  -0.0003736   0.0000189  -0.0000449  -0.0001072  -0.0000233   0.0000165
    3   0.0002324   0.0000424  -0.0000316   0.0000782  -0.0004942   0.0003367
           19          20          21          22
    1   0.0000753  -0.0000402  -0.0003115  -0.0000410
    2   0.0000499   0.0001022   0.0003865  -0.0000285
    3  -0.0000779  -0.0000847   0.0000446  -0.0000187
 Max gradient component =       8.659E-04
 RMS gradient           =       2.908E-04
 Gradient time:  CPU 156.89 s  wall 156.92 s
 Geometry Optimization Parameters
   NAtoms,    NIC,     NZ,  NCons,   NDum,   NFix, NCnnct, MaxDiis
       22     155      22       0       0       0       0       0

 Cartesian Hessian Update
 Hessian updated using BFGS update


** GEOMETRY OPTIMIZATION IN DELOCALIZED INTERNAL COORDINATES **
   Searching for a Minimum

   Optimization Cycle:   3

                       Coordinates (Angstroms)
     ATOM                X               Y               Z
      1  C        -0.0013503198    0.0083806380   -0.0038838152
      2  C        -0.0005822593   -0.0252786170    1.3952657401
      3  H         0.9344623814   -0.0442788607    1.9402029599
      4  C        -1.1914269281   -0.0065944387    2.1156192727
      5  Cl       -1.1099204408   -0.0429483275    3.8630113630
      6  C        -2.4157565706    0.0507466881    1.4433048673
      7  Cl       -3.9371280866    0.0753372066    2.3037773444
      8  C        -2.4272244296    0.0879764712    0.0508175328
      9  H        -3.3773902831    0.1223732038   -0.4664373816
     10  C        -1.2361284617    0.0663758343   -0.6644167923
     11  H        -1.2706070996    0.0701434532   -1.7474328402
     12  C         1.2757912647   -0.0218471849   -0.7606189248
     13  C         2.3248010848   -0.8665713825   -0.3709171423
     14  H         2.1988749932   -1.5229612786    0.4823952929
     15  C         3.5225555240   -0.9034171950   -1.0782763869
     16  H         4.3223130010   -1.5667103773   -0.7736619035
     17  C         3.6789155215   -0.0864311081   -2.1938454222
     18  Cl        5.1861663762   -0.1277226637   -3.0940223560
     19  C         2.6567216869    0.7633271929   -2.6053508928
     20  H         2.7945473133    1.4015774716   -3.4690256808
     21  C         1.4642841351    0.7895195760   -1.8882388410
     22  H         0.6788717893    1.4693195577   -2.1978873582
   Point Group: c1    Number of degrees of freedom:    60


   Energy is  -1842.285759058

 Hessian updated using BFGS update

 55 Hessian modes will be used to form the next step
  Hessian Eigenvalues:
     0.008064    0.019212    0.019229    0.023185    0.023209    0.023462
     0.023579    0.023676    0.023679    0.023924    0.023939    0.024089
     0.024097    0.024113    0.024119    0.024135    0.024141    0.024143
     0.024147    0.148981    0.159964    0.159968    0.159972    0.159995
     0.159996    0.160343    0.215159    0.220020    0.224109    0.234019
     0.239704    0.245386    0.249817    0.249997    0.250000    0.285431
     0.290487    0.301031    0.304709    0.334348    0.356290    0.356657
     0.357294    0.428601    0.429243    0.430082    0.436515    0.465726
     0.467756    0.470062    0.471751    0.477856    0.478204    0.479094
     0.531678

 Minimum search - taking simple RFO step
 Searching for Lamda that Minimizes Along All modes
 Value Taken    Lamda =  -0.00002844
 Step Taken.  Stepsize is  0.049965

                             Maximum     Tolerance    Cnvgd?
         Gradient           0.000660      0.000300      NO
         Displacement       0.043569      0.001200      NO
         Energy change     -0.000042      0.000001      NO


 New Cartesian Coordinates Obtained by Inverse Iteration

 Displacement from previous Coordinates is:  0.163598
 ----------------------------------------------------------------
             Standard Nuclear Orientation (Angstroms)
    I     Atom           X                Y                Z
 ----------------------------------------------------------------
    1      C      -0.0009047860     0.0094303411    -0.0043766188
    2      C      -0.0016022327    -0.0382896820     1.3939161740
    3      H       0.9321033563    -0.0665254788     1.9407149369
    4      C      -1.1923633919    -0.0200158886     2.1148652536
    5      Cl     -1.1124194213    -0.0742742875     3.8610106235
    6      C      -2.4158513246     0.0512811938     1.4438913769
    7      Cl     -3.9356474644     0.0752013443     2.3048493078
    8      C      -2.4260741734     0.1026170123     0.0513303375
    9      H      -3.3766540813     0.1475381159    -0.4645306009
   10      C      -1.2359170831     0.0812186196    -0.6635487653
   11      H      -1.2716249741     0.0949472556    -1.7462777912
   12      C       1.2755457554    -0.0212053328    -0.7605829403
   13      C       2.3301877231    -0.8545312489    -0.3622859364
   14      H       2.2087482225    -1.5029025058     0.4977625571
   15      C       3.5279757622    -0.8920241263    -1.0689750859
   16      H       4.3322647398    -1.5462784673    -0.7579095256
   17      C       3.6782919649    -0.0871661642    -2.1936158302
   18      Cl      5.1870803768    -0.1293738611    -3.0946361244
   19      C       2.6513922055     0.7513676678    -2.6147492816
   20      H       2.7859816774     1.3802297436    -3.4854249090
   21      C       1.4595726933     0.7782604424    -1.8972142134
   22      H       0.6707046476     1.4508111661    -2.2138343089
 ----------------------------------------------------------------
 Nuclear Repulsion Energy =        1143.82136765 hartrees
 There are       65 alpha and       65 beta electrons
 Applying Cartesian multipole field
    Component          Value
    ---------          -----
     (2,0,0)        1.00000E-12
     (0,2,0)        2.00000E-11
     (0,0,2)       -3.00000E-11
 Nucleus-field energy     =    -0.0000000678 hartrees
 Requested basis set is 6-311++G(d,p)
 There are 146 shells and 403 basis functions
 A cutoff of  1.0D-15 yielded   8556 shell pairs
 There are     68855 function pairs (     73853 Cartesian)
 Smallest overlap matrix eigenvalue = 3.34E-07
 Linear dependence detected in AO basis
 Number of orthogonalized atomic orbitals = 400
 Maximum deviation from orthogonality = 5.317E-10
 Guess from superposition of atomic densities
 Warning:  Energy on first SCF cycle will be non-variational
 SAD guess density has 130.000000 electrons

 -----------------------------------------------------------------------
  General SCF calculation program by
  Eric Jon Sundstrom, Paul Horn, Yuezhi Mao, Dmitri Zuev, Alec White,
  David Stuck, Shaama M.S., Shane Yost, Joonho Lee, David Small,
  Daniel Levine, Susi Lehtola, Hugh Burton, Evgeny Epifanovsky,
  Bang C. Huynh
 -----------------------------------------------------------------------
 Exchange:     0.2000 Hartree-Fock + 0.0800 Slater + 0.7200 B88
 Correlation:  0.1900 VWN1RPA + 0.8100 LYP
 Using SG-1 standard quadrature grid
 A restricted SCF calculation will be
 performed using DIIS
 SCF converges when DIIS error is below 1.0e-08
 ---------------------------------------
  Cycle       Energy         DIIS error
 ---------------------------------------
    1   -1845.8168415496      3.14e-02  
    2   -1842.1153412535      2.80e-03  
    3   -1842.0126601049      3.47e-03  
    4   -1842.2690180023      8.40e-04  
    5   -1842.2828940506      3.70e-04  
    6   -1842.2855920226      9.74e-05  
    7   -1842.2857618648      2.52e-05  
    8   -1842.2857711914      1.32e-05  
    9   -1842.2857749128      2.18e-06  
   10   -1842.2857749983      1.10e-06  
   11   -1842.2857750243      1.78e-07  
   12   -1842.2857750247      1.22e-07  
   13   -1842.2857750250      2.83e-08  
   14   -1842.2857750252      9.96e-09  Convergence criterion met
 ---------------------------------------
 SCF time:   CPU 446.34s  wall 446.00s 
 SCF   energy in the final basis set =    -1842.2857750252
 Total energy in the final basis set =    -1842.2857750252

 --------------------------------------------------------------

                    Orbital Energies (a.u.)
 --------------------------------------------------------------

 Alpha MOs
 -- Occupied --
********-101.5681-101.5634 -10.2623 -10.2608 -10.2528 -10.2162 -10.2117
-10.2086 -10.2079 -10.2039 -10.2034 -10.2033 -10.2026 -10.2024  -9.4828
 -9.4827  -9.4779  -7.2475  -7.2473  -7.2425  -7.2377  -7.2376  -7.2371
 -7.2370  -7.2329  -7.2324  -0.9312  -0.9097  -0.8737  -0.8708  -0.8461
 -0.7855  -0.7794  -0.7632  -0.7297  -0.6535  -0.6424  -0.6285  -0.6009
 -0.5534  -0.5165  -0.5129  -0.4937  -0.4849  -0.4726  -0.4576  -0.4525
 -0.4509  -0.4326  -0.4144  -0.4124  -0.3967  -0.3809  -0.3779  -0.3626
 -0.3595  -0.3410  -0.3394  -0.3265  -0.3201  -0.2856  -0.2844  -0.2727
 -0.2465
 -- Virtual --
 -0.0639  -0.0460  -0.0413  -0.0197  -0.0152  -0.0119  -0.0014   0.0030
  0.0064   0.0163   0.0231   0.0305   0.0308   0.0378   0.0396   0.0482
  0.0588   0.0613   0.0637   0.0685   0.0771   0.0794   0.0840   0.0892
  0.0941   0.0975   0.1035   0.1054   0.1066   0.1093   0.1118   0.1140
  0.1163   0.1225   0.1244   0.1268   0.1305   0.1341   0.1353   0.1375
  0.1378   0.1411   0.1476   0.1499   0.1513   0.1574   0.1624   0.1692
  0.1761   0.1778   0.1873   0.1897   0.1963   0.1985   0.2000   0.2090
  0.2101   0.2159   0.2178   0.2260   0.2313   0.2349   0.2379   0.2426
  0.2453   0.2459   0.2573   0.2583   0.2626   0.2654   0.2695   0.2759
  0.2789   0.2832   0.2923   0.2931   0.2964   0.3010   0.3066   0.3140
  0.3201   0.3283   0.3309   0.3372   0.3467   0.3493   0.3666   0.3695
  0.3883   0.4303   0.4398   0.4449   0.4493   0.4545   0.4579   0.4619
  0.4776   0.4812   0.4951   0.4986   0.5094   0.5159   0.5316   0.5354
  0.5393   0.5507   0.5569   0.5646   0.5708   0.5768   0.5856   0.5957
  0.5982   0.6038   0.6076   0.6135   0.6254   0.6361   0.6463   0.6512
  0.6622   0.6693   0.6735   0.6804   0.6895   0.6921   0.7054   0.7199
  0.7257   0.7320   0.7573   0.7637   0.7659   0.7783   0.8093   0.8154
  0.8247   0.8351   0.8373   0.8495   0.8506   0.8537   0.8542   0.8579
  0.8595   0.8633   0.8678   0.8687   0.8792   0.8855   0.8895   0.8989
  0.8997   0.9145   0.9244   0.9251   0.9324   0.9403   0.9491   0.9613
  0.9659   0.9685   0.9827   0.9918   1.0121   1.0186   1.0287   1.0474
  1.0683   1.0740   1.0860   1.0990   1.1211   1.1357   1.1421   1.1746
  1.1932   1.2379   1.2553   1.2623   1.2824   1.2865   1.3038   1.3177
  1.3333   1.3438   1.3790   1.4494   1.4809   1.4913   1.4998   1.5113
  1.5157   1.5213   1.5449   1.5537   1.5722   1.5792   1.6055   1.6156
  1.6303   1.6517   1.6777   1.6845   1.7007   1.7144   1.7283   1.7462
  1.7521   1.7575   1.7901   1.8161   1.8519   1.8790   1.8836   1.9029
  1.9081   1.9171   1.9212   1.9278   1.9393   1.9490   1.9674   1.9739
  1.9857   2.0030   2.0436   2.0565   2.0638   2.0725   2.0782   2.1314
  2.1491   2.2123   2.2319   2.2438   2.2517   2.2704   2.2844   2.2918
  2.2988   2.3189   2.3322   2.3864   2.4109   2.4264   2.4373   2.4467
  2.4557   2.4877   2.5156   2.5358   2.5569   2.5794   2.6130   2.6198
  2.6424   2.6513   2.6530   2.6883   2.7033   2.7151   2.7241   2.7294
  2.7424   2.7634   2.7709   2.7729   2.7801   2.7927   2.8016   2.8200
  2.8439   2.8497   2.8608   2.9044   2.9098   2.9335   2.9746   3.0124
  3.0664   3.0836   3.0956   3.1505   3.1686   3.1741   3.2043   3.2331
  3.3265   3.3523   3.3889   3.4419   3.4781   3.5152   3.5800   3.6252
  3.6849   3.7544   3.8199   3.8694   3.9795   4.0740   4.1199   4.1410
  4.1495   4.4399   4.8015   4.8343   9.7626   9.7751   9.8012  23.4482
 23.6106  23.8904  23.8975  23.9041  23.9473  23.9881  24.0278  24.0624
 24.0811  24.1357  24.1603  25.7868  25.8249  25.8712  26.0874  26.1315
 26.1906  26.5077  26.6026  26.7871 215.7536 215.7665 215.7973
 --------------------------------------------------------------

          Ground-State Mulliken Net Atomic Charges

     Atom                 Charge (a.u.)
  ----------------------------------------
      1 C                     0.677645
      2 C                    -1.390008
      3 H                     0.201025
      4 C                     0.210177
      5 Cl                    0.567403
      6 C                     0.287079
      7 Cl                    0.501345
      8 C                    -0.798832
      9 H                     0.204905
     10 C                    -0.704712
     11 H                     0.157455
     12 C                     1.078058
     13 C                    -0.719681
     14 H                     0.164818
     15 C                    -0.580995
     16 H                     0.192898
     17 C                     0.387404
     18 Cl                    0.431928
     19 C                    -0.626868
     20 H                     0.191714
     21 C                    -0.596723
     22 H                     0.163966
  ----------------------------------------
  Sum of atomic charges =     0.000000

 -----------------------------------------------------------------
                    Cartesian Multipole Moments
 -----------------------------------------------------------------
    Charge (ESU x 10^10)
                 0.0000
    Dipole Moment (Debye)
         X      -0.0668      Y       0.0536      Z      -1.4737
       Tot       1.4762
    Quadrupole Moments (Debye-Ang)
        XX    -114.6375     XY      -2.2903     YY    -108.2379
        XZ      10.9958     YZ      -4.0764     ZZ    -111.7244
    Octopole Moments (Debye-Ang^2)
       XXX    -175.6708    XXY      -7.9190    XYY     -40.0584
       YYY       6.7339    XXZ       3.9768    XYZ      -6.8882
       YYZ     -13.9770    XZZ     -51.2982    YZZ      14.6732
       ZZZ     -43.1361
    Hexadecapole Moments (Debye-Ang^3)
      XXXX   -5638.7067   XXXY      37.3778   XXYY    -954.4927
      XYYY      86.1478   YYYY    -253.3594   XXXZ    1752.8648
      XXYZ      -2.7438   XYYZ     539.5774   YYYZ      29.8912
      XXZZ   -1547.9574   XYZZ      57.0400   YYZZ    -598.1114
      XZZZ    1658.5229   YZZZ      -4.5077   ZZZZ   -3342.9849
 -----------------------------------------------------------------
 Calculating analytic gradient of the SCF energy
 Gradient of SCF Energy
            1           2           3           4           5           6
    1  -0.0002057   0.0001155  -0.0000127  -0.0001128  -0.0000783   0.0000570
    2   0.0000235   0.0000520  -0.0000150  -0.0000034   0.0000100   0.0000156
    3  -0.0001479   0.0000164  -0.0000145   0.0001003  -0.0001274  -0.0000146
            7           8           9          10          11          12
    1   0.0000984  -0.0000535  -0.0000106   0.0002562   0.0000131   0.0000716
    2  -0.0000102   0.0000017  -0.0000162  -0.0000855   0.0000271  -0.0000089
    3   0.0000197   0.0000562   0.0000632  -0.0000555  -0.0000023   0.0000098
           13          14          15          16          17          18
    1  -0.0001746  -0.0000200   0.0001438  -0.0000214  -0.0000870   0.0000043
    2   0.0000330   0.0000233  -0.0000873   0.0000519  -0.0000006   0.0000027
    3  -0.0000613   0.0000426   0.0000515  -0.0000630   0.0000483  -0.0000002
           19          20          21          22
    1   0.0000381   0.0000425  -0.0000134  -0.0000504
    2   0.0000893  -0.0000485  -0.0000356  -0.0000186
    3  -0.0001552   0.0000531   0.0001627   0.0000182
 Max gradient component =       2.562E-04
 RMS gradient           =       7.698E-05
 Gradient time:  CPU 156.33 s  wall 156.33 s
 Geometry Optimization Parameters
   NAtoms,    NIC,     NZ,  NCons,   NDum,   NFix, NCnnct, MaxDiis
       22     155      22       0       0       0       0       0

 Cartesian Hessian Update
 Hessian updated using BFGS update


** GEOMETRY OPTIMIZATION IN DELOCALIZED INTERNAL COORDINATES **
   Searching for a Minimum

   Optimization Cycle:   4

                       Coordinates (Angstroms)
     ATOM                X               Y               Z
      1  C        -0.0009047860    0.0094303411   -0.0043766188
      2  C        -0.0016022327   -0.0382896820    1.3939161740
      3  H         0.9321033563   -0.0665254788    1.9407149369
      4  C        -1.1923633919   -0.0200158886    2.1148652536
      5  Cl       -1.1124194213   -0.0742742875    3.8610106235
      6  C        -2.4158513246    0.0512811938    1.4438913769
      7  Cl       -3.9356474644    0.0752013443    2.3048493078
      8  C        -2.4260741734    0.1026170123    0.0513303375
      9  H        -3.3766540813    0.1475381159   -0.4645306009
     10  C        -1.2359170831    0.0812186196   -0.6635487653
     11  H        -1.2716249741    0.0949472556   -1.7462777912
     12  C         1.2755457554   -0.0212053328   -0.7605829403
     13  C         2.3301877231   -0.8545312489   -0.3622859364
     14  H         2.2087482225   -1.5029025058    0.4977625571
     15  C         3.5279757622   -0.8920241263   -1.0689750859
     16  H         4.3322647398   -1.5462784673   -0.7579095256
     17  C         3.6782919649   -0.0871661642   -2.1936158302
     18  Cl        5.1870803768   -0.1293738611   -3.0946361244
     19  C         2.6513922055    0.7513676678   -2.6147492816
     20  H         2.7859816774    1.3802297436   -3.4854249090
     21  C         1.4595726933    0.7782604424   -1.8972142134
     22  H         0.6707046476    1.4508111661   -2.2138343089
   Point Group: c1    Number of degrees of freedom:    60


   Energy is  -1842.285775025

 Hessian updated using BFGS update

 57 Hessian modes will be used to form the next step
  Hessian Eigenvalues:
     0.006757    0.019214    0.019236    0.023181    0.023212    0.023328
     0.023580    0.023679    0.023684    0.023919    0.023941    0.024089
     0.024101    0.024114    0.024129    0.024133    0.024136    0.024143
     0.024158    0.151042    0.159915    0.159969    0.159987    0.159996
     0.160048    0.161225    0.216038    0.220015    0.224057    0.231541
     0.238444    0.244455    0.249954    0.249989    0.250000    0.250215
     0.285148    0.297023    0.301250    0.308189    0.336857    0.356588
     0.356658    0.356854    0.358257    0.428275    0.429243    0.430037
     0.436675    0.462136    0.467750    0.470651    0.474788    0.476949
     0.478205    0.479513    0.549961

 Minimum search - taking simple RFO step
 Searching for Lamda that Minimizes Along All modes
 Value Taken    Lamda =  -0.00000174
 Step Taken.  Stepsize is  0.011212

                             Maximum     Tolerance    Cnvgd?
         Gradient           0.000308      0.000300      NO
         Displacement       0.009446      0.001200      NO
         Energy change     -0.000016      0.000001      NO


 New Cartesian Coordinates Obtained by Inverse Iteration

 Displacement from previous Coordinates is:  0.035631
 ----------------------------------------------------------------
             Standard Nuclear Orientation (Angstroms)
    I     Atom           X                Y                Z
 ----------------------------------------------------------------
    1      C      -0.0007354683     0.0094425456    -0.0040226846
    2      C      -0.0020939140    -0.0412278240     1.3941221733
    3      H       0.9313209131    -0.0713532016     1.9413540715
    4      C      -1.1929170185    -0.0229617813     2.1149998788
    5      Cl     -1.1127211973    -0.0809535744     3.8611636411
    6      C      -2.4163634453     0.0513730217     1.4441199718
    7      Cl     -3.9365074370     0.0757430628     2.3044927018
    8      C      -2.4260377011     0.1058703404     0.0515654395
    9      H      -3.3763017341     0.1533393195    -0.4647140362
   10      C      -1.2359118670     0.0843733107    -0.6629896666
   11      H      -1.2717155039     0.0999345853    -1.7456806358
   12      C       1.2756933575    -0.0211618094    -0.7604586005
   13      C       2.3318447218    -0.8520188721    -0.3605176227
   14      H       2.2116281983    -1.4991036846     0.5006289930
   15      C       3.5294686785    -0.8894437894    -1.0673106544
   16      H       4.3346341660    -1.5419163375    -0.7545261764
   17      C       3.6785604289    -0.0871784608    -2.1939212532
   18      Cl      5.1873258365    -0.1294884729    -3.0952363327
   19      C       2.6502878977     0.7487271631    -2.6168200260
   20      H       2.7835145795     1.3756982395    -3.4891584251
   21      C       1.4586084378     0.7757586185    -1.8992259976
   22      H       0.6692082629     1.4468634604    -2.2174861237
 ----------------------------------------------------------------
 Nuclear Repulsion Energy =        1143.74987955 hartrees
 There are       65 alpha and       65 beta electrons
 Applying Cartesian multipole field
    Component          Value
    ---------          -----
     (2,0,0)        1.00000E-12
     (0,2,0)        2.00000E-11
     (0,0,2)       -3.00000E-11
 Nucleus-field energy     =    -0.0000000678 hartrees
 Requested basis set is 6-311++G(d,p)
 There are 146 shells and 403 basis functions
 A cutoff of  1.0D-15 yielded   8556 shell pairs
 There are     68855 function pairs (     73853 Cartesian)
 Smallest overlap matrix eigenvalue = 3.34E-07
 Linear dependence detected in AO basis
 Number of orthogonalized atomic orbitals = 400
 Maximum deviation from orthogonality = 3.854E-10
 Guess from superposition of atomic densities
 Warning:  Energy on first SCF cycle will be non-variational
 SAD guess density has 130.000000 electrons

 -----------------------------------------------------------------------
  General SCF calculation program by
  Eric Jon Sundstrom, Paul Horn, Yuezhi Mao, Dmitri Zuev, Alec White,
  David Stuck, Shaama M.S., Shane Yost, Joonho Lee, David Small,
  Daniel Levine, Susi Lehtola, Hugh Burton, Evgeny Epifanovsky,
  Bang C. Huynh
 -----------------------------------------------------------------------
 Exchange:     0.2000 Hartree-Fock + 0.0800 Slater + 0.7200 B88
 Correlation:  0.1900 VWN1RPA + 0.8100 LYP
 Using SG-1 standard quadrature grid
 A restricted SCF calculation will be
 performed using DIIS
 SCF converges when DIIS error is below 1.0e-08
 ---------------------------------------
  Cycle       Energy         DIIS error
 ---------------------------------------
    1   -1845.8161921585      3.14e-02  
    2   -1842.1153480624      2.80e-03  
    3   -1842.0127155126      3.47e-03  
    4   -1842.2690445655      8.40e-04  
    5   -1842.2828934766      3.70e-04  
    6   -1842.2855932436      9.74e-05  
    7   -1842.2857630736      2.52e-05  
    8   -1842.2857723996      1.32e-05  
    9   -1842.2857761223      2.18e-06  
   10   -1842.2857762077      1.10e-06  
   11   -1842.2857762337      1.78e-07  
   12   -1842.2857762342      1.23e-07  
   13   -1842.2857762346      2.83e-08  
   14   -1842.2857762346      9.97e-09  Convergence criterion met
 ---------------------------------------
 SCF time:   CPU 442.79s  wall 443.00s 
 SCF   energy in the final basis set =    -1842.2857762346
 Total energy in the final basis set =    -1842.2857762346

 --------------------------------------------------------------

                    Orbital Energies (a.u.)
 --------------------------------------------------------------

 Alpha MOs
 -- Occupied --
********-101.5681-101.5634 -10.2623 -10.2608 -10.2528 -10.2163 -10.2118
-10.2086 -10.2079 -10.2039 -10.2034 -10.2033 -10.2026 -10.2025  -9.4828
 -9.4827  -9.4780  -7.2475  -7.2473  -7.2425  -7.2377  -7.2376  -7.2371
 -7.2370  -7.2329  -7.2324  -0.9311  -0.9097  -0.8737  -0.8707  -0.8461
 -0.7855  -0.7795  -0.7632  -0.7297  -0.6535  -0.6424  -0.6285  -0.6010
 -0.5534  -0.5165  -0.5128  -0.4937  -0.4849  -0.4725  -0.4576  -0.4526
 -0.4509  -0.4326  -0.4144  -0.4124  -0.3967  -0.3810  -0.3778  -0.3627
 -0.3595  -0.3410  -0.3394  -0.3265  -0.3202  -0.2857  -0.2844  -0.2727
 -0.2464
 -- Virtual --
 -0.0641  -0.0461  -0.0412  -0.0197  -0.0151  -0.0119  -0.0014   0.0030
  0.0064   0.0163   0.0231   0.0305   0.0308   0.0379   0.0396   0.0482
  0.0588   0.0613   0.0637   0.0684   0.0772   0.0793   0.0840   0.0893
  0.0941   0.0974   0.1034   0.1054   0.1066   0.1093   0.1117   0.1140
  0.1163   0.1226   0.1244   0.1269   0.1306   0.1342   0.1354   0.1375
  0.1378   0.1411   0.1476   0.1501   0.1513   0.1575   0.1624   0.1692
  0.1761   0.1779   0.1873   0.1897   0.1964   0.1985   0.2000   0.2090
  0.2101   0.2159   0.2178   0.2258   0.2314   0.2349   0.2379   0.2426
  0.2452   0.2458   0.2572   0.2583   0.2625   0.2655   0.2694   0.2759
  0.2788   0.2832   0.2923   0.2931   0.2965   0.3009   0.3068   0.3139
  0.3200   0.3284   0.3310   0.3373   0.3467   0.3493   0.3666   0.3695
  0.3884   0.4303   0.4398   0.4450   0.4493   0.4545   0.4579   0.4621
  0.4776   0.4812   0.4951   0.4986   0.5093   0.5159   0.5317   0.5352
  0.5393   0.5505   0.5567   0.5646   0.5708   0.5767   0.5857   0.5955
  0.5983   0.6040   0.6077   0.6136   0.6255   0.6361   0.6464   0.6511
  0.6621   0.6694   0.6735   0.6801   0.6896   0.6922   0.7051   0.7198
  0.7257   0.7322   0.7574   0.7640   0.7661   0.7783   0.8095   0.8154
  0.8247   0.8349   0.8371   0.8495   0.8506   0.8537   0.8542   0.8579
  0.8596   0.8633   0.8678   0.8688   0.8791   0.8855   0.8894   0.8988
  0.8997   0.9146   0.9244   0.9251   0.9324   0.9403   0.9491   0.9613
  0.9657   0.9685   0.9827   0.9919   1.0119   1.0186   1.0288   1.0474
  1.0684   1.0741   1.0859   1.0991   1.1210   1.1355   1.1421   1.1744
  1.1933   1.2379   1.2553   1.2623   1.2824   1.2864   1.3039   1.3175
  1.3329   1.3441   1.3789   1.4495   1.4807   1.4909   1.4996   1.5113
  1.5158   1.5213   1.5449   1.5537   1.5719   1.5790   1.6054   1.6156
  1.6303   1.6516   1.6775   1.6845   1.7006   1.7144   1.7281   1.7462
  1.7522   1.7576   1.7903   1.8161   1.8519   1.8789   1.8835   1.9026
  1.9081   1.9170   1.9211   1.9279   1.9392   1.9489   1.9676   1.9739
  1.9858   2.0032   2.0437   2.0566   2.0638   2.0725   2.0781   2.1314
  2.1489   2.2126   2.2322   2.2438   2.2516   2.2703   2.2844   2.2918
  2.2988   2.3185   2.3325   2.3858   2.4109   2.4262   2.4372   2.4467
  2.4557   2.4876   2.5155   2.5357   2.5568   2.5795   2.6128   2.6199
  2.6422   2.6514   2.6529   2.6882   2.7039   2.7150   2.7241   2.7295
  2.7424   2.7635   2.7709   2.7730   2.7801   2.7927   2.8012   2.8195
  2.8436   2.8500   2.8609   2.9043   2.9096   2.9334   2.9743   3.0123
  3.0665   3.0835   3.0953   3.1506   3.1685   3.1741   3.2042   3.2329
  3.3266   3.3520   3.3888   3.4421   3.4782   3.5150   3.5799   3.6250
  3.6847   3.7543   3.8198   3.8693   3.9795   4.0739   4.1197   4.1411
  4.1495   4.4409   4.8013   4.8343   9.7626   9.7751   9.8011  23.4480
 23.6104  23.8903  23.8972  23.9040  23.9471  23.9878  24.0274  24.0624
 24.0813  24.1358  24.1602  25.7867  25.8249  25.8712  26.0870  26.1316
 26.1910  26.5075  26.6027  26.7871 215.7537 215.7664 215.7972
 --------------------------------------------------------------

          Ground-State Mulliken Net Atomic Charges

     Atom                 Charge (a.u.)
  ----------------------------------------
      1 C                     0.678398
      2 C                    -1.388804
      3 H                     0.200463
      4 C                     0.209282
      5 Cl                    0.567886
      6 C                     0.288226
      7 Cl                    0.501322
      8 C                    -0.799930
      9 H                     0.204952
     10 C                    -0.706109
     11 H                     0.156785
     12 C                     1.083074
     13 C                    -0.720144
     14 H                     0.164219
     15 C                    -0.582984
     16 H                     0.192896
     17 C                     0.390050
     18 Cl                    0.431837
     19 C                    -0.628576
     20 H                     0.191690
     21 C                    -0.597889
     22 H                     0.163356
  ----------------------------------------
  Sum of atomic charges =     0.000000

 -----------------------------------------------------------------
                    Cartesian Multipole Moments
 -----------------------------------------------------------------
    Charge (ESU x 10^10)
                 0.0000
    Dipole Moment (Debye)
         X      -0.0665      Y       0.0567      Z      -1.4742
       Tot       1.4768
    Quadrupole Moments (Debye-Ang)
        XX    -114.6288     XY      -2.3062     YY    -108.2617
        XZ      11.0050     YZ      -4.0801     ZZ    -111.7100
    Octopole Moments (Debye-Ang^2)
       XXX    -175.5933    XXY      -7.8152    XYY     -40.1127
       YYY       6.9528    XXZ       4.0335    XYZ      -6.8821
       YYZ     -13.9370    XZZ     -51.2685    YZZ      14.7532
       ZZZ     -43.2180
    Hexadecapole Moments (Debye-Ang^3)
      XXXX   -5639.6286   XXXY      37.2286   XXYY    -954.8000
      XYYY      86.2463   YYYY    -252.8888   XXXZ    1753.2521
      XXYZ      -2.4043   XYYZ     539.7772   YYYZ      31.1274
      XXZZ   -1548.3909   XYZZ      56.9540   YYZZ    -598.2463
      XZZZ    1658.6790   YZZZ      -3.5254   ZZZZ   -3343.6144
 -----------------------------------------------------------------
 Calculating analytic gradient of the SCF energy
 Gradient of SCF Energy
            1           2           3           4           5           6
    1  -0.0000795   0.0000268  -0.0000093  -0.0000346  -0.0000312  -0.0000150
    2  -0.0000013   0.0000140   0.0000026  -0.0000009   0.0000084  -0.0000082
    3  -0.0000371  -0.0000328  -0.0000001   0.0000926  -0.0000656   0.0000184
            7           8           9          10          11          12
    1   0.0000431   0.0000373  -0.0000131   0.0000499   0.0000030   0.0000454
    2  -0.0000014   0.0000055  -0.0000089  -0.0000185   0.0000052   0.0000008
    3   0.0000028  -0.0000412   0.0000271   0.0000149   0.0000003   0.0000019
           13          14          15          16          17          18
    1  -0.0000302  -0.0000058   0.0000442  -0.0000001  -0.0001286   0.0000665
    2   0.0000169   0.0000079  -0.0000304   0.0000198   0.0000069  -0.0000022
    3  -0.0000329   0.0000106   0.0000263  -0.0000252   0.0000798  -0.0000385
           19          20          21          22
    1   0.0000044   0.0000218   0.0000228  -0.0000179
    2   0.0000337  -0.0000180  -0.0000242  -0.0000079
    3  -0.0000527   0.0000146   0.0000279   0.0000089
 Max gradient component =       1.286E-04
 RMS gradient           =       3.479E-05
 Gradient time:  CPU 155.90 s  wall 155.90 s
 Geometry Optimization Parameters
   NAtoms,    NIC,     NZ,  NCons,   NDum,   NFix, NCnnct, MaxDiis
       22     155      22       0       0       0       0       0

 Cartesian Hessian Update
 Hessian updated using BFGS update


** GEOMETRY OPTIMIZATION IN DELOCALIZED INTERNAL COORDINATES **
   Searching for a Minimum

   Optimization Cycle:   5

                       Coordinates (Angstroms)
     ATOM                X               Y               Z
      1  C        -0.0007354683    0.0094425456   -0.0040226846
      2  C        -0.0020939140   -0.0412278240    1.3941221733
      3  H         0.9313209131   -0.0713532016    1.9413540715
      4  C        -1.1929170185   -0.0229617813    2.1149998788
      5  Cl       -1.1127211973   -0.0809535744    3.8611636411
      6  C        -2.4163634453    0.0513730217    1.4441199718
      7  Cl       -3.9365074370    0.0757430628    2.3044927018
      8  C        -2.4260377011    0.1058703404    0.0515654395
      9  H        -3.3763017341    0.1533393195   -0.4647140362
     10  C        -1.2359118670    0.0843733107   -0.6629896666
     11  H        -1.2717155039    0.0999345853   -1.7456806358
     12  C         1.2756933575   -0.0211618094   -0.7604586005
     13  C         2.3318447218   -0.8520188721   -0.3605176227
     14  H         2.2116281983   -1.4991036846    0.5006289930
     15  C         3.5294686785   -0.8894437894   -1.0673106544
     16  H         4.3346341660   -1.5419163375   -0.7545261764
     17  C         3.6785604289   -0.0871784608   -2.1939212532
     18  Cl        5.1873258365   -0.1294884729   -3.0952363327
     19  C         2.6502878977    0.7487271631   -2.6168200260
     20  H         2.7835145795    1.3756982395   -3.4891584251
     21  C         1.4586084378    0.7757586185   -1.8992259976
     22  H         0.6692082629    1.4468634604   -2.2174861237
   Point Group: c1    Number of degrees of freedom:    60


   Energy is  -1842.285776235

 Hessian updated using BFGS update

 58 Hessian modes will be used to form the next step
  Hessian Eigenvalues:
     0.006077    0.019210    0.019296    0.023118    0.023199    0.023290
     0.023577    0.023667    0.023689    0.023913    0.023942    0.024065
     0.024092    0.024103    0.024114    0.024134    0.024137    0.024142
     0.024290    0.147452    0.154040    0.159973    0.159991    0.159996
     0.160005    0.160048    0.214836    0.219939    0.224049    0.226861
     0.236409    0.244026    0.249493    0.249971    0.250000    0.250468
     0.284751    0.290706    0.300046    0.304637    0.341347    0.356370
     0.356663    0.356687    0.356825    0.357154    0.427973    0.429245
     0.430296    0.437211    0.463694    0.467748    0.471093    0.473644
     0.478200    0.478453    0.479863    0.526500

 Minimum search - taking simple RFO step
 Searching for Lamda that Minimizes Along All modes
 Value Taken    Lamda =   0.00000000
 Step Taken.  Stepsize is  0.003701

                             Maximum     Tolerance    Cnvgd?
         Gradient           0.000097      0.000300     YES
         Displacement       0.003118      0.001200      NO
         Energy change     -0.000001      0.000001      NO


 New Cartesian Coordinates Obtained by Inverse Iteration

 Displacement from previous Coordinates is:  0.011762
 ----------------------------------------------------------------
             Standard Nuclear Orientation (Angstroms)
    I     Atom           X                Y                Z
 ----------------------------------------------------------------
    1      C      -0.0006799465     0.0095334567    -0.0039276666
    2      C      -0.0021613293    -0.0421544667     1.3941642765
    3      H       0.9312102190    -0.0730422918     1.9414538668
    4      C      -1.1929892017    -0.0238836599     2.1149676114
    5      Cl     -1.1125595073    -0.0833152512     3.8612174188
    6      C      -2.4164648615     0.0515186044     1.4441867402
    7      Cl     -3.9367803914     0.0758884998     2.3043837999
    8      C      -2.4260696437     0.1069302979     0.0516721886
    9      H      -3.3761627045     0.1552044442    -0.4648577676
   10      C      -1.2359379808     0.0853786630    -0.6628261251
   11      H      -1.2717780557     0.1014333304    -1.7455087588
   12      C       1.2756441235    -0.0211295685    -0.7604803395
   13      C       2.3322673633    -0.8511721278    -0.3599421341
   14      H       2.2124519450    -1.4977866869     0.5016004707
   15      C       3.5298669583    -0.8885830108    -1.0667480735
   16      H       4.3352409110    -1.5404743466    -0.7531673354
   17      C       3.6787160759    -0.0872334108    -2.1940554365
   18      Cl      5.1873868603    -0.1295009857    -3.0952479152
   19      C       2.6499383745     0.7478121120    -2.6174726430
   20      H       2.7826057064     1.3742029646    -3.4903564752
   21      C       1.4582624465     0.7749961940    -1.8998998334
   22      H       0.6687828309     1.4456930993    -2.2187772335
 ----------------------------------------------------------------
 Nuclear Repulsion Energy =        1143.72938097 hartrees
 There are       65 alpha and       65 beta electrons
 Applying Cartesian multipole field
    Component          Value
    ---------          -----
     (2,0,0)        1.00000E-12
     (0,2,0)        2.00000E-11
     (0,0,2)       -3.00000E-11
 Nucleus-field energy     =    -0.0000000679 hartrees
 Requested basis set is 6-311++G(d,p)
 There are 146 shells and 403 basis functions
 A cutoff of  1.0D-15 yielded   8556 shell pairs
 There are     68855 function pairs (     73853 Cartesian)
 Smallest overlap matrix eigenvalue = 3.34E-07
 Linear dependence detected in AO basis
 Number of orthogonalized atomic orbitals = 400
 Maximum deviation from orthogonality = 4.072E-10
 Guess from superposition of atomic densities
 Warning:  Energy on first SCF cycle will be non-variational
 SAD guess density has 130.000000 electrons

 -----------------------------------------------------------------------
  General SCF calculation program by
  Eric Jon Sundstrom, Paul Horn, Yuezhi Mao, Dmitri Zuev, Alec White,
  David Stuck, Shaama M.S., Shane Yost, Joonho Lee, David Small,
  Daniel Levine, Susi Lehtola, Hugh Burton, Evgeny Epifanovsky,
  Bang C. Huynh
 -----------------------------------------------------------------------
 Exchange:     0.2000 Hartree-Fock + 0.0800 Slater + 0.7200 B88
 Correlation:  0.1900 VWN1RPA + 0.8100 LYP
 Using SG-1 standard quadrature grid
 A restricted SCF calculation will be
 performed using DIIS
 SCF converges when DIIS error is below 1.0e-08
 ---------------------------------------
  Cycle       Energy         DIIS error
 ---------------------------------------
    1   -1845.8159922829      3.14e-02  
    2   -1842.1153434922      2.80e-03  
    3   -1842.0126990710      3.47e-03  
    4   -1842.2690487012      8.39e-04  
    5   -1842.2828928965      3.70e-04  
    6   -1842.2855934605      9.73e-05  
    7   -1842.2857632539      2.52e-05  
    8   -1842.2857725778      1.32e-05  
    9   -1842.2857763012      2.18e-06  
   10   -1842.2857763867      1.10e-06  
   11   -1842.2857764126      1.78e-07  
   12   -1842.2857764131      1.23e-07  
   13   -1842.2857764134      2.83e-08  
   14   -1842.2857764135      9.97e-09  Convergence criterion met
 ---------------------------------------
 SCF time:   CPU 452.80s  wall 453.00s 
 SCF   energy in the final basis set =    -1842.2857764135
 Total energy in the final basis set =    -1842.2857764135

 --------------------------------------------------------------

                    Orbital Energies (a.u.)
 --------------------------------------------------------------

 Alpha MOs
 -- Occupied --
********-101.5681-101.5634 -10.2623 -10.2608 -10.2528 -10.2163 -10.2118
-10.2086 -10.2079 -10.2039 -10.2034 -10.2033 -10.2026 -10.2025  -9.4828
 -9.4827  -9.4780  -7.2475  -7.2473  -7.2425  -7.2377  -7.2376  -7.2371
 -7.2370  -7.2329  -7.2325  -0.9311  -0.9097  -0.8737  -0.8707  -0.8461
 -0.7855  -0.7795  -0.7632  -0.7297  -0.6536  -0.6425  -0.6284  -0.6010
 -0.5534  -0.5165  -0.5128  -0.4937  -0.4848  -0.4725  -0.4576  -0.4526
 -0.4509  -0.4326  -0.4144  -0.4124  -0.3967  -0.3810  -0.3778  -0.3627
 -0.3595  -0.3410  -0.3394  -0.3265  -0.3202  -0.2857  -0.2844  -0.2727
 -0.2464
 -- Virtual --
 -0.0641  -0.0461  -0.0412  -0.0197  -0.0151  -0.0119  -0.0014   0.0030
  0.0064   0.0163   0.0231   0.0305   0.0308   0.0379   0.0396   0.0482
  0.0588   0.0613   0.0636   0.0684   0.0772   0.0793   0.0840   0.0893
  0.0941   0.0974   0.1034   0.1054   0.1066   0.1093   0.1117   0.1140
  0.1163   0.1226   0.1244   0.1269   0.1306   0.1342   0.1354   0.1375
  0.1378   0.1411   0.1476   0.1501   0.1514   0.1575   0.1625   0.1692
  0.1761   0.1779   0.1873   0.1897   0.1964   0.1985   0.2000   0.2090
  0.2101   0.2159   0.2177   0.2258   0.2314   0.2350   0.2379   0.2426
  0.2452   0.2458   0.2572   0.2582   0.2625   0.2656   0.2694   0.2759
  0.2788   0.2832   0.2923   0.2931   0.2965   0.3009   0.3069   0.3139
  0.3200   0.3285   0.3310   0.3373   0.3468   0.3493   0.3666   0.3696
  0.3884   0.4303   0.4398   0.4450   0.4493   0.4545   0.4579   0.4621
  0.4776   0.4812   0.4951   0.4985   0.5093   0.5159   0.5317   0.5352
  0.5393   0.5504   0.5566   0.5645   0.5708   0.5767   0.5857   0.5954
  0.5983   0.6040   0.6077   0.6137   0.6255   0.6361   0.6465   0.6510
  0.6620   0.6694   0.6734   0.6800   0.6896   0.6922   0.7051   0.7198
  0.7258   0.7322   0.7574   0.7641   0.7662   0.7783   0.8095   0.8155
  0.8246   0.8348   0.8371   0.8495   0.8506   0.8537   0.8542   0.8579
  0.8596   0.8633   0.8679   0.8689   0.8791   0.8855   0.8894   0.8987
  0.8997   0.9146   0.9244   0.9251   0.9324   0.9403   0.9491   0.9612
  0.9657   0.9685   0.9827   0.9919   1.0118   1.0186   1.0288   1.0474
  1.0685   1.0741   1.0858   1.0991   1.1209   1.1354   1.1422   1.1744
  1.1933   1.2379   1.2553   1.2622   1.2824   1.2864   1.3039   1.3175
  1.3328   1.3441   1.3788   1.4496   1.4807   1.4908   1.4996   1.5113
  1.5158   1.5213   1.5449   1.5537   1.5719   1.5790   1.6053   1.6156
  1.6302   1.6515   1.6774   1.6845   1.7006   1.7145   1.7281   1.7462
  1.7522   1.7576   1.7904   1.8161   1.8519   1.8788   1.8834   1.9024
  1.9081   1.9170   1.9210   1.9280   1.9392   1.9489   1.9677   1.9739
  1.9858   2.0033   2.0437   2.0567   2.0638   2.0725   2.0780   2.1314
  2.1489   2.2126   2.2323   2.2438   2.2516   2.2703   2.2845   2.2918
  2.2988   2.3183   2.3326   2.3856   2.4109   2.4261   2.4371   2.4467
  2.4556   2.4876   2.5154   2.5357   2.5567   2.5795   2.6128   2.6199
  2.6422   2.6514   2.6528   2.6882   2.7041   2.7150   2.7241   2.7295
  2.7423   2.7635   2.7709   2.7730   2.7801   2.7926   2.8011   2.8193
  2.8435   2.8500   2.8610   2.9043   2.9095   2.9333   2.9742   3.0123
  3.0665   3.0834   3.0953   3.1506   3.1686   3.1741   3.2041   3.2329
  3.3267   3.3519   3.3888   3.4421   3.4782   3.5150   3.5798   3.6249
  3.6847   3.7543   3.8198   3.8693   3.9795   4.0738   4.1197   4.1411
  4.1495   4.4412   4.8012   4.8343   9.7626   9.7751   9.8010  23.4479
 23.6103  23.8903  23.8971  23.9039  23.9471  23.9877  24.0273  24.0625
 24.0813  24.1358  24.1602  25.7867  25.8248  25.8712  26.0868  26.1316
 26.1912  26.5074  26.6028  26.7870 215.7537 215.7665 215.7971
 --------------------------------------------------------------

          Ground-State Mulliken Net Atomic Charges

     Atom                 Charge (a.u.)
  ----------------------------------------
      1 C                     0.678222
      2 C                    -1.387506
      3 H                     0.200267
      4 C                     0.209351
      5 Cl                    0.568065
      6 C                     0.288222
      7 Cl                    0.501331
      8 C                    -0.800309
      9 H                     0.204982
     10 C                    -0.707048
     11 H                     0.156582
     12 C                     1.084921
     13 C                    -0.719831
     14 H                     0.164002
     15 C                    -0.583404
     16 H                     0.192904
     17 C                     0.390399
     18 Cl                    0.431794
     19 C                    -0.628903
     20 H                     0.191688
     21 C                    -0.598884
     22 H                     0.163157
  ----------------------------------------
  Sum of atomic charges =     0.000000

 -----------------------------------------------------------------
                    Cartesian Multipole Moments
 -----------------------------------------------------------------
    Charge (ESU x 10^10)
                 0.0000
    Dipole Moment (Debye)
         X      -0.0653      Y       0.0577      Z      -1.4756
       Tot       1.4782
    Quadrupole Moments (Debye-Ang)
        XX    -114.6203     XY      -2.3109     YY    -108.2699
        XZ      11.0062     YZ      -4.0812     ZZ    -111.7057
    Octopole Moments (Debye-Ang^2)
       XXX    -175.5322    XXY      -7.7788    XYY     -40.1338
       YYY       7.0285    XXZ       4.0217    XYZ      -6.8796
       YYZ     -13.9263    XZZ     -51.2402    YZZ      14.7772
       ZZZ     -43.2732
    Hexadecapole Moments (Debye-Ang^3)
      XXXX   -5639.5611   XXXY      37.1885   XXYY    -954.8870
      XYYY      86.2668   YYYY    -252.7405   XXXZ    1753.1570
      XXYZ      -2.2854   XYYZ     539.8147   YYYZ      31.5588
      XXZZ   -1548.4192   XYZZ      56.9148   YYZZ    -598.2774
      XZZZ    1658.6115   YZZZ      -3.1761   ZZZZ   -3343.7488
 -----------------------------------------------------------------
 Calculating analytic gradient of the SCF energy
 Gradient of SCF Energy
            1           2           3           4           5           6
    1  -0.0000023  -0.0000029   0.0000022   0.0000035  -0.0000005  -0.0000103
    2   0.0000038  -0.0000003   0.0000029   0.0000009   0.0000032   0.0000018
    3   0.0000166  -0.0000220   0.0000020   0.0000261  -0.0000119  -0.0000001
            7           8           9          10          11          12
    1  -0.0000002   0.0000173  -0.0000030  -0.0000152   0.0000001   0.0000133
    2  -0.0000025  -0.0000024  -0.0000044  -0.0000038  -0.0000038  -0.0000059
    3  -0.0000031  -0.0000196  -0.0000002   0.0000073  -0.0000022  -0.0000063
           13          14          15          16          17          18
    1   0.0000007  -0.0000011   0.0000058   0.0000035  -0.0000505   0.0000328
    2   0.0000015   0.0000034   0.0000044   0.0000034   0.0000003   0.0000003
    3   0.0000030   0.0000035  -0.0000021   0.0000019   0.0000317  -0.0000162
           19          20          21          22
    1   0.0000036   0.0000017   0.0000041  -0.0000025
    2  -0.0000011  -0.0000017   0.0000031  -0.0000031
    3  -0.0000023  -0.0000015  -0.0000055   0.0000010
 Max gradient component =       5.047E-05
 RMS gradient           =       1.113E-05
 Gradient time:  CPU 164.65 s  wall 164.69 s
 Geometry Optimization Parameters
   NAtoms,    NIC,     NZ,  NCons,   NDum,   NFix, NCnnct, MaxDiis
       22     155      22       0       0       0       0       0

 Cartesian Hessian Update
 Hessian updated using BFGS update


** GEOMETRY OPTIMIZATION IN DELOCALIZED INTERNAL COORDINATES **
   Searching for a Minimum

   Optimization Cycle:   6

                       Coordinates (Angstroms)
     ATOM                X               Y               Z
      1  C        -0.0006799465    0.0095334567   -0.0039276666
      2  C        -0.0021613293   -0.0421544667    1.3941642765
      3  H         0.9312102190   -0.0730422918    1.9414538668
      4  C        -1.1929892017   -0.0238836599    2.1149676114
      5  Cl       -1.1125595073   -0.0833152512    3.8612174188
      6  C        -2.4164648615    0.0515186044    1.4441867402
      7  Cl       -3.9367803914    0.0758884998    2.3043837999
      8  C        -2.4260696437    0.1069302979    0.0516721886
      9  H        -3.3761627045    0.1552044442   -0.4648577676
     10  C        -1.2359379808    0.0853786630   -0.6628261251
     11  H        -1.2717780557    0.1014333304   -1.7455087588
     12  C         1.2756441235   -0.0211295685   -0.7604803395
     13  C         2.3322673633   -0.8511721278   -0.3599421341
     14  H         2.2124519450   -1.4977866869    0.5016004707
     15  C         3.5298669583   -0.8885830108   -1.0667480735
     16  H         4.3352409110   -1.5404743466   -0.7531673354
     17  C         3.6787160759   -0.0872334108   -2.1940554365
     18  Cl        5.1873868603   -0.1295009857   -3.0952479152
     19  C         2.6499383745    0.7478121120   -2.6174726430
     20  H         2.7826057064    1.3742029646   -3.4903564752
     21  C         1.4582624465    0.7749961940   -1.8998998334
     22  H         0.6687828309    1.4456930993   -2.2187772335
   Point Group: c1    Number of degrees of freedom:    60


   Energy is  -1842.285776414

 Hessian updated using BFGS update

 59 Hessian modes will be used to form the next step
  Hessian Eigenvalues:
     0.006201    0.019211    0.019448    0.023154    0.023213    0.023277
     0.023575    0.023662    0.023695    0.023913    0.023943    0.024031
     0.024093    0.024108    0.024116    0.024134    0.024137    0.024142
     0.024424    0.137760    0.153478    0.159972    0.159996    0.159997
     0.160032    0.160066    0.204666    0.219938    0.223997    0.225346
     0.235034    0.244159    0.249646    0.249977    0.250015    0.250578
     0.278057    0.286364    0.300068    0.307661    0.340378    0.356520
     0.356663    0.356664    0.356790    0.356820    0.358000    0.428797
     0.429270    0.430454    0.435682    0.465478    0.467708    0.470929
     0.472665    0.477764    0.478220    0.479875    0.542793

 Minimum search - taking simple RFO step
 Searching for Lamda that Minimizes Along All modes
 Value Taken    Lamda =   0.00000000
 Step Taken.  Stepsize is  0.000324

                             Maximum     Tolerance    Cnvgd?
         Gradient           0.000019      0.000300     YES
         Displacement       0.000098      0.001200     YES
         Energy change     -0.000000      0.000001     YES

 Final energy is   -1842.2857764135426     


 ******************************
 **  OPTIMIZATION CONVERGED  **
 ******************************

                       Coordinates (Angstroms)
     ATOM                X               Y               Z
      1  C        -0.0006799465    0.0095334567   -0.0039276666
      2  C        -0.0021613293   -0.0421544667    1.3941642765
      3  H         0.9312102190   -0.0730422918    1.9414538668
      4  C        -1.1929892017   -0.0238836599    2.1149676114
      5  Cl       -1.1125595073   -0.0833152512    3.8612174188
      6  C        -2.4164648615    0.0515186044    1.4441867402
      7  Cl       -3.9367803914    0.0758884998    2.3043837999
      8  C        -2.4260696437    0.1069302979    0.0516721886
      9  H        -3.3761627045    0.1552044442   -0.4648577676
     10  C        -1.2359379808    0.0853786630   -0.6628261251
     11  H        -1.2717780557    0.1014333304   -1.7455087588
     12  C         1.2756441235   -0.0211295685   -0.7604803395
     13  C         2.3322673633   -0.8511721278   -0.3599421341
     14  H         2.2124519450   -1.4977866869    0.5016004707
     15  C         3.5298669583   -0.8885830108   -1.0667480735
     16  H         4.3352409110   -1.5404743466   -0.7531673354
     17  C         3.6787160759   -0.0872334108   -2.1940554365
     18  Cl        5.1873868603   -0.1295009857   -3.0952479152
     19  C         2.6499383745    0.7478121120   -2.6174726430
     20  H         2.7826057064    1.3742029646   -3.4903564752
     21  C         1.4582624465    0.7749961940   -1.8998998334
     22  H         0.6687828309    1.4456930993   -2.2187772335

Z-matrix Print:
$molecule
0 1
Cl
C  1 1.749111
C  2 1.392107 1 118.499496
H  3 1.082434 2 118.437193 1 -1.172310 0
C  2 1.397328 1 121.423237 3 -179.478264 0
C  5 1.393650 2 119.198337 1 179.509834 0
H  6 1.082502 5 118.986030 2 179.389386 0
C  6 1.388303 5 120.511504 2 0.106363 0
H  8 1.083395 6 119.060207 5 178.295520 0
C  3 1.399048 2 121.187857 1 -179.693531 0
C  10 1.484020 3 120.637089 2 -179.530021 0
C  11 1.401942 10 120.972928 3 -140.720538 0
H  12 1.083880 11 119.710985 10 1.836351 0
C  12 1.391309 11 121.308801 10 -179.742306 0
H  14 1.082540 12 120.632483 11 -179.413782 0
C  14 1.391031 12 119.222243 11 0.028966 0
C  16 1.391093 14 120.886977 12 -0.097745 0
H  17 1.082554 16 120.134052 14 179.456571 0
C  17 1.391121 16 119.233047 14 0.134031 0
H  19 1.083846 17 118.881314 16 178.346617 0
Cl 5 1.746967 2 121.760211 1 -0.582435 0
Cl 16 1.757846 14 119.546290 12 179.939281 0
$end


 --------------------------------------------------------------

                    Orbital Energies (a.u.)
 --------------------------------------------------------------

 Alpha MOs
 -- Occupied --
********-101.5681-101.5634 -10.2623 -10.2608 -10.2528 -10.2163 -10.2118
-10.2086 -10.2079 -10.2039 -10.2034 -10.2033 -10.2026 -10.2025  -9.4828
 -9.4827  -9.4780  -7.2475  -7.2473  -7.2425  -7.2377  -7.2376  -7.2371
 -7.2370  -7.2329  -7.2325  -0.9311  -0.9097  -0.8737  -0.8707  -0.8461
 -0.7855  -0.7795  -0.7632  -0.7297  -0.6536  -0.6425  -0.6284  -0.6010
 -0.5534  -0.5165  -0.5128  -0.4937  -0.4848  -0.4725  -0.4576  -0.4526
 -0.4509  -0.4326  -0.4144  -0.4124  -0.3967  -0.3810  -0.3778  -0.3627
 -0.3595  -0.3410  -0.3394  -0.3265  -0.3202  -0.2857  -0.2844  -0.2727
 -0.2464
 -- Virtual --
 -0.0641  -0.0461  -0.0412  -0.0197  -0.0151  -0.0119  -0.0014   0.0030
  0.0064   0.0163   0.0231   0.0305   0.0308   0.0379   0.0396   0.0482
  0.0588   0.0613   0.0636   0.0684   0.0772   0.0793   0.0840   0.0893
  0.0941   0.0974   0.1034   0.1054   0.1066   0.1093   0.1117   0.1140
  0.1163   0.1226   0.1244   0.1269   0.1306   0.1342   0.1354   0.1375
  0.1378   0.1411   0.1476   0.1501   0.1514   0.1575   0.1625   0.1692
  0.1761   0.1779   0.1873   0.1897   0.1964   0.1985   0.2000   0.2090
  0.2101   0.2159   0.2177   0.2258   0.2314   0.2350   0.2379   0.2426
  0.2452   0.2458   0.2572   0.2582   0.2625   0.2656   0.2694   0.2759
  0.2788   0.2832   0.2923   0.2931   0.2965   0.3009   0.3069   0.3139
  0.3200   0.3285   0.3310   0.3373   0.3468   0.3493   0.3666   0.3696
  0.3884   0.4303   0.4398   0.4450   0.4493   0.4545   0.4579   0.4621
  0.4776   0.4812   0.4951   0.4985   0.5093   0.5159   0.5317   0.5352
  0.5393   0.5504   0.5566   0.5645   0.5708   0.5767   0.5857   0.5954
  0.5983   0.6040   0.6077   0.6137   0.6255   0.6361   0.6465   0.6510
  0.6620   0.6694   0.6734   0.6800   0.6896   0.6922   0.7051   0.7198
  0.7258   0.7322   0.7574   0.7641   0.7662   0.7783   0.8095   0.8155
  0.8246   0.8348   0.8371   0.8495   0.8506   0.8537   0.8542   0.8579
  0.8596   0.8633   0.8679   0.8689   0.8791   0.8855   0.8894   0.8987
  0.8997   0.9146   0.9244   0.9251   0.9324   0.9403   0.9491   0.9612
  0.9657   0.9685   0.9827   0.9919   1.0118   1.0186   1.0288   1.0474
  1.0685   1.0741   1.0858   1.0991   1.1209   1.1354   1.1422   1.1744
  1.1933   1.2379   1.2553   1.2622   1.2824   1.2864   1.3039   1.3175
  1.3328   1.3441   1.3788   1.4496   1.4807   1.4908   1.4996   1.5113
  1.5158   1.5213   1.5449   1.5537   1.5719   1.5790   1.6053   1.6156
  1.6302   1.6515   1.6774   1.6845   1.7006   1.7145   1.7281   1.7462
  1.7522   1.7576   1.7904   1.8161   1.8519   1.8788   1.8834   1.9024
  1.9081   1.9170   1.9210   1.9280   1.9392   1.9489   1.9677   1.9739
  1.9858   2.0033   2.0437   2.0567   2.0638   2.0725   2.0780   2.1314
  2.1489   2.2126   2.2323   2.2438   2.2516   2.2703   2.2845   2.2918
  2.2988   2.3183   2.3326   2.3856   2.4109   2.4261   2.4371   2.4467
  2.4556   2.4876   2.5154   2.5357   2.5567   2.5795   2.6128   2.6199
  2.6422   2.6514   2.6528   2.6882   2.7041   2.7150   2.7241   2.7295
  2.7423   2.7635   2.7709   2.7730   2.7801   2.7926   2.8011   2.8193
  2.8435   2.8500   2.8610   2.9043   2.9095   2.9333   2.9742   3.0123
  3.0665   3.0834   3.0953   3.1506   3.1686   3.1741   3.2041   3.2329
  3.3267   3.3519   3.3888   3.4421   3.4782   3.5150   3.5798   3.6249
  3.6847   3.7543   3.8198   3.8693   3.9795   4.0738   4.1197   4.1411
  4.1495   4.4412   4.8012   4.8343   9.7626   9.7751   9.8010  23.4479
 23.6103  23.8903  23.8971  23.9039  23.9471  23.9877  24.0273  24.0625
 24.0813  24.1358  24.1602  25.7867  25.8248  25.8712  26.0868  26.1316
 26.1912  26.5074  26.6028  26.7870 215.7537 215.7665 215.7971
 --------------------------------------------------------------

          Ground-State Mulliken Net Atomic Charges

     Atom                 Charge (a.u.)
  ----------------------------------------
      1 C                     0.678222
      2 C                    -1.387506
      3 H                     0.200267
      4 C                     0.209351
      5 Cl                    0.568065
      6 C                     0.288222
      7 Cl                    0.501331
      8 C                    -0.800309
      9 H                     0.204982
     10 C                    -0.707048
     11 H                     0.156582
     12 C                     1.084921
     13 C                    -0.719831
     14 H                     0.164002
     15 C                    -0.583404
     16 H                     0.192904
     17 C                     0.390399
     18 Cl                    0.431794
     19 C                    -0.628903
     20 H                     0.191688
     21 C                    -0.598884
     22 H                     0.163157
  ----------------------------------------
  Sum of atomic charges =     0.000000

 -----------------------------------------------------------------
                    Cartesian Multipole Moments
 -----------------------------------------------------------------
    Charge (ESU x 10^10)
                 0.0000
    Dipole Moment (Debye)
         X      -0.0653      Y       0.0577      Z      -1.4756
       Tot       1.4782
    Quadrupole Moments (Debye-Ang)
        XX    -114.6203     XY      -2.3109     YY    -108.2699
        XZ      11.0062     YZ      -4.0812     ZZ    -111.7057
    Octopole Moments (Debye-Ang^2)
       XXX    -175.5322    XXY      -7.7788    XYY     -40.1338
       YYY       7.0285    XXZ       4.0217    XYZ      -6.8796
       YYZ     -13.9263    XZZ     -51.2402    YZZ      14.7772
       ZZZ     -43.2732
    Hexadecapole Moments (Debye-Ang^3)
      XXXX   -5639.5611   XXXY      37.1885   XXYY    -954.8870
      XYYY      86.2668   YYYY    -252.7405   XXXZ    1753.1570
      XXYZ      -2.2854   XYYZ     539.8147   YYYZ      31.5588
      XXZZ   -1548.4192   XYZZ      56.9148   YYZZ    -598.2774
      XZZZ    1658.6115   YZZZ      -3.1761   ZZZZ   -3343.7488
 -----------------------------------------------------------------
Archival summary:
1\1\december\OPT\ProcedureUnspecified\BasisUnspecified\l3127\taweetha\ThuJan1620:51:562020ThuJan1620:51:562020\0\\#,OPT,ProcedureUnspecified,BasisUnspecified,\\0,1\Cl\C,1,1.74911\C,2,1.39211,1,118.499\H,3,1.08243,2,118.437,1,-1.17231,0\C,2,1.39733,1,121.423,3,-179.478,0\C,5,1.39365,2,119.198,1,179.51,0\H,6,1.0825,5,118.986,2,179.389,0\C,6,1.3883,5,120.512,2,0.106363,0\H,8,1.08339,6,119.06,5,178.296,0\C,3,1.39905,2,121.188,1,-179.694,0\C,10,1.48402,3,120.637,2,-179.53,0\C,11,1.40194,10,120.973,3,-140.721,0\H,12,1.08388,11,119.711,10,1.83635,0\C,12,1.39131,11,121.309,10,-179.742,0\H,14,1.08254,12,120.632,11,-179.414,0\C,14,1.39103,12,119.222,11,0.0289661,0\C,16,1.39109,14,120.887,12,-0.097745,0\H,17,1.08255,16,120.134,14,179.457,0\C,17,1.39112,16,119.233,14,0.134031,0\H,19,1.08385,17,118.881,16,178.347,0\Cl,5,1.74697,2,121.76,1,-0.582435,0\Cl,16,1.75785,14,119.546,12,179.939,0\\\@

 Total job time:  3628.90s(wall), 3628.55s(cpu) 
 Thu Jan 16 20:51:56 2020

        *************************************************************
        *                                                           *
        *  Thank you very much for using Q-Chem.  Have a nice day.  *
        *                                                           *
        *************************************************************


 
User input: 2 of 2 
 
                  Welcome to Q-Chem
     A Quantum Leap Into The Future Of Chemistry


 Q-Chem 5.2 (devel), Q-Chem, Inc., Pleasanton, CA (2019)

 Yihan Shao,  Zhengting Gan,  E. Epifanovsky,  A. T. B. Gilbert,  M. Wormit,  
 J. Kussmann,  A. W. Lange,  A. Behn,  Jia Deng,  Xintian Feng,  D. Ghosh,  
 M. Goldey,  P. R. Horn,  L. D. Jacobson,  I. Kaliman,  T. Kus,  A. Landau,  
 Jie Liu,  E. I. Proynov,  R. M. Richard,  R. P. Steele,  E. J. Sundstrom,  
 H. L. Woodcock III,  P. M. Zimmerman,  D. Zuev,  B. Albrecht,  E. Alguire,  
 S. A. Baeppler,  D. Barton,  Z. Benda,  Y. A. Bernard,  E. J. Berquist,  
 K. B. Bravaya,  H. Burton,  D. Casanova,  Chun-Min Chang,  Yunqing Chen,  
 A. Chien,  K. D. Closser,  M. P. Coons,  S. Coriani,  S. Dasgupta,  
 A. L. Dempwolff,  M. Diedenhofen,  Hainam Do,  R. G. Edgar,  Po-Tung Fang,  
 S. Faraji,  S. Fatehi,  Qingguo Feng,  K. D. Fenk,  J. Fosso-Tande,  
 J. Gayvert,  Qinghui Ge,  A. Ghysels,  G. Gidofalvi,  J. Gomes,  
 J. Gonthier,  A. Gunina,  D. Hait,  M. W. D. Hanson-Heine,  
 P. H. P. Harbach,  A. W. Hauser,  M. F. Herbst,  J. E. Herr,  
 E. G. Hohenstein,  Z. C. Holden,  Kerwin Hui,  B. C. Huynh,  T.-C. Jagau,  
 Hyunjun Ji,  B. Kaduk,  K. Khistyaev,  Jaehoon Kim,  P. Klunzinger,  K. Koh,  
 D. Kosenkov,  L. Koulias,  T. Kowalczyk,  C. M. Krauter,  A. Kunitsa,  
 Ka Un Lao,  A. Laurent,  K. V. Lawler,  Joonho Lee,  D. Lefrancois,  
 S. Lehtola,  D. S. Levine,  Yi-Pei Li,  You-Sheng Lin,  Fenglai Liu,  
 E. Livshits,  A. Luenser,  P. Manohar,  E. Mansoor,  S. F. Manzer,  
 Shan-Ping Mao,  Yuezhi Mao,  N. Mardirossian,  A. V. Marenich,  
 T. Markovich,  L. A. Martinez-Martinez,  S. A. Maurer,  N. J. Mayhall,  
 S. C. McKenzie,  J.-M. Mewes,  P. Morgante,  A. F. Morrison,  
 J. W. Mullinax,  K. Nanda,  T. S. Nguyen-Beck,  R. Olivares-Amaya,  
 J. A. Parkhill,  Zheng Pei,  T. M. Perrine,  F. Plasser,  P. Pokhilko,  
 S. Prager,  A. Prociuk,  E. Ramos,  D. R. Rehn,  F. Rob,  M. Scheurer,  
 M. Schneider,  N. Sergueev,  S. M. Sharada,  S. Sharma,  D. W. Small,  
 T. Stauch,  T. Stein,  Yu-Chuan Su,  A. J. W. Thom,  A. Tkatchenko,  
 T. Tsuchimochi,  N. M. Tubman,  L. Vogt,  M. L. Vidal,  O. Vydrov,  
 M. A. Watson,  J. Wenzel,  M. de Wergifosse,  T. A. Wesolowski,  A. White,  
 J. Witte,  A. Yamada,  Jun Yang,  K. Yao,  S. Yeganeh,  S. R. Yost,  
 Zhi-Qiang You,  A. Zech,  Igor Ying Zhang,  Xing Zhang,  Yan Zhao,  
 Ying Zhu,  B. R. Brooks,  G. K. L. Chan,  C. J. Cramer,  M. S. Gordon,  
 W. J. Hehre,  A. Klamt,  M. W. Schmidt,  C. D. Sherrill,  D. G. Truhlar,  
 A. Aspuru-Guzik,  R. Baer,  A. T. Bell,  N. A. Besley,  Jeng-Da Chai,  
 A. E. DePrince, III,  R. A. DiStasio Jr.,  A. Dreuw,  B. D. Dunietz,  
 T. R. Furlani,  Chao-Ping Hsu,  Yousung Jung,  Jing Kong,  D. S. Lambrecht,  
 WanZhen Liang,  C. Ochsenfeld,  V. A. Rassolov,  L. V. Slipchenko,  
 J. E. Subotnik,  T. Van Voorhis,  J. M. Herbert,  A. I. Krylov,  
 P. M. W. Gill,  M. Head-Gordon

 Contributors to earlier versions of Q-Chem not listed above: 
 R. D. Adamson,  B. Austin,  J. Baker,  G. J. O. Beran,  K. Brandhorst,  
 S. T. Brown,  E. F. C. Byrd,  A. K. Chakraborty,  C.-L. Cheng,  
 Siu Hung Chien,  D. M. Chipman,  D. L. Crittenden,  H. Dachsel,  
 R. J. Doerksen,  A. D. Dutoi,  L. Fusti-Molnar,  W. A. Goddard III,  
 A. Golubeva-Zadorozhnaya,  S. R. Gwaltney,  G. Hawkins,  A. Heyden,  
 S. Hirata,  G. Kedziora,  F. J. Keil,  C. Kelley,  Jihan Kim,  R. A. King,  
 R. Z. Khaliullin,  P. P. Korambath,  W. Kurlancheek,  A. M. Lee,  M. S. Lee,  
 S. V. Levchenko,  Ching Yeh Lin,  D. Liotard,  R. C. Lochan,  I. Lotan,  
 P. E. Maslen,  N. Nair,  D. P. O'Neill,  D. Neuhauser,  E. Neuscamman,  
 C. M. Oana,  R. Olson,  B. Peters,  R. Peverati,  P. A. Pieniazek,  
 Y. M. Rhee,  J. Ritchie,  M. A. Rohrdanz,  E. Rosta,  N. J. Russ,  
 H. F. Schaefer III,  N. E. Schultz,  N. Shenvi,  A. C. Simmonett,  A. Sodt,  
 D. Stuck,  K. S. Thanthiriwatte,  V. Vanovschi,  Tao Wang,  A. Warshel,  
 C. F. Williams,  Q. Wu,  X. Xu,  W. Zhang

 Please cite Q-Chem as follows:
 Y. Shao et al., Mol. Phys. 113, 184-215 (2015)
 DOI: 10.1080/00268976.2014.952696

 Q-Chem 5.2.1 for Intel X86 EM64T Linux

 Parts of Q-Chem use Armadillo 8.300.2 (Tropical Shenanigans).
 http://arma.sourceforge.net/

 Q-Chem begins on Thu Jan 16 20:51:56 2020  

Host: 
0

     Scratch files written to /scratch/taweetham/qchem17998//
NAlpha2: 130
NElect   130
Mult     1
The previous job contains 0 fragments, simply inherited here

 Q-Chem warning in module libgen/rem_setup.C, line 2168:

 Setting Thresh to 1e-14


Checking the input file for inconsistencies... 	...done.

--------------------------------------------------------------
User input:
--------------------------------------------------------------

$MOLECULE
READ
$END

$REM
   JOB_TYPE 	FREQUENCY
   BASIS 	6-311++G**
   METHOD	B3LYP
   SCF_GUESS_ALWAYS     TRUE
   S2THRESH     15
   THRESH       15
   MEM_TOTAL    10000
$END

--------------------------------------------------------------
 ----------------------------------------------------------------
             Standard Nuclear Orientation (Angstroms)
    I     Atom           X                Y                Z
 ----------------------------------------------------------------
    1      C      -0.2508392029    -0.3662845269     0.0471695612
    2      C      -1.0824787958     0.7449890341    -0.1282772323
    3      H      -0.6569673959     1.7230690759    -0.3125647281
    4      C      -2.4686559607     0.6193394413    -0.1020600781
    5      Cl     -3.4413023969     2.0539141638    -0.3373125277
    6      C      -3.0545716351    -0.6333656191     0.0978349518
    7      Cl     -4.7886071544    -0.8412963154     0.1399992414
    8      C      -2.2352081156    -1.7474486803     0.2702351825
    9      H      -2.6926685126    -2.7146387331     0.4348067468
   10      C      -0.8532973988    -1.6165459392     0.2462991875
   11      H      -0.2387122198    -2.4934936762     0.4105906141
   12      C       1.2254871406    -0.2166798523     0.0273133593
   13      C       1.8474096759     0.8852269951     0.6313562674
   14      H       1.2470803607     1.6304458509     1.1402524774
   15      C       3.2309520479     1.0298483667     0.6206715086
   16      H       3.7003082148     1.8803055945     1.0985309951
   17      C       4.0106591118     0.0595637410    -0.0004112328
   18      Cl      5.7599274097     0.2322232151    -0.0168762084
   19      C       3.4246626783    -1.0452920879    -0.6094009636
   20      H       4.0423221530    -1.7877493835    -1.0984267739
   21      C       2.0396116639    -1.1758517380    -0.5912600145
   22      H       1.5859465515    -2.0252316159    -1.0887909053
 ----------------------------------------------------------------
 Molecular Point Group                 C1    NOp =  1
 Largest Abelian Subgroup              C1    NOp =  1
 Nuclear Repulsion Energy =        1143.72938097 hartrees
 There are       65 alpha and       65 beta electrons
 Requested basis set is 6-311++G(d,p)
 There are 146 shells and 403 basis functions

 Total QAlloc Memory Limit  10000 MB
 Mega-Array Size       188 MB
 MEM_STATIC part       192 MB
 A cutoff of  1.0D-15 yielded   8556 shell pairs
 There are     68855 function pairs (     73853 Cartesian)
 Smallest overlap matrix eigenvalue = 3.34E-07
 Linear dependence detected in AO basis
 Number of orthogonalized atomic orbitals = 400
 Maximum deviation from orthogonality = 3.827E-10
 Guess from superposition of atomic densities
 Warning:  Energy on first SCF cycle will be non-variational
 SAD guess density has 130.000000 electrons

 -----------------------------------------------------------------------
  General SCF calculation program by
  Eric Jon Sundstrom, Paul Horn, Yuezhi Mao, Dmitri Zuev, Alec White,
  David Stuck, Shaama M.S., Shane Yost, Joonho Lee, David Small,
  Daniel Levine, Susi Lehtola, Hugh Burton, Evgeny Epifanovsky,
  Bang C. Huynh
 -----------------------------------------------------------------------
 Exchange:     0.2000 Hartree-Fock + 0.0800 Slater + 0.7200 B88
 Correlation:  0.1900 VWN1RPA + 0.8100 LYP
 Using SG-1 standard quadrature grid
 A restricted SCF calculation will be
 performed using DIIS
 SCF converges when DIIS error is below 1.0e-08
 ---------------------------------------
  Cycle       Energy         DIIS error
 ---------------------------------------
    1   -1845.8156965275      3.14e-02  
    2   -1842.1151930373      2.80e-03  
    3   -1842.0125924450      3.47e-03  
    4   -1842.2689218134      8.39e-04  
    5   -1842.2827605230      3.70e-04  
    6   -1842.2854611869      9.73e-05  
    7   -1842.2856309660      2.52e-05  
    8   -1842.2856402834      1.32e-05  
    9   -1842.2856440041      2.18e-06  
   10   -1842.2856440896      1.10e-06  
   11   -1842.2856441156      1.78e-07  
   12   -1842.2856441160      1.23e-07  
   13   -1842.2856441164      2.83e-08  
   14   -1842.2856441164      9.97e-09  Convergence criterion met
 ---------------------------------------
 SCF time:   CPU 464.58s  wall 464.00s 
 SCF   energy in the final basis set =    -1842.2856441164
 Total energy in the final basis set =    -1842.2856441164

 --------------------------------------------------------------

                    Orbital Energies (a.u.)
 --------------------------------------------------------------

 Alpha MOs
 -- Occupied --
********-101.5681-101.5634 -10.2623 -10.2608 -10.2528 -10.2163 -10.2118
-10.2086 -10.2079 -10.2039 -10.2034 -10.2032 -10.2026 -10.2024  -9.4828
 -9.4827  -9.4780  -7.2476  -7.2474  -7.2424  -7.2377  -7.2376  -7.2371
 -7.2369  -7.2329  -7.2325  -0.9311  -0.9097  -0.8737  -0.8707  -0.8460
 -0.7855  -0.7794  -0.7632  -0.7297  -0.6535  -0.6424  -0.6284  -0.6010
 -0.5534  -0.5165  -0.5128  -0.4937  -0.4848  -0.4725  -0.4576  -0.4526
 -0.4509  -0.4326  -0.4143  -0.4123  -0.3967  -0.3810  -0.3778  -0.3627
 -0.3595  -0.3410  -0.3394  -0.3265  -0.3202  -0.2857  -0.2844  -0.2727
 -0.2464
 -- Virtual --
 -0.0641  -0.0461  -0.0411  -0.0196  -0.0150  -0.0119  -0.0014   0.0030
  0.0064   0.0164   0.0232   0.0306   0.0309   0.0381   0.0398   0.0484
  0.0591   0.0613   0.0637   0.0685   0.0772   0.0794   0.0841   0.0893
  0.0942   0.0976   0.1036   0.1056   0.1068   0.1094   0.1118   0.1142
  0.1163   0.1227   0.1245   0.1270   0.1306   0.1342   0.1357   0.1375
  0.1380   0.1413   0.1476   0.1502   0.1517   0.1576   0.1627   0.1693
  0.1759   0.1780   0.1874   0.1899   0.1966   0.1984   0.2000   0.2092
  0.2101   0.2159   0.2179   0.2257   0.2317   0.2349   0.2381   0.2430
  0.2453   0.2461   0.2572   0.2583   0.2627   0.2671   0.2693   0.2759
  0.2789   0.2832   0.2925   0.2930   0.2965   0.3008   0.3071   0.3141
  0.3200   0.3285   0.3310   0.3376   0.3472   0.3502   0.3665   0.3696
  0.3884   0.4305   0.4399   0.4449   0.4494   0.4544   0.4579   0.4620
  0.4775   0.4813   0.4951   0.4984   0.5093   0.5159   0.5317   0.5352
  0.5393   0.5506   0.5567   0.5647   0.5709   0.5767   0.5858   0.5954
  0.5984   0.6042   0.6079   0.6138   0.6256   0.6368   0.6466   0.6511
  0.6621   0.6695   0.6737   0.6802   0.6898   0.6923   0.7051   0.7198
  0.7258   0.7322   0.7574   0.7642   0.7662   0.7784   0.8096   0.8155
  0.8246   0.8350   0.8372   0.8494   0.8506   0.8537   0.8542   0.8579
  0.8596   0.8632   0.8678   0.8689   0.8791   0.8855   0.8895   0.8988
  0.8997   0.9147   0.9243   0.9252   0.9324   0.9403   0.9491   0.9611
  0.9658   0.9686   0.9826   0.9920   1.0119   1.0185   1.0289   1.0474
  1.0685   1.0741   1.0858   1.0991   1.1210   1.1354   1.1422   1.1744
  1.1933   1.2380   1.2552   1.2622   1.2824   1.2864   1.3039   1.3175
  1.3328   1.3442   1.3788   1.4496   1.4808   1.4909   1.4996   1.5113
  1.5159   1.5213   1.5449   1.5537   1.5719   1.5790   1.6053   1.6156
  1.6302   1.6515   1.6775   1.6845   1.7006   1.7145   1.7281   1.7462
  1.7522   1.7577   1.7904   1.8162   1.8519   1.8789   1.8834   1.9025
  1.9081   1.9170   1.9210   1.9279   1.9392   1.9489   1.9677   1.9739
  1.9859   2.0033   2.0437   2.0567   2.0638   2.0725   2.0781   2.1314
  2.1489   2.2127   2.2323   2.2438   2.2516   2.2703   2.2844   2.2919
  2.2989   2.3184   2.3327   2.3856   2.4108   2.4263   2.4372   2.4467
  2.4556   2.4877   2.5154   2.5358   2.5568   2.5795   2.6128   2.6199
  2.6422   2.6514   2.6529   2.6883   2.7041   2.7150   2.7241   2.7295
  2.7423   2.7636   2.7710   2.7730   2.7801   2.7927   2.8011   2.8194
  2.8435   2.8500   2.8610   2.9044   2.9095   2.9333   2.9743   3.0123
  3.0665   3.0834   3.0953   3.1506   3.1686   3.1741   3.2042   3.2329
  3.3267   3.3519   3.3888   3.4423   3.4782   3.5151   3.5798   3.6249
  3.6847   3.7543   3.8198   3.8694   3.9795   4.0739   4.1197   4.1412
  4.1495   4.4412   4.8012   4.8344   9.7627   9.7752   9.8011  23.4480
 23.6104  23.8903  23.8971  23.9039  23.9471  23.9877  24.0273  24.0625
 24.0813  24.1358  24.1602  25.7871  25.8252  25.8716  26.0869  26.1318
 26.1914  26.5075  26.6031  26.7872 215.7537 215.7665 215.7971
 --------------------------------------------------------------

          Ground-State Mulliken Net Atomic Charges

     Atom                 Charge (a.u.)
  ----------------------------------------
      1 C                     0.669987
      2 C                    -1.388124
      3 H                     0.200471
      4 C                     0.221636
      5 Cl                    0.566730
      6 C                     0.275445
      7 Cl                    0.501795
      8 C                    -0.800761
      9 H                     0.205057
     10 C                    -0.698448
     11 H                     0.156857
     12 C                     1.092779
     13 C                    -0.726064
     14 H                     0.163833
     15 C                    -0.582344
     16 H                     0.192961
     17 C                     0.389945
     18 Cl                    0.431652
     19 C                    -0.627895
     20 H                     0.191636
     21 C                    -0.600366
     22 H                     0.163217
  ----------------------------------------
  Sum of atomic charges =     0.000000

 -----------------------------------------------------------------
                    Cartesian Multipole Moments
 -----------------------------------------------------------------
    Charge (ESU x 10^10)
                -0.0000
    Dipole Moment (Debye)
         X       0.8238      Y      -1.2131      Z       0.1917
       Tot       1.4788
    Quadrupole Moments (Debye-Ang)
        XX    -124.5480     XY       1.7844     YY     -99.7031
        XZ      -0.7594     YZ       2.8430     ZZ    -109.8679
    Octopole Moments (Debye-Ang^2)
       XXX     -36.5610    XXY      -7.1418    XYY       1.0392
       YYY      -3.6838    XXZ      -1.4140    XYZ      12.4228
       YYZ       1.3935    XZZ      -1.7969    YZZ       3.7101
       ZZZ      -1.6766
    Hexadecapole Moments (Debye-Ang^3)
      XXXX   -8104.6431   XXXY     -15.7505   XXYY   -1412.7317
      XYYY      -0.3730   YYYY    -931.6495   XXXZ     -10.6347
      XXYZ      30.5150   XYYZ      -3.3890   YYYZ       2.1718
      XXZZ   -1348.8424   XYZZ      -5.5051   YYZZ    -198.0674
      XZZZ       2.3353   YZZZ       2.6459   ZZZZ    -220.2670
 -----------------------------------------------------------------
 Calculating MO derivatives via CPSCF
    1     0    69    0.0238526  
    2     0    69    0.0065926  
    3     0    69    0.0006680  
    4     2    67    0.0000536  
    5    65     4    0.0000034  
    6    69     0    0.0000002  Converged
 Time for AOints: 722.1 s (CPU) 722.1 s (wall)
 ------------------------------------------------------------------------------
                     AOints        : Timing summary (seconds)
 ------------------------------------------------------------------------------
     job step          cpu (% of tot)      sys (% of tot)     wall (% of tot)
 ------------------------------------------------------------------------------
  AOints            0.7221E+03 ( 8.4)   0.7000E-05 ( 2.6)   0.7221E+03 ( 8.4)
 ------------------------------------------------------------------------------
   Grand Totals     0.8634E+04          0.2670E-03          0.8634E+04
 ------------------------------------------------------------------------------
 Polarizability Matrix (a.u.)
            1           2           3
    1-297.9556301  -2.0580736   1.6886618
    2  -2.0580736-164.6464272  -6.5342610
    3   1.6886618  -6.5342610-101.0747239
 Calculating analytic Hessian of the SCF energy

 Direct stationary perturbation theory relativistic correction:

 rels  =       2.432949521582
 relv  =      -9.225087892291
 rel2e =       2.434283713058
 E_rel =      -4.357854657652

 Hessian of the SCF Energy
            1           2           3           4           5           6
    1   0.6360571  -0.0025912  -0.0010942  -0.1820705   0.1146853  -0.0220843
    2  -0.0025912   0.6472550  -0.0584568   0.0566379  -0.2462320   0.0291239
    3  -0.0010942  -0.0584568   0.1710148  -0.0102854   0.0275912  -0.0679516
    4  -0.1820705   0.0566379  -0.0102854   0.6674435   0.0287996  -0.0076817
    5   0.1146853  -0.2462320   0.0275912   0.0287996   0.7033619  -0.1009456
    6  -0.0220843   0.0291239  -0.0679516  -0.0076817  -0.1009456   0.1438791
    7   0.0109078   0.0161174  -0.0029297  -0.0997191  -0.1003803   0.0196584
    8  -0.0106757  -0.0173218   0.0037169  -0.1027842  -0.2870173   0.0476117
    9   0.0030207   0.0029551   0.0032192   0.0198365   0.0485045  -0.0437587
   10  -0.0392302   0.0719149  -0.0107372  -0.3150663  -0.0635649   0.0102910
   11   0.0181586   0.0414322  -0.0053606   0.0021669  -0.1130511   0.0091942
   12  -0.0032797  -0.0070109   0.0052758   0.0005927   0.0102343  -0.0587205
   13  -0.0022410  -0.0055978   0.0008383  -0.0255108   0.0371554  -0.0061682
   14  -0.0005202   0.0035198   0.0002436   0.0136646  -0.0122054   0.0027997
   15   0.0002584   0.0002139   0.0050471  -0.0023159   0.0026804   0.0034898
   16   0.0033141   0.0066264  -0.0010790  -0.0172147  -0.0272697   0.0050593
   17   0.0056701  -0.0692429   0.0099757  -0.0812518   0.0224572  -0.0018688
   18  -0.0009583   0.0108337  -0.0054130   0.0133403  -0.0028089   0.0065909
   19  -0.0015675  -0.0010447   0.0002189   0.0023577  -0.0036242   0.0006274
   20   0.0000097   0.0011914  -0.0003216   0.0016311  -0.0042841   0.0013197
   21  -0.0000201  -0.0002386  -0.0007530  -0.0001061   0.0012246   0.0036741
   22  -0.0200473  -0.0776204   0.0119071  -0.0534282   0.0218141  -0.0033512
   23  -0.0330399   0.0225372  -0.0019777   0.0236726  -0.0121073   0.0011566
   24   0.0059666  -0.0032639   0.0072869  -0.0039423   0.0015321  -0.0026430
   25  -0.0053014   0.0005020   0.0000562  -0.0008577   0.0007636  -0.0001207
   26   0.0002526   0.0019657   0.0008181   0.0007006   0.0003338  -0.0002410
   27  -0.0002280   0.0007341   0.0067762  -0.0002210  -0.0002429  -0.0010055
   28  -0.1517792  -0.0372671   0.0074077   0.0589122  -0.0079982   0.0013802
   29  -0.0925184  -0.2701100   0.0309811   0.0316142  -0.0543936   0.0108104
   30   0.0187918   0.0330964  -0.0706794  -0.0055094   0.0109396   0.0065377
   31   0.0104874  -0.0108959   0.0019829  -0.0004582  -0.0029746   0.0005051
   32   0.0172518  -0.0176945   0.0037834  -0.0034795  -0.0035700   0.0015557
   33  -0.0040925   0.0028226   0.0028694   0.0007910   0.0013645   0.0054228
   34  -0.2140847  -0.0120076   0.0029408  -0.0308304   0.0094451   0.0021002
   35  -0.0118206  -0.1000172  -0.0066200   0.0271676   0.0078200  -0.0002823
   36   0.0025547  -0.0064423  -0.0654479  -0.0034649  -0.0003500   0.0036600
   37  -0.0233923  -0.0292358  -0.0142802  -0.0001658  -0.0029619  -0.0015975
   38  -0.0151794   0.0002849  -0.0008562   0.0036237  -0.0022855  -0.0009550
   39  -0.0025748   0.0009904   0.0039421  -0.0005811   0.0000936  -0.0007556
   40   0.0004203  -0.0000542  -0.0005265  -0.0002850  -0.0002238  -0.0003730
   41   0.0024125  -0.0002331   0.0016638   0.0004620   0.0003493   0.0004275
   42  -0.0003086   0.0018940  -0.0021598  -0.0004081  -0.0009590   0.0002544
   43   0.0052680  -0.0013016  -0.0000256  -0.0001865   0.0005618   0.0009824
   44  -0.0017871  -0.0022622  -0.0046442   0.0001079  -0.0004835   0.0000865
   45  -0.0002109  -0.0050897   0.0031202   0.0011137   0.0001589   0.0002264
   46   0.0001114  -0.0012183  -0.0005516  -0.0000251  -0.0000311   0.0000469
   47   0.0001442   0.0000246  -0.0001152  -0.0000279  -0.0000193   0.0000313
   48  -0.0000002  -0.0000332   0.0002571  -0.0000358   0.0000002  -0.0000972
   49  -0.0032064  -0.0001626   0.0000259   0.0009266  -0.0005408  -0.0003070
   50  -0.0001572  -0.0012924   0.0000940   0.0006628  -0.0000494   0.0005675
   51   0.0000569  -0.0002002  -0.0005703   0.0004552  -0.0001091   0.0002443
   52   0.0015877   0.0001280  -0.0000492  -0.0007121  -0.0000270  -0.0000448
   53   0.0001547   0.0001199   0.0004011   0.0000062  -0.0000280  -0.0000212
   54  -0.0000640   0.0003535  -0.0004619  -0.0001867  -0.0000268   0.0000262
   55   0.0044000   0.0024708   0.0008900  -0.0018500   0.0006540  -0.0000821
   56   0.0029459  -0.0014806  -0.0045793  -0.0003886   0.0005877  -0.0000122
   57   0.0012577  -0.0048990   0.0031414   0.0015798   0.0002731  -0.0001394
   58  -0.0000861   0.0011873   0.0005625  -0.0003861  -0.0001576   0.0000342
   59  -0.0001741   0.0002321  -0.0000052  -0.0000813   0.0000116   0.0000281
   60   0.0000125  -0.0000549   0.0002441   0.0000106  -0.0000029  -0.0000954
   61  -0.0305164   0.0231695   0.0148327  -0.0008387  -0.0042093   0.0011653
   62   0.0088149   0.0079949   0.0017864  -0.0038391   0.0011225  -0.0005434
   63   0.0031405   0.0008018   0.0034074  -0.0025310   0.0007033   0.0010709
   64   0.0009865   0.0002515  -0.0001052  -0.0000312   0.0000709  -0.0000402
   65  -0.0020406  -0.0006807   0.0018807   0.0009360  -0.0003248   0.0001570
   66  -0.0001452   0.0018752  -0.0021670  -0.0004537   0.0001538   0.0000962
            7           8           9          10          11          12
    1   0.0109078  -0.0106757   0.0030207  -0.0392302   0.0181586  -0.0032797
    2   0.0161174  -0.0173218   0.0029551   0.0719149   0.0414322  -0.0070109
    3  -0.0029297   0.0037169   0.0032192  -0.0107372  -0.0053606   0.0052758
    4  -0.0997191  -0.1027842   0.0198365  -0.3150663   0.0021669   0.0005927
    5  -0.1003803  -0.2870173   0.0485045  -0.0635649  -0.1130511   0.0102343
    6   0.0196584   0.0476117  -0.0437587   0.0102910   0.0091942  -0.0587205
    7   0.1066306   0.1083269  -0.0198503  -0.0105386  -0.0287009   0.0049921
    8   0.1083269   0.3033759  -0.0523073   0.0016820  -0.0006307   0.0005373
    9  -0.0198503  -0.0523073   0.0338318  -0.0006931   0.0006238   0.0028007
   10  -0.0105386   0.0016820  -0.0006931   0.5893644   0.0556885  -0.0107822
   11  -0.0287009  -0.0006307   0.0006238   0.0556885   0.5307339  -0.0678801
   12   0.0049921   0.0005373   0.0028007  -0.0107822  -0.0678801   0.1231898
   13   0.0008408   0.0013463  -0.0002031  -0.0747285   0.0544671  -0.0083507
   14  -0.0006108   0.0012254  -0.0006720   0.0505235  -0.1150924   0.0153173
   15   0.0001017  -0.0006737  -0.0025084  -0.0076048   0.0157234  -0.0235610
   16  -0.0041528  -0.0000368  -0.0000504  -0.1325734  -0.1102958   0.0178310
   17   0.0009777   0.0014470   0.0010947  -0.0455610  -0.2607318   0.0321209
   18  -0.0001906   0.0007483   0.0054142   0.0070598   0.0317189  -0.0633634
   19  -0.0012370   0.0002737  -0.0001124  -0.0331650  -0.0014303   0.0003852
   20  -0.0010693   0.0002635  -0.0000411  -0.0265540  -0.0021167   0.0007890
   21   0.0002059   0.0000362   0.0002300   0.0042450   0.0008088   0.0024982
   22  -0.0007758   0.0007650   0.0001034   0.0609378   0.0396791  -0.0066051
   23   0.0006105   0.0003427  -0.0003047  -0.0146351  -0.0530799   0.0095311
   24  -0.0000926  -0.0002352  -0.0010662   0.0024514   0.0094354   0.0049883
   25   0.0000391  -0.0000855   0.0000091  -0.0015513   0.0021909  -0.0002840
   26  -0.0000432  -0.0000423  -0.0000492   0.0032055  -0.0013590   0.0011257
   27   0.0000005  -0.0000332  -0.0003225  -0.0001668   0.0012519   0.0050614
   28  -0.0019898   0.0037250  -0.0007612  -0.0457195  -0.0336913   0.0056230
   29   0.0033634  -0.0019846   0.0011444  -0.0324223  -0.0229002   0.0031654
   30  -0.0005304   0.0013634   0.0056489   0.0051161   0.0031097  -0.0036046
   31   0.0005275  -0.0006058   0.0001472  -0.0007280  -0.0008719   0.0000943
   32   0.0009358  -0.0008840   0.0001233  -0.0011035  -0.0000201  -0.0000786
   33  -0.0001810   0.0001192   0.0002221  -0.0000933  -0.0003168  -0.0005467
   34   0.0007528  -0.0019951  -0.0009468   0.0036861   0.0036391   0.0001340
   35   0.0001618   0.0004641  -0.0009909   0.0018045  -0.0030642   0.0017029
   36  -0.0002148  -0.0007063  -0.0033566   0.0004405   0.0015428   0.0061214
   37  -0.0003361  -0.0003302  -0.0008510   0.0002322  -0.0006284   0.0009732
   38   0.0003044   0.0001194   0.0009263  -0.0007217  -0.0003040  -0.0002281
   39  -0.0001008  -0.0005079   0.0004304   0.0008823  -0.0000356  -0.0000803
   40  -0.0008738  -0.0001772  -0.0006602  -0.0002175   0.0000191   0.0000769
   41   0.0002023   0.0004318  -0.0002610  -0.0007376   0.0000284   0.0002049
   42  -0.0008157   0.0004564  -0.0004012   0.0001185   0.0005313  -0.0000093
   43  -0.0002604   0.0003432   0.0004195   0.0002323  -0.0000203  -0.0004845
   44  -0.0000993   0.0002404  -0.0003941  -0.0000949   0.0002649   0.0002315
   45   0.0001197  -0.0000719  -0.0002898  -0.0006784  -0.0001568  -0.0000799
   46  -0.0000113   0.0000002  -0.0000432   0.0000278  -0.0000759   0.0000355
   47   0.0000356   0.0000062   0.0000071   0.0000146  -0.0000158  -0.0000049
   48  -0.0000503  -0.0000341   0.0000091   0.0000009  -0.0000299   0.0000394
   49  -0.0001076   0.0000398  -0.0000506  -0.0005268   0.0004261  -0.0000504
   50  -0.0001894   0.0002949   0.0003469  -0.0001144  -0.0000069  -0.0005917
   51  -0.0000724   0.0002325   0.0001511  -0.0002276  -0.0000391  -0.0000236
   52   0.0000903  -0.0000979   0.0000290   0.0003955  -0.0006891   0.0002479
   53   0.0000031  -0.0000108  -0.0000385  -0.0000726  -0.0001289   0.0000811
   54  -0.0000142   0.0000210  -0.0000083   0.0001251   0.0000998  -0.0000496
   55   0.0001849  -0.0003657  -0.0002120   0.0005853   0.0000764   0.0003483
   56   0.0000154  -0.0001897  -0.0004390   0.0003998   0.0001066   0.0008213
   57  -0.0000315  -0.0000315  -0.0000449  -0.0003263  -0.0007474   0.0000192
   58   0.0000150   0.0000133   0.0000253   0.0000235   0.0000002  -0.0000648
   59  -0.0000104  -0.0000132   0.0000064  -0.0000397   0.0000149  -0.0000293
   60   0.0000145   0.0000242  -0.0000122   0.0000708   0.0000396   0.0000043
   61  -0.0000106   0.0006680   0.0007997  -0.0015846  -0.0003092  -0.0014480
   62   0.0000760  -0.0001622  -0.0002196   0.0008133   0.0003073   0.0000226
   63   0.0000489  -0.0003154  -0.0001279   0.0003533   0.0003419  -0.0000733
   64   0.0000239  -0.0000293   0.0000438   0.0001341   0.0001987   0.0000117
   65  -0.0000272   0.0000452  -0.0000153  -0.0004291  -0.0003956  -0.0000610
   66  -0.0000670   0.0000495  -0.0000607   0.0001547   0.0001448   0.0001105
           13          14          15          16          17          18
    1  -0.0022410  -0.0005202   0.0002584   0.0033141   0.0056701  -0.0009583
    2  -0.0055978   0.0035198   0.0002139   0.0066264  -0.0692429   0.0108337
    3   0.0008383   0.0002436   0.0050471  -0.0010790   0.0099757  -0.0054130
    4  -0.0255108   0.0136646  -0.0023159  -0.0172147  -0.0812518   0.0133403
    5   0.0371554  -0.0122054   0.0026804  -0.0272697   0.0224572  -0.0028089
    6  -0.0061682   0.0027997   0.0034898   0.0050593  -0.0018688   0.0065909
    7   0.0008408  -0.0006108   0.0001017  -0.0041528   0.0009777  -0.0001906
    8   0.0013463   0.0012254  -0.0006737  -0.0000368   0.0014470   0.0007483
    9  -0.0002031  -0.0006720  -0.0025084  -0.0000504   0.0010947   0.0054142
   10  -0.0747285   0.0505235  -0.0076048  -0.1325734  -0.0455610   0.0070598
   11   0.0544671  -0.1150924   0.0157234  -0.1102958  -0.2607318   0.0317189
   12  -0.0083507   0.0153173  -0.0235610   0.0178310   0.0321209  -0.0633634
   13   0.1016387  -0.0848929   0.0133623  -0.0015183   0.0007622  -0.0001852
   14  -0.0848929   0.1641416  -0.0252081   0.0260519  -0.0333304   0.0059871
   15   0.0133623  -0.0252081   0.0141915  -0.0041784   0.0054986   0.0019222
   16  -0.0015183   0.0260519  -0.0041784   0.5157065  -0.0136191   0.0004886
   17   0.0007622  -0.0333304   0.0054986  -0.0136191   0.6088673  -0.0781572
   18  -0.0001852   0.0059871   0.0019222   0.0004886  -0.0781572   0.1253085
   19   0.0020976  -0.0005434   0.0000766  -0.1580368  -0.0157664   0.0028805
   20  -0.0059519  -0.0037655   0.0004715  -0.0120700  -0.0406616   0.0031939
   21   0.0010068   0.0004221  -0.0010973   0.0022174   0.0031385  -0.0223538
   22  -0.0003284  -0.0066714   0.0008207  -0.1695864   0.0583929  -0.0078477
   23  -0.0009000  -0.0016224   0.0009762   0.1252903  -0.2529471   0.0300235
   24   0.0000800   0.0010975   0.0037321  -0.0191028   0.0303112  -0.0641036
   25  -0.0000055   0.0014161  -0.0002201   0.0087018   0.0182864  -0.0030434
   26   0.0000090  -0.0009985   0.0001804  -0.0122986  -0.0188482   0.0037459
   27  -0.0000039   0.0001442   0.0001810   0.0021058   0.0029929   0.0025943
   28   0.0002264   0.0013219  -0.0001139  -0.0391882   0.0736714  -0.0118845
   29   0.0020562  -0.0012927   0.0001270   0.0189076   0.0409920  -0.0060387
   30  -0.0001817  -0.0002238  -0.0007899  -0.0036788  -0.0053372   0.0072482
   31   0.0001054   0.0000885  -0.0000087  -0.0037173  -0.0014692   0.0002875
   32   0.0001707   0.0000028  -0.0000940  -0.0012678   0.0017877   0.0010009
   33  -0.0000509  -0.0000228  -0.0005865   0.0002454   0.0013308   0.0068509
   34   0.0002567  -0.0006221   0.0000527  -0.0029865  -0.0003339   0.0000994
   35   0.0015016  -0.0006907   0.0001164  -0.0000433  -0.0007728  -0.0000812
   36  -0.0001177   0.0000818   0.0000761   0.0000812  -0.0005648  -0.0007514
   37  -0.0000975   0.0002181  -0.0000247   0.0007285  -0.0006031   0.0001449
   38   0.0000708  -0.0001088  -0.0000034   0.0006798  -0.0000107   0.0001105
   39   0.0000470  -0.0000881  -0.0000286  -0.0000270  -0.0006188   0.0000950
   40   0.0000455  -0.0000555  -0.0000208  -0.0000809   0.0001033   0.0000129
   41   0.0000778  -0.0001028   0.0000261  -0.0000947   0.0004739  -0.0000948
   42  -0.0000107  -0.0000018  -0.0000127  -0.0000173  -0.0002068  -0.0000373
   43  -0.0001410   0.0001554  -0.0000361  -0.0001341   0.0002820  -0.0001604
   44  -0.0000059   0.0000037   0.0000102   0.0000888  -0.0001979  -0.0000734
   45   0.0000616  -0.0000497   0.0000288   0.0000230   0.0004758   0.0001596
   46  -0.0000506   0.0000704  -0.0000094   0.0000455   0.0000277  -0.0000083
   47  -0.0000123   0.0000134   0.0000002   0.0000190   0.0000110   0.0000001
   48  -0.0000093   0.0000172  -0.0000102   0.0000246  -0.0000161  -0.0000021
   49   0.0003293  -0.0003861   0.0000796  -0.0002861  -0.0001955   0.0000439
   50   0.0000288  -0.0000259   0.0000067  -0.0000425   0.0001284   0.0000390
   51  -0.0000147   0.0000023   0.0000090  -0.0000132   0.0001881  -0.0003995
   52  -0.0003546   0.0004417  -0.0000795   0.0004260   0.0002228  -0.0000472
   53  -0.0000343   0.0000549  -0.0000067   0.0000319   0.0001243  -0.0000551
   54  -0.0000110   0.0000031  -0.0000033   0.0000051  -0.0001310   0.0000618
   55  -0.0001176   0.0000928  -0.0000480  -0.0000915  -0.0001190   0.0001478
   56  -0.0000213   0.0000705  -0.0000424  -0.0000622  -0.0002140  -0.0001138
   57   0.0001529  -0.0000061   0.0000071  -0.0000854   0.0005641   0.0001761
   58  -0.0000688   0.0000570  -0.0000105   0.0000475   0.0000224   0.0000057
   59   0.0000067  -0.0000127   0.0000024  -0.0000072  -0.0000032   0.0000071
   60  -0.0000048   0.0000024   0.0000025  -0.0000235  -0.0000201   0.0000182
   61  -0.0004396   0.0003052  -0.0000837   0.0006655   0.0007725  -0.0001967
   62  -0.0002434   0.0001678   0.0000045  -0.0005877   0.0001945   0.0001365
   63  -0.0001469   0.0000285  -0.0000491   0.0001257  -0.0006075   0.0000181
   64   0.0000622  -0.0001044   0.0000022  -0.0000723  -0.0002720   0.0000094
   65   0.0000073   0.0000490  -0.0000094   0.0000003   0.0004890  -0.0001258
   66  -0.0000902   0.0001258  -0.0000400   0.0000493  -0.0001668  -0.0000331
           19          20          21          22          23          24
    1  -0.0015675   0.0000097  -0.0000201  -0.0200473  -0.0330399   0.0059666
    2  -0.0010447   0.0011914  -0.0002386  -0.0776204   0.0225372  -0.0032639
    3   0.0002189  -0.0003216  -0.0007530   0.0119071  -0.0019777   0.0072869
    4   0.0023577   0.0016311  -0.0001061  -0.0534282   0.0236726  -0.0039423
    5  -0.0036242  -0.0042841   0.0012246   0.0218141  -0.0121073   0.0015321
    6   0.0006274   0.0013197   0.0036741  -0.0033512   0.0011566  -0.0026430
    7  -0.0012370  -0.0010693   0.0002059  -0.0007758   0.0006105  -0.0000926
    8   0.0002737   0.0002635   0.0000362   0.0007650   0.0003427  -0.0002352
    9  -0.0001124  -0.0000411   0.0002300   0.0001034  -0.0003047  -0.0010662
   10  -0.0331650  -0.0265540   0.0042450   0.0609378  -0.0146351   0.0024514
   11  -0.0014303  -0.0021167   0.0008088   0.0396791  -0.0530799   0.0094354
   12   0.0003852   0.0007890   0.0024982  -0.0066051   0.0095311   0.0049883
   13   0.0020976  -0.0059519   0.0010068  -0.0003284  -0.0009000   0.0000800
   14  -0.0005434  -0.0037655   0.0004221  -0.0066714  -0.0016224   0.0010975
   15   0.0000766   0.0004715  -0.0010973   0.0008207   0.0009762   0.0037321
   16  -0.1580368  -0.0120700   0.0022174  -0.1695864   0.1252903  -0.0191028
   17  -0.0157664  -0.0406616   0.0031385   0.0583929  -0.2529471   0.0303112
   18   0.0028805   0.0031939  -0.0223538  -0.0078477   0.0300235  -0.0641036
   19   0.2297728   0.0209479  -0.0040956  -0.0428983  -0.0028985   0.0006595
   20   0.0209479   0.0449094  -0.0054896   0.0216929   0.0057840  -0.0004624
   21  -0.0040956  -0.0054896   0.0121396  -0.0030716  -0.0002866   0.0039650
   22  -0.0428983   0.0216929  -0.0030716   0.6829199   0.0398906  -0.0095852
   23  -0.0028985   0.0057840  -0.0002866   0.0398906   0.7014143  -0.0944751
   24   0.0006595  -0.0004624   0.0039650  -0.0095852  -0.0944751   0.1432198
   25   0.0008575   0.0010269  -0.0001693  -0.1055193  -0.1082319   0.0183411
   26  -0.0007009   0.0011070  -0.0006165  -0.1055299  -0.2848290   0.0423033
   27   0.0000732  -0.0005771  -0.0024633   0.0175521   0.0425743  -0.0426757
   28   0.0034889  -0.0002781  -0.0000840  -0.3405210  -0.0542051   0.0098935
   29   0.0051661  -0.0027387   0.0010509   0.0116062  -0.1264491   0.0120394
   30  -0.0008066   0.0011589   0.0045301  -0.0003035   0.0118650  -0.0614974
   31  -0.0013937   0.0006645  -0.0001145  -0.0141175   0.0263907  -0.0046265
   32  -0.0002774   0.0001232   0.0000323  -0.0038919   0.0057811  -0.0005706
   33   0.0001292  -0.0000137   0.0001141   0.0013297  -0.0007036   0.0033008
   34   0.0011580   0.0001228  -0.0000337   0.0048686  -0.0012761  -0.0005159
   35   0.0000306   0.0002169   0.0000103  -0.0009233  -0.0049605   0.0018369
   36  -0.0000439  -0.0000420  -0.0004869  -0.0004701   0.0016062   0.0055259
   37  -0.0005053  -0.0000529  -0.0001807  -0.0015961  -0.0006933   0.0015286
   38   0.0001348  -0.0000105  -0.0000350  -0.0010642   0.0003404   0.0002793
   39   0.0000245  -0.0000315   0.0000227  -0.0003903   0.0002577  -0.0001077
   40   0.0000673   0.0000159  -0.0000076   0.0000977   0.0000363  -0.0000170
   41   0.0000793   0.0000096  -0.0000305   0.0005093  -0.0002280  -0.0000646
   42   0.0000435   0.0000511   0.0000064  -0.0001032   0.0002814   0.0000669
   43  -0.0001584   0.0000239   0.0001614   0.0005702  -0.0001662  -0.0004932
   44   0.0000200   0.0000259  -0.0000601  -0.0002775   0.0000928   0.0006898
   45   0.0001612  -0.0000019  -0.0001014   0.0003331  -0.0006628   0.0001212
   46  -0.0000768  -0.0000059  -0.0000023  -0.0000105  -0.0000923   0.0000803
   47  -0.0000304  -0.0000059   0.0000036   0.0000179  -0.0000222  -0.0000038
   48  -0.0000150  -0.0000007  -0.0000073  -0.0000573   0.0000323   0.0000054
   49   0.0005744   0.0000822  -0.0000341  -0.0002112   0.0000974   0.0000555
   50   0.0000499   0.0000421   0.0001261   0.0000890  -0.0000113  -0.0005779
   51   0.0000045   0.0000433   0.0001288   0.0002007   0.0000115  -0.0000819
   52  -0.0007503  -0.0001090   0.0000324   0.0000026   0.0000318  -0.0001511
   53  -0.0000750  -0.0000081  -0.0000054   0.0001145  -0.0000188   0.0000334
   54   0.0000074   0.0000053   0.0000033  -0.0001260   0.0000753  -0.0000365
   55  -0.0001548  -0.0000856  -0.0001356   0.0001266  -0.0002420   0.0004840
   56  -0.0000454   0.0000031  -0.0000570   0.0000210   0.0002491   0.0003208
   57  -0.0001755  -0.0000520  -0.0000817   0.0006549  -0.0001195  -0.0000767
   58  -0.0000786  -0.0000144   0.0000031  -0.0000145  -0.0000356  -0.0000179
   59   0.0000160  -0.0000010   0.0000027  -0.0000096  -0.0000030  -0.0000111
   60   0.0000167   0.0000032  -0.0000116   0.0000104  -0.0000072   0.0000084
   61  -0.0004353  -0.0000348   0.0001744  -0.0001496   0.0003782  -0.0008485
   62  -0.0002337  -0.0000744  -0.0000121   0.0008691  -0.0002933  -0.0004026
   63  -0.0000035  -0.0000359   0.0000406  -0.0007641  -0.0003609   0.0001045
   64   0.0000832   0.0000069   0.0000090  -0.0003161   0.0000208  -0.0001445
   65  -0.0000483  -0.0000104  -0.0000249   0.0005216   0.0000382   0.0001929
   66  -0.0000559   0.0000337   0.0000034  -0.0002363   0.0005051  -0.0000361
           25          26          27          28          29          30
    1  -0.0053014   0.0002526  -0.0002280  -0.1517792  -0.0925184   0.0187918
    2   0.0005020   0.0019657   0.0007341  -0.0372671  -0.2701100   0.0330964
    3   0.0000562   0.0008181   0.0067762   0.0074077   0.0309811  -0.0706794
    4  -0.0008577   0.0007006  -0.0002210   0.0589122   0.0316142  -0.0055094
    5   0.0007636   0.0003338  -0.0002429  -0.0079982  -0.0543936   0.0109396
    6  -0.0001207  -0.0002410  -0.0010055   0.0013802   0.0108104   0.0065377
    7   0.0000391  -0.0000432   0.0000005  -0.0019898   0.0033634  -0.0005304
    8  -0.0000855  -0.0000423  -0.0000332   0.0037250  -0.0019846   0.0013634
    9   0.0000091  -0.0000492  -0.0003225  -0.0007612   0.0011444   0.0056489
   10  -0.0015513   0.0032055  -0.0001668  -0.0457195  -0.0324223   0.0051161
   11   0.0021909  -0.0013590   0.0012519  -0.0336913  -0.0229002   0.0031097
   12  -0.0002840   0.0011257   0.0050614   0.0056230   0.0031654  -0.0036046
   13  -0.0000055   0.0000090  -0.0000039   0.0002264   0.0020562  -0.0001817
   14   0.0014161  -0.0009985   0.0001442   0.0013219  -0.0012927  -0.0002238
   15  -0.0002201   0.0001804   0.0001810  -0.0001139   0.0001270  -0.0007899
   16   0.0087018  -0.0122986   0.0021058  -0.0391882   0.0189076  -0.0036788
   17   0.0182864  -0.0188482   0.0029929   0.0736714   0.0409920  -0.0053372
   18  -0.0030434   0.0037459   0.0025943  -0.0118845  -0.0060387   0.0072482
   19   0.0008575  -0.0007009   0.0000732   0.0034889   0.0051661  -0.0008066
   20   0.0010269   0.0011070  -0.0005771  -0.0002781  -0.0027387   0.0011589
   21  -0.0001693  -0.0006165  -0.0024633  -0.0000840   0.0010509   0.0045301
   22  -0.1055193  -0.1055299   0.0175521  -0.3405210   0.0116062  -0.0003035
   23  -0.1082319  -0.2848290   0.0425743  -0.0542051  -0.1264491   0.0118650
   24   0.0183411   0.0423033  -0.0426757   0.0098935   0.0120394  -0.0614974
   25   0.1110768   0.1135328  -0.0194555  -0.0079867  -0.0283462   0.0048785
   26   0.1135328   0.2998435  -0.0466923   0.0009741   0.0022508   0.0002279
   27  -0.0194555  -0.0466923   0.0323519   0.0000147   0.0006706   0.0036608
   28  -0.0079867   0.0009741   0.0000147   0.6981763  -0.0393398   0.0084073
   29  -0.0283462   0.0022508   0.0006706  -0.0393398   0.6770745  -0.0942960
   30   0.0048785   0.0002279   0.0036608   0.0084073  -0.0942960   0.1473621
   31   0.0009259  -0.0002035   0.0000682  -0.1472703   0.1284753  -0.0250696
   32   0.0002660   0.0005823  -0.0009142   0.1278329  -0.2409684   0.0382596
   33  -0.0000368  -0.0008124  -0.0041914  -0.0252780   0.0392113  -0.0428734
   34   0.0001813   0.0001252   0.0000170  -0.0218661  -0.0149319  -0.0013829
   35  -0.0013162  -0.0000028   0.0000077  -0.0325826   0.0007517  -0.0000228
   36   0.0000624  -0.0000015   0.0001750   0.0042193   0.0007118   0.0038506
   37  -0.0004101   0.0000045   0.0000485  -0.0021925   0.0037979  -0.0009542
   38   0.0000752   0.0000427   0.0000699   0.0031244   0.0024760  -0.0007860
   39   0.0000987   0.0000318  -0.0000735   0.0025727   0.0010875   0.0009545
   40   0.0000184   0.0000067   0.0000226   0.0001590  -0.0000002   0.0000043
   41  -0.0000160  -0.0000088  -0.0000168  -0.0008366  -0.0005233   0.0001866
   42   0.0000146  -0.0000012  -0.0000257   0.0003992   0.0002084   0.0001169
   43  -0.0000296  -0.0000081   0.0000584  -0.0017705  -0.0010473   0.0000539
   44  -0.0000517  -0.0000113  -0.0000373  -0.0000396   0.0004376   0.0000519
   45  -0.0001080  -0.0000018  -0.0000096  -0.0015352   0.0000065  -0.0001266
   46  -0.0000411  -0.0000043   0.0000006  -0.0004187   0.0000990  -0.0000306
   47  -0.0000050   0.0000003  -0.0000039   0.0000109   0.0000501   0.0000161
   48  -0.0000004   0.0000012   0.0000102  -0.0000226  -0.0000056  -0.0000967
   49   0.0000670   0.0000239  -0.0000182   0.0008759   0.0006104   0.0001975
   50   0.0000037  -0.0000007   0.0000059  -0.0005467  -0.0000423   0.0005841
   51   0.0000063  -0.0000044   0.0000236  -0.0004457  -0.0002119   0.0002430
   52  -0.0000840  -0.0000249   0.0000118  -0.0006812   0.0000221   0.0000398
   53  -0.0000055  -0.0000034   0.0000041  -0.0001305  -0.0000503  -0.0000107
   54   0.0000060   0.0000000  -0.0000126   0.0001980   0.0000139   0.0000322
   55  -0.0000398  -0.0000028   0.0000141  -0.0000499  -0.0004118  -0.0009647
   56   0.0000287   0.0000018   0.0000086   0.0000515  -0.0005733  -0.0000690
   57  -0.0000114   0.0000003   0.0000150  -0.0010629  -0.0000625   0.0002412
   58  -0.0000227  -0.0000035   0.0000048  -0.0000467   0.0000464  -0.0000567
   59  -0.0000017   0.0000011  -0.0000004   0.0000223  -0.0000095   0.0000224
   60   0.0000053  -0.0000008   0.0000052   0.0000354   0.0000055  -0.0000821
   61  -0.0000182  -0.0000287   0.0000361   0.0000174   0.0032145   0.0016008
   62  -0.0000313  -0.0000251   0.0000191  -0.0033414  -0.0022266  -0.0006002
   63  -0.0000721  -0.0000028  -0.0000776   0.0003016   0.0002468  -0.0008680
   64  -0.0000001   0.0000134   0.0000648  -0.0003745   0.0000526   0.0003820
   65  -0.0000015   0.0000001   0.0000348  -0.0004690   0.0002285   0.0004572
   66   0.0000433  -0.0000107   0.0000029   0.0007392  -0.0008666   0.0001927
           31          32          33          34          35          36
    1   0.0104874   0.0172518  -0.0040925  -0.2140847  -0.0118206   0.0025547
    2  -0.0108959  -0.0176945   0.0028226  -0.0120076  -0.1000172  -0.0064423
    3   0.0019829   0.0037834   0.0028694   0.0029408  -0.0066200  -0.0654479
    4  -0.0004582  -0.0034795   0.0007910  -0.0308304   0.0271676  -0.0034649
    5  -0.0029746  -0.0035700   0.0013645   0.0094451   0.0078200  -0.0003500
    6   0.0005051   0.0015557   0.0054228   0.0021002  -0.0002823   0.0036600
    7   0.0005275   0.0009358  -0.0001810   0.0007528   0.0001618  -0.0002148
    8  -0.0006058  -0.0008840   0.0001192  -0.0019951   0.0004641  -0.0007063
    9   0.0001472   0.0001233   0.0002221  -0.0009468  -0.0009909  -0.0033566
   10  -0.0007280  -0.0011035  -0.0000933   0.0036861   0.0018045   0.0004405
   11  -0.0008719  -0.0000201  -0.0003168   0.0036391  -0.0030642   0.0015428
   12   0.0000943  -0.0000786  -0.0005467   0.0001340   0.0017029   0.0061214
   13   0.0001054   0.0001707  -0.0000509   0.0002567   0.0015016  -0.0001177
   14   0.0000885   0.0000028  -0.0000228  -0.0006221  -0.0006907   0.0000818
   15  -0.0000087  -0.0000940  -0.0005865   0.0000527   0.0001164   0.0000761
   16  -0.0037173  -0.0012678   0.0002454  -0.0029865  -0.0000433   0.0000812
   17  -0.0014692   0.0017877   0.0013308  -0.0003339  -0.0007728  -0.0005648
   18   0.0002875   0.0010009   0.0068509   0.0000994  -0.0000812  -0.0007514
   19  -0.0013937  -0.0002774   0.0001292   0.0011580   0.0000306  -0.0000439
   20   0.0006645   0.0001232  -0.0000137   0.0001228   0.0002169  -0.0000420
   21  -0.0001145   0.0000323   0.0001141  -0.0000337   0.0000103  -0.0004869
   22  -0.0141175  -0.0038919   0.0013297   0.0048686  -0.0009233  -0.0004701
   23   0.0263907   0.0057811  -0.0007036  -0.0012761  -0.0049605   0.0016062
   24  -0.0046265  -0.0005706   0.0033008  -0.0005159   0.0018369   0.0055259
   25   0.0009259   0.0002660  -0.0000368   0.0001813  -0.0013162   0.0000624
   26  -0.0002035   0.0005823  -0.0008124   0.0001252  -0.0000028  -0.0000015
   27   0.0000682  -0.0009142  -0.0041914   0.0000170   0.0000077   0.0001750
   28  -0.1472703   0.1278329  -0.0252780  -0.0218661  -0.0325826   0.0042193
   29   0.1284753  -0.2409684   0.0392113  -0.0149319   0.0007517   0.0007118
   30  -0.0250696   0.0382596  -0.0428734  -0.0013829  -0.0000228   0.0038506
   31   0.1559373  -0.1378835   0.0257963   0.0005141  -0.0001284   0.0001312
   32  -0.1378835   0.2535154  -0.0422526   0.0019955   0.0007248  -0.0008199
   33   0.0257963  -0.0422526   0.0330121   0.0008623  -0.0006612  -0.0032161
   34   0.0005141   0.0019955   0.0008623   0.6354409   0.0107800  -0.0248567
   35  -0.0001284   0.0007248  -0.0006612   0.0107800   0.5421848   0.2026237
   36   0.0001312  -0.0008199  -0.0032161  -0.0248567   0.2026237   0.2743945
   37   0.0001083  -0.0006385  -0.0006701  -0.1540840  -0.0352214  -0.0164179
   38  -0.0000217  -0.0002995  -0.0003666  -0.0831987  -0.2239962  -0.0854827
   39  -0.0000229  -0.0003139  -0.0000689  -0.0476463  -0.0909263  -0.1155410
   40   0.0000088   0.0000316  -0.0000396   0.0103526  -0.0091707  -0.0062950
   41   0.0000150   0.0000660  -0.0000229   0.0143907  -0.0126087  -0.0109593
   42   0.0000462   0.0000683  -0.0000570   0.0094510  -0.0083188  -0.0021829
   43   0.0001244   0.0004292   0.0002778  -0.0211499  -0.0681297  -0.0373404
   44   0.0000144  -0.0001001  -0.0003525  -0.0278999   0.0178994   0.0078497
   45   0.0000201  -0.0000249  -0.0000594  -0.0152000   0.0121595   0.0147362
   46   0.0000146  -0.0000089  -0.0000222  -0.0050763   0.0003681   0.0009079
   47   0.0000141  -0.0000136   0.0000018  -0.0000655   0.0033016  -0.0023627
   48  -0.0000161   0.0000203  -0.0000131   0.0010637  -0.0023154   0.0058601
   49  -0.0001126  -0.0001124  -0.0000056   0.0033825   0.0057582   0.0026264
   50   0.0001260   0.0003139   0.0003394   0.0057382  -0.0558240  -0.0288256
   51   0.0000376   0.0002485   0.0001496   0.0027738  -0.0299707  -0.0239535
   52   0.0000744   0.0000946  -0.0000306  -0.0020927  -0.0003276  -0.0001100
   53   0.0000086   0.0000117  -0.0000444  -0.0003331   0.0013455   0.0012781
   54   0.0000056   0.0000221  -0.0000062  -0.0000910   0.0012042  -0.0000662
   55  -0.0001893  -0.0004618  -0.0003266  -0.0370390   0.0571229   0.0360141
   56  -0.0000187   0.0001834  -0.0004639   0.0168992   0.0349988   0.0147287
   57  -0.0001148  -0.0000957  -0.0002828   0.0134243   0.0137395   0.0135850
   58   0.0000052  -0.0000120   0.0000396  -0.0047083  -0.0020398  -0.0002133
   59  -0.0000361  -0.0000031   0.0000166  -0.0015852   0.0029282  -0.0024581
   60   0.0000557  -0.0000212   0.0000022  -0.0003654  -0.0024292   0.0058874
   61  -0.0003758   0.0000654   0.0006091  -0.1774250   0.0429802   0.0344084
   62  -0.0003309   0.0000223   0.0009728   0.0911909  -0.1979640  -0.0819825
   63   0.0003299  -0.0004226   0.0003943   0.0660666  -0.0803770  -0.1167444
   64  -0.0004704   0.0000636   0.0007470   0.0107342   0.0140238   0.0080975
   65  -0.0003569   0.0004391  -0.0001461  -0.0100765  -0.0127312  -0.0094215
   66   0.0004651   0.0004939  -0.0004365  -0.0079462  -0.0104142  -0.0021346
           37          38          39          40          41          42
    1  -0.0233923  -0.0151794  -0.0025748   0.0004203   0.0024125  -0.0003086
    2  -0.0292358   0.0002849   0.0009904  -0.0000542  -0.0002331   0.0018940
    3  -0.0142802  -0.0008562   0.0039421  -0.0005265   0.0016638  -0.0021598
    4  -0.0001658   0.0036237  -0.0005811  -0.0002850   0.0004620  -0.0004081
    5  -0.0029619  -0.0022855   0.0000936  -0.0002238   0.0003493  -0.0009590
    6  -0.0015975  -0.0009550  -0.0007556  -0.0003730   0.0004275   0.0002544
    7  -0.0003361   0.0003044  -0.0001008  -0.0008738   0.0002023  -0.0008157
    8  -0.0003302   0.0001194  -0.0005079  -0.0001772   0.0004318   0.0004564
    9  -0.0008510   0.0009263   0.0004304  -0.0006602  -0.0002610  -0.0004012
   10   0.0002322  -0.0007217   0.0008823  -0.0002175  -0.0007376   0.0001185
   11  -0.0006284  -0.0003040  -0.0000356   0.0000191   0.0000284   0.0005313
   12   0.0009732  -0.0002281  -0.0000803   0.0000769   0.0002049  -0.0000093
   13  -0.0000975   0.0000708   0.0000470   0.0000455   0.0000778  -0.0000107
   14   0.0002181  -0.0001088  -0.0000881  -0.0000555  -0.0001028  -0.0000018
   15  -0.0000247  -0.0000034  -0.0000286  -0.0000208   0.0000261  -0.0000127
   16   0.0007285   0.0006798  -0.0000270  -0.0000809  -0.0000947  -0.0000173
   17  -0.0006031  -0.0000107  -0.0006188   0.0001033   0.0004739  -0.0002068
   18   0.0001449   0.0001105   0.0000950   0.0000129  -0.0000948  -0.0000373
   19  -0.0005053   0.0001348   0.0000245   0.0000673   0.0000793   0.0000435
   20  -0.0000529  -0.0000105  -0.0000315   0.0000159   0.0000096   0.0000511
   21  -0.0001807  -0.0000350   0.0000227  -0.0000076  -0.0000305   0.0000064
   22  -0.0015961  -0.0010642  -0.0003903   0.0000977   0.0005093  -0.0001032
   23  -0.0006933   0.0003404   0.0002577   0.0000363  -0.0002280   0.0002814
   24   0.0015286   0.0002793  -0.0001077  -0.0000170  -0.0000646   0.0000669
   25  -0.0004101   0.0000752   0.0000987   0.0000184  -0.0000160   0.0000146
   26   0.0000045   0.0000427   0.0000318   0.0000067  -0.0000088  -0.0000012
   27   0.0000485   0.0000699  -0.0000735   0.0000226  -0.0000168  -0.0000257
   28  -0.0021925   0.0031244   0.0025727   0.0001590  -0.0008366   0.0003992
   29   0.0037979   0.0024760   0.0010875  -0.0000002  -0.0005233   0.0002084
   30  -0.0009542  -0.0007860   0.0009545   0.0000043   0.0001866   0.0001169
   31   0.0001083  -0.0000217  -0.0000229   0.0000088   0.0000150   0.0000462
   32  -0.0006385  -0.0002995  -0.0003139   0.0000316   0.0000660   0.0000683
   33  -0.0006701  -0.0003666  -0.0000689  -0.0000396  -0.0000229  -0.0000570
   34  -0.1540840  -0.0831987  -0.0476463   0.0103526   0.0143907   0.0094510
   35  -0.0352214  -0.2239962  -0.0909263  -0.0091707  -0.0126087  -0.0083188
   36  -0.0164179  -0.0854827  -0.1155410  -0.0062950  -0.0109593  -0.0021829
   37   0.6897330  -0.0149084  -0.0503412  -0.1424535   0.1042018   0.0739644
   38  -0.0149084   0.5430090   0.2480134   0.1046111  -0.1841234  -0.1008059
   39  -0.0503412   0.2480134   0.2882103   0.0740914  -0.0996164  -0.1045396
   40  -0.1424535   0.1046111   0.0740914   0.1515230  -0.1128091  -0.0790819
   41   0.1042018  -0.1841234  -0.0996164  -0.1128091   0.1907575   0.1111446
   42   0.0739644  -0.1008059  -0.1045396  -0.0790819   0.1111446   0.1001729
   43  -0.3345728   0.0044102   0.0204316  -0.0138789  -0.0033528  -0.0013991
   44  -0.0537958  -0.1121365  -0.0272297   0.0227005   0.0055360  -0.0002391
   45  -0.0131178  -0.0317719  -0.0781232   0.0149706   0.0015183   0.0036004
   46  -0.0084999  -0.0248639  -0.0142425   0.0009739   0.0004026  -0.0001750
   47   0.0007071   0.0020838  -0.0007864  -0.0000497  -0.0006085   0.0022087
   48   0.0011017   0.0007294   0.0036721  -0.0004092   0.0022612  -0.0029154
   49  -0.0388867   0.0154532   0.0131920  -0.0038107  -0.0013540  -0.0000502
   50   0.0649032   0.0356662   0.0120719  -0.0016435   0.0033306  -0.0027248
   51   0.0417439   0.0165342   0.0133615  -0.0002287  -0.0024197   0.0056898
   52   0.0028466   0.0046674   0.0028107  -0.0014675  -0.0003096  -0.0001674
   53  -0.0010149  -0.0014176  -0.0035102   0.0006003   0.0001094  -0.0000137
   54  -0.0003663  -0.0038135   0.0025154   0.0004822   0.0000031   0.0000707
   55  -0.0442215  -0.0268726  -0.0131612  -0.0005893  -0.0008691  -0.0002169
   56  -0.0278946  -0.0195794  -0.0070121  -0.0006178  -0.0002653   0.0005932
   57  -0.0139127  -0.0074120  -0.0072161  -0.0003659   0.0004672  -0.0006158
   58  -0.0006173  -0.0006812  -0.0004393   0.0000115   0.0001077   0.0000035
   59  -0.0007551  -0.0001903   0.0005578   0.0000890  -0.0001920   0.0003212
   60  -0.0006050   0.0005141  -0.0006599  -0.0000051   0.0003100  -0.0005535
   61   0.0600461   0.0276001   0.0132556  -0.0005368  -0.0032768  -0.0017728
   62  -0.0082681  -0.0393090  -0.0285134  -0.0028602  -0.0014731  -0.0040134
   63  -0.0087892  -0.0309567  -0.0094941  -0.0012308  -0.0041500   0.0035645
   64  -0.0016619   0.0027372   0.0021257   0.0005160   0.0007952   0.0004865
   65   0.0031748  -0.0002481  -0.0039119  -0.0005520  -0.0007254  -0.0004738
   66   0.0026043  -0.0037009   0.0034899  -0.0003996  -0.0005772  -0.0000323
           43          44          45          46          47          48
    1   0.0052680  -0.0017871  -0.0002109   0.0001114   0.0001442  -0.0000002
    2  -0.0013016  -0.0022622  -0.0050897  -0.0012183   0.0000246  -0.0000332
    3  -0.0000256  -0.0046442   0.0031202  -0.0005516  -0.0001152   0.0002571
    4  -0.0001865   0.0001079   0.0011137  -0.0000251  -0.0000279  -0.0000358
    5   0.0005618  -0.0004835   0.0001589  -0.0000311  -0.0000193   0.0000002
    6   0.0009824   0.0000865   0.0002264   0.0000469   0.0000313  -0.0000972
    7  -0.0002604  -0.0000993   0.0001197  -0.0000113   0.0000356  -0.0000503
    8   0.0003432   0.0002404  -0.0000719   0.0000002   0.0000062  -0.0000341
    9   0.0004195  -0.0003941  -0.0002898  -0.0000432   0.0000071   0.0000091
   10   0.0002323  -0.0000949  -0.0006784   0.0000278   0.0000146   0.0000009
   11  -0.0000203   0.0002649  -0.0001568  -0.0000759  -0.0000158  -0.0000299
   12  -0.0004845   0.0002315  -0.0000799   0.0000355  -0.0000049   0.0000394
   13  -0.0001410  -0.0000059   0.0000616  -0.0000506  -0.0000123  -0.0000093
   14   0.0001554   0.0000037  -0.0000497   0.0000704   0.0000134   0.0000172
   15  -0.0000361   0.0000102   0.0000288  -0.0000094   0.0000002  -0.0000102
   16  -0.0001341   0.0000888   0.0000230   0.0000455   0.0000190   0.0000246
   17   0.0002820  -0.0001979   0.0004758   0.0000277   0.0000110  -0.0000161
   18  -0.0001604  -0.0000734   0.0001596  -0.0000083   0.0000001  -0.0000021
   19  -0.0001584   0.0000200   0.0001612  -0.0000768  -0.0000304  -0.0000150
   20   0.0000239   0.0000259  -0.0000019  -0.0000059  -0.0000059  -0.0000007
   21   0.0001614  -0.0000601  -0.0001014  -0.0000023   0.0000036  -0.0000073
   22   0.0005702  -0.0002775   0.0003331  -0.0000105   0.0000179  -0.0000573
   23  -0.0001662   0.0000928  -0.0006628  -0.0000923  -0.0000222   0.0000323
   24  -0.0004932   0.0006898   0.0001212   0.0000803  -0.0000038   0.0000054
   25  -0.0000296  -0.0000517  -0.0001080  -0.0000411  -0.0000050  -0.0000004
   26  -0.0000081  -0.0000113  -0.0000018  -0.0000043   0.0000003   0.0000012
   27   0.0000584  -0.0000373  -0.0000096   0.0000006  -0.0000039   0.0000102
   28  -0.0017705  -0.0000396  -0.0015352  -0.0004187   0.0000109  -0.0000226
   29  -0.0010473   0.0004376   0.0000065   0.0000990   0.0000501  -0.0000056
   30   0.0000539   0.0000519  -0.0001266  -0.0000306   0.0000161  -0.0000967
   31   0.0001244   0.0000144   0.0000201   0.0000146   0.0000141  -0.0000161
   32   0.0004292  -0.0001001  -0.0000249  -0.0000089  -0.0000136   0.0000203
   33   0.0002778  -0.0003525  -0.0000594  -0.0000222   0.0000018  -0.0000131
   34  -0.0211499  -0.0278999  -0.0152000  -0.0050763  -0.0000655   0.0010637
   35  -0.0681297   0.0178994   0.0121595   0.0003681   0.0033016  -0.0023154
   36  -0.0373404   0.0078497   0.0147362   0.0009079  -0.0023627   0.0058601
   37  -0.3345728  -0.0537958  -0.0131178  -0.0084999   0.0007071   0.0011017
   38   0.0044102  -0.1121365  -0.0317719  -0.0248639   0.0020838   0.0007294
   39   0.0204316  -0.0272297  -0.0781232  -0.0142425  -0.0007864   0.0036721
   40  -0.0138789   0.0227005   0.0149706   0.0009739  -0.0000497  -0.0004092
   41  -0.0033528   0.0055360   0.0015183   0.0004026  -0.0006085   0.0022612
   42  -0.0013991  -0.0002391   0.0036004  -0.0001750   0.0022087  -0.0029154
   43   0.6734318   0.0503740  -0.0061035  -0.1087477  -0.0957951  -0.0521457
   44   0.0503740   0.5739786   0.2608449  -0.0980837  -0.2276632  -0.1087748
   45  -0.0061035   0.2608449   0.2838135  -0.0536559  -0.1085705  -0.0971387
   46  -0.1087477  -0.0980837  -0.0536559   0.1133555   0.1036211   0.0562784
   47  -0.0957951  -0.2276632  -0.1085705   0.1036211   0.2365949   0.1199773
   48  -0.0521457  -0.1087748  -0.0971387   0.0562784   0.1199773   0.0926391
   49  -0.1638167   0.1042170   0.0677668   0.0093502  -0.0117768  -0.0075726
   50   0.0479738  -0.2122466  -0.0909119   0.0152440  -0.0133056  -0.0101491
   51   0.0339906  -0.0945816  -0.1202944   0.0085748  -0.0088894  -0.0026872
   52  -0.0400732  -0.0040428   0.0006122   0.0011450  -0.0002735  -0.0003646
   53   0.0191485   0.0054875  -0.0004265   0.0006239   0.0003519   0.0016258
   54   0.0140902   0.0011010   0.0036934   0.0001143   0.0016750  -0.0015929
   55   0.0599862  -0.0099677  -0.0096342  -0.0018267   0.0033838   0.0021390
   56   0.0290487  -0.0375708  -0.0290269   0.0026585  -0.0000600  -0.0036909
   57   0.0137505  -0.0263201  -0.0082090   0.0020356  -0.0036774   0.0033102
   58  -0.0006607  -0.0028316  -0.0011919   0.0005838  -0.0005369  -0.0003271
   59  -0.0035706  -0.0013020  -0.0039221   0.0007671  -0.0005752  -0.0005305
   60  -0.0013112  -0.0039828   0.0033551   0.0004168  -0.0004439  -0.0000076
   61  -0.0531924   0.0209413   0.0159785  -0.0008642   0.0006400   0.0004844
   62   0.0198952  -0.0100129  -0.0050054   0.0005558   0.0000734   0.0006081
   63   0.0151404  -0.0047760  -0.0077773   0.0003283   0.0006216  -0.0006794
   64  -0.0008410   0.0005158   0.0002689   0.0000409  -0.0000352  -0.0000666
   65   0.0007410   0.0000203   0.0005290  -0.0000543  -0.0002217   0.0003075
   66   0.0001369   0.0006003  -0.0006484  -0.0000785   0.0003154  -0.0005552
           49          50          51          52          53          54
    1  -0.0032064  -0.0001572   0.0000569   0.0015877   0.0001547  -0.0000640
    2  -0.0001626  -0.0012924  -0.0002002   0.0001280   0.0001199   0.0003535
    3   0.0000259   0.0000940  -0.0005703  -0.0000492   0.0004011  -0.0004619
    4   0.0009266   0.0006628   0.0004552  -0.0007121   0.0000062  -0.0001867
    5  -0.0005408  -0.0000494  -0.0001091  -0.0000270  -0.0000280  -0.0000268
    6  -0.0003070   0.0005675   0.0002443  -0.0000448  -0.0000212   0.0000262
    7  -0.0001076  -0.0001894  -0.0000724   0.0000903   0.0000031  -0.0000142
    8   0.0000398   0.0002949   0.0002325  -0.0000979  -0.0000108   0.0000210
    9  -0.0000506   0.0003469   0.0001511   0.0000290  -0.0000385  -0.0000083
   10  -0.0005268  -0.0001144  -0.0002276   0.0003955  -0.0000726   0.0001251
   11   0.0004261  -0.0000069  -0.0000391  -0.0006891  -0.0001289   0.0000998
   12  -0.0000504  -0.0005917  -0.0000236   0.0002479   0.0000811  -0.0000496
   13   0.0003293   0.0000288  -0.0000147  -0.0003546  -0.0000343  -0.0000110
   14  -0.0003861  -0.0000259   0.0000023   0.0004417   0.0000549   0.0000031
   15   0.0000796   0.0000067   0.0000090  -0.0000795  -0.0000067  -0.0000033
   16  -0.0002861  -0.0000425  -0.0000132   0.0004260   0.0000319   0.0000051
   17  -0.0001955   0.0001284   0.0001881   0.0002228   0.0001243  -0.0001310
   18   0.0000439   0.0000390  -0.0003995  -0.0000472  -0.0000551   0.0000618
   19   0.0005744   0.0000499   0.0000045  -0.0007503  -0.0000750   0.0000074
   20   0.0000822   0.0000421   0.0000433  -0.0001090  -0.0000081   0.0000053
   21  -0.0000341   0.0001261   0.0001288   0.0000324  -0.0000054   0.0000033
   22  -0.0002112   0.0000890   0.0002007   0.0000026   0.0001145  -0.0001260
   23   0.0000974  -0.0000113   0.0000115   0.0000318  -0.0000188   0.0000753
   24   0.0000555  -0.0005779  -0.0000819  -0.0001511   0.0000334  -0.0000365
   25   0.0000670   0.0000037   0.0000063  -0.0000840  -0.0000055   0.0000060
   26   0.0000239  -0.0000007  -0.0000044  -0.0000249  -0.0000034   0.0000000
   27  -0.0000182   0.0000059   0.0000236   0.0000118   0.0000041  -0.0000126
   28   0.0008759  -0.0005467  -0.0004457  -0.0006812  -0.0001305   0.0001980
   29   0.0006104  -0.0000423  -0.0002119   0.0000221  -0.0000503   0.0000139
   30   0.0001975   0.0005841   0.0002430   0.0000398  -0.0000107   0.0000322
   31  -0.0001126   0.0001260   0.0000376   0.0000744   0.0000086   0.0000056
   32  -0.0001124   0.0003139   0.0002485   0.0000946   0.0000117   0.0000221
   33  -0.0000056   0.0003394   0.0001496  -0.0000306  -0.0000444  -0.0000062
   34   0.0033825   0.0057382   0.0027738  -0.0020927  -0.0003331  -0.0000910
   35   0.0057582  -0.0558240  -0.0299707  -0.0003276   0.0013455   0.0012042
   36   0.0026264  -0.0288256  -0.0239535  -0.0001100   0.0012781  -0.0000662
   37  -0.0388867   0.0649032   0.0417439   0.0028466  -0.0010149  -0.0003663
   38   0.0154532   0.0356662   0.0165342   0.0046674  -0.0014176  -0.0038135
   39   0.0131920   0.0120719   0.0133615   0.0028107  -0.0035102   0.0025154
   40  -0.0038107  -0.0016435  -0.0002287  -0.0014675   0.0006003   0.0004822
   41  -0.0013540   0.0033306  -0.0024197  -0.0003096   0.0001094   0.0000031
   42  -0.0000502  -0.0027248   0.0056898  -0.0001674  -0.0000137   0.0000707
   43  -0.1638167   0.0479738   0.0339906  -0.0400732   0.0191485   0.0140902
   44   0.1042170  -0.2122466  -0.0945816  -0.0040428   0.0054875   0.0011010
   45   0.0677668  -0.0909119  -0.1202944   0.0006122  -0.0004265   0.0036934
   46   0.0093502   0.0152440   0.0085748   0.0011450   0.0006239   0.0001143
   47  -0.0117768  -0.0133056  -0.0088894  -0.0002735   0.0003519   0.0016750
   48  -0.0075726  -0.0101491  -0.0026872  -0.0003646   0.0016258  -0.0015929
   49   0.4997755   0.0008820  -0.0249994  -0.1493122  -0.0114606   0.0017839
   50   0.0008820   0.5128859   0.2292181  -0.0114457  -0.0370152  -0.0077267
   51  -0.0249994   0.2292181   0.2570944   0.0018098  -0.0076662  -0.0272747
   52  -0.1493122  -0.0114457   0.0018098   0.2215060   0.0191701  -0.0028442
   53  -0.0114606  -0.0370152  -0.0076662   0.0191701   0.0320987   0.0107184
   54   0.0017839  -0.0077267  -0.0272747  -0.0028442   0.0107184   0.0179943
   55  -0.1381725  -0.0347610  -0.0143699  -0.0356950  -0.0273900  -0.0132424
   56  -0.0907385  -0.2405589  -0.0977810  -0.0041510   0.0008205  -0.0015849
   57  -0.0479858  -0.1018958  -0.1193633   0.0001906  -0.0000366   0.0040000
   58   0.0090654  -0.0107676  -0.0068509   0.0011599  -0.0003427  -0.0005213
   59   0.0160424  -0.0131637  -0.0106868   0.0004840   0.0001264   0.0016679
   60   0.0090959  -0.0080688  -0.0026983  -0.0000158   0.0016710  -0.0014862
   61  -0.0218119  -0.0761443  -0.0433447   0.0033424   0.0018877   0.0010937
   62  -0.0267239   0.0173032   0.0084258  -0.0037744  -0.0019602  -0.0035865
   63  -0.0145759   0.0106893   0.0145574  -0.0020734  -0.0040127   0.0025203
   64  -0.0040755   0.0001091   0.0009136  -0.0013534  -0.0008905  -0.0004447
   65  -0.0001825   0.0035801  -0.0023412   0.0000098  -0.0000095  -0.0000940
   66   0.0007831  -0.0026163   0.0056957   0.0001934   0.0000351   0.0000808
           55          56          57          58          59          60
    1   0.0044000   0.0029459   0.0012577  -0.0000861  -0.0001741   0.0000125
    2   0.0024708  -0.0014806  -0.0048990   0.0011873   0.0002321  -0.0000549
    3   0.0008900  -0.0045793   0.0031414   0.0005625  -0.0000052   0.0002441
    4  -0.0018500  -0.0003886   0.0015798  -0.0003861  -0.0000813   0.0000106
    5   0.0006540   0.0005877   0.0002731  -0.0001576   0.0000116  -0.0000029
    6  -0.0000821  -0.0000122  -0.0001394   0.0000342   0.0000281  -0.0000954
    7   0.0001849   0.0000154  -0.0000315   0.0000150  -0.0000104   0.0000145
    8  -0.0003657  -0.0001897  -0.0000315   0.0000133  -0.0000132   0.0000242
    9  -0.0002120  -0.0004390  -0.0000449   0.0000253   0.0000064  -0.0000122
   10   0.0005853   0.0003998  -0.0003263   0.0000235  -0.0000397   0.0000708
   11   0.0000764   0.0001066  -0.0007474   0.0000002   0.0000149   0.0000396
   12   0.0003483   0.0008213   0.0000192  -0.0000648  -0.0000293   0.0000043
   13  -0.0001176  -0.0000213   0.0001529  -0.0000688   0.0000067  -0.0000048
   14   0.0000928   0.0000705  -0.0000061   0.0000570  -0.0000127   0.0000024
   15  -0.0000480  -0.0000424   0.0000071  -0.0000105   0.0000024   0.0000025
   16  -0.0000915  -0.0000622  -0.0000854   0.0000475  -0.0000072  -0.0000235
   17  -0.0001190  -0.0002140   0.0005641   0.0000224  -0.0000032  -0.0000201
   18   0.0001478  -0.0001138   0.0001761   0.0000057   0.0000071   0.0000182
   19  -0.0001548  -0.0000454  -0.0001755  -0.0000786   0.0000160   0.0000167
   20  -0.0000856   0.0000031  -0.0000520  -0.0000144  -0.0000010   0.0000032
   21  -0.0001356  -0.0000570  -0.0000817   0.0000031   0.0000027  -0.0000116
   22   0.0001266   0.0000210   0.0006549  -0.0000145  -0.0000096   0.0000104
   23  -0.0002420   0.0002491  -0.0001195  -0.0000356  -0.0000030  -0.0000072
   24   0.0004840   0.0003208  -0.0000767  -0.0000179  -0.0000111   0.0000084
   25  -0.0000398   0.0000287  -0.0000114  -0.0000227  -0.0000017   0.0000053
   26  -0.0000028   0.0000018   0.0000003  -0.0000035   0.0000011  -0.0000008
   27   0.0000141   0.0000086   0.0000150   0.0000048  -0.0000004   0.0000052
   28  -0.0000499   0.0000515  -0.0010629  -0.0000467   0.0000223   0.0000354
   29  -0.0004118  -0.0005733  -0.0000625   0.0000464  -0.0000095   0.0000055
   30  -0.0009647  -0.0000690   0.0002412  -0.0000567   0.0000224  -0.0000821
   31  -0.0001893  -0.0000187  -0.0001148   0.0000052  -0.0000361   0.0000557
   32  -0.0004618   0.0001834  -0.0000957  -0.0000120  -0.0000031  -0.0000212
   33  -0.0003266  -0.0004639  -0.0002828   0.0000396   0.0000166   0.0000022
   34  -0.0370390   0.0168992   0.0134243  -0.0047083  -0.0015852  -0.0003654
   35   0.0571229   0.0349988   0.0137395  -0.0020398   0.0029282  -0.0024292
   36   0.0360141   0.0147287   0.0135850  -0.0002133  -0.0024581   0.0058874
   37  -0.0442215  -0.0278946  -0.0139127  -0.0006173  -0.0007551  -0.0006050
   38  -0.0268726  -0.0195794  -0.0074120  -0.0006812  -0.0001903   0.0005141
   39  -0.0131612  -0.0070121  -0.0072161  -0.0004393   0.0005578  -0.0006599
   40  -0.0005893  -0.0006178  -0.0003659   0.0000115   0.0000890  -0.0000051
   41  -0.0008691  -0.0002653   0.0004672   0.0001077  -0.0001920   0.0003100
   42  -0.0002169   0.0005932  -0.0006158   0.0000035   0.0003212  -0.0005535
   43   0.0599862   0.0290487   0.0137505  -0.0006607  -0.0035706  -0.0013112
   44  -0.0099677  -0.0375708  -0.0263201  -0.0028316  -0.0013020  -0.0039828
   45  -0.0096342  -0.0290269  -0.0082090  -0.0011919  -0.0039221   0.0033551
   46  -0.0018267   0.0026585   0.0020356   0.0005838   0.0007671   0.0004168
   47   0.0033838  -0.0000600  -0.0036774  -0.0005369  -0.0005752  -0.0004439
   48   0.0021390  -0.0036909   0.0033102  -0.0003271  -0.0005305  -0.0000076
   49  -0.1381725  -0.0907385  -0.0479858   0.0090654   0.0160424   0.0090959
   50  -0.0347610  -0.2405589  -0.1018958  -0.0107676  -0.0131637  -0.0080688
   51  -0.0143699  -0.0977810  -0.1193633  -0.0068509  -0.0106868  -0.0026983
   52  -0.0356950  -0.0041510   0.0001906   0.0011599   0.0004840  -0.0000158
   53  -0.0273900   0.0008205  -0.0000366  -0.0003427   0.0001264   0.0016710
   54  -0.0132424  -0.0015849   0.0040000  -0.0005213   0.0016679  -0.0014862
   55   0.6871732  -0.0224230  -0.0533442  -0.1479125   0.1094393   0.0732575
   56  -0.0224230   0.5597732   0.2573163   0.1114681  -0.1860892  -0.0987053
   57  -0.0533442   0.2573163   0.2858037   0.0746846  -0.0980849  -0.0999486
   58  -0.1479125   0.1114681   0.0746846   0.1551925  -0.1173636  -0.0796805
   59   0.1094393  -0.1860892  -0.0980849  -0.1173636   0.1925313   0.1088337
   60   0.0732575  -0.0987053  -0.0999486  -0.0796805   0.1088337   0.0955282
   61  -0.3348855   0.0084779   0.0243826  -0.0124860  -0.0036284  -0.0008464
   62  -0.0496756  -0.1112786  -0.0274915   0.0219580   0.0063328   0.0000188
   63  -0.0092151  -0.0308396  -0.0781146   0.0143755   0.0020875   0.0034267
   64  -0.0096262  -0.0256495  -0.0146932   0.0009839   0.0003963  -0.0001442
   65   0.0004088   0.0010603  -0.0014324  -0.0000739  -0.0006205   0.0023146
   66   0.0016616   0.0006303   0.0037936  -0.0003646   0.0021746  -0.0029270
           61          62          63          64          65          66
    1  -0.0305164   0.0088149   0.0031405   0.0009865  -0.0020406  -0.0001452
    2   0.0231695   0.0079949   0.0008018   0.0002515  -0.0006807   0.0018752
    3   0.0148327   0.0017864   0.0034074  -0.0001052   0.0018807  -0.0021670
    4  -0.0008387  -0.0038391  -0.0025310  -0.0000312   0.0009360  -0.0004537
    5  -0.0042093   0.0011225   0.0007033   0.0000709  -0.0003248   0.0001538
    6   0.0011653  -0.0005434   0.0010709  -0.0000402   0.0001570   0.0000962
    7  -0.0000106   0.0000760   0.0000489   0.0000239  -0.0000272  -0.0000670
    8   0.0006680  -0.0001622  -0.0003154  -0.0000293   0.0000452   0.0000495
    9   0.0007997  -0.0002196  -0.0001279   0.0000438  -0.0000153  -0.0000607
   10  -0.0015846   0.0008133   0.0003533   0.0001341  -0.0004291   0.0001547
   11  -0.0003092   0.0003073   0.0003419   0.0001987  -0.0003956   0.0001448
   12  -0.0014480   0.0000226  -0.0000733   0.0000117  -0.0000610   0.0001105
   13  -0.0004396  -0.0002434  -0.0001469   0.0000622   0.0000073  -0.0000902
   14   0.0003052   0.0001678   0.0000285  -0.0001044   0.0000490   0.0001258
   15  -0.0000837   0.0000045  -0.0000491   0.0000022  -0.0000094  -0.0000400
   16   0.0006655  -0.0005877   0.0001257  -0.0000723   0.0000003   0.0000493
   17   0.0007725   0.0001945  -0.0006075  -0.0002720   0.0004890  -0.0001668
   18  -0.0001967   0.0001365   0.0000181   0.0000094  -0.0001258  -0.0000331
   19  -0.0004353  -0.0002337  -0.0000035   0.0000832  -0.0000483  -0.0000559
   20  -0.0000348  -0.0000744  -0.0000359   0.0000069  -0.0000104   0.0000337
   21   0.0001744  -0.0000121   0.0000406   0.0000090  -0.0000249   0.0000034
   22  -0.0001496   0.0008691  -0.0007641  -0.0003161   0.0005216  -0.0002363
   23   0.0003782  -0.0002933  -0.0003609   0.0000208   0.0000382   0.0005051
   24  -0.0008485  -0.0004026   0.0001045  -0.0001445   0.0001929  -0.0000361
   25  -0.0000182  -0.0000313  -0.0000721  -0.0000001  -0.0000015   0.0000433
   26  -0.0000287  -0.0000251  -0.0000028   0.0000134   0.0000001  -0.0000107
   27   0.0000361   0.0000191  -0.0000776   0.0000648   0.0000348   0.0000029
   28   0.0000174  -0.0033414   0.0003016  -0.0003745  -0.0004690   0.0007392
   29   0.0032145  -0.0022266   0.0002468   0.0000526   0.0002285  -0.0008666
   30   0.0016008  -0.0006002  -0.0008680   0.0003820   0.0004572   0.0001927
   31  -0.0003758  -0.0003309   0.0003299  -0.0004704  -0.0003569   0.0004651
   32   0.0000654   0.0000223  -0.0004226   0.0000636   0.0004391   0.0004939
   33   0.0006091   0.0009728   0.0003943   0.0007470  -0.0001461  -0.0004365
   34  -0.1774250   0.0911909   0.0660666   0.0107342  -0.0100765  -0.0079462
   35   0.0429802  -0.1979640  -0.0803770   0.0140238  -0.0127312  -0.0104142
   36   0.0344084  -0.0819825  -0.1167444   0.0080975  -0.0094215  -0.0021346
   37   0.0600461  -0.0082681  -0.0087892  -0.0016619   0.0031748   0.0026043
   38   0.0276001  -0.0393090  -0.0309567   0.0027372  -0.0002481  -0.0037009
   39   0.0132556  -0.0285134  -0.0094941   0.0021257  -0.0039119   0.0034899
   40  -0.0005368  -0.0028602  -0.0012308   0.0005160  -0.0005520  -0.0003996
   41  -0.0032768  -0.0014731  -0.0041500   0.0007952  -0.0007254  -0.0005772
   42  -0.0017728  -0.0040134   0.0035645   0.0004865  -0.0004738  -0.0000323
   43  -0.0531924   0.0198952   0.0151404  -0.0008410   0.0007410   0.0001369
   44   0.0209413  -0.0100129  -0.0047760   0.0005158   0.0000203   0.0006003
   45   0.0159785  -0.0050054  -0.0077773   0.0002689   0.0005290  -0.0006484
   46  -0.0008642   0.0005558   0.0003283   0.0000409  -0.0000543  -0.0000785
   47   0.0006400   0.0000734   0.0006216  -0.0000352  -0.0002217   0.0003154
   48   0.0004844   0.0006081  -0.0006794  -0.0000666   0.0003075  -0.0005552
   49  -0.0218119  -0.0267239  -0.0145759  -0.0040755  -0.0001825   0.0007831
   50  -0.0761443   0.0173032   0.0106893   0.0001091   0.0035801  -0.0026163
   51  -0.0433447   0.0084258   0.0145574   0.0009136  -0.0023412   0.0056957
   52   0.0033424  -0.0037744  -0.0020734  -0.0013534   0.0000098   0.0001934
   53   0.0018877  -0.0019602  -0.0040127  -0.0008905  -0.0000095   0.0000351
   54   0.0010937  -0.0035865   0.0025203  -0.0004447  -0.0000940   0.0000808
   55  -0.3348855  -0.0496756  -0.0092151  -0.0096262   0.0004088   0.0016616
   56   0.0084779  -0.1112786  -0.0308396  -0.0256495   0.0010603   0.0006303
   57   0.0243826  -0.0274915  -0.0781146  -0.0146932  -0.0014324   0.0037936
   58  -0.0124860   0.0219580   0.0143755   0.0009839  -0.0000739  -0.0003646
   59  -0.0036284   0.0063328   0.0020875   0.0003963  -0.0006205   0.0021746
   60  -0.0008464   0.0000188   0.0034267  -0.0001442   0.0023146  -0.0029270
   61   0.6769765   0.0470357  -0.0075793  -0.1054777  -0.0905024  -0.0527013
   62   0.0470357   0.5537612   0.2512911  -0.0912889  -0.2224977  -0.1109203
   63  -0.0075793   0.2512911   0.2864810  -0.0532312  -0.1099518  -0.1015767
   64  -0.1054777  -0.0912889  -0.0532312   0.1107352   0.0990142   0.0557077
   65  -0.0905024  -0.2224977  -0.1099518   0.0990142   0.2325156   0.1221353
   66  -0.0527013  -0.1109203  -0.1015767   0.0557077   0.1221353   0.0971821
 **********************************************************************
 **                                                                  **
 **                       VIBRATIONAL ANALYSIS                       **
 **                       --------------------                       **
 **                                                                  **
 **        VIBRATIONAL FREQUENCIES (CM**-1) AND NORMAL MODES         **
 **     FORCE CONSTANTS (mDYN/ANGSTROM) AND REDUCED MASSES (AMU)     **
 **                  INFRARED INTENSITIES (KM/MOL)                   **
 **                                                                  **
 **********************************************************************


 Mode:                 1                      2                      3
 Frequency:        42.80                  45.46                  63.92
 Force Cnst:      0.0140                 0.0056                 0.0244
 Red. Mass:      12.9298                 4.6011                10.1472
 IR Active:          YES                    YES                    YES
 IR Intens:        0.269                  0.046                  0.406
 Raman Active:       YES                    YES                    YES
               X      Y      Z        X      Y      Z        X      Y      Z
 C          0.004  0.045 -0.285    0.001  0.016 -0.025   -0.009 -0.215 -0.103
 C         -0.032  0.027 -0.236   -0.011  0.016  0.019    0.063 -0.160 -0.092
 H         -0.066  0.033 -0.286   -0.027  0.028  0.053    0.129 -0.190 -0.092
 C         -0.028  0.004 -0.083   -0.010  0.007  0.029    0.059 -0.048 -0.049
 Cl        -0.081 -0.018 -0.000   -0.020  0.019  0.143    0.186  0.047  0.016
 C          0.014  0.002  0.025   -0.003 -0.007 -0.037   -0.030 -0.003 -0.030
 Cl         0.023 -0.013  0.315   -0.001 -0.026 -0.068   -0.046  0.162  0.124
 C          0.050  0.013 -0.074    0.006 -0.006 -0.079   -0.105 -0.073 -0.109
 H          0.083  0.009 -0.006    0.015 -0.018 -0.122   -0.174 -0.042 -0.117
 C          0.045  0.035 -0.230    0.005  0.007 -0.062   -0.092 -0.181 -0.146
 H          0.076  0.048 -0.277    0.005  0.005 -0.082   -0.156 -0.232 -0.180
 C          0.001  0.071 -0.280    0.001  0.018 -0.026   -0.009 -0.215 -0.019
 C         -0.034  0.054 -0.214   -0.004  0.131 -0.224   -0.111 -0.154 -0.023
 H         -0.067  0.057 -0.257   -0.005  0.233 -0.376   -0.185 -0.190 -0.060
 C         -0.029  0.016 -0.060   -0.004  0.125 -0.221   -0.128 -0.027  0.000
 H         -0.058 -0.009  0.012   -0.013  0.217 -0.376   -0.216  0.034 -0.023
 C          0.013 -0.006  0.027    0.010 -0.003 -0.004   -0.031  0.030  0.036
 Cl         0.025 -0.103  0.310    0.011 -0.024  0.019   -0.055  0.260 -0.002
 C          0.046  0.035 -0.080    0.018 -0.117  0.195    0.080 -0.061  0.092
 H          0.078  0.026 -0.025    0.025 -0.218  0.358    0.156 -0.027  0.137
 C          0.040  0.073 -0.234    0.017 -0.102  0.178    0.088 -0.186  0.064
 H          0.070  0.091 -0.292    0.032 -0.195  0.324    0.178 -0.248  0.088
 TransDip   0.002  0.004 -0.016    0.003  0.002 -0.006   -0.004 -0.019 -0.005

 Mode:                 4                      5                      6
 Frequency:       123.11                 163.65                 190.04
 Force Cnst:      0.0663                 0.1019                 0.4524
 Red. Mass:       7.4247                 6.4599                21.2630
 IR Active:          YES                    YES                    YES
 IR Intens:        0.037                  0.305                  0.093
 Raman Active:       YES                    YES                    YES
               X      Y      Z        X      Y      Z        X      Y      Z
 C         -0.003 -0.088  0.010   -0.003 -0.051  0.176    0.022 -0.054  0.040
 C          0.021 -0.087 -0.061    0.008 -0.022  0.358   -0.001 -0.008  0.162
 H          0.046 -0.122 -0.186    0.015 -0.002  0.492   -0.015  0.007  0.202
 C          0.025 -0.033  0.033    0.015 -0.024  0.188   -0.010 -0.037  0.141
 Cl         0.099  0.023  0.095    0.110 -0.019 -0.129   -0.381 -0.319  0.001
 C         -0.005 -0.005  0.115   -0.014 -0.035  0.033   -0.051 -0.009  0.093
 Cl        -0.014  0.015 -0.161   -0.021  0.018  0.039   -0.115  0.420 -0.092
 C         -0.028  0.005  0.313   -0.026 -0.074 -0.142   -0.086 -0.035  0.046
 H         -0.053  0.039  0.446   -0.039 -0.099 -0.325   -0.078 -0.047  0.000
 C         -0.020 -0.038  0.274   -0.019 -0.091 -0.107   -0.059 -0.040 -0.016
 H         -0.033 -0.025  0.397   -0.037 -0.141 -0.305   -0.091 -0.083 -0.115
 C         -0.012 -0.054 -0.125   -0.016  0.008  0.067    0.090 -0.096 -0.035
 C         -0.055 -0.017 -0.151   -0.013  0.077 -0.058    0.135 -0.095 -0.061
 H         -0.085 -0.049 -0.140    0.004  0.078 -0.041    0.154 -0.088 -0.048
 C         -0.066  0.033 -0.143   -0.021  0.128 -0.168    0.139 -0.055 -0.073
 H         -0.096  0.035 -0.119   -0.013  0.153 -0.220    0.092 -0.033 -0.064
 C         -0.031  0.047 -0.116   -0.031  0.094 -0.129    0.202 -0.015 -0.059
 Cl        -0.027  0.019  0.144   -0.017 -0.061  0.083    0.232  0.084  0.051
 C          0.009  0.064 -0.189   -0.042  0.099 -0.126    0.186 -0.014 -0.061
 H          0.039  0.095 -0.199   -0.051  0.104 -0.144    0.174 -0.018 -0.073
 C          0.009  0.007 -0.188   -0.035  0.058 -0.029    0.164 -0.052 -0.048
 H          0.030 -0.001 -0.197   -0.042  0.046 -0.002    0.221 -0.081 -0.054
 TransDip  -0.003 -0.004  0.003   -0.002 -0.001 -0.017   -0.008 -0.005 -0.004

 Mode:                 7                      8                      9
 Frequency:       218.84                 226.88                 273.53
 Force Cnst:      0.3123                 0.3698                 0.3616
 Red. Mass:      11.0689                12.1936                 8.2036
 IR Active:          YES                    YES                    YES
 IR Intens:        0.213                  0.026                  0.071
 Raman Active:       YES                    YES                    YES
               X      Y      Z        X      Y      Z        X      Y      Z
 C          0.026 -0.046  0.055    0.041  0.066 -0.056   -0.003 -0.023 -0.183
 C          0.063 -0.091 -0.224    0.105  0.143  0.163   -0.045 -0.053  0.012
 H          0.077 -0.108 -0.272    0.128  0.138  0.194   -0.102 -0.035 -0.018
 C          0.093 -0.134 -0.245    0.132  0.103  0.200   -0.022 -0.078  0.184
 Cl         0.027 -0.169  0.109   -0.077 -0.093 -0.046    0.112 -0.064 -0.022
 C          0.107 -0.117 -0.208    0.220  0.068  0.164   -0.039 -0.055  0.254
 Cl         0.099  0.224  0.026    0.277  0.090 -0.060   -0.080  0.048 -0.068
 C          0.072 -0.127 -0.103    0.168  0.031  0.067    0.007 -0.048  0.151
 H          0.067 -0.118 -0.064    0.146  0.035  0.025    0.058 -0.068  0.184
 C          0.074 -0.064  0.102    0.138  0.036 -0.100    0.019 -0.043 -0.159
 H          0.103 -0.008  0.295    0.204  0.056 -0.255    0.042 -0.057 -0.319
 C         -0.025  0.077  0.161   -0.032 -0.027 -0.130   -0.017  0.122 -0.180
 C         -0.068  0.137  0.102   -0.102 -0.054 -0.065   -0.082  0.110 -0.061
 H         -0.082  0.118  0.114   -0.142 -0.073 -0.090   -0.150  0.101 -0.129
 C         -0.069  0.187  0.001   -0.130 -0.115  0.022   -0.056  0.091  0.199
 H         -0.043  0.194 -0.037   -0.087 -0.144  0.027   -0.133  0.094  0.271
 C         -0.117  0.158 -0.025   -0.174 -0.149  0.046   -0.001  0.081  0.261
 Cl        -0.113 -0.154 -0.030   -0.255  0.076  0.013    0.016 -0.105 -0.128
 C         -0.110  0.163 -0.018   -0.107 -0.180  0.038    0.044  0.100  0.206
 H         -0.099  0.194 -0.050   -0.069 -0.184  0.094    0.115  0.111  0.283
 C         -0.076  0.112  0.086   -0.102 -0.113 -0.069    0.058  0.126 -0.060
 H         -0.115  0.122  0.108   -0.145 -0.085 -0.075    0.135  0.128 -0.132
 TransDip  -0.004  0.013  0.005    0.001 -0.002 -0.005   -0.003  0.007  0.004

 Mode:                10                     11                     12
 Frequency:       318.84                 371.03                 410.49
 Force Cnst:      0.4089                 0.4999                 0.8245
 Red. Mass:       6.8270                 6.1632                 8.3049
 IR Active:          YES                    YES                    YES
 IR Intens:        0.177                  0.486                  9.811
 Raman Active:       YES                    YES                    YES
               X      Y      Z        X      Y      Z        X      Y      Z
 C         -0.008 -0.117 -0.060    0.027  0.081 -0.136   -0.147 -0.128  0.013
 C          0.065 -0.019 -0.055    0.001  0.029 -0.201   -0.130 -0.145 -0.115
 H          0.176 -0.075 -0.097   -0.067  0.040 -0.304   -0.038 -0.208 -0.228
 C          0.035  0.131  0.042    0.006 -0.029  0.064   -0.102 -0.027  0.040
 Cl        -0.137  0.082 -0.019    0.067 -0.072  0.009   -0.049  0.126 -0.021
 C          0.046  0.136  0.118   -0.027  0.019  0.265    0.051 -0.067  0.168
 Cl         0.109 -0.056 -0.020   -0.078 -0.006 -0.042    0.189  0.045 -0.028
 C         -0.052  0.067  0.052    0.032  0.032  0.073   -0.030 -0.172  0.021
 H         -0.161  0.119  0.050    0.112 -0.006  0.069   -0.128 -0.142 -0.067
 C         -0.059 -0.088 -0.089    0.025  0.068 -0.232   -0.038 -0.218 -0.060
 H         -0.116 -0.142 -0.167    0.048  0.059 -0.373    0.004 -0.207 -0.154
 C          0.007 -0.181  0.074    0.026  0.044  0.154   -0.162  0.107  0.084
 C         -0.099 -0.128  0.090    0.084 -0.001  0.188   -0.030  0.093  0.011
 H         -0.195 -0.242  0.142    0.158 -0.009  0.289    0.109  0.213  0.006
 C         -0.113  0.152 -0.015    0.080 -0.013 -0.082    0.019 -0.073 -0.051
 H         -0.246  0.217  0.001    0.195 -0.064 -0.105    0.063 -0.061 -0.114
 C         -0.017  0.251 -0.068   -0.016  0.016 -0.234    0.042 -0.123  0.019
 Cl         0.029 -0.120 -0.023   -0.037  0.021  0.057    0.173  0.057  0.010
 C          0.081  0.173 -0.005   -0.062 -0.039 -0.094   -0.149 -0.038  0.012
 H          0.187  0.251  0.012   -0.139 -0.091 -0.112   -0.320 -0.132 -0.065
 C          0.120 -0.098  0.090   -0.052 -0.031  0.185   -0.187  0.153  0.025
 H          0.255 -0.191  0.125   -0.146 -0.048  0.303   -0.258  0.226 -0.035
 TransDip  -0.010 -0.008  0.002    0.020  0.003 -0.009   -0.096 -0.023 -0.019

 Mode:                13                     14                     15
 Frequency:       420.53                 445.38                 452.73
 Force Cnst:      0.3099                 0.4304                 1.1248
 Red. Mass:       2.9741                 3.6828                 9.3140
 IR Active:          YES                    YES                    YES
 IR Intens:        0.369                 11.490                 17.508
 Raman Active:       YES                    YES                    YES
               X      Y      Z        X      Y      Z        X      Y      Z
 C          0.003  0.002 -0.006   -0.057  0.049 -0.100    0.127 -0.099 -0.024
 C          0.004  0.005  0.007   -0.064  0.073  0.173   -0.059 -0.165  0.085
 H          0.009  0.008  0.032   -0.110  0.161  0.540   -0.070 -0.125  0.261
 C          0.002 -0.003 -0.020   -0.043 -0.060 -0.183   -0.100 -0.101 -0.094
 Cl         0.002 -0.002  0.002    0.033 -0.006  0.015   -0.135  0.229 -0.028
 C         -0.001 -0.001 -0.012    0.004 -0.070 -0.146    0.022 -0.180 -0.007
 Cl        -0.008 -0.001  0.001    0.037  0.018  0.007   -0.077  0.055 -0.009
 C          0.001  0.005  0.018    0.020 -0.003  0.208    0.182 -0.134  0.139
 H          0.003  0.009  0.049    0.057  0.041  0.575    0.237 -0.132  0.325
 C          0.002  0.003 -0.006    0.000  0.024 -0.124    0.218 -0.165 -0.080
 H          0.008  0.007 -0.006    0.061  0.065 -0.142    0.235 -0.166 -0.131
 C          0.005 -0.002  0.003   -0.068  0.001 -0.040    0.164  0.046  0.017
 C          0.014 -0.109  0.187   -0.056 -0.053  0.027    0.148  0.067  0.038
 H          0.025 -0.239  0.393   -0.042 -0.090  0.098    0.148  0.068  0.036
 C         -0.010  0.107 -0.179   -0.051 -0.025  0.004    0.133  0.026  0.015
 H         -0.019  0.228 -0.386   -0.087 -0.055  0.094    0.243 -0.024 -0.006
 C         -0.002 -0.000 -0.001   -0.007  0.059 -0.090    0.009 -0.015 -0.028
 Cl        -0.001  0.000  0.000    0.074 -0.001  0.007   -0.194 -0.015  0.006
 C          0.014 -0.106  0.176   -0.038  0.015  0.003    0.114 -0.035 -0.034
 H          0.033 -0.223  0.378   -0.055 -0.032  0.052    0.157 -0.008 -0.018
 C         -0.011  0.106 -0.183   -0.041 -0.041  0.067    0.139  0.004  0.018
 H         -0.028  0.236 -0.392   -0.005 -0.111  0.153    0.084  0.012  0.057
 TransDip  -0.019  0.000  0.004   -0.076 -0.003  0.077    0.127 -0.034  0.025

 Mode:                16                     17                     18
 Frequency:       466.79                 532.73                 561.98
 Force Cnst:      0.5393                 0.5529                 1.3984
 Red. Mass:       4.2007                 3.3065                 7.5153
 IR Active:          YES                    YES                    YES
 IR Intens:        2.153                 12.390                  2.360
 Raman Active:       YES                    YES                    YES
               X      Y      Z        X      Y      Z        X      Y      Z
 C         -0.032  0.110 -0.015    0.007  0.087  0.054   -0.130  0.118 -0.005
 C         -0.120  0.043 -0.044   -0.016  0.071 -0.029   -0.230  0.054 -0.021
 H         -0.220  0.054 -0.217   -0.085  0.100 -0.037   -0.404  0.133 -0.007
 C         -0.099 -0.054  0.172   -0.014 -0.038 -0.059   -0.188 -0.100  0.003
 Cl         0.011  0.056 -0.024    0.000  0.024  0.002    0.059 -0.023  0.004
 C          0.015 -0.146  0.018    0.025 -0.060  0.069   -0.124 -0.079  0.034
 Cl        -0.003  0.043 -0.001   -0.040  0.011 -0.007    0.194  0.023 -0.006
 C          0.123 -0.125 -0.131    0.101 -0.031  0.023   -0.197 -0.073  0.008
 H          0.237 -0.211 -0.314    0.194 -0.079  0.004   -0.141 -0.105 -0.025
 C          0.107  0.095  0.148    0.083  0.073 -0.059   -0.235  0.135 -0.011
 H          0.234  0.204  0.253    0.174  0.121 -0.150   -0.184  0.163 -0.052
 C         -0.037 -0.019 -0.115   -0.004 -0.164  0.177    0.041 -0.065  0.052
 C         -0.059 -0.121  0.041   -0.057 -0.059 -0.036    0.157 -0.060 -0.012
 H         -0.102 -0.254  0.185   -0.122  0.079 -0.318    0.170  0.032 -0.127
 C         -0.070 -0.012  0.013   -0.072  0.039 -0.066    0.147  0.035 -0.029
 H         -0.135 -0.060  0.162   -0.157  0.253 -0.365    0.131  0.121 -0.166
 C         -0.018  0.113 -0.126   -0.011 -0.087  0.202    0.102 -0.007  0.069
 Cl         0.047 -0.013  0.006    0.041  0.004 -0.012   -0.137 -0.015 -0.001
 C          0.008  0.002  0.032   -0.024  0.050 -0.066    0.160  0.049 -0.023
 H          0.053 -0.060  0.183   -0.013  0.266 -0.381    0.207  0.154 -0.124
 C          0.007 -0.094  0.029   -0.019 -0.062 -0.030    0.157 -0.007 -0.005
 H          0.078 -0.204  0.151    0.001  0.095 -0.316    0.243  0.011 -0.120
 TransDip  -0.004 -0.041  0.023   -0.004  0.047 -0.103   -0.036  0.018 -0.028

 Mode:                19                     20                     21
 Frequency:       600.29                 647.24                 684.24
 Force Cnst:      0.9183                 1.7334                 1.9843
 Red. Mass:       4.3253                 7.0227                 7.1933
 IR Active:          YES                    YES                    YES
 IR Intens:        1.491                  0.666                 22.371
 Raman Active:       YES                    YES                    YES
               X      Y      Z        X      Y      Z        X      Y      Z
 C         -0.003  0.056  0.312   -0.001  0.018  0.057    0.099 -0.055  0.030
 C         -0.006  0.010  0.005   -0.037  0.004  0.033   -0.247 -0.311  0.043
 H         -0.005 -0.017 -0.136   -0.065  0.014  0.027   -0.320 -0.289  0.007
 C         -0.006 -0.050 -0.303   -0.030 -0.013 -0.100   -0.255  0.007  0.004
 Cl         0.002  0.002  0.020    0.009 -0.010  0.007    0.036 -0.060  0.010
 C          0.001  0.032  0.234   -0.016  0.023  0.083   -0.161  0.137 -0.028
 Cl         0.000 -0.001 -0.012    0.009  0.002 -0.003    0.067  0.020 -0.003
 C          0.005 -0.001 -0.012    0.014  0.037 -0.031    0.149  0.394 -0.061
 H          0.015 -0.066 -0.367    0.029  0.006 -0.179    0.143  0.403 -0.052
 C          0.003  0.006 -0.040    0.014  0.035  0.028    0.166  0.006 -0.009
 H          0.007 -0.082 -0.531    0.014  0.013 -0.092   -0.077 -0.159  0.009
 C         -0.003  0.004 -0.100   -0.010  0.089  0.063    0.062  0.006 -0.028
 C          0.030 -0.038 -0.082   -0.299  0.145  0.091   -0.008 -0.006  0.050
 H         -0.004 -0.163  0.060   -0.204  0.195  0.129   -0.099 -0.053  0.010
 C          0.018 -0.001  0.065   -0.271 -0.208 -0.097   -0.017  0.067  0.005
 H         -0.024 -0.104  0.288   -0.169 -0.263 -0.100    0.002  0.106 -0.084
 C         -0.008  0.079 -0.065    0.010 -0.094 -0.065   -0.067 -0.020  0.049
 Cl        -0.000 -0.000  0.001    0.001 -0.023 -0.014    0.033  0.005 -0.000
 C         -0.019 -0.003  0.068    0.303 -0.149 -0.100   -0.047 -0.019 -0.044
 H          0.043 -0.099  0.291    0.211 -0.224 -0.103    0.009  0.058 -0.091
 C         -0.025 -0.040 -0.081    0.266  0.205  0.086   -0.034 -0.101 -0.013
 H          0.047 -0.161  0.059    0.169  0.233  0.124   -0.086 -0.085  0.008
 TransDip  -0.004 -0.036 -0.015   -0.013 -0.015 -0.017   -0.140  0.055 -0.015

 Mode:                22                     23                     24
 Frequency:       712.56                 727.59                 738.90
 Force Cnst:      1.1510                 2.1849                 1.1060
 Red. Mass:       3.8476                 7.0049                 3.4381
 IR Active:          YES                    YES                    YES
 IR Intens:        0.987                 15.045                  3.224
 Raman Active:       YES                    YES                    YES
               X      Y      Z        X      Y      Z        X      Y      Z
 C          0.006  0.049  0.242   -0.164 -0.021  0.071   -0.022 -0.024 -0.106
 C         -0.010 -0.010 -0.116   -0.076  0.031 -0.025   -0.038 -0.010  0.016
 H         -0.034 -0.088 -0.592    0.094 -0.068 -0.147   -0.041  0.040  0.280
 C         -0.012  0.019  0.201   -0.049  0.149  0.006   -0.034  0.017 -0.032
 Cl         0.001  0.001 -0.003    0.032 -0.047  0.007    0.008 -0.011  0.001
 C         -0.013 -0.050 -0.238    0.109  0.085 -0.063    0.005  0.030  0.066
 Cl         0.005  0.003  0.006   -0.052 -0.002  0.002   -0.004  0.002 -0.003
 C          0.007  0.027  0.145    0.137  0.070  0.020    0.048  0.042 -0.060
 H          0.038  0.041  0.310   -0.011  0.134 -0.026    0.040  0.061  0.023
 C         -0.003  0.007 -0.152    0.138 -0.142  0.007    0.045 -0.004  0.025
 H          0.006 -0.037 -0.428    0.216 -0.114 -0.151    0.056  0.055  0.295
 C          0.011 -0.044  0.078   -0.227  0.026 -0.080   -0.028 -0.135  0.214
 C         -0.028  0.032 -0.062    0.062 -0.230 -0.073    0.014  0.003 -0.124
 H         -0.052  0.038 -0.100    0.286 -0.167  0.096    0.036  0.245 -0.454
 C         -0.026 -0.042  0.050    0.050 -0.157 -0.164    0.021 -0.104  0.100
 H         -0.026 -0.102  0.156   -0.181 -0.048 -0.137   -0.038 -0.095  0.140
 C         -0.012  0.046 -0.077    0.254 -0.019  0.075    0.038  0.119 -0.185
 Cl         0.003 -0.002 -0.000   -0.091 -0.008 -0.001   -0.017 -0.004  0.005
 C          0.032 -0.046  0.044    0.017  0.218  0.061   -0.001 -0.024  0.150
 H          0.057 -0.098  0.153   -0.185  0.125 -0.048   -0.035 -0.058  0.158
 C          0.018  0.025 -0.070    0.029  0.167  0.160   -0.014  0.085 -0.073
 H          0.026  0.040 -0.102    0.304  0.014  0.174    0.012  0.286 -0.438
 TransDip  -0.001 -0.018 -0.026    0.096  0.076 -0.023    0.010  0.057 -0.002

 Mode:                25                     26                     27
 Frequency:       825.34                 829.73                 835.24
 Force Cnst:      0.9032                 0.9309                 0.5125
 Red. Mass:       2.2505                 2.2950                 1.2469
 IR Active:          YES                    YES                    YES
 IR Intens:       60.554                 30.231                  0.228
 Raman Active:       YES                    YES                    YES
               X      Y      Z        X      Y      Z        X      Y      Z
 C          0.090  0.003  0.035   -0.094  0.013  0.058    0.001  0.001  0.004
 C          0.063 -0.069  0.003   -0.074  0.082 -0.012   -0.003  0.002 -0.001
 H          0.004 -0.040  0.029   -0.014  0.052 -0.045    0.005 -0.001  0.001
 C          0.051 -0.106  0.019   -0.064  0.109 -0.018   -0.004  0.001 -0.000
 Cl        -0.020  0.024 -0.004    0.022 -0.026  0.004    0.001 -0.001  0.000
 C         -0.080 -0.036  0.051    0.080  0.047  0.046   -0.003  0.001  0.003
 Cl         0.020  0.002 -0.004   -0.019 -0.002 -0.003    0.001  0.000 -0.000
 C         -0.009  0.033 -0.081    0.018 -0.056 -0.086   -0.002 -0.001 -0.005
 H          0.142  0.058  0.481   -0.115  0.122  0.602   -0.003  0.007  0.036
 C         -0.027  0.097 -0.085    0.031 -0.113 -0.072   -0.000 -0.003 -0.004
 H         -0.102  0.148  0.458    0.096  0.049  0.562    0.004  0.006  0.028
 C         -0.005 -0.023  0.038    0.002 -0.015  0.029   -0.002  0.000  0.000
 C         -0.011 -0.036 -0.070    0.005  0.056  0.005   -0.004  0.039 -0.060
 H          0.043 -0.190  0.213   -0.018 -0.043  0.131    0.031 -0.252  0.409
 C         -0.033 -0.048 -0.079    0.021  0.076  0.018   -0.002  0.042 -0.067
 H         -0.104 -0.184  0.227    0.101 -0.037  0.145    0.034 -0.268  0.450
 C          0.058 -0.024  0.051   -0.046 -0.018  0.031    0.001 -0.001  0.002
 Cl        -0.010  0.001 -0.004    0.007  0.001 -0.003   -0.000 -0.000 -0.000
 C         -0.040  0.089 -0.003    0.051 -0.047 -0.068    0.007 -0.039  0.063
 H         -0.093 -0.142  0.287    0.156 -0.116  0.163   -0.025  0.256 -0.428
 C         -0.020  0.079 -0.012    0.023 -0.045 -0.067    0.005 -0.039  0.058
 H          0.023 -0.119  0.293    0.003 -0.162  0.144   -0.023  0.244 -0.399
 TransDip   0.061 -0.130  0.204   -0.058  0.079  0.147    0.009  0.002  0.012

 Mode:                28                     29                     30
 Frequency:       851.04                 899.65                 964.85
 Force Cnst:      0.6737                 0.7244                 0.7325
 Red. Mass:       1.5788                 1.5191                 1.3354
 IR Active:          YES                    YES                    YES
 IR Intens:       12.661                  7.910                  0.290
 Raman Active:       YES                    YES                    YES
               X      Y      Z        X      Y      Z        X      Y      Z
 C          0.021  0.010  0.061    0.003  0.015  0.095   -0.004 -0.004 -0.013
 C          0.022 -0.010  0.049    0.004 -0.032 -0.168   -0.003  0.008  0.018
 H          0.013 -0.076 -0.320   -0.001  0.176  0.927    0.010 -0.018 -0.093
 C          0.022 -0.025 -0.015    0.008  0.006  0.049   -0.006  0.001 -0.007
 Cl        -0.005  0.006  0.001   -0.001  0.000 -0.004    0.001 -0.000  0.000
 C         -0.015 -0.001  0.031    0.001  0.002  0.005   -0.001 -0.004 -0.006
 Cl         0.004 -0.001 -0.002   -0.000 -0.000 -0.001    0.000  0.000  0.001
 C         -0.016 -0.011 -0.066   -0.005 -0.001  0.004    0.006  0.010  0.044
 H          0.002  0.065  0.432   -0.008  0.004  0.021    0.015 -0.047 -0.267
 C         -0.011  0.001 -0.051   -0.002 -0.005 -0.026    0.001 -0.002 -0.042
 H         -0.031  0.049  0.281   -0.007  0.015  0.099   -0.005  0.048  0.250
 C         -0.007  0.060 -0.102    0.001  0.031 -0.045   -0.002 -0.019  0.031
 C          0.000 -0.042  0.050   -0.002 -0.014  0.003   -0.006  0.040 -0.065
 H         -0.024  0.152 -0.263    0.007  0.005 -0.014    0.026 -0.239  0.382
 C         -0.006 -0.046  0.045   -0.012 -0.017  0.017    0.008 -0.032  0.058
 H         -0.050  0.217 -0.382   -0.039  0.085 -0.140   -0.013  0.204 -0.341
 C          0.007  0.033 -0.054   -0.004  0.010 -0.010    0.001  0.011 -0.016
 Cl        -0.001 -0.003  0.004    0.001 -0.001  0.001   -0.000 -0.001  0.002
 C          0.001 -0.020  0.058    0.009 -0.012  0.017    0.005 -0.041  0.065
 H         -0.044  0.223 -0.367    0.009  0.083 -0.128   -0.030  0.233 -0.396
 C          0.003 -0.022  0.060    0.003 -0.010  0.007   -0.004  0.043 -0.073
 H         -0.015  0.170 -0.251   -0.002  0.008 -0.020    0.025 -0.263  0.424
 TransDip   0.005  0.067 -0.092    0.012  0.036  0.082   -0.010  0.003 -0.013

 Mode:                31                     32                     33
 Frequency:       970.80                 978.70                1026.87
 Force Cnst:      0.7504                 0.7653                 2.7396
 Red. Mass:       1.3515                 1.3560                 4.4096
 IR Active:          YES                    YES                    YES
 IR Intens:        0.207                  0.381                 46.108
 Raman Active:       YES                    YES                    YES
               X      Y      Z        X      Y      Z        X      Y      Z
 C          0.004  0.006  0.028    0.003  0.001  0.000   -0.068 -0.015  0.003
 C          0.002  0.004  0.013   -0.000  0.005  0.002    0.037  0.038 -0.005
 H         -0.007 -0.008 -0.068    0.007 -0.002 -0.018    0.046  0.030 -0.010
 C          0.004 -0.004 -0.008   -0.002 -0.002 -0.001    0.051 -0.081  0.012
 Cl        -0.000  0.001  0.000    0.000 -0.000  0.000   -0.007  0.010 -0.002
 C         -0.004 -0.002 -0.012   -0.006 -0.001 -0.001   -0.071 -0.024  0.004
 Cl         0.001  0.000  0.001    0.001  0.000  0.000    0.007  0.001 -0.000
 C         -0.005  0.017  0.103   -0.001  0.003  0.009    0.032  0.070 -0.010
 H         -0.017 -0.097 -0.598   -0.003 -0.007 -0.051    0.091  0.044 -0.015
 C          0.002 -0.026 -0.115    0.001 -0.005 -0.009    0.018 -0.025  0.002
 H         -0.006  0.113  0.667    0.004  0.009  0.058   -0.004 -0.035  0.017
 C         -0.003  0.016 -0.022   -0.002 -0.001  0.001   -0.096 -0.010 -0.003
 C          0.003 -0.023  0.035   -0.008  0.053 -0.077    0.085 -0.204 -0.130
 H         -0.011  0.125 -0.199    0.032 -0.272  0.449   -0.134 -0.351 -0.181
 C         -0.006  0.014 -0.030    0.007 -0.047  0.073    0.041  0.203  0.120
 H         -0.005 -0.097  0.164   -0.017  0.241 -0.415   -0.192  0.303  0.175
 C          0.004 -0.002  0.007    0.006  0.000 -0.000   -0.148 -0.016  0.001
 Cl        -0.001  0.000 -0.001   -0.001 -0.000  0.000    0.014  0.001 -0.000
 C          0.004  0.013 -0.019   -0.004  0.045 -0.070    0.076 -0.190 -0.122
 H          0.022 -0.060  0.114    0.034 -0.232  0.398   -0.137 -0.341 -0.164
 C          0.001 -0.020  0.023    0.004 -0.051  0.073    0.047  0.218  0.133
 H         -0.024  0.091 -0.144   -0.021  0.252 -0.422   -0.203  0.334  0.171
 TransDip  -0.011 -0.004 -0.009    0.020 -0.001 -0.000   -0.205 -0.073  0.011

 Mode:                34                     35                     36
 Frequency:      1037.95                1055.17                1103.02
 Force Cnst:      3.4217                 2.4151                 1.9865
 Red. Mass:       5.3905                 3.6816                 2.7713
 IR Active:          YES                    YES                    YES
 IR Intens:       27.176                 10.920                 78.247
 Raman Active:       YES                    YES                    YES
               X      Y      Z        X      Y      Z        X      Y      Z
 C         -0.064  0.001 -0.001    0.206  0.057 -0.011    0.041  0.011 -0.003
 C          0.080  0.292 -0.051   -0.038  0.114 -0.016   -0.008  0.006 -0.002
 H         -0.207  0.424 -0.061   -0.386  0.272 -0.072   -0.108  0.052  0.001
 C          0.080 -0.234  0.039   -0.110  0.071 -0.011   -0.007  0.003 -0.000
 Cl        -0.009  0.020 -0.003    0.013 -0.013  0.002    0.001 -0.001  0.000
 C         -0.282 -0.057  0.011   -0.025  0.029 -0.005    0.015  0.007 -0.001
 Cl         0.033  0.005 -0.001    0.008 -0.000  0.000   -0.001 -0.000  0.000
 C          0.032  0.177 -0.034   -0.097 -0.091  0.015   -0.013 -0.011  0.001
 H         -0.105  0.239 -0.016   -0.414  0.042 -0.004   -0.085  0.021  0.000
 C          0.119 -0.269  0.051    0.053 -0.138  0.022    0.005 -0.014  0.005
 H         -0.074 -0.419  0.025   -0.067 -0.242  0.028   -0.031 -0.046 -0.018
 C         -0.054 -0.006  0.002    0.242  0.025  0.011    0.028  0.008  0.004
 C         -0.030  0.076  0.053    0.047 -0.095 -0.065   -0.081  0.031  0.025
 H          0.074  0.162  0.061   -0.137 -0.245 -0.096   -0.298 -0.092 -0.041
 C          0.017 -0.026 -0.021   -0.093 -0.075 -0.036   -0.004  0.085  0.049
 H          0.138 -0.080 -0.038   -0.264 -0.016 -0.001   -0.460  0.276  0.194
 C          0.046  0.004 -0.001   -0.075 -0.004  0.003    0.333  0.037 -0.000
 Cl        -0.006 -0.001  0.000    0.014  0.001 -0.000   -0.037 -0.004  0.000
 C          0.011  0.029  0.021   -0.098  0.050  0.037    0.027 -0.089 -0.053
 H          0.113  0.105  0.028   -0.221 -0.013  0.001   -0.309 -0.318 -0.168
 C         -0.015 -0.078 -0.054    0.027  0.096  0.050   -0.086 -0.055 -0.028
 H          0.119 -0.159 -0.050   -0.186  0.175  0.141   -0.401  0.048  0.069
 TransDip  -0.082 -0.143  0.024   -0.083  0.065 -0.011    0.281  0.037 -0.002

 Mode:                37                     38                     39
 Frequency:      1132.07                1143.88                1169.82
 Force Cnst:      1.0229                 1.8636                 1.1125
 Red. Mass:       1.3546                 2.4173                 1.3797
 IR Active:          YES                    YES                    YES
 IR Intens:        5.593                 57.225                  0.967
 Raman Active:       YES                    YES                    YES
               X      Y      Z        X      Y      Z        X      Y      Z
 C         -0.007  0.009 -0.015   -0.005  0.024 -0.005   -0.009  0.028 -0.004
 C          0.007 -0.008  0.005   -0.085 -0.041  0.008    0.007 -0.058  0.010
 H          0.078 -0.044 -0.023   -0.643  0.180 -0.056    0.003 -0.062  0.007
 C         -0.001 -0.000  0.000    0.113 -0.168  0.026    0.045 -0.021  0.003
 Cl        -0.000 -0.000 -0.000   -0.012  0.020 -0.003   -0.004  0.001 -0.000
 C         -0.011  0.002 -0.001    0.250  0.013 -0.003   -0.074  0.049 -0.007
 Cl         0.001  0.000  0.000   -0.029 -0.003  0.001    0.008 -0.002  0.000
 C          0.002 -0.003  0.000   -0.003  0.084 -0.012   -0.083 -0.038  0.006
 H          0.015 -0.009  0.004   -0.517  0.333 -0.053   -0.517  0.152 -0.020
 C          0.001 -0.005  0.005   -0.040  0.007 -0.001    0.098  0.008 -0.002
 H         -0.009 -0.019 -0.031   -0.164 -0.072  0.010    0.698  0.412 -0.076
 C         -0.008  0.048  0.028   -0.013  0.005  0.009   -0.022  0.004  0.012
 C          0.079 -0.022 -0.019    0.009 -0.005 -0.007   -0.001 -0.002 -0.003
 H          0.429  0.175  0.096    0.029 -0.015  0.030    0.025  0.008  0.016
 C         -0.065 -0.042 -0.019    0.002 -0.007 -0.004    0.004  0.005  0.003
 H         -0.454  0.105  0.083    0.012 -0.010 -0.011   -0.016  0.013  0.008
 C         -0.018  0.036  0.022   -0.020  0.001  0.002   -0.001  0.002  0.001
 Cl         0.002 -0.002 -0.002    0.002 -0.000 -0.000   -0.000 -0.000  0.000
 C          0.074 -0.018 -0.016    0.011  0.001 -0.000    0.003 -0.008 -0.006
 H          0.479  0.232  0.100    0.085  0.049  0.022    0.003 -0.010 -0.007
 C         -0.068 -0.034 -0.015   -0.002 -0.001 -0.001   -0.000 -0.006 -0.006
 H         -0.446  0.094  0.099   -0.011  0.000  0.005    0.073 -0.048 -0.004
 TransDip  -0.035  0.057  0.035    0.234 -0.062  0.012   -0.031 -0.001  0.003

 Mode:                40                     41                     42
 Frequency:      1204.19                1272.69                1287.26
 Force Cnst:      0.9754                 1.4341                 5.3545
 Red. Mass:       1.1416                 1.5027                 5.4844
 IR Active:          YES                    YES                    YES
 IR Intens:        0.639                  3.750                  1.676
 Raman Active:       YES                    YES                    YES
               X      Y      Z        X      Y      Z        X      Y      Z
 C          0.006  0.002 -0.001   -0.072  0.025 -0.004    0.040  0.308 -0.061
 C         -0.004  0.003 -0.000    0.007  0.033 -0.005    0.153 -0.121  0.022
 H          0.004 -0.002 -0.010    0.741 -0.276  0.056    0.177 -0.137  0.024
 C         -0.004 -0.004  0.001   -0.073 -0.058  0.010   -0.119 -0.130  0.021
 Cl         0.000  0.000 -0.000    0.002  0.003 -0.001   -0.004  0.002 -0.001
 C          0.010 -0.003  0.000    0.049 -0.103  0.016   -0.015  0.232 -0.036
 Cl        -0.001  0.000 -0.000   -0.003  0.003 -0.000   -0.001 -0.001  0.000
 C          0.003  0.004 -0.001    0.027  0.063 -0.010    0.117 -0.127  0.020
 H          0.004  0.004 -0.002   -0.447  0.288 -0.046   -0.079 -0.048 -0.001
 C         -0.007 -0.001  0.000   -0.009  0.021 -0.004   -0.088 -0.118  0.023
 H         -0.045 -0.025  0.015   -0.072 -0.015  0.005   -0.282 -0.260  0.043
 C         -0.005  0.002  0.001    0.088  0.016  0.005   -0.102  0.198  0.141
 C          0.052  0.027  0.013    0.003 -0.002 -0.002   -0.072 -0.087 -0.050
 H          0.428  0.250  0.130   -0.084 -0.050 -0.041   -0.241 -0.193 -0.102
 C         -0.046  0.013  0.011   -0.011 -0.020 -0.012    0.092 -0.041 -0.031
 H         -0.451  0.168  0.126   -0.034 -0.015 -0.004   -0.011 -0.006  0.002
 C         -0.024 -0.003 -0.000   -0.000  0.013  0.008   -0.007  0.101  0.059
 Cl         0.003  0.000 -0.000    0.001 -0.000 -0.000   -0.001 -0.000 -0.000
 C         -0.041 -0.024 -0.011   -0.026  0.010  0.008   -0.041 -0.087 -0.049
 H         -0.376 -0.234 -0.111   -0.104 -0.038 -0.014    0.191  0.048  0.020
 C          0.050 -0.016 -0.014    0.028 -0.008 -0.005    0.045 -0.061 -0.045
 H          0.468 -0.167 -0.137   -0.095  0.044  0.024    0.417 -0.212 -0.145
 TransDip   0.025 -0.003  0.001    0.062 -0.007 -0.002    0.023 -0.035 -0.003

 Mode:                43                     44                     45
 Frequency:      1307.58                1309.59                1326.38
 Force Cnst:      3.0172                 8.4619                 1.4368
 Red. Mass:       2.9951                 8.3743                 1.3861
 IR Active:          YES                    YES                    YES
 IR Intens:        7.631                  0.558                  0.329
 Raman Active:       YES                    YES                    YES
               X      Y      Z        X      Y      Z        X      Y      Z
 C          0.232 -0.006 -0.000   -0.083 -0.169  0.004    0.004  0.034  0.003
 C         -0.001  0.032 -0.008   -0.171  0.039  0.000    0.034 -0.011  0.001
 H          0.115 -0.004  0.010   -0.126  0.007 -0.023   -0.045  0.022 -0.006
 C         -0.064  0.100 -0.016    0.222  0.106 -0.017   -0.037 -0.030  0.004
 Cl         0.005 -0.005  0.001   -0.002  0.000  0.000   -0.000  0.000 -0.000
 C          0.004 -0.145  0.022   -0.016 -0.128  0.019    0.000  0.050 -0.008
 Cl         0.003  0.002 -0.000    0.002 -0.002  0.000   -0.000 -0.000  0.000
 C         -0.076 -0.018  0.004   -0.133  0.075 -0.011    0.033 -0.020  0.003
 H         -0.526  0.182 -0.024    0.385 -0.160  0.031   -0.018  0.003 -0.001
 C          0.107  0.073 -0.009    0.091  0.050 -0.004   -0.026 -0.016  0.002
 H         -0.412 -0.291  0.033    0.040  0.012 -0.018    0.043  0.030 -0.007
 C         -0.218 -0.011  0.009    0.061  0.306  0.161   -0.003 -0.072 -0.040
 C         -0.068 -0.038 -0.014   -0.145 -0.147 -0.076   -0.026 -0.019 -0.010
 H          0.256  0.176  0.070    0.065 -0.029 -0.019    0.427  0.253  0.125
 C          0.053  0.040  0.020    0.168 -0.140 -0.093   -0.034  0.001  0.003
 H          0.261 -0.034 -0.035    0.005 -0.092 -0.046    0.430 -0.178 -0.133
 C          0.007  0.030  0.017   -0.036  0.313  0.184   -0.010  0.097  0.058
 Cl        -0.002 -0.000 -0.000    0.001 -0.001 -0.001    0.000 -0.002 -0.001
 C          0.040 -0.049 -0.032   -0.181 -0.136 -0.067    0.035  0.005  0.001
 H          0.177  0.028  0.005   -0.191 -0.153 -0.063   -0.394 -0.266 -0.128
 C         -0.038  0.005  0.003    0.224 -0.131 -0.089    0.030 -0.014 -0.011
 H          0.165 -0.080 -0.050   -0.233  0.041  0.027   -0.429  0.152  0.120
 TransDip  -0.045  0.076 -0.010   -0.013 -0.014  0.015    0.008  0.016  0.004

 Mode:                46                     47                     48
 Frequency:      1398.90                1434.20                1494.50
 Force Cnst:      3.4788                 3.6289                 3.1905
 Red. Mass:       3.0172                 2.9944                 2.4244
 IR Active:          YES                    YES                    YES
 IR Intens:       20.791                  2.539                156.476
 Raman Active:       YES                    YES                    YES
               X      Y      Z        X      Y      Z        X      Y      Z
 C         -0.052  0.152 -0.028   -0.028  0.112  0.003   -0.115 -0.004  0.000
 C         -0.161 -0.058  0.010   -0.089 -0.028  0.003    0.093 -0.079  0.013
 H          0.297 -0.274  0.040    0.186 -0.156  0.036   -0.439  0.142 -0.027
 C          0.200  0.016 -0.003    0.090 -0.026  0.003    0.053  0.131 -0.022
 Cl        -0.005  0.002 -0.000   -0.003  0.002 -0.000   -0.000 -0.005  0.001
 C         -0.044  0.032 -0.005   -0.031  0.077 -0.012   -0.125 -0.066  0.011
 Cl         0.002 -0.004  0.001    0.001 -0.002  0.000    0.005  0.002 -0.000
 C         -0.089 -0.045  0.008   -0.020 -0.059  0.009    0.167 -0.079  0.012
 H          0.084 -0.141  0.026   -0.019 -0.071  0.014   -0.520  0.229 -0.035
 C          0.141 -0.006  0.001    0.083  0.007 -0.003   -0.001  0.079 -0.013
 H         -0.428 -0.409  0.059   -0.268 -0.241  0.047   -0.343 -0.138  0.023
 C          0.019  0.006  0.025    0.015 -0.136 -0.064   -0.019  0.001 -0.000
 C          0.104  0.005 -0.007   -0.153  0.013  0.016    0.041  0.045  0.023
 H         -0.124 -0.150 -0.065    0.259  0.277  0.152   -0.202 -0.104 -0.038
 C         -0.130  0.005  0.010    0.141  0.039  0.013    0.041 -0.042 -0.028
 H          0.242 -0.145 -0.103   -0.272  0.211  0.147   -0.213  0.049  0.042
 C         -0.003  0.005  0.004    0.006 -0.106 -0.063   -0.054 -0.001  0.003
 Cl         0.001 -0.003 -0.001   -0.000  0.004  0.003    0.002  0.000 -0.000
 C          0.120  0.039  0.014   -0.145  0.018  0.020    0.034  0.044  0.024
 H         -0.257 -0.203 -0.104    0.194  0.248  0.137   -0.199 -0.095 -0.042
 C         -0.088 -0.021 -0.008    0.159  0.036  0.009    0.044 -0.035 -0.023
 H          0.090 -0.099 -0.052   -0.339  0.233  0.164   -0.200  0.055  0.036
 TransDip   0.005 -0.146 -0.004   -0.001 -0.024  0.045   -0.399  0.031 -0.007

 Mode:                49                     50                     51
 Frequency:      1526.17                1579.39                1607.49
 Force Cnst:      3.5755                 9.7857                11.0935
 Red. Mass:       2.6055                 6.6584                 7.2865
 IR Active:          YES                    YES                    YES
 IR Intens:       21.512                 15.413                  2.581
 Raman Active:       YES                    YES                    YES
               X      Y      Z        X      Y      Z        X      Y      Z
 C         -0.094 -0.002  0.000    0.007 -0.313  0.047   -0.003 -0.207  0.011
 C          0.013 -0.031  0.006   -0.117  0.173 -0.028   -0.012  0.087 -0.011
 H         -0.160  0.036 -0.020    0.287  0.011  0.014    0.054  0.064 -0.030
 C          0.049  0.056 -0.009   -0.043 -0.201  0.032   -0.049 -0.090  0.016
 Cl        -0.001 -0.002  0.000    0.001  0.001 -0.000    0.001  0.000 -0.000
 C         -0.061 -0.027  0.005   -0.045  0.323 -0.051   -0.012  0.137 -0.022
 Cl         0.002  0.001 -0.000    0.000 -0.004  0.001    0.000 -0.001  0.000
 C          0.091 -0.030  0.005    0.107 -0.208  0.033    0.046 -0.088  0.016
 H         -0.200  0.101 -0.017   -0.319 -0.037  0.003   -0.144 -0.010 -0.000
 C         -0.022  0.022 -0.005    0.118  0.228 -0.037    0.047  0.119 -0.017
 H         -0.119 -0.032  0.019   -0.400 -0.109  0.034   -0.160 -0.014 -0.015
 C          0.154  0.013 -0.003    0.016 -0.075 -0.060   -0.027  0.308  0.163
 C         -0.042 -0.079 -0.045    0.068  0.079  0.044   -0.077 -0.187 -0.103
 H          0.383  0.159  0.082   -0.201 -0.070 -0.055    0.318  0.041  0.001
 C         -0.132  0.076  0.054    0.036 -0.090 -0.054   -0.121  0.178  0.115
 H          0.423 -0.126 -0.102   -0.118 -0.043 -0.017    0.300  0.038 -0.002
 C          0.130  0.015  0.000   -0.014  0.156  0.092    0.032 -0.297 -0.177
 Cl        -0.004 -0.000  0.000    0.000 -0.002 -0.001   -0.000  0.003  0.002
 C         -0.119 -0.104 -0.053   -0.020 -0.096 -0.054    0.073  0.194  0.111
 H          0.402  0.212  0.097    0.129 -0.016 -0.017   -0.291 -0.011  0.008
 C         -0.053  0.071  0.047   -0.083  0.065  0.047    0.120 -0.168 -0.105
 H          0.387 -0.073 -0.081    0.205 -0.026 -0.057   -0.308 -0.019  0.004
 TransDip   0.146  0.026 -0.001    0.054 -0.112  0.018    0.022 -0.046 -0.001

 Mode:                52                     53                     54
 Frequency:      1625.21                1632.86                3178.74
 Force Cnst:      9.2747                 9.0667                 6.4835
 Red. Mass:       5.9598                 5.7717                 1.0890
 IR Active:          YES                    YES                    YES
 IR Intens:        6.853                 11.560                  5.724
 Raman Active:       YES                    YES                    YES
               X      Y      Z        X      Y      Z        X      Y      Z
 C         -0.262 -0.000  0.001    0.008  0.005 -0.000   -0.001 -0.001 -0.000
 C          0.308 -0.085  0.015    0.051 -0.013  0.000    0.000 -0.000  0.000
 H         -0.395  0.214 -0.047   -0.042  0.029  0.005   -0.001 -0.001  0.000
 C         -0.218 -0.055  0.010   -0.044 -0.013  0.002   -0.000 -0.000  0.000
 Cl         0.001  0.002 -0.000    0.000  0.001 -0.000    0.000  0.000  0.000
 C          0.120  0.008 -0.002    0.027  0.003 -0.001   -0.000  0.000 -0.000
 Cl         0.002 -0.000  0.000   -0.000 -0.000  0.000    0.000  0.000 -0.000
 C         -0.287  0.037 -0.005   -0.058  0.008 -0.001   -0.003 -0.007  0.001
 H          0.228 -0.211  0.036    0.043 -0.040  0.007    0.039  0.086 -0.015
 C          0.319  0.117 -0.022    0.054  0.019 -0.001   -0.014  0.020 -0.004
 H         -0.336 -0.336  0.062   -0.041 -0.049 -0.002    0.161 -0.228  0.042
 C          0.093 -0.007 -0.008   -0.226 -0.028  0.000   -0.002  0.001  0.001
 C         -0.039 -0.008 -0.005    0.300  0.110  0.046    0.000  0.001  0.001
 H          0.062  0.044  0.040   -0.323 -0.268 -0.144    0.005 -0.008 -0.005
 C          0.029 -0.007 -0.006   -0.268  0.022  0.031   -0.001 -0.002 -0.001
 H         -0.030  0.016  0.012    0.215 -0.171 -0.117    0.012  0.023  0.013
 C         -0.009  0.009  0.006    0.130  0.018  0.002   -0.001 -0.000 -0.000
 Cl        -0.001 -0.000 -0.000    0.002  0.000 -0.000    0.000 -0.000 -0.000
 C          0.020 -0.002 -0.002   -0.261 -0.082 -0.030   -0.012  0.018  0.011
 H         -0.004 -0.019 -0.011    0.193  0.211  0.114    0.163 -0.202 -0.132
 C         -0.046  0.014  0.014    0.308 -0.043 -0.048   -0.032 -0.062 -0.036
 H          0.081 -0.025 -0.032   -0.341  0.195  0.144    0.378  0.709  0.415
 TransDip  -0.059  0.059 -0.010    0.106  0.025 -0.003   -0.067 -0.028 -0.025

 Mode:                55                     56                     57
 Frequency:      3181.71                3186.47                3200.14
 Force Cnst:      6.4940                 6.5107                 6.5834
 Red. Mass:       1.0888                 1.0883                 1.0911
 IR Active:          YES                    YES                    YES
 IR Intens:        4.568                  2.255                  0.178
 Raman Active:       YES                    YES                    YES
               X      Y      Z        X      Y      Z        X      Y      Z
 C          0.000 -0.001 -0.000    0.002  0.002 -0.000   -0.002  0.002 -0.000
 C          0.004  0.010 -0.002   -0.000  0.001 -0.000   -0.033 -0.075  0.014
 H         -0.050 -0.113  0.021   -0.003 -0.009  0.002    0.377  0.857 -0.160
 C         -0.001  0.000  0.000   -0.000 -0.000  0.000    0.003 -0.001  0.000
 Cl         0.000 -0.000  0.000   -0.000  0.000  0.000   -0.000  0.000 -0.000
 C         -0.000 -0.000 -0.000    0.001 -0.000  0.000   -0.000  0.001 -0.000
 Cl         0.000  0.000 -0.000   -0.000 -0.000  0.000    0.000 -0.000  0.000
 C         -0.000 -0.001  0.000    0.013  0.033 -0.006   -0.005 -0.011  0.002
 H          0.005  0.010 -0.002   -0.173 -0.378  0.064    0.061  0.131 -0.022
 C         -0.002  0.002 -0.000    0.041 -0.060  0.011    0.005 -0.005  0.001
 H          0.018 -0.025  0.005   -0.484  0.690 -0.128   -0.044  0.061 -0.012
 C          0.002  0.002  0.001   -0.000  0.000  0.000   -0.000 -0.000 -0.000
 C          0.043 -0.055 -0.038    0.001 -0.002 -0.001    0.001 -0.002 -0.001
 H         -0.511  0.634  0.432   -0.017  0.021  0.015   -0.019  0.025  0.017
 C          0.010  0.024  0.014   -0.000 -0.000 -0.000    0.009  0.017  0.010
 H         -0.150 -0.280 -0.158    0.001  0.001  0.001   -0.106 -0.194 -0.109
 C          0.001 -0.000 -0.000   -0.000 -0.000 -0.000    0.001 -0.000 -0.000
 Cl        -0.000 -0.000 -0.000    0.000  0.000 -0.000   -0.000  0.000  0.000
 C          0.001 -0.001 -0.001   -0.005  0.008  0.005   -0.001  0.001  0.001
 H         -0.013  0.016  0.010    0.069 -0.085 -0.056    0.010 -0.012 -0.008
 C         -0.001 -0.001 -0.000   -0.009 -0.018 -0.011   -0.000 -0.001 -0.001
 H          0.008  0.014  0.008    0.113  0.213  0.125    0.005  0.010  0.006
 TransDip   0.059 -0.024 -0.024    0.035 -0.033 -0.000   -0.010 -0.006  0.007

 Mode:                58                     59                     60
 Frequency:      3203.24                3204.27                3205.11
 Force Cnst:      6.6126                 6.6213                 6.6257
 Red. Mass:       1.0938                 1.0945                 1.0947
 IR Active:          YES                    YES                    YES
 IR Intens:        3.065                  0.900                  1.147
 Raman Active:       YES                    YES                    YES
               X      Y      Z        X      Y      Z        X      Y      Z
 C         -0.000  0.000 -0.000    0.001  0.001 -0.000    0.001  0.001 -0.000
 C         -0.006 -0.014  0.003    0.000  0.001 -0.000    0.007  0.016 -0.003
 H          0.071  0.161 -0.030   -0.003 -0.006  0.001   -0.081 -0.185  0.035
 C          0.001 -0.000  0.000    0.000  0.000 -0.000   -0.000  0.001 -0.000
 Cl        -0.000  0.000 -0.000    0.000 -0.000 -0.000    0.000 -0.000  0.000
 C         -0.000  0.000 -0.000   -0.002  0.001 -0.000   -0.002  0.002 -0.000
 Cl         0.000  0.000  0.000    0.000  0.000 -0.000    0.000  0.000 -0.000
 C         -0.001 -0.002  0.000   -0.021 -0.044  0.007   -0.026 -0.055  0.009
 H          0.009  0.019 -0.003    0.233  0.497 -0.084    0.291  0.618 -0.105
 C          0.002 -0.002  0.000    0.014 -0.017  0.003    0.020 -0.024  0.005
 H         -0.017  0.024 -0.004   -0.137  0.191 -0.036   -0.200  0.280 -0.052
 C          0.000  0.001  0.001    0.001 -0.000 -0.000   -0.001 -0.000  0.000
 C          0.016 -0.017 -0.011    0.010 -0.011 -0.008   -0.009  0.010  0.007
 H         -0.159  0.193  0.131   -0.104  0.126  0.086    0.090 -0.110 -0.075
 C         -0.028 -0.050 -0.028   -0.016 -0.030 -0.017    0.012  0.022  0.012
 H          0.311  0.565  0.318    0.187  0.342  0.192   -0.136 -0.249 -0.140
 C         -0.001  0.003  0.002   -0.003 -0.001 -0.000    0.002  0.001  0.000
 Cl         0.000 -0.000 -0.000    0.000  0.000 -0.000   -0.000 -0.000  0.000
 C          0.029 -0.035 -0.023   -0.030  0.037  0.024    0.022 -0.027 -0.018
 H         -0.328  0.396  0.261    0.345 -0.417 -0.275   -0.249  0.301  0.198
 C         -0.008 -0.012 -0.007    0.009  0.013  0.008   -0.008 -0.013 -0.007
 H          0.073  0.133  0.078   -0.081 -0.148 -0.086    0.078  0.144  0.084
 TransDip   0.002 -0.048 -0.028   -0.024 -0.018  0.007    0.012 -0.032  0.002

 STANDARD THERMODYNAMIC QUANTITIES AT   298.15 K  AND     1.00 ATM

   This Molecule has  0 Imaginary Frequencies
   Zero point vibrational energy:       95.252 kcal/mol

   Atom    1 Element C  Has Mass   12.00000
   Atom    2 Element C  Has Mass   12.00000
   Atom    3 Element H  Has Mass    1.00783
   Atom    4 Element C  Has Mass   12.00000
   Atom    5 Element Cl Has Mass   34.96885
   Atom    6 Element C  Has Mass   12.00000
   Atom    7 Element Cl Has Mass   34.96885
   Atom    8 Element C  Has Mass   12.00000
   Atom    9 Element H  Has Mass    1.00783
   Atom   10 Element C  Has Mass   12.00000
   Atom   11 Element H  Has Mass    1.00783
   Atom   12 Element C  Has Mass   12.00000
   Atom   13 Element C  Has Mass   12.00000
   Atom   14 Element H  Has Mass    1.00783
   Atom   15 Element C  Has Mass   12.00000
   Atom   16 Element H  Has Mass    1.00783
   Atom   17 Element C  Has Mass   12.00000
   Atom   18 Element Cl Has Mass   34.96885
   Atom   19 Element C  Has Mass   12.00000
   Atom   20 Element H  Has Mass    1.00783
   Atom   21 Element C  Has Mass   12.00000
   Atom   22 Element H  Has Mass    1.00783
   Molecular Mass:   255.961360 amu
   Principal axes and moments of inertia in amu*Bohr^2:
                             1           2           3
    Eigenvalues --     1330.74610 11729.51961 12845.40792
          X               1.00000     0.00233    -0.00060
          Y              -0.00232     0.99981     0.01945
          Z               0.00065    -0.01945     0.99981
   Rotational Symmetry Number is   1
   The Molecule is an Asymmetric Top
   Translational Enthalpy:        0.889 kcal/mol
   Rotational Enthalpy:           0.889 kcal/mol
   Vibrational Enthalpy:        101.430 kcal/mol
   gas constant (RT):             0.592 kcal/mol
   Translational Entropy:        42.519  cal/mol.K
   Rotational Entropy:           33.660  cal/mol.K
   Vibrational Entropy:          39.219  cal/mol.K

   Total Enthalpy:              103.800 kcal/mol
   Total Entropy:               115.399  cal/mol.K

 ======================================================================

 STANDARD THERMODYNAMIC QUANTITIES FOR ANHARMONIC VIBRATION -- TOSH

   Zero point vibrational energy: ************ kcal/mol

   Vibrational Enthalpy:       Infinity kcal/mol
   Vibrational Entropy:             NaN  cal/mol.K

   Total Enthalpy:             Infinity kcal/mol
   Total Entropy:                   NaN  cal/mol.K

 ======================================================================

 STANDARD THERMODYNAMIC QUANTITIES FOR ANHARMONIC VIBRATION -- VPT2

   Zero point vibrational energy: ************ kcal/mol

   Vibrational Enthalpy:       Infinity kcal/mol
   Vibrational Entropy:             NaN  cal/mol.K

   Total Enthalpy:             Infinity kcal/mol
   Total Entropy:                   NaN  cal/mol.K

 ======================================================================

Archival summary:
1\1\december\FREQ\ProcedureUnspecified\BasisUnspecified\l3127\taweetha\ThuJan1623:44:542020ThuJan1623:44:542020\0\\#,FREQ,ProcedureUnspecified,BasisUnspecified,\\0,1\Cl\C,1,1.74911\C,2,1.39211,1,118.499\H,3,1.08243,2,118.437,1,-1.17231,0\C,2,1.39733,1,121.423,3,-179.478,0\C,5,1.39365,2,119.198,1,179.51,0\H,6,1.0825,5,118.986,2,179.389,0\C,6,1.3883,5,120.512,2,0.106363,0\H,8,1.08339,6,119.06,5,178.296,0\C,3,1.39905,2,121.188,1,-179.694,0\C,10,1.48402,3,120.637,2,-179.53,0\C,11,1.40194,10,120.973,3,-140.721,0\H,12,1.08388,11,119.711,10,1.83635,0\C,12,1.39131,11,121.309,10,-179.742,0\H,14,1.08254,12,120.632,11,-179.414,0\C,14,1.39103,12,119.222,11,0.0289661,0\C,16,1.39109,14,120.887,12,-0.097745,0\H,17,1.08255,16,120.134,14,179.457,0\C,17,1.39112,16,119.233,14,0.134031,0\H,19,1.08385,17,118.881,16,178.347,0\Cl,5,1.74697,2,121.76,1,-0.582435,0\Cl,16,1.75785,14,119.546,12,179.939,0\\\@

 Total job time:  10377.70s(wall), 10377.27s(cpu) 
 Thu Jan 16 23:44:54 2020

        *************************************************************
        *                                                           *
        *  Thank you very much for using Q-Chem.  Have a nice day.  *
        *                                                           *
        *************************************************************
