# Supplementary material for: Quantum Chemical Investigation of Polychlorinated Dibenzodioxins, Dibenzofurans and Biphenyls: Relative Stability and Planarity Analysis
Source: Molecules. 2020 Dec 3;25(23):5697. doi: 10.3390/molecules25235697 (PMC7730433; doi:10.3390/molecules25235697)
Supplement: Supplementary file 1 [file molecules-25-05697-s001.zip › PCB/B3LYP/HClClHHHHHHH.out]

                  Welcome to Q-Chem
     A Quantum Leap Into The Future Of Chemistry


 Q-Chem 5.2 (devel), Q-Chem, Inc., Pleasanton, CA (2019)

 Yihan Shao,  Zhengting Gan,  E. Epifanovsky,  A. T. B. Gilbert,  M. Wormit,  
 J. Kussmann,  A. W. Lange,  A. Behn,  Jia Deng,  Xintian Feng,  D. Ghosh,  
 M. Goldey,  P. R. Horn,  L. D. Jacobson,  I. Kaliman,  T. Kus,  A. Landau,  
 Jie Liu,  E. I. Proynov,  R. M. Richard,  R. P. Steele,  E. J. Sundstrom,  
 H. L. Woodcock III,  P. M. Zimmerman,  D. Zuev,  B. Albrecht,  E. Alguire,  
 S. A. Baeppler,  D. Barton,  Z. Benda,  Y. A. Bernard,  E. J. Berquist,  
 K. B. Bravaya,  H. Burton,  D. Casanova,  Chun-Min Chang,  Yunqing Chen,  
 A. Chien,  K. D. Closser,  M. P. Coons,  S. Coriani,  S. Dasgupta,  
 A. L. Dempwolff,  M. Diedenhofen,  Hainam Do,  R. G. Edgar,  Po-Tung Fang,  
 S. Faraji,  S. Fatehi,  Qingguo Feng,  K. D. Fenk,  J. Fosso-Tande,  
 J. Gayvert,  Qinghui Ge,  A. Ghysels,  G. Gidofalvi,  J. Gomes,  
 J. Gonthier,  A. Gunina,  D. Hait,  M. W. D. Hanson-Heine,  
 P. H. P. Harbach,  A. W. Hauser,  M. F. Herbst,  J. E. Herr,  
 E. G. Hohenstein,  Z. C. Holden,  Kerwin Hui,  B. C. Huynh,  T.-C. Jagau,  
 Hyunjun Ji,  B. Kaduk,  K. Khistyaev,  Jaehoon Kim,  P. Klunzinger,  K. Koh,  
 D. Kosenkov,  L. Koulias,  T. Kowalczyk,  C. M. Krauter,  A. Kunitsa,  
 Ka Un Lao,  A. Laurent,  K. V. Lawler,  Joonho Lee,  D. Lefrancois,  
 S. Lehtola,  D. S. Levine,  Yi-Pei Li,  You-Sheng Lin,  Fenglai Liu,  
 E. Livshits,  A. Luenser,  P. Manohar,  E. Mansoor,  S. F. Manzer,  
 Shan-Ping Mao,  Yuezhi Mao,  N. Mardirossian,  A. V. Marenich,  
 T. Markovich,  L. A. Martinez-Martinez,  S. A. Maurer,  N. J. Mayhall,  
 S. C. McKenzie,  J.-M. Mewes,  P. Morgante,  A. F. Morrison,  
 J. W. Mullinax,  K. Nanda,  T. S. Nguyen-Beck,  R. Olivares-Amaya,  
 J. A. Parkhill,  Zheng Pei,  T. M. Perrine,  F. Plasser,  P. Pokhilko,  
 S. Prager,  A. Prociuk,  E. Ramos,  D. R. Rehn,  F. Rob,  M. Scheurer,  
 M. Schneider,  N. Sergueev,  S. M. Sharada,  S. Sharma,  D. W. Small,  
 T. Stauch,  T. Stein,  Yu-Chuan Su,  A. J. W. Thom,  A. Tkatchenko,  
 T. Tsuchimochi,  N. M. Tubman,  L. Vogt,  M. L. Vidal,  O. Vydrov,  
 M. A. Watson,  J. Wenzel,  M. de Wergifosse,  T. A. Wesolowski,  A. White,  
 J. Witte,  A. Yamada,  Jun Yang,  K. Yao,  S. Yeganeh,  S. R. Yost,  
 Zhi-Qiang You,  A. Zech,  Igor Ying Zhang,  Xing Zhang,  Yan Zhao,  
 Ying Zhu,  B. R. Brooks,  G. K. L. Chan,  C. J. Cramer,  M. S. Gordon,  
 W. J. Hehre,  A. Klamt,  M. W. Schmidt,  C. D. Sherrill,  D. G. Truhlar,  
 A. Aspuru-Guzik,  R. Baer,  A. T. Bell,  N. A. Besley,  Jeng-Da Chai,  
 A. E. DePrince, III,  R. A. DiStasio Jr.,  A. Dreuw,  B. D. Dunietz,  
 T. R. Furlani,  Chao-Ping Hsu,  Yousung Jung,  Jing Kong,  D. S. Lambrecht,  
 WanZhen Liang,  C. Ochsenfeld,  V. A. Rassolov,  L. V. Slipchenko,  
 J. E. Subotnik,  T. Van Voorhis,  J. M. Herbert,  A. I. Krylov,  
 P. M. W. Gill,  M. Head-Gordon

 Contributors to earlier versions of Q-Chem not listed above: 
 R. D. Adamson,  B. Austin,  J. Baker,  G. J. O. Beran,  K. Brandhorst,  
 S. T. Brown,  E. F. C. Byrd,  A. K. Chakraborty,  C.-L. Cheng,  
 Siu Hung Chien,  D. M. Chipman,  D. L. Crittenden,  H. Dachsel,  
 R. J. Doerksen,  A. D. Dutoi,  L. Fusti-Molnar,  W. A. Goddard III,  
 A. Golubeva-Zadorozhnaya,  S. R. Gwaltney,  G. Hawkins,  A. Heyden,  
 S. Hirata,  G. Kedziora,  F. J. Keil,  C. Kelley,  Jihan Kim,  R. A. King,  
 R. Z. Khaliullin,  P. P. Korambath,  W. Kurlancheek,  A. M. Lee,  M. S. Lee,  
 S. V. Levchenko,  Ching Yeh Lin,  D. Liotard,  R. C. Lochan,  I. Lotan,  
 P. E. Maslen,  N. Nair,  D. P. O'Neill,  D. Neuhauser,  E. Neuscamman,  
 C. M. Oana,  R. Olson,  B. Peters,  R. Peverati,  P. A. Pieniazek,  
 Y. M. Rhee,  J. Ritchie,  M. A. Rohrdanz,  E. Rosta,  N. J. Russ,  
 H. F. Schaefer III,  N. E. Schultz,  N. Shenvi,  A. C. Simmonett,  A. Sodt,  
 D. Stuck,  K. S. Thanthiriwatte,  V. Vanovschi,  Tao Wang,  A. Warshel,  
 C. F. Williams,  Q. Wu,  X. Xu,  W. Zhang

 Please cite Q-Chem as follows:
 Y. Shao et al., Mol. Phys. 113, 184-215 (2015)
 DOI: 10.1080/00268976.2014.952696

 Q-Chem 5.2.1 for Intel X86 EM64T Linux

 Parts of Q-Chem use Armadillo 8.300.2 (Tropical Shenanigans).
 http://arma.sourceforge.net/

 Q-Chem begins on Thu Jan 16 20:26:04 2020  

Host: 
0

     Scratch files written to /scratch/taweetham/qchem18188//
NAlpha2: 114
NElect   114
Mult     1

 Q-Chem warning in module libgen/rem_setup.C, line 2168:

 Setting Thresh to 1e-14


Checking the input file for inconsistencies... 	...done.

--------------------------------------------------------------
User input:
--------------------------------------------------------------
$MOLECULE
0 1
C 
C  1 1.394960
H  2 CH 1 119.528007
C  2 1.386606 1 120.846377 3 178.766605 0
Cl  4 CCl 2 119.698148 1 -179.612229 0
C  4 1.387279 2 120.235871 1 -0.083363 0
Cl  6 CCl 4 120.254637 2 -179.958574 0
C  6 1.387279 4 119.490737 2 0.041992 0
H  8 CH 6 120.064298 4 179.568218 0
C  8 1.386606 6 120.235863 4 0.041336 0
H  10 CH 8 119.614146 6 178.681836 0
C  1 1.488550 2 120.827489 3 1.275929 0
C  12 1.394960 1 120.827496 2 44.635695 0
H  13 CH 12 119.528011 1 1.275194 0
C  13 1.386606 12 120.846392 1 -179.957497 0
H  15 CH 13 119.698155 12 -179.612829 0
C  15 1.387278 13 120.235860 12 -0.083872 0
H  17 CH 15 120.254633 13 -179.958492 0
C  17 1.387279 15 119.490737 13 0.041666 0
H  19 CH 17 120.064293 15 179.568399 0
C  19 1.386606 17 120.235874 15 0.041790 0
H  21 CH 19 119.614152 17 178.681599 0

CH=1.08273
CCl=1.75400
$END

$REM
   JOB_TYPE	OPTIMIZATION
   BASIS	6-311++G**
   METHOD	B3LYP
   SYM_IGNORE	TRUE
   SCF_GUESS_ALWAYS     TRUE
   SYM_IGNORE   TRUE
   S2THRESH     15
   THRESH       15
$END

--------------------------------------------------------------
 ----------------------------------------------------------------
             Standard Nuclear Orientation (Angstroms)
    I     Atom           X                Y                Z
 ----------------------------------------------------------------
    1      C       0.0000000000     0.0000000000     0.0000000000
    2      C       0.0000000000     0.0000000000     1.3949600000
    3      H       0.9420994930     0.0000000000     1.9285823367
    4      C      -1.1901880373     0.0256249026     2.1059255403
    5      Cl     -1.1548436435     0.0351778398     3.8595433764
    6      C      -2.4041742747     0.0535064326     1.4351028665
    7      Cl     -3.9099833729     0.0870232313     2.3339530118
    8      C      -2.4180259722     0.0546630380     0.0478935036
    9      H      -3.3603520375     0.0692493833    -0.4851290834
   10      C      -1.2274122092     0.0272853135    -0.6622934626
   11      H      -1.2503451014     0.0068111236    -1.7445869269
   12      C       1.2779219872    -0.0284629571    -0.7628147595
   13      C       2.3095886281    -0.8932703637    -0.3971844912
   14      H       2.1704206894    -1.5663256744     0.4394355459
   15      C       3.5004827568    -0.9194878930    -1.1069450245
   16      H       4.2865586447    -1.6026019117    -0.8107285686
   17      C       3.6821124948    -0.0819958503    -2.1978886372
   18      H       4.6116429624    -0.1026930066    -2.7527300472
   19      C       2.6636000698     0.7822218600    -2.5724593424
   20      H       2.7980411655     1.4448431951    -3.4181323354
   21      C       1.4736782845     0.8090230106    -1.8610916159
   22      H       0.6936781770     1.5025559907    -2.1490431582
 ----------------------------------------------------------------
 Nuclear Repulsion Energy =         963.24655126 hartrees
 There are       57 alpha and       57 beta electrons
 Requested basis set is 6-311++G(d,p)
 There are 138 shells and 380 basis functions

 Total QAlloc Memory Limit   2000 MB
 Mega-Array Size       188 MB
 MEM_STATIC part       192 MB
 A cutoff of  1.0D-15 yielded   7969 shell pairs
 There are     63026 function pairs (     67600 Cartesian)
 Smallest overlap matrix eigenvalue = 4.18E-07
 Linear dependence detected in AO basis
 Number of orthogonalized atomic orbitals = 378
 Maximum deviation from orthogonality = 4.270E-10

 Scale SEOQF with 1.000000e-01/1.000000e-01/1.000000e-01

 Standard Electronic Orientation quadrupole field applied
 Nucleus-field energy     =    -0.0000000305 hartrees
 Guess from superposition of atomic densities
 Warning:  Energy on first SCF cycle will be non-variational
 SAD guess density has 114.000000 electrons

 -----------------------------------------------------------------------
  General SCF calculation program by
  Eric Jon Sundstrom, Paul Horn, Yuezhi Mao, Dmitri Zuev, Alec White,
  David Stuck, Shaama M.S., Shane Yost, Joonho Lee, David Small,
  Daniel Levine, Susi Lehtola, Hugh Burton, Evgeny Epifanovsky,
  Bang C. Huynh
 -----------------------------------------------------------------------
 Exchange:     0.2000 Hartree-Fock + 0.0800 Slater + 0.7200 B88
 Correlation:  0.1900 VWN1RPA + 0.8100 LYP
 Using SG-1 standard quadrature grid
 A restricted SCF calculation will be
 performed using DIIS
 SCF converges when DIIS error is below 1.0e-08
 ---------------------------------------
  Cycle       Energy         DIIS error
 ---------------------------------------
    1   -1386.0549780736      3.30e-02  
    2   -1382.4759093581      3.07e-03  
    3   -1382.3962197291      3.64e-03  
    4   -1382.6523236831      7.00e-04  
    5   -1382.6595555098      3.92e-04  
    6   -1382.6623281690      9.35e-05  
    7   -1382.6624581222      3.56e-05  
    8   -1382.6624802783      1.19e-05  
    9   -1382.6624827518      2.88e-06  
   10   -1382.6624828999      9.89e-07  
   11   -1382.6624829184      2.56e-07  
   12   -1382.6624829195      1.32e-07  
   13   -1382.6624829198      2.62e-08  
   14   -1382.6624829200      1.29e-08  
   15   -1382.6624829199      2.84e-09  Convergence criterion met
 ---------------------------------------
 SCF time:   CPU 409.30s  wall 410.00s 
 SCF   energy in the final basis set =    -1382.6624829199
 Total energy in the final basis set =    -1382.6624829199

 --------------------------------------------------------------

                    Orbital Energies (a.u.)
 --------------------------------------------------------------

 Alpha MOs
 -- Occupied --
********-101.5631 -10.2563 -10.2549 -10.2087 -10.2036 -10.2021 -10.2006
-10.1975 -10.1879 -10.1877 -10.1871 -10.1869 -10.1860  -9.4777  -9.4777
 -7.2425  -7.2423  -7.2326  -7.2326  -7.2320  -7.2319  -0.9280  -0.8836
 -0.8643  -0.8531  -0.7890  -0.7668  -0.7595  -0.7331  -0.6471  -0.6377
 -0.6170  -0.5948  -0.5486  -0.5149  -0.5079  -0.4859  -0.4678  -0.4632
 -0.4517  -0.4447  -0.4381  -0.4282  -0.4020  -0.3931  -0.3842  -0.3630
 -0.3603  -0.3537  -0.3466  -0.3379  -0.3127  -0.2865  -0.2717  -0.2699
 -0.2468
 -- Virtual --
 -0.0535  -0.0398  -0.0287  -0.0171  -0.0111  -0.0066   0.0004   0.0045
  0.0157   0.0217   0.0291   0.0313   0.0383   0.0412   0.0511   0.0531
  0.0645   0.0669   0.0714   0.0804   0.0810   0.0885   0.0965   0.0988
  0.0994   0.1063   0.1095   0.1101   0.1128   0.1149   0.1167   0.1212
  0.1236   0.1249   0.1308   0.1348   0.1379   0.1389   0.1410   0.1426
  0.1462   0.1513   0.1578   0.1608   0.1683   0.1722   0.1749   0.1825
  0.1847   0.1883   0.2002   0.2036   0.2077   0.2087   0.2171   0.2198
  0.2226   0.2276   0.2332   0.2434   0.2451   0.2482   0.2523   0.2548
  0.2588   0.2657   0.2691   0.2741   0.2767   0.2829   0.2858   0.2909
  0.2957   0.2974   0.3024   0.3068   0.3149   0.3166   0.3261   0.3301
  0.3357   0.3414   0.3472   0.3565   0.3761   0.3793   0.3931   0.4381
  0.4492   0.4510   0.4673   0.4814   0.4850   0.4954   0.5008   0.5168
  0.5328   0.5350   0.5375   0.5453   0.5489   0.5583   0.5611   0.5696
  0.5775   0.5861   0.5914   0.6002   0.6087   0.6104   0.6136   0.6265
  0.6360   0.6494   0.6548   0.6680   0.6761   0.6818   0.6902   0.6959
  0.6971   0.7132   0.7189   0.7246   0.7309   0.7472   0.7665   0.7679
  0.7822   0.7853   0.8153   0.8239   0.8252   0.8430   0.8502   0.8550
  0.8560   0.8574   0.8658   0.8683   0.8726   0.8802   0.8857   0.8954
  0.9007   0.9134   0.9212   0.9231   0.9348   0.9382   0.9503   0.9534
  0.9679   0.9743   0.9823   0.9988   1.0074   1.0208   1.0299   1.0592
  1.0654   1.0785   1.0864   1.1087   1.1259   1.1339   1.1517   1.1644
  1.1972   1.2589   1.2687   1.2866   1.3045   1.3174   1.3344   1.3386
  1.3643   1.4522   1.4927   1.4938   1.5081   1.5134   1.5304   1.5321
  1.5376   1.5611   1.5654   1.5771   1.5949   1.6142   1.6312   1.6525
  1.6612   1.6678   1.6919   1.7109   1.7298   1.7383   1.7453   1.7614
  1.7680   1.7967   1.8250   1.8364   1.8674   1.8737   1.9031   1.9158
  1.9277   1.9307   1.9408   1.9453   1.9571   1.9629   1.9753   1.9823
  1.9952   2.0071   2.0219   2.0532   2.0750   2.0795   2.0989   2.1386
  2.1956   2.2173   2.2496   2.2659   2.2757   2.2991   2.3039   2.3333
  2.3533   2.4034   2.4260   2.4344   2.4404   2.4621   2.4667   2.4725
  2.5130   2.5276   2.5679   2.6175   2.6323   2.6380   2.6565   2.6639
  2.6807   2.7006   2.7119   2.7229   2.7294   2.7349   2.7506   2.7682
  2.7707   2.7849   2.7970   2.8042   2.8230   2.8261   2.8548   2.8558
  2.8686   2.8831   2.9116   2.9275   2.9509   2.9898   3.0399   3.0763
  3.1010   3.1404   3.1669   3.1990   3.2039   3.2416   3.3457   3.3732
  3.3804   3.4344   3.4967   3.5314   3.5400   3.6267   3.6466   3.7204
  3.8016   3.8771   3.9909   4.0411   4.0824   4.1287   4.1530   4.1620
  4.4398   4.8229   4.8555   9.7601   9.8105  23.4663  23.6638  23.9036
 23.9238  23.9635  23.9746  24.0269  24.0716  24.0939  24.1109  24.1612
 24.2099  25.7956  25.8735  26.1249  26.1633  26.5218  26.7764 215.7502
215.8077
 --------------------------------------------------------------

          Ground-State Mulliken Net Atomic Charges

     Atom                 Charge (a.u.)
  ----------------------------------------
      1 C                     0.907571
      2 C                    -1.220325
      3 H                     0.211377
      4 C                     0.034902
      5 Cl                    0.564841
      6 C                     0.398566
      7 Cl                    0.499670
      8 C                    -0.907064
      9 H                     0.201871
     10 C                    -0.652460
     11 H                     0.168518
     12 C                     1.110546
     13 C                    -0.720092
     14 H                     0.157969
     15 C                    -0.125993
     16 H                     0.173036
     17 C                    -0.460624
     18 H                     0.161401
     19 C                    -0.109307
     20 H                     0.172525
     21 C                    -0.722917
     22 H                     0.155989
  ----------------------------------------
  Sum of atomic charges =     0.000000

 -----------------------------------------------------------------
                    Cartesian Multipole Moments
 -----------------------------------------------------------------
    Charge (ESU x 10^10)
                -0.0000
    Dipole Moment (Debye)
         X       1.6893      Y      -0.0465      Z      -2.5758
       Tot       3.0806
    Quadrupole Moments (Debye-Ang)
        XX     -91.9402     XY      -2.0850     YY     -96.7304
        XZ       3.7910     YZ      -3.3865     ZZ     -96.9787
    Octopole Moments (Debye-Ang^2)
       XXX      82.4232    XXY     -11.6751    XYY      21.9225
       YYY      -1.8299    XXZ     -77.5912    XYZ      -5.1314
       YYZ     -51.2504    XZZ      35.5375    YZZ       9.6948
       ZZZ    -168.7492
    Hexadecapole Moments (Debye-Ang^3)
      XXXX   -3318.9091   XXXY      15.4073   XXYY    -621.5810
      XYYY      64.8201   YYYY    -249.2817   XXXZ     968.4064
      XXYZ       2.1378   XYYZ     346.3814   YYYZ      23.1095
      XXZZ    -973.0070   XYZZ      45.9373   YYZZ    -479.7450
      XZZZ    1010.0146   YZZZ      -2.5679   ZZZZ   -2602.7323
 -----------------------------------------------------------------
 Calculating analytic gradient of the SCF energy
 Gradient of SCF Energy
            1           2           3           4           5           6
    1  -0.0050746  -0.0055533   0.0009181  -0.0024325  -0.0042799   0.0086631
    2   0.0000139   0.0005209  -0.0001557   0.0001766   0.0000950  -0.0002935
    3   0.0029254  -0.0011905  -0.0014236  -0.0079502   0.0010691  -0.0030238
            7           8           9          10          11          12
    1   0.0008429   0.0035124   0.0008612   0.0012736   0.0009516   0.0052081
    2   0.0000228  -0.0001396   0.0001149  -0.0005111   0.0000022  -0.0002006
    3   0.0046135   0.0051908  -0.0016255   0.0023375   0.0005161  -0.0043477
           13          14          15          16          17          18
    1  -0.0000093   0.0000906  -0.0033739  -0.0008112  -0.0044245  -0.0008595
    2   0.0031328   0.0008156   0.0031504   0.0008598   0.0002362   0.0000346
    3  -0.0044691  -0.0009193  -0.0017393  -0.0003441   0.0026307   0.0004789
           19          20          21          22
    1  -0.0003144  -0.0000856   0.0039966   0.0009004
    2  -0.0031768  -0.0007953  -0.0030767  -0.0008264
    3   0.0038815   0.0008848   0.0023151   0.0001897
 Max gradient component =       8.663E-03
 RMS gradient           =       2.768E-03
 Gradient time:  CPU 134.47 s  wall 134.50 s
 Geometry Optimization Parameters
   NAtoms,    NIC,     NZ,  NCons,   NDum,   NFix, NCnnct, MaxDiis
       22     155      22       0       0       0       0       0


** GEOMETRY OPTIMIZATION IN DELOCALIZED INTERNAL COORDINATES **
   Searching for a Minimum

   Optimization Cycle:   1

                       Coordinates (Angstroms)
     ATOM                X               Y               Z
      1  C         0.0000000000    0.0000000000    0.0000000000
      2  C         0.0000000000    0.0000000000    1.3949600000
      3  H         0.9420994930    0.0000000000    1.9285823367
      4  C        -1.1901880373    0.0256249026    2.1059255403
      5  Cl       -1.1548436435    0.0351778398    3.8595433764
      6  C        -2.4041742747    0.0535064326    1.4351028665
      7  Cl       -3.9099833729    0.0870232313    2.3339530118
      8  C        -2.4180259722    0.0546630380    0.0478935036
      9  H        -3.3603520375    0.0692493833   -0.4851290834
     10  C        -1.2274122092    0.0272853135   -0.6622934626
     11  H        -1.2503451014    0.0068111236   -1.7445869269
     12  C         1.2779219872   -0.0284629571   -0.7628147595
     13  C         2.3095886281   -0.8932703637   -0.3971844912
     14  H         2.1704206894   -1.5663256744    0.4394355459
     15  C         3.5004827568   -0.9194878930   -1.1069450245
     16  H         4.2865586447   -1.6026019117   -0.8107285686
     17  C         3.6821124948   -0.0819958503   -2.1978886372
     18  H         4.6116429624   -0.1026930066   -2.7527300472
     19  C         2.6636000698    0.7822218600   -2.5724593424
     20  H         2.7980411655    1.4448431951   -3.4181323354
     21  C         1.4736782845    0.8090230106   -1.8610916159
     22  H         0.6936781770    1.5025559907   -2.1490431582
   Point Group: c1    Number of degrees of freedom:    60


   Energy is  -1382.662482920


 Attempting to generate delocalized internal coordinates
 Initial Hessian constructed with Jon Baker's OPTIMIZE code

 60 Hessian modes will be used to form the next step
  Hessian Eigenvalues:
     0.010693    0.019215    0.019215    0.023207    0.023207    0.023578
     0.023578    0.023676    0.023676    0.023938    0.023938    0.024090
     0.024090    0.024114    0.024114    0.024135    0.024135    0.024142
     0.024143    0.159962    0.159962    0.159968    0.159969    0.159995
     0.159995    0.159996    0.160000    0.220001    0.220003    0.223726
     0.234725    0.234830    0.246104    0.249992    0.250000    0.250000
     0.250000    0.301033    0.301033    0.336089    0.356665    0.356665
     0.356665    0.356665    0.356665    0.356665    0.356665    0.356665
     0.428240    0.429243    0.429778    0.431280    0.467748    0.467772
     0.472114    0.472158    0.478203    0.478204    0.479142    0.479142

 Minimum search - taking simple RFO step
 Searching for Lamda that Minimizes Along All modes
 Value Taken    Lamda =  -0.00203766
 Step Taken.  Stepsize is  0.100333

                             Maximum     Tolerance    Cnvgd?
         Gradient           0.015947      0.000300      NO
         Displacement       0.055749      0.001200      NO
         Energy change     *********      0.000001      NO


 New Cartesian Coordinates Obtained by Inverse Iteration

 Displacement from previous Coordinates is:  0.265367
 ----------------------------------------------------------------
             Standard Nuclear Orientation (Angstroms)
    I     Atom           X                Y                Z
 ----------------------------------------------------------------
    1      C      -0.0019209171     0.0071215433    -0.0029877770
    2      C       0.0009790036    -0.0110103041     1.3960062176
    3      H       0.9392538904    -0.0213799774     1.9359370185
    4      C      -1.1889744609     0.0091887525     2.1161900757
    5      Cl     -1.0970235220    -0.0076202665     3.8659780427
    6      C      -2.4164516097     0.0515092463     1.4425372431
    7      Cl     -3.9442412485     0.0764871769     2.2979363658
    8      C      -2.4292881589     0.0716726221     0.0507744212
    9      H      -3.3779069061     0.0944021168    -0.4705161949
   10      C      -1.2371990193     0.0494874976    -0.6635205523
   11      H      -1.2695486524     0.0420339280    -1.7465329104
   12      C       1.2764565780    -0.0233608546    -0.7618783763
   13      C       2.3173139346    -0.8817515610    -0.3790971588
   14      H       2.1805751410    -1.5449940753     0.4680405586
   15      C       3.5136425976    -0.9127025537    -1.0916217426
   16      H       4.3037219597    -1.5896259268    -0.7854051548
   17      C       3.6916094696    -0.0860177183    -2.2003360679
   18      H       4.6229904333    -0.1101389868    -2.7547704253
   19      C       2.6642227158     0.7723842709    -2.5908016432
   20      H       2.7965065742     1.4251884609    -3.4466376035
   21      C       1.4673977157     0.8028445970    -1.8786408638
   22      H       0.6823851857     1.4894296766    -2.1762847442
 ----------------------------------------------------------------
 Nuclear Repulsion Energy =         959.68593097 hartrees
 There are       57 alpha and       57 beta electrons
 Applying Cartesian multipole field
    Component          Value
    ---------          -----
     (2,0,0)        1.00000E-11
     (0,2,0)        2.00000E-11
     (0,0,2)       -3.00000E-11
 Nucleus-field energy     =    -0.0000000303 hartrees
 Requested basis set is 6-311++G(d,p)
 There are 138 shells and 380 basis functions
 A cutoff of  1.0D-15 yielded   7968 shell pairs
 There are     63025 function pairs (     67599 Cartesian)
 Smallest overlap matrix eigenvalue = 4.26E-07
 Linear dependence detected in AO basis
 Number of orthogonalized atomic orbitals = 378
 Maximum deviation from orthogonality = 5.496E-10
 Guess from superposition of atomic densities
 Warning:  Energy on first SCF cycle will be non-variational
 SAD guess density has 114.000000 electrons

 -----------------------------------------------------------------------
  General SCF calculation program by
  Eric Jon Sundstrom, Paul Horn, Yuezhi Mao, Dmitri Zuev, Alec White,
  David Stuck, Shaama M.S., Shane Yost, Joonho Lee, David Small,
  Daniel Levine, Susi Lehtola, Hugh Burton, Evgeny Epifanovsky,
  Bang C. Huynh
 -----------------------------------------------------------------------
 Exchange:     0.2000 Hartree-Fock + 0.0800 Slater + 0.7200 B88
 Correlation:  0.1900 VWN1RPA + 0.8100 LYP
 Using SG-1 standard quadrature grid
 A restricted SCF calculation will be
 performed using DIIS
 SCF converges when DIIS error is below 1.0e-08
 ---------------------------------------
  Cycle       Energy         DIIS error
 ---------------------------------------
    1   -1385.9569219120      3.26e-02  
    2   -1382.4810518835      3.03e-03  
    3   -1382.3992515588      3.62e-03  
    4   -1382.6523121336      7.29e-04  
    5   -1382.6604516360      3.91e-04  
    6   -1382.6632013356      9.31e-05  
    7   -1382.6633278313      3.75e-05  
    8   -1382.6633529847      1.22e-05  
    9   -1382.6633555715      2.92e-06  
   10   -1382.6633557234      1.00e-06  
   11   -1382.6633557425      3.00e-07  
   12   -1382.6633557440      1.32e-07  
   13   -1382.6633557444      2.79e-08  
   14   -1382.6633557444      1.38e-08  
   15   -1382.6633557443      2.99e-09  Convergence criterion met
 ---------------------------------------
 SCF time:   CPU 408.05s  wall 408.00s 
 SCF   energy in the final basis set =    -1382.6633557443
 Total energy in the final basis set =    -1382.6633557443

 --------------------------------------------------------------

                    Orbital Energies (a.u.)
 --------------------------------------------------------------

 Alpha MOs
 -- Occupied --
********-101.5643 -10.2584 -10.2570 -10.2101 -10.2042 -10.2027 -10.2025
-10.1987 -10.1899 -10.1897 -10.1892 -10.1890 -10.1881  -9.4789  -9.4788
 -7.2436  -7.2434  -7.2338  -7.2337  -7.2332  -7.2331  -0.9256  -0.8808
 -0.8673  -0.8505  -0.7875  -0.7654  -0.7580  -0.7311  -0.6458  -0.6375
 -0.6158  -0.5940  -0.5470  -0.5131  -0.5066  -0.4876  -0.4656  -0.4636
 -0.4515  -0.4443  -0.4377  -0.4265  -0.4020  -0.3923  -0.3835  -0.3635
 -0.3602  -0.3558  -0.3457  -0.3353  -0.3167  -0.2862  -0.2710  -0.2692
 -0.2452
 -- Virtual --
 -0.0557  -0.0406  -0.0298  -0.0162  -0.0109  -0.0072   0.0003   0.0043
  0.0156   0.0218   0.0286   0.0308   0.0383   0.0413   0.0509   0.0527
  0.0643   0.0666   0.0711   0.0801   0.0804   0.0885   0.0966   0.0981
  0.0995   0.1060   0.1094   0.1100   0.1124   0.1135   0.1165   0.1211
  0.1234   0.1250   0.1308   0.1341   0.1382   0.1390   0.1412   0.1420
  0.1452   0.1510   0.1573   0.1603   0.1674   0.1712   0.1739   0.1824
  0.1833   0.1882   0.1994   0.2032   0.2072   0.2084   0.2170   0.2184
  0.2222   0.2278   0.2322   0.2428   0.2450   0.2475   0.2513   0.2541
  0.2584   0.2639   0.2669   0.2727   0.2744   0.2809   0.2842   0.2895
  0.2945   0.2958   0.3012   0.3059   0.3152   0.3166   0.3248   0.3291
  0.3338   0.3408   0.3456   0.3552   0.3747   0.3779   0.3912   0.4370
  0.4473   0.4509   0.4670   0.4801   0.4812   0.4938   0.4981   0.5160
  0.5290   0.5303   0.5357   0.5442   0.5469   0.5568   0.5607   0.5688
  0.5785   0.5852   0.5917   0.5997   0.6066   0.6082   0.6120   0.6253
  0.6335   0.6476   0.6545   0.6648   0.6729   0.6792   0.6890   0.6929
  0.6966   0.7116   0.7169   0.7226   0.7312   0.7466   0.7652   0.7712
  0.7804   0.7833   0.8118   0.8211   0.8236   0.8415   0.8519   0.8534
  0.8560   0.8580   0.8605   0.8657   0.8724   0.8800   0.8845   0.8956
  0.8999   0.9102   0.9200   0.9228   0.9306   0.9361   0.9494   0.9529
  0.9689   0.9755   0.9813   0.9975   1.0069   1.0200   1.0265   1.0572
  1.0630   1.0786   1.0840   1.1048   1.1211   1.1305   1.1460   1.1610
  1.1941   1.2582   1.2643   1.2877   1.3062   1.3158   1.3311   1.3402
  1.3656   1.4513   1.4884   1.4906   1.5038   1.5083   1.5247   1.5296
  1.5333   1.5572   1.5621   1.5725   1.5902   1.6090   1.6264   1.6484
  1.6558   1.6641   1.6899   1.7059   1.7277   1.7372   1.7428   1.7577
  1.7666   1.7908   1.8192   1.8323   1.8628   1.8688   1.8976   1.9090
  1.9212   1.9244   1.9361   1.9402   1.9540   1.9588   1.9688   1.9796
  1.9908   2.0053   2.0166   2.0501   2.0699   2.0750   2.0944   2.1346
  2.1930   2.2172   2.2463   2.2587   2.2735   2.2946   2.3040   2.3255
  2.3428   2.3967   2.4166   2.4293   2.4342   2.4559   2.4618   2.4674
  2.5050   2.5233   2.5611   2.6114   2.6229   2.6271   2.6523   2.6561
  2.6767   2.6996   2.7125   2.7210   2.7271   2.7322   2.7504   2.7646
  2.7696   2.7829   2.7936   2.8019   2.8184   2.8223   2.8470   2.8528
  2.8653   2.8740   2.9095   2.9239   2.9364   2.9846   3.0308   3.0709
  3.0936   3.1354   3.1533   3.1874   3.1966   3.2320   3.3348   3.3593
  3.3673   3.4263   3.4861   3.5197   3.5289   3.6091   3.6320   3.7077
  3.7932   3.8695   3.9874   4.0351   4.0787   4.1278   4.1518   4.1580
  4.4418   4.8107   4.8433   9.7670   9.8021  23.4679  23.6650  23.8949
 23.8966  23.9473  23.9591  24.0042  24.0533  24.0734  24.0875  24.1423
 24.1823  25.7914  25.8747  26.0851  26.2005  26.5058  26.7772 215.7580
215.7979
 --------------------------------------------------------------

          Ground-State Mulliken Net Atomic Charges

     Atom                 Charge (a.u.)
  ----------------------------------------
      1 C                     0.912779
      2 C                    -1.250743
      3 H                     0.210018
      4 C                     0.093650
      5 Cl                    0.565522
      6 C                     0.379368
      7 Cl                    0.497548
      8 C                    -0.917460
      9 H                     0.203353
     10 C                    -0.662235
     11 H                     0.166035
     12 C                     1.113203
     13 C                    -0.734950
     14 H                     0.156181
     15 C                    -0.123931
     16 H                     0.174552
     17 C                    -0.464264
     18 H                     0.162758
     19 C                    -0.106803
     20 H                     0.174100
     21 C                    -0.703328
     22 H                     0.154647
  ----------------------------------------
  Sum of atomic charges =     0.000000

 -----------------------------------------------------------------
                    Cartesian Multipole Moments
 -----------------------------------------------------------------
    Charge (ESU x 10^10)
                 0.0000
    Dipole Moment (Debye)
         X       1.6618      Y      -0.0267      Z      -2.5465
       Tot       3.0409
    Quadrupole Moments (Debye-Ang)
        XX     -91.7464     XY      -2.2240     YY     -96.9529
        XZ       3.8449     YZ      -3.4689     ZZ     -96.9117
    Octopole Moments (Debye-Ang^2)
       XXX      80.6762    XXY     -11.2446    XYY      21.3846
       YYY      -0.1778    XXZ     -77.2733    XYZ      -5.2204
       YYZ     -50.7506    XZZ      36.1887    YZZ      10.5111
       ZZZ    -168.3405
    Hexadecapole Moments (Debye-Ang^3)
      XXXX   -3331.4233   XXXY      11.3740   XXYY    -626.0643
      XYYY      63.1618   YYYY    -247.4720   XXXZ     957.9279
      XXYZ       4.8334   XYYZ     343.9378   YYYZ      32.7738
      XXZZ    -978.9560   XYZZ      45.4129   YYZZ    -479.4259
      XZZZ    1005.2774   YZZZ       4.9036   ZZZZ   -2601.5041
 -----------------------------------------------------------------
 Calculating analytic gradient of the SCF energy
 Gradient of SCF Energy
            1           2           3           4           5           6
    1  -0.0009860  -0.0000595   0.0004043   0.0018878   0.0012023  -0.0004116
    2   0.0000734   0.0003407  -0.0001328  -0.0000411  -0.0000551   0.0001089
    3   0.0010292   0.0013639  -0.0003962  -0.0002966   0.0010150  -0.0024112
            7           8           9          10          11          12
    1  -0.0016338  -0.0016006   0.0001321   0.0001915   0.0001119   0.0008432
    2   0.0000265  -0.0000496   0.0000166  -0.0003133   0.0000300  -0.0000635
    3  -0.0002596   0.0015594  -0.0005735  -0.0004723  -0.0000328  -0.0006295
           13          14          15          16          17          18
    1  -0.0004108  -0.0000142   0.0003608   0.0000825   0.0002889   0.0000979
    2  -0.0002461  -0.0000803  -0.0003320  -0.0000793  -0.0000117  -0.0000013
    3   0.0001025   0.0002072   0.0000297   0.0000777  -0.0001138  -0.0000519
           19          20          21          22
    1   0.0000879  -0.0000355  -0.0003946  -0.0001446
    2   0.0002691   0.0000920   0.0003437   0.0001051
    3  -0.0003376  -0.0000876   0.0004127  -0.0001345
 Max gradient component =       2.411E-03
 RMS gradient           =       6.444E-04
 Gradient time:  CPU 134.18 s  wall 134.19 s
 Geometry Optimization Parameters
   NAtoms,    NIC,     NZ,  NCons,   NDum,   NFix, NCnnct, MaxDiis
       22     155      22       0       0       0       0       0

 Cartesian Hessian Update
 Hessian updated using BFGS update


** GEOMETRY OPTIMIZATION IN DELOCALIZED INTERNAL COORDINATES **
   Searching for a Minimum

   Optimization Cycle:   2

                       Coordinates (Angstroms)
     ATOM                X               Y               Z
      1  C        -0.0019209171    0.0071215433   -0.0029877770
      2  C         0.0009790036   -0.0110103041    1.3960062176
      3  H         0.9392538904   -0.0213799774    1.9359370185
      4  C        -1.1889744609    0.0091887525    2.1161900757
      5  Cl       -1.0970235220   -0.0076202665    3.8659780427
      6  C        -2.4164516097    0.0515092463    1.4425372431
      7  Cl       -3.9442412485    0.0764871769    2.2979363658
      8  C        -2.4292881589    0.0716726221    0.0507744212
      9  H        -3.3779069061    0.0944021168   -0.4705161949
     10  C        -1.2371990193    0.0494874976   -0.6635205523
     11  H        -1.2695486524    0.0420339280   -1.7465329104
     12  C         1.2764565780   -0.0233608546   -0.7618783763
     13  C         2.3173139346   -0.8817515610   -0.3790971588
     14  H         2.1805751410   -1.5449940753    0.4680405586
     15  C         3.5136425976   -0.9127025537   -1.0916217426
     16  H         4.3037219597   -1.5896259268   -0.7854051548
     17  C         3.6916094696   -0.0860177183   -2.2003360679
     18  H         4.6229904333   -0.1101389868   -2.7547704253
     19  C         2.6642227158    0.7723842709   -2.5908016432
     20  H         2.7965065742    1.4251884609   -3.4466376035
     21  C         1.4673977157    0.8028445970   -1.8786408638
     22  H         0.6823851857    1.4894296766   -2.1762847442
   Point Group: c1    Number of degrees of freedom:    60


   Energy is  -1382.663355744

 Hessian updated using BFGS update

 53 Hessian modes will be used to form the next step
  Hessian Eigenvalues:
     0.010454    0.019210    0.019218    0.023195    0.023207    0.023560
     0.023579    0.023676    0.023679    0.023937    0.023940    0.024090
     0.024091    0.024113    0.024115    0.024134    0.024135    0.024142
     0.024144    0.155079    0.159962    0.159968    0.159979    0.159985
     0.159996    0.160000    0.160018    0.219997    0.220007    0.223305
     0.233872    0.234794    0.245823    0.249640    0.249997    0.278190
     0.300809    0.301429    0.335350    0.356531    0.357391    0.427088
     0.429241    0.429528    0.432222    0.461080    0.467748    0.468141
     0.472459    0.477745    0.478204    0.479119    0.533592

 Minimum search - taking simple RFO step
 Searching for Lamda that Minimizes Along All modes
 Value Taken    Lamda =  -0.00011087
 Step Taken.  Stepsize is  0.047872

                             Maximum     Tolerance    Cnvgd?
         Gradient           0.004214      0.000300      NO
         Displacement       0.039040      0.001200      NO
         Energy change     -0.000873      0.000001      NO


 New Cartesian Coordinates Obtained by Inverse Iteration

 Displacement from previous Coordinates is:  0.150497
 ----------------------------------------------------------------
             Standard Nuclear Orientation (Angstroms)
    I     Atom           X                Y                Z
 ----------------------------------------------------------------
    1      C      -0.0007628475     0.0082077249    -0.0046301789
    2      C      -0.0002570451    -0.0224638213     1.3945650716
    3      H       0.9353964104    -0.0402383015     1.9384212684
    4      C      -1.1908889705    -0.0033204008     2.1150809255
    5      Cl     -1.1092138003    -0.0352626349     3.8634178438
    6      C      -2.4153752699     0.0508582795     1.4433227230
    7      Cl     -3.9372072381     0.0754226842     2.3049530871
    8      C      -2.4272575003     0.0847205401     0.0509234144
    9      H      -3.3775101241     0.1167557117    -0.4664390870
   10      C      -1.2360777686     0.0633150475    -0.6643129692
   11      H      -1.2699967530     0.0656308423    -1.7472910015
   12      C       1.2769745473    -0.0222206887    -0.7619507075
   13      C       2.3227957741    -0.8709682077    -0.3710972814
   14      H       2.1897296537    -1.5272111901     0.4817836169
   15      C       3.5188246270    -0.9024807433    -1.0836021223
   16      H       4.3124145310    -1.5723297009    -0.7713438157
   17      C       3.6920274483    -0.0868844493    -2.2009411490
   18      H       4.6231940765    -0.1119118522    -2.7555180953
   19      C       2.6600779852     0.7616210515    -2.5997666478
   20      H       2.7888343587     1.4061716651    -3.4622573054
   21      C       1.4635872373     0.7930354233    -1.8875843549
   22      H       0.6751913725     1.4727006850    -2.1913645065
 ----------------------------------------------------------------
 Nuclear Repulsion Energy =         960.23936260 hartrees
 There are       57 alpha and       57 beta electrons
 Applying Cartesian multipole field
    Component          Value
    ---------          -----
     (2,0,0)        1.00000E-11
     (0,2,0)        2.00000E-11
     (0,0,2)       -3.00000E-11
 Nucleus-field energy     =    -0.0000000304 hartrees
 Requested basis set is 6-311++G(d,p)
 There are 138 shells and 380 basis functions
 A cutoff of  1.0D-15 yielded   7965 shell pairs
 There are     62989 function pairs (     67563 Cartesian)
 Smallest overlap matrix eigenvalue = 4.26E-07
 Linear dependence detected in AO basis
 Number of orthogonalized atomic orbitals = 378
 Maximum deviation from orthogonality = 4.088E-10
 Guess from superposition of atomic densities
 Warning:  Energy on first SCF cycle will be non-variational
 SAD guess density has 114.000000 electrons

 -----------------------------------------------------------------------
  General SCF calculation program by
  Eric Jon Sundstrom, Paul Horn, Yuezhi Mao, Dmitri Zuev, Alec White,
  David Stuck, Shaama M.S., Shane Yost, Joonho Lee, David Small,
  Daniel Levine, Susi Lehtola, Hugh Burton, Evgeny Epifanovsky,
  Bang C. Huynh
 -----------------------------------------------------------------------
 Exchange:     0.2000 Hartree-Fock + 0.0800 Slater + 0.7200 B88
 Correlation:  0.1900 VWN1RPA + 0.8100 LYP
 Using SG-1 standard quadrature grid
 A restricted SCF calculation will be
 performed using DIIS
 SCF converges when DIIS error is below 1.0e-08
 ---------------------------------------
  Cycle       Energy         DIIS error
 ---------------------------------------
    1   -1385.9668703624      3.26e-02  
    2   -1382.4812121521      3.03e-03  
    3   -1382.4003897793      3.61e-03  
    4   -1382.6526223511      7.21e-04  
    5   -1382.6605163907      3.91e-04  
    6   -1382.6632707846      9.29e-05  
    7   -1382.6633970056      3.72e-05  
    8   -1382.6634216848      1.21e-05  
    9   -1382.6634242495      2.90e-06  
   10   -1382.6634243991      1.00e-06  
   11   -1382.6634244182      2.96e-07  
   12   -1382.6634244196      1.32e-07  
   13   -1382.6634244199      2.77e-08  
   14   -1382.6634244200      1.37e-08  
   15   -1382.6634244200      2.96e-09  Convergence criterion met
 ---------------------------------------
 SCF time:   CPU 427.32s  wall 427.00s 
 SCF   energy in the final basis set =    -1382.6634244200
 Total energy in the final basis set =    -1382.6634244200

 --------------------------------------------------------------

                    Orbital Energies (a.u.)
 --------------------------------------------------------------

 Alpha MOs
 -- Occupied --
********-101.5642 -10.2579 -10.2564 -10.2102 -10.2041 -10.2027 -10.2025
-10.1987 -10.1898 -10.1897 -10.1891 -10.1889 -10.1880  -9.4789  -9.4787
 -7.2436  -7.2433  -7.2338  -7.2336  -7.2331  -7.2331  -0.9262  -0.8810
 -0.8672  -0.8507  -0.7876  -0.7655  -0.7578  -0.7312  -0.6461  -0.6376
 -0.6157  -0.5939  -0.5472  -0.5131  -0.5067  -0.4878  -0.4653  -0.4635
 -0.4515  -0.4445  -0.4377  -0.4269  -0.4020  -0.3923  -0.3839  -0.3637
 -0.3600  -0.3557  -0.3460  -0.3358  -0.3163  -0.2865  -0.2710  -0.2691
 -0.2448
 -- Virtual --
 -0.0561  -0.0406  -0.0297  -0.0160  -0.0107  -0.0065   0.0003   0.0043
  0.0157   0.0219   0.0290   0.0310   0.0386   0.0416   0.0509   0.0528
  0.0642   0.0665   0.0712   0.0803   0.0805   0.0885   0.0967   0.0982
  0.0995   0.1061   0.1095   0.1102   0.1125   0.1135   0.1166   0.1213
  0.1235   0.1249   0.1310   0.1343   0.1385   0.1394   0.1417   0.1425
  0.1452   0.1516   0.1572   0.1606   0.1680   0.1713   0.1738   0.1827
  0.1834   0.1885   0.1994   0.2031   0.2074   0.2084   0.2171   0.2183
  0.2220   0.2282   0.2324   0.2430   0.2454   0.2475   0.2514   0.2542
  0.2584   0.2635   0.2664   0.2726   0.2744   0.2807   0.2844   0.2896
  0.2946   0.2964   0.3014   0.3056   0.3158   0.3169   0.3257   0.3294
  0.3337   0.3406   0.3457   0.3555   0.3753   0.3783   0.3914   0.4373
  0.4477   0.4508   0.4665   0.4803   0.4819   0.4942   0.4985   0.5156
  0.5280   0.5305   0.5359   0.5440   0.5464   0.5567   0.5606   0.5686
  0.5787   0.5853   0.5921   0.5999   0.6061   0.6082   0.6130   0.6254
  0.6345   0.6476   0.6553   0.6647   0.6720   0.6793   0.6887   0.6923
  0.6965   0.7115   0.7161   0.7229   0.7311   0.7476   0.7657   0.7738
  0.7805   0.7830   0.8122   0.8217   0.8239   0.8411   0.8525   0.8536
  0.8560   0.8571   0.8609   0.8653   0.8726   0.8804   0.8841   0.8953
  0.8996   0.9102   0.9195   0.9231   0.9308   0.9359   0.9490   0.9536
  0.9688   0.9771   0.9805   0.9976   1.0073   1.0200   1.0266   1.0578
  1.0632   1.0798   1.0840   1.1052   1.1221   1.1305   1.1461   1.1614
  1.1945   1.2586   1.2655   1.2883   1.3064   1.3156   1.3305   1.3402
  1.3654   1.4523   1.4877   1.4902   1.5032   1.5074   1.5248   1.5298
  1.5341   1.5576   1.5620   1.5724   1.5894   1.6091   1.6265   1.6488
  1.6557   1.6643   1.6910   1.7058   1.7275   1.7373   1.7431   1.7574
  1.7669   1.7918   1.8199   1.8336   1.8630   1.8690   1.8970   1.9080
  1.9211   1.9245   1.9362   1.9402   1.9552   1.9586   1.9690   1.9806
  1.9922   2.0071   2.0172   2.0512   2.0697   2.0753   2.0948   2.1361
  2.1942   2.2187   2.2467   2.2592   2.2740   2.2952   2.3040   2.3257
  2.3431   2.3952   2.4175   2.4294   2.4345   2.4566   2.4621   2.4680
  2.5067   2.5240   2.5609   2.6119   2.6227   2.6274   2.6516   2.6567
  2.6761   2.6996   2.7144   2.7215   2.7280   2.7322   2.7506   2.7657
  2.7711   2.7831   2.7927   2.8019   2.8179   2.8226   2.8468   2.8529
  2.8662   2.8749   2.9099   2.9232   2.9372   2.9840   3.0317   3.0717
  3.0935   3.1369   3.1558   3.1884   3.1972   3.2333   3.3362   3.3592
  3.3673   3.4267   3.4868   3.5194   3.5294   3.6095   3.6323   3.7084
  3.7925   3.8712   3.9879   4.0354   4.0797   4.1274   4.1527   4.1586
  4.4468   4.8105   4.8439   9.7664   9.8043  23.4673  23.6652  23.8955
 23.9019  23.9478  23.9593  24.0046  24.0533  24.0727  24.0884  24.1424
 24.1830  25.7922  25.8747  26.0939  26.1931  26.5106  26.7777 215.7573
215.8003
 --------------------------------------------------------------

          Ground-State Mulliken Net Atomic Charges

     Atom                 Charge (a.u.)
  ----------------------------------------
      1 C                     0.929919
      2 C                    -1.237918
      3 H                     0.207569
      4 C                     0.072913
      5 Cl                    0.566502
      6 C                     0.386497
      7 Cl                    0.497145
      8 C                    -0.913387
      9 H                     0.202937
     10 C                    -0.669012
     11 H                     0.163461
     12 C                     1.121469
     13 C                    -0.747538
     14 H                     0.153577
     15 C                    -0.120435
     16 H                     0.174787
     17 C                    -0.472328
     18 H                     0.162436
     19 C                    -0.100813
     20 H                     0.174350
     21 C                    -0.703991
     22 H                     0.151860
  ----------------------------------------
  Sum of atomic charges =     0.000000

 -----------------------------------------------------------------
                    Cartesian Multipole Moments
 -----------------------------------------------------------------
    Charge (ESU x 10^10)
                 0.0000
    Dipole Moment (Debye)
         X       1.6556      Y      -0.0127      Z      -2.5360
       Tot       3.0286
    Quadrupole Moments (Debye-Ang)
        XX     -91.6963     XY      -2.2889     YY     -97.0326
        XZ       3.8144     YZ      -3.4787     ZZ     -96.7861
    Octopole Moments (Debye-Ang^2)
       XXX      80.9072    XXY     -10.7983    XYY      21.1527
       YYY       0.8101    XXZ     -76.9687    XYZ      -5.1894
       YYZ     -50.6071    XZZ      36.0716    YZZ      10.8829
       ZZZ    -168.4925
    Hexadecapole Moments (Debye-Ang^3)
      XXXX   -3329.0408   XXXY      10.1635   XXYY    -625.9662
      XYYY      62.8741   YYYY    -245.0096   XXXZ     959.6153
      XXYZ       6.3953   XYYZ     344.9232   YYYZ      38.3394
      XXZZ    -978.4436   XYZZ      44.8317   YYZZ    -479.7145
      XZZZ    1005.0372   YZZZ       9.4813   ZZZZ   -2602.2293
 -----------------------------------------------------------------
 Calculating analytic gradient of the SCF energy
 Gradient of SCF Energy
            1           2           3           4           5           6
    1  -0.0005421   0.0000796   0.0000795   0.0002085   0.0000944   0.0002522
    2   0.0000115   0.0002070  -0.0000649  -0.0000101  -0.0000022   0.0000049
    3  -0.0000427   0.0006702  -0.0001572  -0.0001807   0.0002607  -0.0007051
            7           8           9          10          11          12
    1  -0.0003588  -0.0007972   0.0001014   0.0005766   0.0000768   0.0004169
    2   0.0000107  -0.0000055  -0.0000102  -0.0001937   0.0000381   0.0000072
    3   0.0001301   0.0007951  -0.0000976  -0.0004532  -0.0000648  -0.0002558
           13          14          15          16          17          18
    1  -0.0003129  -0.0000382   0.0002561   0.0000321   0.0001488   0.0000421
    2  -0.0002331  -0.0000079  -0.0001322  -0.0000389  -0.0000020   0.0000039
    3   0.0001755   0.0001069  -0.0000117   0.0000166  -0.0000773  -0.0000265
           19          20          21          22
    1   0.0001418  -0.0000023  -0.0003485  -0.0001069
    2   0.0001194   0.0000416   0.0002498   0.0000064
    3  -0.0002244  -0.0000316   0.0002041  -0.0000307
 Max gradient component =       7.972E-04
 RMS gradient           =       2.594E-04
 Gradient time:  CPU 143.89 s  wall 143.92 s
 Geometry Optimization Parameters
   NAtoms,    NIC,     NZ,  NCons,   NDum,   NFix, NCnnct, MaxDiis
       22     155      22       0       0       0       0       0

 Cartesian Hessian Update
 Hessian updated using BFGS update


** GEOMETRY OPTIMIZATION IN DELOCALIZED INTERNAL COORDINATES **
   Searching for a Minimum

   Optimization Cycle:   3

                       Coordinates (Angstroms)
     ATOM                X               Y               Z
      1  C        -0.0007628475    0.0082077249   -0.0046301789
      2  C        -0.0002570451   -0.0224638213    1.3945650716
      3  H         0.9353964104   -0.0402383015    1.9384212684
      4  C        -1.1908889705   -0.0033204008    2.1150809255
      5  Cl       -1.1092138003   -0.0352626349    3.8634178438
      6  C        -2.4153752699    0.0508582795    1.4433227230
      7  Cl       -3.9372072381    0.0754226842    2.3049530871
      8  C        -2.4272575003    0.0847205401    0.0509234144
      9  H        -3.3775101241    0.1167557117   -0.4664390870
     10  C        -1.2360777686    0.0633150475   -0.6643129692
     11  H        -1.2699967530    0.0656308423   -1.7472910015
     12  C         1.2769745473   -0.0222206887   -0.7619507075
     13  C         2.3227957741   -0.8709682077   -0.3710972814
     14  H         2.1897296537   -1.5272111901    0.4817836169
     15  C         3.5188246270   -0.9024807433   -1.0836021223
     16  H         4.3124145310   -1.5723297009   -0.7713438157
     17  C         3.6920274483   -0.0868844493   -2.2009411490
     18  H         4.6231940765   -0.1119118522   -2.7555180953
     19  C         2.6600779852    0.7616210515   -2.5997666478
     20  H         2.7888343587    1.4061716651   -3.4622573054
     21  C         1.4635872373    0.7930354233   -1.8875843549
     22  H         0.6751913725    1.4727006850   -2.1913645065
   Point Group: c1    Number of degrees of freedom:    60


   Energy is  -1382.663424420

 Hessian updated using BFGS update

 55 Hessian modes will be used to form the next step
  Hessian Eigenvalues:
     0.008381    0.019211    0.019228    0.023166    0.023209    0.023425
     0.023578    0.023676    0.023679    0.023925    0.023938    0.024090
     0.024094    0.024113    0.024115    0.024135    0.024141    0.024141
     0.024149    0.149770    0.159957    0.159968    0.159976    0.159992
     0.159996    0.160000    0.160221    0.219926    0.220002    0.223005
     0.229334    0.234631    0.244859    0.249668    0.249997    0.249998
     0.287490    0.297753    0.301609    0.333604    0.356390    0.356629
     0.357176    0.426406    0.429242    0.429918    0.436683    0.461893
     0.464287    0.467753    0.471300    0.476097    0.478204    0.479057
     0.534776

 Minimum search - taking simple RFO step
 Searching for Lamda that Minimizes Along All modes
 Value Taken    Lamda =  -0.00001945
 Step Taken.  Stepsize is  0.039452

                             Maximum     Tolerance    Cnvgd?
         Gradient           0.000613      0.000300      NO
         Displacement       0.033995      0.001200      NO
         Energy change     -0.000069      0.000001      NO


 New Cartesian Coordinates Obtained by Inverse Iteration

 Displacement from previous Coordinates is:  0.127841
 ----------------------------------------------------------------
             Standard Nuclear Orientation (Angstroms)
    I     Atom           X                Y                Z
 ----------------------------------------------------------------
    1      C      -0.0003197712     0.0091411342    -0.0050831729
    2      C      -0.0011041504    -0.0325367525     1.3934795091
    3      H       0.9332547545    -0.0571390162     1.9392872195
    4      C      -1.1917349002    -0.0138749479     2.1145234306
    5      Cl     -1.1112866941    -0.0598473079     3.8618123566
    6      C      -2.4155099807     0.0510217905     1.4438744874
    7      Cl     -3.9359499689     0.0749989986     2.3057451959
    8      C      -2.4263460216     0.0962458243     0.0512329559
    9      H      -3.3771630725     0.1364231835    -0.4646528913
   10      C      -1.2359897079     0.0751157283    -0.6636577183
   11      H      -1.2711013936     0.0850783787    -1.7464428589
   12      C       1.2768929646    -0.0215928678    -0.7618777023
   13      C       2.3273236229    -0.8614529155    -0.3643402996
   14      H       2.1979255492    -1.5116908663     0.4934647666
   15      C       3.5230035905    -0.8934276152    -1.0765438419
   16      H       4.3197833561    -1.5566304925    -0.7585787454
   17      C       3.6921078605    -0.0876180994    -2.2011448732
   18      H       4.6231492090    -0.1132671412    -2.7557392475
   19      C       2.6561669236     0.7520319887    -2.6069948729
   20      H       2.7816351560     1.3893998967    -3.4751915760
   21      C       1.4602449011     0.7842772990    -1.8947879061
   22      H       0.6695184776     1.4584914644    -2.2040154869
 ----------------------------------------------------------------
 Nuclear Repulsion Energy =         960.46477001 hartrees
 There are       57 alpha and       57 beta electrons
 Applying Cartesian multipole field
    Component          Value
    ---------          -----
     (2,0,0)        1.00000E-11
     (0,2,0)        2.00000E-11
     (0,0,2)       -3.00000E-11
 Nucleus-field energy     =    -0.0000000305 hartrees
 Requested basis set is 6-311++G(d,p)
 There are 138 shells and 380 basis functions
 A cutoff of  1.0D-15 yielded   7967 shell pairs
 There are     62995 function pairs (     67569 Cartesian)
 Smallest overlap matrix eigenvalue = 4.26E-07
 Linear dependence detected in AO basis
 Number of orthogonalized atomic orbitals = 378
 Maximum deviation from orthogonality = 4.370E-10
 Guess from superposition of atomic densities
 Warning:  Energy on first SCF cycle will be non-variational
 SAD guess density has 114.000000 electrons

 -----------------------------------------------------------------------
  General SCF calculation program by
  Eric Jon Sundstrom, Paul Horn, Yuezhi Mao, Dmitri Zuev, Alec White,
  David Stuck, Shaama M.S., Shane Yost, Joonho Lee, David Small,
  Daniel Levine, Susi Lehtola, Hugh Burton, Evgeny Epifanovsky,
  Bang C. Huynh
 -----------------------------------------------------------------------
 Exchange:     0.2000 Hartree-Fock + 0.0800 Slater + 0.7200 B88
 Correlation:  0.1900 VWN1RPA + 0.8100 LYP
 Using SG-1 standard quadrature grid
 A restricted SCF calculation will be
 performed using DIIS
 SCF converges when DIIS error is below 1.0e-08
 ---------------------------------------
  Cycle       Energy         DIIS error
 ---------------------------------------
    1   -1385.9737574854      3.27e-02  
    2   -1382.4809448368      3.03e-03  
    3   -1382.4000289244      3.61e-03  
    4   -1382.6526935276      7.19e-04  
    5   -1382.6605219229      3.92e-04  
    6   -1382.6632824276      9.28e-05  
    7   -1382.6634085277      3.71e-05  
    8   -1382.6634331419      1.21e-05  
    9   -1382.6634357032      2.89e-06  
   10   -1382.6634358515      1.01e-06  
   11   -1382.6634358707      2.96e-07  
   12   -1382.6634358722      1.32e-07  
   13   -1382.6634358725      2.78e-08  
   14   -1382.6634358725      1.36e-08  
   15   -1382.6634358726      2.95e-09  Convergence criterion met
 ---------------------------------------
 SCF time:   CPU 438.03s  wall 438.00s 
 SCF   energy in the final basis set =    -1382.6634358726
 Total energy in the final basis set =    -1382.6634358726

 --------------------------------------------------------------

                    Orbital Energies (a.u.)
 --------------------------------------------------------------

 Alpha MOs
 -- Occupied --
********-101.5642 -10.2577 -10.2562 -10.2102 -10.2040 -10.2026 -10.2025
-10.1986 -10.1898 -10.1896 -10.1890 -10.1888 -10.1879  -9.4789  -9.4787
 -7.2437  -7.2433  -7.2339  -7.2337  -7.2332  -7.2331  -0.9264  -0.8812
 -0.8674  -0.8509  -0.7877  -0.7656  -0.7578  -0.7312  -0.6463  -0.6378
 -0.6155  -0.5940  -0.5474  -0.5131  -0.5068  -0.4880  -0.4651  -0.4634
 -0.4515  -0.4447  -0.4377  -0.4270  -0.4020  -0.3923  -0.3842  -0.3640
 -0.3598  -0.3558  -0.3462  -0.3358  -0.3162  -0.2869  -0.2711  -0.2691
 -0.2444
 -- Virtual --
 -0.0565  -0.0405  -0.0295  -0.0158  -0.0105  -0.0061   0.0004   0.0043
  0.0158   0.0220   0.0291   0.0311   0.0388   0.0418   0.0508   0.0528
  0.0642   0.0664   0.0713   0.0803   0.0806   0.0885   0.0968   0.0981
  0.0996   0.1062   0.1095   0.1104   0.1125   0.1134   0.1167   0.1214
  0.1235   0.1248   0.1311   0.1345   0.1388   0.1398   0.1420   0.1430
  0.1453   0.1521   0.1571   0.1608   0.1684   0.1713   0.1738   0.1829
  0.1835   0.1887   0.1994   0.2030   0.2075   0.2085   0.2172   0.2181
  0.2218   0.2285   0.2325   0.2430   0.2456   0.2473   0.2514   0.2544
  0.2583   0.2630   0.2660   0.2725   0.2743   0.2806   0.2846   0.2897
  0.2947   0.2968   0.3016   0.3054   0.3163   0.3172   0.3263   0.3297
  0.3337   0.3406   0.3458   0.3557   0.3758   0.3786   0.3916   0.4375
  0.4479   0.4508   0.4663   0.4804   0.4820   0.4944   0.4986   0.5155
  0.5274   0.5308   0.5360   0.5439   0.5461   0.5565   0.5607   0.5684
  0.5787   0.5855   0.5924   0.6001   0.6054   0.6082   0.6139   0.6254
  0.6350   0.6474   0.6558   0.6645   0.6713   0.6791   0.6882   0.6923
  0.6965   0.7114   0.7153   0.7231   0.7310   0.7485   0.7659   0.7762
  0.7807   0.7831   0.8125   0.8220   0.8241   0.8408   0.8525   0.8536
  0.8560   0.8571   0.8609   0.8650   0.8728   0.8807   0.8841   0.8953
  0.8994   0.9101   0.9191   0.9235   0.9307   0.9359   0.9488   0.9541
  0.9689   0.9780   0.9803   0.9977   1.0077   1.0197   1.0265   1.0580
  1.0633   1.0810   1.0841   1.1054   1.1225   1.1305   1.1461   1.1618
  1.1945   1.2588   1.2658   1.2887   1.3066   1.3153   1.3296   1.3410
  1.3650   1.4531   1.4872   1.4900   1.5028   1.5068   1.5250   1.5300
  1.5347   1.5578   1.5621   1.5723   1.5889   1.6089   1.6265   1.6491
  1.6556   1.6646   1.6913   1.7057   1.7274   1.7375   1.7433   1.7572
  1.7673   1.7921   1.8203   1.8347   1.8629   1.8689   1.8966   1.9070
  1.9210   1.9247   1.9364   1.9402   1.9559   1.9588   1.9692   1.9815
  1.9932   2.0087   2.0177   2.0520   2.0696   2.0757   2.0950   2.1369
  2.1952   2.2200   2.2468   2.2596   2.2743   2.2955   2.3042   2.3254
  2.3440   2.3941   2.4176   2.4296   2.4348   2.4572   2.4623   2.4682
  2.5074   2.5242   2.5607   2.6125   2.6227   2.6279   2.6509   2.6576
  2.6756   2.6996   2.7159   2.7217   2.7288   2.7326   2.7508   2.7667
  2.7726   2.7832   2.7919   2.8018   2.8170   2.8224   2.8462   2.8528
  2.8669   2.8755   2.9102   2.9225   2.9382   2.9835   3.0325   3.0724
  3.0934   3.1376   3.1570   3.1895   3.1977   3.2339   3.3374   3.3591
  3.3677   3.4276   3.4877   3.5194   3.5302   3.6102   3.6326   3.7091
  3.7919   3.8719   3.9884   4.0358   4.0800   4.1272   4.1534   4.1591
  4.4510   4.8102   4.8446   9.7665   9.8048  23.4667  23.6651  23.8955
 23.9034  23.9483  23.9596  24.0042  24.0540  24.0732  24.0898  24.1435
 24.1842  25.7924  25.8748  26.0954  26.1926  26.5118  26.7784 215.7574
215.8010
 --------------------------------------------------------------

          Ground-State Mulliken Net Atomic Charges

     Atom                 Charge (a.u.)
  ----------------------------------------
      1 C                     0.940942
      2 C                    -1.230482
      3 H                     0.205636
      4 C                     0.063744
      5 Cl                    0.568028
      6 C                     0.392039
      7 Cl                    0.496868
      8 C                    -0.911285
      9 H                     0.202914
     10 C                    -0.674864
     11 H                     0.161113
     12 C                     1.129331
     13 C                    -0.755461
     14 H                     0.151089
     15 C                    -0.117058
     16 H                     0.174984
     17 C                    -0.479242
     18 H                     0.162155
     19 C                    -0.096936
     20 H                     0.174519
     21 C                    -0.707439
     22 H                     0.149406
  ----------------------------------------
  Sum of atomic charges =     0.000000

 -----------------------------------------------------------------
                    Cartesian Multipole Moments
 -----------------------------------------------------------------
    Charge (ESU x 10^10)
                -0.0000
    Dipole Moment (Debye)
         X       1.6519      Y      -0.0005      Z      -2.5306
       Tot       3.0220
    Quadrupole Moments (Debye-Ang)
        XX     -91.6493     XY      -2.3413     YY     -97.1032
        XZ       3.8156     YZ      -3.4857     ZZ     -96.7075
    Octopole Moments (Debye-Ang^2)
       XXX      81.0133    XXY     -10.4027    XYY      20.9327
       YYY       1.6717    XXZ     -76.7362    XYZ      -5.1620
       YYZ     -50.4630    XZZ      36.0814    YZZ      11.1862
       ZZZ    -168.6516
    Hexadecapole Moments (Debye-Ang^3)
      XXXX   -3327.9100   XXXY       9.2564   XXYY    -626.1957
      XYYY      62.7378   YYYY    -242.9943   XXXZ     959.6606
      XXYZ       7.7292   XYYZ     345.2379   YYYZ      43.1420
      XXZZ    -978.4732   XYZZ      44.3573   YYZZ    -479.7246
      XZZZ    1004.0719   YZZZ      13.4268   ZZZZ   -2601.8255
 -----------------------------------------------------------------
 Calculating analytic gradient of the SCF energy
 Gradient of SCF Energy
            1           2           3           4           5           6
    1  -0.0002248   0.0000533  -0.0000090  -0.0000767  -0.0000814   0.0000997
    2   0.0000138   0.0000529  -0.0000100   0.0000031   0.0000123  -0.0000038
    3  -0.0001492   0.0000769  -0.0000167   0.0000428  -0.0000909  -0.0000680
            7           8           9          10          11          12
    1   0.0000703  -0.0000872  -0.0000015   0.0002560   0.0000067   0.0001561
    2  -0.0000067   0.0000052  -0.0000192  -0.0000741   0.0000165  -0.0000055
    3   0.0000442   0.0001136   0.0000468  -0.0000496  -0.0000009  -0.0000496
           13          14          15          16          17          18
    1  -0.0000789  -0.0000262   0.0000255  -0.0000033  -0.0000631  -0.0000070
    2  -0.0000694   0.0000455   0.0000511   0.0000058   0.0000005   0.0000059
    3   0.0000319   0.0000086  -0.0000459  -0.0000181   0.0000342   0.0000059
           19          20          21          22
    1   0.0000622   0.0000104  -0.0000563  -0.0000249
    2  -0.0000401  -0.0000067   0.0000687  -0.0000456
    3  -0.0000059   0.0000128   0.0000422   0.0000347
 Max gradient component =       2.560E-04
 RMS gradient           =       6.723E-05
 Gradient time:  CPU 158.46 s  wall 158.49 s
 Geometry Optimization Parameters
   NAtoms,    NIC,     NZ,  NCons,   NDum,   NFix, NCnnct, MaxDiis
       22     155      22       0       0       0       0       0

 Cartesian Hessian Update
 Hessian updated using BFGS update


** GEOMETRY OPTIMIZATION IN DELOCALIZED INTERNAL COORDINATES **
   Searching for a Minimum

   Optimization Cycle:   4

                       Coordinates (Angstroms)
     ATOM                X               Y               Z
      1  C        -0.0003197712    0.0091411342   -0.0050831729
      2  C        -0.0011041504   -0.0325367525    1.3934795091
      3  H         0.9332547545   -0.0571390162    1.9392872195
      4  C        -1.1917349002   -0.0138749479    2.1145234306
      5  Cl       -1.1112866941   -0.0598473079    3.8618123566
      6  C        -2.4155099807    0.0510217905    1.4438744874
      7  Cl       -3.9359499689    0.0749989986    2.3057451959
      8  C        -2.4263460216    0.0962458243    0.0512329559
      9  H        -3.3771630725    0.1364231835   -0.4646528913
     10  C        -1.2359897079    0.0751157283   -0.6636577183
     11  H        -1.2711013936    0.0850783787   -1.7464428589
     12  C         1.2768929646   -0.0215928678   -0.7618777023
     13  C         2.3273236229   -0.8614529155   -0.3643402996
     14  H         2.1979255492   -1.5116908663    0.4934647666
     15  C         3.5230035905   -0.8934276152   -1.0765438419
     16  H         4.3197833561   -1.5566304925   -0.7585787454
     17  C         3.6921078605   -0.0876180994   -2.2011448732
     18  H         4.6231492090   -0.1132671412   -2.7557392475
     19  C         2.6561669236    0.7520319887   -2.6069948729
     20  H         2.7816351560    1.3893998967   -3.4751915760
     21  C         1.4602449011    0.7842772990   -1.8947879061
     22  H         0.6695184776    1.4584914644   -2.2040154869
   Point Group: c1    Number of degrees of freedom:    60


   Energy is  -1382.663435873

 Hessian updated using BFGS update

 56 Hessian modes will be used to form the next step
  Hessian Eigenvalues:
     0.006600    0.019212    0.019230    0.023151    0.023210    0.023293
     0.023579    0.023678    0.023681    0.023914    0.023939    0.024090
     0.024096    0.024113    0.024115    0.024133    0.024135    0.024144
     0.024150    0.150685    0.159927    0.159969    0.159976    0.159996
     0.160000    0.160055    0.160413    0.219414    0.220017    0.221597
     0.224756    0.234447    0.244447    0.249910    0.249991    0.250290
     0.286687    0.300446    0.309957    0.334949    0.356624    0.356658
     0.356836    0.357764    0.425310    0.429242    0.429885    0.436732
     0.455586    0.467750    0.468722    0.473498    0.476917    0.478207
     0.479105    0.560255

 Minimum search - taking simple RFO step
 Searching for Lamda that Minimizes Along All modes
 Value Taken    Lamda =  -0.00000187
 Step Taken.  Stepsize is  0.013392

                             Maximum     Tolerance    Cnvgd?
         Gradient           0.000305      0.000300      NO
         Displacement       0.011621      0.001200      NO
         Energy change     -0.000011      0.000001      NO


 New Cartesian Coordinates Obtained by Inverse Iteration

 Displacement from previous Coordinates is:  0.043710
 ----------------------------------------------------------------
             Standard Nuclear Orientation (Angstroms)
    I     Atom           X                Y                Z
 ----------------------------------------------------------------
    1      C      -0.0001554169     0.0093111539    -0.0047591560
    2      C      -0.0015789681    -0.0360372802     1.3935941528
    3      H       0.9324295293    -0.0630516230     1.9399213531
    4      C      -1.1922979752    -0.0174630708     2.1146582343
    5      Cl     -1.1114944807    -0.0682172910     3.8618599685
    6      C      -2.4160182169     0.0512019613     1.4441549130
    7      Cl     -3.9367592914     0.0753738128     2.3052982088
    8      C      -2.4262480702     0.1002008761     0.0514436524
    9      H      -3.3768531077     0.1433903258    -0.4646545509
   10      C      -1.2359867274     0.0790052914    -0.6631315143
   11      H      -1.2711960339     0.0913749722    -1.7458808430
   12      C       1.2769169536    -0.0214565546    -0.7616817243
   13      C       2.3291420758    -0.8583027924    -0.3621378726
   14      H       2.2012796243    -1.5067881227     0.4972338936
   15      C       3.5247307417    -0.8903912802    -1.0743829182
   16      H       4.3226594581    -1.5512423630    -0.7543787213
   17      C       3.6923515010    -0.0877718047    -2.2015177541
   18      H       4.6232990481    -0.1135775107    -2.7562762812
   19      C       2.6547842706     0.7488384999    -2.6095856725
   20      H       2.7788049282     1.3837553121    -3.4798035142
   21      C       1.4590592097     0.7812575658    -1.8971710120
   22      H       0.6676316523     1.4537375863    -2.2084341136
 ----------------------------------------------------------------
 Nuclear Repulsion Energy =         960.42149807 hartrees
 There are       57 alpha and       57 beta electrons
 Applying Cartesian multipole field
    Component          Value
    ---------          -----
     (2,0,0)        1.00000E-11
     (0,2,0)        2.00000E-11
     (0,0,2)       -3.00000E-11
 Nucleus-field energy     =    -0.0000000305 hartrees
 Requested basis set is 6-311++G(d,p)
 There are 138 shells and 380 basis functions
 A cutoff of  1.0D-15 yielded   7967 shell pairs
 There are     62995 function pairs (     67569 Cartesian)
 Smallest overlap matrix eigenvalue = 4.26E-07
 Linear dependence detected in AO basis
 Number of orthogonalized atomic orbitals = 378
 Maximum deviation from orthogonality = 5.954E-10
 Guess from superposition of atomic densities
 Warning:  Energy on first SCF cycle will be non-variational
 SAD guess density has 114.000000 electrons

 -----------------------------------------------------------------------
  General SCF calculation program by
  Eric Jon Sundstrom, Paul Horn, Yuezhi Mao, Dmitri Zuev, Alec White,
  David Stuck, Shaama M.S., Shane Yost, Joonho Lee, David Small,
  Daniel Levine, Susi Lehtola, Hugh Burton, Evgeny Epifanovsky,
  Bang C. Huynh
 -----------------------------------------------------------------------
 Exchange:     0.2000 Hartree-Fock + 0.0800 Slater + 0.7200 B88
 Correlation:  0.1900 VWN1RPA + 0.8100 LYP
 Using SG-1 standard quadrature grid
 A restricted SCF calculation will be
 performed using DIIS
 SCF converges when DIIS error is below 1.0e-08
 ---------------------------------------
  Cycle       Energy         DIIS error
 ---------------------------------------
    1   -1385.9734592769      3.27e-02  
    2   -1382.4809342807      3.03e-03  
    3   -1382.3999419550      3.61e-03  
    4   -1382.6526979334      7.19e-04  
    5   -1382.6605222104      3.92e-04  
    6   -1382.6632835481      9.28e-05  
    7   -1382.6634096228      3.71e-05  
    8   -1382.6634342815      1.21e-05  
    9   -1382.6634368452      2.89e-06  
   10   -1382.6634369932      1.01e-06  
   11   -1382.6634370125      2.97e-07  
   12   -1382.6634370139      1.33e-07  
   13   -1382.6634370143      2.78e-08  
   14   -1382.6634370143      1.37e-08  
   15   -1382.6634370144      2.94e-09  Convergence criterion met
 ---------------------------------------
 SCF time:   CPU 502.01s  wall 502.00s 
 SCF   energy in the final basis set =    -1382.6634370144
 Total energy in the final basis set =    -1382.6634370144

 --------------------------------------------------------------

                    Orbital Energies (a.u.)
 --------------------------------------------------------------

 Alpha MOs
 -- Occupied --
********-101.5642 -10.2577 -10.2562 -10.2102 -10.2040 -10.2026 -10.2025
-10.1986 -10.1898 -10.1896 -10.1890 -10.1888 -10.1879  -9.4790  -9.4787
 -7.2437  -7.2433  -7.2339  -7.2337  -7.2332  -7.2331  -0.9264  -0.8812
 -0.8674  -0.8509  -0.7877  -0.7657  -0.7578  -0.7312  -0.6463  -0.6378
 -0.6154  -0.5940  -0.5475  -0.5131  -0.5068  -0.4881  -0.4650  -0.4634
 -0.4515  -0.4448  -0.4377  -0.4270  -0.4020  -0.3923  -0.3842  -0.3640
 -0.3597  -0.3558  -0.3463  -0.3358  -0.3163  -0.2870  -0.2711  -0.2691
 -0.2443
 -- Virtual --
 -0.0567  -0.0405  -0.0294  -0.0158  -0.0105  -0.0060   0.0004   0.0042
  0.0159   0.0220   0.0291   0.0311   0.0388   0.0418   0.0508   0.0528
  0.0641   0.0663   0.0713   0.0803   0.0805   0.0885   0.0969   0.0981
  0.0996   0.1062   0.1095   0.1105   0.1125   0.1134   0.1167   0.1215
  0.1235   0.1248   0.1311   0.1346   0.1389   0.1399   0.1421   0.1431
  0.1454   0.1522   0.1570   0.1608   0.1685   0.1712   0.1738   0.1829
  0.1835   0.1888   0.1994   0.2030   0.2075   0.2084   0.2172   0.2180
  0.2217   0.2286   0.2326   0.2430   0.2457   0.2473   0.2514   0.2544
  0.2583   0.2628   0.2659   0.2724   0.2742   0.2805   0.2846   0.2897
  0.2947   0.2969   0.3017   0.3054   0.3165   0.3174   0.3265   0.3298
  0.3336   0.3406   0.3458   0.3557   0.3759   0.3786   0.3917   0.4375
  0.4479   0.4508   0.4662   0.4804   0.4820   0.4945   0.4985   0.5154
  0.5272   0.5309   0.5360   0.5439   0.5460   0.5564   0.5607   0.5683
  0.5788   0.5855   0.5925   0.6002   0.6051   0.6082   0.6142   0.6253
  0.6351   0.6474   0.6559   0.6643   0.6710   0.6790   0.6880   0.6923
  0.6965   0.7114   0.7150   0.7232   0.7310   0.7488   0.7660   0.7769
  0.7808   0.7831   0.8126   0.8221   0.8241   0.8406   0.8525   0.8535
  0.8560   0.8571   0.8608   0.8649   0.8729   0.8807   0.8841   0.8952
  0.8993   0.9100   0.9188   0.9235   0.9306   0.9358   0.9487   0.9541
  0.9689   0.9782   0.9803   0.9977   1.0077   1.0195   1.0263   1.0580
  1.0632   1.0813   1.0841   1.1055   1.1226   1.1304   1.1459   1.1618
  1.1944   1.2588   1.2657   1.2886   1.3066   1.3152   1.3290   1.3415
  1.3648   1.4533   1.4871   1.4898   1.5025   1.5066   1.5250   1.5301
  1.5348   1.5577   1.5620   1.5722   1.5886   1.6088   1.6264   1.6491
  1.6555   1.6647   1.6913   1.7056   1.7273   1.7375   1.7433   1.7571
  1.7674   1.7920   1.8204   1.8350   1.8627   1.8688   1.8964   1.9066
  1.9209   1.9246   1.9364   1.9401   1.9559   1.9588   1.9691   1.9817
  1.9934   2.0091   2.0178   2.0522   2.0695   2.0757   2.0950   2.1369
  2.1954   2.2204   2.2467   2.2595   2.2743   2.2954   2.3042   2.3251
  2.3441   2.3935   2.4174   2.4295   2.4348   2.4573   2.4622   2.4682
  2.5073   2.5241   2.5606   2.6126   2.6225   2.6280   2.6506   2.6577
  2.6754   2.6996   2.7163   2.7217   2.7290   2.7327   2.7508   2.7668
  2.7730   2.7831   2.7916   2.8018   2.8165   2.8221   2.8457   2.8526
  2.8671   2.8755   2.9103   2.9222   2.9381   2.9832   3.0324   3.0724
  3.0932   3.1376   3.1571   3.1895   3.1977   3.2339   3.3375   3.3589
  3.3676   3.4278   3.4878   3.5193   3.5302   3.6100   3.6324   3.7091
  3.7916   3.8719   3.9884   4.0358   4.0800   4.1271   4.1535   4.1592
  4.4524   4.8099   4.8446   9.7666   9.8047  23.4665  23.6649  23.8953
 23.9032  23.9482  23.9594  24.0037  24.0540  24.0731  24.0899  24.1435
 24.1841  25.7923  25.8748  26.0950  26.1931  26.5116  26.7785 215.7575
215.8009
 --------------------------------------------------------------

          Ground-State Mulliken Net Atomic Charges

     Atom                 Charge (a.u.)
  ----------------------------------------
      1 C                     0.943717
      2 C                    -1.227634
      3 H                     0.204972
      4 C                     0.061277
      5 Cl                    0.568689
      6 C                     0.393524
      7 Cl                    0.496840
      8 C                    -0.910696
      9 H                     0.202965
     10 C                    -0.676725
     11 H                     0.160305
     12 C                     1.132084
     13 C                    -0.758008
     14 H                     0.150270
     15 C                    -0.115991
     16 H                     0.175073
     17 C                    -0.481509
     18 H                     0.162101
     19 C                    -0.095715
     20 H                     0.174594
     21 C                    -0.708738
     22 H                     0.148605
  ----------------------------------------
  Sum of atomic charges =     0.000000

 -----------------------------------------------------------------
                    Cartesian Multipole Moments
 -----------------------------------------------------------------
    Charge (ESU x 10^10)
                 0.0000
    Dipole Moment (Debye)
         X       1.6519      Y       0.0036      Z      -2.5306
       Tot       3.0220
    Quadrupole Moments (Debye-Ang)
        XX     -91.6362     XY      -2.3607     YY     -97.1301
        XZ       3.8212     YZ      -3.4894     ZZ     -96.6869
    Octopole Moments (Debye-Ang^2)
       XXX      81.1005    XXY     -10.2779    XYY      20.8707
       YYY       1.9493    XXZ     -76.6841    XYZ      -5.1539
       YYZ     -50.4220    XZZ      36.1252    YZZ      11.2879
       ZZZ    -168.7587
    Hexadecapole Moments (Debye-Ang^3)
      XXXX   -3328.4318   XXXY       8.9982   XXYY    -626.4601
      XYYY      62.7871   YYYY    -242.3734   XXXZ     959.7605
      XXYZ       8.1718   XYYZ     345.3796   YYYZ      44.7232
      XXZZ    -978.7574   XYZZ      44.2320   YYZZ    -479.7995
      XZZZ    1003.9275   YZZZ      14.7058   ZZZZ   -2602.1002
 -----------------------------------------------------------------
 Calculating analytic gradient of the SCF energy
 Gradient of SCF Energy
            1           2           3           4           5           6
    1  -0.0000627   0.0000223  -0.0000100  -0.0000317  -0.0000309  -0.0000214
    2   0.0000004   0.0000088   0.0000068   0.0000000   0.0000103  -0.0000058
    3  -0.0000536  -0.0000361   0.0000071   0.0000903  -0.0000650   0.0000366
            7           8           9          10          11          12
    1   0.0000495   0.0000417  -0.0000133   0.0000485  -0.0000030   0.0000349
    2  -0.0000044   0.0000023  -0.0000127  -0.0000175   0.0000008   0.0000024
    3   0.0000010  -0.0000551   0.0000307   0.0000278  -0.0000028   0.0000075
           13          14          15          16          17          18
    1   0.0000059  -0.0000074  -0.0000041   0.0000036  -0.0000292  -0.0000006
    2  -0.0000217   0.0000192   0.0000235   0.0000064   0.0000017   0.0000027
    3   0.0000029   0.0000008  -0.0000062  -0.0000066   0.0000171   0.0000016
           19          20          21          22
    1   0.0000058   0.0000053   0.0000094  -0.0000125
    2  -0.0000123  -0.0000052   0.0000143  -0.0000199
    3   0.0000057   0.0000009  -0.0000202   0.0000157
 Max gradient component =       9.029E-05
 RMS gradient           =       2.552E-05
 Gradient time:  CPU 133.75 s  wall 133.76 s
 Geometry Optimization Parameters
   NAtoms,    NIC,     NZ,  NCons,   NDum,   NFix, NCnnct, MaxDiis
       22     155      22       0       0       0       0       0

 Cartesian Hessian Update
 Hessian updated using BFGS update


** GEOMETRY OPTIMIZATION IN DELOCALIZED INTERNAL COORDINATES **
   Searching for a Minimum

   Optimization Cycle:   5

                       Coordinates (Angstroms)
     ATOM                X               Y               Z
      1  C        -0.0001554169    0.0093111539   -0.0047591560
      2  C        -0.0015789681   -0.0360372802    1.3935941528
      3  H         0.9324295293   -0.0630516230    1.9399213531
      4  C        -1.1922979752   -0.0174630708    2.1146582343
      5  Cl       -1.1114944807   -0.0682172910    3.8618599685
      6  C        -2.4160182169    0.0512019613    1.4441549130
      7  Cl       -3.9367592914    0.0753738128    2.3052982088
      8  C        -2.4262480702    0.1002008761    0.0514436524
      9  H        -3.3768531077    0.1433903258   -0.4646545509
     10  C        -1.2359867274    0.0790052914   -0.6631315143
     11  H        -1.2711960339    0.0913749722   -1.7458808430
     12  C         1.2769169536   -0.0214565546   -0.7616817243
     13  C         2.3291420758   -0.8583027924   -0.3621378726
     14  H         2.2012796243   -1.5067881227    0.4972338936
     15  C         3.5247307417   -0.8903912802   -1.0743829182
     16  H         4.3226594581   -1.5512423630   -0.7543787213
     17  C         3.6923515010   -0.0877718047   -2.2015177541
     18  H         4.6232990481   -0.1135775107   -2.7562762812
     19  C         2.6547842706    0.7488384999   -2.6095856725
     20  H         2.7788049282    1.3837553121   -3.4798035142
     21  C         1.4590592097    0.7812575658   -1.8971710120
     22  H         0.6676316523    1.4537375863   -2.2084341136
   Point Group: c1    Number of degrees of freedom:    60


   Energy is  -1382.663437014

 Hessian updated using BFGS update

 57 Hessian modes will be used to form the next step
  Hessian Eigenvalues:
     0.006166    0.019211    0.019245    0.023138    0.023189    0.023248
     0.023579    0.023675    0.023683    0.023900    0.023939    0.024072
     0.024091    0.024097    0.024114    0.024116    0.024136    0.024142
     0.024150    0.152606    0.154497    0.159975    0.159980    0.159996
     0.160000    0.160012    0.160056    0.218179    0.219990    0.223300
     0.223656    0.234263    0.244016    0.248871    0.249957    0.250127
     0.286559    0.297558    0.300447    0.335016    0.356608    0.356651
     0.356676    0.356845    0.357246    0.426027    0.429243    0.429808
     0.437345    0.458952    0.467750    0.469029    0.473400    0.477217
     0.478208    0.479234    0.533581

 Minimum search - taking simple RFO step
 Searching for Lamda that Minimizes Along All modes
 Value Taken    Lamda =   0.00000000
 Step Taken.  Stepsize is  0.002591

                             Maximum     Tolerance    Cnvgd?
         Gradient           0.000096      0.000300     YES
         Displacement       0.002183      0.001200      NO
         Energy change     -0.000001      0.000001      NO


 New Cartesian Coordinates Obtained by Inverse Iteration

 Displacement from previous Coordinates is:  0.008274
 ----------------------------------------------------------------
             Standard Nuclear Orientation (Angstroms)
    I     Atom           X                Y                Z
 ----------------------------------------------------------------
    1      C      -0.0001205215     0.0093730054    -0.0046248302
    2      C      -0.0016372749    -0.0366807062     1.3936816593
    3      H       0.9323536423    -0.0642469544     1.9400267924
    4      C      -1.1923804809    -0.0181127049     2.1146563583
    5      Cl     -1.1113822496    -0.0698757711     3.8619435246
    6      C      -2.4161211369     0.0512921748     1.4441887168
    7      Cl     -3.9370406293     0.0755025690     2.3051430247
    8      C      -2.4262848657     0.1009318942     0.0515102726
    9      H      -3.3767381991     0.1447022022    -0.4648304618
   10      C      -1.2360018758     0.0797009065    -0.6629946673
   11      H      -1.2711721357     0.0924091201    -1.7457352455
   12      C       1.2768705756    -0.0214281635    -0.7616508436
   13      C       2.3294472885    -0.8576808955    -0.3617298723
   14      H       2.2019276693    -1.5058640785     0.4979370904
   15      C       3.5250354743    -0.8898230427    -1.0739804839
   16      H       4.3231643879    -1.5502032286    -0.7534960445
   17      C       3.6923995055    -0.0878197057    -2.2016187979
   18      H       4.6233237184    -0.1136556124    -2.7564161294
   19      C       2.6545007491     0.7482305938    -2.6100708875
   20      H       2.7781893447     1.3826939994    -3.4806723609
   21      C       1.4588127418     0.7807263621    -1.8975872549
   22      H       0.6673549763     1.4529757003    -2.2093108312
 ----------------------------------------------------------------
 Nuclear Repulsion Energy =         960.40123080 hartrees
 There are       57 alpha and       57 beta electrons
 Applying Cartesian multipole field
    Component          Value
    ---------          -----
     (2,0,0)        1.00000E-11
     (0,2,0)        2.00000E-11
     (0,0,2)       -3.00000E-11
 Nucleus-field energy     =    -0.0000000305 hartrees
 Requested basis set is 6-311++G(d,p)
 There are 138 shells and 380 basis functions
 A cutoff of  1.0D-15 yielded   7967 shell pairs
 There are     62995 function pairs (     67569 Cartesian)
 Smallest overlap matrix eigenvalue = 4.26E-07
 Linear dependence detected in AO basis
 Number of orthogonalized atomic orbitals = 378
 Maximum deviation from orthogonality = 3.310E-10
 Guess from superposition of atomic densities
 Warning:  Energy on first SCF cycle will be non-variational
 SAD guess density has 114.000000 electrons

 -----------------------------------------------------------------------
  General SCF calculation program by
  Eric Jon Sundstrom, Paul Horn, Yuezhi Mao, Dmitri Zuev, Alec White,
  David Stuck, Shaama M.S., Shane Yost, Joonho Lee, David Small,
  Daniel Levine, Susi Lehtola, Hugh Burton, Evgeny Epifanovsky,
  Bang C. Huynh
 -----------------------------------------------------------------------
 Exchange:     0.2000 Hartree-Fock + 0.0800 Slater + 0.7200 B88
 Correlation:  0.1900 VWN1RPA + 0.8100 LYP
 Using SG-1 standard quadrature grid
 A restricted SCF calculation will be
 performed using DIIS
 SCF converges when DIIS error is below 1.0e-08
 ---------------------------------------
  Cycle       Energy         DIIS error
 ---------------------------------------
    1   -1385.9731341859      3.27e-02  
    2   -1382.4809421428      3.03e-03  
    3   -1382.3999430467      3.61e-03  
    4   -1382.6526971790      7.19e-04  
    5   -1382.6605222858      3.92e-04  
    6   -1382.6632836360      9.28e-05  
    7   -1382.6634097035      3.71e-05  
    8   -1382.6634343667      1.21e-05  
    9   -1382.6634369313      2.89e-06  
   10   -1382.6634370793      1.01e-06  
   11   -1382.6634370985      2.97e-07  
   12   -1382.6634371000      1.33e-07  
   13   -1382.6634371004      2.78e-08  
   14   -1382.6634371004      1.37e-08  
   15   -1382.6634371004      2.94e-09  Convergence criterion met
 ---------------------------------------
 SCF time:   CPU 411.22s  wall 411.00s 
 SCF   energy in the final basis set =    -1382.6634371004
 Total energy in the final basis set =    -1382.6634371004

 --------------------------------------------------------------

                    Orbital Energies (a.u.)
 --------------------------------------------------------------

 Alpha MOs
 -- Occupied --
********-101.5642 -10.2577 -10.2563 -10.2102 -10.2040 -10.2026 -10.2025
-10.1986 -10.1898 -10.1896 -10.1890 -10.1888 -10.1879  -9.4790  -9.4787
 -7.2437  -7.2433  -7.2339  -7.2337  -7.2332  -7.2331  -0.9263  -0.8812
 -0.8674  -0.8509  -0.7877  -0.7657  -0.7578  -0.7312  -0.6463  -0.6378
 -0.6154  -0.5940  -0.5475  -0.5131  -0.5068  -0.4881  -0.4650  -0.4633
 -0.4515  -0.4448  -0.4377  -0.4270  -0.4020  -0.3923  -0.3842  -0.3641
 -0.3597  -0.3558  -0.3463  -0.3358  -0.3163  -0.2870  -0.2711  -0.2691
 -0.2443
 -- Virtual --
 -0.0568  -0.0405  -0.0294  -0.0158  -0.0105  -0.0059   0.0003   0.0042
  0.0159   0.0220   0.0291   0.0311   0.0388   0.0419   0.0508   0.0528
  0.0641   0.0663   0.0713   0.0803   0.0805   0.0885   0.0969   0.0981
  0.0996   0.1062   0.1095   0.1105   0.1125   0.1134   0.1167   0.1215
  0.1235   0.1248   0.1311   0.1346   0.1389   0.1399   0.1421   0.1431
  0.1454   0.1522   0.1570   0.1608   0.1685   0.1712   0.1738   0.1829
  0.1835   0.1888   0.1994   0.2030   0.2075   0.2084   0.2171   0.2180
  0.2217   0.2286   0.2326   0.2430   0.2457   0.2472   0.2514   0.2544
  0.2582   0.2628   0.2658   0.2724   0.2742   0.2805   0.2846   0.2897
  0.2947   0.2969   0.3017   0.3054   0.3165   0.3174   0.3265   0.3298
  0.3336   0.3406   0.3458   0.3557   0.3759   0.3786   0.3917   0.4375
  0.4479   0.4508   0.4662   0.4804   0.4820   0.4945   0.4985   0.5154
  0.5272   0.5309   0.5360   0.5439   0.5459   0.5564   0.5607   0.5683
  0.5788   0.5855   0.5926   0.6002   0.6050   0.6082   0.6142   0.6253
  0.6351   0.6473   0.6560   0.6643   0.6709   0.6789   0.6880   0.6923
  0.6965   0.7113   0.7150   0.7232   0.7310   0.7489   0.7659   0.7771
  0.7807   0.7832   0.8127   0.8221   0.8241   0.8406   0.8524   0.8535
  0.8560   0.8571   0.8607   0.8649   0.8729   0.8808   0.8841   0.8952
  0.8993   0.9100   0.9188   0.9235   0.9306   0.9358   0.9486   0.9540
  0.9689   0.9782   0.9804   0.9977   1.0078   1.0195   1.0262   1.0580
  1.0632   1.0814   1.0841   1.1055   1.1225   1.1304   1.1459   1.1618
  1.1944   1.2588   1.2656   1.2886   1.3066   1.3152   1.3289   1.3415
  1.3647   1.4534   1.4870   1.4897   1.5025   1.5065   1.5250   1.5301
  1.5348   1.5577   1.5620   1.5722   1.5886   1.6088   1.6264   1.6491
  1.6554   1.6648   1.6912   1.7055   1.7273   1.7375   1.7433   1.7571
  1.7674   1.7920   1.8204   1.8350   1.8627   1.8688   1.8964   1.9065
  1.9209   1.9245   1.9364   1.9401   1.9559   1.9588   1.9691   1.9817
  1.9935   2.0091   2.0178   2.0522   2.0695   2.0756   2.0949   2.1369
  2.1954   2.2204   2.2467   2.2595   2.2743   2.2954   2.3042   2.3251
  2.3441   2.3934   2.4174   2.4294   2.4348   2.4573   2.4622   2.4682
  2.5073   2.5241   2.5605   2.6126   2.6225   2.6280   2.6506   2.6577
  2.6753   2.6996   2.7163   2.7217   2.7291   2.7328   2.7508   2.7669
  2.7731   2.7831   2.7915   2.8017   2.8164   2.8220   2.8456   2.8526
  2.8671   2.8755   2.9102   2.9222   2.9381   2.9831   3.0324   3.0724
  3.0931   3.1376   3.1571   3.1895   3.1976   3.2338   3.3376   3.3588
  3.3676   3.4278   3.4878   3.5193   3.5302   3.6099   3.6323   3.7090
  3.7915   3.8719   3.9884   4.0358   4.0800   4.1271   4.1535   4.1592
  4.4526   4.8099   4.8446   9.7666   9.8047  23.4665  23.6649  23.8954
 23.9031  23.9481  23.9593  24.0036  24.0540  24.0731  24.0898  24.1435
 24.1841  25.7923  25.8748  26.0948  26.1933  26.5115  26.7785 215.7575
215.8008
 --------------------------------------------------------------

          Ground-State Mulliken Net Atomic Charges

     Atom                 Charge (a.u.)
  ----------------------------------------
      1 C                     0.943777
      2 C                    -1.226807
      3 H                     0.204841
      4 C                     0.061018
      5 Cl                    0.568850
      6 C                     0.393692
      7 Cl                    0.496844
      8 C                    -0.910647
      9 H                     0.202988
     10 C                    -0.677079
     11 H                     0.160169
     12 C                     1.132729
     13 C                    -0.758227
     14 H                     0.150119
     15 C                    -0.115676
     16 H                     0.175093
     17 C                    -0.481982
     18 H                     0.162095
     19 C                    -0.095528
     20 H                     0.174608
     21 C                    -0.709353
     22 H                     0.148476
  ----------------------------------------
  Sum of atomic charges =     0.000000

 -----------------------------------------------------------------
                    Cartesian Multipole Moments
 -----------------------------------------------------------------
    Charge (ESU x 10^10)
                 0.0000
    Dipole Moment (Debye)
         X       1.6523      Y       0.0043      Z      -2.5314
       Tot       3.0229
    Quadrupole Moments (Debye-Ang)
        XX     -91.6345     XY      -2.3643     YY     -97.1353
        XZ       3.8245     YZ      -3.4903     ZZ     -96.6858
    Octopole Moments (Debye-Ang^2)
       XXX      81.1241    XXY     -10.2554    XYY      20.8599
       YYY       2.0017    XXZ     -76.6803    XYZ      -5.1531
       YYZ     -50.4163    XZZ      36.1407    YZZ      11.3065
       ZZZ    -168.7953
    Hexadecapole Moments (Debye-Ang^3)
      XXXX   -3328.5765   XXXY       8.9548   XXYY    -626.5222
      XYYY      62.8039   YYYY    -242.2620   XXXZ     959.7814
      XXYZ       8.2563   XYYZ     345.4030   YYYZ      45.0236
      XXZZ    -978.8380   XYZZ      44.2106   YYZZ    -479.8211
      XZZZ    1003.9117   YZZZ      14.9466   ZZZZ   -2602.2298
 -----------------------------------------------------------------
 Calculating analytic gradient of the SCF energy
 Gradient of SCF Energy
            1           2           3           4           5           6
    1  -0.0000035   0.0000035   0.0000001  -0.0000004  -0.0000019  -0.0000167
    2   0.0000022   0.0000014   0.0000060   0.0000012   0.0000064  -0.0000007
    3   0.0000042  -0.0000245   0.0000037   0.0000347  -0.0000185   0.0000111
            7           8           9          10          11          12
    1   0.0000091   0.0000217  -0.0000052  -0.0000091  -0.0000017   0.0000039
    2  -0.0000040  -0.0000040  -0.0000087  -0.0000060  -0.0000060  -0.0000041
    3  -0.0000046  -0.0000276   0.0000056   0.0000116  -0.0000011   0.0000029
           13          14          15          16          17          18
    1   0.0000054   0.0000008  -0.0000021   0.0000036  -0.0000036   0.0000010
    2   0.0000016   0.0000068   0.0000065   0.0000067   0.0000008   0.0000025
    3   0.0000006   0.0000039   0.0000033   0.0000014   0.0000032   0.0000008
           19          20          21          22
    1  -0.0000070  -0.0000006   0.0000078  -0.0000053
    2  -0.0000005  -0.0000036   0.0000017  -0.0000061
    3   0.0000009  -0.0000025  -0.0000095   0.0000004
 Max gradient component =       3.470E-05
 RMS gradient           =       8.764E-06
 Gradient time:  CPU 135.48 s  wall 135.50 s
 Geometry Optimization Parameters
   NAtoms,    NIC,     NZ,  NCons,   NDum,   NFix, NCnnct, MaxDiis
       22     155      22       0       0       0       0       0

 Cartesian Hessian Update
 Hessian updated using BFGS update


** GEOMETRY OPTIMIZATION IN DELOCALIZED INTERNAL COORDINATES **
   Searching for a Minimum

   Optimization Cycle:   6

                       Coordinates (Angstroms)
     ATOM                X               Y               Z
      1  C        -0.0001205215    0.0093730054   -0.0046248302
      2  C        -0.0016372749   -0.0366807062    1.3936816593
      3  H         0.9323536423   -0.0642469544    1.9400267924
      4  C        -1.1923804809   -0.0181127049    2.1146563583
      5  Cl       -1.1113822496   -0.0698757711    3.8619435246
      6  C        -2.4161211369    0.0512921748    1.4441887168
      7  Cl       -3.9370406293    0.0755025690    2.3051430247
      8  C        -2.4262848657    0.1009318942    0.0515102726
      9  H        -3.3767381991    0.1447022022   -0.4648304618
     10  C        -1.2360018758    0.0797009065   -0.6629946673
     11  H        -1.2711721357    0.0924091201   -1.7457352455
     12  C         1.2768705756   -0.0214281635   -0.7616508436
     13  C         2.3294472885   -0.8576808955   -0.3617298723
     14  H         2.2019276693   -1.5058640785    0.4979370904
     15  C         3.5250354743   -0.8898230427   -1.0739804839
     16  H         4.3231643879   -1.5502032286   -0.7534960445
     17  C         3.6923995055   -0.0878197057   -2.2016187979
     18  H         4.6233237184   -0.1136556124   -2.7564161294
     19  C         2.6545007491    0.7482305938   -2.6100708875
     20  H         2.7781893447    1.3826939994   -3.4806723609
     21  C         1.4588127418    0.7807263621   -1.8975872549
     22  H         0.6673549763    1.4529757003   -2.2093108312
   Point Group: c1    Number of degrees of freedom:    60


   Energy is  -1382.663437100

 Hessian updated using BFGS update

 58 Hessian modes will be used to form the next step
  Hessian Eigenvalues:
     0.006326    0.019211    0.019359    0.023091    0.023179    0.023245
     0.023569    0.023653    0.023682    0.023890    0.023940    0.024021
     0.024090    0.024108    0.024114    0.024122    0.024136    0.024141
     0.024179    0.139443    0.153041    0.159974    0.159978    0.159985
     0.159996    0.160003    0.160064    0.216533    0.219914    0.222123
     0.224094    0.231849    0.243086    0.247300    0.249944    0.250208
     0.282530    0.289481    0.300756    0.335015    0.356566    0.356653
     0.356663    0.356718    0.356848    0.357429    0.426026    0.429243
     0.429890    0.434003    0.460289    0.467691    0.469526    0.472093
     0.476923    0.478203    0.478915    0.547339

 Minimum search - taking simple RFO step
 Searching for Lamda that Minimizes Along All modes
 Value Taken    Lamda =   0.00000000
 Step Taken.  Stepsize is  0.000235

                             Maximum     Tolerance    Cnvgd?
         Gradient           0.000022      0.000300     YES
         Displacement       0.000092      0.001200     YES
         Energy change     -0.000000      0.000001     YES

 Final energy is   -1382.6634371004359     


 ******************************
 **  OPTIMIZATION CONVERGED  **
 ******************************

                       Coordinates (Angstroms)
     ATOM                X               Y               Z
      1  C        -0.0001205215    0.0093730054   -0.0046248302
      2  C        -0.0016372749   -0.0366807062    1.3936816593
      3  H         0.9323536423   -0.0642469544    1.9400267924
      4  C        -1.1923804809   -0.0181127049    2.1146563583
      5  Cl       -1.1113822496   -0.0698757711    3.8619435246
      6  C        -2.4161211369    0.0512921748    1.4441887168
      7  Cl       -3.9370406293    0.0755025690    2.3051430247
      8  C        -2.4262848657    0.1009318942    0.0515102726
      9  H        -3.3767381991    0.1447022022   -0.4648304618
     10  C        -1.2360018758    0.0797009065   -0.6629946673
     11  H        -1.2711721357    0.0924091201   -1.7457352455
     12  C         1.2768705756   -0.0214281635   -0.7616508436
     13  C         2.3294472885   -0.8576808955   -0.3617298723
     14  H         2.2019276693   -1.5058640785    0.4979370904
     15  C         3.5250354743   -0.8898230427   -1.0739804839
     16  H         4.3231643879   -1.5502032286   -0.7534960445
     17  C         3.6923995055   -0.0878197057   -2.2016187979
     18  H         4.6233237184   -0.1136556124   -2.7564161294
     19  C         2.6545007491    0.7482305938   -2.6100708875
     20  H         2.7781893447    1.3826939994   -3.4806723609
     21  C         1.4588127418    0.7807263621   -1.8975872549
     22  H         0.6673549763    1.4529757003   -2.2093108312

Z-matrix Print:
$molecule
0 1
Cl
C  1 1.749929
C  2 1.392127 1 118.497925
H  3 1.082401 2 118.489280 1 -1.098534 0
C  2 1.397099 1 121.411972 3 -179.489028 0
C  5 1.393600 2 119.192168 1 179.499457 0
H  6 1.082536 5 118.979798 2 179.397000 0
C  6 1.388431 5 120.495842 2 0.098669 0
H  8 1.083386 6 119.097466 5 178.370941 0
C  3 1.399066 2 121.204988 1 -179.675060 0
C  10 1.484838 3 120.651204 2 -179.536075 0
C  11 1.402464 10 120.840692 3 -140.157167 0
H  12 1.084203 11 119.525495 10 1.807196 0
C  12 1.392250 11 120.834533 10 -179.770421 0
H  14 1.084338 12 119.681915 11 -179.470705 0
C  14 1.393932 12 120.232259 11 0.042586 0
H  16 1.084015 14 120.248817 12 179.973158 0
C  16 1.393839 14 119.522230 12 -0.071796 0
H  18 1.084353 16 120.075863 14 179.442849 0
C  18 1.392036 16 120.250729 14 0.088821 0
H  20 1.084172 18 119.532979 16 178.363838 0
Cl 5 1.747863 2 121.768434 1 -0.582265 0
$end


 --------------------------------------------------------------

                    Orbital Energies (a.u.)
 --------------------------------------------------------------

 Alpha MOs
 -- Occupied --
********-101.5642 -10.2577 -10.2563 -10.2102 -10.2040 -10.2026 -10.2025
-10.1986 -10.1898 -10.1896 -10.1890 -10.1888 -10.1879  -9.4790  -9.4787
 -7.2437  -7.2433  -7.2339  -7.2337  -7.2332  -7.2331  -0.9263  -0.8812
 -0.8674  -0.8509  -0.7877  -0.7657  -0.7578  -0.7312  -0.6463  -0.6378
 -0.6154  -0.5940  -0.5475  -0.5131  -0.5068  -0.4881  -0.4650  -0.4633
 -0.4515  -0.4448  -0.4377  -0.4270  -0.4020  -0.3923  -0.3842  -0.3641
 -0.3597  -0.3558  -0.3463  -0.3358  -0.3163  -0.2870  -0.2711  -0.2691
 -0.2443
 -- Virtual --
 -0.0568  -0.0405  -0.0294  -0.0158  -0.0105  -0.0059   0.0003   0.0042
  0.0159   0.0220   0.0291   0.0311   0.0388   0.0419   0.0508   0.0528
  0.0641   0.0663   0.0713   0.0803   0.0805   0.0885   0.0969   0.0981
  0.0996   0.1062   0.1095   0.1105   0.1125   0.1134   0.1167   0.1215
  0.1235   0.1248   0.1311   0.1346   0.1389   0.1399   0.1421   0.1431
  0.1454   0.1522   0.1570   0.1608   0.1685   0.1712   0.1738   0.1829
  0.1835   0.1888   0.1994   0.2030   0.2075   0.2084   0.2171   0.2180
  0.2217   0.2286   0.2326   0.2430   0.2457   0.2472   0.2514   0.2544
  0.2582   0.2628   0.2658   0.2724   0.2742   0.2805   0.2846   0.2897
  0.2947   0.2969   0.3017   0.3054   0.3165   0.3174   0.3265   0.3298
  0.3336   0.3406   0.3458   0.3557   0.3759   0.3786   0.3917   0.4375
  0.4479   0.4508   0.4662   0.4804   0.4820   0.4945   0.4985   0.5154
  0.5272   0.5309   0.5360   0.5439   0.5459   0.5564   0.5607   0.5683
  0.5788   0.5855   0.5926   0.6002   0.6050   0.6082   0.6142   0.6253
  0.6351   0.6473   0.6560   0.6643   0.6709   0.6789   0.6880   0.6923
  0.6965   0.7113   0.7150   0.7232   0.7310   0.7489   0.7659   0.7771
  0.7807   0.7832   0.8127   0.8221   0.8241   0.8406   0.8524   0.8535
  0.8560   0.8571   0.8607   0.8649   0.8729   0.8808   0.8841   0.8952
  0.8993   0.9100   0.9188   0.9235   0.9306   0.9358   0.9486   0.9540
  0.9689   0.9782   0.9804   0.9977   1.0078   1.0195   1.0262   1.0580
  1.0632   1.0814   1.0841   1.1055   1.1225   1.1304   1.1459   1.1618
  1.1944   1.2588   1.2656   1.2886   1.3066   1.3152   1.3289   1.3415
  1.3647   1.4534   1.4870   1.4897   1.5025   1.5065   1.5250   1.5301
  1.5348   1.5577   1.5620   1.5722   1.5886   1.6088   1.6264   1.6491
  1.6554   1.6648   1.6912   1.7055   1.7273   1.7375   1.7433   1.7571
  1.7674   1.7920   1.8204   1.8350   1.8627   1.8688   1.8964   1.9065
  1.9209   1.9245   1.9364   1.9401   1.9559   1.9588   1.9691   1.9817
  1.9935   2.0091   2.0178   2.0522   2.0695   2.0756   2.0949   2.1369
  2.1954   2.2204   2.2467   2.2595   2.2743   2.2954   2.3042   2.3251
  2.3441   2.3934   2.4174   2.4294   2.4348   2.4573   2.4622   2.4682
  2.5073   2.5241   2.5605   2.6126   2.6225   2.6280   2.6506   2.6577
  2.6753   2.6996   2.7163   2.7217   2.7291   2.7328   2.7508   2.7669
  2.7731   2.7831   2.7915   2.8017   2.8164   2.8220   2.8456   2.8526
  2.8671   2.8755   2.9102   2.9222   2.9381   2.9831   3.0324   3.0724
  3.0931   3.1376   3.1571   3.1895   3.1976   3.2338   3.3376   3.3588
  3.3676   3.4278   3.4878   3.5193   3.5302   3.6099   3.6323   3.7090
  3.7915   3.8719   3.9884   4.0358   4.0800   4.1271   4.1535   4.1592
  4.4526   4.8099   4.8446   9.7666   9.8047  23.4665  23.6649  23.8954
 23.9031  23.9481  23.9593  24.0036  24.0540  24.0731  24.0898  24.1435
 24.1841  25.7923  25.8748  26.0948  26.1933  26.5115  26.7785 215.7575
215.8008
 --------------------------------------------------------------

          Ground-State Mulliken Net Atomic Charges

     Atom                 Charge (a.u.)
  ----------------------------------------
      1 C                     0.943777
      2 C                    -1.226807
      3 H                     0.204841
      4 C                     0.061018
      5 Cl                    0.568850
      6 C                     0.393692
      7 Cl                    0.496844
      8 C                    -0.910647
      9 H                     0.202988
     10 C                    -0.677079
     11 H                     0.160169
     12 C                     1.132729
     13 C                    -0.758227
     14 H                     0.150119
     15 C                    -0.115676
     16 H                     0.175093
     17 C                    -0.481982
     18 H                     0.162095
     19 C                    -0.095528
     20 H                     0.174608
     21 C                    -0.709353
     22 H                     0.148476
  ----------------------------------------
  Sum of atomic charges =     0.000000

 -----------------------------------------------------------------
                    Cartesian Multipole Moments
 -----------------------------------------------------------------
    Charge (ESU x 10^10)
                 0.0000
    Dipole Moment (Debye)
         X       1.6523      Y       0.0043      Z      -2.5314
       Tot       3.0229
    Quadrupole Moments (Debye-Ang)
        XX     -91.6345     XY      -2.3643     YY     -97.1353
        XZ       3.8245     YZ      -3.4903     ZZ     -96.6858
    Octopole Moments (Debye-Ang^2)
       XXX      81.1241    XXY     -10.2554    XYY      20.8599
       YYY       2.0017    XXZ     -76.6803    XYZ      -5.1531
       YYZ     -50.4163    XZZ      36.1407    YZZ      11.3065
       ZZZ    -168.7953
    Hexadecapole Moments (Debye-Ang^3)
      XXXX   -3328.5765   XXXY       8.9548   XXYY    -626.5222
      XYYY      62.8039   YYYY    -242.2620   XXXZ     959.7814
      XXYZ       8.2563   XYYZ     345.4030   YYYZ      45.0236
      XXZZ    -978.8380   XYZZ      44.2106   YYZZ    -479.8211
      XZZZ    1003.9117   YZZZ      14.9466   ZZZZ   -2602.2298
 -----------------------------------------------------------------
Archival summary:
1\1\december\OPT\ProcedureUnspecified\BasisUnspecified\l2128\taweetha\ThuJan1621:23:252020ThuJan1621:23:252020\0\\#,OPT,ProcedureUnspecified,BasisUnspecified,\\0,1\Cl\C,1,1.74993\C,2,1.39213,1,118.498\H,3,1.0824,2,118.489,1,-1.09853,0\C,2,1.3971,1,121.412,3,-179.489,0\C,5,1.3936,2,119.192,1,179.499,0\H,6,1.08254,5,118.98,2,179.397,0\C,6,1.38843,5,120.496,2,0.0986687,0\H,8,1.08339,6,119.097,5,178.371,0\C,3,1.39907,2,121.205,1,-179.675,0\C,10,1.48484,3,120.651,2,-179.536,0\C,11,1.40246,10,120.841,3,-140.157,0\H,12,1.0842,11,119.525,10,1.8072,0\C,12,1.39225,11,120.835,10,-179.77,0\H,14,1.08434,12,119.682,11,-179.471,0\C,14,1.39393,12,120.232,11,0.0425864,0\H,16,1.08401,14,120.249,12,179.973,0\C,16,1.39384,14,119.522,12,-0.0717963,0\H,18,1.08435,16,120.076,14,179.443,0\C,18,1.39204,16,120.251,14,0.088821,0\H,20,1.08417,18,119.533,16,178.364,0\Cl,5,1.74786,2,121.768,1,-0.582265,0\\\@

 Total job time:  3440.72s(wall), 3440.03s(cpu) 
 Thu Jan 16 21:23:25 2020

        *************************************************************
        *                                                           *
        *  Thank you very much for using Q-Chem.  Have a nice day.  *
        *                                                           *
        *************************************************************


 
User input: 2 of 2 
 
                  Welcome to Q-Chem
     A Quantum Leap Into The Future Of Chemistry


 Q-Chem 5.2 (devel), Q-Chem, Inc., Pleasanton, CA (2019)

 Yihan Shao,  Zhengting Gan,  E. Epifanovsky,  A. T. B. Gilbert,  M. Wormit,  
 J. Kussmann,  A. W. Lange,  A. Behn,  Jia Deng,  Xintian Feng,  D. Ghosh,  
 M. Goldey,  P. R. Horn,  L. D. Jacobson,  I. Kaliman,  T. Kus,  A. Landau,  
 Jie Liu,  E. I. Proynov,  R. M. Richard,  R. P. Steele,  E. J. Sundstrom,  
 H. L. Woodcock III,  P. M. Zimmerman,  D. Zuev,  B. Albrecht,  E. Alguire,  
 S. A. Baeppler,  D. Barton,  Z. Benda,  Y. A. Bernard,  E. J. Berquist,  
 K. B. Bravaya,  H. Burton,  D. Casanova,  Chun-Min Chang,  Yunqing Chen,  
 A. Chien,  K. D. Closser,  M. P. Coons,  S. Coriani,  S. Dasgupta,  
 A. L. Dempwolff,  M. Diedenhofen,  Hainam Do,  R. G. Edgar,  Po-Tung Fang,  
 S. Faraji,  S. Fatehi,  Qingguo Feng,  K. D. Fenk,  J. Fosso-Tande,  
 J. Gayvert,  Qinghui Ge,  A. Ghysels,  G. Gidofalvi,  J. Gomes,  
 J. Gonthier,  A. Gunina,  D. Hait,  M. W. D. Hanson-Heine,  
 P. H. P. Harbach,  A. W. Hauser,  M. F. Herbst,  J. E. Herr,  
 E. G. Hohenstein,  Z. C. Holden,  Kerwin Hui,  B. C. Huynh,  T.-C. Jagau,  
 Hyunjun Ji,  B. Kaduk,  K. Khistyaev,  Jaehoon Kim,  P. Klunzinger,  K. Koh,  
 D. Kosenkov,  L. Koulias,  T. Kowalczyk,  C. M. Krauter,  A. Kunitsa,  
 Ka Un Lao,  A. Laurent,  K. V. Lawler,  Joonho Lee,  D. Lefrancois,  
 S. Lehtola,  D. S. Levine,  Yi-Pei Li,  You-Sheng Lin,  Fenglai Liu,  
 E. Livshits,  A. Luenser,  P. Manohar,  E. Mansoor,  S. F. Manzer,  
 Shan-Ping Mao,  Yuezhi Mao,  N. Mardirossian,  A. V. Marenich,  
 T. Markovich,  L. A. Martinez-Martinez,  S. A. Maurer,  N. J. Mayhall,  
 S. C. McKenzie,  J.-M. Mewes,  P. Morgante,  A. F. Morrison,  
 J. W. Mullinax,  K. Nanda,  T. S. Nguyen-Beck,  R. Olivares-Amaya,  
 J. A. Parkhill,  Zheng Pei,  T. M. Perrine,  F. Plasser,  P. Pokhilko,  
 S. Prager,  A. Prociuk,  E. Ramos,  D. R. Rehn,  F. Rob,  M. Scheurer,  
 M. Schneider,  N. Sergueev,  S. M. Sharada,  S. Sharma,  D. W. Small,  
 T. Stauch,  T. Stein,  Yu-Chuan Su,  A. J. W. Thom,  A. Tkatchenko,  
 T. Tsuchimochi,  N. M. Tubman,  L. Vogt,  M. L. Vidal,  O. Vydrov,  
 M. A. Watson,  J. Wenzel,  M. de Wergifosse,  T. A. Wesolowski,  A. White,  
 J. Witte,  A. Yamada,  Jun Yang,  K. Yao,  S. Yeganeh,  S. R. Yost,  
 Zhi-Qiang You,  A. Zech,  Igor Ying Zhang,  Xing Zhang,  Yan Zhao,  
 Ying Zhu,  B. R. Brooks,  G. K. L. Chan,  C. J. Cramer,  M. S. Gordon,  
 W. J. Hehre,  A. Klamt,  M. W. Schmidt,  C. D. Sherrill,  D. G. Truhlar,  
 A. Aspuru-Guzik,  R. Baer,  A. T. Bell,  N. A. Besley,  Jeng-Da Chai,  
 A. E. DePrince, III,  R. A. DiStasio Jr.,  A. Dreuw,  B. D. Dunietz,  
 T. R. Furlani,  Chao-Ping Hsu,  Yousung Jung,  Jing Kong,  D. S. Lambrecht,  
 WanZhen Liang,  C. Ochsenfeld,  V. A. Rassolov,  L. V. Slipchenko,  
 J. E. Subotnik,  T. Van Voorhis,  J. M. Herbert,  A. I. Krylov,  
 P. M. W. Gill,  M. Head-Gordon

 Contributors to earlier versions of Q-Chem not listed above: 
 R. D. Adamson,  B. Austin,  J. Baker,  G. J. O. Beran,  K. Brandhorst,  
 S. T. Brown,  E. F. C. Byrd,  A. K. Chakraborty,  C.-L. Cheng,  
 Siu Hung Chien,  D. M. Chipman,  D. L. Crittenden,  H. Dachsel,  
 R. J. Doerksen,  A. D. Dutoi,  L. Fusti-Molnar,  W. A. Goddard III,  
 A. Golubeva-Zadorozhnaya,  S. R. Gwaltney,  G. Hawkins,  A. Heyden,  
 S. Hirata,  G. Kedziora,  F. J. Keil,  C. Kelley,  Jihan Kim,  R. A. King,  
 R. Z. Khaliullin,  P. P. Korambath,  W. Kurlancheek,  A. M. Lee,  M. S. Lee,  
 S. V. Levchenko,  Ching Yeh Lin,  D. Liotard,  R. C. Lochan,  I. Lotan,  
 P. E. Maslen,  N. Nair,  D. P. O'Neill,  D. Neuhauser,  E. Neuscamman,  
 C. M. Oana,  R. Olson,  B. Peters,  R. Peverati,  P. A. Pieniazek,  
 Y. M. Rhee,  J. Ritchie,  M. A. Rohrdanz,  E. Rosta,  N. J. Russ,  
 H. F. Schaefer III,  N. E. Schultz,  N. Shenvi,  A. C. Simmonett,  A. Sodt,  
 D. Stuck,  K. S. Thanthiriwatte,  V. Vanovschi,  Tao Wang,  A. Warshel,  
 C. F. Williams,  Q. Wu,  X. Xu,  W. Zhang

 Please cite Q-Chem as follows:
 Y. Shao et al., Mol. Phys. 113, 184-215 (2015)
 DOI: 10.1080/00268976.2014.952696

 Q-Chem 5.2.1 for Intel X86 EM64T Linux

 Parts of Q-Chem use Armadillo 8.300.2 (Tropical Shenanigans).
 http://arma.sourceforge.net/

 Q-Chem begins on Thu Jan 16 21:23:25 2020  

Host: 
0

     Scratch files written to /scratch/taweetham/qchem18188//
NAlpha2: 114
NElect   114
Mult     1
The previous job contains 0 fragments, simply inherited here

 Q-Chem warning in module libgen/rem_setup.C, line 2168:

 Setting Thresh to 1e-14


Checking the input file for inconsistencies... 	...done.

--------------------------------------------------------------
User input:
--------------------------------------------------------------

$MOLECULE
READ
$END

$REM
   JOB_TYPE 	FREQUENCY
   BASIS 	6-311++G**
   METHOD	B3LYP
   SCF_GUESS_ALWAYS     TRUE
   S2THRESH     15
   THRESH       15
   MEM_TOTAL    10000
$END

--------------------------------------------------------------
 ----------------------------------------------------------------
             Standard Nuclear Orientation (Angstroms)
    I     Atom           X                Y                Z
 ----------------------------------------------------------------
    1      C       0.5735135908    -0.3161451886     0.0443281918
    2      C      -0.2919825146     0.7689271089    -0.1315094725
    3      H       0.1043497836     1.7588884120    -0.3172223250
    4      C      -1.6737003513     0.6014697533    -0.1026559836
    5      Cl     -2.6901123174     2.0061708138    -0.3392446898
    6      C      -2.2213302839    -0.6675991628     0.1009382990
    7      Cl     -3.9491189198    -0.9277317594     0.1467861771
    8      C      -1.3685243870    -1.7561334742     0.2739579711
    9      H      -1.7964882313    -2.7363006157     0.4413032888
   10      C       0.0088540378    -1.5834198994     0.2467484840
   11      H       0.6506659894    -2.4407788517     0.4102680582
   12      C       2.0454067919    -0.1218473869     0.0214780748
   13      C       2.6324865354     0.9950602261     0.6338732989
   14      H       2.0062872660     1.7146087204     1.1491930232
   15      C       4.0127344476     1.1749788725     0.6162624306
   16      H       4.4474617671     2.0406214814     1.1035991315
   17      C       4.8346221618     0.2412182160    -0.0125299519
   18      H       5.9094688543     0.3813109534    -0.0254169853
   19      C       4.2643540050    -0.8733565438    -0.6253630251
   20      H       4.8944235769    -1.6007825335    -1.1250162762
   21      C       2.8838804858    -1.0532295579    -0.6081213861
   22      H       2.4488749100    -1.9105692713    -1.1093547850
 ----------------------------------------------------------------
 Molecular Point Group                 C1    NOp =  1
 Largest Abelian Subgroup              C1    NOp =  1
 Nuclear Repulsion Energy =         960.40123080 hartrees
 There are       57 alpha and       57 beta electrons
 Requested basis set is 6-311++G(d,p)
 There are 138 shells and 380 basis functions

 Total QAlloc Memory Limit  10000 MB
 Mega-Array Size       188 MB
 MEM_STATIC part       192 MB
 A cutoff of  1.0D-15 yielded   7967 shell pairs
 There are     62995 function pairs (     67569 Cartesian)
 Smallest overlap matrix eigenvalue = 4.26E-07
 Linear dependence detected in AO basis
 Number of orthogonalized atomic orbitals = 378
 Maximum deviation from orthogonality = 2.354E-10
 Guess from superposition of atomic densities
 Warning:  Energy on first SCF cycle will be non-variational
 SAD guess density has 114.000000 electrons

 -----------------------------------------------------------------------
  General SCF calculation program by
  Eric Jon Sundstrom, Paul Horn, Yuezhi Mao, Dmitri Zuev, Alec White,
  David Stuck, Shaama M.S., Shane Yost, Joonho Lee, David Small,
  Daniel Levine, Susi Lehtola, Hugh Burton, Evgeny Epifanovsky,
  Bang C. Huynh
 -----------------------------------------------------------------------
 Exchange:     0.2000 Hartree-Fock + 0.0800 Slater + 0.7200 B88
 Correlation:  0.1900 VWN1RPA + 0.8100 LYP
 Using SG-1 standard quadrature grid
 A restricted SCF calculation will be
 performed using DIIS
 SCF converges when DIIS error is below 1.0e-08
 ---------------------------------------
  Cycle       Energy         DIIS error
 ---------------------------------------
    1   -1385.9729127268      3.27e-02  
    2   -1382.4808273660      3.03e-03  
    3   -1382.3998845176      3.61e-03  
    4   -1382.6525992693      7.19e-04  
    5   -1382.6604221788      3.92e-04  
    6   -1382.6631828687      9.28e-05  
    7   -1382.6633089193      3.71e-05  
    8   -1382.6633335718      1.21e-05  
    9   -1382.6633361347      2.89e-06  
   10   -1382.6633362828      1.01e-06  
   11   -1382.6633363020      2.97e-07  
   12   -1382.6633363035      1.33e-07  
   13   -1382.6633363038      2.78e-08  
   14   -1382.6633363039      1.37e-08  
   15   -1382.6633363038      2.94e-09  Convergence criterion met
 ---------------------------------------
 SCF time:   CPU 419.69s  wall 420.00s 
 SCF   energy in the final basis set =    -1382.6633363038
 Total energy in the final basis set =    -1382.6633363038

 --------------------------------------------------------------

                    Orbital Energies (a.u.)
 --------------------------------------------------------------

 Alpha MOs
 -- Occupied --
********-101.5642 -10.2577 -10.2562 -10.2102 -10.2040 -10.2026 -10.2025
-10.1986 -10.1898 -10.1896 -10.1890 -10.1888 -10.1879  -9.4790  -9.4788
 -7.2436  -7.2436  -7.2339  -7.2336  -7.2333  -7.2329  -0.9263  -0.8812
 -0.8674  -0.8509  -0.7877  -0.7657  -0.7578  -0.7312  -0.6463  -0.6378
 -0.6154  -0.5940  -0.5475  -0.5130  -0.5068  -0.4881  -0.4650  -0.4633
 -0.4515  -0.4448  -0.4376  -0.4270  -0.4020  -0.3923  -0.3842  -0.3640
 -0.3597  -0.3558  -0.3463  -0.3358  -0.3163  -0.2870  -0.2711  -0.2691
 -0.2443
 -- Virtual --
 -0.0567  -0.0406  -0.0294  -0.0157  -0.0104  -0.0059   0.0004   0.0043
  0.0159   0.0221   0.0292   0.0312   0.0390   0.0420   0.0511   0.0530
  0.0642   0.0666   0.0714   0.0804   0.0806   0.0886   0.0969   0.0983
  0.0997   0.1063   0.1096   0.1106   0.1126   0.1135   0.1167   0.1215
  0.1237   0.1249   0.1312   0.1346   0.1390   0.1402   0.1424   0.1432
  0.1456   0.1523   0.1573   0.1610   0.1687   0.1716   0.1737   0.1832
  0.1834   0.1892   0.1994   0.2032   0.2075   0.2086   0.2173   0.2183
  0.2217   0.2287   0.2326   0.2432   0.2460   0.2475   0.2519   0.2555
  0.2585   0.2628   0.2660   0.2724   0.2742   0.2806   0.2847   0.2899
  0.2949   0.2969   0.3017   0.3054   0.3168   0.3181   0.3266   0.3301
  0.3336   0.3408   0.3460   0.3558   0.3758   0.3786   0.3917   0.4376
  0.4479   0.4508   0.4660   0.4803   0.4822   0.4943   0.4985   0.5154
  0.5271   0.5309   0.5360   0.5441   0.5459   0.5564   0.5607   0.5684
  0.5789   0.5856   0.5927   0.6001   0.6052   0.6083   0.6143   0.6254
  0.6352   0.6481   0.6561   0.6644   0.6710   0.6793   0.6881   0.6925
  0.6965   0.7114   0.7150   0.7232   0.7311   0.7489   0.7660   0.7772
  0.7808   0.7832   0.8127   0.8221   0.8241   0.8407   0.8524   0.8536
  0.8560   0.8570   0.8607   0.8649   0.8729   0.8808   0.8841   0.8952
  0.8993   0.9101   0.9189   0.9236   0.9307   0.9357   0.9485   0.9541
  0.9690   0.9783   0.9804   0.9978   1.0078   1.0195   1.0263   1.0581
  1.0632   1.0814   1.0841   1.1055   1.1226   1.1304   1.1459   1.1618
  1.1945   1.2587   1.2656   1.2886   1.3066   1.3151   1.3290   1.3416
  1.3647   1.4533   1.4871   1.4898   1.5025   1.5065   1.5250   1.5301
  1.5349   1.5577   1.5620   1.5722   1.5886   1.6088   1.6264   1.6491
  1.6554   1.6648   1.6912   1.7056   1.7273   1.7375   1.7433   1.7571
  1.7675   1.7920   1.8204   1.8350   1.8627   1.8688   1.8964   1.9065
  1.9209   1.9245   1.9364   1.9401   1.9560   1.9588   1.9691   1.9817
  1.9935   2.0092   2.0178   2.0522   2.0695   2.0757   2.0950   2.1369
  2.1954   2.2204   2.2468   2.2596   2.2742   2.2955   2.3043   2.3251
  2.3442   2.3934   2.4174   2.4295   2.4349   2.4573   2.4622   2.4682
  2.5074   2.5241   2.5606   2.6126   2.6225   2.6280   2.6506   2.6577
  2.6754   2.6996   2.7163   2.7217   2.7291   2.7328   2.7508   2.7669
  2.7731   2.7832   2.7915   2.8018   2.8164   2.8220   2.8457   2.8526
  2.8671   2.8755   2.9103   2.9222   2.9381   2.9832   3.0324   3.0725
  3.0932   3.1376   3.1571   3.1895   3.1977   3.2339   3.3376   3.3588
  3.3676   3.4279   3.4878   3.5193   3.5302   3.6099   3.6323   3.7091
  3.7915   3.8719   3.9884   4.0358   4.0800   4.1271   4.1536   4.1592
  4.4526   4.8099   4.8446   9.7666   9.8047  23.4665  23.6649  23.8954
 23.9031  23.9482  23.9594  24.0036  24.0540  24.0731  24.0899  24.1435
 24.1841  25.7927  25.8752  26.0949  26.1934  26.5115  26.7785 215.7575
215.8008
 --------------------------------------------------------------

          Ground-State Mulliken Net Atomic Charges

     Atom                 Charge (a.u.)
  ----------------------------------------
      1 C                     0.937287
      2 C                    -1.224452
      3 H                     0.205080
      4 C                     0.071606
      5 Cl                    0.567771
      6 C                     0.383532
      7 Cl                    0.497072
      8 C                    -0.911227
      9 H                     0.203100
     10 C                    -0.670912
     11 H                     0.160419
     12 C                     1.143439
     13 C                    -0.767236
     14 H                     0.149871
     15 C                    -0.115591
     16 H                     0.175026
     17 C                    -0.482486
     18 H                     0.162066
     19 C                    -0.095428
     20 H                     0.174739
     21 C                    -0.712230
     22 H                     0.148556
  ----------------------------------------
  Sum of atomic charges =     0.000000

 -----------------------------------------------------------------
                    Cartesian Multipole Moments
 -----------------------------------------------------------------
    Charge (ESU x 10^10)
                -0.0000
    Dipole Moment (Debye)
         X       2.8642      Y      -0.9526      Z       0.1729
       Tot       3.0234
    Quadrupole Moments (Debye-Ang)
        XX     -94.0261     XY       1.8253     YY     -89.0115
        XZ      -0.7488     YZ       2.4716     ZZ     -98.5393
    Octopole Moments (Debye-Ang^2)
       XXX      35.8272    XXY       2.7107    XYY      -3.3977
       YYY      -3.9706    XXZ      -3.6823    XYZ      13.2190
       YYZ       2.4427    XZZ     -13.6320    YZZ       2.8779
       ZZZ      -1.5518
    Hexadecapole Moments (Debye-Ang^3)
      XXXX   -4668.8477   XXXY       7.8494   XXYY    -957.5159
      XYYY      -4.5805   YYYY    -916.5129   XXXZ     -21.5348
      XXYZ      47.7066   XYYZ       1.9013   YYYZ       0.2547
      XXZZ    -900.0262   XYZZ      -5.3160   YYZZ    -193.8951
      XZZZ       1.4850   YZZZ       1.7676   ZZZZ    -211.1905
 -----------------------------------------------------------------
 Calculating MO derivatives via CPSCF
    1     0    69    0.0248966  
    2     0    69    0.0069077  
    3     0    69    0.0006924  
    4     4    65    0.0000546  
    5    66     3    0.0000034  
    6    69     0    0.0000002  Converged
 Time for AOints: 590.4 s (CPU) 590.4 s (wall)
 ------------------------------------------------------------------------------
                     AOints        : Timing summary (seconds)
 ------------------------------------------------------------------------------
     job step          cpu (% of tot)      sys (% of tot)     wall (% of tot)
 ------------------------------------------------------------------------------
  AOints            0.5904E+03 ( 8.0)   0.4000E-05 ( 1.8)   0.5904E+03 ( 8.0)
 ------------------------------------------------------------------------------
   Grand Totals     0.7380E+04          0.2200E-03          0.7381E+04
 ------------------------------------------------------------------------------
 Polarizability Matrix (a.u.)
            1           2           3
    1-256.9129840  -1.9189237   1.9479585
    2  -1.9189237-159.4916588  -6.7247531
    3   1.9479585  -6.7247531 -96.3320418
 Calculating analytic Hessian of the SCF energy

 Direct stationary perturbation theory relativistic correction:

 rels  =       1.656863009482
 relv  =      -6.335431747660
 rel2e =       1.716110547877
 E_rel =      -2.962458190302

 Hessian of the SCF Energy
            1           2           3           4           5           6
    1   0.6358474  -0.0025554  -0.0002602  -0.1878509   0.1162817  -0.0229615
    2  -0.0025554   0.6464771  -0.0588321   0.0584116  -0.2407084   0.0286161
    3  -0.0002602  -0.0588321   0.1713749  -0.0110881   0.0272435  -0.0680040
    4  -0.1878509   0.0584116  -0.0110881   0.6660070   0.0278946  -0.0054968
    5   0.1162817  -0.2407084   0.0272435   0.0278946   0.7044468  -0.1018916
    6  -0.0229615   0.0286161  -0.0680040  -0.0054968  -0.1018916   0.1442646
    7   0.0107692   0.0169557  -0.0030289  -0.0940779  -0.0947347   0.0183822
    8  -0.0097499  -0.0170862   0.0037152  -0.0970778  -0.2928032   0.0484780
    9   0.0029691   0.0030544   0.0032543   0.0186420   0.0493896  -0.0439177
   10  -0.0417537   0.0694921  -0.0106303  -0.3127160  -0.0697891   0.0107017
   11   0.0157692   0.0440792  -0.0057441  -0.0039833  -0.1149208   0.0097932
   12  -0.0030002  -0.0073136   0.0055341   0.0006672   0.0104259  -0.0589721
   13  -0.0020893  -0.0058391   0.0008755  -0.0269965   0.0367811  -0.0062583
   14  -0.0006523   0.0034316   0.0002703   0.0131784  -0.0107870   0.0025923
   15   0.0002445   0.0002223   0.0050189  -0.0023869   0.0025920   0.0034925
   16   0.0027923   0.0087589  -0.0013914  -0.0139292  -0.0283018   0.0051282
   17   0.0078312  -0.0688706   0.0100553  -0.0824036   0.0191332  -0.0015628
   18  -0.0012886   0.0108587  -0.0056723   0.0136117  -0.0022512   0.0068061
   19  -0.0014368  -0.0011114   0.0002098   0.0023177  -0.0034580   0.0006169
   20  -0.0000479   0.0011580  -0.0002881   0.0018170  -0.0043403   0.0013400
   21  -0.0000214  -0.0002199  -0.0007137  -0.0001391   0.0012346   0.0036205
   22  -0.0164753  -0.0786819   0.0121839  -0.0548861   0.0202135  -0.0032553
   23  -0.0344123   0.0193049  -0.0015846   0.0225149  -0.0108060   0.0010260
   24   0.0061337  -0.0030121   0.0072812  -0.0038948   0.0013750  -0.0025982
   25  -0.0053469   0.0002903   0.0000770  -0.0009079   0.0007246  -0.0001226
   26   0.0000096   0.0019923   0.0008370   0.0006535   0.0003709  -0.0002538
   27  -0.0002094   0.0007451   0.0067836  -0.0002157  -0.0002648  -0.0010139
   28  -0.1480946  -0.0337765   0.0067446   0.0582315  -0.0042782   0.0008372
   29  -0.0887859  -0.2736134   0.0315120   0.0350269  -0.0533556   0.0107951
   30   0.0181890   0.0339506  -0.0707251  -0.0060218   0.0108738   0.0063187
   31   0.0102086  -0.0100192   0.0018667  -0.0002649  -0.0028531   0.0004999
   32   0.0180993  -0.0177317   0.0038398  -0.0033467  -0.0037882   0.0016013
   33  -0.0042412   0.0027587   0.0028854   0.0007838   0.0014238   0.0054739
   34  -0.2123095  -0.0155711   0.0034535  -0.0314596   0.0082983   0.0020970
   35  -0.0153606  -0.1011341  -0.0065212   0.0259771   0.0089273  -0.0003274
   36   0.0030903  -0.0064224  -0.0658809  -0.0034772  -0.0004401   0.0037351
   37  -0.0219899  -0.0297463  -0.0143517  -0.0003653  -0.0029257  -0.0015192
   38  -0.0156315  -0.0008779  -0.0012834   0.0035958  -0.0023200  -0.0009967
   39  -0.0025976   0.0010171   0.0041082  -0.0005428   0.0000725  -0.0007249
   40   0.0003360  -0.0000864  -0.0005995  -0.0002494  -0.0001942  -0.0003846
   41   0.0024408  -0.0001919   0.0016917   0.0004633   0.0003855   0.0004512
   42  -0.0003435   0.0019276  -0.0021987  -0.0004136  -0.0009416   0.0002710
   43   0.0050331  -0.0011982  -0.0000350   0.0000317   0.0006358   0.0010078
   44  -0.0016381  -0.0022088  -0.0049714   0.0000505  -0.0004926   0.0001696
   45  -0.0000914  -0.0053797   0.0033826   0.0011454   0.0001733   0.0001530
   46   0.0001362  -0.0012885  -0.0005921  -0.0000345  -0.0000357   0.0000476
   47   0.0002090  -0.0000811  -0.0001669  -0.0000561  -0.0000259   0.0000359
   48   0.0000759  -0.0000362   0.0002412  -0.0000497   0.0000030  -0.0000921
   49  -0.0014064  -0.0000329  -0.0000179   0.0000746  -0.0006228  -0.0003905
   50   0.0000013  -0.0011729   0.0003699   0.0005398  -0.0000486   0.0004585
   51   0.0000059   0.0000742  -0.0008941   0.0003815  -0.0000893   0.0003156
   52   0.0000650   0.0000208  -0.0000749  -0.0000780   0.0000126  -0.0000118
   53   0.0000322  -0.0000615   0.0004889   0.0001666  -0.0000125   0.0000279
   54  -0.0000767   0.0004123  -0.0007032  -0.0002373  -0.0000480   0.0000359
   55   0.0038647   0.0026317   0.0012511  -0.0016664   0.0006191  -0.0001334
   56   0.0030608  -0.0011693  -0.0048293  -0.0004272   0.0005774   0.0000079
   57   0.0015264  -0.0051136   0.0033981   0.0016401   0.0003343  -0.0001821
   58  -0.0001295   0.0012596   0.0006124  -0.0004142  -0.0001778   0.0000290
   59  -0.0002326   0.0002027  -0.0000107  -0.0000595   0.0000100   0.0000296
   60  -0.0000534  -0.0000822   0.0002242   0.0000409  -0.0000038  -0.0000959
   61  -0.0312263   0.0217269   0.0149847  -0.0007068  -0.0041786   0.0012059
   62   0.0073603   0.0090312   0.0022708  -0.0039133   0.0008475  -0.0005214
   63   0.0032003   0.0008940   0.0034813  -0.0025161   0.0006626   0.0009939
   64   0.0010499   0.0003689  -0.0002010  -0.0000586   0.0000850  -0.0000231
   65  -0.0020240  -0.0007664   0.0019385   0.0009853  -0.0002994   0.0001426
   66  -0.0002802   0.0018747  -0.0021722  -0.0004349   0.0001321   0.0001232
            7           8           9          10          11          12
    1   0.0107692  -0.0097499   0.0029691  -0.0417537   0.0157692  -0.0030002
    2   0.0169557  -0.0170862   0.0030544   0.0694921   0.0440792  -0.0073136
    3  -0.0030289   0.0037152   0.0032543  -0.0106303  -0.0057441   0.0055341
    4  -0.0940779  -0.0970778   0.0186420  -0.3127160  -0.0039833   0.0006672
    5  -0.0947347  -0.2928032   0.0493896  -0.0697891  -0.1149208   0.0104259
    6   0.0183822   0.0484780  -0.0439177   0.0107017   0.0097932  -0.0589721
    7   0.1005626   0.1022429  -0.0185826  -0.0097378  -0.0288260   0.0050587
    8   0.1022429   0.3096353  -0.0532244   0.0014532  -0.0014418   0.0006747
    9  -0.0185826  -0.0532244   0.0339988  -0.0007233   0.0006166   0.0027902
   10  -0.0097378   0.0014532  -0.0007233   0.5863405   0.0571156  -0.0096223
   11  -0.0288260  -0.0014418   0.0006166   0.0571156   0.5349446  -0.0692872
   12   0.0050587   0.0006747   0.0027902  -0.0096223  -0.0692872   0.1237771
   13   0.0008265   0.0012883  -0.0002001  -0.0790622   0.0558892  -0.0088874
   14  -0.0006768   0.0011887  -0.0006864   0.0519522  -0.1125587   0.0152802
   15   0.0001316  -0.0006766  -0.0025120  -0.0080980   0.0156415  -0.0238336
   16  -0.0041522  -0.0002048  -0.0000643  -0.1275240  -0.1065337   0.0173016
   17   0.0008072   0.0014818   0.0010795  -0.0416212  -0.2655649   0.0331670
   18  -0.0002011   0.0007458   0.0053780   0.0062590   0.0325217  -0.0636563
   19  -0.0012231   0.0002373  -0.0001089  -0.0323102  -0.0021113   0.0004013
   20  -0.0011052   0.0002446  -0.0000392  -0.0273906  -0.0029011   0.0008470
   21   0.0002119   0.0000461   0.0002538   0.0043267   0.0009216   0.0024653
   22  -0.0008113   0.0007469   0.0001077   0.0598952   0.0432799  -0.0071154
   23   0.0005747   0.0003672  -0.0003000  -0.0112916  -0.0523094   0.0095541
   24  -0.0000847  -0.0002444  -0.0010901   0.0020385   0.0095175   0.0052399
   25   0.0000426  -0.0000839   0.0000100  -0.0016911   0.0021801  -0.0003087
   26  -0.0000400  -0.0000467  -0.0000490   0.0032181  -0.0011673   0.0011161
   27   0.0000021  -0.0000325  -0.0003198  -0.0002064   0.0012478   0.0050280
   28  -0.0021930   0.0037057  -0.0007931  -0.0436325  -0.0345182   0.0056961
   29   0.0033619  -0.0017914   0.0011427  -0.0329978  -0.0250080   0.0034079
   30  -0.0005885   0.0013513   0.0057201   0.0051543   0.0033540  -0.0037781
   31   0.0005108  -0.0005654   0.0001451  -0.0006602  -0.0008922   0.0000923
   32   0.0009809  -0.0008768   0.0001255  -0.0011403  -0.0000827  -0.0000777
   33  -0.0001880   0.0001135   0.0001883  -0.0000865  -0.0003155  -0.0005435
   34   0.0008408  -0.0020423  -0.0009044   0.0033967   0.0037031   0.0000502
   35   0.0001957   0.0003734  -0.0010063   0.0020155  -0.0028936   0.0017331
   36  -0.0001326  -0.0007809  -0.0034086   0.0004300   0.0016159   0.0061144
   37  -0.0003001  -0.0003203  -0.0008729   0.0003557  -0.0006544   0.0010140
   38   0.0002669   0.0001365   0.0009226  -0.0006461  -0.0003401  -0.0002140
   39  -0.0000710  -0.0005025   0.0004677   0.0008756  -0.0000457  -0.0000973
   40  -0.0009822  -0.0001752  -0.0006756  -0.0001876   0.0000138   0.0000696
   41   0.0002350   0.0003673  -0.0002889  -0.0007725  -0.0000181   0.0002231
   42  -0.0008272   0.0004549  -0.0004213   0.0001065   0.0005336  -0.0000021
   43  -0.0003147   0.0003588   0.0004163   0.0000958   0.0001621  -0.0005437
   44  -0.0001332   0.0002696  -0.0003808  -0.0000610   0.0002775   0.0002108
   45   0.0001416  -0.0000759  -0.0002882  -0.0007190  -0.0002354   0.0000103
   46  -0.0000070  -0.0000009  -0.0000424   0.0000431  -0.0000888   0.0000366
   47   0.0000407   0.0000011   0.0000054   0.0000417  -0.0000510   0.0000011
   48  -0.0000471  -0.0000389   0.0000048   0.0000080  -0.0000517   0.0000394
   49   0.0000260  -0.0000916  -0.0000268  -0.0000300  -0.0004558   0.0002852
   50  -0.0001636   0.0002440   0.0003071  -0.0000864  -0.0001196  -0.0004125
   51  -0.0000890   0.0002221   0.0001357  -0.0001435  -0.0000153  -0.0001655
   52   0.0000222  -0.0000214   0.0000317   0.0000704  -0.0000604  -0.0000023
   53  -0.0000099   0.0000105  -0.0000344  -0.0001521  -0.0000856   0.0000167
   54  -0.0000257   0.0000447   0.0000043   0.0001555   0.0001338  -0.0000248
   55   0.0001554  -0.0003403  -0.0002064   0.0004391   0.0002490   0.0002532
   56   0.0000044  -0.0001931  -0.0004292   0.0004090   0.0001968   0.0007256
   57  -0.0000244  -0.0000443  -0.0000521  -0.0003568  -0.0007375   0.0001086
   58   0.0000192   0.0000138   0.0000283   0.0000330  -0.0000199  -0.0000613
   59  -0.0000168  -0.0000079   0.0000025  -0.0000536   0.0000353  -0.0000288
   60   0.0000135   0.0000248  -0.0000148   0.0000590   0.0000484   0.0000053
   61   0.0000024   0.0006547   0.0008082  -0.0014998  -0.0004436  -0.0013878
   62   0.0000708  -0.0001182  -0.0001929   0.0007300   0.0003348   0.0000118
   63   0.0000212  -0.0003052  -0.0001094   0.0003282   0.0003422  -0.0001467
   64   0.0000216  -0.0000275   0.0000423   0.0001423   0.0002216   0.0000025
   65  -0.0000312   0.0000457  -0.0000146  -0.0004311  -0.0004093  -0.0000630
   66  -0.0000718   0.0000541  -0.0000620   0.0001417   0.0001495   0.0001057
           13          14          15          16          17          18
    1  -0.0020893  -0.0006523   0.0002445   0.0027923   0.0078312  -0.0012886
    2  -0.0058391   0.0034316   0.0002223   0.0087589  -0.0688706   0.0108587
    3   0.0008755   0.0002703   0.0050189  -0.0013914   0.0100553  -0.0056723
    4  -0.0269965   0.0131784  -0.0023869  -0.0139292  -0.0824036   0.0136117
    5   0.0367811  -0.0107870   0.0025920  -0.0283018   0.0191332  -0.0022512
    6  -0.0062583   0.0025923   0.0034925   0.0051282  -0.0015628   0.0068061
    7   0.0008265  -0.0006768   0.0001316  -0.0041522   0.0008072  -0.0002011
    8   0.0012883   0.0011887  -0.0006766  -0.0002048   0.0014818   0.0007458
    9  -0.0002001  -0.0006864  -0.0025120  -0.0000643   0.0010795   0.0053780
   10  -0.0790622   0.0519522  -0.0080980  -0.1275240  -0.0416212   0.0062590
   11   0.0558892  -0.1125587   0.0156415  -0.1065337  -0.2655649   0.0325217
   12  -0.0088874   0.0152802  -0.0238336   0.0173016   0.0331670  -0.0636563
   13   0.1080458  -0.0868796   0.0141687  -0.0023887   0.0016880  -0.0003296
   14  -0.0868796   0.1595961  -0.0249971   0.0270813  -0.0322430   0.0059552
   15   0.0141687  -0.0249971   0.0145728  -0.0044092   0.0054041   0.0018595
   16  -0.0023887   0.0270813  -0.0044092   0.5157259  -0.0166626   0.0021751
   17   0.0016880  -0.0322430   0.0054041  -0.0166626   0.6074967  -0.0789069
   18  -0.0003296   0.0059552   0.0018595   0.0021751  -0.0789069   0.1256291
   19   0.0021884  -0.0004513   0.0000587  -0.1563995  -0.0190598   0.0030260
   20  -0.0058351  -0.0040224   0.0004937  -0.0153347  -0.0412696   0.0031979
   21   0.0009933   0.0004488  -0.0011094   0.0023908   0.0031362  -0.0222851
   22  -0.0001117  -0.0065684   0.0008097  -0.1753170   0.0608473  -0.0087106
   23  -0.0007992  -0.0019052   0.0010156   0.1278127  -0.2470968   0.0298014
   24   0.0000377   0.0011228   0.0036871  -0.0201060   0.0299075  -0.0643374
   25  -0.0000547   0.0014470  -0.0002286   0.0084032   0.0191308  -0.0032041
   26   0.0000446  -0.0009626   0.0001816  -0.0114748  -0.0186827   0.0037104
   27  -0.0000082   0.0001489   0.0002030   0.0019989   0.0030888   0.0025377
   28   0.0001581   0.0012930  -0.0001027  -0.0419378   0.0712102  -0.0116754
   29   0.0020976  -0.0012044   0.0001211   0.0163534   0.0436777  -0.0063975
   30  -0.0001911  -0.0002133  -0.0007614  -0.0034300  -0.0056070   0.0075082
   31   0.0000981   0.0000872  -0.0000078  -0.0036126  -0.0016309   0.0002911
   32   0.0001763   0.0000082  -0.0000941  -0.0014254   0.0017048   0.0010192
   33  -0.0000500  -0.0000292  -0.0005925   0.0002274   0.0013466   0.0068435
   34   0.0002812  -0.0006338   0.0000707  -0.0029035  -0.0003880   0.0001464
   35   0.0015657  -0.0007034   0.0001311  -0.0001113  -0.0007939  -0.0000440
   36  -0.0001381   0.0000851   0.0000635   0.0001263  -0.0006309  -0.0007130
   37  -0.0001560   0.0002783  -0.0000412   0.0007351  -0.0005704   0.0001325
   38   0.0000385  -0.0000692  -0.0000122   0.0007236  -0.0000041   0.0001355
   39   0.0000473  -0.0000842  -0.0000415   0.0000050  -0.0005666   0.0001417
   40   0.0000508  -0.0000586  -0.0000218  -0.0000808   0.0000830   0.0000069
   41   0.0000800  -0.0000950   0.0000257  -0.0001127   0.0004992  -0.0001156
   42  -0.0000158   0.0000031  -0.0000138  -0.0000177  -0.0002080  -0.0000278
   43  -0.0000291   0.0000225  -0.0000129  -0.0002681   0.0002146  -0.0001615
   44  -0.0000169   0.0000153  -0.0000009   0.0000809  -0.0002049  -0.0000335
   45   0.0000660  -0.0000365   0.0000366   0.0000227   0.0004890   0.0000054
   46  -0.0000622   0.0000797  -0.0000103   0.0000552   0.0000313  -0.0000118
   47  -0.0000350   0.0000393  -0.0000034   0.0000378   0.0000223   0.0000009
   48  -0.0000210   0.0000294  -0.0000102   0.0000337  -0.0000006   0.0000009
   49  -0.0001351   0.0001696  -0.0000243   0.0002729   0.0001173   0.0000005
   50  -0.0000170   0.0000506  -0.0000058   0.0000224   0.0001417  -0.0001171
   51  -0.0000362  -0.0000072   0.0000092  -0.0000247   0.0001767  -0.0001644
   52  -0.0000417   0.0000510  -0.0000113   0.0000558  -0.0000009  -0.0000036
   53   0.0000017   0.0000029   0.0000045  -0.0000107   0.0001562  -0.0000380
   54  -0.0000160   0.0000178  -0.0000119   0.0000191  -0.0001796   0.0000299
   55  -0.0000061  -0.0000314  -0.0000149  -0.0002061  -0.0001805   0.0001596
   56  -0.0000018   0.0000270  -0.0000319  -0.0000839  -0.0002378   0.0000030
   57   0.0001825  -0.0000263   0.0000140  -0.0001208   0.0005558  -0.0000141
   58  -0.0000863   0.0000706  -0.0000147   0.0000612   0.0000361   0.0000068
   59   0.0000194  -0.0000218   0.0000032  -0.0000208  -0.0000147   0.0000051
   60   0.0000018  -0.0000066   0.0000044  -0.0000357  -0.0000205   0.0000166
   61  -0.0004965   0.0003427  -0.0001015   0.0006694   0.0008158  -0.0002436
   62  -0.0002578   0.0001692  -0.0000077  -0.0005745   0.0001703   0.0000815
   63  -0.0001269   0.0000073  -0.0000322   0.0001129  -0.0005604   0.0001531
   64   0.0000656  -0.0001012   0.0000025  -0.0000607  -0.0002942   0.0000163
   65   0.0000110   0.0000441  -0.0000065  -0.0000234   0.0005004  -0.0001337
   66  -0.0000939   0.0001255  -0.0000432   0.0000631  -0.0001702  -0.0000381
           19          20          21          22          23          24
    1  -0.0014368  -0.0000479  -0.0000214  -0.0164753  -0.0344123   0.0061337
    2  -0.0011114   0.0011580  -0.0002199  -0.0786819   0.0193049  -0.0030121
    3   0.0002098  -0.0002881  -0.0007137   0.0121839  -0.0015846   0.0072812
    4   0.0023177   0.0018170  -0.0001391  -0.0548861   0.0225149  -0.0038948
    5  -0.0034580  -0.0043403   0.0012346   0.0202135  -0.0108060   0.0013750
    6   0.0006169   0.0013400   0.0036205  -0.0032553   0.0010260  -0.0025982
    7  -0.0012231  -0.0011052   0.0002119  -0.0008113   0.0005747  -0.0000847
    8   0.0002373   0.0002446   0.0000461   0.0007469   0.0003672  -0.0002444
    9  -0.0001089  -0.0000392   0.0002538   0.0001077  -0.0003000  -0.0010901
   10  -0.0323102  -0.0273906   0.0043267   0.0598952  -0.0112916   0.0020385
   11  -0.0021113  -0.0029011   0.0009216   0.0432799  -0.0523094   0.0095175
   12   0.0004013   0.0008470   0.0024653  -0.0071154   0.0095541   0.0052399
   13   0.0021884  -0.0058351   0.0009933  -0.0001117  -0.0007992   0.0000377
   14  -0.0004513  -0.0040224   0.0004488  -0.0065684  -0.0019052   0.0011228
   15   0.0000587   0.0004937  -0.0011094   0.0008097   0.0010156   0.0036871
   16  -0.1563995  -0.0153347   0.0023908  -0.1753170   0.1278127  -0.0201060
   17  -0.0190598  -0.0412696   0.0031362   0.0608473  -0.2470968   0.0299075
   18   0.0030260   0.0031979  -0.0222851  -0.0087106   0.0298014  -0.0643374
   19   0.2277791   0.0263115  -0.0043603  -0.0433242  -0.0045426   0.0008032
   20   0.0263115   0.0458198  -0.0055617   0.0201589   0.0062874  -0.0004827
   21  -0.0043603  -0.0055617   0.0121584  -0.0030113  -0.0003835   0.0039734
   22  -0.0433242   0.0201589  -0.0030113   0.6804825   0.0389736  -0.0078975
   23  -0.0045426   0.0062874  -0.0003835   0.0389736   0.7029574  -0.0958492
   24   0.0008032  -0.0004827   0.0039734  -0.0078975  -0.0958492   0.1433966
   25   0.0008917   0.0010133  -0.0001547  -0.0992442  -0.1025923   0.0173520
   26  -0.0007206   0.0012837  -0.0006076  -0.0998119  -0.2905722   0.0434840
   27   0.0001050  -0.0005910  -0.0024719   0.0165840   0.0437656  -0.0426995
   28   0.0032739  -0.0001189  -0.0001155  -0.3387398  -0.0604168   0.0103327
   29   0.0053666  -0.0025786   0.0010486   0.0053059  -0.1278747   0.0125574
   30  -0.0008561   0.0011444   0.0044879  -0.0000681   0.0120340  -0.0616210
   31  -0.0014114   0.0006121  -0.0001161  -0.0148126   0.0257228  -0.0045960
   32  -0.0003315   0.0001338   0.0000300  -0.0045601   0.0064613  -0.0007152
   33   0.0001336  -0.0000083   0.0001252   0.0013862  -0.0006994   0.0032860
   34   0.0011101   0.0001434  -0.0000440   0.0047984  -0.0008158  -0.0006069
   35   0.0000540   0.0002056  -0.0000034  -0.0006805  -0.0050107   0.0018849
   36  -0.0000332  -0.0000709  -0.0004979  -0.0005903   0.0016814   0.0055553
   37  -0.0005798  -0.0000819  -0.0001719  -0.0015042  -0.0007386   0.0014931
   38   0.0000920  -0.0000069  -0.0000431  -0.0011077   0.0002979   0.0002832
   39   0.0000124  -0.0000376   0.0000125  -0.0003683   0.0002036  -0.0001304
   40   0.0000753   0.0000171  -0.0000044   0.0000780   0.0000398  -0.0000005
   41   0.0000756   0.0000113  -0.0000297   0.0005428  -0.0002208  -0.0000551
   42   0.0000399   0.0000551   0.0000046  -0.0001048   0.0002804   0.0000467
   43   0.0000510   0.0000613   0.0001552   0.0005813  -0.0001498  -0.0004576
   44   0.0000076   0.0000331  -0.0000554  -0.0002646   0.0000706   0.0006172
   45   0.0001253   0.0000046  -0.0000781   0.0003832  -0.0006429   0.0001927
   46  -0.0000929  -0.0000113  -0.0000006  -0.0000148  -0.0000953   0.0000868
   47  -0.0000666  -0.0000132   0.0000046   0.0000155  -0.0000210  -0.0000004
   48  -0.0000315  -0.0000045  -0.0000079  -0.0000519   0.0000231   0.0000063
   49  -0.0003857  -0.0000731   0.0000014  -0.0002325   0.0001312  -0.0001503
   50  -0.0000654   0.0000236   0.0001369   0.0000847   0.0000354  -0.0004494
   51   0.0000271   0.0000383   0.0000991   0.0001422  -0.0000113  -0.0002088
   52  -0.0000644  -0.0000097   0.0000028  -0.0000207   0.0000096   0.0000172
   53  -0.0000045  -0.0000024  -0.0000062   0.0001550  -0.0000391   0.0000132
   54  -0.0000051   0.0000100   0.0000097  -0.0001634   0.0001158  -0.0000265
   55   0.0000507  -0.0000544  -0.0001405   0.0001480  -0.0002483   0.0005131
   56   0.0000129   0.0000100  -0.0000751  -0.0000227   0.0002449   0.0002791
   57  -0.0001488  -0.0000499  -0.0000523   0.0006901  -0.0000917   0.0000378
   58  -0.0001033  -0.0000217   0.0000028  -0.0000105  -0.0000382  -0.0000233
   59   0.0000404   0.0000053   0.0000019  -0.0000088  -0.0000018  -0.0000054
   60   0.0000355   0.0000081  -0.0000131   0.0000163  -0.0000088   0.0000138
   61  -0.0004988  -0.0000640   0.0001864  -0.0001477   0.0003410  -0.0008396
   62  -0.0002398  -0.0000704   0.0000013   0.0008463  -0.0002196  -0.0004123
   63   0.0000049  -0.0000397   0.0000162  -0.0007164  -0.0004339   0.0000087
   64   0.0000921   0.0000136   0.0000086  -0.0003316   0.0000220  -0.0001496
   65  -0.0000355  -0.0000112  -0.0000249   0.0005379   0.0000542   0.0001878
   66  -0.0000561   0.0000348   0.0000028  -0.0002528   0.0005049  -0.0000124
           25          26          27          28          29          30
    1  -0.0053469   0.0000096  -0.0002094  -0.1480946  -0.0887859   0.0181890
    2   0.0002903   0.0019923   0.0007451  -0.0337765  -0.2736134   0.0339506
    3   0.0000770   0.0008370   0.0067836   0.0067446   0.0315120  -0.0707251
    4  -0.0009079   0.0006535  -0.0002157   0.0582315   0.0350269  -0.0060218
    5   0.0007246   0.0003709  -0.0002648  -0.0042782  -0.0533556   0.0108738
    6  -0.0001226  -0.0002538  -0.0010139   0.0008372   0.0107951   0.0063187
    7   0.0000426  -0.0000400   0.0000021  -0.0021930   0.0033619  -0.0005885
    8  -0.0000839  -0.0000467  -0.0000325   0.0037057  -0.0017914   0.0013513
    9   0.0000100  -0.0000490  -0.0003198  -0.0007931   0.0011427   0.0057201
   10  -0.0016911   0.0032181  -0.0002064  -0.0436325  -0.0329978   0.0051543
   11   0.0021801  -0.0011673   0.0012478  -0.0345182  -0.0250080   0.0033540
   12  -0.0003087   0.0011161   0.0050280   0.0056961   0.0034079  -0.0037781
   13  -0.0000547   0.0000446  -0.0000082   0.0001581   0.0020976  -0.0001911
   14   0.0014470  -0.0009626   0.0001489   0.0012930  -0.0012044  -0.0002133
   15  -0.0002286   0.0001816   0.0002030  -0.0001027   0.0001211  -0.0007614
   16   0.0084032  -0.0114748   0.0019989  -0.0419378   0.0163534  -0.0034300
   17   0.0191308  -0.0186827   0.0030888   0.0712102   0.0436777  -0.0056070
   18  -0.0032041   0.0037104   0.0025377  -0.0116754  -0.0063975   0.0075082
   19   0.0008917  -0.0007206   0.0001050   0.0032739   0.0053666  -0.0008561
   20   0.0010133   0.0012837  -0.0005910  -0.0001189  -0.0025786   0.0011444
   21  -0.0001547  -0.0006076  -0.0024719  -0.0001155   0.0010486   0.0044879
   22  -0.0992442  -0.0998119   0.0165840  -0.3387398   0.0053059  -0.0000681
   23  -0.1025923  -0.2905722   0.0437656  -0.0604168  -0.1278747   0.0120340
   24   0.0173520   0.0434840  -0.0426995   0.0103327   0.0125574  -0.0616210
   25   0.1043767   0.1075521  -0.0183753  -0.0070746  -0.0286209   0.0049607
   26   0.1075521   0.3058873  -0.0479922   0.0006805   0.0013649   0.0003880
   27  -0.0183753  -0.0479922   0.0324829  -0.0000307   0.0006915   0.0036387
   28  -0.0070746   0.0006805  -0.0000307   0.7000171  -0.0390868   0.0098692
   29  -0.0286209   0.0013649   0.0006915  -0.0390868   0.6739533  -0.0944525
   30   0.0049607   0.0003880   0.0036387   0.0098692  -0.0944525   0.1476447
   31   0.0009203  -0.0002014   0.0001012  -0.1554448   0.1313364  -0.0259949
   32   0.0002855   0.0005857  -0.0009060   0.1306667  -0.2326639   0.0372411
   33  -0.0000459  -0.0008224  -0.0041840  -0.0261644   0.0382000  -0.0429173
   34   0.0002529   0.0001397   0.0000015  -0.0199614  -0.0155176  -0.0012749
   35  -0.0013166  -0.0000480   0.0000058  -0.0331359  -0.0006551  -0.0000043
   36   0.0000603  -0.0000032   0.0001616   0.0043242   0.0009295   0.0038640
   37  -0.0004261  -0.0000166   0.0000623  -0.0024738   0.0035683  -0.0009421
   38   0.0000611   0.0000438   0.0000797   0.0029770   0.0026246  -0.0008240
   39   0.0000936   0.0000375  -0.0000699   0.0024999   0.0011727   0.0008592
   40   0.0000213   0.0000088   0.0000219   0.0002020   0.0000239  -0.0000200
   41  -0.0000166  -0.0000091  -0.0000152  -0.0008504  -0.0005644   0.0001703
   42   0.0000137  -0.0000014  -0.0000274   0.0003712   0.0002039   0.0001559
   43  -0.0000011  -0.0000008   0.0000441  -0.0015639  -0.0011113   0.0001112
   44  -0.0000557  -0.0000131  -0.0000373  -0.0000972   0.0004040   0.0001029
   45  -0.0001159  -0.0000096   0.0000006  -0.0015989  -0.0000361  -0.0001665
   46  -0.0000445  -0.0000070   0.0000012  -0.0004492   0.0000883  -0.0000275
   47  -0.0000113  -0.0000016  -0.0000035  -0.0000461   0.0000539   0.0000164
   48  -0.0000024   0.0000008   0.0000091  -0.0000496  -0.0000115  -0.0000943
   49  -0.0000387  -0.0000110  -0.0000030   0.0000277   0.0006744   0.0002689
   50  -0.0000043  -0.0000053   0.0000043  -0.0005796  -0.0000291   0.0004853
   51   0.0000127  -0.0000030   0.0000091  -0.0003518  -0.0001878   0.0003442
   52  -0.0000074  -0.0000029   0.0000008  -0.0000178  -0.0000046   0.0000025
   53  -0.0000011  -0.0000016   0.0000057  -0.0001589  -0.0000680   0.0000365
   54   0.0000063   0.0000010  -0.0000107   0.0002355   0.0000145   0.0000306
   55  -0.0000167   0.0000040   0.0000097   0.0001669  -0.0004338  -0.0010057
   56   0.0000391   0.0000067   0.0000041   0.0001947  -0.0006036  -0.0000318
   57  -0.0000110  -0.0000006   0.0000220  -0.0010981  -0.0001471   0.0001486
   58  -0.0000260  -0.0000056   0.0000066  -0.0000670   0.0000505  -0.0000551
   59   0.0000019   0.0000019  -0.0000017   0.0000449  -0.0000112   0.0000190
   60   0.0000086   0.0000005   0.0000047   0.0000487   0.0000093  -0.0000768
   61  -0.0000322  -0.0000329   0.0000457  -0.0001839   0.0032935   0.0015775
   62  -0.0000256  -0.0000281   0.0000176  -0.0031965  -0.0022511  -0.0005798
   63  -0.0000718  -0.0000045  -0.0000821   0.0002530   0.0002574  -0.0007767
   64   0.0000037   0.0000145   0.0000637  -0.0002427   0.0000139   0.0003408
   65   0.0000023   0.0000009   0.0000394  -0.0005187   0.0001989   0.0005304
   66   0.0000461  -0.0000096  -0.0000017   0.0007679  -0.0008331   0.0001962
           31          32          33          34          35          36
    1   0.0102086   0.0180993  -0.0042412  -0.2123095  -0.0153606   0.0030903
    2  -0.0100192  -0.0177317   0.0027587  -0.0155711  -0.1011341  -0.0064224
    3   0.0018667   0.0038398   0.0028854   0.0034535  -0.0065212  -0.0658809
    4  -0.0002649  -0.0033467   0.0007838  -0.0314596   0.0259771  -0.0034772
    5  -0.0028531  -0.0037882   0.0014238   0.0082983   0.0089273  -0.0004401
    6   0.0004999   0.0016013   0.0054739   0.0020970  -0.0003274   0.0037351
    7   0.0005108   0.0009809  -0.0001880   0.0008408   0.0001957  -0.0001326
    8  -0.0005654  -0.0008768   0.0001135  -0.0020423   0.0003734  -0.0007809
    9   0.0001451   0.0001255   0.0001883  -0.0009044  -0.0010063  -0.0034086
   10  -0.0006602  -0.0011403  -0.0000865   0.0033967   0.0020155   0.0004300
   11  -0.0008922  -0.0000827  -0.0003155   0.0037031  -0.0028936   0.0016159
   12   0.0000923  -0.0000777  -0.0005435   0.0000502   0.0017331   0.0061144
   13   0.0000981   0.0001763  -0.0000500   0.0002812   0.0015657  -0.0001381
   14   0.0000872   0.0000082  -0.0000292  -0.0006338  -0.0007034   0.0000851
   15  -0.0000078  -0.0000941  -0.0005925   0.0000707   0.0001311   0.0000635
   16  -0.0036126  -0.0014254   0.0002274  -0.0029035  -0.0001113   0.0001263
   17  -0.0016309   0.0017048   0.0013466  -0.0003880  -0.0007939  -0.0006309
   18   0.0002911   0.0010192   0.0068435   0.0001464  -0.0000440  -0.0007130
   19  -0.0014114  -0.0003315   0.0001336   0.0011101   0.0000540  -0.0000332
   20   0.0006121   0.0001338  -0.0000083   0.0001434   0.0002056  -0.0000709
   21  -0.0001161   0.0000300   0.0001252  -0.0000440  -0.0000034  -0.0004979
   22  -0.0148126  -0.0045601   0.0013862   0.0047984  -0.0006805  -0.0005903
   23   0.0257228   0.0064613  -0.0006994  -0.0008158  -0.0050107   0.0016814
   24  -0.0045960  -0.0007152   0.0032860  -0.0006069   0.0018849   0.0055553
   25   0.0009203   0.0002855  -0.0000459   0.0002529  -0.0013166   0.0000603
   26  -0.0002014   0.0005857  -0.0008224   0.0001397  -0.0000480  -0.0000032
   27   0.0001012  -0.0009060  -0.0041840   0.0000015   0.0000058   0.0001616
   28  -0.1554448   0.1306667  -0.0261644  -0.0199614  -0.0331359   0.0043242
   29   0.1313364  -0.2326639   0.0382000  -0.0155176  -0.0006551   0.0009295
   30  -0.0259949   0.0372411  -0.0429173  -0.0012749  -0.0000043   0.0038640
   31   0.1648934  -0.1408951   0.0267544   0.0004258  -0.0001171   0.0001159
   32  -0.1408951   0.2448070  -0.0411808   0.0020339   0.0008606  -0.0008740
   33   0.0267544  -0.0411808   0.0330623   0.0008647  -0.0006933  -0.0032145
   34   0.0004258   0.0020339   0.0008647   0.6312737   0.0142258  -0.0318184
   35  -0.0001171   0.0008606  -0.0006933   0.0142258   0.5410977   0.2037565
   36   0.0001159  -0.0008740  -0.0032145  -0.0318184   0.2037565   0.2786145
   37   0.0001510  -0.0006065  -0.0006671  -0.1507388  -0.0324395  -0.0136790
   38  -0.0000041  -0.0002914  -0.0003918  -0.0807518  -0.2259379  -0.0866294
   39   0.0000213  -0.0002929  -0.0000571  -0.0452658  -0.0934229  -0.1164472
   40   0.0000052   0.0000263  -0.0000364   0.0098547  -0.0084231  -0.0060755
   41   0.0000142   0.0000690  -0.0000255   0.0151907  -0.0128102  -0.0114203
   42   0.0000448   0.0000760  -0.0000594   0.0099729  -0.0081373  -0.0027260
   43   0.0000732   0.0004071   0.0002898  -0.0174351  -0.0702769  -0.0387454
   44   0.0000292  -0.0000828  -0.0003284  -0.0296448   0.0137932   0.0064316
   45   0.0000202  -0.0000383  -0.0000650  -0.0163449   0.0117496   0.0145781
   46   0.0000166  -0.0000086  -0.0000241  -0.0053848  -0.0000065   0.0009355
   47   0.0000207  -0.0000060  -0.0000041  -0.0006234   0.0034236  -0.0023212
   48  -0.0000162   0.0000197  -0.0000155   0.0009882  -0.0023003   0.0059075
   49  -0.0000067   0.0000141  -0.0000490   0.0016516   0.0067639   0.0032011
   50   0.0001164   0.0002998   0.0002932   0.0067550  -0.0512925  -0.0267351
   51   0.0000306   0.0002319   0.0001342   0.0033747  -0.0278187  -0.0230492
   52   0.0000109   0.0000222  -0.0000215   0.0006162   0.0002216  -0.0000069
   53   0.0000068   0.0000195  -0.0000411   0.0002228  -0.0011412  -0.0001043
   54   0.0000109   0.0000520   0.0000061   0.0000383  -0.0003304  -0.0010389
   55  -0.0002164  -0.0005107  -0.0002926  -0.0387850   0.0563292   0.0369858
   56  -0.0000326   0.0001888  -0.0004644   0.0157388   0.0366113   0.0157193
   57  -0.0001183  -0.0000950  -0.0002734   0.0138654   0.0140525   0.0131752
   58   0.0000132  -0.0000090   0.0000372  -0.0049716  -0.0022854  -0.0000467
   59  -0.0000384  -0.0000098   0.0000177  -0.0016577   0.0030023  -0.0024190
   60   0.0000535  -0.0000235  -0.0000015  -0.0000868  -0.0024102   0.0059346
   61  -0.0002818   0.0000696   0.0005567  -0.1808479   0.0422058   0.0370054
   62  -0.0003218   0.0000349   0.0010106   0.0906741  -0.1929178  -0.0819952
   63   0.0003010  -0.0004541   0.0004126   0.0692887  -0.0794381  -0.1180932
   64  -0.0006159   0.0000520   0.0008326   0.0102975   0.0146019   0.0084819
   65  -0.0003747   0.0003598  -0.0001602  -0.0094764  -0.0129526  -0.0093661
   66   0.0005006   0.0005156  -0.0004936  -0.0078785  -0.0108509  -0.0026384
           37          38          39          40          41          42
    1  -0.0219899  -0.0156315  -0.0025976   0.0003360   0.0024408  -0.0003435
    2  -0.0297463  -0.0008779   0.0010171  -0.0000864  -0.0001919   0.0019276
    3  -0.0143517  -0.0012834   0.0041082  -0.0005995   0.0016917  -0.0021987
    4  -0.0003653   0.0035958  -0.0005428  -0.0002494   0.0004633  -0.0004136
    5  -0.0029257  -0.0023200   0.0000725  -0.0001942   0.0003855  -0.0009416
    6  -0.0015192  -0.0009967  -0.0007249  -0.0003846   0.0004512   0.0002710
    7  -0.0003001   0.0002669  -0.0000710  -0.0009822   0.0002350  -0.0008272
    8  -0.0003203   0.0001365  -0.0005025  -0.0001752   0.0003673   0.0004549
    9  -0.0008729   0.0009226   0.0004677  -0.0006756  -0.0002889  -0.0004213
   10   0.0003557  -0.0006461   0.0008756  -0.0001876  -0.0007725   0.0001065
   11  -0.0006544  -0.0003401  -0.0000457   0.0000138  -0.0000181   0.0005336
   12   0.0010140  -0.0002140  -0.0000973   0.0000696   0.0002231  -0.0000021
   13  -0.0001560   0.0000385   0.0000473   0.0000508   0.0000800  -0.0000158
   14   0.0002783  -0.0000692  -0.0000842  -0.0000586  -0.0000950   0.0000031
   15  -0.0000412  -0.0000122  -0.0000415  -0.0000218   0.0000257  -0.0000138
   16   0.0007351   0.0007236   0.0000050  -0.0000808  -0.0001127  -0.0000177
   17  -0.0005704  -0.0000041  -0.0005666   0.0000830   0.0004992  -0.0002080
   18   0.0001325   0.0001355   0.0001417   0.0000069  -0.0001156  -0.0000278
   19  -0.0005798   0.0000920   0.0000124   0.0000753   0.0000756   0.0000399
   20  -0.0000819  -0.0000069  -0.0000376   0.0000171   0.0000113   0.0000551
   21  -0.0001719  -0.0000431   0.0000125  -0.0000044  -0.0000297   0.0000046
   22  -0.0015042  -0.0011077  -0.0003683   0.0000780   0.0005428  -0.0001048
   23  -0.0007386   0.0002979   0.0002036   0.0000398  -0.0002208   0.0002804
   24   0.0014931   0.0002832  -0.0001304  -0.0000005  -0.0000551   0.0000467
   25  -0.0004261   0.0000611   0.0000936   0.0000213  -0.0000166   0.0000137
   26  -0.0000166   0.0000438   0.0000375   0.0000088  -0.0000091  -0.0000014
   27   0.0000623   0.0000797  -0.0000699   0.0000219  -0.0000152  -0.0000274
   28  -0.0024738   0.0029770   0.0024999   0.0002020  -0.0008504   0.0003712
   29   0.0035683   0.0026246   0.0011727   0.0000239  -0.0005644   0.0002039
   30  -0.0009421  -0.0008240   0.0008592  -0.0000200   0.0001703   0.0001559
   31   0.0001510  -0.0000041   0.0000213   0.0000052   0.0000142   0.0000448
   32  -0.0006065  -0.0002914  -0.0002929   0.0000263   0.0000690   0.0000760
   33  -0.0006671  -0.0003918  -0.0000571  -0.0000364  -0.0000255  -0.0000594
   34  -0.1507388  -0.0807518  -0.0452658   0.0098547   0.0151907   0.0099729
   35  -0.0324395  -0.2259379  -0.0934229  -0.0084231  -0.0128102  -0.0081373
   36  -0.0136790  -0.0866294  -0.1164472  -0.0060755  -0.0114203  -0.0027260
   37   0.6912002  -0.0106503  -0.0599765  -0.1494865   0.1039588   0.0775949
   38  -0.0106503   0.5371556   0.2477878   0.1044318  -0.1744838  -0.0984417
   39  -0.0599765   0.2477878   0.2919958   0.0777801  -0.0971130  -0.1057782
   40  -0.1494865   0.1044318   0.0777801   0.1590906  -0.1128441  -0.0833776
   41   0.1039588  -0.1744838  -0.0971130  -0.1128441   0.1807902   0.1087059
   42   0.0775949  -0.0984417  -0.1057782  -0.0833776   0.1087059   0.1018128
   43  -0.3311604  -0.0012945   0.0224578  -0.0134319  -0.0038020  -0.0013537
   44  -0.0569690  -0.1139392  -0.0261589   0.0224239   0.0061024  -0.0002195
   45  -0.0099832  -0.0316024  -0.0802759   0.0153207   0.0021278   0.0034191
   46  -0.0080254  -0.0260360  -0.0149210   0.0009308   0.0005156  -0.0002068
   47   0.0004761   0.0004269  -0.0018113  -0.0000663  -0.0005576   0.0021804
   48   0.0011652   0.0003686   0.0033660  -0.0005174   0.0022076  -0.0027512
   49  -0.0382088   0.0167128   0.0149919  -0.0051665  -0.0015476   0.0001032
   50   0.0572093   0.0370556   0.0120194  -0.0023337   0.0032176  -0.0026817
   51   0.0387542   0.0165484   0.0138186  -0.0002609  -0.0024862   0.0056788
   52   0.0001362   0.0027782   0.0023243  -0.0007536  -0.0002646  -0.0000981
   53   0.0020670  -0.0008278  -0.0049464   0.0010543   0.0001967  -0.0000749
   54   0.0019558  -0.0048243   0.0040473   0.0007359   0.0000119   0.0001025
   55  -0.0446049  -0.0278951  -0.0132060  -0.0004977  -0.0009036  -0.0002485
   56  -0.0287560  -0.0212342  -0.0061816  -0.0006611  -0.0003455   0.0005447
   57  -0.0138981  -0.0066294  -0.0084640  -0.0004228   0.0004278  -0.0006086
   58  -0.0005946  -0.0008145  -0.0005377   0.0000226   0.0001369  -0.0000258
   59  -0.0007310  -0.0002594   0.0004802   0.0001214  -0.0002719   0.0004596
   60  -0.0006224   0.0004372  -0.0006108  -0.0000238   0.0004508  -0.0007720
   61   0.0598702   0.0305010   0.0140507  -0.0003238  -0.0033679  -0.0017274
   62  -0.0055072  -0.0373896  -0.0276873  -0.0028805  -0.0013650  -0.0041981
   63  -0.0082952  -0.0309351  -0.0099148  -0.0011364  -0.0042905   0.0038924
   64  -0.0018216   0.0026456   0.0023295   0.0004929   0.0008280   0.0005135
   65   0.0031550   0.0002451  -0.0039488  -0.0005207  -0.0007063  -0.0005213
   66   0.0028480  -0.0037346   0.0037913  -0.0003777  -0.0006535   0.0000027
           43          44          45          46          47          48
    1   0.0050331  -0.0016381  -0.0000914   0.0001362   0.0002090   0.0000759
    2  -0.0011982  -0.0022088  -0.0053797  -0.0012885  -0.0000811  -0.0000362
    3  -0.0000350  -0.0049714   0.0033826  -0.0005921  -0.0001669   0.0002412
    4   0.0000317   0.0000505   0.0011454  -0.0000345  -0.0000561  -0.0000497
    5   0.0006358  -0.0004926   0.0001733  -0.0000357  -0.0000259   0.0000030
    6   0.0010078   0.0001696   0.0001530   0.0000476   0.0000359  -0.0000921
    7  -0.0003147  -0.0001332   0.0001416  -0.0000070   0.0000407  -0.0000471
    8   0.0003588   0.0002696  -0.0000759  -0.0000009   0.0000011  -0.0000389
    9   0.0004163  -0.0003808  -0.0002882  -0.0000424   0.0000054   0.0000048
   10   0.0000958  -0.0000610  -0.0007190   0.0000431   0.0000417   0.0000080
   11   0.0001621   0.0002775  -0.0002354  -0.0000888  -0.0000510  -0.0000517
   12  -0.0005437   0.0002108   0.0000103   0.0000366   0.0000011   0.0000394
   13  -0.0000291  -0.0000169   0.0000660  -0.0000622  -0.0000350  -0.0000210
   14   0.0000225   0.0000153  -0.0000365   0.0000797   0.0000393   0.0000294
   15  -0.0000129  -0.0000009   0.0000366  -0.0000103  -0.0000034  -0.0000102
   16  -0.0002681   0.0000809   0.0000227   0.0000552   0.0000378   0.0000337
   17   0.0002146  -0.0002049   0.0004890   0.0000313   0.0000223  -0.0000006
   18  -0.0001615  -0.0000335   0.0000054  -0.0000118   0.0000009   0.0000009
   19   0.0000510   0.0000076   0.0001253  -0.0000929  -0.0000666  -0.0000315
   20   0.0000613   0.0000331   0.0000046  -0.0000113  -0.0000132  -0.0000045
   21   0.0001552  -0.0000554  -0.0000781  -0.0000006   0.0000046  -0.0000079
   22   0.0005813  -0.0002646   0.0003832  -0.0000148   0.0000155  -0.0000519
   23  -0.0001498   0.0000706  -0.0006429  -0.0000953  -0.0000210   0.0000231
   24  -0.0004576   0.0006172   0.0001927   0.0000868  -0.0000004   0.0000063
   25  -0.0000011  -0.0000557  -0.0001159  -0.0000445  -0.0000113  -0.0000024
   26  -0.0000008  -0.0000131  -0.0000096  -0.0000070  -0.0000016   0.0000008
   27   0.0000441  -0.0000373   0.0000006   0.0000012  -0.0000035   0.0000091
   28  -0.0015639  -0.0000972  -0.0015989  -0.0004492  -0.0000461  -0.0000496
   29  -0.0011113   0.0004040  -0.0000361   0.0000883   0.0000539  -0.0000115
   30   0.0001112   0.0001029  -0.0001665  -0.0000275   0.0000164  -0.0000943
   31   0.0000732   0.0000292   0.0000202   0.0000166   0.0000207  -0.0000162
   32   0.0004071  -0.0000828  -0.0000383  -0.0000086  -0.0000060   0.0000197
   33   0.0002898  -0.0003284  -0.0000650  -0.0000241  -0.0000041  -0.0000155
   34  -0.0174351  -0.0296448  -0.0163449  -0.0053848  -0.0006234   0.0009882
   35  -0.0702769   0.0137932   0.0117496  -0.0000065   0.0034236  -0.0023003
   36  -0.0387454   0.0064316   0.0145781   0.0009355  -0.0023212   0.0059075
   37  -0.3311604  -0.0569690  -0.0099832  -0.0080254   0.0004761   0.0011652
   38  -0.0012945  -0.1139392  -0.0316024  -0.0260360   0.0004269   0.0003686
   39   0.0224578  -0.0261589  -0.0802759  -0.0149210  -0.0018113   0.0033660
   40  -0.0134319   0.0224239   0.0153207   0.0009308  -0.0000663  -0.0005174
   41  -0.0038020   0.0061024   0.0021278   0.0005156  -0.0005576   0.0022076
   42  -0.0013537  -0.0002195   0.0034191  -0.0002068   0.0021804  -0.0027512
   43   0.6677810   0.0447525  -0.0198715  -0.1030493  -0.0894290  -0.0479967
   44   0.0447525   0.5700899   0.2583104  -0.0892343  -0.2293948  -0.1092193
   45  -0.0198715   0.2583104   0.2919448  -0.0481726  -0.1088142  -0.0990769
   46  -0.1030493  -0.0892343  -0.0481726   0.1058662   0.0963308   0.0514638
   47  -0.0894290  -0.2293948  -0.1088142   0.0963308   0.2394477   0.1212478
   48  -0.0479967  -0.1092193  -0.0990769   0.0514638   0.1212478   0.0946169
   49  -0.1985572   0.1052125   0.0745617   0.0114501  -0.0106617  -0.0072580
   50   0.0501007  -0.2024277  -0.0874670   0.0160255  -0.0124687  -0.0104765
   51   0.0408094  -0.0920393  -0.1218351   0.0089887  -0.0087771  -0.0022358
   52  -0.0137060  -0.0047995  -0.0013329   0.0007606   0.0004330  -0.0001805
   53   0.0220807   0.0068028   0.0001753  -0.0002964  -0.0003965   0.0021263
   54   0.0144360   0.0024742   0.0035123  -0.0005792   0.0021277  -0.0026089
   55   0.0630345  -0.0066077  -0.0092153  -0.0015983   0.0034034   0.0024537
   56   0.0329840  -0.0391988  -0.0311741   0.0026027   0.0005081  -0.0043400
   57   0.0149577  -0.0275712  -0.0099067   0.0022743  -0.0043272   0.0042643
   58  -0.0000282  -0.0028399  -0.0009880   0.0003744  -0.0005548  -0.0003439
   59  -0.0036493  -0.0011435  -0.0046456   0.0008276  -0.0006965  -0.0005570
   60  -0.0011711  -0.0047366   0.0043375   0.0004612  -0.0004366  -0.0001503
   61  -0.0562868   0.0192712   0.0163436  -0.0009346   0.0005616   0.0004897
   62   0.0183684  -0.0087972  -0.0033863   0.0006446   0.0001064   0.0005670
   63   0.0155315  -0.0031373  -0.0092403   0.0004054   0.0005938  -0.0006398
   64  -0.0008488   0.0005402   0.0003028   0.0000646  -0.0000199  -0.0001121
   65   0.0007655   0.0000467   0.0005139  -0.0000367  -0.0003153   0.0004435
   66   0.0001330   0.0005698  -0.0006403  -0.0001126   0.0004519  -0.0007735
           49          50          51          52          53          54
    1  -0.0014064   0.0000013   0.0000059   0.0000650   0.0000322  -0.0000767
    2  -0.0000329  -0.0011729   0.0000742   0.0000208  -0.0000615   0.0004123
    3  -0.0000179   0.0003699  -0.0008941  -0.0000749   0.0004889  -0.0007032
    4   0.0000746   0.0005398   0.0003815  -0.0000780   0.0001666  -0.0002373
    5  -0.0006228  -0.0000486  -0.0000893   0.0000126  -0.0000125  -0.0000480
    6  -0.0003905   0.0004585   0.0003156  -0.0000118   0.0000279   0.0000359
    7   0.0000260  -0.0001636  -0.0000890   0.0000222  -0.0000099  -0.0000257
    8  -0.0000916   0.0002440   0.0002221  -0.0000214   0.0000105   0.0000447
    9  -0.0000268   0.0003071   0.0001357   0.0000317  -0.0000344   0.0000043
   10  -0.0000300  -0.0000864  -0.0001435   0.0000704  -0.0001521   0.0001555
   11  -0.0004558  -0.0001196  -0.0000153  -0.0000604  -0.0000856   0.0001338
   12   0.0002852  -0.0004125  -0.0001655  -0.0000023   0.0000167  -0.0000248
   13  -0.0001351  -0.0000170  -0.0000362  -0.0000417   0.0000017  -0.0000160
   14   0.0001696   0.0000506  -0.0000072   0.0000510   0.0000029   0.0000178
   15  -0.0000243  -0.0000058   0.0000092  -0.0000113   0.0000045  -0.0000119
   16   0.0002729   0.0000224  -0.0000247   0.0000558  -0.0000107   0.0000191
   17   0.0001173   0.0001417   0.0001767  -0.0000009   0.0001562  -0.0001796
   18   0.0000005  -0.0001171  -0.0001644  -0.0000036  -0.0000380   0.0000299
   19  -0.0003857  -0.0000654   0.0000271  -0.0000644  -0.0000045  -0.0000051
   20  -0.0000731   0.0000236   0.0000383  -0.0000097  -0.0000024   0.0000100
   21   0.0000014   0.0001369   0.0000991   0.0000028  -0.0000062   0.0000097
   22  -0.0002325   0.0000847   0.0001422  -0.0000207   0.0001550  -0.0001634
   23   0.0001312   0.0000354  -0.0000113   0.0000096  -0.0000391   0.0001158
   24  -0.0001503  -0.0004494  -0.0002088   0.0000172   0.0000132  -0.0000265
   25  -0.0000387  -0.0000043   0.0000127  -0.0000074  -0.0000011   0.0000063
   26  -0.0000110  -0.0000053  -0.0000030  -0.0000029  -0.0000016   0.0000010
   27  -0.0000030   0.0000043   0.0000091   0.0000008   0.0000057  -0.0000107
   28   0.0000277  -0.0005796  -0.0003518  -0.0000178  -0.0001589   0.0002355
   29   0.0006744  -0.0000291  -0.0001878  -0.0000046  -0.0000680   0.0000145
   30   0.0002689   0.0004853   0.0003442   0.0000025   0.0000365   0.0000306
   31  -0.0000067   0.0001164   0.0000306   0.0000109   0.0000068   0.0000109
   32   0.0000141   0.0002998   0.0002319   0.0000222   0.0000195   0.0000520
   33  -0.0000490   0.0002932   0.0001342  -0.0000215  -0.0000411   0.0000061
   34   0.0016516   0.0067550   0.0033747   0.0006162   0.0002228   0.0000383
   35   0.0067639  -0.0512925  -0.0278187   0.0002216  -0.0011412  -0.0003304
   36   0.0032011  -0.0267351  -0.0230492  -0.0000069  -0.0001043  -0.0010389
   37  -0.0382088   0.0572093   0.0387542   0.0001362   0.0020670   0.0019558
   38   0.0167128   0.0370556   0.0165484   0.0027782  -0.0008278  -0.0048243
   39   0.0149919   0.0120194   0.0138186   0.0023243  -0.0049464   0.0040473
   40  -0.0051665  -0.0023337  -0.0002609  -0.0007536   0.0010543   0.0007359
   41  -0.0015476   0.0032176  -0.0024862  -0.0002646   0.0001967   0.0000119
   42   0.0001032  -0.0026817   0.0056788  -0.0000981  -0.0000749   0.0001025
   43  -0.1985572   0.0501007   0.0408094  -0.0137060   0.0220807   0.0144360
   44   0.1052125  -0.2024277  -0.0920393  -0.0047995   0.0068028   0.0024742
   45   0.0745617  -0.0874670  -0.1218351  -0.0013329   0.0001753   0.0035123
   46   0.0114501   0.0160255   0.0089887   0.0007606  -0.0002964  -0.0005792
   47  -0.0106617  -0.0124687  -0.0087771   0.0004330  -0.0003965   0.0021277
   48  -0.0072580  -0.0104765  -0.0022358  -0.0001805   0.0021263  -0.0026089
   49   0.7355245   0.0310782  -0.0351876  -0.3316395  -0.0365664   0.0047205
   50   0.0310782   0.5206103   0.2271075  -0.0364820  -0.0577934  -0.0095608
   51  -0.0351876   0.2271075   0.2721762   0.0047045  -0.0094688  -0.0426593
   52  -0.3316395  -0.0364820   0.0047045   0.3515242   0.0396474  -0.0056058
   53  -0.0365664  -0.0577934  -0.0094688   0.0396474   0.0544949   0.0139040
   54   0.0047205  -0.0095608  -0.0426593  -0.0056058   0.0139040   0.0339024
   55  -0.1624671  -0.0412480  -0.0149072  -0.0083804  -0.0260056  -0.0142689
   56  -0.0961539  -0.2414337  -0.0968227   0.0007736   0.0011149  -0.0013147
   57  -0.0483890  -0.1021787  -0.1201734   0.0014909   0.0011209   0.0037924
   58   0.0112493  -0.0098830  -0.0066878   0.0007169   0.0006523  -0.0000582
   59   0.0166641  -0.0122627  -0.0111121  -0.0000683  -0.0003156   0.0022109
   60   0.0093029  -0.0079477  -0.0022492  -0.0004405   0.0021199  -0.0026006
   61  -0.0164768  -0.0710292  -0.0407181   0.0012369  -0.0016413  -0.0005821
   62  -0.0304843   0.0137991   0.0067650  -0.0023326  -0.0019898  -0.0050926
   63  -0.0168010   0.0094302   0.0152424  -0.0009130  -0.0053082   0.0040899
   64  -0.0055284  -0.0000450   0.0011765  -0.0005063  -0.0012402  -0.0006953
   65  -0.0008386   0.0035750  -0.0023261   0.0000766  -0.0000636  -0.0001798
   66   0.0008622  -0.0025796   0.0056700   0.0001285  -0.0000175   0.0001216
           55          56          57          58          59          60
    1   0.0038647   0.0030608   0.0015264  -0.0001295  -0.0002326  -0.0000534
    2   0.0026317  -0.0011693  -0.0051136   0.0012596   0.0002027  -0.0000822
    3   0.0012511  -0.0048293   0.0033981   0.0006124  -0.0000107   0.0002242
    4  -0.0016664  -0.0004272   0.0016401  -0.0004142  -0.0000595   0.0000409
    5   0.0006191   0.0005774   0.0003343  -0.0001778   0.0000100  -0.0000038
    6  -0.0001334   0.0000079  -0.0001821   0.0000290   0.0000296  -0.0000959
    7   0.0001554   0.0000044  -0.0000244   0.0000192  -0.0000168   0.0000135
    8  -0.0003403  -0.0001931  -0.0000443   0.0000138  -0.0000079   0.0000248
    9  -0.0002064  -0.0004292  -0.0000521   0.0000283   0.0000025  -0.0000148
   10   0.0004391   0.0004090  -0.0003568   0.0000330  -0.0000536   0.0000590
   11   0.0002490   0.0001968  -0.0007375  -0.0000199   0.0000353   0.0000484
   12   0.0002532   0.0007256   0.0001086  -0.0000613  -0.0000288   0.0000053
   13  -0.0000061  -0.0000018   0.0001825  -0.0000863   0.0000194   0.0000018
   14  -0.0000314   0.0000270  -0.0000263   0.0000706  -0.0000218  -0.0000066
   15  -0.0000149  -0.0000319   0.0000140  -0.0000147   0.0000032   0.0000044
   16  -0.0002061  -0.0000839  -0.0001208   0.0000612  -0.0000208  -0.0000357
   17  -0.0001805  -0.0002378   0.0005558   0.0000361  -0.0000147  -0.0000205
   18   0.0001596   0.0000030  -0.0000141   0.0000068   0.0000051   0.0000166
   19   0.0000507   0.0000129  -0.0001488  -0.0001033   0.0000404   0.0000355
   20  -0.0000544   0.0000100  -0.0000499  -0.0000217   0.0000053   0.0000081
   21  -0.0001405  -0.0000751  -0.0000523   0.0000028   0.0000019  -0.0000131
   22   0.0001480  -0.0000227   0.0006901  -0.0000105  -0.0000088   0.0000163
   23  -0.0002483   0.0002449  -0.0000917  -0.0000382  -0.0000018  -0.0000088
   24   0.0005131   0.0002791   0.0000378  -0.0000233  -0.0000054   0.0000138
   25  -0.0000167   0.0000391  -0.0000110  -0.0000260   0.0000019   0.0000086
   26   0.0000040   0.0000067  -0.0000006  -0.0000056   0.0000019   0.0000005
   27   0.0000097   0.0000041   0.0000220   0.0000066  -0.0000017   0.0000047
   28   0.0001669   0.0001947  -0.0010981  -0.0000670   0.0000449   0.0000487
   29  -0.0004338  -0.0006036  -0.0001471   0.0000505  -0.0000112   0.0000093
   30  -0.0010057  -0.0000318   0.0001486  -0.0000551   0.0000190  -0.0000768
   31  -0.0002164  -0.0000326  -0.0001183   0.0000132  -0.0000384   0.0000535
   32  -0.0005107   0.0001888  -0.0000950  -0.0000090  -0.0000098  -0.0000235
   33  -0.0002926  -0.0004644  -0.0002734   0.0000372   0.0000177  -0.0000015
   34  -0.0387850   0.0157388   0.0138654  -0.0049716  -0.0016577  -0.0000868
   35   0.0563292   0.0366113   0.0140525  -0.0022854   0.0030023  -0.0024102
   36   0.0369858   0.0157193   0.0131752  -0.0000467  -0.0024190   0.0059346
   37  -0.0446049  -0.0287560  -0.0138981  -0.0005946  -0.0007310  -0.0006224
   38  -0.0278951  -0.0212342  -0.0066294  -0.0008145  -0.0002594   0.0004372
   39  -0.0132060  -0.0061816  -0.0084640  -0.0005377   0.0004802  -0.0006108
   40  -0.0004977  -0.0006611  -0.0004228   0.0000226   0.0001214  -0.0000238
   41  -0.0009036  -0.0003455   0.0004278   0.0001369  -0.0002719   0.0004508
   42  -0.0002485   0.0005447  -0.0006086  -0.0000258   0.0004596  -0.0007720
   43   0.0630345   0.0329840   0.0149577  -0.0000282  -0.0036493  -0.0011711
   44  -0.0066077  -0.0391988  -0.0275712  -0.0028399  -0.0011435  -0.0047366
   45  -0.0092153  -0.0311741  -0.0099067  -0.0009880  -0.0046456   0.0043375
   46  -0.0015983   0.0026027   0.0022743   0.0003744   0.0008276   0.0004612
   47   0.0034034   0.0005081  -0.0043272  -0.0005548  -0.0006965  -0.0004366
   48   0.0024537  -0.0043400   0.0042643  -0.0003439  -0.0005570  -0.0001503
   49  -0.1624671  -0.0961539  -0.0483890   0.0112493   0.0166641   0.0093029
   50  -0.0412480  -0.2414337  -0.1021787  -0.0098830  -0.0122627  -0.0079477
   51  -0.0149072  -0.0968227  -0.1201734  -0.0066878  -0.0111121  -0.0022492
   52  -0.0083804   0.0007736   0.0014909   0.0007169  -0.0000683  -0.0004405
   53  -0.0260056   0.0011149   0.0011209   0.0006523  -0.0003156   0.0021199
   54  -0.0142689  -0.0013147   0.0037924  -0.0000582   0.0022109  -0.0026006
   55   0.6813347  -0.0091602  -0.0562380  -0.1522483   0.1070093   0.0751859
   56  -0.0091602   0.5561794   0.2540586   0.1067077  -0.1775636  -0.0956554
   57  -0.0562380   0.2540586   0.2932820   0.0752351  -0.0951862  -0.1019510
   58  -0.1522483   0.1067077   0.0752351   0.1586880  -0.1145175  -0.0818443
   59   0.1070093  -0.1775636  -0.0951862  -0.1145175   0.1837081   0.1064592
   60   0.0751859  -0.0956554  -0.1019510  -0.0818443   0.1064592   0.0977083
   61  -0.3306546  -0.0012030   0.0239628  -0.0134420  -0.0041804  -0.0007731
   62  -0.0568309  -0.1139106  -0.0265052   0.0223332   0.0061841  -0.0005070
   63  -0.0085569  -0.0308085  -0.0802542   0.0152026   0.0021491   0.0030518
   64  -0.0078459  -0.0260240  -0.0150027   0.0009437   0.0005059  -0.0001769
   65   0.0002044   0.0002252  -0.0018443  -0.0000933  -0.0005693   0.0022807
   66   0.0016218   0.0008153   0.0036907  -0.0004741   0.0021284  -0.0027650
           61          62          63          64          65          66
    1  -0.0312263   0.0073603   0.0032003   0.0010499  -0.0020240  -0.0002802
    2   0.0217269   0.0090312   0.0008940   0.0003689  -0.0007664   0.0018747
    3   0.0149847   0.0022708   0.0034813  -0.0002010   0.0019385  -0.0021722
    4  -0.0007068  -0.0039133  -0.0025161  -0.0000586   0.0009853  -0.0004349
    5  -0.0041786   0.0008475   0.0006626   0.0000850  -0.0002994   0.0001321
    6   0.0012059  -0.0005214   0.0009939  -0.0000231   0.0001426   0.0001232
    7   0.0000024   0.0000708   0.0000212   0.0000216  -0.0000312  -0.0000718
    8   0.0006547  -0.0001182  -0.0003052  -0.0000275   0.0000457   0.0000541
    9   0.0008082  -0.0001929  -0.0001094   0.0000423  -0.0000146  -0.0000620
   10  -0.0014998   0.0007300   0.0003282   0.0001423  -0.0004311   0.0001417
   11  -0.0004436   0.0003348   0.0003422   0.0002216  -0.0004093   0.0001495
   12  -0.0013878   0.0000118  -0.0001467   0.0000025  -0.0000630   0.0001057
   13  -0.0004965  -0.0002578  -0.0001269   0.0000656   0.0000110  -0.0000939
   14   0.0003427   0.0001692   0.0000073  -0.0001012   0.0000441   0.0001255
   15  -0.0001015  -0.0000077  -0.0000322   0.0000025  -0.0000065  -0.0000432
   16   0.0006694  -0.0005745   0.0001129  -0.0000607  -0.0000234   0.0000631
   17   0.0008158   0.0001703  -0.0005604  -0.0002942   0.0005004  -0.0001702
   18  -0.0002436   0.0000815   0.0001531   0.0000163  -0.0001337  -0.0000381
   19  -0.0004988  -0.0002398   0.0000049   0.0000921  -0.0000355  -0.0000561
   20  -0.0000640  -0.0000704  -0.0000397   0.0000136  -0.0000112   0.0000348
   21   0.0001864   0.0000013   0.0000162   0.0000086  -0.0000249   0.0000028
   22  -0.0001477   0.0008463  -0.0007164  -0.0003316   0.0005379  -0.0002528
   23   0.0003410  -0.0002196  -0.0004339   0.0000220   0.0000542   0.0005049
   24  -0.0008396  -0.0004123   0.0000087  -0.0001496   0.0001878  -0.0000124
   25  -0.0000322  -0.0000256  -0.0000718   0.0000037   0.0000023   0.0000461
   26  -0.0000329  -0.0000281  -0.0000045   0.0000145   0.0000009  -0.0000096
   27   0.0000457   0.0000176  -0.0000821   0.0000637   0.0000394  -0.0000017
   28  -0.0001839  -0.0031965   0.0002530  -0.0002427  -0.0005187   0.0007679
   29   0.0032935  -0.0022511   0.0002574   0.0000139   0.0001989  -0.0008331
   30   0.0015775  -0.0005798  -0.0007767   0.0003408   0.0005304   0.0001962
   31  -0.0002818  -0.0003218   0.0003010  -0.0006159  -0.0003747   0.0005006
   32   0.0000696   0.0000349  -0.0004541   0.0000520   0.0003598   0.0005156
   33   0.0005567   0.0010106   0.0004126   0.0008326  -0.0001602  -0.0004936
   34  -0.1808479   0.0906741   0.0692887   0.0102975  -0.0094764  -0.0078785
   35   0.0422058  -0.1929178  -0.0794381   0.0146019  -0.0129526  -0.0108509
   36   0.0370054  -0.0819952  -0.1180932   0.0084819  -0.0093661  -0.0026384
   37   0.0598702  -0.0055072  -0.0082952  -0.0018216   0.0031550   0.0028480
   38   0.0305010  -0.0373896  -0.0309351   0.0026456   0.0002451  -0.0037346
   39   0.0140507  -0.0276873  -0.0099148   0.0023295  -0.0039488   0.0037913
   40  -0.0003238  -0.0028805  -0.0011364   0.0004929  -0.0005207  -0.0003777
   41  -0.0033679  -0.0013650  -0.0042905   0.0008280  -0.0007063  -0.0006535
   42  -0.0017274  -0.0041981   0.0038924   0.0005135  -0.0005213   0.0000027
   43  -0.0562868   0.0183684   0.0155315  -0.0008488   0.0007655   0.0001330
   44   0.0192712  -0.0087972  -0.0031373   0.0005402   0.0000467   0.0005698
   45   0.0163436  -0.0033863  -0.0092403   0.0003028   0.0005139  -0.0006403
   46  -0.0009346   0.0006446   0.0004054   0.0000646  -0.0000367  -0.0001126
   47   0.0005616   0.0001064   0.0005938  -0.0000199  -0.0003153   0.0004519
   48   0.0004897   0.0005670  -0.0006398  -0.0001121   0.0004435  -0.0007735
   49  -0.0164768  -0.0304843  -0.0168010  -0.0055284  -0.0008386   0.0008622
   50  -0.0710292   0.0137991   0.0094302  -0.0000450   0.0035750  -0.0025796
   51  -0.0407181   0.0067650   0.0152424   0.0011765  -0.0023261   0.0056700
   52   0.0012369  -0.0023326  -0.0009130  -0.0005063   0.0000766   0.0001285
   53  -0.0016413  -0.0019898  -0.0053082  -0.0012402  -0.0000636  -0.0000175
   54  -0.0005821  -0.0050926   0.0040899  -0.0006953  -0.0001798   0.0001216
   55  -0.3306546  -0.0568309  -0.0085569  -0.0078459   0.0002044   0.0016218
   56  -0.0012030  -0.1139106  -0.0308085  -0.0260240   0.0002252   0.0008153
   57   0.0239628  -0.0265052  -0.0802542  -0.0150027  -0.0018443   0.0036907
   58  -0.0134420   0.0223332   0.0152026   0.0009437  -0.0000933  -0.0004741
   59  -0.0041804   0.0061841   0.0021491   0.0005059  -0.0005693   0.0021284
   60  -0.0007731  -0.0005070   0.0030518  -0.0001769   0.0022807  -0.0027650
   61   0.6738029   0.0533701  -0.0149557  -0.1015443  -0.0870127  -0.0498862
   62   0.0533701   0.5528992   0.2525012  -0.0878398  -0.2245274  -0.1121385
   63  -0.0149557   0.2525012   0.2902456  -0.0505594  -0.1111185  -0.1022972
   64  -0.1015443  -0.0878398  -0.0505594   0.1062311   0.0956788   0.0528065
   65  -0.0870127  -0.2245274  -0.1111185   0.0956788   0.2353249   0.1236309
   66  -0.0498862  -0.1121385  -0.1022972   0.0528065   0.1236309   0.0982332
 **********************************************************************
 **                                                                  **
 **                       VIBRATIONAL ANALYSIS                       **
 **                       --------------------                       **
 **                                                                  **
 **        VIBRATIONAL FREQUENCIES (CM**-1) AND NORMAL MODES         **
 **     FORCE CONSTANTS (mDYN/ANGSTROM) AND REDUCED MASSES (AMU)     **
 **                  INFRARED INTENSITIES (KM/MOL)                   **
 **                                                                  **
 **********************************************************************


 Mode:                 1                      2                      3
 Frequency:        46.86                  58.75                  90.94
 Force Cnst:      0.0060                 0.0141                 0.0291
 Red. Mass:       4.6403                 6.9418                 5.9675
 IR Active:          YES                    YES                    YES
 IR Intens:        0.016                  0.014                  0.128
 Raman Active:       YES                    YES                    YES
               X      Y      Z        X      Y      Z        X      Y      Z
 C          0.001  0.008 -0.001    0.001 -0.008 -0.243   -0.005 -0.186  0.020
 C         -0.006  0.010  0.039   -0.010 -0.008 -0.198    0.050 -0.146  0.010
 H         -0.017  0.021  0.076   -0.022 -0.005 -0.205    0.106 -0.168  0.018
 C         -0.005  0.006  0.037   -0.008 -0.003 -0.092    0.047 -0.061 -0.004
 Cl        -0.008  0.022  0.143   -0.022  0.005  0.011    0.166  0.022 -0.000
 C         -0.004 -0.006 -0.037    0.002  0.001 -0.036   -0.028 -0.029 -0.013
 Cl        -0.002 -0.020 -0.093    0.005  0.028  0.232   -0.047  0.107  0.026
 C          0.001 -0.008 -0.071    0.012 -0.010 -0.157   -0.086 -0.084 -0.044
 H          0.005 -0.018 -0.119    0.021 -0.011 -0.137   -0.143 -0.063 -0.069
 C         -0.001  0.001 -0.042    0.010 -0.015 -0.260   -0.070 -0.165 -0.030
 H         -0.004 -0.004 -0.058    0.017 -0.020 -0.313   -0.121 -0.208 -0.049
 C          0.001  0.006 -0.005    0.000  0.007 -0.152   -0.012 -0.139  0.062
 C         -0.002  0.121 -0.208   -0.073  0.015 -0.094   -0.127 -0.059  0.032
 H         -0.002  0.223 -0.352   -0.136  0.026 -0.187   -0.198 -0.136  0.051
 C         -0.002  0.116 -0.219   -0.069 -0.001  0.107   -0.157  0.140 -0.049
 H         -0.012  0.212 -0.381   -0.132  0.003  0.157   -0.254  0.211 -0.090
 C          0.010 -0.011 -0.013    0.013 -0.028  0.255   -0.064  0.250 -0.091
 H          0.011 -0.019 -0.015    0.017 -0.049  0.422   -0.086  0.410 -0.175
 C          0.018 -0.129  0.195    0.087 -0.027  0.185    0.057  0.146 -0.014
 H          0.025 -0.233  0.354    0.151 -0.046  0.294    0.133  0.221 -0.028
 C          0.017 -0.116  0.193    0.081 -0.008 -0.021    0.081 -0.053  0.065
 H          0.032 -0.210  0.343    0.149 -0.018 -0.064    0.177 -0.124  0.102
 TransDip   0.002 -0.000 -0.004    0.002 -0.003 -0.000   -0.007 -0.002 -0.009

 Mode:                 4                      5                      6
 Frequency:       143.13                 196.42                 210.40
 Force Cnst:      0.0623                 0.5594                 0.1595
 Red. Mass:       5.1612                24.6101                 6.1138
 IR Active:          YES                    YES                    YES
 IR Intens:        0.486                  0.025                  0.113
 Raman Active:       YES                    YES                    YES
               X      Y      Z        X      Y      Z        X      Y      Z
 C         -0.003 -0.042 -0.118    0.071 -0.040 -0.014    0.002 -0.033  0.005
 C          0.005 -0.059 -0.240    0.067 -0.013 -0.058   -0.007  0.006  0.311
 H          0.014 -0.092 -0.395    0.059 -0.012 -0.077   -0.022  0.022  0.370
 C          0.006 -0.020 -0.072    0.072 -0.069 -0.023    0.003  0.005  0.301
 Cl         0.031  0.029  0.127   -0.403 -0.421  0.089    0.041 -0.044 -0.094
 C          0.001  0.005  0.069    0.062 -0.035 -0.002   -0.011  0.000  0.224
 Cl        -0.002 -0.006 -0.113   -0.012  0.531 -0.089   -0.026  0.041 -0.065
 C         -0.004  0.032  0.276    0.010 -0.059  0.028   -0.009 -0.021  0.094
 H         -0.013  0.067  0.462    0.020 -0.060  0.052   -0.004 -0.037  0.014
 C         -0.001  0.010  0.206    0.029 -0.028  0.023   -0.000 -0.050 -0.088
 H          0.002  0.043  0.375    0.026 -0.026  0.053   -0.000 -0.094 -0.315
 C         -0.008 -0.019 -0.148    0.115 -0.068  0.025   -0.008  0.017 -0.183
 C         -0.073 -0.020 -0.087    0.116 -0.067  0.037   -0.054  0.046 -0.193
 H         -0.128 -0.048 -0.116    0.108 -0.087  0.056   -0.092  0.053 -0.253
 C         -0.076 -0.010  0.049    0.112  0.003 -0.000   -0.053  0.016 -0.009
 H         -0.126 -0.023  0.118    0.073  0.023 -0.002   -0.100  0.011  0.042
 C         -0.015  0.008  0.104    0.146  0.066 -0.046    0.009 -0.042  0.161
 H         -0.013  0.004  0.220    0.138  0.130 -0.100    0.021 -0.115  0.370
 C          0.046  0.032  0.001    0.170  0.031 -0.006    0.048  0.017  0.016
 H          0.098  0.056  0.032    0.183  0.053 -0.023    0.095  0.010  0.084
 C          0.043  0.013 -0.124    0.171 -0.039  0.037    0.036  0.054 -0.182
 H          0.088  0.015 -0.168    0.217 -0.069  0.047    0.085  0.067 -0.247
 TransDip  -0.001 -0.001  0.022   -0.004  0.003 -0.001   -0.003 -0.009  0.004

 Mode:                 7                      8                      9
 Frequency:       256.47                 268.76                 342.68
 Force Cnst:      0.3224                 0.3169                 0.4241
 Red. Mass:       8.3186                 7.4470                 6.1295
 IR Active:          YES                    YES                    YES
 IR Intens:        0.450                  0.166                  0.235
 Raman Active:       YES                    YES                    YES
               X      Y      Z        X      Y      Z        X      Y      Z
 C         -0.028  0.018  0.055   -0.009 -0.005 -0.108    0.001  0.085 -0.210
 C          0.039  0.013 -0.006    0.067  0.106  0.016   -0.043  0.015 -0.171
 H          0.057  0.002 -0.006    0.145  0.073  0.006   -0.137  0.038 -0.248
 C          0.092 -0.053 -0.049    0.054  0.177  0.113   -0.016 -0.072  0.105
 Cl         0.092 -0.096  0.028   -0.144  0.056 -0.036    0.114 -0.080  0.004
 C          0.164 -0.072 -0.079    0.114  0.157  0.155   -0.027 -0.034  0.291
 Cl         0.203  0.124  0.005    0.200 -0.055 -0.035   -0.080  0.018 -0.056
 C          0.122 -0.097 -0.056    0.036  0.104  0.080    0.052 -0.008  0.120
 H          0.109 -0.094 -0.075   -0.039  0.140  0.086    0.155 -0.047  0.159
 C          0.099 -0.028  0.045    0.010  0.011 -0.115    0.043  0.054 -0.256
 H          0.174  0.040  0.095    0.015 -0.005 -0.227    0.096  0.066 -0.409
 C         -0.137  0.096  0.016   -0.025 -0.173 -0.024   -0.016  0.119  0.033
 C         -0.172  0.120 -0.025   -0.131 -0.197  0.078    0.036  0.039  0.152
 H         -0.169  0.141 -0.054   -0.209 -0.304  0.127    0.085  0.037  0.218
 C         -0.173  0.016 -0.006   -0.169 -0.034  0.016    0.052 -0.015  0.044
 H         -0.091 -0.013 -0.029   -0.237 -0.003  0.020    0.133 -0.056  0.046
 C         -0.249 -0.098  0.057   -0.115  0.096 -0.101   -0.031  0.024 -0.129
 H         -0.236 -0.199  0.125   -0.139  0.264 -0.231   -0.038  0.059 -0.312
 C         -0.278 -0.048 -0.005    0.003 -0.039  0.027   -0.083 -0.040  0.041
 H         -0.296 -0.068  0.004    0.082  0.013  0.051   -0.139 -0.092  0.047
 C         -0.268  0.058 -0.041    0.025 -0.198  0.074   -0.071  0.014  0.151
 H         -0.374  0.122 -0.055    0.096 -0.262  0.120   -0.135  0.004  0.228
 TransDip  -0.021  0.003  0.002   -0.011  0.001 -0.007    0.003  0.008 -0.013

 Mode:                10                     11                     12
 Frequency:       412.79                 415.62                 443.44
 Force Cnst:      0.5833                 0.2976                 0.5369
 Red. Mass:       5.8097                 2.9237                 4.6341
 IR Active:          YES                    YES                    YES
 IR Intens:        1.971                  0.278                  4.901
 Raman Active:       YES                    YES                    YES
               X      Y      Z        X      Y      Z        X      Y      Z
 C          0.033  0.188 -0.042    0.004  0.012 -0.007   -0.029 -0.013 -0.087
 C          0.023  0.191  0.154    0.004  0.015  0.014   -0.130 -0.040  0.176
 H         -0.102  0.273  0.325    0.003  0.021  0.046   -0.172  0.039  0.506
 C          0.043 -0.019 -0.047    0.003 -0.004 -0.021   -0.118 -0.111 -0.146
 Cl         0.103 -0.126  0.022    0.007 -0.008  0.003   -0.043  0.127 -0.010
 C         -0.026 -0.016 -0.204   -0.002 -0.002 -0.022    0.023 -0.177 -0.120
 Cl        -0.102 -0.014  0.028   -0.013 -0.002  0.002    0.033  0.057  0.001
 C          0.051  0.099  0.004    0.004  0.009  0.017    0.102 -0.115  0.197
 H          0.174  0.069  0.139    0.012  0.011  0.051    0.152 -0.083  0.522
 C          0.032  0.238  0.070    0.004  0.015 -0.000    0.100 -0.075 -0.083
 H          0.079  0.297  0.182    0.012  0.022  0.007    0.179 -0.017 -0.092
 C          0.019 -0.044 -0.147    0.005 -0.003 -0.007   -0.021  0.053 -0.078
 C         -0.067 -0.100 -0.034    0.013 -0.113  0.182    0.010 -0.012  0.018
 H         -0.150 -0.190 -0.013    0.025 -0.252  0.391    0.036 -0.033  0.079
 C         -0.099 -0.050  0.076   -0.020  0.104 -0.171    0.019 -0.039  0.039
 H         -0.144 -0.093  0.191   -0.036  0.228 -0.377    0.022 -0.082  0.114
 C         -0.074  0.071 -0.061   -0.005  0.004 -0.004    0.021  0.036 -0.070
 H         -0.089  0.178 -0.120   -0.006  0.010 -0.009    0.015  0.078 -0.140
 C          0.028 -0.026  0.007    0.019 -0.107  0.175    0.016 -0.017  0.036
 H          0.113  0.005  0.069    0.047 -0.229  0.387    0.004 -0.065  0.091
 C          0.038 -0.150  0.006   -0.013  0.098 -0.180    0.012 -0.006  0.044
 H          0.092 -0.235  0.105   -0.033  0.228 -0.387    0.034 -0.059  0.117
 TransDip   0.017  0.028  0.031   -0.016  0.002  0.006   -0.003 -0.030  0.064

 Mode:                13                     14                     15
 Frequency:       458.42                 512.16                 538.77
 Force Cnst:      0.4960                 0.9622                 0.7611
 Red. Mass:       4.0064                 6.2256                 4.4504
 IR Active:          YES                    YES                    YES
 IR Intens:        2.812                 17.012                 11.454
 Raman Active:       YES                    YES                    YES
               X      Y      Z        X      Y      Z        X      Y      Z
 C         -0.001  0.059  0.031   -0.171 -0.008 -0.062   -0.112  0.153  0.042
 C         -0.092 -0.022 -0.093   -0.121  0.010  0.014   -0.156  0.114 -0.042
 H         -0.156 -0.050 -0.384   -0.116  0.006  0.010   -0.303  0.171 -0.048
 C         -0.082 -0.036  0.220   -0.075  0.008  0.077   -0.115 -0.085 -0.046
 Cl        -0.019  0.079 -0.031    0.070 -0.076  0.005    0.047 -0.003  0.006
 C          0.019 -0.121  0.070   -0.069  0.035 -0.064   -0.032 -0.097  0.077
 Cl        -0.017  0.039 -0.004    0.182  0.003  0.005    0.084  0.025 -0.009
 C          0.117 -0.128 -0.193   -0.231 -0.021 -0.037   -0.020 -0.077  0.023
 H          0.202 -0.218 -0.497   -0.323  0.017 -0.059    0.090 -0.131 -0.017
 C          0.113  0.048  0.187   -0.251  0.002  0.082   -0.071  0.141 -0.055
 H          0.198  0.130  0.286   -0.272  0.003  0.168    0.059  0.223 -0.155
 C          0.002  0.012 -0.101   -0.113  0.122 -0.177   -0.035 -0.170  0.171
 C         -0.013 -0.058  0.012    0.051 -0.017 -0.013    0.005 -0.115 -0.024
 H         -0.042 -0.134  0.083    0.155 -0.059  0.177   -0.009  0.019 -0.228
 C         -0.023 -0.028  0.030    0.091 -0.075  0.057   -0.010  0.019 -0.109
 H         -0.041 -0.057  0.097    0.057 -0.172  0.263   -0.126  0.199 -0.327
 C         -0.011  0.044 -0.056    0.133  0.085 -0.125    0.085 -0.046  0.135
 H         -0.019  0.102 -0.101    0.129  0.106 -0.205    0.085 -0.039  0.189
 C          0.031 -0.035  0.041    0.041  0.007  0.118    0.047  0.083 -0.076
 H          0.066 -0.065  0.129   -0.022 -0.174  0.301    0.029  0.233 -0.319
 C          0.025 -0.045 -0.015    0.005  0.091  0.030    0.038 -0.045  0.008
 H          0.054 -0.090  0.037    0.090 -0.041  0.178    0.118  0.046 -0.222
 TransDip   0.038 -0.033 -0.018   -0.126 -0.011  0.037   -0.080  0.031 -0.066

 Mode:                16                     17                     18
 Frequency:       601.84                 634.82                 670.16
 Force Cnst:      0.9258                 1.5112                 1.8405
 Red. Mass:       4.3383                 6.3645                 6.9553
 IR Active:          YES                    YES                    YES
 IR Intens:        1.506                  0.178                  3.147
 Raman Active:       YES                    YES                    YES
               X      Y      Z        X      Y      Z        X      Y      Z
 C         -0.002  0.053  0.311   -0.001  0.013  0.062   -0.151  0.005 -0.009
 C         -0.005  0.006  0.009   -0.029 -0.004  0.022    0.174  0.242 -0.034
 H         -0.000 -0.022 -0.133   -0.043 -0.002  0.010    0.352  0.174 -0.020
 C         -0.004 -0.050 -0.304   -0.023 -0.008 -0.083    0.197  0.092 -0.016
 Cl         0.002  0.002  0.020    0.008 -0.010  0.006   -0.015  0.019 -0.003
 C         -0.000  0.036  0.233   -0.013  0.024  0.067    0.203 -0.031  0.007
 Cl        -0.000 -0.001 -0.012    0.007  0.001 -0.003   -0.110 -0.022  0.004
 C          0.005  0.002 -0.014    0.008  0.035 -0.022    0.031 -0.223  0.034
 H          0.013 -0.064 -0.377    0.013  0.013 -0.140   -0.036 -0.198  0.022
 C          0.003  0.003 -0.036    0.011  0.020  0.015    0.014 -0.089  0.018
 H          0.005 -0.088 -0.524    0.004 -0.005 -0.089    0.228  0.069 -0.004
 C         -0.004  0.013 -0.112   -0.016  0.114  0.066   -0.230 -0.023  0.009
 C          0.027 -0.033 -0.081   -0.255  0.141  0.089   -0.041 -0.127 -0.099
 H         -0.003 -0.161  0.062   -0.122  0.208  0.154    0.142 -0.025 -0.019
 C          0.016 -0.006  0.070   -0.229 -0.241 -0.112   -0.014 -0.168 -0.082
 H         -0.020 -0.108  0.283   -0.084 -0.316 -0.109   -0.229 -0.118  0.021
 C         -0.011  0.076 -0.061    0.015 -0.108 -0.084    0.229  0.033 -0.024
 H         -0.004  0.024 -0.043   -0.028  0.242  0.154    0.225  0.047 -0.015
 C         -0.015 -0.008  0.073    0.278 -0.173 -0.116   -0.033  0.130  0.100
 H          0.048 -0.101  0.287    0.154 -0.285 -0.109   -0.248 -0.023  0.053
 C         -0.022 -0.037 -0.080    0.210  0.204  0.085   -0.061  0.166  0.088
 H          0.054 -0.159  0.062    0.071  0.234  0.152    0.118  0.117  0.018
 TransDip  -0.002 -0.036 -0.015   -0.013 -0.003 -0.002    0.057 -0.004  0.002

 Mode:                19                     20                     21
 Frequency:       695.59                 710.99                 714.64
 Force Cnst:      2.0113                 0.5128                 1.0573
 Red. Mass:       7.0554                 1.7219                 3.5137
 IR Active:          YES                    YES                    YES
 IR Intens:       14.892                 42.805                  1.283
 Raman Active:       YES                    YES                    YES
               X      Y      Z        X      Y      Z        X      Y      Z
 C         -0.041 -0.064  0.035   -0.001  0.006  0.002   -0.002  0.048  0.248
 C         -0.186 -0.194  0.022    0.016  0.017 -0.001   -0.004 -0.004 -0.114
 H         -0.105 -0.237 -0.017    0.028  0.010 -0.017   -0.013 -0.093 -0.609
 C         -0.182  0.102 -0.007    0.014 -0.005 -0.003   -0.006  0.024  0.196
 Cl         0.045 -0.070  0.011   -0.003  0.004 -0.001    0.001  0.001 -0.002
 C         -0.024  0.157 -0.038    0.005 -0.010  0.001   -0.003 -0.049 -0.238
 Cl        -0.010  0.010 -0.001   -0.001 -0.001  0.000    0.002  0.002  0.006
 C          0.219  0.332 -0.049   -0.015 -0.028  0.005    0.005  0.019  0.146
 H          0.125  0.377 -0.052   -0.012 -0.032 -0.008    0.027  0.036  0.298
 C          0.241 -0.084  0.007   -0.018  0.001  0.001   -0.004 -0.003 -0.149
 H          0.137 -0.159 -0.004   -0.015 -0.001 -0.022    0.008 -0.050 -0.449
 C         -0.158 -0.012 -0.033   -0.001  0.054 -0.085    0.001 -0.014  0.026
 C         -0.013 -0.171 -0.037    0.005 -0.024  0.068   -0.016  0.011 -0.041
 H          0.086 -0.141  0.040    0.034 -0.256  0.429   -0.020 -0.053  0.043
 C         -0.011 -0.086 -0.112   -0.007  0.076 -0.114   -0.017 -0.024  0.009
 H         -0.216 -0.002 -0.082    0.034 -0.096  0.156   -0.013 -0.112  0.160
 C          0.171  0.004  0.047   -0.003 -0.036  0.054   -0.002  0.025 -0.040
 H          0.177 -0.045  0.086    0.038 -0.307  0.510    0.005 -0.019  0.099
 C         -0.065  0.146  0.034   -0.008  0.063 -0.123    0.023 -0.018  0.009
 H         -0.214  0.069 -0.040    0.021 -0.103  0.155    0.044 -0.105  0.161
 C         -0.061  0.058  0.099    0.010 -0.035  0.059    0.011  0.014 -0.042
 H          0.100 -0.017  0.090    0.035 -0.265  0.430    0.036 -0.047  0.041
 TransDip  -0.099  0.073 -0.010    0.031 -0.117  0.171    0.008 -0.035 -0.003

 Mode:                22                     23                     24
 Frequency:       775.18                 825.92                 835.95
 Force Cnst:      0.6584                 2.7443                 0.5812
 Red. Mass:       1.8597                 6.8282                 1.4115
 IR Active:          YES                    YES                    YES
 IR Intens:       53.448                 19.593                 15.037
 Raman Active:       YES                    YES                    YES
               X      Y      Z        X      Y      Z        X      Y      Z
 C          0.011 -0.007 -0.052   -0.245  0.002  0.017    0.010  0.014  0.082
 C         -0.010 -0.010 -0.008   -0.188  0.185 -0.035    0.009 -0.001  0.017
 H         -0.035  0.036  0.189   -0.030  0.135  0.008    0.006 -0.033 -0.163
 C         -0.014 -0.014  0.004   -0.161  0.273 -0.042    0.008 -0.012 -0.007
 Cl        -0.000  0.001 -0.001    0.058 -0.064  0.010   -0.002  0.003  0.000
 C         -0.016 -0.001  0.037    0.204  0.114 -0.004   -0.008  0.004  0.059
 Cl         0.004  0.002 -0.002   -0.050 -0.007  0.000    0.002 -0.001 -0.004
 C          0.018  0.020 -0.042    0.049 -0.104 -0.008   -0.007 -0.019 -0.110
 H          0.053  0.038  0.151   -0.317  0.080  0.153    0.006  0.118  0.723
 C          0.009  0.027 -0.019    0.088 -0.262  0.015   -0.005 -0.009 -0.097
 H          0.002  0.079  0.276    0.268 -0.103  0.168   -0.022  0.109  0.591
 C          0.010 -0.103  0.168   -0.003 -0.021  0.039   -0.005  0.026 -0.040
 C         -0.006  0.028 -0.082    0.042  0.101  0.048   -0.002 -0.011  0.000
 H          0.013 -0.038  0.032   -0.009  0.098  0.004   -0.002 -0.032  0.030
 C         -0.003 -0.010 -0.000    0.075  0.143  0.080   -0.008 -0.011 -0.001
 H          0.012 -0.267  0.442    0.264  0.048  0.090   -0.029  0.042 -0.077
 C          0.002  0.064 -0.100   -0.110  0.002 -0.015    0.009 -0.010  0.023
 H          0.048 -0.246  0.410   -0.098 -0.051  0.096   -0.004  0.081 -0.101
 C         -0.009  0.010  0.012    0.120 -0.123 -0.086    0.005  0.000  0.002
 H          0.024 -0.262  0.450    0.315 -0.046  0.037   -0.001  0.043 -0.068
 C         -0.015  0.046 -0.073    0.070 -0.109 -0.077   -0.000 -0.004 -0.000
 H         -0.003 -0.028  0.045    0.034 -0.098 -0.081   -0.006 -0.030  0.050
 TransDip  -0.001 -0.087  0.217   -0.008  0.142  0.004   -0.007  0.026  0.121

 Mode:                25                     26                     27
 Frequency:       854.98                 896.40                 934.30
 Force Cnst:      0.5372                 0.6867                 0.7518
 Red. Mass:       1.2474                 1.4505                 1.4617
 IR Active:          YES                    YES                    YES
 IR Intens:        0.141                 12.004                  0.509
 Raman Active:       YES                    YES                    YES
               X      Y      Z        X      Y      Z        X      Y      Z
 C         -0.002 -0.001 -0.002   -0.001  0.012  0.079    0.006  0.010  0.045
 C          0.002 -0.000  0.001    0.001 -0.029 -0.165    0.008 -0.015 -0.039
 H         -0.007  0.002 -0.003   -0.002  0.174  0.916   -0.007  0.036  0.208
 C          0.003  0.001  0.000    0.003  0.008  0.049    0.012 -0.003  0.011
 Cl        -0.000  0.000 -0.000   -0.000 -0.000 -0.004   -0.002  0.001 -0.001
 C          0.004  0.000 -0.001    0.002  0.000  0.002   -0.001  0.004  0.004
 Cl        -0.001 -0.000  0.000   -0.001 -0.000 -0.000    0.000 -0.001 -0.000
 C          0.002 -0.000  0.002   -0.001  0.002  0.011   -0.010 -0.006 -0.014
 H          0.003 -0.003 -0.013    0.000 -0.006 -0.030   -0.023  0.019  0.103
 C          0.001  0.001  0.000   -0.000 -0.002 -0.023   -0.002 -0.007 -0.000
 H         -0.005 -0.004 -0.006   -0.004  0.017  0.089   -0.002 -0.010 -0.014
 C          0.002 -0.001  0.001    0.001  0.014 -0.014   -0.002  0.045 -0.071
 C          0.007 -0.043  0.063    0.001  0.000 -0.024    0.011 -0.057  0.083
 H         -0.039  0.271 -0.433    0.029 -0.080  0.122   -0.035  0.293 -0.464
 C          0.003 -0.038  0.059   -0.009 -0.009  0.001   -0.008 -0.003 -0.007
 H         -0.040  0.245 -0.406   -0.026  0.027 -0.048   -0.014 -0.014  0.017
 C         -0.002 -0.001  0.001   -0.002 -0.013  0.030   -0.010  0.049 -0.079
 H         -0.003  0.003 -0.005   -0.020  0.109 -0.139    0.037 -0.263  0.471
 C         -0.007  0.037 -0.058    0.007 -0.004  0.002    0.001  0.007 -0.007
 H          0.034 -0.242  0.400    0.012  0.030 -0.041    0.008 -0.022  0.043
 C         -0.006  0.044 -0.065   -0.000  0.005 -0.020    0.007 -0.052  0.087
 H          0.038 -0.273  0.440    0.008 -0.081  0.121   -0.044  0.296 -0.464
 TransDip  -0.012 -0.001 -0.003    0.013  0.019  0.109    0.008  0.021 -0.005

 Mode:                28                     29                     30
 Frequency:       970.11                 985.47                1005.00
 Force Cnst:      0.7435                 0.7871                 0.7711
 Red. Mass:       1.3408                 1.3756                 1.2958
 IR Active:          YES                    YES                    YES
 IR Intens:        0.464                  0.167                  0.030
 Raman Active:       YES                    YES                    YES
               X      Y      Z        X      Y      Z        X      Y      Z
 C          0.002  0.005  0.023    0.002  0.001  0.000   -0.002 -0.002 -0.005
 C          0.001  0.006  0.019    0.000  0.004  0.001   -0.000  0.001  0.001
 H         -0.003 -0.014 -0.097    0.008 -0.001 -0.008    0.011 -0.005 -0.004
 C          0.002 -0.003 -0.010   -0.001 -0.002 -0.000   -0.002  0.000 -0.001
 Cl        -0.000  0.000  0.000    0.000  0.000  0.000    0.000 -0.000 -0.000
 C         -0.005 -0.003 -0.013   -0.005 -0.001 -0.000    0.000 -0.001  0.000
 Cl         0.001  0.000  0.002    0.001  0.000  0.000   -0.000  0.000 -0.000
 C         -0.004  0.019  0.110   -0.001  0.002  0.003    0.003  0.001 -0.001
 H         -0.008 -0.107 -0.638   -0.001 -0.001 -0.018    0.011 -0.002  0.002
 C          0.003 -0.026 -0.123    0.001 -0.003 -0.003   -0.001  0.003  0.002
 H         -0.008  0.125  0.720    0.004  0.004  0.022   -0.004 -0.000 -0.008
 C         -0.004  0.010 -0.012   -0.003 -0.001  0.000   -0.002 -0.002  0.001
 C         -0.001 -0.005  0.011   -0.016  0.056 -0.067   -0.007  0.022 -0.029
 H         -0.004  0.032 -0.045    0.026 -0.242  0.403    0.011 -0.138  0.218
 C         -0.003 -0.000 -0.003    0.008 -0.047  0.080    0.010 -0.041  0.073
 H         -0.012 -0.003  0.010   -0.031  0.263 -0.435   -0.029  0.265 -0.437
 C          0.008  0.007 -0.005    0.015  0.000  0.002   -0.004  0.051 -0.084
 H          0.011 -0.008  0.045    0.014  0.007 -0.012    0.048 -0.296  0.491
 C          0.005 -0.004  0.001   -0.007  0.049 -0.081    0.005 -0.044  0.070
 H          0.009  0.015 -0.021    0.044 -0.268  0.444   -0.047  0.254 -0.431
 C         -0.004 -0.012  0.000    0.001 -0.057  0.066   -0.002  0.017 -0.030
 H         -0.029  0.014 -0.024   -0.037  0.233 -0.398    0.023 -0.134  0.206
 TransDip  -0.018 -0.004 -0.011    0.013 -0.001  0.001   -0.000  0.001  0.005

 Mode:                31                     32                     33
 Frequency:      1015.42                1035.32                1042.17
 Force Cnst:      3.6279                 4.1718                 2.2631
 Red. Mass:       5.9719                 6.6058                 3.5365
 IR Active:          YES                    YES                    YES
 IR Intens:        0.546                 42.688                  1.551
 Raman Active:       YES                    YES                    YES
               X      Y      Z        X      Y      Z        X      Y      Z
 C         -0.021 -0.009  0.001    0.144  0.028 -0.005   -0.079 -0.033  0.006
 C          0.010 -0.020 -0.004   -0.096 -0.244  0.045   -0.002 -0.185  0.030
 H          0.036 -0.021  0.059    0.060 -0.311  0.025    0.282 -0.304  0.068
 C          0.026 -0.016  0.005   -0.137  0.263 -0.045    0.030  0.052 -0.009
 Cl        -0.003  0.003 -0.001    0.016 -0.026  0.004   -0.005  0.000 -0.000
 C          0.006 -0.004  0.001    0.276  0.080 -0.014    0.127  0.011 -0.002
 Cl        -0.002 -0.000 -0.000   -0.030 -0.006  0.001   -0.018 -0.002  0.000
 C          0.018  0.017 -0.010   -0.066 -0.219  0.040    0.041 -0.019  0.005
 H          0.063  0.008  0.038   -0.069 -0.221  0.016    0.273 -0.110  0.012
 C         -0.007  0.024  0.007   -0.107  0.203 -0.041   -0.082  0.186 -0.032
 H         -0.005  0.013 -0.076    0.043  0.322 -0.007    0.046  0.296 -0.040
 C         -0.031 -0.003 -0.002    0.170  0.022  0.003   -0.119 -0.015 -0.007
 C         -0.217  0.259  0.196    0.018  0.037  0.014   -0.023 -0.055 -0.029
 H         -0.164  0.387  0.114    0.133  0.078  0.076   -0.188 -0.144 -0.092
 C         -0.006 -0.013 -0.027   -0.060 -0.185 -0.101    0.045  0.184  0.105
 H          0.026 -0.057  0.062    0.073 -0.230 -0.162   -0.173  0.266  0.177
 C          0.370  0.048 -0.002   -0.054 -0.005  0.001    0.077  0.009 -0.001
 H          0.384  0.061 -0.014   -0.067 -0.003  0.007    0.091  0.009 -0.009
 C         -0.007  0.014  0.021   -0.100  0.161  0.103    0.086 -0.162 -0.108
 H          0.017  0.044 -0.030    0.024  0.248  0.156   -0.107 -0.313 -0.155
 C         -0.150 -0.310 -0.187    0.025 -0.034 -0.020   -0.035  0.048  0.039
 H         -0.083 -0.390 -0.142    0.145 -0.055 -0.068   -0.239  0.130  0.062
 TransDip   0.021 -0.011  0.003    0.130  0.162 -0.027    0.026  0.030 -0.006

 Mode:                34                     35                     36
 Frequency:      1067.42                1104.47                1144.41
 Force Cnst:      1.4179                 1.1464                 1.8648
 Red. Mass:       2.1121                 1.5951                 2.4167
 IR Active:          YES                    YES                    YES
 IR Intens:        7.215                  4.146                 62.730
 Raman Active:       YES                    YES                    YES
               X      Y      Z        X      Y      Z        X      Y      Z
 C          0.137  0.041 -0.008   -0.011  0.010 -0.021   -0.005  0.023 -0.004
 C         -0.025  0.050 -0.008    0.007 -0.013  0.007   -0.084 -0.041  0.008
 H         -0.256  0.149 -0.027    0.067 -0.046 -0.033   -0.649  0.165 -0.050
 C         -0.067  0.048 -0.008    0.006 -0.008  0.001    0.118 -0.167  0.026
 Cl         0.008 -0.008  0.001   -0.001  0.001 -0.000   -0.013  0.020 -0.003
 C          0.000  0.021 -0.004   -0.003  0.002 -0.001    0.249  0.018 -0.003
 Cl         0.003 -0.000  0.000    0.000 -0.000  0.000   -0.028 -0.004  0.001
 C         -0.059 -0.065  0.010    0.003  0.001 -0.001   -0.005  0.086 -0.013
 H         -0.256  0.013  0.004    0.003  0.001  0.005   -0.528  0.320 -0.055
 C          0.030 -0.067  0.014   -0.002 -0.005  0.007   -0.041  0.005 -0.001
 H         -0.047 -0.142 -0.007   -0.020 -0.028 -0.044   -0.166 -0.080  0.014
 C          0.144  0.023  0.008   -0.015  0.051  0.032   -0.013  0.001  0.007
 C         -0.025 -0.052 -0.031    0.111 -0.024 -0.026    0.003 -0.002 -0.005
 H         -0.286 -0.235 -0.105    0.441  0.170  0.094   -0.008 -0.031  0.023
 C         -0.055  0.035  0.025   -0.045 -0.061 -0.031    0.008 -0.003 -0.002
 H         -0.401  0.155  0.128   -0.243  0.004  0.012    0.038 -0.011 -0.015
 C          0.124  0.023  0.003   -0.017  0.077  0.047   -0.007  0.001  0.002
 H          0.128  0.052  0.020   -0.069  0.493  0.304   -0.009  0.016  0.012
 C         -0.034 -0.056 -0.029    0.066 -0.040 -0.029    0.007  0.000 -0.001
 H         -0.303 -0.234 -0.118    0.282  0.098  0.028    0.034  0.019  0.007
 C         -0.049  0.033  0.021   -0.097 -0.054 -0.024   -0.001 -0.001 -0.001
 H         -0.392  0.142  0.143   -0.451  0.051  0.090    0.009 -0.006 -0.002
 TransDip  -0.059  0.062 -0.008   -0.004  0.054  0.036    0.247 -0.058  0.010

 Mode:                37                     38                     39
 Frequency:      1169.20                1184.28                1206.55
 Force Cnst:      1.1103                 0.9186                 0.9754
 Red. Mass:       1.3785                 1.1117                 1.1372
 IR Active:          YES                    YES                    YES
 IR Intens:        0.869                  0.001                  1.234
 Raman Active:       YES                    YES                    YES
               X      Y      Z        X      Y      Z        X      Y      Z
 C         -0.009  0.028 -0.005    0.002 -0.001 -0.001   -0.005 -0.002  0.001
 C          0.009 -0.058  0.010    0.001  0.002 -0.000    0.004 -0.004  0.000
 H          0.004 -0.062  0.008    0.002  0.003  0.006   -0.005  0.001  0.010
 C          0.046 -0.020  0.003   -0.003  0.003 -0.001    0.004  0.004 -0.001
 Cl        -0.004  0.001 -0.000    0.000 -0.000  0.000   -0.000 -0.000  0.000
 C         -0.075  0.047 -0.007    0.002 -0.001  0.000   -0.011  0.003 -0.001
 Cl         0.007 -0.002  0.000   -0.000  0.000 -0.000    0.001 -0.000  0.000
 C         -0.081 -0.041  0.006    0.004  0.001 -0.000   -0.004 -0.004  0.001
 H         -0.522  0.137 -0.019    0.039 -0.014  0.001   -0.006 -0.004  0.002
 C          0.097  0.011 -0.002   -0.006 -0.001  0.000    0.008  0.002 -0.000
 H          0.681  0.431 -0.079   -0.041 -0.026  0.013    0.046  0.027 -0.018
 C         -0.022  0.003  0.012    0.000 -0.000  0.000    0.005 -0.001 -0.001
 C         -0.001 -0.002 -0.003   -0.007 -0.008 -0.004   -0.050 -0.028 -0.013
 H          0.017  0.003  0.013   -0.137 -0.088 -0.051   -0.411 -0.259 -0.132
 C          0.006  0.005  0.002    0.043 -0.014 -0.012    0.047 -0.016 -0.014
 H          0.011  0.004  0.000    0.436 -0.149 -0.122    0.470 -0.159 -0.134
 C         -0.002  0.005  0.003   -0.006  0.056  0.034    0.008  0.002  0.001
 H         -0.006  0.038  0.024   -0.069  0.566  0.338    0.008  0.008  0.004
 C          0.001 -0.011 -0.007   -0.041 -0.027 -0.012    0.038  0.028  0.014
 H         -0.025 -0.028 -0.016   -0.407 -0.270 -0.119    0.378  0.251  0.116
 C          0.001 -0.006 -0.006    0.011 -0.006 -0.005   -0.049  0.015  0.014
 H          0.090 -0.052 -0.007    0.175 -0.058 -0.059   -0.455  0.149  0.138
 TransDip  -0.030 -0.002  0.003   -0.000  0.001 -0.000   -0.036  0.002 -0.001

 Mode:                40                     41                     42
 Frequency:      1273.63                1289.42                1307.47
 Force Cnst:      1.4383                 4.7911                 2.8906
 Red. Mass:       1.5049                 4.8910                 2.8699
 IR Active:          YES                    YES                    YES
 IR Intens:        2.200                  2.077                  7.104
 Raman Active:       YES                    YES                    YES
               X      Y      Z        X      Y      Z        X      Y      Z
 C         -0.073  0.019 -0.003    0.024  0.309 -0.058    0.231  0.014 -0.002
 C          0.006  0.035 -0.005    0.166 -0.112  0.020    0.011  0.028 -0.007
 H          0.749 -0.253  0.053    0.214 -0.135  0.027    0.126 -0.003  0.012
 C         -0.072 -0.058  0.010   -0.134 -0.145  0.024   -0.082  0.087 -0.014
 Cl         0.002  0.003 -0.000   -0.004  0.003 -0.001    0.006 -0.005  0.001
 C          0.052 -0.104  0.017   -0.016  0.232 -0.036    0.010 -0.131  0.021
 Cl        -0.003  0.003 -0.000   -0.002 -0.001  0.000    0.003  0.002 -0.000
 C          0.025  0.065 -0.010    0.133 -0.119  0.019   -0.063 -0.026  0.005
 H         -0.456  0.275 -0.047   -0.117 -0.023 -0.005   -0.541  0.170 -0.026
 C         -0.009  0.022 -0.005   -0.094 -0.121  0.022    0.095  0.070 -0.009
 H         -0.067 -0.012  0.005   -0.248 -0.241  0.043   -0.399 -0.300  0.038
 C          0.090  0.013  0.001   -0.092  0.144  0.113   -0.218 -0.033  0.001
 C          0.003  0.002  0.000   -0.047 -0.060 -0.035   -0.053 -0.029 -0.009
 H         -0.089 -0.052 -0.043   -0.244 -0.190 -0.097    0.226  0.171  0.067
 C         -0.013 -0.017 -0.009    0.063 -0.015 -0.015    0.042  0.049  0.025
 H         -0.055 -0.006  0.004   -0.116  0.042  0.041    0.239 -0.012 -0.027
 C          0.005  0.004  0.002   -0.006  0.032  0.020   -0.004  0.003  0.002
 H          0.006 -0.019 -0.012    0.011 -0.086 -0.060    0.003 -0.011 -0.006
 C         -0.024  0.013  0.010   -0.019 -0.054 -0.031    0.048 -0.036 -0.026
 H         -0.088 -0.027 -0.007    0.268  0.127  0.056    0.208  0.062  0.018
 C          0.024 -0.004 -0.003    0.023 -0.037 -0.031   -0.047  0.013  0.010
 H         -0.098  0.044  0.027    0.414 -0.180 -0.137    0.204 -0.081 -0.059
 TransDip   0.047 -0.005 -0.002    0.029 -0.036 -0.006   -0.038  0.076 -0.012

 Mode:                43                     44                     45
 Frequency:      1318.39                1355.67                1404.83
 Force Cnst:      5.4249                 1.7529                 3.3406
 Red. Mass:       5.2973                 1.6188                 2.8730
 IR Active:          YES                    YES                    YES
 IR Intens:        0.833                  0.716                 18.607
 Raman Active:       YES                    YES                    YES
               X      Y      Z        X      Y      Z        X      Y      Z
 C         -0.030 -0.100 -0.008   -0.004 -0.017 -0.006   -0.062  0.179 -0.024
 C         -0.130  0.020  0.002   -0.023  0.002 -0.000   -0.169 -0.069  0.011
 H          0.025 -0.049 -0.005    0.044 -0.024  0.006    0.336 -0.290  0.046
 C          0.160  0.095 -0.015    0.027  0.022 -0.003    0.207  0.010 -0.002
 Cl        -0.001 -0.000  0.000    0.000 -0.000  0.000   -0.006  0.003 -0.000
 C         -0.008 -0.118  0.018    0.001 -0.035  0.006   -0.052  0.056 -0.009
 Cl         0.002 -0.001  0.000    0.000  0.000 -0.000    0.002 -0.004  0.001
 C         -0.115  0.046 -0.007   -0.023  0.013 -0.002   -0.083 -0.065  0.011
 H          0.194 -0.084  0.018    0.013 -0.002 -0.000    0.071 -0.148  0.028
 C          0.087  0.044 -0.003    0.017  0.008 -0.001    0.154  0.000 -0.001
 H         -0.100 -0.096  0.004   -0.039 -0.032  0.009   -0.461 -0.465  0.071
 C          0.000  0.301  0.170    0.005  0.031  0.018    0.023 -0.039  0.002
 C         -0.110 -0.112 -0.056    0.112  0.051  0.021    0.027 -0.000 -0.005
 H         -0.250 -0.205 -0.102   -0.468 -0.329 -0.160    0.046  0.001  0.012
 C          0.167 -0.084 -0.065   -0.041  0.000  0.003   -0.076  0.017  0.015
 H         -0.421  0.106  0.108   -0.251  0.071  0.061    0.195 -0.077 -0.063
 C         -0.017  0.139  0.083    0.014 -0.103 -0.062   -0.001 -0.010 -0.006
 H          0.017 -0.145 -0.089   -0.035  0.292  0.180    0.016 -0.153 -0.089
 C         -0.158 -0.111 -0.052    0.038  0.012  0.003    0.063  0.045  0.020
 H          0.309  0.189  0.094    0.232  0.139  0.058   -0.224 -0.145 -0.066
 C          0.154 -0.086 -0.063   -0.123  0.022  0.024   -0.009 -0.014 -0.009
 H          0.203 -0.100 -0.084    0.506 -0.191 -0.161   -0.104  0.012  0.028
 TransDip  -0.011 -0.027  0.005   -0.004 -0.024 -0.012    0.010 -0.137  0.014

 Mode:                46                     47                     48
 Frequency:      1477.03                1495.36                1530.06
 Force Cnst:      2.8946                 3.2208                 3.3660
 Red. Mass:       2.2519                 2.4447                 2.4403
 IR Active:          YES                    YES                    YES
 IR Intens:        2.318                107.311                  0.173
 Raman Active:       YES                    YES                    YES
               X      Y      Z        X      Y      Z        X      Y      Z
 C         -0.017  0.036  0.010   -0.119 -0.010  0.000   -0.085 -0.004  0.001
 C         -0.035 -0.006 -0.001    0.098 -0.077  0.013    0.009 -0.025  0.006
 H          0.068 -0.050  0.019   -0.459  0.135 -0.028   -0.134  0.024 -0.019
 C          0.030 -0.018  0.002    0.050  0.137 -0.023    0.043  0.049 -0.008
 Cl        -0.001  0.000 -0.000   -0.000 -0.005  0.001   -0.000 -0.001  0.000
 C         -0.023  0.050 -0.008   -0.126 -0.074  0.012   -0.051 -0.025  0.004
 Cl         0.001 -0.001  0.000    0.005  0.002 -0.000    0.001  0.001 -0.000
 C          0.013 -0.041  0.006    0.174 -0.074  0.012    0.079 -0.023  0.004
 H         -0.062 -0.015  0.004   -0.535  0.219 -0.037   -0.168  0.081 -0.014
 C          0.037  0.020 -0.005   -0.006  0.079 -0.013   -0.022  0.016 -0.004
 H         -0.135 -0.106  0.027   -0.338 -0.145  0.024   -0.097 -0.028  0.019
 C          0.015 -0.132 -0.072   -0.014  0.009  0.004    0.158  0.018 -0.004
 C         -0.091  0.041  0.032    0.045  0.041  0.020   -0.054 -0.085 -0.048
 H          0.060  0.157  0.089   -0.184 -0.111 -0.040    0.389  0.183  0.090
 C          0.149  0.014 -0.005    0.025 -0.036 -0.024   -0.120  0.070  0.053
 H         -0.369  0.202  0.157   -0.176  0.027  0.031    0.428 -0.106 -0.101
 C          0.009 -0.099 -0.060   -0.037  0.004  0.006    0.102  0.015  0.000
 H         -0.069  0.528  0.320   -0.040 -0.040 -0.021    0.123  0.017 -0.001
 C         -0.144 -0.016  0.003    0.031  0.040  0.021   -0.104 -0.102 -0.052
 H          0.276  0.274  0.143   -0.192 -0.103 -0.044    0.398  0.219  0.095
 C          0.088  0.057  0.025    0.043 -0.034 -0.023   -0.070  0.071  0.050
 H         -0.135  0.148  0.098   -0.181  0.041  0.031    0.404 -0.071 -0.090
 TransDip  -0.015  0.017  0.043   -0.331  0.026 -0.009    0.008  0.010  0.000

 Mode:                49                     50                     51
 Frequency:      1582.35                1618.59                1625.18
 Force Cnst:      9.6112                 8.8425                 9.3009
 Red. Mass:       6.5151                 5.7287                 5.9769
 IR Active:          YES                    YES                    YES
 IR Intens:       19.526                  0.641                  5.521
 Raman Active:       YES                    YES                    YES
               X      Y      Z        X      Y      Z        X      Y      Z
 C         -0.019  0.341 -0.047    0.016  0.127 -0.004   -0.260 -0.002  0.002
 C          0.120 -0.179  0.029   -0.021 -0.045  0.005    0.314 -0.078  0.015
 H         -0.284 -0.031 -0.006    0.014 -0.060  0.028   -0.406  0.205 -0.044
 C          0.045  0.210 -0.034    0.045  0.054 -0.010   -0.218 -0.061  0.010
 Cl        -0.002 -0.001  0.000   -0.001 -0.000  0.000    0.001  0.002 -0.000
 C          0.055 -0.332  0.053   -0.000 -0.073  0.012    0.122  0.009 -0.002
 Cl        -0.000  0.004 -0.001   -0.000  0.001 -0.000    0.002 -0.000  0.000
 C         -0.119  0.211 -0.035   -0.007  0.044 -0.009   -0.293  0.031 -0.005
 H          0.330  0.045 -0.003    0.062  0.020 -0.002    0.242 -0.206  0.036
 C         -0.111 -0.242  0.039   -0.042 -0.077  0.010    0.318  0.124 -0.022
 H          0.401  0.113 -0.031    0.101  0.024  0.012   -0.321 -0.348  0.065
 C         -0.010  0.003  0.022    0.024 -0.251 -0.137    0.071 -0.022 -0.016
 C         -0.054 -0.039 -0.021    0.074  0.167  0.092   -0.005  0.013  0.005
 H          0.135  0.073  0.059   -0.302 -0.069 -0.020    0.009  0.013  0.025
 C         -0.000  0.058  0.033    0.094 -0.166 -0.109    0.009 -0.016 -0.011
 H          0.028  0.058  0.032   -0.242 -0.074 -0.017   -0.025 -0.005 -0.000
 C          0.013 -0.117 -0.071   -0.041  0.306  0.186   -0.003  0.031  0.019
 H         -0.028  0.217  0.136    0.048 -0.423 -0.256    0.007 -0.040 -0.024
 C         -0.011  0.058  0.034   -0.041 -0.180 -0.105   -0.006 -0.020 -0.011
 H         -0.049  0.044  0.030    0.239 -0.019 -0.028    0.027 -0.001 -0.003
 C          0.064 -0.026 -0.024   -0.116  0.141  0.093   -0.023  0.017  0.015
 H         -0.152  0.035  0.064    0.291  0.010 -0.019    0.064 -0.004 -0.020
 TransDip  -0.059  0.128 -0.009   -0.003 -0.015 -0.020   -0.048  0.056 -0.012

 Mode:                52                     53                     54
 Frequency:      1642.11                3164.90                3170.47
 Force Cnst:      8.8499                 6.4044                 6.4399
 Red. Mass:       5.5703                 1.0852                 1.0874
 IR Active:          YES                    YES                    YES
 IR Intens:        5.211                  3.877                  0.735
 Raman Active:       YES                    YES                    YES
               X      Y      Z        X      Y      Z        X      Y      Z
 C          0.026  0.005 -0.000    0.000  0.000  0.000    0.000  0.000  0.000
 C          0.020 -0.005 -0.001    0.000  0.002 -0.000   -0.002 -0.003  0.001
 H         -0.005  0.007  0.009   -0.006 -0.016  0.003    0.015  0.038 -0.007
 C         -0.020 -0.009  0.001   -0.000  0.000 -0.000    0.000 -0.000 -0.000
 Cl        -0.000  0.000 -0.000    0.000 -0.000  0.000   -0.000  0.000 -0.000
 C          0.013  0.003 -0.001   -0.000 -0.000  0.000    0.000 -0.000  0.000
 Cl        -0.000 -0.000  0.000    0.000  0.000  0.000   -0.000 -0.000  0.000
 C         -0.027  0.002 -0.000    0.000  0.001 -0.000    0.000  0.002 -0.000
 H          0.018 -0.017  0.003   -0.004 -0.009  0.001   -0.009 -0.021  0.004
 C          0.022  0.009  0.000    0.002 -0.003  0.000    0.004 -0.006  0.001
 H         -0.008 -0.015 -0.008   -0.023  0.030 -0.006   -0.049  0.064 -0.012
 C         -0.210 -0.030  0.001    0.001  0.000 -0.000    0.000 -0.001 -0.001
 C          0.284  0.107  0.040    0.012 -0.016 -0.011   -0.022  0.027  0.019
 H         -0.279 -0.261 -0.142   -0.157  0.183  0.130    0.270 -0.312 -0.223
 C         -0.281  0.024  0.039    0.017  0.033  0.018   -0.018 -0.037 -0.021
 H          0.271 -0.170 -0.128   -0.195 -0.388 -0.219    0.217  0.435  0.245
 C          0.140  0.022  0.000   -0.040 -0.005  0.001    0.007  0.003  0.001
 H          0.158  0.016 -0.005    0.483  0.063 -0.006   -0.087 -0.014 -0.000
 C         -0.267 -0.100 -0.035    0.027 -0.031 -0.021    0.020 -0.025 -0.017
 H          0.231  0.235  0.122   -0.316  0.365  0.251   -0.247  0.287  0.197
 C          0.295 -0.027 -0.045    0.012  0.026  0.015    0.017  0.036  0.021
 H         -0.313  0.178  0.142   -0.151 -0.303 -0.177   -0.210 -0.417 -0.244
 TransDip  -0.073 -0.000 -0.001    0.063  0.006  0.001    0.009 -0.025 -0.007

 Mode:                55                     56                     57
 Frequency:      3179.73                3185.03                3186.92
 Force Cnst:      6.4986                 6.5304                 6.5224
 Red. Mass:       1.0909                 1.0926                 1.0900
 IR Active:          YES                    YES                    YES
 IR Intens:       11.979                 12.330                 10.316
 Raman Active:       YES                    YES                    YES
               X      Y      Z        X      Y      Z        X      Y      Z
 C         -0.001 -0.000  0.000    0.001  0.001 -0.000    0.001  0.001 -0.000
 C         -0.002 -0.005  0.001   -0.003 -0.006  0.001    0.001  0.004 -0.001
 H          0.023  0.057 -0.011    0.027  0.065 -0.012   -0.018 -0.046  0.008
 C          0.000 -0.000 -0.000    0.000 -0.000 -0.000   -0.000 -0.000  0.000
 Cl        -0.000  0.000 -0.000   -0.000  0.000 -0.000   -0.000  0.000  0.000
 C         -0.000  0.000 -0.000    0.001 -0.000  0.000    0.001 -0.000  0.000
 Cl         0.000  0.000 -0.000   -0.000 -0.000  0.000   -0.000 -0.000  0.000
 C         -0.002 -0.005  0.001    0.007  0.019 -0.003    0.012  0.032 -0.005
 H          0.026  0.062 -0.010   -0.093 -0.219  0.037   -0.156 -0.366  0.062
 C         -0.009  0.013 -0.002    0.024 -0.033  0.006    0.035 -0.049  0.009
 H          0.107 -0.143  0.027   -0.285  0.379 -0.072   -0.418  0.558 -0.105
 C         -0.003 -0.000  0.000   -0.000 -0.002 -0.001   -0.000  0.001  0.001
 C         -0.025  0.030  0.022   -0.027  0.029  0.021    0.014 -0.015 -0.011
 H          0.299 -0.345 -0.246    0.294 -0.335 -0.239   -0.155  0.176  0.126
 C          0.001 -0.004 -0.003    0.016  0.027  0.015   -0.010 -0.019 -0.011
 H          0.017  0.042  0.024   -0.159 -0.310 -0.174    0.109  0.215  0.121
 C         -0.049 -0.006  0.001   -0.014 -0.004 -0.001   -0.005  0.001  0.001
 H          0.566  0.073 -0.007    0.157  0.024  0.000    0.060  0.006 -0.002
 C          0.013 -0.010 -0.007   -0.024  0.027  0.018    0.014 -0.014 -0.010
 H         -0.122  0.135  0.093    0.262 -0.301 -0.207   -0.143  0.162  0.111
 C         -0.019 -0.039 -0.023    0.011  0.018  0.010   -0.013 -0.024 -0.014
 H          0.223  0.442  0.258   -0.104 -0.200 -0.117    0.142  0.279  0.163
 TransDip  -0.106 -0.030 -0.014   -0.019  0.085  0.071    0.040 -0.086 -0.041

 Mode:                58                     59                     60
 Frequency:      3194.50                3200.88                3203.94
 Force Cnst:      6.6023                 6.5867                 6.6207
 Red. Mass:       1.0981                 1.0911                 1.0947
 IR Active:          YES                    YES                    YES
 IR Intens:       13.345                  0.945                  1.496
 Raman Active:       YES                    YES                    YES
               X      Y      Z        X      Y      Z        X      Y      Z
 C          0.000 -0.000  0.000   -0.002  0.002 -0.000    0.002  0.001 -0.000
 C          0.003  0.008 -0.001   -0.031 -0.075  0.014    0.009  0.022 -0.004
 H         -0.036 -0.091  0.017    0.351  0.864 -0.161   -0.100 -0.248  0.046
 C         -0.000  0.000  0.000    0.003 -0.000  0.000   -0.001  0.001 -0.000
 Cl         0.000 -0.000  0.000   -0.000  0.000 -0.000    0.000 -0.000  0.000
 C         -0.000  0.000 -0.000   -0.001  0.001 -0.000   -0.003  0.002 -0.000
 Cl        -0.000  0.000  0.000    0.000  0.000  0.000    0.000  0.000 -0.000
 C         -0.002 -0.004  0.001   -0.008 -0.019  0.003   -0.030 -0.067  0.011
 H          0.020  0.046 -0.008    0.094  0.217 -0.037    0.331  0.763 -0.130
 C         -0.002  0.003 -0.001    0.008 -0.009  0.002    0.026 -0.031  0.006
 H          0.023 -0.030  0.006   -0.082  0.106 -0.020   -0.271  0.356 -0.067
 C          0.001  0.000  0.000    0.000 -0.000  0.000   -0.000 -0.000 -0.000
 C          0.016 -0.017 -0.012    0.007 -0.007 -0.005   -0.002  0.002  0.002
 H         -0.169  0.191  0.136   -0.076  0.087  0.062    0.023 -0.026 -0.019
 C         -0.016 -0.035 -0.020   -0.002 -0.004 -0.002    0.001  0.001  0.001
 H          0.189  0.382  0.215    0.021  0.041  0.023   -0.008 -0.016 -0.009
 C         -0.056 -0.007  0.001   -0.003 -0.000  0.000    0.001  0.000 -0.000
 H          0.621  0.081 -0.007    0.028  0.003 -0.000   -0.014 -0.002  0.000
 C         -0.023  0.029  0.020   -0.001  0.001  0.001    0.001 -0.001 -0.001
 H          0.264 -0.308 -0.211    0.010 -0.011 -0.008   -0.013  0.014  0.010
 C          0.011  0.018  0.010    0.000 -0.000 -0.000   -0.002 -0.003 -0.002
 H         -0.104 -0.201 -0.117    0.001  0.003  0.002    0.019  0.037  0.022
 TransDip  -0.116 -0.014 -0.001   -0.017 -0.026  0.001    0.004 -0.038  0.006

 STANDARD THERMODYNAMIC QUANTITIES AT   298.15 K  AND     1.00 ATM

   This Molecule has  0 Imaginary Frequencies
   Zero point vibrational energy:      101.332 kcal/mol

   Atom    1 Element C  Has Mass   12.00000
   Atom    2 Element C  Has Mass   12.00000
   Atom    3 Element H  Has Mass    1.00783
   Atom    4 Element C  Has Mass   12.00000
   Atom    5 Element Cl Has Mass   34.96885
   Atom    6 Element C  Has Mass   12.00000
   Atom    7 Element Cl Has Mass   34.96885
   Atom    8 Element C  Has Mass   12.00000
   Atom    9 Element H  Has Mass    1.00783
   Atom   10 Element C  Has Mass   12.00000
   Atom   11 Element H  Has Mass    1.00783
   Atom   12 Element C  Has Mass   12.00000
   Atom   13 Element C  Has Mass   12.00000
   Atom   14 Element H  Has Mass    1.00783
   Atom   15 Element C  Has Mass   12.00000
   Atom   16 Element H  Has Mass    1.00783
   Atom   17 Element C  Has Mass   12.00000
   Atom   18 Element H  Has Mass    1.00783
   Atom   19 Element C  Has Mass   12.00000
   Atom   20 Element H  Has Mass    1.00783
   Atom   21 Element C  Has Mass   12.00000
   Atom   22 Element H  Has Mass    1.00783
   Molecular Mass:   222.000340 amu
   Principal axes and moments of inertia in amu*Bohr^2:
                             1           2           3
    Eigenvalues --     1316.96810  7016.76346  8113.58970
          X               0.99999     0.00439    -0.00095
          Y              -0.00437     0.99979     0.01985
          Z               0.00104    -0.01985     0.99980
   Rotational Symmetry Number is   1
   The Molecule is an Asymmetric Top
   Translational Enthalpy:        0.889 kcal/mol
   Rotational Enthalpy:           0.889 kcal/mol
   Vibrational Enthalpy:        106.723 kcal/mol
   gas constant (RT):             0.592 kcal/mol
   Translational Entropy:        42.095  cal/mol.K
   Rotational Entropy:           32.683  cal/mol.K
   Vibrational Entropy:          33.325  cal/mol.K

   Total Enthalpy:              109.093 kcal/mol
   Total Entropy:               108.103  cal/mol.K

 ======================================================================

 STANDARD THERMODYNAMIC QUANTITIES FOR ANHARMONIC VIBRATION -- TOSH

   Zero point vibrational energy: ************ kcal/mol

   Vibrational Enthalpy:       Infinity kcal/mol
   Vibrational Entropy:             NaN  cal/mol.K

   Total Enthalpy:             Infinity kcal/mol
   Total Entropy:                   NaN  cal/mol.K

 ======================================================================

 STANDARD THERMODYNAMIC QUANTITIES FOR ANHARMONIC VIBRATION -- VPT2

   Zero point vibrational energy: ************ kcal/mol

   Vibrational Enthalpy:       Infinity kcal/mol
   Vibrational Entropy:             NaN  cal/mol.K

   Total Enthalpy:             Infinity kcal/mol
   Total Entropy:                   NaN  cal/mol.K

 ======================================================================

Archival summary:
1\1\december\FREQ\ProcedureUnspecified\BasisUnspecified\l2128\taweetha\ThuJan1623:52:252020ThuJan1623:52:252020\0\\#,FREQ,ProcedureUnspecified,BasisUnspecified,\\0,1\Cl\C,1,1.74993\C,2,1.39213,1,118.498\H,3,1.0824,2,118.489,1,-1.09853,0\C,2,1.3971,1,121.412,3,-179.489,0\C,5,1.3936,2,119.192,1,179.499,0\H,6,1.08254,5,118.98,2,179.397,0\C,6,1.38843,5,120.496,2,0.0986687,0\H,8,1.08339,6,119.097,5,178.371,0\C,3,1.39907,2,121.205,1,-179.675,0\C,10,1.48484,3,120.651,2,-179.536,0\C,11,1.40246,10,120.841,3,-140.157,0\H,12,1.0842,11,119.525,10,1.8072,0\C,12,1.39225,11,120.835,10,-179.77,0\H,14,1.08434,12,119.682,11,-179.471,0\C,14,1.39393,12,120.232,11,0.0425864,0\H,16,1.08401,14,120.249,12,179.973,0\C,16,1.39384,14,119.522,12,-0.0717963,0\H,18,1.08435,16,120.076,14,179.443,0\C,18,1.39204,16,120.251,14,0.088821,0\H,20,1.08417,18,119.533,16,178.364,0\Cl,5,1.74786,2,121.768,1,-0.582265,0\\\@

 Total job time:  8940.66s(wall), 8939.50s(cpu) 
 Thu Jan 16 23:52:25 2020

        *************************************************************
        *                                                           *
        *  Thank you very much for using Q-Chem.  Have a nice day.  *
        *                                                           *
        *************************************************************
