# Supplementary material for: Quantum Chemical Investigation of Polychlorinated Dibenzodioxins, Dibenzofurans and Biphenyls: Relative Stability and Planarity Analysis
Source: Molecules. 2020 Dec 3;25(23):5697. doi: 10.3390/molecules25235697 (PMC7730433; doi:10.3390/molecules25235697)
Supplement: Supplementary file 1 [file molecules-25-05697-s001.zip › PCB/B3LYP/HClHClClClClHHCl.out]

                  Welcome to Q-Chem
     A Quantum Leap Into The Future Of Chemistry


 Q-Chem 5.2 (devel), Q-Chem, Inc., Pleasanton, CA (2019)

 Yihan Shao,  Zhengting Gan,  E. Epifanovsky,  A. T. B. Gilbert,  M. Wormit,  
 J. Kussmann,  A. W. Lange,  A. Behn,  Jia Deng,  Xintian Feng,  D. Ghosh,  
 M. Goldey,  P. R. Horn,  L. D. Jacobson,  I. Kaliman,  T. Kus,  A. Landau,  
 Jie Liu,  E. I. Proynov,  R. M. Richard,  R. P. Steele,  E. J. Sundstrom,  
 H. L. Woodcock III,  P. M. Zimmerman,  D. Zuev,  B. Albrecht,  E. Alguire,  
 S. A. Baeppler,  D. Barton,  Z. Benda,  Y. A. Bernard,  E. J. Berquist,  
 K. B. Bravaya,  H. Burton,  D. Casanova,  Chun-Min Chang,  Yunqing Chen,  
 A. Chien,  K. D. Closser,  M. P. Coons,  S. Coriani,  S. Dasgupta,  
 A. L. Dempwolff,  M. Diedenhofen,  Hainam Do,  R. G. Edgar,  Po-Tung Fang,  
 S. Faraji,  S. Fatehi,  Qingguo Feng,  K. D. Fenk,  J. Fosso-Tande,  
 J. Gayvert,  Qinghui Ge,  A. Ghysels,  G. Gidofalvi,  J. Gomes,  
 J. Gonthier,  A. Gunina,  D. Hait,  M. W. D. Hanson-Heine,  
 P. H. P. Harbach,  A. W. Hauser,  M. F. Herbst,  J. E. Herr,  
 E. G. Hohenstein,  Z. C. Holden,  Kerwin Hui,  B. C. Huynh,  T.-C. Jagau,  
 Hyunjun Ji,  B. Kaduk,  K. Khistyaev,  Jaehoon Kim,  P. Klunzinger,  K. Koh,  
 D. Kosenkov,  L. Koulias,  T. Kowalczyk,  C. M. Krauter,  A. Kunitsa,  
 Ka Un Lao,  A. Laurent,  K. V. Lawler,  Joonho Lee,  D. Lefrancois,  
 S. Lehtola,  D. S. Levine,  Yi-Pei Li,  You-Sheng Lin,  Fenglai Liu,  
 E. Livshits,  A. Luenser,  P. Manohar,  E. Mansoor,  S. F. Manzer,  
 Shan-Ping Mao,  Yuezhi Mao,  N. Mardirossian,  A. V. Marenich,  
 T. Markovich,  L. A. Martinez-Martinez,  S. A. Maurer,  N. J. Mayhall,  
 S. C. McKenzie,  J.-M. Mewes,  P. Morgante,  A. F. Morrison,  
 J. W. Mullinax,  K. Nanda,  T. S. Nguyen-Beck,  R. Olivares-Amaya,  
 J. A. Parkhill,  Zheng Pei,  T. M. Perrine,  F. Plasser,  P. Pokhilko,  
 S. Prager,  A. Prociuk,  E. Ramos,  D. R. Rehn,  F. Rob,  M. Scheurer,  
 M. Schneider,  N. Sergueev,  S. M. Sharada,  S. Sharma,  D. W. Small,  
 T. Stauch,  T. Stein,  Yu-Chuan Su,  A. J. W. Thom,  A. Tkatchenko,  
 T. Tsuchimochi,  N. M. Tubman,  L. Vogt,  M. L. Vidal,  O. Vydrov,  
 M. A. Watson,  J. Wenzel,  M. de Wergifosse,  T. A. Wesolowski,  A. White,  
 J. Witte,  A. Yamada,  Jun Yang,  K. Yao,  S. Yeganeh,  S. R. Yost,  
 Zhi-Qiang You,  A. Zech,  Igor Ying Zhang,  Xing Zhang,  Yan Zhao,  
 Ying Zhu,  B. R. Brooks,  G. K. L. Chan,  C. J. Cramer,  M. S. Gordon,  
 W. J. Hehre,  A. Klamt,  M. W. Schmidt,  C. D. Sherrill,  D. G. Truhlar,  
 A. Aspuru-Guzik,  R. Baer,  A. T. Bell,  N. A. Besley,  Jeng-Da Chai,  
 A. E. DePrince, III,  R. A. DiStasio Jr.,  A. Dreuw,  B. D. Dunietz,  
 T. R. Furlani,  Chao-Ping Hsu,  Yousung Jung,  Jing Kong,  D. S. Lambrecht,  
 WanZhen Liang,  C. Ochsenfeld,  V. A. Rassolov,  L. V. Slipchenko,  
 J. E. Subotnik,  T. Van Voorhis,  J. M. Herbert,  A. I. Krylov,  
 P. M. W. Gill,  M. Head-Gordon

 Contributors to earlier versions of Q-Chem not listed above: 
 R. D. Adamson,  B. Austin,  J. Baker,  G. J. O. Beran,  K. Brandhorst,  
 S. T. Brown,  E. F. C. Byrd,  A. K. Chakraborty,  C.-L. Cheng,  
 Siu Hung Chien,  D. M. Chipman,  D. L. Crittenden,  H. Dachsel,  
 R. J. Doerksen,  A. D. Dutoi,  L. Fusti-Molnar,  W. A. Goddard III,  
 A. Golubeva-Zadorozhnaya,  S. R. Gwaltney,  G. Hawkins,  A. Heyden,  
 S. Hirata,  G. Kedziora,  F. J. Keil,  C. Kelley,  Jihan Kim,  R. A. King,  
 R. Z. Khaliullin,  P. P. Korambath,  W. Kurlancheek,  A. M. Lee,  M. S. Lee,  
 S. V. Levchenko,  Ching Yeh Lin,  D. Liotard,  R. C. Lochan,  I. Lotan,  
 P. E. Maslen,  N. Nair,  D. P. O'Neill,  D. Neuhauser,  E. Neuscamman,  
 C. M. Oana,  R. Olson,  B. Peters,  R. Peverati,  P. A. Pieniazek,  
 Y. M. Rhee,  J. Ritchie,  M. A. Rohrdanz,  E. Rosta,  N. J. Russ,  
 H. F. Schaefer III,  N. E. Schultz,  N. Shenvi,  A. C. Simmonett,  A. Sodt,  
 D. Stuck,  K. S. Thanthiriwatte,  V. Vanovschi,  Tao Wang,  A. Warshel,  
 C. F. Williams,  Q. Wu,  X. Xu,  W. Zhang

 Please cite Q-Chem as follows:
 Y. Shao et al., Mol. Phys. 113, 184-215 (2015)
 DOI: 10.1080/00268976.2014.952696

 Q-Chem 5.2.1 for Intel X86 EM64T Linux

 Parts of Q-Chem use Armadillo 8.300.2 (Tropical Shenanigans).
 http://arma.sourceforge.net/

 Q-Chem begins on Sat Mar  7 10:32:54 2020  

Host: 
0

     Scratch files written to /scratch/taweetham/qchem5907//
NAlpha2: 178
NElect   178
Mult     1

 Q-Chem warning in module libgen/rem_setup.C, line 2168:

 Setting Thresh to 1e-14


Checking the input file for inconsistencies... 	...done.

--------------------------------------------------------------
User input:
--------------------------------------------------------------
$MOLECULE
0 1
C 
C  1 1.394960
H  2 CH 1 119.528007
C  2 1.386606 1 120.846377 3 178.766605 0
Cl  4 CCl 2 119.698148 1 -179.612229 0
C  4 1.387279 2 120.235871 1 -0.083363 0
H  6 CH 4 120.254637 2 -179.958574 0
C  6 1.387279 4 119.490737 2 0.041992 0
Cl  8 CCl 6 120.064298 4 179.568218 0
C  8 1.386606 6 120.235863 4 0.041336 0
Cl  10 CCl 8 119.614146 6 178.681836 0
C  1 1.488550 2 120.827489 3 1.275929 0
C  12 1.394960 1 120.827496 2 -44.635695 0
Cl  13 CCl 12 119.528011 1 1.275194 0
C  13 1.386606 12 120.846392 1 -179.957497 0
Cl  15 CCl 13 119.698155 12 -179.612829 0
C  15 1.387278 13 120.235860 12 -0.083872 0
H  17 CH 15 120.254633 13 -179.958492 0
C  17 1.387279 15 119.490737 13 0.041666 0
H  19 CH 17 120.064293 15 179.568399 0
C  19 1.386606 17 120.235874 15 0.041790 0
Cl  21 CCl 19 119.614152 17 178.681599 0

CH=1.08273
CCl=1.75400
$END

$REM
   JOB_TYPE	OPTIMIZATION
   BASIS	6-311++G**
   METHOD	B3LYP
   SCF_GUESS_ALWAYS     TRUE
   SYM_IGNORE   TRUE
   S2THRESH     15
   THRESH       15
$END

--------------------------------------------------------------
 ----------------------------------------------------------------
             Standard Nuclear Orientation (Angstroms)
    I     Atom           X                Y                Z
 ----------------------------------------------------------------
    1      C       0.0000000000     0.0000000000     0.0000000000
    2      C       0.0000000000     0.0000000000     1.3949600000
    3      H       0.9420994930     0.0000000000     1.9285823367
    4      C      -1.1901880373     0.0256249026     2.1059255403
    5      Cl     -1.1548436435     0.0351778398     3.8595433764
    6      C      -2.4041742747     0.0535064326     1.4351028665
    7      H      -3.3336980403     0.0741960811     1.9899557843
    8      C      -2.4180259722     0.0546630380     0.0478935036
    9      Cl     -3.9445745286     0.0782926128    -0.8155919614
   10      C      -1.2274122092     0.0272853135    -0.6622934626
   11      Cl     -1.2645630159    -0.0058824468    -2.4155862839
   12      C       1.2779219872    -0.0284629571    -0.7628147595
   13      C       2.3470698978     0.7895533347    -0.3971844912
   14      Cl      2.1937652685     1.8399754745     0.9991059581
   15      C       3.5373425750     0.7639926356    -1.1080106329
   16      Cl      4.8658811021     1.7979767919    -0.6156914816
   17      C       3.6820915760    -0.0819840560    -2.1979241218
   18      H       4.6116137590    -0.1026767181    -2.7527795786
   19      C       2.6267066856    -0.9012420975    -2.5714505845
   20      H       2.7271154486    -1.5600000441    -3.4248322698
   21      C       1.4361780334    -0.8737960689    -1.8611235872
   22      Cl      0.1004448696    -1.8910524585    -2.3685901901
 ----------------------------------------------------------------
 Nuclear Repulsion Energy =        2095.72712072 hartrees
 There are       89 alpha and       89 beta electrons
 Requested basis set is 6-311++G(d,p)
 There are 170 shells and 472 basis functions

 Total QAlloc Memory Limit   2000 MB
 Mega-Array Size       188 MB
 MEM_STATIC part       192 MB
 A cutoff of  1.0D-15 yielded  11055 shell pairs
 There are     93213 function pairs (    100248 Cartesian)
 Smallest overlap matrix eigenvalue = 2.23E-07
 Linear dependence detected in AO basis
 Number of orthogonalized atomic orbitals = 466
 Maximum deviation from orthogonality = 5.862E-10

 Scale SEOQF with 1.000000e-02/1.000000e-01/1.000000e-01

 Standard Electronic Orientation quadrupole field applied
 Nucleus-field energy     =    -0.0000000532 hartrees
 Guess from superposition of atomic densities
 Warning:  Energy on first SCF cycle will be non-variational
 SAD guess density has 178.000000 electrons

 -----------------------------------------------------------------------
  General SCF calculation program by
  Eric Jon Sundstrom, Paul Horn, Yuezhi Mao, Dmitri Zuev, Alec White,
  David Stuck, Shaama M.S., Shane Yost, Joonho Lee, David Small,
  Daniel Levine, Susi Lehtola, Hugh Burton, Evgeny Epifanovsky,
  Bang C. Huynh
 -----------------------------------------------------------------------
 Exchange:     0.2000 Hartree-Fock + 0.0800 Slater + 0.7200 B88
 Correlation:  0.1900 VWN1RPA + 0.8100 LYP
 Using SG-1 standard quadrature grid
 using 6 threads for integral computing
 -------------------------------------------------------
 OpenMP Integral computing Module                
 Release: version 2.0, May 2017, Q-Chem Inc. Pleasanton 
 -------------------------------------------------------
 A restricted SCF calculation will be
 performed using DIIS
 SCF converges when DIIS error is below 1.0e-08
 ---------------------------------------
  Cycle       Energy         DIIS error
 ---------------------------------------
    1   -3225.5884645205      2.88e-02  
    2   -3220.9104356205      2.21e-03  
    3   -3220.8164392455      2.78e-03  
    4   -3221.0369371321      5.40e-04  
    5   -3221.0444177285      2.13e-04  
    6   -3221.0454101676      1.03e-04  
    7   -3221.0456947939      2.28e-05  
    8   -3221.0457065916      8.41e-06  
    9   -3221.0457083930      2.14e-06  
   10   -3221.0457085017      1.04e-06  
   11   -3221.0457085319      2.99e-07  
   12   -3221.0457085343      1.06e-07  
   13   -3221.0457085346      4.63e-08  
   14   -3221.0457085347      1.73e-08  
   15   -3221.0457085349      5.56e-09  Convergence criterion met
 ---------------------------------------
 SCF time:   CPU 775.90s  wall 136.00s 
 SCF   energy in the final basis set =    -3221.0457085349
 Total energy in the final basis set =    -3221.0457085349

 --------------------------------------------------------------

                    Orbital Energies (a.u.)
 --------------------------------------------------------------

 Alpha MOs
 -- Occupied --
********-101.5754-101.5732-101.5731-101.5663-101.5634 -10.2767 -10.2714
-10.2705 -10.2697 -10.2682 -10.2645 -10.2404 -10.2352 -10.2217 -10.2192
-10.2189 -10.2141  -9.4934  -9.4899  -9.4876  -9.4875  -9.4840  -9.4812
 -7.2583  -7.2549  -7.2525  -7.2522  -7.2482  -7.2482  -7.2475  -7.2453
 -7.2447  -7.2441  -7.2425  -7.2424  -7.2421  -7.2416  -7.2385  -7.2380
 -7.2360  -7.2353  -0.9645  -0.9420  -0.9207  -0.8986  -0.8852  -0.8731
 -0.8577  -0.8376  -0.8056  -0.7687  -0.7546  -0.7420  -0.6815  -0.6410
 -0.6329  -0.6126  -0.5535  -0.5466  -0.5342  -0.5207  -0.5015  -0.4813
 -0.4719  -0.4690  -0.4654  -0.4568  -0.4528  -0.4307  -0.4279  -0.4171
 -0.4112  -0.4064  -0.3909  -0.3769  -0.3696  -0.3546  -0.3509  -0.3425
 -0.3383  -0.3349  -0.3281  -0.3217  -0.3022  -0.2817  -0.2729  -0.2705
 -0.2350
 -- Virtual --
 -0.0782  -0.0551  -0.0487  -0.0397  -0.0312  -0.0287  -0.0113  -0.0053
  0.0003   0.0054   0.0145   0.0170   0.0219   0.0260   0.0307   0.0432
  0.0482   0.0494   0.0525   0.0556   0.0611   0.0662   0.0737   0.0756
  0.0814   0.0843   0.0865   0.0876   0.0951   0.0977   0.1029   0.1042
  0.1068   0.1117   0.1135   0.1165   0.1171   0.1222   0.1254   0.1269
  0.1285   0.1294   0.1336   0.1371   0.1385   0.1444   0.1471   0.1529
  0.1545   0.1579   0.1634   0.1658   0.1741   0.1770   0.1814   0.1856
  0.1890   0.1952   0.1982   0.2079   0.2100   0.2111   0.2166   0.2194
  0.2225   0.2244   0.2290   0.2321   0.2383   0.2392   0.2420   0.2468
  0.2533   0.2568   0.2611   0.2634   0.2678   0.2725   0.2753   0.2782
  0.2818   0.2858   0.2872   0.2892   0.2941   0.2970   0.3077   0.3126
  0.3132   0.3253   0.3282   0.3343   0.3427   0.3453   0.3507   0.3978
  0.4065   0.4215   0.4268   0.4338   0.4438   0.4451   0.4460   0.4536
  0.4579   0.4646   0.4675   0.4739   0.4796   0.4835   0.4909   0.4999
  0.5021   0.5141   0.5211   0.5312   0.5350   0.5378   0.5435   0.5460
  0.5603   0.5725   0.5733   0.5827   0.5871   0.5933   0.6014   0.6026
  0.6076   0.6118   0.6160   0.6214   0.6237   0.6357   0.6451   0.6487
  0.6563   0.6664   0.6867   0.6921   0.7005   0.7101   0.7129   0.7182
  0.7280   0.7325   0.7549   0.7795   0.7870   0.8002   0.8103   0.8144
  0.8302   0.8347   0.8358   0.8399   0.8413   0.8468   0.8491   0.8555
  0.8590   0.8643   0.8701   0.8730   0.8775   0.8817   0.8859   0.8933
  0.8997   0.9028   0.9141   0.9169   0.9275   0.9320   0.9383   0.9433
  0.9486   0.9515   0.9582   0.9641   0.9668   0.9708   0.9773   0.9832
  0.9915   0.9991   1.0014   1.0222   1.0365   1.0509   1.0650   1.0732
  1.0830   1.1035   1.1087   1.1443   1.1627   1.1728   1.1998   1.2064
  1.2191   1.2205   1.2379   1.2392   1.2593   1.2661   1.2787   1.2827
  1.2960   1.3154   1.3361   1.3441   1.3457   1.3642   1.3730   1.3918
  1.4414   1.4603   1.4839   1.4978   1.5174   1.5315   1.5541   1.5631
  1.5817   1.5970   1.6107   1.6194   1.6413   1.6550   1.6794   1.6856
  1.7157   1.7423   1.7704   1.7748   1.7945   1.8265   1.8483   1.8569
  1.8753   1.8790   1.8867   1.9010   1.9099   1.9136   1.9397   1.9528
  1.9741   1.9853   1.9891   2.0154   2.0642   2.0785   2.0960   2.1183
  2.1411   2.1603   2.1953   2.1966   2.2338   2.2475   2.2533   2.2629
  2.2812   2.2825   2.2948   2.3161   2.3223   2.3355   2.3668   2.3749
  2.3890   2.3995   2.4324   2.4366   2.4487   2.4788   2.5004   2.5258
  2.5301   2.5428   2.5514   2.5570   2.5812   2.6010   2.6192   2.6336
  2.6451   2.6697   2.6894   2.6982   2.7217   2.7287   2.7432   2.7456
  2.7545   2.7740   2.7839   2.7983   2.8022   2.8300   2.8397   2.8854
  2.9212   2.9344   2.9605   3.0686   3.0769   3.0904   3.1003   3.1485
  3.1670   3.1729   3.2080   3.2176   3.2713   3.2747   3.3485   3.3830
  3.4090   3.4426   3.5616   3.6328   3.6471   3.7166   3.8032   3.8534
  3.9412   4.0131   4.0475   4.0983   4.4037   4.8110   4.8266   9.7543
  9.7690   9.7851   9.8236   9.8519   9.8593  23.3394  23.5029  23.8306
 23.8404  23.8949  23.9118  23.9784  24.0030  24.0241  24.0581  24.1178
 24.1323  25.7223  25.8095  25.8277  25.8384  25.9394  26.0506  26.1179
 26.1623  26.1789  26.2505  26.3467  26.5646  26.5697  26.6228  26.6380
 26.7471  26.9289  26.9342 215.7467 215.7611 215.7800 215.8282 215.8608
215.8782
 --------------------------------------------------------------

          Ground-State Mulliken Net Atomic Charges

     Atom                 Charge (a.u.)
  ----------------------------------------
      1 C                    -0.205165
      2 C                    -0.829999
      3 H                     0.194440
      4 C                     0.491322
      5 Cl                    0.493888
      6 C                    -1.070912
      7 H                     0.205197
      8 C                     0.182442
      9 Cl                    0.484072
     10 C                    -0.701789
     11 Cl                    0.621288
     12 C                     0.006243
     13 C                    -1.234442
     14 Cl                    0.699060
     15 C                     0.813823
     16 Cl                    0.455645
     17 C                    -0.913410
     18 H                     0.194432
     19 C                    -0.399032
     20 H                     0.206992
     21 C                    -0.176977
     22 Cl                    0.482883
  ----------------------------------------
  Sum of atomic charges =     0.000000

 -----------------------------------------------------------------
                    Cartesian Multipole Moments
 -----------------------------------------------------------------
    Charge (ESU x 10^10)
                 0.0000
    Dipole Moment (Debye)
         X       1.2634      Y      -0.8599      Z      -0.8906
       Tot       1.7688
    Quadrupole Moments (Debye-Ang)
        XX    -141.0083     XY      -2.7810     YY    -148.8940
        XZ      -8.3826     YZ       2.5783     ZZ    -140.2703
    Octopole Moments (Debye-Ang^2)
       XXX    -157.2306    XXY     -36.8299    XYY     -58.4207
       YYY     -60.7692    XXZ      23.8517    XYZ       5.2625
       YYZ      46.5503    XZZ     -29.7228    YZZ     -29.1866
       ZZZ     100.7632
    Hexadecapole Moments (Debye-Ang^3)
      XXXX   -5644.1136   XXXY    -494.6023   XXYY   -1143.5952
      XYYY    -449.9152   YYYY   -1062.3214   XXXZ     355.6664
      XXYZ     -45.4631   XYYZ     176.4097   YYYZ    -259.6058
      XXZZ   -1383.3702   XYZZ    -171.7811   YYZZ    -721.4200
      XZZZ     428.1000   YZZZ    -218.3308   ZZZZ   -3159.0172
 -----------------------------------------------------------------
 Calculating analytic gradient of the SCF energy
 Gradient of SCF Energy
            1           2           3           4           5           6
    1  -0.0052000  -0.0017225   0.0055753  -0.0044316   0.0007681   0.0095324
    2   0.0011434   0.0038010   0.0047838   0.0002964   0.0003864  -0.0006664
    3   0.0035459  -0.0097249  -0.0000103   0.0051676   0.0012551  -0.0040158
            7           8           9          10          11          12
    1  -0.0001100   0.0096238  -0.0005017   0.0007594   0.0716530   0.0186559
    2  -0.0002054   0.0013776  -0.0001558  -0.0022786  -0.1020513   0.0023437
    3   0.0013370  -0.0005824  -0.0067536   0.0197017  -0.0080796  -0.0094205
           13          14          15          16          17          18
    1  -0.0026826  -0.0083523  -0.0086206  -0.0009849   0.0005511   0.0002219
    2  -0.0043138  -0.0089558  -0.0067664   0.0030505   0.0024158  -0.0005185
    3  -0.0093556   0.0063698  -0.0042747   0.0047949   0.0031923  -0.0008259
           19          20          21          22
    1  -0.0026777   0.0000414   0.0011459  -0.0832442
    2   0.0028568   0.0001948   0.0064132   0.0968485
    3   0.0069914  -0.0006103   0.0047200  -0.0034222
 Max gradient component =       1.021E-01
 RMS gradient           =       2.266E-02
 Gradient time:  CPU 242.63 s  wall 40.66 s
 Geometry Optimization Parameters
   NAtoms,    NIC,     NZ,  NCons,   NDum,   NFix, NCnnct, MaxDiis
       22     163      22       0       0       0       0       0


** GEOMETRY OPTIMIZATION IN DELOCALIZED INTERNAL COORDINATES **
   Searching for a Minimum

   Optimization Cycle:   1

                       Coordinates (Angstroms)
     ATOM                X               Y               Z
      1  C         0.0000000000    0.0000000000    0.0000000000
      2  C         0.0000000000    0.0000000000    1.3949600000
      3  H         0.9420994930    0.0000000000    1.9285823367
      4  C        -1.1901880373    0.0256249026    2.1059255403
      5  Cl       -1.1548436435    0.0351778398    3.8595433764
      6  C        -2.4041742747    0.0535064326    1.4351028665
      7  H        -3.3336980403    0.0741960811    1.9899557843
      8  C        -2.4180259722    0.0546630380    0.0478935036
      9  Cl       -3.9445745286    0.0782926128   -0.8155919614
     10  C        -1.2274122092    0.0272853135   -0.6622934626
     11  Cl       -1.2645630159   -0.0058824468   -2.4155862839
     12  C         1.2779219872   -0.0284629571   -0.7628147595
     13  C         2.3470698978    0.7895533347   -0.3971844912
     14  Cl        2.1937652685    1.8399754745    0.9991059581
     15  C         3.5373425750    0.7639926356   -1.1080106329
     16  Cl        4.8658811021    1.7979767919   -0.6156914816
     17  C         3.6820915760   -0.0819840560   -2.1979241218
     18  H         4.6116137590   -0.1026767181   -2.7527795786
     19  C         2.6267066856   -0.9012420975   -2.5714505845
     20  H         2.7271154486   -1.5600000441   -3.4248322698
     21  C         1.4361780334   -0.8737960689   -1.8611235872
     22  Cl        0.1004448696   -1.8910524585   -2.3685901901
   Point Group: c1    Number of degrees of freedom:    60


   Energy is  -3221.045708535


 Attempting to generate delocalized internal coordinates
 Initial Hessian constructed with Jon Baker's OPTIMIZE code

 60 Hessian modes will be used to form the next step
  Hessian Eigenvalues:
     0.016227    0.017469    0.019571    0.020654    0.020945    0.022666
     0.023585    0.023588    0.023833    0.023841    0.024090    0.024090
     0.024114    0.024114    0.024135    0.024135    0.024143    0.024143
     0.059411    0.132230    0.159965    0.159995    0.160000    0.160000
     0.219583    0.225362    0.228355    0.234942    0.235572    0.245481
     0.249942    0.249977    0.249991    0.249992    0.249992    0.249996
     0.250000    0.289807    0.293526    0.301033    0.301033    0.301033
     0.301033    0.328623    0.356665    0.356665    0.356665    0.356665
     0.413469    0.417110    0.431316    0.431773    0.461544    0.462861
     0.471073    0.471202    0.478202    0.478203    0.479142    0.479142

 Minimum search - taking simple RFO step
 Searching for Lamda that Minimizes Along All modes
 Value Taken    Lamda =  -0.08427190
 Calculated Step too Large.  Step scaled by  0.482452
 Step Taken.  Stepsize is  0.300000

                             Maximum     Tolerance    Cnvgd?
         Gradient           0.101000      0.000300      NO
         Displacement       0.218463      0.001200      NO
         Energy change     *********      0.000001      NO


 New Cartesian Coordinates Obtained by Inverse Iteration

 Displacement from previous Coordinates is:  0.544487
 ----------------------------------------------------------------
             Standard Nuclear Orientation (Angstroms)
    I     Atom           X                Y                Z
 ----------------------------------------------------------------
    1      C      -0.0113374902     0.0099129515     0.0040375541
    2      C      -0.0246987704    -0.0291286443     1.4025167608
    3      H       0.9077472224    -0.0615119688     1.9463329444
    4      C      -1.2182375522    -0.0139498403     2.1073141103
    5      Cl     -1.1882564377    -0.0585181447     3.8596502228
    6      C      -2.4340079134     0.0419559082     1.4414525837
    7      H      -3.3641032011     0.0541113348     1.9947218503
    8      C      -2.4441645652     0.0778131447     0.0560045777
    9      Cl     -3.9787404886     0.1328887368    -0.7865033268
   10      C      -1.2477096696     0.0611146463    -0.6584593595
   11      Cl     -1.2910577265     0.0689071845    -2.4036935460
   12      C       1.2830018469    -0.0139719193    -0.7505685405
   13      C       2.3657989918     0.8225618929    -0.4124251393
   14      Cl      2.2540054187     1.9537335203     0.9230319457
   15      C       3.5561266509     0.7784118331    -1.1336046294
   16      Cl      4.8910499396     1.8271405454    -0.6987648492
   17      C       3.7023279031    -0.0949751870    -2.2013353109
   18      H       4.6305668967    -0.1235762425    -2.7572820986
   19      C       2.6514633621    -0.9245353493    -2.5522357114
   20      H       2.7517205310    -1.6041348314    -3.3888608829
   21      C       1.4623148176    -0.8828483188    -1.8387735260
   22      Cl      0.1569412084    -1.9262536420    -2.3453596685
 ----------------------------------------------------------------
 Nuclear Repulsion Energy =        2081.37603691 hartrees
 There are       89 alpha and       89 beta electrons
 Applying Cartesian multipole field
    Component          Value
    ---------          -----
     (2,0,0)        1.00000E-12
     (0,2,0)        2.00000E-11
     (0,0,2)       -3.00000E-11
 Nucleus-field energy     =    -0.0000000517 hartrees
 Requested basis set is 6-311++G(d,p)
 There are 170 shells and 472 basis functions
 A cutoff of  1.0D-15 yielded  11017 shell pairs
 There are     92885 function pairs (     99895 Cartesian)
 Smallest overlap matrix eigenvalue = 2.39E-07
 Linear dependence detected in AO basis
 Number of orthogonalized atomic orbitals = 466
 Maximum deviation from orthogonality = 2.918E-10
 Guess from superposition of atomic densities
 Warning:  Energy on first SCF cycle will be non-variational
 SAD guess density has 178.000000 electrons

 -----------------------------------------------------------------------
  General SCF calculation program by
  Eric Jon Sundstrom, Paul Horn, Yuezhi Mao, Dmitri Zuev, Alec White,
  David Stuck, Shaama M.S., Shane Yost, Joonho Lee, David Small,
  Daniel Levine, Susi Lehtola, Hugh Burton, Evgeny Epifanovsky,
  Bang C. Huynh
 -----------------------------------------------------------------------
 Exchange:     0.2000 Hartree-Fock + 0.0800 Slater + 0.7200 B88
 Correlation:  0.1900 VWN1RPA + 0.8100 LYP
 Using SG-1 standard quadrature grid
 using 6 threads for integral computing
 -------------------------------------------------------
 OpenMP Integral computing Module                
 Release: version 2.0, May 2017, Q-Chem Inc. Pleasanton 
 -------------------------------------------------------
 A restricted SCF calculation will be
 performed using DIIS
 SCF converges when DIIS error is below 1.0e-08
 ---------------------------------------
  Cycle       Energy         DIIS error
 ---------------------------------------
    1   -3225.4789586730      2.85e-02  
    2   -3220.9457735255      2.18e-03  
    3   -3220.8563258194      2.73e-03  
    4   -3221.0688586537      5.42e-04  
    5   -3221.0762691402      2.27e-04  
    6   -3221.0774407446      1.04e-04  
    7   -3221.0777230988      2.33e-05  
    8   -3221.0777345114      1.06e-05  
    9   -3221.0777375182      3.32e-06  
   10   -3221.0777378237      9.75e-07  
   11   -3221.0777378492      2.89e-07  
   12   -3221.0777378512      1.04e-07  
   13   -3221.0777378518      4.88e-08  
   14   -3221.0777378515      1.51e-08  
   15   -3221.0777378517      6.10e-09  Convergence criterion met
 ---------------------------------------
 SCF time:   CPU 770.97s  wall 135.00s 
 SCF   energy in the final basis set =    -3221.0777378517
 Total energy in the final basis set =    -3221.0777378517

 --------------------------------------------------------------

                    Orbital Energies (a.u.)
 --------------------------------------------------------------

 Alpha MOs
 -- Occupied --
********-101.5751-101.5739-101.5731-101.5663-101.5643 -10.2789 -10.2715
-10.2710 -10.2702 -10.2702 -10.2650 -10.2444 -10.2386 -10.2209 -10.2195
-10.2177 -10.2155  -9.4932  -9.4896  -9.4883  -9.4876  -9.4834  -9.4814
 -7.2581  -7.2546  -7.2532  -7.2522  -7.2479  -7.2479  -7.2472  -7.2457
 -7.2444  -7.2438  -7.2432  -7.2425  -7.2424  -7.2421  -7.2380  -7.2374
 -7.2362  -7.2355  -0.9598  -0.9412  -0.9168  -0.8999  -0.8834  -0.8737
 -0.8553  -0.8391  -0.8049  -0.7678  -0.7515  -0.7412  -0.6808  -0.6377
 -0.6323  -0.6126  -0.5516  -0.5451  -0.5337  -0.5211  -0.5016  -0.4809
 -0.4696  -0.4679  -0.4638  -0.4549  -0.4499  -0.4288  -0.4258  -0.4160
 -0.4099  -0.4053  -0.3904  -0.3758  -0.3687  -0.3549  -0.3504  -0.3419
 -0.3379  -0.3348  -0.3281  -0.3222  -0.3014  -0.2867  -0.2722  -0.2709
 -0.2473
 -- Virtual --
 -0.0789  -0.0551  -0.0491  -0.0389  -0.0335  -0.0271  -0.0112  -0.0030
  0.0006   0.0065   0.0144   0.0177   0.0222   0.0260   0.0312   0.0431
  0.0479   0.0492   0.0527   0.0549   0.0616   0.0660   0.0734   0.0748
  0.0810   0.0848   0.0865   0.0885   0.0945   0.0980   0.1016   0.1039
  0.1063   0.1111   0.1128   0.1159   0.1167   0.1224   0.1258   0.1266
  0.1279   0.1298   0.1327   0.1363   0.1386   0.1441   0.1465   0.1526
  0.1533   0.1570   0.1640   0.1654   0.1725   0.1756   0.1791   0.1836
  0.1875   0.1941   0.1973   0.2072   0.2085   0.2092   0.2159   0.2167
  0.2217   0.2243   0.2274   0.2323   0.2368   0.2392   0.2416   0.2469
  0.2525   0.2569   0.2628   0.2633   0.2655   0.2722   0.2735   0.2785
  0.2802   0.2855   0.2870   0.2878   0.2913   0.2973   0.3069   0.3111
  0.3122   0.3216   0.3273   0.3335   0.3413   0.3460   0.3493   0.4008
  0.4062   0.4210   0.4262   0.4347   0.4416   0.4455   0.4471   0.4530
  0.4586   0.4634   0.4671   0.4743   0.4814   0.4853   0.4916   0.4984
  0.5040   0.5157   0.5193   0.5315   0.5331   0.5372   0.5435   0.5462
  0.5576   0.5704   0.5725   0.5806   0.5876   0.5945   0.6008   0.6037
  0.6058   0.6146   0.6161   0.6171   0.6237   0.6391   0.6416   0.6502
  0.6593   0.6692   0.6843   0.6903   0.6997   0.7095   0.7126   0.7188
  0.7258   0.7343   0.7795   0.7861   0.7875   0.8011   0.8104   0.8141
  0.8285   0.8334   0.8346   0.8403   0.8412   0.8478   0.8509   0.8544
  0.8572   0.8625   0.8678   0.8740   0.8762   0.8773   0.8873   0.8896
  0.9003   0.9043   0.9131   0.9165   0.9267   0.9315   0.9338   0.9449
  0.9492   0.9523   0.9580   0.9629   0.9644   0.9705   0.9751   0.9828
  0.9880   0.9922   0.9979   1.0189   1.0275   1.0479   1.0622   1.0638
  1.0827   1.0861   1.0981   1.1348   1.1613   1.1689   1.1997   1.2046
  1.2173   1.2180   1.2346   1.2397   1.2553   1.2634   1.2674   1.2845
  1.2931   1.3130   1.3318   1.3341   1.3457   1.3601   1.3690   1.3861
  1.4469   1.4565   1.4803   1.4979   1.5136   1.5292   1.5489   1.5632
  1.5726   1.5945   1.6102   1.6197   1.6408   1.6521   1.6790   1.6849
  1.7143   1.7364   1.7646   1.7683   1.7909   1.8214   1.8457   1.8513
  1.8736   1.8786   1.8851   1.8938   1.9061   1.9082   1.9363   1.9530
  1.9712   1.9786   1.9848   2.0145   2.0637   2.0747   2.0901   2.1163
  2.1374   2.1609   2.1905   2.2038   2.2343   2.2472   2.2547   2.2627
  2.2799   2.2829   2.2929   2.3096   2.3159   2.3346   2.3657   2.3717
  2.3832   2.3964   2.4264   2.4344   2.4509   2.4717   2.4857   2.5246
  2.5313   2.5377   2.5462   2.5530   2.5765   2.6018   2.6141   2.6299
  2.6427   2.6666   2.6868   2.6965   2.7180   2.7223   2.7306   2.7432
  2.7512   2.7714   2.7807   2.7914   2.8010   2.8268   2.8353   2.8814
  2.9125   2.9243   2.9566   3.0641   3.0723   3.0825   3.0968   3.1417
  3.1528   3.1656   3.1950   3.2101   3.2655   3.2664   3.3404   3.3774
  3.4060   3.4362   3.5550   3.6278   3.6423   3.7101   3.7972   3.8469
  3.9306   4.0047   4.0489   4.0949   4.3999   4.8012   4.8209   9.7488
  9.7668   9.7846   9.8202   9.8267   9.8647  23.3439  23.4950  23.8175
 23.8341  23.8764  23.8989  23.9498  23.9950  24.0047  24.0494  24.1134
 24.1317  25.7283  25.8096  25.8261  25.8373  25.9305  26.0526  26.1165
 26.1542  26.1782  26.2334  26.3283  26.4971  26.5568  26.6102  26.6282
 26.7211  26.9111  26.9173 215.7408 215.7583 215.7791 215.8234 215.8263
215.8854
 --------------------------------------------------------------

          Ground-State Mulliken Net Atomic Charges

     Atom                 Charge (a.u.)
  ----------------------------------------
      1 C                    -0.197134
      2 C                    -0.802282
      3 H                     0.194745
      4 C                     0.410023
      5 Cl                    0.493500
      6 C                    -1.052183
      7 H                     0.206671
      8 C                     0.116261
      9 Cl                    0.484221
     10 C                    -0.569264
     11 Cl                    0.578074
     12 C                     0.089675
     13 C                    -0.939192
     14 Cl                    0.675663
     15 C                     0.668714
     16 Cl                    0.461656
     17 C                    -0.999310
     18 H                     0.195883
     19 C                    -0.265653
     20 H                     0.210737
     21 C                    -0.421197
     22 Cl                    0.460393
  ----------------------------------------
  Sum of atomic charges =     0.000000

 -----------------------------------------------------------------
                    Cartesian Multipole Moments
 -----------------------------------------------------------------
    Charge (ESU x 10^10)
                 0.0000
    Dipole Moment (Debye)
         X       1.2189      Y      -0.9157      Z      -0.8253
       Tot       1.7336
    Quadrupole Moments (Debye-Ang)
        XX    -140.6851     XY      -3.1283     YY    -148.6123
        XZ      -8.3991     YZ       2.6091     ZZ    -140.6227
    Octopole Moments (Debye-Ang^2)
       XXX    -159.7753    XXY     -38.9389    XYY     -58.1681
       YYY     -66.7243    XXZ      25.0087    XYZ       6.3651
       YYZ      46.7902    XZZ     -30.3622    YZZ     -31.0599
       ZZZ     104.5688
    Hexadecapole Moments (Debye-Ang^3)
      XXXX   -5740.1856   XXXY    -505.5647   XXYY   -1168.8390
      XYYY    -457.8842   YYYY   -1112.9486   XXXZ     391.7761
      XXYZ     -34.4019   XYYZ     188.3739   YYYZ    -223.0129
      XXZZ   -1397.5770   XYZZ    -178.2173   YYZZ    -724.7193
      XZZZ     466.3493   YZZZ    -190.5075   ZZZZ   -3143.6229
 -----------------------------------------------------------------
 Calculating analytic gradient of the SCF energy
 Gradient of SCF Energy
            1           2           3           4           5           6
    1  -0.0030554  -0.0036005   0.0007891  -0.0028644   0.0004843   0.0061553
    2  -0.0004157   0.0011956   0.0021085  -0.0000430   0.0002883  -0.0002800
    3   0.0014943  -0.0037009  -0.0001868   0.0034791   0.0004104  -0.0040902
            7           8           9          10          11          12
    1  -0.0002354   0.0043828  -0.0008459  -0.0017865   0.0478187   0.0102930
    2  -0.0001491   0.0009650  -0.0000417  -0.0016047  -0.0691325   0.0003834
    3   0.0009310   0.0011213  -0.0042522   0.0128501  -0.0036279  -0.0051933
           13          14          15          16          17          18
    1   0.0007291   0.0015582  -0.0052803  -0.0009674  -0.0003459  -0.0000362
    2  -0.0016666  -0.0011347  -0.0045553   0.0023726   0.0013872  -0.0005071
    3  -0.0050084   0.0030449  -0.0032911   0.0035030   0.0021147  -0.0006495
           19          20          21          22
    1  -0.0015531   0.0003729   0.0014246  -0.0534370
    2   0.0023200   0.0001633   0.0016457   0.0667010
    3   0.0046892  -0.0005835   0.0000379  -0.0030922
 Max gradient component =       6.913E-02
 RMS gradient           =       1.509E-02
 Gradient time:  CPU 240.76 s  wall 40.35 s
 Geometry Optimization Parameters
   NAtoms,    NIC,     NZ,  NCons,   NDum,   NFix, NCnnct, MaxDiis
       22     163      22       0       0       0       0       0

 Cartesian Hessian Update
 Hessian updated using BFGS update


** GEOMETRY OPTIMIZATION IN DELOCALIZED INTERNAL COORDINATES **
   Searching for a Minimum

   Optimization Cycle:   2

                       Coordinates (Angstroms)
     ATOM                X               Y               Z
      1  C        -0.0113374902    0.0099129515    0.0040375541
      2  C        -0.0246987704   -0.0291286443    1.4025167608
      3  H         0.9077472224   -0.0615119688    1.9463329444
      4  C        -1.2182375522   -0.0139498403    2.1073141103
      5  Cl       -1.1882564377   -0.0585181447    3.8596502228
      6  C        -2.4340079134    0.0419559082    1.4414525837
      7  H        -3.3641032011    0.0541113348    1.9947218503
      8  C        -2.4441645652    0.0778131447    0.0560045777
      9  Cl       -3.9787404886    0.1328887368   -0.7865033268
     10  C        -1.2477096696    0.0611146463   -0.6584593595
     11  Cl       -1.2910577265    0.0689071845   -2.4036935460
     12  C         1.2830018469   -0.0139719193   -0.7505685405
     13  C         2.3657989918    0.8225618929   -0.4124251393
     14  Cl        2.2540054187    1.9537335203    0.9230319457
     15  C         3.5561266509    0.7784118331   -1.1336046294
     16  Cl        4.8910499396    1.8271405454   -0.6987648492
     17  C         3.7023279031   -0.0949751870   -2.2013353109
     18  H         4.6305668967   -0.1235762425   -2.7572820986
     19  C         2.6514633621   -0.9245353493   -2.5522357114
     20  H         2.7517205310   -1.6041348314   -3.3888608829
     21  C         1.4623148176   -0.8828483188   -1.8387735260
     22  Cl        0.1569412084   -1.9262536420   -2.3453596685
   Point Group: c1    Number of degrees of freedom:    60


   Energy is  -3221.077737852

 Hessian updated using BFGS update

 56 Hessian modes will be used to form the next step
  Hessian Eigenvalues:
     0.016798    0.017491    0.019863    0.020649    0.020945    0.022666
     0.023586    0.023828    0.023840    0.024089    0.024090    0.024110
     0.024114    0.024130    0.024135    0.024143    0.024143    0.024306
     0.059564    0.108122    0.159985    0.159996    0.159999    0.160261
     0.219479    0.225338    0.228355    0.234794    0.236122    0.245863
     0.248314    0.249970    0.249988    0.249991    0.249993    0.249999
     0.286473    0.289925    0.300712    0.300909    0.305876    0.350839
     0.356655    0.360474    0.413293    0.426024    0.431213    0.457850
     0.462010    0.464295    0.470902    0.477221    0.478183    0.478448
     0.478987    0.516542

 Minimum search - taking simple RFO step
 Searching for Lamda that Minimizes Along All modes
 Value Taken    Lamda =  -0.04532327
 Calculated Step too Large.  Step scaled by  0.549202
 Step Taken.  Stepsize is  0.300000

                             Maximum     Tolerance    Cnvgd?
         Gradient           0.068148      0.000300      NO
         Displacement       0.241019      0.001200      NO
         Energy change     -0.032029      0.000001      NO


 New Cartesian Coordinates Obtained by Inverse Iteration

 Displacement from previous Coordinates is:  0.454150
 ----------------------------------------------------------------
             Standard Nuclear Orientation (Angstroms)
    I     Atom           X                Y                Z
 ----------------------------------------------------------------
    1      C      -0.0264486977     0.0056892871    -0.0275523525
    2      C      -0.0108100660    -0.0348374445     1.3712425988
    3      H       0.9326184369    -0.0772058732     1.8970340776
    4      C      -1.1923066200    -0.0137836205     2.0944425563
    5      Cl     -1.1336429470    -0.0673376833     3.8456337939
    6      C      -2.4224039213     0.0532645115     1.4539791416
    7      H      -3.3417848882     0.0707824487     2.0233138694
    8      C      -2.4579012868     0.0985222137     0.0674015324
    9      Cl     -4.0152818653     0.1798390843    -0.7226915555
   10      C      -1.2731706634     0.0777171035    -0.6766162237
   11      Cl     -1.3443303053     0.1192439241    -2.4150851554
   12      C       1.2643252541    -0.0277053574    -0.7748873544
   13      C       2.3322143649     0.8189010390    -0.4167409779
   14      Cl      2.1440750371     1.9380199244     0.9170861443
   15      C       3.5429779015     0.7845563385    -1.1153285184
   16      Cl      4.8757255872     1.8340217286    -0.6824594115
   17      C       3.7143059597    -0.0944051278    -2.1782969948
   18      H       4.6544878655    -0.1154432200    -2.7136331115
   19      C       2.6801754596    -0.9391365211    -2.5458718634
   20      H       2.8030472906    -1.6266815391    -3.3723556978
   21      C       1.4768150534    -0.9055873560    -1.8527903019
   22      Cl      0.2080640248    -1.9832862504    -2.3686282348
 ----------------------------------------------------------------
 Nuclear Repulsion Energy =        2076.98959075 hartrees
 There are       89 alpha and       89 beta electrons
 Applying Cartesian multipole field
    Component          Value
    ---------          -----
     (2,0,0)        1.00000E-12
     (0,2,0)        2.00000E-11
     (0,0,2)       -3.00000E-11
 Nucleus-field energy     =    -0.0000000511 hartrees
 Requested basis set is 6-311++G(d,p)
 There are 170 shells and 472 basis functions
 A cutoff of  1.0D-15 yielded  11024 shell pairs
 There are     92928 function pairs (     99936 Cartesian)
 Smallest overlap matrix eigenvalue = 2.35E-07
 Linear dependence detected in AO basis
 Number of orthogonalized atomic orbitals = 467
 Maximum deviation from orthogonality = 2.674E-10
 Guess from superposition of atomic densities
 Warning:  Energy on first SCF cycle will be non-variational
 SAD guess density has 178.000000 electrons

 -----------------------------------------------------------------------
  General SCF calculation program by
  Eric Jon Sundstrom, Paul Horn, Yuezhi Mao, Dmitri Zuev, Alec White,
  David Stuck, Shaama M.S., Shane Yost, Joonho Lee, David Small,
  Daniel Levine, Susi Lehtola, Hugh Burton, Evgeny Epifanovsky,
  Bang C. Huynh
 -----------------------------------------------------------------------
 Exchange:     0.2000 Hartree-Fock + 0.0800 Slater + 0.7200 B88
 Correlation:  0.1900 VWN1RPA + 0.8100 LYP
 Using SG-1 standard quadrature grid
 using 6 threads for integral computing
 -------------------------------------------------------
 OpenMP Integral computing Module                
 Release: version 2.0, May 2017, Q-Chem Inc. Pleasanton 
 -------------------------------------------------------
 A restricted SCF calculation will be
 performed using DIIS
 SCF converges when DIIS error is below 1.0e-08
 ---------------------------------------
  Cycle       Energy         DIIS error
 ---------------------------------------
    1   -3225.4377293375      2.84e-02  
    2   -3220.9654835837      2.17e-03  
    3   -3220.8753469400      2.73e-03  
    4   -3221.0881636332      5.42e-04  
    5   -3221.0955022665      2.33e-04  
    6   -3221.0967847276      1.01e-04  
    7   -3221.0970540642      2.22e-05  
    8   -3221.0970641152      1.07e-05  
    9   -3221.0970672279      3.25e-06  
   10   -3221.0970675203      9.73e-07  
   11   -3221.0970675455      2.88e-07  
   12   -3221.0970675477      1.05e-07  
   13   -3221.0970675480      4.84e-08  
   14   -3221.0970675482      1.55e-08  
   15   -3221.0970675478      6.40e-09  Convergence criterion met
 ---------------------------------------
 SCF time:   CPU 772.70s  wall 136.00s 
 SCF   energy in the final basis set =    -3221.0970675478
 Total energy in the final basis set =    -3221.0970675478

 --------------------------------------------------------------

                    Orbital Energies (a.u.)
 --------------------------------------------------------------

 Alpha MOs
 -- Occupied --
********-101.5760-101.5738-101.5725-101.5676-101.5665 -10.2793 -10.2722
-10.2716 -10.2710 -10.2705 -10.2645 -10.2437 -10.2379 -10.2210 -10.2192
-10.2178 -10.2151  -9.4935  -9.4905  -9.4884  -9.4870  -9.4842  -9.4830
 -7.2583  -7.2554  -7.2532  -7.2516  -7.2488  -7.2482  -7.2475  -7.2475
 -7.2452  -7.2447  -7.2432  -7.2425  -7.2419  -7.2416  -7.2388  -7.2382
 -7.2377  -7.2371  -0.9579  -0.9402  -0.9138  -0.9004  -0.8859  -0.8752
 -0.8527  -0.8402  -0.8044  -0.7672  -0.7495  -0.7411  -0.6801  -0.6373
 -0.6319  -0.6121  -0.5501  -0.5443  -0.5339  -0.5209  -0.5018  -0.4816
 -0.4692  -0.4668  -0.4637  -0.4539  -0.4473  -0.4291  -0.4231  -0.4157
 -0.4094  -0.4035  -0.3904  -0.3748  -0.3694  -0.3534  -0.3497  -0.3408
 -0.3374  -0.3346  -0.3299  -0.3234  -0.3008  -0.2944  -0.2712  -0.2688
 -0.2547
 -- Virtual --
 -0.0792  -0.0556  -0.0492  -0.0376  -0.0337  -0.0250  -0.0113  -0.0020
  0.0011   0.0070   0.0144   0.0177   0.0221   0.0258   0.0313   0.0430
  0.0478   0.0494   0.0526   0.0551   0.0613   0.0660   0.0728   0.0748
  0.0809   0.0844   0.0865   0.0887   0.0946   0.0978   0.1010   0.1036
  0.1060   0.1096   0.1126   0.1164   0.1170   0.1225   0.1260   0.1266
  0.1270   0.1298   0.1313   0.1366   0.1383   0.1439   0.1459   0.1520
  0.1526   0.1558   0.1636   0.1647   0.1707   0.1751   0.1757   0.1813
  0.1863   0.1920   0.1968   0.2068   0.2080   0.2096   0.2154   0.2171
  0.2204   0.2228   0.2276   0.2307   0.2332   0.2367   0.2406   0.2468
  0.2516   0.2536   0.2589   0.2620   0.2639   0.2684   0.2720   0.2762
  0.2806   0.2853   0.2867   0.2874   0.2916   0.2976   0.3046   0.3102
  0.3108   0.3160   0.3227   0.3279   0.3360   0.3402   0.3453   0.3528
  0.4020   0.4107   0.4209   0.4259   0.4379   0.4416   0.4478   0.4504
  0.4577   0.4585   0.4647   0.4696   0.4752   0.4827   0.4877   0.4918
  0.4984   0.5086   0.5183   0.5203   0.5275   0.5332   0.5404   0.5439
  0.5458   0.5609   0.5671   0.5771   0.5838   0.5876   0.5933   0.6017
  0.6050   0.6078   0.6150   0.6171   0.6224   0.6240   0.6392   0.6433
  0.6475   0.6600   0.6725   0.6816   0.6886   0.7008   0.7084   0.7140
  0.7204   0.7270   0.7372   0.7874   0.7999   0.8081   0.8103   0.8161
  0.8185   0.8285   0.8346   0.8382   0.8391   0.8409   0.8505   0.8510
  0.8532   0.8588   0.8618   0.8670   0.8740   0.8758   0.8775   0.8889
  0.8917   0.9014   0.9077   0.9180   0.9201   0.9275   0.9325   0.9439
  0.9459   0.9497   0.9559   0.9576   0.9624   0.9665   0.9712   0.9759
  0.9823   0.9879   0.9943   1.0002   1.0140   1.0277   1.0440   1.0609
  1.0691   1.0781   1.0844   1.0967   1.1349   1.1591   1.1682   1.2015
  1.2044   1.2156   1.2186   1.2321   1.2403   1.2501   1.2638   1.2696
  1.2842   1.2919   1.3108   1.3260   1.3314   1.3504   1.3587   1.3678
  1.3893   1.4439   1.4582   1.4825   1.4988   1.5147   1.5285   1.5495
  1.5621   1.5737   1.5923   1.6096   1.6180   1.6419   1.6524   1.6813
  1.6848   1.7156   1.7389   1.7652   1.7700   1.7886   1.8181   1.8458
  1.8509   1.8719   1.8769   1.8840   1.8911   1.9073   1.9101   1.9326
  1.9533   1.9733   1.9786   1.9849   2.0128   2.0640   2.0749   2.0893
  2.1175   2.1377   2.1641   2.1901   2.2189   2.2465   2.2484   2.2558
  2.2647   2.2800   2.2885   2.2961   2.3093   2.3175   2.3340   2.3555
  2.3663   2.3858   2.3990   2.4346   2.4390   2.4490   2.4544   2.4916
  2.5248   2.5297   2.5370   2.5479   2.5538   2.5761   2.6027   2.6128
  2.6315   2.6413   2.6643   2.6844   2.6952   2.7173   2.7185   2.7306
  2.7465   2.7510   2.7713   2.7803   2.7906   2.8046   2.8272   2.8404
  2.8813   2.9140   2.9271   2.9587   3.0639   3.0705   3.0816   3.0963
  3.1366   3.1519   3.1707   3.1990   3.2103   3.2621   3.2647   3.3398
  3.3746   3.4040   3.4376   3.5529   3.6297   3.6414   3.7103   3.7947
  3.8443   3.9326   4.0037   4.0495   4.0985   4.3979   4.7981   4.8191
  9.7497   9.7695   9.7867   9.8071   9.8207   9.8656  23.3487  23.5013
 23.8153  23.8320  23.8749  23.8900  23.9408  23.9859  24.0010  24.0468
 24.1108  24.1266  25.8049  25.8091  25.8295  25.8567  25.9405  26.0496
 26.1164  26.1475  26.2055  26.2476  26.3358  26.3909  26.5565  26.6040
 26.6345  26.7086  26.9060  26.9265 215.7418 215.7615 215.7813 215.8053
215.8243 215.8822
 --------------------------------------------------------------

          Ground-State Mulliken Net Atomic Charges

     Atom                 Charge (a.u.)
  ----------------------------------------
      1 C                    -0.172806
      2 C                    -1.279552
      3 H                     0.197597
      4 C                     0.775095
      5 Cl                    0.477403
      6 C                    -0.926861
      7 H                     0.207864
      8 C                     0.131270
      9 Cl                    0.462197
     10 C                    -0.849763
     11 Cl                    0.584425
     12 C                     0.248259
     13 C                    -0.801245
     14 Cl                    0.662110
     15 C                     0.606253
     16 Cl                    0.469521
     17 C                    -0.936851
     18 H                     0.198037
     19 C                    -0.245033
     20 H                     0.211645
     21 C                    -0.466071
     22 Cl                    0.446507
  ----------------------------------------
  Sum of atomic charges =     0.000000

 -----------------------------------------------------------------
                    Cartesian Multipole Moments
 -----------------------------------------------------------------
    Charge (ESU x 10^10)
                -0.0000
    Dipole Moment (Debye)
         X       1.2990      Y      -0.8972      Z      -0.8093
       Tot       1.7740
    Quadrupole Moments (Debye-Ang)
        XX    -140.3116     XY      -3.3769     YY    -148.3779
        XZ      -8.5486     YZ       2.5067     ZZ    -141.0042
    Octopole Moments (Debye-Ang^2)
       XXX    -152.7028    XXY     -38.9845    XYY     -56.7630
       YYY     -68.5503    XXZ      24.3587    XYZ       6.5345
       YYZ      45.9969    XZZ     -29.5284    YZZ     -30.7351
       ZZZ     105.7128
    Hexadecapole Moments (Debye-Ang^3)
      XXXX   -5700.3229   XXXY    -477.8571   XXYY   -1168.2214
      XYYY    -432.0315   YYYY   -1128.9284   XXXZ     384.3876
      XXYZ     -36.8293   XYYZ     185.6857   YYYZ    -222.5988
      XXZZ   -1392.8847   XYZZ    -171.2328   YYZZ    -723.9394
      XZZZ     466.5953   YZZZ    -194.5765   ZZZZ   -3139.2378
 -----------------------------------------------------------------
 Calculating analytic gradient of the SCF energy
 Gradient of SCF Energy
            1           2           3           4           5           6
    1   0.0011400  -0.0001014   0.0024478  -0.0011721   0.0003284   0.0025461
    2   0.0009967   0.0037245   0.0030224   0.0000985   0.0002447  -0.0003710
    3   0.0011514  -0.0030379  -0.0000364   0.0023338  -0.0002219  -0.0020777
            7           8           9          10          11          12
    1  -0.0000781   0.0011685  -0.0004458  -0.0019055   0.0308224   0.0055639
    2  -0.0000692   0.0003960   0.0000169  -0.0004248  -0.0444179   0.0011457
    3   0.0005719   0.0003698  -0.0015566   0.0051604  -0.0017391  -0.0004825
           13          14          15          16          17          18
    1  -0.0020741  -0.0054349  -0.0016428   0.0010348   0.0007297  -0.0001015
    2  -0.0013512  -0.0057272  -0.0024221   0.0009447   0.0008191  -0.0004116
    3  -0.0020755   0.0046009  -0.0026062   0.0006842   0.0006227  -0.0004004
           19          20          21          22
    1  -0.0008340   0.0001790   0.0006041  -0.0327748
    2   0.0008224   0.0000821  -0.0006360   0.0435173
    3   0.0018406  -0.0002643  -0.0008630  -0.0019744
 Max gradient component =       4.442E-02
 RMS gradient           =       9.649E-03
 Gradient time:  CPU 241.43 s  wall 40.46 s
 Geometry Optimization Parameters
   NAtoms,    NIC,     NZ,  NCons,   NDum,   NFix, NCnnct, MaxDiis
       22     163      22       0       0       0       0       0

 Cartesian Hessian Update
 Hessian updated using BFGS update


** GEOMETRY OPTIMIZATION IN DELOCALIZED INTERNAL COORDINATES **
   Searching for a Minimum

   Optimization Cycle:   3

                       Coordinates (Angstroms)
     ATOM                X               Y               Z
      1  C        -0.0264486977    0.0056892871   -0.0275523525
      2  C        -0.0108100660   -0.0348374445    1.3712425988
      3  H         0.9326184369   -0.0772058732    1.8970340776
      4  C        -1.1923066200   -0.0137836205    2.0944425563
      5  Cl       -1.1336429470   -0.0673376833    3.8456337939
      6  C        -2.4224039213    0.0532645115    1.4539791416
      7  H        -3.3417848882    0.0707824487    2.0233138694
      8  C        -2.4579012868    0.0985222137    0.0674015324
      9  Cl       -4.0152818653    0.1798390843   -0.7226915555
     10  C        -1.2731706634    0.0777171035   -0.6766162237
     11  Cl       -1.3443303053    0.1192439241   -2.4150851554
     12  C         1.2643252541   -0.0277053574   -0.7748873544
     13  C         2.3322143649    0.8189010390   -0.4167409779
     14  Cl        2.1440750371    1.9380199244    0.9170861443
     15  C         3.5429779015    0.7845563385   -1.1153285184
     16  Cl        4.8757255872    1.8340217286   -0.6824594115
     17  C         3.7143059597   -0.0944051278   -2.1782969948
     18  H         4.6544878655   -0.1154432200   -2.7136331115
     19  C         2.6801754596   -0.9391365211   -2.5458718634
     20  H         2.8030472906   -1.6266815391   -3.3723556978
     21  C         1.4768150534   -0.9055873560   -1.8527903019
     22  Cl        0.2080640248   -1.9832862504   -2.3686282348
   Point Group: c1    Number of degrees of freedom:    60


   Energy is  -3221.097067548

 Hessian updated using BFGS update

 58 Hessian modes will be used to form the next step
  Hessian Eigenvalues:
     0.017202    0.017481    0.019731    0.020791    0.020948    0.022665
     0.023586    0.023811    0.023838    0.024090    0.024090    0.024112
     0.024114    0.024134    0.024138    0.024142    0.024143    0.024578
     0.057136    0.103493    0.159990    0.159996    0.160015    0.160186
     0.220817    0.225331    0.228504    0.234894    0.236242    0.246149
     0.249313    0.249984    0.249991    0.249993    0.249998    0.253982
     0.289901    0.292910    0.300591    0.300962    0.301208    0.310247
     0.354891    0.356651    0.356668    0.371569    0.414532    0.425955
     0.431871    0.456417    0.462017    0.468371    0.471143    0.477912
     0.478250    0.478936    0.481702    0.537002

 Minimum search - taking simple RFO step
 Searching for Lamda that Minimizes Along All modes
 Value Taken    Lamda =  -0.03016742
 Calculated Step too Large.  Step scaled by  0.534733
 Step Taken.  Stepsize is  0.300000

                             Maximum     Tolerance    Cnvgd?
         Gradient           0.043022      0.000300      NO
         Displacement       0.192024      0.001200      NO
         Energy change     -0.019330      0.000001      NO


 New Cartesian Coordinates Obtained by Inverse Iteration

 Displacement from previous Coordinates is:  0.656488
 ----------------------------------------------------------------
             Standard Nuclear Orientation (Angstroms)
    I     Atom           X                Y                Z
 ----------------------------------------------------------------
    1      C      -0.0269296781     0.0168189486    -0.0232306562
    2      C      -0.0150937095    -0.0837745221     1.3737126018
    3      H       0.9235519471    -0.1765747592     1.9007630806
    4      C      -1.1991069638    -0.0702634295     2.0920632241
    5      Cl     -1.1507707309    -0.2013912362     3.8403413564
    6      C      -2.4266213270     0.0455395743     1.4531582993
    7      H      -3.3479783064     0.0564337541     2.0181993107
    8      C      -2.4548991635     0.1396495790     0.0675785432
    9      Cl     -4.0102276620     0.2696862799    -0.7156500803
   10      C      -1.2685586622     0.1249965531    -0.6768819242
   11      Cl     -1.3343500150     0.2160207583    -2.4098205468
   12      C       1.2648543219    -0.0157308396    -0.7654058542
   13      C       2.3265846939     0.8601961538    -0.4432573834
   14      Cl      2.1320410065     2.0712863462     0.8039882866
   15      C       3.5379197108     0.8095923718    -1.1397451712
   16      Cl      4.8559494060     1.8941112967    -0.7614120358
   17      C       3.7191106106    -0.1100204474    -2.1669881933
   18      H       4.6606996632    -0.1386777943    -2.6993417383
   19      C       2.6916715098    -0.9739647853    -2.5076562598
   20      H       2.8175979879    -1.6887333811    -3.3097652445
   21      C       1.4866960526    -0.9233235711    -1.8167861368
   22      Cl      0.2286102824    -2.0267292400    -2.3066675173
 ----------------------------------------------------------------
 Nuclear Repulsion Energy =        2071.86828489 hartrees
 There are       89 alpha and       89 beta electrons
 Applying Cartesian multipole field
    Component          Value
    ---------          -----
     (2,0,0)        1.00000E-12
     (0,2,0)        2.00000E-11
     (0,0,2)       -3.00000E-11
 Nucleus-field energy     =    -0.0000000487 hartrees
 Requested basis set is 6-311++G(d,p)
 There are 170 shells and 472 basis functions
 A cutoff of  1.0D-15 yielded  11018 shell pairs
 There are     92864 function pairs (     99864 Cartesian)
 Smallest overlap matrix eigenvalue = 2.33E-07
 Linear dependence detected in AO basis
 Number of orthogonalized atomic orbitals = 467
 Maximum deviation from orthogonality = 4.158E-10
 Guess from superposition of atomic densities
 Warning:  Energy on first SCF cycle will be non-variational
 SAD guess density has 178.000000 electrons

 -----------------------------------------------------------------------
  General SCF calculation program by
  Eric Jon Sundstrom, Paul Horn, Yuezhi Mao, Dmitri Zuev, Alec White,
  David Stuck, Shaama M.S., Shane Yost, Joonho Lee, David Small,
  Daniel Levine, Susi Lehtola, Hugh Burton, Evgeny Epifanovsky,
  Bang C. Huynh
 -----------------------------------------------------------------------
 Exchange:     0.2000 Hartree-Fock + 0.0800 Slater + 0.7200 B88
 Correlation:  0.1900 VWN1RPA + 0.8100 LYP
 Using SG-1 standard quadrature grid
 using 6 threads for integral computing
 -------------------------------------------------------
 OpenMP Integral computing Module                
 Release: version 2.0, May 2017, Q-Chem Inc. Pleasanton 
 -------------------------------------------------------
 A restricted SCF calculation will be
 performed using DIIS
 SCF converges when DIIS error is below 1.0e-08
 ---------------------------------------
  Cycle       Energy         DIIS error
 ---------------------------------------
    1   -3225.4066608307      2.83e-02  
    2   -3220.9793511171      2.17e-03  
    3   -3220.8906293879      2.71e-03  
    4   -3221.1010148627      5.43e-04  
    5   -3221.1083644035      2.37e-04  
    6   -3221.1096993276      1.00e-04  
    7   -3221.1099618197      2.20e-05  
    8   -3221.1099714270      1.10e-05  
    9   -3221.1099747863      3.22e-06  
   10   -3221.1099750708      9.68e-07  
   11   -3221.1099750957      2.82e-07  
   12   -3221.1099750980      1.06e-07  
   13   -3221.1099750986      4.43e-08  
   14   -3221.1099750988      1.49e-08  
   15   -3221.1099750985      6.30e-09  Convergence criterion met
 ---------------------------------------
 SCF time:   CPU 770.42s  wall 136.00s 
 SCF   energy in the final basis set =    -3221.1099750985
 Total energy in the final basis set =    -3221.1099750985

 --------------------------------------------------------------

                    Orbital Energies (a.u.)
 --------------------------------------------------------------

 Alpha MOs
 -- Occupied --
********-101.5758-101.5741-101.5726-101.5686-101.5681 -10.2793 -10.2721
-10.2715 -10.2714 -10.2704 -10.2651 -10.2437 -10.2382 -10.2207 -10.2195
-10.2174 -10.2161  -9.4929  -9.4903  -9.4887  -9.4871  -9.4847  -9.4843
 -7.2578  -7.2553  -7.2536  -7.2517  -7.2494  -7.2488  -7.2476  -7.2470
 -7.2451  -7.2445  -7.2436  -7.2429  -7.2419  -7.2416  -7.2394  -7.2390
 -7.2388  -7.2384  -0.9569  -0.9405  -0.9122  -0.9011  -0.8851  -0.8761
 -0.8516  -0.8408  -0.8043  -0.7662  -0.7487  -0.7415  -0.6801  -0.6359
 -0.6316  -0.6124  -0.5497  -0.5433  -0.5338  -0.5225  -0.5017  -0.4812
 -0.4689  -0.4658  -0.4637  -0.4526  -0.4468  -0.4295  -0.4199  -0.4155
 -0.4094  -0.4027  -0.3899  -0.3736  -0.3686  -0.3536  -0.3491  -0.3404
 -0.3369  -0.3347  -0.3296  -0.3237  -0.3021  -0.2989  -0.2721  -0.2681
 -0.2582
 -- Virtual --
 -0.0783  -0.0557  -0.0494  -0.0368  -0.0361  -0.0242  -0.0113  -0.0017
  0.0014   0.0068   0.0139   0.0183   0.0224   0.0253   0.0317   0.0427
  0.0475   0.0493   0.0526   0.0549   0.0617   0.0658   0.0717   0.0747
  0.0808   0.0847   0.0871   0.0896   0.0935   0.0977   0.1002   0.1040
  0.1062   0.1089   0.1112   0.1165   0.1168   0.1225   0.1250   0.1263
  0.1271   0.1297   0.1311   0.1362   0.1384   0.1437   0.1451   0.1512
  0.1525   0.1551   0.1635   0.1643   0.1686   0.1735   0.1751   0.1801
  0.1839   0.1907   0.1979   0.2052   0.2078   0.2090   0.2150   0.2178
  0.2194   0.2230   0.2274   0.2310   0.2341   0.2362   0.2412   0.2483
  0.2511   0.2532   0.2583   0.2624   0.2657   0.2670   0.2722   0.2742
  0.2789   0.2853   0.2867   0.2880   0.2901   0.2981   0.3039   0.3079
  0.3106   0.3181   0.3213   0.3300   0.3352   0.3404   0.3453   0.3531
  0.4046   0.4119   0.4204   0.4254   0.4369   0.4421   0.4499   0.4502
  0.4573   0.4590   0.4654   0.4684   0.4763   0.4852   0.4898   0.4914
  0.4977   0.5081   0.5161   0.5190   0.5258   0.5312   0.5387   0.5446
  0.5495   0.5604   0.5651   0.5765   0.5873   0.5892   0.5909   0.6006
  0.6033   0.6084   0.6134   0.6168   0.6223   0.6319   0.6379   0.6465
  0.6512   0.6668   0.6736   0.6775   0.6880   0.7033   0.7070   0.7161
  0.7195   0.7276   0.7369   0.7865   0.8009   0.8061   0.8120   0.8205
  0.8282   0.8301   0.8344   0.8376   0.8417   0.8446   0.8501   0.8518
  0.8547   0.8589   0.8603   0.8655   0.8716   0.8737   0.8795   0.8885
  0.8940   0.9053   0.9116   0.9149   0.9182   0.9263   0.9311   0.9423
  0.9461   0.9493   0.9560   0.9570   0.9631   0.9696   0.9736   0.9770
  0.9822   0.9893   0.9937   0.9970   1.0013   1.0246   1.0432   1.0586
  1.0645   1.0724   1.0806   1.0931   1.1346   1.1623   1.1658   1.2023
  1.2026   1.2119   1.2169   1.2301   1.2412   1.2488   1.2609   1.2663
  1.2825   1.2949   1.3081   1.3220   1.3291   1.3521   1.3575   1.3705
  1.3889   1.4470   1.4599   1.4819   1.5002   1.5136   1.5305   1.5498
  1.5628   1.5734   1.5916   1.6110   1.6181   1.6427   1.6520   1.6821
  1.6831   1.7174   1.7365   1.7657   1.7682   1.7899   1.8154   1.8463
  1.8479   1.8692   1.8778   1.8857   1.8901   1.9055   1.9157   1.9338
  1.9515   1.9711   1.9749   1.9828   2.0134   2.0638   2.0728   2.0860
  2.1167   2.1356   2.1663   2.1870   2.2246   2.2478   2.2535   2.2566
  2.2658   2.2777   2.2929   2.2990   2.3088   2.3175   2.3364   2.3428
  2.3677   2.3843   2.4014   2.4300   2.4363   2.4475   2.4506   2.4987
  2.5258   2.5287   2.5391   2.5458   2.5505   2.5730   2.6004   2.6107
  2.6316   2.6446   2.6662   2.6821   2.6937   2.7136   2.7174   2.7246
  2.7460   2.7513   2.7701   2.7809   2.7904   2.8066   2.8252   2.8355
  2.8799   2.9111   2.9296   2.9620   3.0643   3.0691   3.0788   3.0936
  3.1325   3.1502   3.1704   3.1963   3.2118   3.2589   3.2633   3.3380
  3.3733   3.4032   3.4362   3.5518   3.6298   3.6410   3.7116   3.7928
  3.8429   3.9336   4.0028   4.0507   4.0960   4.3887   4.7946   4.8191
  9.7478   9.7702   9.7860   9.8053   9.8214   9.8633  23.3508  23.5027
 23.8114  23.8313  23.8754  23.8896  23.9364  23.9840  24.0003  24.0452
 24.1092  24.1257  25.8089  25.8200  25.8278  25.9149  25.9327  26.0405
 26.1096  26.1467  26.1739  26.2110  26.3148  26.3865  26.5581  26.5968
 26.6260  26.6986  26.9010  26.9221 215.7403 215.7622 215.7810 215.8053
215.8239 215.8760
 --------------------------------------------------------------

          Ground-State Mulliken Net Atomic Charges

     Atom                 Charge (a.u.)
  ----------------------------------------
      1 C                    -0.214965
      2 C                    -1.273941
      3 H                     0.202380
      4 C                     0.765186
      5 Cl                    0.468817
      6 C                    -0.964149
      7 H                     0.209424
      8 C                     0.151795
      9 Cl                    0.470983
     10 C                    -0.729601
     11 Cl                    0.532023
     12 C                     0.234131
     13 C                    -0.744080
     14 Cl                    0.626737
     15 C                     0.572528
     16 Cl                    0.476161
     17 C                    -0.940618
     18 H                     0.199490
     19 C                    -0.134719
     20 H                     0.213002
     21 C                    -0.543334
     22 Cl                    0.422750
  ----------------------------------------
  Sum of atomic charges =     0.000000

 -----------------------------------------------------------------
                    Cartesian Multipole Moments
 -----------------------------------------------------------------
    Charge (ESU x 10^10)
                 0.0000
    Dipole Moment (Debye)
         X       1.2838      Y      -0.9625      Z      -0.7459
       Tot       1.7695
    Quadrupole Moments (Debye-Ang)
        XX    -139.9823     XY      -3.6770     YY    -148.1990
        XZ      -8.3722     YZ       2.5761     ZZ    -141.3481
    Octopole Moments (Debye-Ang^2)
       XXX    -152.4831    XXY     -41.9303    XYY     -56.0354
       YYY     -75.8589    XXZ      26.0671    XYZ       7.1875
       YYZ      46.8269    XZZ     -30.2281    YZZ     -33.2577
       ZZZ     110.5301
    Hexadecapole Moments (Debye-Ang^3)
      XXXX   -5678.3162   XXXY    -483.8251   XXYY   -1177.6561
      XYYY    -434.0286   YYYY   -1210.7060   XXXZ     414.7958
      XXYZ     -20.7816   XYYZ     194.3056   YYYZ    -170.7001
      XXZZ   -1385.2190   XYZZ    -175.8684   YYZZ    -729.2347
      XZZZ     498.6014   YZZZ    -152.1009   ZZZZ   -3101.3468
 -----------------------------------------------------------------
 Calculating analytic gradient of the SCF energy
 Gradient of SCF Energy
            1           2           3           4           5           6
    1   0.0012254  -0.0007445   0.0001286   0.0001232   0.0001702   0.0004729
    2   0.0008423   0.0015925   0.0009642  -0.0001027   0.0001377   0.0000462
    3  -0.0009856  -0.0003178   0.0002918   0.0007508  -0.0000109  -0.0005780
            7           8           9          10          11          12
    1   0.0000973   0.0004319   0.0002089  -0.0012406   0.0202481   0.0008982
    2  -0.0000700   0.0002674  -0.0000711  -0.0006371  -0.0317847  -0.0005040
    3   0.0002241  -0.0001501  -0.0005210   0.0011670   0.0008423   0.0014113
           13          14          15          16          17          18
    1  -0.0000744   0.0004136  -0.0011061   0.0001313   0.0006672  -0.0000740
    2  -0.0010573  -0.0009617  -0.0004457   0.0004653   0.0004870  -0.0000665
    3  -0.0003034   0.0013026  -0.0006473   0.0003324   0.0003488  -0.0001544
           19          20          21          22
    1  -0.0004687  -0.0000823  -0.0002855  -0.0211408
    2   0.0003130   0.0000789  -0.0006632   0.0311695
    3   0.0006569  -0.0000510  -0.0011545  -0.0024538
 Max gradient component =       3.178E-02
 RMS gradient           =       6.595E-03
 Gradient time:  CPU 239.70 s  wall 40.17 s
 Geometry Optimization Parameters
   NAtoms,    NIC,     NZ,  NCons,   NDum,   NFix, NCnnct, MaxDiis
       22     163      22       0       0       0       0       0

 Cartesian Hessian Update
 Hessian updated using BFGS update


** GEOMETRY OPTIMIZATION IN DELOCALIZED INTERNAL COORDINATES **
   Searching for a Minimum

   Optimization Cycle:   4

                       Coordinates (Angstroms)
     ATOM                X               Y               Z
      1  C        -0.0269296781    0.0168189486   -0.0232306562
      2  C        -0.0150937095   -0.0837745221    1.3737126018
      3  H         0.9235519471   -0.1765747592    1.9007630806
      4  C        -1.1991069638   -0.0702634295    2.0920632241
      5  Cl       -1.1507707309   -0.2013912362    3.8403413564
      6  C        -2.4266213270    0.0455395743    1.4531582993
      7  H        -3.3479783064    0.0564337541    2.0181993107
      8  C        -2.4548991635    0.1396495790    0.0675785432
      9  Cl       -4.0102276620    0.2696862799   -0.7156500803
     10  C        -1.2685586622    0.1249965531   -0.6768819242
     11  Cl       -1.3343500150    0.2160207583   -2.4098205468
     12  C         1.2648543219   -0.0157308396   -0.7654058542
     13  C         2.3265846939    0.8601961538   -0.4432573834
     14  Cl        2.1320410065    2.0712863462    0.8039882866
     15  C         3.5379197108    0.8095923718   -1.1397451712
     16  Cl        4.8559494060    1.8941112967   -0.7614120358
     17  C         3.7191106106   -0.1100204474   -2.1669881933
     18  H         4.6606996632   -0.1386777943   -2.6993417383
     19  C         2.6916715098   -0.9739647853   -2.5076562598
     20  H         2.8175979879   -1.6887333811   -3.3097652445
     21  C         1.4866960526   -0.9233235711   -1.8167861368
     22  Cl        0.2286102824   -2.0267292400   -2.3066675173
   Point Group: c1    Number of degrees of freedom:    60


   Energy is  -3221.109975098

 Hessian updated using BFGS update

 60 Hessian modes will be used to form the next step
  Hessian Eigenvalues:
     0.017435    0.018118    0.019962    0.020940    0.021068    0.022656
     0.023586    0.023820    0.023837    0.024089    0.024090    0.024113
     0.024114    0.024134    0.024138    0.024141    0.024143    0.028000
     0.053431    0.077793    0.159996    0.160001    0.160062    0.160347
     0.221220    0.225363    0.228489    0.235066    0.236244    0.246135
     0.249898    0.249990    0.249993    0.249997    0.250373    0.254193
     0.289898    0.292987    0.300955    0.301018    0.301138    0.301231
     0.317376    0.355240    0.356665    0.356668    0.356678    0.376962
     0.414506    0.426382    0.431973    0.457718    0.462021    0.468406
     0.471510    0.478065    0.478262    0.479045    0.481956    0.607431

 Minimum search - taking simple RFO step
 Searching for Lamda that Minimizes Along All modes
 Value Taken    Lamda =  -0.01739954
 Calculated Step too Large.  Step scaled by  0.628901
 Step Taken.  Stepsize is  0.300000

                             Maximum     Tolerance    Cnvgd?
         Gradient           0.030080      0.000300      NO
         Displacement       0.233981      0.001200      NO
         Energy change     -0.012908      0.000001      NO


 New Cartesian Coordinates Obtained by Inverse Iteration

 Displacement from previous Coordinates is:  0.467194
 ----------------------------------------------------------------
             Standard Nuclear Orientation (Angstroms)
    I     Atom           X                Y                Z
 ----------------------------------------------------------------
    1      C      -0.0328455267     0.0177023338    -0.0330269462
    2      C      -0.0106136054    -0.1151802446     1.3605144820
    3      H       0.9321122526    -0.2327984446     1.8760586717
    4      C      -1.1912770912    -0.1050117421     2.0850407696
    5      Cl     -1.1382564840    -0.2795002662     3.8300355117
    6      C      -2.4207664399     0.0410146099     1.4562931731
    7      H      -3.3394972882     0.0504957042     2.0251763170
    8      C      -2.4551169757     0.1713920922     0.0731116237
    9      Cl     -4.0142132212     0.3462098071    -0.6932898881
   10      C      -1.2730949841     0.1596457787    -0.6796759896
   11      Cl     -1.3422673607     0.3071582464    -2.4077111061
   12      C       1.2569706661    -0.0106657240    -0.7780856622
   13      C       2.3053503136     0.8861985372    -0.4702159927
   14      Cl      2.0771737380     2.1277557321     0.7389915962
   15      C       3.5247459338     0.8286207958    -1.1520095715
   16      Cl      4.8289734557     1.9326385908    -0.7899446932
   17      C       3.7232327901    -0.1175831240    -2.1528397590
   18      H       4.6716295963    -0.1516058196    -2.6727295875
   19      C       2.7079938491    -1.0004465629    -2.4814033968
   20      H       2.8492850669    -1.7369813734    -3.2608865682
   21      C       1.4960637039    -0.9427060590    -1.8021238631
   22      Cl      0.2551685850    -2.0812052577    -2.2640831601
 ----------------------------------------------------------------
 Nuclear Repulsion Energy =        2068.80947741 hartrees
 There are       89 alpha and       89 beta electrons
 Applying Cartesian multipole field
    Component          Value
    ---------          -----
     (2,0,0)        1.00000E-12
     (0,2,0)        2.00000E-11
     (0,0,2)       -3.00000E-11
 Nucleus-field energy     =    -0.0000000468 hartrees
 Requested basis set is 6-311++G(d,p)
 There are 170 shells and 472 basis functions
 A cutoff of  1.0D-15 yielded  11017 shell pairs
 There are     92906 function pairs (     99916 Cartesian)
 Smallest overlap matrix eigenvalue = 2.29E-07
 Linear dependence detected in AO basis
 Number of orthogonalized atomic orbitals = 467
 Maximum deviation from orthogonality = 3.576E-10
 Guess from superposition of atomic densities
 Warning:  Energy on first SCF cycle will be non-variational
 SAD guess density has 178.000000 electrons

 -----------------------------------------------------------------------
  General SCF calculation program by
  Eric Jon Sundstrom, Paul Horn, Yuezhi Mao, Dmitri Zuev, Alec White,
  David Stuck, Shaama M.S., Shane Yost, Joonho Lee, David Small,
  Daniel Levine, Susi Lehtola, Hugh Burton, Evgeny Epifanovsky,
  Bang C. Huynh
 -----------------------------------------------------------------------
 Exchange:     0.2000 Hartree-Fock + 0.0800 Slater + 0.7200 B88
 Correlation:  0.1900 VWN1RPA + 0.8100 LYP
 Using SG-1 standard quadrature grid
 using 6 threads for integral computing
 -------------------------------------------------------
 OpenMP Integral computing Module                
 Release: version 2.0, May 2017, Q-Chem Inc. Pleasanton 
 -------------------------------------------------------
 A restricted SCF calculation will be
 performed using DIIS
 SCF converges when DIIS error is below 1.0e-08
 ---------------------------------------
  Cycle       Energy         DIIS error
 ---------------------------------------
    1   -3225.3878459942      2.83e-02  
    2   -3220.9885816150      2.16e-03  
    3   -3220.9006049467      2.71e-03  
    4   -3221.1099741933      5.41e-04  
    5   -3221.1172596424      2.37e-04  
    6   -3221.1186088825      9.90e-05  
    7   -3221.1188654567      2.11e-05  
    8   -3221.1188740504      1.08e-05  
    9   -3221.1188772731      3.15e-06  
   10   -3221.1188775432      9.81e-07  
   11   -3221.1188775695      2.79e-07  
   12   -3221.1188775713      1.05e-07  
   13   -3221.1188775719      4.15e-08  
   14   -3221.1188775716      1.45e-08  
   15   -3221.1188775718      6.16e-09  Convergence criterion met
 ---------------------------------------
 SCF time:   CPU 770.30s  wall 135.00s 
 SCF   energy in the final basis set =    -3221.1188775718
 Total energy in the final basis set =    -3221.1188775718

 --------------------------------------------------------------

                    Orbital Energies (a.u.)
 --------------------------------------------------------------

 Alpha MOs
 -- Occupied --
********-101.5759-101.5742-101.5726-101.5699-101.5697 -10.2791 -10.2722
-10.2715 -10.2714 -10.2705 -10.2653 -10.2431 -10.2377 -10.2208 -10.2196
-10.2175 -10.2164  -9.4927  -9.4905  -9.4888  -9.4871  -9.4856  -9.4855
 -7.2576  -7.2555  -7.2537  -7.2516  -7.2504  -7.2501  -7.2475  -7.2468
 -7.2453  -7.2447  -7.2437  -7.2430  -7.2419  -7.2416  -7.2403  -7.2402
 -7.2397  -7.2396  -0.9563  -0.9406  -0.9106  -0.9015  -0.8854  -0.8766
 -0.8504  -0.8415  -0.8042  -0.7660  -0.7482  -0.7421  -0.6798  -0.6353
 -0.6316  -0.6128  -0.5494  -0.5426  -0.5338  -0.5237  -0.5014  -0.4812
 -0.4687  -0.4654  -0.4637  -0.4518  -0.4463  -0.4298  -0.4179  -0.4152
 -0.4092  -0.4012  -0.3897  -0.3723  -0.3683  -0.3534  -0.3485  -0.3397
 -0.3365  -0.3350  -0.3299  -0.3239  -0.3092  -0.2980  -0.2727  -0.2673
 -0.2607
 -- Virtual --
 -0.0772  -0.0559  -0.0494  -0.0379  -0.0364  -0.0237  -0.0114  -0.0016
  0.0017   0.0063   0.0137   0.0183   0.0224   0.0250   0.0319   0.0425
  0.0474   0.0493   0.0525   0.0551   0.0617   0.0657   0.0708   0.0747
  0.0808   0.0844   0.0874   0.0901   0.0931   0.0976   0.0998   0.1041
  0.1059   0.1085   0.1104   0.1163   0.1172   0.1223   0.1244   0.1262
  0.1271   0.1295   0.1310   0.1361   0.1385   0.1434   0.1445   0.1503
  0.1528   0.1549   0.1629   0.1642   0.1671   0.1718   0.1754   0.1800
  0.1825   0.1898   0.1985   0.2040   0.2075   0.2102   0.2147   0.2186
  0.2190   0.2230   0.2277   0.2316   0.2347   0.2360   0.2415   0.2491
  0.2508   0.2522   0.2571   0.2620   0.2658   0.2673   0.2715   0.2732
  0.2780   0.2852   0.2874   0.2879   0.2901   0.2996   0.3033   0.3057
  0.3117   0.3177   0.3223   0.3311   0.3353   0.3404   0.3448   0.3533
  0.4066   0.4120   0.4203   0.4248   0.4351   0.4437   0.4504   0.4515
  0.4567   0.4597   0.4667   0.4686   0.4786   0.4867   0.4910   0.4922
  0.4965   0.5065   0.5103   0.5183   0.5267   0.5288   0.5376   0.5443
  0.5529   0.5608   0.5652   0.5762   0.5882   0.5896   0.5938   0.5999
  0.6026   0.6089   0.6131   0.6177   0.6214   0.6355   0.6392   0.6489
  0.6524   0.6704   0.6730   0.6764   0.6880   0.7036   0.7065   0.7165
  0.7192   0.7280   0.7379   0.7873   0.8009   0.8054   0.8145   0.8237
  0.8291   0.8318   0.8349   0.8366   0.8428   0.8484   0.8503   0.8515
  0.8560   0.8587   0.8598   0.8656   0.8698   0.8711   0.8817   0.8894
  0.8975   0.9079   0.9102   0.9172   0.9186   0.9278   0.9299   0.9403
  0.9464   0.9480   0.9551   0.9561   0.9620   0.9683   0.9755   0.9766
  0.9785   0.9841   0.9923   0.9989   1.0045   1.0225   1.0415   1.0547
  1.0615   1.0740   1.0841   1.0906   1.1362   1.1617   1.1669   1.2009
  1.2047   1.2095   1.2165   1.2292   1.2396   1.2497   1.2603   1.2701
  1.2820   1.2952   1.3058   1.3188   1.3289   1.3531   1.3589   1.3709
  1.3900   1.4482   1.4619   1.4833   1.5012   1.5124   1.5317   1.5515
  1.5628   1.5744   1.5913   1.6110   1.6175   1.6442   1.6519   1.6814
  1.6838   1.7184   1.7370   1.7667   1.7687   1.7915   1.8133   1.8453
  1.8470   1.8669   1.8789   1.8837   1.8930   1.9077   1.9184   1.9335
  1.9510   1.9717   1.9740   1.9829   2.0135   2.0646   2.0710   2.0849
  2.1163   2.1340   2.1681   2.1862   2.2279   2.2468   2.2537   2.2588
  2.2654   2.2765   2.2901   2.3017   2.3099   2.3205   2.3246   2.3426
  2.3686   2.3822   2.4080   2.4266   2.4369   2.4471   2.4514   2.5053
  2.5254   2.5276   2.5391   2.5459   2.5489   2.5709   2.5996   2.6105
  2.6328   2.6471   2.6683   2.6815   2.6930   2.7109   2.7176   2.7226
  2.7454   2.7515   2.7687   2.7810   2.7904   2.8068   2.8236   2.8330
  2.8785   2.9103   2.9328   2.9647   3.0651   3.0688   3.0775   3.0920
  3.1299   3.1515   3.1702   3.1983   3.2130   3.2571   3.2627   3.3386
  3.3720   3.4033   3.4367   3.5523   3.6308   3.6413   3.7137   3.7923
  3.8427   3.9359   4.0025   4.0509   4.0958   4.3804   4.7941   4.8203
  9.7496   9.7712   9.7869   9.8088   9.8273   9.8554  23.3518  23.5038
 23.8112  23.8324  23.8759  23.8901  23.9368  23.9823  24.0034  24.0466
 24.1094  24.1252  25.8083  25.8201  25.8270  25.9312  25.9560  25.9907
 26.0997  26.1266  26.1579  26.2091  26.3141  26.4089  26.5601  26.5911
 26.6226  26.6968  26.9001  26.9214 215.7426 215.7633 215.7822 215.8108
215.8313 215.8641
 --------------------------------------------------------------

          Ground-State Mulliken Net Atomic Charges

     Atom                 Charge (a.u.)
  ----------------------------------------
      1 C                    -0.191917
      2 C                    -1.248500
      3 H                     0.204183
      4 C                     0.766336
      5 Cl                    0.464406
      6 C                    -1.002597
      7 H                     0.211425
      8 C                     0.184616
      9 Cl                    0.482524
     10 C                    -0.678803
     11 Cl                    0.475769
     12 C                     0.205428
     13 C                    -0.782137
     14 Cl                    0.599421
     15 C                     0.592336
     16 Cl                    0.479842
     17 C                    -0.923331
     18 H                     0.200363
     19 C                    -0.036967
     20 H                     0.213095
     21 C                    -0.605430
     22 Cl                    0.389936
  ----------------------------------------
  Sum of atomic charges =     0.000000

 -----------------------------------------------------------------
                    Cartesian Multipole Moments
 -----------------------------------------------------------------
    Charge (ESU x 10^10)
                -0.0000
    Dipole Moment (Debye)
         X       1.3267      Y      -0.9927      Z      -0.6963
       Tot       1.7974
    Quadrupole Moments (Debye-Ang)
        XX    -139.6470     XY      -3.9215     YY    -148.0386
        XZ      -8.3348     YZ       2.5943     ZZ    -141.6693
    Octopole Moments (Debye-Ang^2)
       XXX    -149.0278    XXY     -43.9011    XYY     -55.0134
       YYY     -80.9679    XXZ      26.6612    XYZ       7.7388
       YYZ      46.8657    XZZ     -30.2158    YZZ     -34.4480
       ZZZ     113.4918
    Hexadecapole Moments (Debye-Ang^3)
      XXXX   -5633.8153   XXXY    -473.6720   XXYY   -1180.5514
      XYYY    -421.3449   YYYY   -1270.2279   XXXZ     427.1923
      XXYZ     -10.9614   XYYZ     197.2980   YYYZ    -138.6679
      XXZZ   -1374.6835   XYZZ    -174.3548   YYZZ    -732.1523
      XZZZ     513.9615   YZZZ    -127.1030   ZZZZ   -3071.4503
 -----------------------------------------------------------------
 Calculating analytic gradient of the SCF energy
 Gradient of SCF Energy
            1           2           3           4           5           6
    1   0.0007546  -0.0000911   0.0001451   0.0003264   0.0000291  -0.0002199
    2   0.0002781   0.0017370   0.0005550   0.0000328   0.0000647  -0.0000754
    3  -0.0010685   0.0001620   0.0001697  -0.0000477   0.0001922   0.0001288
            7           8           9          10          11          12
    1   0.0001026   0.0001167   0.0002038  -0.0003824   0.0122941  -0.0005585
    2   0.0000161   0.0001827  -0.0000452  -0.0005850  -0.0206569  -0.0005252
    3   0.0000046  -0.0000224  -0.0001359  -0.0006955   0.0016791   0.0014025
           13          14          15          16          17          18
    1   0.0005438   0.0004251  -0.0005383  -0.0001384   0.0002401  -0.0000108
    2  -0.0006442  -0.0007274   0.0003741   0.0000507  -0.0000589   0.0000081
    3   0.0001937   0.0007196   0.0001742   0.0001074  -0.0001072  -0.0000113
           19          20          21          22
    1   0.0001881  -0.0001283  -0.0003071  -0.0129947
    2   0.0001839  -0.0000126  -0.0001450   0.0199928
    3   0.0000669   0.0000336  -0.0007716  -0.0021744
 Max gradient component =       2.066E-02
 RMS gradient           =       4.204E-03
 Gradient time:  CPU 239.67 s  wall 40.17 s
 Geometry Optimization Parameters
   NAtoms,    NIC,     NZ,  NCons,   NDum,   NFix, NCnnct, MaxDiis
       22     163      22       0       0       0       0       0

 Cartesian Hessian Update
 Hessian updated using BFGS update


** GEOMETRY OPTIMIZATION IN DELOCALIZED INTERNAL COORDINATES **
   Searching for a Minimum

   Optimization Cycle:   5

                       Coordinates (Angstroms)
     ATOM                X               Y               Z
      1  C        -0.0328455267    0.0177023338   -0.0330269462
      2  C        -0.0106136054   -0.1151802446    1.3605144820
      3  H         0.9321122526   -0.2327984446    1.8760586717
      4  C        -1.1912770912   -0.1050117421    2.0850407696
      5  Cl       -1.1382564840   -0.2795002662    3.8300355117
      6  C        -2.4207664399    0.0410146099    1.4562931731
      7  H        -3.3394972882    0.0504957042    2.0251763170
      8  C        -2.4551169757    0.1713920922    0.0731116237
      9  Cl       -4.0142132212    0.3462098071   -0.6932898881
     10  C        -1.2730949841    0.1596457787   -0.6796759896
     11  Cl       -1.3422673607    0.3071582464   -2.4077111061
     12  C         1.2569706661   -0.0106657240   -0.7780856622
     13  C         2.3053503136    0.8861985372   -0.4702159927
     14  Cl        2.0771737380    2.1277557321    0.7389915962
     15  C         3.5247459338    0.8286207958   -1.1520095715
     16  Cl        4.8289734557    1.9326385908   -0.7899446932
     17  C         3.7232327901   -0.1175831240   -2.1528397590
     18  H         4.6716295963   -0.1516058196   -2.6727295875
     19  C         2.7079938491   -1.0004465629   -2.4814033968
     20  H         2.8492850669   -1.7369813734   -3.2608865682
     21  C         1.4960637039   -0.9427060590   -1.8021238631
     22  Cl        0.2551685850   -2.0812052577   -2.2640831601
   Point Group: c1    Number of degrees of freedom:    60


   Energy is  -3221.118877572

 Hessian updated using BFGS update

 60 Hessian modes will be used to form the next step
  Hessian Eigenvalues:
     0.017454    0.017930    0.019908    0.020941    0.021047    0.022670
     0.023579    0.023836    0.023852    0.024089    0.024091    0.024114
     0.024115    0.024135    0.024137    0.024143    0.024149    0.027942
     0.040911    0.074281    0.159998    0.160007    0.160070    0.160344
     0.221236    0.225372    0.228500    0.235122    0.236286    0.246125
     0.249944    0.249991    0.249993    0.250018    0.250463    0.254170
     0.290017    0.292981    0.300960    0.301025    0.301185    0.301230
     0.317324    0.355243    0.356665    0.356668    0.356680    0.377037
     0.414497    0.426381    0.432031    0.457607    0.462024    0.468455
     0.471528    0.478097    0.478322    0.479050    0.482036    0.607271

 Minimum search - taking simple RFO step
 Searching for Lamda that Minimizes Along All modes
 Value Taken    Lamda =  -0.01074252
 Calculated Step too Large.  Step scaled by  0.650971
 Step Taken.  Stepsize is  0.300000

                             Maximum     Tolerance    Cnvgd?
         Gradient           0.019227      0.000300      NO
         Displacement       0.226811      0.001200      NO
         Energy change     -0.008902      0.000001      NO


 New Cartesian Coordinates Obtained by Inverse Iteration

 Displacement from previous Coordinates is:  0.544092
 ----------------------------------------------------------------
             Standard Nuclear Orientation (Angstroms)
    I     Atom           X                Y                Z
 ----------------------------------------------------------------
    1      C      -0.0323162909     0.0221548833    -0.0329785841
    2      C      -0.0085919644    -0.1551184956     1.3545394086
    3      H       0.9344193243    -0.3033554486     1.8625348588
    4      C      -1.1899828224    -0.1496781677     2.0787395924
    5      Cl     -1.1423834419    -0.3798538367     3.8174643389
    6      C      -2.4164286254     0.0349945429     1.4541911973
    7      H      -3.3355681528     0.0399246290     2.0225216712
    8      C      -2.4490254887     0.2100127949     0.0753449291
    9      Cl     -4.0058573660     0.4330631324    -0.6836093581
   10      C      -1.2668766682     0.2037418880    -0.6770944255
   11      Cl     -1.3245555921     0.4079908876    -2.4017323959
   12      C       1.2559053370    -0.0056438736    -0.7811318213
   13      C       2.2876596911     0.9159497401    -0.4995243618
   14      Cl      2.0218156124     2.1916491238     0.6646210358
   15      C       3.5108248766     0.8523708875    -1.1752528040
   16      Cl      4.7994184108     1.9844096792    -0.8480645273
   17      C       3.7229685740    -0.1242668905    -2.1442928655
   18      H       4.6734187296    -0.1625551781    -2.6602602352
   19      C       2.7202049797    -1.0305983315    -2.4481198602
   20      H       2.8736711981    -1.7894503930    -3.2035271863
   21      C       1.5064162654    -0.9659240296    -1.7729363570
   22      Cl      0.2756143879    -2.1346699338    -2.1942362893
 ----------------------------------------------------------------
 Nuclear Repulsion Energy =        2066.85374124 hartrees
 There are       89 alpha and       89 beta electrons
 Applying Cartesian multipole field
    Component          Value
    ---------          -----
     (2,0,0)        1.00000E-12
     (0,2,0)        2.00000E-11
     (0,0,2)       -3.00000E-11
 Nucleus-field energy     =    -0.0000000446 hartrees
 Requested basis set is 6-311++G(d,p)
 There are 170 shells and 472 basis functions
 A cutoff of  1.0D-15 yielded  11001 shell pairs
 There are     92760 function pairs (     99744 Cartesian)
 Smallest overlap matrix eigenvalue = 2.21E-07
 Linear dependence detected in AO basis
 Number of orthogonalized atomic orbitals = 467
 Maximum deviation from orthogonality = 7.284E-10
 Guess from superposition of atomic densities
 Warning:  Energy on first SCF cycle will be non-variational
 SAD guess density has 178.000000 electrons

 -----------------------------------------------------------------------
  General SCF calculation program by
  Eric Jon Sundstrom, Paul Horn, Yuezhi Mao, Dmitri Zuev, Alec White,
  David Stuck, Shaama M.S., Shane Yost, Joonho Lee, David Small,
  Daniel Levine, Susi Lehtola, Hugh Burton, Evgeny Epifanovsky,
  Bang C. Huynh
 -----------------------------------------------------------------------
 Exchange:     0.2000 Hartree-Fock + 0.0800 Slater + 0.7200 B88
 Correlation:  0.1900 VWN1RPA + 0.8100 LYP
 Using SG-1 standard quadrature grid
 using 6 threads for integral computing
 -------------------------------------------------------
 OpenMP Integral computing Module                
 Release: version 2.0, May 2017, Q-Chem Inc. Pleasanton 
 -------------------------------------------------------
 A restricted SCF calculation will be
 performed using DIIS
 SCF converges when DIIS error is below 1.0e-08
 ---------------------------------------
  Cycle       Energy         DIIS error
 ---------------------------------------
    1   -3225.3742575166      2.83e-02  
    2   -3220.9943676565      2.16e-03  
    3   -3220.9067975267      2.70e-03  
    4   -3221.1156768778      5.41e-04  
    5   -3221.1229391084      2.38e-04  
    6   -3221.1243023964      9.79e-05  
    7   -3221.1245540264      1.99e-05  
    8   -3221.1245615648      1.03e-05  
    9   -3221.1245644441      3.01e-06  
   10   -3221.1245646892      1.01e-06  
   11   -3221.1245647171      2.78e-07  
   12   -3221.1245647194      1.05e-07  
   13   -3221.1245647196      3.90e-08  
   14   -3221.1245647197      1.35e-08  
   15   -3221.1245647197      5.92e-09  Convergence criterion met
 ---------------------------------------
 SCF time:   CPU 768.76s  wall 136.00s 
 SCF   energy in the final basis set =    -3221.1245647197
 Total energy in the final basis set =    -3221.1245647197

 --------------------------------------------------------------

                    Orbital Energies (a.u.)
 --------------------------------------------------------------

 Alpha MOs
 -- Occupied --
********-101.5761-101.5744-101.5727-101.5709-101.5709 -10.2788 -10.2725
-10.2716 -10.2714 -10.2704 -10.2656 -10.2422 -10.2372 -10.2209 -10.2197
-10.2176 -10.2166  -9.4926  -9.4907  -9.4890  -9.4872  -9.4864  -9.4863
 -7.2575  -7.2556  -7.2538  -7.2518  -7.2511  -7.2510  -7.2474  -7.2467
 -7.2455  -7.2448  -7.2438  -7.2432  -7.2420  -7.2417  -7.2411  -7.2410
 -7.2406  -7.2405  -0.9559  -0.9405  -0.9094  -0.9017  -0.8857  -0.8768
 -0.8496  -0.8420  -0.8041  -0.7658  -0.7481  -0.7427  -0.6796  -0.6347
 -0.6317  -0.6134  -0.5492  -0.5418  -0.5338  -0.5252  -0.5009  -0.4812
 -0.4685  -0.4653  -0.4638  -0.4510  -0.4461  -0.4300  -0.4166  -0.4146
 -0.4090  -0.4001  -0.3894  -0.3712  -0.3680  -0.3530  -0.3480  -0.3391
 -0.3362  -0.3352  -0.3302  -0.3243  -0.3151  -0.2965  -0.2737  -0.2668
 -0.2624
 -- Virtual --
 -0.0754  -0.0563  -0.0493  -0.0399  -0.0365  -0.0235  -0.0115  -0.0016
  0.0018   0.0058   0.0134   0.0183   0.0222   0.0245   0.0319   0.0422
  0.0471   0.0492   0.0523   0.0554   0.0616   0.0656   0.0696   0.0748
  0.0808   0.0841   0.0876   0.0907   0.0930   0.0975   0.0994   0.1043
  0.1055   0.1077   0.1101   0.1163   0.1174   0.1218   0.1237   0.1260
  0.1270   0.1291   0.1310   0.1358   0.1385   0.1431   0.1438   0.1495
  0.1531   0.1548   0.1622   0.1640   0.1662   0.1700   0.1759   0.1801
  0.1816   0.1889   0.1994   0.2026   0.2068   0.2108   0.2145   0.2183
  0.2205   0.2233   0.2285   0.2324   0.2358   0.2364   0.2415   0.2491
  0.2504   0.2510   0.2557   0.2616   0.2642   0.2691   0.2697   0.2720
  0.2787   0.2846   0.2873   0.2882   0.2909   0.3006   0.3009   0.3050
  0.3124   0.3170   0.3236   0.3306   0.3351   0.3398   0.3449   0.3537
  0.4082   0.4124   0.4205   0.4239   0.4329   0.4453   0.4501   0.4535
  0.4565   0.4602   0.4669   0.4702   0.4819   0.4874   0.4898   0.4941
  0.4945   0.5032   0.5096   0.5173   0.5263   0.5291   0.5366   0.5441
  0.5569   0.5610   0.5656   0.5756   0.5878   0.5919   0.5963   0.6015
  0.6034   0.6091   0.6140   0.6189   0.6207   0.6369   0.6428   0.6503
  0.6554   0.6695   0.6727   0.6799   0.6897   0.7025   0.7074   0.7176
  0.7189   0.7250   0.7404   0.7888   0.8007   0.8028   0.8170   0.8259
  0.8297   0.8352   0.8358   0.8366   0.8431   0.8485   0.8498   0.8519
  0.8570   0.8588   0.8602   0.8644   0.8687   0.8696   0.8823   0.8899
  0.9006   0.9057   0.9103   0.9167   0.9193   0.9283   0.9301   0.9369
  0.9408   0.9447   0.9519   0.9568   0.9607   0.9668   0.9737   0.9763
  0.9812   0.9855   0.9928   0.9991   1.0101   1.0197   1.0418   1.0503
  1.0579   1.0752   1.0887   1.0930   1.1391   1.1601   1.1689   1.2003
  1.2063   1.2082   1.2162   1.2291   1.2385   1.2508   1.2600   1.2735
  1.2843   1.2963   1.3042   1.3170   1.3293   1.3536   1.3612   1.3718
  1.3921   1.4514   1.4618   1.4843   1.5022   1.5104   1.5348   1.5540
  1.5632   1.5758   1.5914   1.6103   1.6172   1.6456   1.6521   1.6805
  1.6841   1.7194   1.7370   1.7667   1.7695   1.7942   1.8107   1.8436
  1.8471   1.8641   1.8778   1.8831   1.8946   1.9112   1.9233   1.9341
  1.9500   1.9730   1.9740   1.9835   2.0140   2.0654   2.0696   2.0846
  2.1156   2.1329   2.1694   2.1857   2.2319   2.2447   2.2519   2.2592
  2.2629   2.2759   2.2856   2.2968   2.3106   2.3192   2.3243   2.3452
  2.3687   2.3827   2.4153   2.4256   2.4369   2.4479   2.4540   2.5034
  2.5228   2.5285   2.5380   2.5441   2.5500   2.5685   2.5994   2.6106
  2.6345   2.6510   2.6714   2.6817   2.6934   2.7084   2.7179   2.7210
  2.7434   2.7516   2.7673   2.7811   2.7909   2.8050   2.8222   2.8299
  2.8760   2.9087   2.9372   2.9681   3.0665   3.0695   3.0773   3.0902
  3.1275   3.1530   3.1705   3.2010   3.2151   3.2571   3.2625   3.3397
  3.3715   3.4041   3.4363   3.5540   3.6321   3.6423   3.7172   3.7927
  3.8423   3.9380   4.0034   4.0511   4.0952   4.3701   4.7948   4.8221
  9.7529   9.7719   9.7874   9.8106   9.8367   9.8524  23.3528  23.5045
 23.8134  23.8336  23.8764  23.8908  23.9389  23.9819  24.0074  24.0498
 24.1103  24.1251  25.8059  25.8172  25.8250  25.9237  25.9287  25.9819
 26.1022  26.1219  26.1566  26.2061  26.3286  26.4046  26.5615  26.5886
 26.6197  26.7010  26.8978  26.9163 215.7462 215.7641 215.7826 215.8122
215.8414 215.8623
 --------------------------------------------------------------

          Ground-State Mulliken Net Atomic Charges

     Atom                 Charge (a.u.)
  ----------------------------------------
      1 C                    -0.192252
      2 C                    -1.148949
      3 H                     0.205408
      4 C                     0.745547
      5 Cl                    0.458582
      6 C                    -1.042319
      7 H                     0.213711
      8 C                     0.274489
      9 Cl                    0.496344
     10 C                    -0.756545
     11 Cl                    0.421498
     12 C                     0.173999
     13 C                    -0.824109
     14 Cl                    0.568667
     15 C                     0.632585
     16 Cl                    0.484974
     17 C                    -0.885618
     18 H                     0.201896
     19 C                     0.044443
     20 H                     0.212634
     21 C                    -0.636278
     22 Cl                    0.351294
  ----------------------------------------
  Sum of atomic charges =     0.000000

 -----------------------------------------------------------------
                    Cartesian Multipole Moments
 -----------------------------------------------------------------
    Charge (ESU x 10^10)
                -0.0000
    Dipole Moment (Debye)
         X       1.3537      Y      -1.0378      Z      -0.6404
       Tot       1.8220
    Quadrupole Moments (Debye-Ang)
        XX    -139.3731     XY      -4.1533     YY    -147.9368
        XZ      -8.2666     YZ       2.6465     ZZ    -141.9166
    Octopole Moments (Debye-Ang^2)
       XXX    -146.8918    XXY     -46.2596    XYY     -54.2990
       YYY     -86.6825    XXZ      27.4579    XYZ       8.1698
       YYZ      47.1540    XZZ     -30.2630    YZZ     -36.0014
       ZZZ     116.7653
    Hexadecapole Moments (Debye-Ang^3)
      XXXX   -5578.8399   XXXY    -466.0624   XXYY   -1183.6977
      XYYY    -411.1711   YYYY   -1344.8733   XXXZ     448.4130
      XXYZ       2.3903   XYYZ     202.9891   YYYZ     -95.3995
      XXZZ   -1360.9336   XYZZ    -173.5288   YYZZ    -736.5353
      XZZZ     536.9615   YZZZ     -90.6886   ZZZZ   -3032.2509
 -----------------------------------------------------------------
 Calculating analytic gradient of the SCF energy
 Gradient of SCF Energy
            1           2           3           4           5           6
    1   0.0004164   0.0000261   0.0001173   0.0004462  -0.0000216  -0.0003390
    2   0.0001787   0.0013624   0.0002020  -0.0000035   0.0000176  -0.0000156
    3  -0.0007292   0.0004128   0.0000802  -0.0003178   0.0002444   0.0002271
            7           8           9          10          11          12
    1   0.0000596   0.0000924  -0.0000054   0.0001665   0.0076534  -0.0007329
    2   0.0000274   0.0000891  -0.0000545  -0.0005306  -0.0136025  -0.0005361
    3  -0.0000530   0.0002226  -0.0000458  -0.0009350   0.0011920   0.0008648
           13          14          15          16          17          18
    1   0.0005857  -0.0001583  -0.0001302   0.0000271   0.0000936   0.0000172
    2  -0.0006625  -0.0003204   0.0005677  -0.0001288  -0.0003678   0.0000487
    3   0.0005995   0.0003759   0.0003543  -0.0001742  -0.0003156   0.0000042
           19          20          21          22
    1   0.0004069  -0.0001409  -0.0001866  -0.0083934
    2   0.0001843  -0.0000197   0.0006762   0.0128879
    3  -0.0000825   0.0000386  -0.0001822  -0.0017811
 Max gradient component =       1.360E-02
 RMS gradient           =       2.735E-03
 Gradient time:  CPU 242.18 s  wall 40.59 s
 Geometry Optimization Parameters
   NAtoms,    NIC,     NZ,  NCons,   NDum,   NFix, NCnnct, MaxDiis
       22     163      22       0       0       0       0       0

 Cartesian Hessian Update
 Hessian updated using BFGS update


** GEOMETRY OPTIMIZATION IN DELOCALIZED INTERNAL COORDINATES **
   Searching for a Minimum

   Optimization Cycle:   6

                       Coordinates (Angstroms)
     ATOM                X               Y               Z
      1  C        -0.0323162909    0.0221548833   -0.0329785841
      2  C        -0.0085919644   -0.1551184956    1.3545394086
      3  H         0.9344193243   -0.3033554486    1.8625348588
      4  C        -1.1899828224   -0.1496781677    2.0787395924
      5  Cl       -1.1423834419   -0.3798538367    3.8174643389
      6  C        -2.4164286254    0.0349945429    1.4541911973
      7  H        -3.3355681528    0.0399246290    2.0225216712
      8  C        -2.4490254887    0.2100127949    0.0753449291
      9  Cl       -4.0058573660    0.4330631324   -0.6836093581
     10  C        -1.2668766682    0.2037418880   -0.6770944255
     11  Cl       -1.3245555921    0.4079908876   -2.4017323959
     12  C         1.2559053370   -0.0056438736   -0.7811318213
     13  C         2.2876596911    0.9159497401   -0.4995243618
     14  Cl        2.0218156124    2.1916491238    0.6646210358
     15  C         3.5108248766    0.8523708875   -1.1752528040
     16  Cl        4.7994184108    1.9844096792   -0.8480645273
     17  C         3.7229685740   -0.1242668905   -2.1442928655
     18  H         4.6734187296   -0.1625551781   -2.6602602352
     19  C         2.7202049797   -1.0305983315   -2.4481198602
     20  H         2.8736711981   -1.7894503930   -3.2035271863
     21  C         1.5064162654   -0.9659240296   -1.7729363570
     22  Cl        0.2756143879   -2.1346699338   -2.1942362893
   Point Group: c1    Number of degrees of freedom:    60


   Energy is  -3221.124564720

 Hessian updated using BFGS update

 60 Hessian modes will be used to form the next step
  Hessian Eigenvalues:
     0.017432    0.017690    0.019634    0.020939    0.021007    0.022671
     0.023579    0.023836    0.023850    0.024087    0.024091    0.024113
     0.024114    0.024133    0.024137    0.024143    0.024148    0.027980
     0.030115    0.071021    0.159998    0.160008    0.160071    0.160344
     0.221302    0.225388    0.228497    0.235124    0.236290    0.246143
     0.249954    0.249991    0.250004    0.250035    0.250449    0.254535
     0.289985    0.292970    0.300969    0.301026    0.301177    0.301238
     0.317332    0.355245    0.356665    0.356668    0.356679    0.377027
     0.414583    0.426509    0.432058    0.457512    0.462040    0.468455
     0.471523    0.478095    0.478325    0.479060    0.482191    0.607050

 Minimum search - taking simple RFO step
 Searching for Lamda that Minimizes Along All modes
 Value Taken    Lamda =  -0.00682071
 Calculated Step too Large.  Step scaled by  0.670649
 Step Taken.  Stepsize is  0.300000

                             Maximum     Tolerance    Cnvgd?
         Gradient           0.012655      0.000300      NO
         Displacement       0.234934      0.001200      NO
         Energy change     -0.005687      0.000001      NO


 New Cartesian Coordinates Obtained by Inverse Iteration

 Displacement from previous Coordinates is:  0.508702
 ----------------------------------------------------------------
             Standard Nuclear Orientation (Angstroms)
    I     Atom           X                Y                Z
 ----------------------------------------------------------------
    1      C      -0.0317477563     0.0250025645    -0.0322907419
    2      C      -0.0083864549    -0.1926969078     1.3482262274
    3      H       0.9342414255    -0.3659022846     1.8497448496
    4      C      -1.1911679240    -0.1913814646     2.0715598858
    5      Cl     -1.1496088294    -0.4708125548     3.8028784740
    6      C      -2.4137917356     0.0282006305     1.4510463202
    7      H      -3.3335249114     0.0291719131     2.0186037302
    8      C      -2.4432754487     0.2455933994     0.0777102172
    9      Cl     -3.9953594038     0.5164675907    -0.6752476179
   10      C      -1.2605513080     0.2445294568    -0.6724057692
   11      Cl     -1.3064160120     0.5055381899    -2.3917384344
   12      C       1.2551545402    -0.0012981936    -0.7845871113
   13      C       2.2705741273     0.9432588984    -0.5305417238
   14      Cl      1.9816386902     2.2414458986     0.6014107124
   15      C       3.4956112133     0.8755002420    -1.2017868923
   16      Cl      4.7671016501     2.0336697862    -0.9022675440
   17      C       3.7211237713    -0.1278175665    -2.1399501029
   18      H       4.6732019817    -0.1697539949    -2.6526886717
   19      C       2.7315402901    -1.0580343803    -2.4170172732
   20      H       2.8982057842    -1.8378233868    -3.1479534648
   21      C       1.5169591745    -0.9890007566    -1.7442006433
   22      Cl      0.2992281099    -2.1887094694    -2.1213084654
 ----------------------------------------------------------------
 Nuclear Repulsion Energy =        2065.30181312 hartrees
 There are       89 alpha and       89 beta electrons
 Applying Cartesian multipole field
    Component          Value
    ---------          -----
     (2,0,0)        1.00000E-12
     (0,2,0)        2.00000E-11
     (0,0,2)       -3.00000E-11
 Nucleus-field energy     =    -0.0000000423 hartrees
 Requested basis set is 6-311++G(d,p)
 There are 170 shells and 472 basis functions
 A cutoff of  1.0D-15 yielded  11008 shell pairs
 There are     92829 function pairs (     99815 Cartesian)
 Smallest overlap matrix eigenvalue = 2.13E-07
 Linear dependence detected in AO basis
 Number of orthogonalized atomic orbitals = 467
 Maximum deviation from orthogonality = 2.639E-10
 Guess from superposition of atomic densities
 Warning:  Energy on first SCF cycle will be non-variational
 SAD guess density has 178.000000 electrons

 -----------------------------------------------------------------------
  General SCF calculation program by
  Eric Jon Sundstrom, Paul Horn, Yuezhi Mao, Dmitri Zuev, Alec White,
  David Stuck, Shaama M.S., Shane Yost, Joonho Lee, David Small,
  Daniel Levine, Susi Lehtola, Hugh Burton, Evgeny Epifanovsky,
  Bang C. Huynh
 -----------------------------------------------------------------------
 Exchange:     0.2000 Hartree-Fock + 0.0800 Slater + 0.7200 B88
 Correlation:  0.1900 VWN1RPA + 0.8100 LYP
 Using SG-1 standard quadrature grid
 using 6 threads for integral computing
 -------------------------------------------------------
 OpenMP Integral computing Module                
 Release: version 2.0, May 2017, Q-Chem Inc. Pleasanton 
 -------------------------------------------------------
 A restricted SCF calculation will be
 performed using DIIS
 SCF converges when DIIS error is below 1.0e-08
 ---------------------------------------
  Cycle       Energy         DIIS error
 ---------------------------------------
    1   -3225.3672126821      2.83e-02  
    2   -3220.9981034990      2.16e-03  
    3   -3220.9109980908      2.70e-03  
    4   -3221.1194220357      5.40e-04  
    5   -3221.1266484538      2.38e-04  
    6   -3221.1280170043      9.74e-05  
    7   -3221.1282666358      1.90e-05  
    8   -3221.1282735269      9.70e-06  
    9   -3221.1282760812      2.81e-06  
   10   -3221.1282762882      1.05e-06  
   11   -3221.1282763188      2.77e-07  
   12   -3221.1282763209      1.05e-07  
   13   -3221.1282763213      3.70e-08  
   14   -3221.1282763212      1.25e-08  
   15   -3221.1282763214      5.56e-09  Convergence criterion met
 ---------------------------------------
 SCF time:   CPU 768.44s  wall 136.00s 
 SCF   energy in the final basis set =    -3221.1282763214
 Total energy in the final basis set =    -3221.1282763214

 --------------------------------------------------------------

                    Orbital Energies (a.u.)
 --------------------------------------------------------------

 Alpha MOs
 -- Occupied --
********-101.5761-101.5745-101.5728-101.5719-101.5718 -10.2784 -10.2726
-10.2715 -10.2712 -10.2704 -10.2659 -10.2415 -10.2368 -10.2210 -10.2197
-10.2177 -10.2167  -9.4925  -9.4907  -9.4891  -9.4873  -9.4871  -9.4870
 -7.2574  -7.2556  -7.2540  -7.2519  -7.2518  -7.2517  -7.2473  -7.2466
 -7.2455  -7.2448  -7.2440  -7.2433  -7.2422  -7.2419  -7.2418  -7.2418
 -7.2413  -7.2413  -0.9557  -0.9405  -0.9087  -0.9020  -0.8858  -0.8769
 -0.8490  -0.8425  -0.8040  -0.7657  -0.7480  -0.7432  -0.6794  -0.6341
 -0.6318  -0.6140  -0.5491  -0.5410  -0.5338  -0.5266  -0.5005  -0.4812
 -0.4684  -0.4653  -0.4638  -0.4504  -0.4461  -0.4301  -0.4160  -0.4140
 -0.4086  -0.3992  -0.3893  -0.3703  -0.3675  -0.3527  -0.3476  -0.3386
 -0.3360  -0.3354  -0.3306  -0.3244  -0.3197  -0.2951  -0.2748  -0.2664
 -0.2635
 -- Virtual --
 -0.0734  -0.0566  -0.0492  -0.0419  -0.0367  -0.0234  -0.0116  -0.0017
  0.0020   0.0054   0.0131   0.0182   0.0222   0.0241   0.0319   0.0420
  0.0470   0.0491   0.0521   0.0558   0.0614   0.0656   0.0685   0.0749
  0.0808   0.0838   0.0875   0.0910   0.0931   0.0974   0.0994   0.1045
  0.1050   0.1066   0.1103   0.1162   0.1173   0.1211   0.1232   0.1260
  0.1269   0.1288   0.1310   0.1356   0.1382   0.1429   0.1431   0.1489
  0.1532   0.1550   0.1616   0.1638   0.1665   0.1686   0.1764   0.1804
  0.1811   0.1884   0.2003   0.2019   0.2057   0.2109   0.2137   0.2185
  0.2217   0.2232   0.2293   0.2332   0.2370   0.2378   0.2413   0.2472
  0.2494   0.2508   0.2551   0.2606   0.2628   0.2686   0.2697   0.2710
  0.2802   0.2837   0.2869   0.2889   0.2913   0.2998   0.3018   0.3049
  0.3125   0.3164   0.3243   0.3288   0.3344   0.3385   0.3457   0.3534
  0.4088   0.4127   0.4213   0.4229   0.4314   0.4466   0.4491   0.4549
  0.4566   0.4612   0.4667   0.4716   0.4826   0.4872   0.4898   0.4929
  0.4961   0.5043   0.5098   0.5164   0.5245   0.5313   0.5366   0.5439
  0.5588   0.5619   0.5674   0.5744   0.5874   0.5929   0.5963   0.6046
  0.6066   0.6090   0.6149   0.6174   0.6241   0.6383   0.6455   0.6504
  0.6604   0.6673   0.6730   0.6812   0.6923   0.7012   0.7069   0.7160
  0.7198   0.7223   0.7424   0.7909   0.8000   0.8021   0.8180   0.8266
  0.8315   0.8350   0.8372   0.8387   0.8425   0.8497   0.8502   0.8520
  0.8568   0.8584   0.8603   0.8648   0.8682   0.8714   0.8820   0.8904
  0.9004   0.9033   0.9110   0.9155   0.9179   0.9249   0.9289   0.9321
  0.9370   0.9425   0.9530   0.9577   0.9606   0.9677   0.9723   0.9772
  0.9842   0.9873   0.9943   0.9987   1.0105   1.0188   1.0419   1.0473
  1.0542   1.0745   1.0911   1.1017   1.1424   1.1592   1.1711   1.2003
  1.2076   1.2099   1.2159   1.2291   1.2384   1.2516   1.2603   1.2748
  1.2878   1.2961   1.3067   1.3161   1.3291   1.3542   1.3623   1.3728
  1.3946   1.4526   1.4602   1.4843   1.5025   1.5080   1.5386   1.5564
  1.5632   1.5772   1.5918   1.6091   1.6170   1.6469   1.6523   1.6794
  1.6842   1.7194   1.7374   1.7651   1.7701   1.7972   1.8082   1.8414
  1.8477   1.8615   1.8744   1.8843   1.8956   1.9158   1.9270   1.9349
  1.9495   1.9731   1.9768   1.9843   2.0149   2.0665   2.0687   2.0850
  2.1138   2.1319   2.1695   2.1858   2.2358   2.2431   2.2506   2.2581
  2.2639   2.2757   2.2816   2.2948   2.3088   2.3170   2.3286   2.3454
  2.3691   2.3839   2.4188   2.4281   2.4377   2.4485   2.4575   2.4959
  2.5197   2.5298   2.5371   2.5442   2.5508   2.5662   2.6004   2.6080
  2.6365   2.6544   2.6744   2.6818   2.6944   2.7066   2.7186   2.7205
  2.7410   2.7515   2.7661   2.7800   2.7914   2.8057   2.8212   2.8294
  2.8724   2.9068   2.9415   2.9710   3.0681   3.0711   3.0783   3.0895
  3.1255   3.1538   3.1713   3.2031   3.2180   3.2582   3.2626   3.3410
  3.3718   3.4052   3.4355   3.5561   3.6332   3.6437   3.7206   3.7935
  3.8425   3.9396   4.0043   4.0514   4.0948   4.3611   4.7962   4.8237
  9.7561   9.7724   9.7875   9.8120   9.8299   9.8645  23.3541  23.5045
 23.8154  23.8342  23.8770  23.8932  23.9412  23.9831  24.0096  24.0533
 24.1112  24.1255  25.8034  25.8140  25.8235  25.9043  25.9248  25.9779
 26.1083  26.1243  26.1582  26.2046  26.3409  26.3801  26.5637  26.5882
 26.6198  26.7080  26.8855  26.9165 215.7495 215.7647 215.7826 215.8131
215.8322 215.8786
 --------------------------------------------------------------

          Ground-State Mulliken Net Atomic Charges

     Atom                 Charge (a.u.)
  ----------------------------------------
      1 C                    -0.192235
      2 C                    -1.008055
      3 H                     0.205637
      4 C                     0.706000
      5 Cl                    0.455317
      6 C                    -1.057608
      7 H                     0.216022
      8 C                     0.383980
      9 Cl                    0.507734
     10 C                    -0.895070
     11 Cl                    0.389232
     12 C                     0.122881
     13 C                    -0.872377
     14 Cl                    0.555413
     15 C                     0.671416
     16 Cl                    0.489421
     17 C                    -0.849514
     18 H                     0.203376
     19 C                     0.091748
     20 H                     0.211841
     21 C                    -0.658194
     22 Cl                    0.323035
  ----------------------------------------
  Sum of atomic charges =     0.000000

 -----------------------------------------------------------------
                    Cartesian Multipole Moments
 -----------------------------------------------------------------
    Charge (ESU x 10^10)
                 0.0000
    Dipole Moment (Debye)
         X       1.3747      Y      -1.0786      Z      -0.5910
       Tot       1.8445
    Quadrupole Moments (Debye-Ang)
        XX    -139.1440     XY      -4.3318     YY    -147.8394
        XZ      -8.1784     YZ       2.7048     ZZ    -142.1213
    Octopole Moments (Debye-Ang^2)
       XXX    -145.3745    XXY     -48.3702    XYY     -53.7110
       YYY     -91.8409    XXZ      28.1664    XYZ       8.6022
       YYZ      47.3287    XZZ     -30.3895    YZZ     -37.3325
       ZZZ     119.4841
    Hexadecapole Moments (Debye-Ang^3)
      XXXX   -5527.9406   XXXY    -458.3557   XXYY   -1186.9726
      XYYY    -400.6413   YYYY   -1418.9397   XXXZ     468.9150
      XXYZ      15.3815   XYYZ     208.7200   YYYZ     -54.4792
      XXZZ   -1347.4798   XYZZ    -172.0818   YYZZ    -740.9371
      XZZZ     558.7715   YZZZ     -55.7126   ZZZZ   -2992.8596
 -----------------------------------------------------------------
 Calculating analytic gradient of the SCF energy
 Gradient of SCF Energy
            1           2           3           4           5           6
    1  -0.0001860   0.0001395   0.0002298   0.0003126  -0.0000554  -0.0002165
    2  -0.0000785   0.0009788   0.0001527  -0.0000151   0.0000204  -0.0000220
    3  -0.0002249   0.0002710   0.0000068  -0.0002656   0.0001679   0.0001283
            7           8           9          10          11          12
    1   0.0000214   0.0002091  -0.0000533   0.0004110   0.0048059  -0.0003069
    2   0.0000312   0.0000356  -0.0000241  -0.0005869  -0.0087851  -0.0002774
    3  -0.0000516   0.0001830  -0.0000842  -0.0004438   0.0007007   0.0001704
           13          14          15          16          17          18
    1   0.0007317  -0.0000446  -0.0002203  -0.0001708  -0.0000936   0.0000325
    2  -0.0003492  -0.0002770   0.0004659  -0.0000764  -0.0003425   0.0000549
    3   0.0003380   0.0001188   0.0004564   0.0000426  -0.0001962   0.0000528
           19          20          21          22
    1   0.0002613  -0.0000828  -0.0001684  -0.0055563
    2   0.0000194  -0.0000259   0.0010078   0.0080935
    3  -0.0001283   0.0000307   0.0000343  -0.0013073
 Max gradient component =       8.785E-03
 RMS gradient           =       1.758E-03
 Gradient time:  CPU 239.48 s  wall 40.14 s
 Geometry Optimization Parameters
   NAtoms,    NIC,     NZ,  NCons,   NDum,   NFix, NCnnct, MaxDiis
       22     163      22       0       0       0       0       0

 Cartesian Hessian Update
 Hessian updated using BFGS update


** GEOMETRY OPTIMIZATION IN DELOCALIZED INTERNAL COORDINATES **
   Searching for a Minimum

   Optimization Cycle:   7

                       Coordinates (Angstroms)
     ATOM                X               Y               Z
      1  C        -0.0317477563    0.0250025645   -0.0322907419
      2  C        -0.0083864549   -0.1926969078    1.3482262274
      3  H         0.9342414255   -0.3659022846    1.8497448496
      4  C        -1.1911679240   -0.1913814646    2.0715598858
      5  Cl       -1.1496088294   -0.4708125548    3.8028784740
      6  C        -2.4137917356    0.0282006305    1.4510463202
      7  H        -3.3335249114    0.0291719131    2.0186037302
      8  C        -2.4432754487    0.2455933994    0.0777102172
      9  Cl       -3.9953594038    0.5164675907   -0.6752476179
     10  C        -1.2605513080    0.2445294568   -0.6724057692
     11  Cl       -1.3064160120    0.5055381899   -2.3917384344
     12  C         1.2551545402   -0.0012981936   -0.7845871113
     13  C         2.2705741273    0.9432588984   -0.5305417238
     14  Cl        1.9816386902    2.2414458986    0.6014107124
     15  C         3.4956112133    0.8755002420   -1.2017868923
     16  Cl        4.7671016501    2.0336697862   -0.9022675440
     17  C         3.7211237713   -0.1278175665   -2.1399501029
     18  H         4.6732019817   -0.1697539949   -2.6526886717
     19  C         2.7315402901   -1.0580343803   -2.4170172732
     20  H         2.8982057842   -1.8378233868   -3.1479534648
     21  C         1.5169591745   -0.9890007566   -1.7442006433
     22  Cl        0.2992281099   -2.1887094694   -2.1213084654
   Point Group: c1    Number of degrees of freedom:    60


   Energy is  -3221.128276321

 Hessian updated using BFGS update

 60 Hessian modes will be used to form the next step
  Hessian Eigenvalues:
     0.015438    0.017542    0.019203    0.020900    0.020948    0.022679
     0.023241    0.023620    0.023840    0.023895    0.024091    0.024102
     0.024114    0.024123    0.024137    0.024142    0.024146    0.024174
     0.028238    0.069661    0.160001    0.160009    0.160067    0.160355
     0.221298    0.225403    0.228500    0.235123    0.236322    0.246143
     0.249970    0.249991    0.250002    0.250073    0.250411    0.254668
     0.289958    0.293030    0.300968    0.301040    0.301172    0.301235
     0.317310    0.355259    0.356665    0.356668    0.356678    0.377028
     0.414622    0.426474    0.432066    0.457477    0.462016    0.468454
     0.471544    0.478102    0.478314    0.479081    0.482334    0.606712

 Minimum search - taking simple RFO step
 Searching for Lamda that Minimizes Along All modes
 Value Taken    Lamda =  -0.00441531
 Calculated Step too Large.  Step scaled by  0.674943
 Step Taken.  Stepsize is  0.300000

                             Maximum     Tolerance    Cnvgd?
         Gradient           0.008311      0.000300      NO
         Displacement       0.235602      0.001200      NO
         Energy change     -0.003712      0.000001      NO


 New Cartesian Coordinates Obtained by Inverse Iteration

 Displacement from previous Coordinates is:  0.520323
 ----------------------------------------------------------------
             Standard Nuclear Orientation (Angstroms)
    I     Atom           X                Y                Z
 ----------------------------------------------------------------
    1      C      -0.0295154565     0.0267437162    -0.0285766611
    2      C      -0.0114499895    -0.2319297880     1.3439251903
    3      H       0.9279940359    -0.4334298329     1.8410640267
    4      C      -1.1968164752    -0.2327083319     2.0643208349
    5      Cl     -1.1648161396    -0.5633518191     3.7864237911
    6      C      -2.4135083901     0.0239645055     1.4469612286
    7      H      -3.3348233429     0.0218850131     2.0121064277
    8      C      -2.4363238625     0.2832879988     0.0803207106
    9      Cl     -3.9812311674     0.6028230330    -0.6677543544
   10      C      -1.2515584247     0.2855703082    -0.6654907859
   11      Cl     -1.2840661539     0.6000921513    -2.3780292060
   12      C       1.2576609913    -0.0010298629    -0.7822986231
   13      C       2.2559216136     0.9665237689    -0.5586661754
   14      Cl      1.9430418034     2.2859967363     0.5410786705
   15      C       3.4807775229     0.8985395493    -1.2317286437
   16      Cl      4.7341041094     2.0852770850    -0.9700839819
   17      C       3.7189703751    -0.1288136991    -2.1397372459
   18      H       4.6699167968    -0.1711473482    -2.6546405660
   19      C       2.7442417852    -1.0841216564    -2.3850088243
   20      H       2.9230158278    -1.8823035714    -3.0928898775
   21      C       1.5310289681    -1.0141389791    -1.7104981700
   22      Cl      0.3281865469    -2.2425813665    -2.0436018043
 ----------------------------------------------------------------
 Nuclear Repulsion Energy =        2063.78785742 hartrees
 There are       89 alpha and       89 beta electrons
 Applying Cartesian multipole field
    Component          Value
    ---------          -----
     (2,0,0)        1.00000E-12
     (0,2,0)        2.00000E-11
     (0,0,2)       -3.00000E-11
 Nucleus-field energy     =    -0.0000000400 hartrees
 Requested basis set is 6-311++G(d,p)
 There are 170 shells and 472 basis functions
 A cutoff of  1.0D-15 yielded  11007 shell pairs
 There are     92906 function pairs (     99915 Cartesian)
 Smallest overlap matrix eigenvalue = 2.04E-07
 Linear dependence detected in AO basis
 Number of orthogonalized atomic orbitals = 467
 Maximum deviation from orthogonality = 2.330E-10
 Guess from superposition of atomic densities
 Warning:  Energy on first SCF cycle will be non-variational
 SAD guess density has 178.000000 electrons

 -----------------------------------------------------------------------
  General SCF calculation program by
  Eric Jon Sundstrom, Paul Horn, Yuezhi Mao, Dmitri Zuev, Alec White,
  David Stuck, Shaama M.S., Shane Yost, Joonho Lee, David Small,
  Daniel Levine, Susi Lehtola, Hugh Burton, Evgeny Epifanovsky,
  Bang C. Huynh
 -----------------------------------------------------------------------
 Exchange:     0.2000 Hartree-Fock + 0.0800 Slater + 0.7200 B88
 Correlation:  0.1900 VWN1RPA + 0.8100 LYP
 Using SG-1 standard quadrature grid
 using 6 threads for integral computing
 -------------------------------------------------------
 OpenMP Integral computing Module                
 Release: version 2.0, May 2017, Q-Chem Inc. Pleasanton 
 -------------------------------------------------------
 A restricted SCF calculation will be
 performed using DIIS
 SCF converges when DIIS error is below 1.0e-08
 ---------------------------------------
  Cycle       Energy         DIIS error
 ---------------------------------------
    1   -3225.3607939306      2.82e-02  
    2   -3221.0003664656      2.16e-03  
    3   -3220.9131564221      2.70e-03  
    4   -3221.1217945830      5.40e-04  
    5   -3221.1290303184      2.39e-04  
    6   -3221.1304215068      9.71e-05  
    7   -3221.1306695671      1.85e-05  
    8   -3221.1306761378      9.27e-06  
    9   -3221.1306784698      2.58e-06  
   10   -3221.1306786381      1.09e-06  
   11   -3221.1306786710      2.78e-07  
   12   -3221.1306786730      1.05e-07  
   13   -3221.1306786733      3.57e-08  
   14   -3221.1306786732      1.14e-08  
   15   -3221.1306786731      5.01e-09  Convergence criterion met
 ---------------------------------------
 SCF time:   CPU 768.20s  wall 135.00s 
 SCF   energy in the final basis set =    -3221.1306786731
 Total energy in the final basis set =    -3221.1306786731

 --------------------------------------------------------------

                    Orbital Energies (a.u.)
 --------------------------------------------------------------

 Alpha MOs
 -- Occupied --
********-101.5760-101.5747-101.5729-101.5727-101.5726 -10.2782 -10.2727
-10.2715 -10.2711 -10.2703 -10.2661 -10.2409 -10.2365 -10.2210 -10.2197
-10.2177 -10.2168  -9.4924  -9.4906  -9.4893  -9.4877  -9.4876  -9.4874
 -7.2573  -7.2555  -7.2541  -7.2525  -7.2523  -7.2520  -7.2472  -7.2465
 -7.2455  -7.2448  -7.2441  -7.2434  -7.2425  -7.2424  -7.2423  -7.2420
 -7.2419  -7.2418  -0.9555  -0.9405  -0.9082  -0.9022  -0.8859  -0.8770
 -0.8485  -0.8429  -0.8039  -0.7656  -0.7480  -0.7435  -0.6793  -0.6336
 -0.6318  -0.6146  -0.5491  -0.5401  -0.5337  -0.5279  -0.5002  -0.4812
 -0.4682  -0.4653  -0.4639  -0.4499  -0.4461  -0.4303  -0.4158  -0.4136
 -0.4080  -0.3986  -0.3893  -0.3698  -0.3670  -0.3524  -0.3474  -0.3382
 -0.3361  -0.3353  -0.3313  -0.3246  -0.3230  -0.2936  -0.2760  -0.2661
 -0.2641
 -- Virtual --
 -0.0712  -0.0569  -0.0490  -0.0440  -0.0368  -0.0234  -0.0117  -0.0018
  0.0022   0.0050   0.0129   0.0182   0.0221   0.0238   0.0318   0.0418
  0.0469   0.0490   0.0520   0.0562   0.0612   0.0656   0.0675   0.0751
  0.0808   0.0835   0.0873   0.0912   0.0932   0.0972   0.0996   0.1046
  0.1046   0.1056   0.1107   0.1161   0.1172   0.1204   0.1228   0.1260
  0.1269   0.1284   0.1308   0.1355   0.1378   0.1424   0.1428   0.1485
  0.1531   0.1551   0.1608   0.1635   0.1671   0.1682   0.1769   0.1806
  0.1818   0.1881   0.2007   0.2021   0.2043   0.2106   0.2128   0.2187
  0.2222   0.2231   0.2297   0.2331   0.2377   0.2404   0.2411   0.2452
  0.2467   0.2512   0.2547   0.2595   0.2624   0.2677   0.2691   0.2718
  0.2809   0.2826   0.2870   0.2890   0.2912   0.3005   0.3026   0.3047
  0.3117   0.3142   0.3240   0.3277   0.3332   0.3371   0.3471   0.3528
  0.4087   0.4129   0.4217   0.4225   0.4306   0.4473   0.4476   0.4552
  0.4570   0.4620   0.4662   0.4720   0.4816   0.4866   0.4904   0.4928
  0.4975   0.5080   0.5100   0.5156   0.5234   0.5321   0.5377   0.5438
  0.5593   0.5635   0.5703   0.5736   0.5872   0.5923   0.5962   0.6054
  0.6098   0.6110   0.6143   0.6174   0.6284   0.6398   0.6471   0.6488
  0.6645   0.6652   0.6743   0.6808   0.6932   0.6997   0.7036   0.7136
  0.7203   0.7232   0.7423   0.7924   0.7982   0.8039   0.8181   0.8263
  0.8328   0.8356   0.8372   0.8409   0.8417   0.8501   0.8513   0.8525
  0.8567   0.8569   0.8626   0.8661   0.8683   0.8752   0.8810   0.8913
  0.8951   0.9042   0.9074   0.9124   0.9162   0.9213   0.9294   0.9327
  0.9370   0.9405   0.9542   0.9584   0.9610   0.9696   0.9725   0.9784
  0.9853   0.9885   0.9964   0.9986   1.0076   1.0191   1.0426   1.0452
  1.0520   1.0720   1.0953   1.1079   1.1459   1.1588   1.1724   1.2003
  1.2090   1.2137   1.2159   1.2291   1.2389   1.2517   1.2608   1.2749
  1.2883   1.2946   1.3136   1.3153   1.3269   1.3538   1.3617   1.3734
  1.3981   1.4453   1.4621   1.4834   1.5023   1.5049   1.5434   1.5585
  1.5629   1.5784   1.5918   1.6083   1.6166   1.6471   1.6525   1.6783
  1.6839   1.7193   1.7368   1.7632   1.7705   1.7992   1.8063   1.8383
  1.8484   1.8590   1.8705   1.8844   1.8966   1.9195   1.9303   1.9360
  1.9487   1.9736   1.9796   1.9854   2.0158   2.0670   2.0691   2.0855
  2.1105   2.1310   2.1681   2.1862   2.2391   2.2426   2.2499   2.2576
  2.2656   2.2742   2.2821   2.2967   2.3069   2.3144   2.3326   2.3429
  2.3683   2.3850   2.4208   2.4308   2.4391   2.4504   2.4598   2.4866
  2.5174   2.5302   2.5360   2.5464   2.5510   2.5636   2.6018   2.6036
  2.6381   2.6567   2.6770   2.6816   2.6954   2.7057   2.7185   2.7210
  2.7388   2.7510   2.7651   2.7772   2.7907   2.8105   2.8206   2.8300
  2.8675   2.9046   2.9456   2.9735   3.0702   3.0735   3.0793   3.0897
  3.1233   3.1531   3.1720   3.2043   3.2212   3.2587   3.2631   3.3422
  3.3725   3.4066   3.4341   3.5585   3.6336   3.6453   3.7238   3.7945
  3.8423   3.9405   4.0052   4.0515   4.0945   4.3533   4.7974   4.8242
  9.7597   9.7729   9.7873   9.8126   9.8220   9.8687  23.3555  23.5045
 23.8171  23.8341  23.8766  23.8939  23.9420  23.9840  24.0105  24.0565
 24.1120  24.1266  25.8009  25.8127  25.8228  25.9095  25.9250  25.9654
 26.1110  26.1330  26.1603  26.2050  26.3337  26.3663  26.5643  26.5864
 26.6226  26.7152  26.8637  26.9231 215.7532 215.7653 215.7822 215.8121
215.8249 215.8834
 --------------------------------------------------------------

          Ground-State Mulliken Net Atomic Charges

     Atom                 Charge (a.u.)
  ----------------------------------------
      1 C                    -0.218218
      2 C                    -0.855582
      3 H                     0.205444
      4 C                     0.655853
      5 Cl                    0.452895
      6 C                    -1.064248
      7 H                     0.217749
      8 C                     0.501247
      9 Cl                    0.513997
     10 C                    -1.074539
     11 Cl                    0.399234
     12 C                     0.042982
     13 C                    -0.921933
     14 Cl                    0.554267
     15 C                     0.721455
     16 Cl                    0.493798
     17 C                    -0.810714
     18 H                     0.205307
     19 C                     0.077707
     20 H                     0.210888
     21 C                    -0.630050
     22 Cl                    0.322460
  ----------------------------------------
  Sum of atomic charges =     0.000000

 -----------------------------------------------------------------
                    Cartesian Multipole Moments
 -----------------------------------------------------------------
    Charge (ESU x 10^10)
                 0.0000
    Dipole Moment (Debye)
         X       1.3861      Y      -1.1190      Z      -0.5509
       Tot       1.8647
    Quadrupole Moments (Debye-Ang)
        XX    -138.9480     XY      -4.4843     YY    -147.7809
        XZ      -8.0914     YZ       2.7601     ZZ    -142.2777
    Octopole Moments (Debye-Ang^2)
       XXX    -144.3495    XXY     -50.3325    XYY     -53.3099
       YYY     -96.7126    XXZ      28.7764    XYZ       8.8678
       YYZ      47.5760    XZZ     -30.5160    YZZ     -38.6398
       ZZZ     121.9564
    Hexadecapole Moments (Debye-Ang^3)
      XXXX   -5478.4353   XXXY    -449.7887   XXYY   -1191.3178
      XYYY    -389.5416   YYYY   -1497.6573   XXXZ     493.0621
      XXYZ      28.6790   XYYZ     215.9508   YYYZ     -12.1023
      XXZZ   -1333.8741   XYZZ    -170.0509   YYZZ    -746.3343
      XZZZ     584.4291   YZZZ     -18.3970   ZZZZ   -2953.1791
 -----------------------------------------------------------------
 Calculating analytic gradient of the SCF energy
 Gradient of SCF Energy
            1           2           3           4           5           6
    1  -0.0003616   0.0002073   0.0001972   0.0000819  -0.0000599  -0.0000141
    2  -0.0000368   0.0006249   0.0001017  -0.0000109   0.0000125  -0.0000159
    3   0.0001573   0.0001041  -0.0000080  -0.0001143   0.0000725   0.0000707
            7           8           9          10          11          12
    1   0.0000079   0.0001962  -0.0000512   0.0003951   0.0028841   0.0001701
    2  -0.0000021   0.0000085  -0.0000144  -0.0005936  -0.0054845  -0.0000464
    3  -0.0000212   0.0000270  -0.0000723  -0.0000035   0.0001614  -0.0001381
           13          14          15          16          17          18
    1   0.0003275  -0.0002808   0.0000939  -0.0000777  -0.0001040   0.0000414
    2  -0.0002755  -0.0002185   0.0001344  -0.0000800  -0.0001495   0.0000378
    3   0.0004936   0.0000324   0.0001552  -0.0000481  -0.0000603   0.0000251
           19          20          21          22
    1   0.0000773  -0.0000053  -0.0001600  -0.0035655
    2  -0.0000434   0.0000181   0.0010184   0.0050152
    3  -0.0000487   0.0000071   0.0000991  -0.0008911
 Max gradient component =       5.485E-03
 RMS gradient           =       1.102E-03
 Gradient time:  CPU 239.65 s  wall 40.17 s
 Geometry Optimization Parameters
   NAtoms,    NIC,     NZ,  NCons,   NDum,   NFix, NCnnct, MaxDiis
       22     163      22       0       0       0       0       0

 Cartesian Hessian Update
 Hessian updated using BFGS update


** GEOMETRY OPTIMIZATION IN DELOCALIZED INTERNAL COORDINATES **
   Searching for a Minimum

   Optimization Cycle:   8

                       Coordinates (Angstroms)
     ATOM                X               Y               Z
      1  C        -0.0295154565    0.0267437162   -0.0285766611
      2  C        -0.0114499895   -0.2319297880    1.3439251903
      3  H         0.9279940359   -0.4334298329    1.8410640267
      4  C        -1.1968164752   -0.2327083319    2.0643208349
      5  Cl       -1.1648161396   -0.5633518191    3.7864237911
      6  C        -2.4135083901    0.0239645055    1.4469612286
      7  H        -3.3348233429    0.0218850131    2.0121064277
      8  C        -2.4363238625    0.2832879988    0.0803207106
      9  Cl       -3.9812311674    0.6028230330   -0.6677543544
     10  C        -1.2515584247    0.2855703082   -0.6654907859
     11  Cl       -1.2840661539    0.6000921513   -2.3780292060
     12  C         1.2576609913   -0.0010298629   -0.7822986231
     13  C         2.2559216136    0.9665237689   -0.5586661754
     14  Cl        1.9430418034    2.2859967363    0.5410786705
     15  C         3.4807775229    0.8985395493   -1.2317286437
     16  Cl        4.7341041094    2.0852770850   -0.9700839819
     17  C         3.7189703751   -0.1288136991   -2.1397372459
     18  H         4.6699167968   -0.1711473482   -2.6546405660
     19  C         2.7442417852   -1.0841216564   -2.3850088243
     20  H         2.9230158278   -1.8823035714   -3.0928898775
     21  C         1.5310289681   -1.0141389791   -1.7104981700
     22  Cl        0.3281865469   -2.2425813665   -2.0436018043
   Point Group: c1    Number of degrees of freedom:    60


   Energy is  -3221.130678673

 Hessian updated using BFGS update

 60 Hessian modes will be used to form the next step
  Hessian Eigenvalues:
     0.011574    0.017548    0.018795    0.020807    0.020945    0.021900
     0.022684    0.023597    0.023837    0.023887    0.024090    0.024095
     0.024114    0.024116    0.024137    0.024141    0.024143    0.024156
     0.028299    0.068914    0.160001    0.160009    0.160073    0.160350
     0.221310    0.225404    0.228514    0.235127    0.236323    0.246151
     0.249965    0.249994    0.249999    0.250110    0.250435    0.254693
     0.289970    0.292948    0.300966    0.301040    0.301160    0.301229
     0.317484    0.355259    0.356666    0.356668    0.356679    0.377009
     0.414626    0.426450    0.432069    0.457382    0.462006    0.468480
     0.471555    0.478149    0.478313    0.479089    0.482308    0.606382

 Minimum search - taking simple RFO step
 Searching for Lamda that Minimizes Along All modes
 Value Taken    Lamda =  -0.00267710
 Calculated Step too Large.  Step scaled by  0.708081
 Step Taken.  Stepsize is  0.300000

                             Maximum     Tolerance    Cnvgd?
         Gradient           0.005319      0.000300      NO
         Displacement       0.238629      0.001200      NO
         Energy change     -0.002402      0.000001      NO


 New Cartesian Coordinates Obtained by Inverse Iteration

 Displacement from previous Coordinates is:  0.506934
 ----------------------------------------------------------------
             Standard Nuclear Orientation (Angstroms)
    I     Atom           X                Y                Z
 ----------------------------------------------------------------
    1      C      -0.0277697269     0.0258416563    -0.0256422813
    2      C      -0.0161865096    -0.2710883426     1.3383249307
    3      H       0.9191846104    -0.5007483107     1.8309314024
    4      C      -1.2037364429    -0.2717498081     2.0561756467
    5      Cl     -1.1810060464    -0.6501024811     3.7682894638
    6      C      -2.4140938215     0.0218615333     1.4432746269
    7      H      -3.3368313166     0.0191156958     2.0062105391
    8      C      -2.4294750228     0.3206247248     0.0841771687
    9      Cl     -3.9662135618     0.6892339331    -0.6574111564
   10      C      -1.2427598583     0.3240206306    -0.6579007290
   11      Cl     -1.2620418336     0.6901440609    -2.3614837649
   12      C       1.2597683768    -0.0031921569    -0.7800222346
   13      C       2.2403394521     0.9869288115    -0.5873952580
   14      Cl      1.9094119414     2.3234329404     0.4854927805
   15      C       3.4640975798     0.9211001897    -1.2629394415
   16      Cl      4.6976122746     2.1353437621    -1.0353998708
   17      C       3.7166206468    -0.1278472551    -2.1414608640
   18      H       4.6663630300    -0.1691545450    -2.6586527138
   19      C       2.7584463375    -1.1081867175    -2.3542038517
   20      H       2.9501198928    -1.9234619761    -3.0389019821
   21      C       1.5467735166    -1.0399091637    -1.6771253517
   22      Cl      0.3621274556    -2.2970595715    -1.9671410982
 ----------------------------------------------------------------
 Nuclear Repulsion Energy =        2062.49007521 hartrees
 There are       89 alpha and       89 beta electrons
 Applying Cartesian multipole field
    Component          Value
    ---------          -----
     (2,0,0)        1.00000E-12
     (0,2,0)        2.00000E-11
     (0,0,2)       -3.00000E-11
 Nucleus-field energy     =    -0.0000000378 hartrees
 Requested basis set is 6-311++G(d,p)
 There are 170 shells and 472 basis functions
 A cutoff of  1.0D-15 yielded  11002 shell pairs
 There are     92921 function pairs (     99935 Cartesian)
 Smallest overlap matrix eigenvalue = 1.95E-07
 Linear dependence detected in AO basis
 Number of orthogonalized atomic orbitals = 467
 Maximum deviation from orthogonality = 2.205E-10
 Guess from superposition of atomic densities
 Warning:  Energy on first SCF cycle will be non-variational
 SAD guess density has 178.000000 electrons

 -----------------------------------------------------------------------
  General SCF calculation program by
  Eric Jon Sundstrom, Paul Horn, Yuezhi Mao, Dmitri Zuev, Alec White,
  David Stuck, Shaama M.S., Shane Yost, Joonho Lee, David Small,
  Daniel Levine, Susi Lehtola, Hugh Burton, Evgeny Epifanovsky,
  Bang C. Huynh
 -----------------------------------------------------------------------
 Exchange:     0.2000 Hartree-Fock + 0.0800 Slater + 0.7200 B88
 Correlation:  0.1900 VWN1RPA + 0.8100 LYP
 Using SG-1 standard quadrature grid
 using 6 threads for integral computing
 -------------------------------------------------------
 OpenMP Integral computing Module                
 Release: version 2.0, May 2017, Q-Chem Inc. Pleasanton 
 -------------------------------------------------------
 A restricted SCF calculation will be
 performed using DIIS
 SCF converges when DIIS error is below 1.0e-08
 ---------------------------------------
  Cycle       Energy         DIIS error
 ---------------------------------------
    1   -3225.3565158326      2.82e-02  
    2   -3221.0017427907      2.17e-03  
    3   -3220.9144746262      2.70e-03  
    4   -3221.1232438254      5.41e-04  
    5   -3221.1304943823      2.41e-04  
    6   -3221.1319075981      9.69e-05  
    7   -3221.1321549955      1.82e-05  
    8   -3221.1321614094      8.96e-06  
    9   -3221.1321635923      2.34e-06  
   10   -3221.1321637234      1.12e-06  
   11   -3221.1321637583      2.79e-07  
   12   -3221.1321637602      1.06e-07  
   13   -3221.1321637604      3.50e-08  
   14   -3221.1321637606      1.08e-08  
   15   -3221.1321637608      4.53e-09  Convergence criterion met
 ---------------------------------------
 SCF time:   CPU 766.86s  wall 135.00s 
 SCF   energy in the final basis set =    -3221.1321637608
 Total energy in the final basis set =    -3221.1321637608

 --------------------------------------------------------------

                    Orbital Energies (a.u.)
 --------------------------------------------------------------

 Alpha MOs
 -- Occupied --
********-101.5760-101.5748-101.5734-101.5731-101.5730 -10.2779 -10.2728
-10.2714 -10.2710 -10.2703 -10.2662 -10.2405 -10.2363 -10.2210 -10.2198
-10.2177 -10.2167  -9.4923  -9.4906  -9.4894  -9.4883  -9.4880  -9.4875
 -7.2572  -7.2555  -7.2543  -7.2530  -7.2527  -7.2521  -7.2471  -7.2464
 -7.2454  -7.2447  -7.2442  -7.2436  -7.2431  -7.2428  -7.2425  -7.2423
 -7.2423  -7.2420  -0.9554  -0.9405  -0.9078  -0.9025  -0.8859  -0.8770
 -0.8482  -0.8432  -0.8038  -0.7655  -0.7479  -0.7437  -0.6792  -0.6333
 -0.6316  -0.6151  -0.5491  -0.5393  -0.5337  -0.5292  -0.5000  -0.4812
 -0.4681  -0.4653  -0.4639  -0.4494  -0.4462  -0.4305  -0.4156  -0.4135
 -0.4075  -0.3982  -0.3894  -0.3694  -0.3665  -0.3523  -0.3473  -0.3380
 -0.3362  -0.3350  -0.3323  -0.3249  -0.3246  -0.2921  -0.2772  -0.2662
 -0.2643
 -- Virtual --
 -0.0690  -0.0572  -0.0489  -0.0461  -0.0370  -0.0234  -0.0118  -0.0018
  0.0023   0.0048   0.0128   0.0182   0.0220   0.0236   0.0317   0.0416
  0.0468   0.0490   0.0520   0.0567   0.0611   0.0653   0.0668   0.0752
  0.0807   0.0834   0.0872   0.0914   0.0932   0.0968   0.1000   0.1042
  0.1045   0.1051   0.1111   0.1160   0.1169   0.1197   0.1225   0.1260
  0.1271   0.1281   0.1306   0.1356   0.1374   0.1418   0.1429   0.1480
  0.1529   0.1551   0.1598   0.1633   0.1673   0.1690   0.1773   0.1806
  0.1830   0.1882   0.2005   0.2027   0.2030   0.2102   0.2121   0.2187
  0.2222   0.2228   0.2298   0.2325   0.2372   0.2403   0.2422   0.2434
  0.2448   0.2514   0.2545   0.2603   0.2625   0.2668   0.2697   0.2725
  0.2809   0.2820   0.2870   0.2888   0.2910   0.3000   0.3037   0.3048
  0.3104   0.3111   0.3249   0.3282   0.3321   0.3363   0.3487   0.3528
  0.4084   0.4131   0.4208   0.4240   0.4311   0.4453   0.4486   0.4549
  0.4573   0.4619   0.4662   0.4719   0.4810   0.4862   0.4893   0.4934
  0.4989   0.5104   0.5117   0.5150   0.5228   0.5325   0.5383   0.5441
  0.5599   0.5653   0.5729   0.5734   0.5870   0.5916   0.5960   0.6048
  0.6095   0.6117   0.6173   0.6188   0.6321   0.6411   0.6461   0.6483
  0.6628   0.6675   0.6756   0.6796   0.6919   0.6981   0.7002   0.7114
  0.7194   0.7261   0.7436   0.7930   0.7977   0.8065   0.8173   0.8254
  0.8319   0.8371   0.8380   0.8407   0.8428   0.8496   0.8515   0.8532
  0.8566   0.8568   0.8641   0.8668   0.8693   0.8784   0.8812   0.8879
  0.8968   0.8984   0.9075   0.9120   0.9154   0.9199   0.9297   0.9336
  0.9382   0.9400   0.9548   0.9587   0.9615   0.9714   0.9736   0.9800
  0.9858   0.9892   0.9956   0.9999   1.0062   1.0198   1.0429   1.0442
  1.0521   1.0690   1.0994   1.1102   1.1482   1.1613   1.1736   1.2002
  1.2113   1.2142   1.2219   1.2287   1.2403   1.2519   1.2613   1.2746
  1.2882   1.2930   1.3136   1.3211   1.3231   1.3516   1.3601   1.3733
  1.4018   1.4349   1.4649   1.4821   1.5000   1.5033   1.5487   1.5604
  1.5622   1.5799   1.5915   1.6078   1.6165   1.6467   1.6524   1.6769
  1.6839   1.7191   1.7358   1.7624   1.7706   1.7998   1.8059   1.8347
  1.8490   1.8568   1.8667   1.8841   1.8980   1.9228   1.9318   1.9376
  1.9480   1.9745   1.9811   1.9866   2.0170   2.0669   2.0705   2.0861
  2.1064   2.1303   2.1655   2.1871   2.2408   2.2428   2.2501   2.2580
  2.2655   2.2739   2.2862   2.2985   2.3068   2.3125   2.3364   2.3390
  2.3677   2.3853   2.4227   2.4321   2.4402   2.4533   2.4598   2.4798
  2.5163   2.5293   2.5350   2.5494   2.5512   2.5609   2.5974   2.6062
  2.6396   2.6573   2.6785   2.6822   2.6957   2.7053   2.7179   2.7224
  2.7375   2.7508   2.7637   2.7739   2.7897   2.8157   2.8224   2.8308
  2.8625   2.9025   2.9497   2.9749   3.0724   3.0758   3.0806   3.0910
  3.1213   3.1511   3.1730   3.2048   3.2245   3.2587   3.2650   3.3433
  3.3735   3.4081   3.4333   3.5610   3.6333   3.6470   3.7267   3.7959
  3.8424   3.9411   4.0060   4.0515   4.0945   4.3469   4.7986   4.8235
  9.7632   9.7734   9.7871   9.8101   9.8216   9.8630  23.3573  23.5047
 23.8181  23.8333  23.8764  23.8951  23.9423  23.9847  24.0107  24.0590
 24.1124  24.1278  25.7993  25.8119  25.8227  25.9213  25.9284  25.9543
 26.1107  26.1392  26.1663  26.2099  26.3078  26.3698  26.5654  26.5837
 26.6284  26.7180  26.8453  26.9361 215.7569 215.7659 215.7819 215.8082
215.8265 215.8759
 --------------------------------------------------------------

          Ground-State Mulliken Net Atomic Charges

     Atom                 Charge (a.u.)
  ----------------------------------------
      1 C                    -0.262762
      2 C                    -0.712547
      3 H                     0.205042
      4 C                     0.603575
      5 Cl                    0.452620
      6 C                    -1.052518
      7 H                     0.219185
      8 C                     0.628622
      9 Cl                    0.516858
     10 C                    -1.251518
     11 Cl                    0.430677
     12 C                    -0.049198
     13 C                    -0.991225
     14 Cl                    0.563939
     15 C                     0.779283
     16 Cl                    0.497890
     17 C                    -0.772476
     18 H                     0.207355
     19 C                     0.019523
     20 H                     0.209757
     21 C                    -0.584162
     22 Cl                    0.342079
  ----------------------------------------
  Sum of atomic charges =     0.000000

 -----------------------------------------------------------------
                    Cartesian Multipole Moments
 -----------------------------------------------------------------
    Charge (ESU x 10^10)
                -0.0000
    Dipole Moment (Debye)
         X       1.3952      Y      -1.1555      Z      -0.5188
       Tot       1.8844
    Quadrupole Moments (Debye-Ang)
        XX    -138.7644     XY      -4.6043     YY    -147.7425
        XZ      -8.0024     YZ       2.8151     ZZ    -142.4157
    Octopole Moments (Debye-Ang^2)
       XXX    -143.4269    XXY     -52.0817    XYY     -52.9548
       YYY    -101.1774    XXZ      29.3126    XYZ       9.0560
       YYZ      47.8062    XZZ     -30.6845    YZZ     -39.8263
       ZZZ     124.0749
    Hexadecapole Moments (Debye-Ang^3)
      XXXX   -5428.7818   XXXY    -439.9346   XXYY   -1195.8211
      XYYY    -377.0620   YYYY   -1577.8415   XXXZ     516.9642
      XXYZ      41.5761   XYYZ     223.3947   YYYZ      28.1652
      XXZZ   -1320.2722   XYZZ    -167.2037   YYZZ    -752.2199
      XZZZ     609.9694   YZZZ      17.6818   ZZZZ   -2914.3450
 -----------------------------------------------------------------
 Calculating analytic gradient of the SCF energy
 Gradient of SCF Energy
            1           2           3           4           5           6
    1  -0.0003971   0.0002341   0.0001367  -0.0001122  -0.0000263   0.0000972
    2  -0.0000498   0.0003827   0.0000855   0.0000055   0.0000052  -0.0000427
    3   0.0003308  -0.0000810  -0.0000206   0.0000309  -0.0000172   0.0000872
            7           8           9          10          11          12
    1  -0.0000053   0.0001170  -0.0000229   0.0003689   0.0015698   0.0004161
    2  -0.0000211  -0.0000251   0.0000130  -0.0005543  -0.0031444   0.0002294
    3  -0.0000018  -0.0001640  -0.0000102   0.0002342  -0.0001488  -0.0001937
           13          14          15          16          17          18
    1   0.0000800  -0.0000445   0.0001200  -0.0001266  -0.0000607   0.0000280
    2  -0.0001322  -0.0001439  -0.0000348  -0.0000036   0.0000589   0.0000180
    3   0.0003339  -0.0000003   0.0000083   0.0000599   0.0000835   0.0000319
           19          20          21          22
    1  -0.0001463   0.0000375  -0.0001502  -0.0021131
    2  -0.0001377   0.0000315   0.0005816   0.0028782
    3  -0.0000336   0.0000007   0.0000319  -0.0005620
 Max gradient component =       3.144E-03
 RMS gradient           =       6.443E-04
 Gradient time:  CPU 238.95 s  wall 40.05 s
 Geometry Optimization Parameters
   NAtoms,    NIC,     NZ,  NCons,   NDum,   NFix, NCnnct, MaxDiis
       22     163      22       0       0       0       0       0

 Cartesian Hessian Update
 Hessian updated using BFGS update


** GEOMETRY OPTIMIZATION IN DELOCALIZED INTERNAL COORDINATES **
   Searching for a Minimum

   Optimization Cycle:   9

                       Coordinates (Angstroms)
     ATOM                X               Y               Z
      1  C        -0.0277697269    0.0258416563   -0.0256422813
      2  C        -0.0161865096   -0.2710883426    1.3383249307
      3  H         0.9191846104   -0.5007483107    1.8309314024
      4  C        -1.2037364429   -0.2717498081    2.0561756467
      5  Cl       -1.1810060464   -0.6501024811    3.7682894638
      6  C        -2.4140938215    0.0218615333    1.4432746269
      7  H        -3.3368313166    0.0191156958    2.0062105391
      8  C        -2.4294750228    0.3206247248    0.0841771687
      9  Cl       -3.9662135618    0.6892339331   -0.6574111564
     10  C        -1.2427598583    0.3240206306   -0.6579007290
     11  Cl       -1.2620418336    0.6901440609   -2.3614837649
     12  C         1.2597683768   -0.0031921569   -0.7800222346
     13  C         2.2403394521    0.9869288115   -0.5873952580
     14  Cl        1.9094119414    2.3234329404    0.4854927805
     15  C         3.4640975798    0.9211001897   -1.2629394415
     16  Cl        4.6976122746    2.1353437621   -1.0353998708
     17  C         3.7166206468   -0.1278472551   -2.1414608640
     18  H         4.6663630300   -0.1691545450   -2.6586527138
     19  C         2.7584463375   -1.1081867175   -2.3542038517
     20  H         2.9501198928   -1.9234619761   -3.0389019821
     21  C         1.5467735166   -1.0399091637   -1.6771253517
     22  Cl        0.3621274556   -2.2970595715   -1.9671410982
   Point Group: c1    Number of degrees of freedom:    60


   Energy is  -3221.132163761

 Hessian updated using BFGS update

 60 Hessian modes will be used to form the next step
  Hessian Eigenvalues:
     0.008311    0.017591    0.018687    0.020756    0.020947    0.021618
     0.022684    0.023597    0.023837    0.023900    0.024091    0.024094
     0.024115    0.024116    0.024137    0.024143    0.024144    0.024160
     0.028299    0.068530    0.159999    0.160009    0.160076    0.160345
     0.221153    0.225373    0.228504    0.235131    0.236321    0.246158
     0.249947    0.249992    0.250064    0.250126    0.250431    0.254722
     0.290017    0.292861    0.300966    0.301039    0.301152    0.301231
     0.317479    0.355267    0.356666    0.356668    0.356679    0.377114
     0.414647    0.426483    0.432073    0.457314    0.462012    0.468484
     0.471556    0.478180    0.478327    0.479108    0.482285    0.606135

 Minimum search - taking simple RFO step
 Searching for Lamda that Minimizes Along All modes
 Value Taken    Lamda =  -0.00142029
 Calculated Step too Large.  Step scaled by  0.794606
 Step Taken.  Stepsize is  0.300000

                             Maximum     Tolerance    Cnvgd?
         Gradient           0.003125      0.000300      NO
         Displacement       0.237035      0.001200      NO
         Energy change     -0.001485      0.000001      NO


 New Cartesian Coordinates Obtained by Inverse Iteration

 Displacement from previous Coordinates is:  0.527271
 ----------------------------------------------------------------
             Standard Nuclear Orientation (Angstroms)
    I     Atom           X                Y                Z
 ----------------------------------------------------------------
    1      C      -0.0247685511     0.0213452487    -0.0206616893
    2      C      -0.0228380429    -0.3137733426     1.3339269338
    3      H       0.9065080861    -0.5745003064     1.8224471573
    4      C      -1.2131370423    -0.3109608209     2.0479732360
    5      Cl     -1.2033220963    -0.7364083229     3.7490131608
    6      C      -2.4152487834     0.0228292575     1.4395735591
    7      H      -3.3399795543     0.0220525541     1.9992897945
    8      C      -2.4202013498     0.3604964672     0.0892598114
    9      Cl     -3.9462780548     0.7795306193    -0.6469677668
   10      C      -1.2307940038     0.3619539512    -0.6480861484
   11      Cl     -1.2336382272     0.7788933138    -2.3406482100
   12      C       1.2634533685    -0.0094731977    -0.7743458550
   13      C       2.2243306465     1.0039170626    -0.6148743511
   14      Cl      1.8703267804     2.3574753459     0.4284340314
   15      C       3.4456527191     0.9435253597    -1.2960398385
   16      Cl      4.6566488852     2.1871202981    -1.1088964654
   17      C       3.7137559069    -0.1251868562    -2.1454506912
   18      H       4.6607846367    -0.1627344475    -2.6678926618
   19      C       2.7746042866    -1.1310158796    -2.3230383692
   20      H       2.9790758324    -1.9614683672    -2.9855062270
   21      C       1.5654053028    -1.0670014174    -1.6411999722
   22      Cl      0.4004102287    -2.3514689096    -1.8891134778
 ----------------------------------------------------------------
 Nuclear Repulsion Energy =        2061.69646319 hartrees
 There are       89 alpha and       89 beta electrons
 Applying Cartesian multipole field
    Component          Value
    ---------          -----
     (2,0,0)        1.00000E-12
     (0,2,0)        2.00000E-11
     (0,0,2)       -3.00000E-11
 Nucleus-field energy     =    -0.0000000354 hartrees
 Requested basis set is 6-311++G(d,p)
 There are 170 shells and 472 basis functions
 A cutoff of  1.0D-15 yielded  10998 shell pairs
 There are     92888 function pairs (     99900 Cartesian)
 Smallest overlap matrix eigenvalue = 1.85E-07
 Linear dependence detected in AO basis
 Number of orthogonalized atomic orbitals = 467
 Maximum deviation from orthogonality = 2.729E-10
 Guess from superposition of atomic densities
 Warning:  Energy on first SCF cycle will be non-variational
 SAD guess density has 178.000000 electrons

 -----------------------------------------------------------------------
  General SCF calculation program by
  Eric Jon Sundstrom, Paul Horn, Yuezhi Mao, Dmitri Zuev, Alec White,
  David Stuck, Shaama M.S., Shane Yost, Joonho Lee, David Small,
  Daniel Levine, Susi Lehtola, Hugh Burton, Evgeny Epifanovsky,
  Bang C. Huynh
 -----------------------------------------------------------------------
 Exchange:     0.2000 Hartree-Fock + 0.0800 Slater + 0.7200 B88
 Correlation:  0.1900 VWN1RPA + 0.8100 LYP
 Using SG-1 standard quadrature grid
 using 6 threads for integral computing
 -------------------------------------------------------
 OpenMP Integral computing Module                
 Release: version 2.0, May 2017, Q-Chem Inc. Pleasanton 
 -------------------------------------------------------
 A restricted SCF calculation will be
 performed using DIIS
 SCF converges when DIIS error is below 1.0e-08
 ---------------------------------------
  Cycle       Energy         DIIS error
 ---------------------------------------
    1   -3225.3535472759      2.82e-02  
    2   -3221.0024933587      2.17e-03  
    3   -3220.9151235546      2.71e-03  
    4   -3221.1240575160      5.43e-04  
    5   -3221.1313375015      2.43e-04  
    6   -3221.1327768745      9.68e-05  
    7   -3221.1330238061      1.80e-05  
    8   -3221.1330301610      8.72e-06  
    9   -3221.1330322379      2.08e-06  
   10   -3221.1330323354      1.12e-06  
   11   -3221.1330323700      2.80e-07  
   12   -3221.1330323721      1.09e-07  
   13   -3221.1330323724      3.48e-08  
   14   -3221.1330323724      1.05e-08  
   15   -3221.1330323725      4.18e-09  Convergence criterion met
 ---------------------------------------
 SCF time:   CPU 766.81s  wall 135.00s 
 SCF   energy in the final basis set =    -3221.1330323725
 Total energy in the final basis set =    -3221.1330323725

 --------------------------------------------------------------

                    Orbital Energies (a.u.)
 --------------------------------------------------------------

 Alpha MOs
 -- Occupied --
********-101.5760-101.5749-101.5739-101.5736-101.5731 -10.2777 -10.2728
-10.2714 -10.2710 -10.2703 -10.2663 -10.2401 -10.2362 -10.2210 -10.2198
-10.2177 -10.2167  -9.4921  -9.4905  -9.4895  -9.4887  -9.4884  -9.4876
 -7.2571  -7.2554  -7.2543  -7.2535  -7.2531  -7.2522  -7.2469  -7.2463
 -7.2454  -7.2447  -7.2443  -7.2437  -7.2435  -7.2432  -7.2430  -7.2426
 -7.2424  -7.2421  -0.9553  -0.9405  -0.9076  -0.9027  -0.8861  -0.8771
 -0.8480  -0.8434  -0.8037  -0.7655  -0.7479  -0.7438  -0.6791  -0.6334
 -0.6310  -0.6155  -0.5491  -0.5383  -0.5337  -0.5304  -0.4999  -0.4812
 -0.4681  -0.4653  -0.4639  -0.4489  -0.4463  -0.4306  -0.4154  -0.4135
 -0.4069  -0.3979  -0.3894  -0.3691  -0.3660  -0.3520  -0.3472  -0.3383
 -0.3362  -0.3347  -0.3333  -0.3259  -0.3247  -0.2905  -0.2785  -0.2663
 -0.2643
 -- Virtual --
 -0.0667  -0.0575  -0.0495  -0.0475  -0.0371  -0.0233  -0.0119  -0.0019
  0.0025   0.0046   0.0127   0.0182   0.0219   0.0235   0.0317   0.0415
  0.0466   0.0490   0.0520   0.0574   0.0609   0.0646   0.0666   0.0752
  0.0807   0.0833   0.0870   0.0915   0.0931   0.0964   0.1003   0.1039
  0.1042   0.1052   0.1115   0.1157   0.1166   0.1192   0.1223   0.1259
  0.1275   0.1278   0.1303   0.1356   0.1372   0.1414   0.1430   0.1475
  0.1525   0.1548   0.1588   0.1630   0.1674   0.1701   0.1777   0.1809
  0.1846   0.1884   0.1997   0.2018   0.2036   0.2098   0.2113   0.2186
  0.2221   0.2225   0.2297   0.2314   0.2353   0.2398   0.2415   0.2419
  0.2459   0.2513   0.2545   0.2609   0.2630   0.2663   0.2714   0.2728
  0.2809   0.2819   0.2850   0.2884   0.2906   0.2976   0.3046   0.3060
  0.3090   0.3109   0.3269   0.3296   0.3309   0.3360   0.3496   0.3549
  0.4080   0.4134   0.4200   0.4255   0.4330   0.4432   0.4498   0.4545
  0.4576   0.4612   0.4662   0.4720   0.4802   0.4859   0.4878   0.4944
  0.5006   0.5110   0.5136   0.5146   0.5229   0.5330   0.5381   0.5450
  0.5612   0.5668   0.5735   0.5756   0.5861   0.5919   0.5957   0.6033
  0.6076   0.6116   0.6208   0.6221   0.6350   0.6424   0.6446   0.6491
  0.6604   0.6689   0.6757   0.6790   0.6900   0.6958   0.6992   0.7089
  0.7183   0.7291   0.7463   0.7938   0.7979   0.8089   0.8167   0.8240
  0.8311   0.8380   0.8398   0.8409   0.8438   0.8484   0.8521   0.8534
  0.8566   0.8571   0.8641   0.8667   0.8692   0.8775   0.8828   0.8862
  0.8938   0.9005   0.9085   0.9117   0.9148   0.9188   0.9290   0.9353
  0.9391   0.9412   0.9546   0.9586   0.9619   0.9725   0.9743   0.9820
  0.9860   0.9895   0.9920   1.0026   1.0076   1.0204   1.0423   1.0455
  1.0537   1.0657   1.1029   1.1091   1.1485   1.1658   1.1765   1.2001
  1.2137   1.2141   1.2275   1.2322   1.2420   1.2520   1.2626   1.2740
  1.2880   1.2927   1.3116   1.3160   1.3298   1.3482   1.3586   1.3737
  1.4052   1.4270   1.4673   1.4808   1.4955   1.5034   1.5541   1.5616
  1.5625   1.5818   1.5913   1.6069   1.6175   1.6460   1.6518   1.6755
  1.6840   1.7192   1.7344   1.7628   1.7709   1.7992   1.8073   1.8309
  1.8494   1.8551   1.8635   1.8834   1.8994   1.9257   1.9324   1.9394
  1.9472   1.9755   1.9817   1.9880   2.0184   2.0669   2.0720   2.0865
  2.1024   2.1296   2.1624   2.1888   2.2406   2.2439   2.2504   2.2578
  2.2638   2.2746   2.2902   2.2984   2.3069   2.3156   2.3352   2.3400
  2.3667   2.3846   2.4249   2.4332   2.4410   2.4516   2.4634   2.4765
  2.5161   2.5268   2.5338   2.5509   2.5533   2.5585   2.5929   2.6113
  2.6413   2.6562   2.6796   2.6842   2.6955   2.7047   2.7172   2.7240
  2.7371   2.7508   2.7614   2.7710   2.7886   2.8176   2.8270   2.8327
  2.8586   2.9004   2.9537   2.9753   3.0743   3.0776   3.0829   3.0931
  3.1199   3.1477   3.1743   3.2050   3.2277   3.2583   3.2693   3.3442
  3.3749   3.4099   3.4330   3.5637   3.6328   3.6490   3.7297   3.7977
  3.8427   3.9414   4.0071   4.0513   4.0949   4.3417   4.7999   4.8215
  9.7668   9.7742   9.7870   9.8073   9.8275   9.8533  23.3594  23.5054
 23.8191  23.8323  23.8762  23.8962  23.9423  23.9847  24.0110  24.0612
 24.1127  24.1293  25.7976  25.8106  25.8229  25.9112  25.9318  25.9644
 26.1089  26.1403  26.1698  26.2218  26.2938  26.3691  26.5655  26.5821
 26.6370  26.7128  26.8332  26.9572 215.7604 215.7671 215.7818 215.8057
215.8339 215.8638
 --------------------------------------------------------------

          Ground-State Mulliken Net Atomic Charges

     Atom                 Charge (a.u.)
  ----------------------------------------
      1 C                    -0.327486
      2 C                    -0.575126
      3 H                     0.204600
      4 C                     0.546982
      5 Cl                    0.454143
      6 C                    -1.029522
      7 H                     0.220762
      8 C                     0.765238
      9 Cl                    0.519015
     10 C                    -1.418674
     11 Cl                    0.467062
     12 C                    -0.159396
     13 C                    -1.085382
     14 Cl                    0.573584
     15 C                     0.858256
     16 Cl                    0.502461
     17 C                    -0.726015
     18 H                     0.209726
     19 C                    -0.057685
     20 H                     0.208427
     21 C                    -0.521027
     22 Cl                    0.370059
  ----------------------------------------
  Sum of atomic charges =     0.000000

 -----------------------------------------------------------------
                    Cartesian Multipole Moments
 -----------------------------------------------------------------
    Charge (ESU x 10^10)
                 0.0000
    Dipole Moment (Debye)
         X       1.4022      Y      -1.1895      Z      -0.4937
       Tot       1.9039
    Quadrupole Moments (Debye-Ang)
        XX    -138.5820     XY      -4.7081     YY    -147.7374
        XZ      -7.9147     YZ       2.8655     ZZ    -142.5290
    Octopole Moments (Debye-Ang^2)
       XXX    -142.5340    XXY     -53.6999    XYY     -52.6772
       YYY    -105.4889    XXZ      29.7698    XYZ       9.1005
       YYZ      48.1074    XZZ     -30.8113    YZZ     -41.0043
       ZZZ     126.0470
    Hexadecapole Moments (Debye-Ang^3)
      XXXX   -5372.3310   XXXY    -428.2098   XXYY   -1200.1069
      XYYY    -363.0290   YYYY   -1662.8360   XXXZ     543.7324
      XXYZ      54.7297   XYYZ     231.9454   YYYZ      69.2298
      XXZZ   -1305.3929   XYZZ    -163.5425   YYZZ    -759.2099
      XZZZ     638.4820   YZZZ      55.4432   ZZZZ   -2876.3163
 -----------------------------------------------------------------
 Calculating analytic gradient of the SCF energy
 Gradient of SCF Energy
            1           2           3           4           5           6
    1  -0.0002825   0.0002300   0.0000760  -0.0002034   0.0000050   0.0001386
    2  -0.0000654   0.0002373   0.0000563   0.0000129  -0.0000131  -0.0000709
    3   0.0002769  -0.0001378   0.0000007   0.0001391  -0.0000734   0.0001105
            7           8           9          10          11          12
    1  -0.0000101   0.0000454   0.0000211   0.0002975   0.0008000   0.0005039
    2  -0.0000304  -0.0000242   0.0000169  -0.0004369  -0.0017228   0.0004729
    3  -0.0000055  -0.0002498   0.0000156   0.0002708  -0.0002469  -0.0000582
           13          14          15          16          17          18
    1  -0.0002656  -0.0001130   0.0002534  -0.0000218   0.0000278   0.0000134
    2  -0.0002068  -0.0001000  -0.0001388  -0.0000035   0.0001834   0.0000034
    3   0.0003437   0.0000203  -0.0001683  -0.0000183   0.0001266  -0.0000008
           19          20          21          22
    1  -0.0002112   0.0000515  -0.0001285  -0.0012276
    2  -0.0001068   0.0000435   0.0001895   0.0017035
    3   0.0000232  -0.0000121  -0.0000188  -0.0003373
 Max gradient component =       1.723E-03
 RMS gradient           =       3.897E-04
 Gradient time:  CPU 239.73 s  wall 40.18 s
 Geometry Optimization Parameters
   NAtoms,    NIC,     NZ,  NCons,   NDum,   NFix, NCnnct, MaxDiis
       22     163      22       0       0       0       0       0

 Cartesian Hessian Update
 Hessian updated using BFGS update


** GEOMETRY OPTIMIZATION IN DELOCALIZED INTERNAL COORDINATES **
   Searching for a Minimum

   Optimization Cycle:  10

                       Coordinates (Angstroms)
     ATOM                X               Y               Z
      1  C        -0.0247685511    0.0213452487   -0.0206616893
      2  C        -0.0228380429   -0.3137733426    1.3339269338
      3  H         0.9065080861   -0.5745003064    1.8224471573
      4  C        -1.2131370423   -0.3109608209    2.0479732360
      5  Cl       -1.2033220963   -0.7364083229    3.7490131608
      6  C        -2.4152487834    0.0228292575    1.4395735591
      7  H        -3.3399795543    0.0220525541    1.9992897945
      8  C        -2.4202013498    0.3604964672    0.0892598114
      9  Cl       -3.9462780548    0.7795306193   -0.6469677668
     10  C        -1.2307940038    0.3619539512   -0.6480861484
     11  Cl       -1.2336382272    0.7788933138   -2.3406482100
     12  C         1.2634533685   -0.0094731977   -0.7743458550
     13  C         2.2243306465    1.0039170626   -0.6148743511
     14  Cl        1.8703267804    2.3574753459    0.4284340314
     15  C         3.4456527191    0.9435253597   -1.2960398385
     16  Cl        4.6566488852    2.1871202981   -1.1088964654
     17  C         3.7137559069   -0.1251868562   -2.1454506912
     18  H         4.6607846367   -0.1627344475   -2.6678926618
     19  C         2.7746042866   -1.1310158796   -2.3230383692
     20  H         2.9790758324   -1.9614683672   -2.9855062270
     21  C         1.5654053028   -1.0670014174   -1.6411999722
     22  Cl        0.4004102287   -2.3514689096   -1.8891134778
   Point Group: c1    Number of degrees of freedom:    60


   Energy is  -3221.133032373

 Hessian updated using BFGS update

 60 Hessian modes will be used to form the next step
  Hessian Eigenvalues:
     0.005280    0.017595    0.018600    0.020725    0.020947    0.021523
     0.022688    0.023597    0.023837    0.023898    0.024090    0.024093
     0.024115    0.024116    0.024137    0.024143    0.024151    0.024161
     0.028304    0.068187    0.159995    0.160010    0.160082    0.160342
     0.220887    0.225313    0.228502    0.235129    0.236353    0.246156
     0.249842    0.249991    0.250041    0.250174    0.250488    0.254773
     0.290016    0.292736    0.300965    0.301032    0.301163    0.301239
     0.317478    0.355265    0.356666    0.356668    0.356679    0.377109
     0.414628    0.426473    0.432074    0.457526    0.462015    0.468487
     0.471549    0.478226    0.478360    0.479113    0.482311    0.605792

 Minimum search - taking simple RFO step
 Searching for Lamda that Minimizes Along All modes
 Value Taken    Lamda =  -0.00077483
 Calculated Step too Large.  Step scaled by  0.845845
 Step Taken.  Stepsize is  0.300000

                             Maximum     Tolerance    Cnvgd?
         Gradient           0.001770      0.000300      NO
         Displacement       0.238143      0.001200      NO
         Energy change     -0.000869      0.000001      NO


 New Cartesian Coordinates Obtained by Inverse Iteration

 Displacement from previous Coordinates is:  0.519529
 ----------------------------------------------------------------
             Standard Nuclear Orientation (Angstroms)
    I     Atom           X                Y                Z
 ----------------------------------------------------------------
    1      C      -0.0226598619     0.0143834433    -0.0170830245
    2      C      -0.0306464492    -0.3575411438     1.3274146321
    3      H       0.8921637209    -0.6496740695     1.8104933610
    4      C      -1.2227673074    -0.3484395453     2.0387833912
    5      Cl     -1.2258872353    -0.8168900775     3.7286054004
    6      C      -2.4160116468     0.0265439827     1.4369584303
    7      H      -3.3420086513     0.0303506516     1.9945997992
    8      C      -2.4105270812     0.4006313149     0.0961831499
    9      Cl     -3.9253562819     0.8697387547    -0.6327244918
   10      C      -1.2191345256     0.3976043879    -0.6378001649
   11      Cl     -1.2056231826     0.8636931873    -2.3176698056
   12      C       1.2660485309    -0.0175310769    -0.7701575811
   13      C       2.2064667642     1.0185331108    -0.6433031361
   14      Cl      1.8302584023     2.3869479629     0.3719888816
   15      C       3.4253585708     0.9646898020    -1.3287233220
   16      Cl      4.6121377032     2.2362452497    -1.1776008045
   17      C       3.7109445652    -0.1215590624    -2.1497849179
   18      H       4.6559410666    -0.1545524827    -2.6761736022
   19      C       2.7923507766    -1.1517369880    -2.2932904022
   20      H       3.0109236191    -1.9961889238    -2.9332701164
   21      C       1.5851320217    -1.0934564319    -1.6071514375
   22      Cl      0.4436474558    -2.4066444358    -1.8130982783
 ----------------------------------------------------------------
 Nuclear Repulsion Energy =        2061.23311925 hartrees
 There are       89 alpha and       89 beta electrons
 Applying Cartesian multipole field
    Component          Value
    ---------          -----
     (2,0,0)        1.00000E-12
     (0,2,0)        2.00000E-11
     (0,0,2)       -3.00000E-11
 Nucleus-field energy     =    -0.0000000331 hartrees
 Requested basis set is 6-311++G(d,p)
 There are 170 shells and 472 basis functions
 A cutoff of  1.0D-15 yielded  11005 shell pairs
 There are     92963 function pairs (     99976 Cartesian)
 Smallest overlap matrix eigenvalue = 1.74E-07
 Linear dependence detected in AO basis
 Number of orthogonalized atomic orbitals = 467
 Maximum deviation from orthogonality = 4.048E-10
 Guess from superposition of atomic densities
 Warning:  Energy on first SCF cycle will be non-variational
 SAD guess density has 178.000000 electrons

 -----------------------------------------------------------------------
  General SCF calculation program by
  Eric Jon Sundstrom, Paul Horn, Yuezhi Mao, Dmitri Zuev, Alec White,
  David Stuck, Shaama M.S., Shane Yost, Joonho Lee, David Small,
  Daniel Levine, Susi Lehtola, Hugh Burton, Evgeny Epifanovsky,
  Bang C. Huynh
 -----------------------------------------------------------------------
 Exchange:     0.2000 Hartree-Fock + 0.0800 Slater + 0.7200 B88
 Correlation:  0.1900 VWN1RPA + 0.8100 LYP
 Using SG-1 standard quadrature grid
 using 6 threads for integral computing
 -------------------------------------------------------
 OpenMP Integral computing Module                
 Release: version 2.0, May 2017, Q-Chem Inc. Pleasanton 
 -------------------------------------------------------
 A restricted SCF calculation will be
 performed using DIIS
 SCF converges when DIIS error is below 1.0e-08
 ---------------------------------------
  Cycle       Energy         DIIS error
 ---------------------------------------
    1   -3225.3518992650      2.82e-02  
    2   -3221.0029560298      2.17e-03  
    3   -3220.9156698762      2.70e-03  
    4   -3221.1245139017      5.44e-04  
    5   -3221.1318212846      2.44e-04  
    6   -3221.1332840550      9.67e-05  
    7   -3221.1335309725      1.79e-05  
    8   -3221.1335373421      8.58e-06  
    9   -3221.1335393619      1.89e-06  
   10   -3221.1335394381      1.09e-06  
   11   -3221.1335394711      2.79e-07  
   12   -3221.1335394728      1.13e-07  
   13   -3221.1335394736      3.49e-08  
   14   -3221.1335394733      1.04e-08  
   15   -3221.1335394734      4.08e-09  Convergence criterion met
 ---------------------------------------
 SCF time:   CPU 766.20s  wall 135.00s 
 SCF   energy in the final basis set =    -3221.1335394734
 Total energy in the final basis set =    -3221.1335394734

 --------------------------------------------------------------

                    Orbital Energies (a.u.)
 --------------------------------------------------------------

 Alpha MOs
 -- Occupied --
********-101.5759-101.5750-101.5743-101.5739-101.5731 -10.2775 -10.2729
-10.2713 -10.2709 -10.2703 -10.2663 -10.2398 -10.2360 -10.2210 -10.2198
-10.2178 -10.2166  -9.4920  -9.4905  -9.4896  -9.4891  -9.4886  -9.4876
 -7.2569  -7.2554  -7.2544  -7.2539  -7.2534  -7.2522  -7.2468  -7.2461
 -7.2453  -7.2447  -7.2444  -7.2439  -7.2437  -7.2435  -7.2434  -7.2429
 -7.2424  -7.2421  -0.9553  -0.9405  -0.9074  -0.9028  -0.8861  -0.8771
 -0.8478  -0.8435  -0.8037  -0.7654  -0.7479  -0.7439  -0.6790  -0.6337
 -0.6303  -0.6159  -0.5491  -0.5374  -0.5338  -0.5316  -0.4998  -0.4811
 -0.4680  -0.4653  -0.4639  -0.4486  -0.4465  -0.4307  -0.4152  -0.4135
 -0.4065  -0.3977  -0.3895  -0.3690  -0.3657  -0.3519  -0.3472  -0.3387
 -0.3362  -0.3347  -0.3337  -0.3264  -0.3247  -0.2890  -0.2798  -0.2665
 -0.2642
 -- Virtual --
 -0.0644  -0.0578  -0.0514  -0.0477  -0.0371  -0.0233  -0.0120  -0.0020
  0.0026   0.0044   0.0126   0.0182   0.0219   0.0233   0.0317   0.0413
  0.0465   0.0491   0.0520   0.0582   0.0607   0.0638   0.0667   0.0751
  0.0805   0.0834   0.0869   0.0917   0.0930   0.0961   0.1005   0.1037
  0.1040   0.1055   0.1118   0.1153   0.1161   0.1189   0.1221   0.1259
  0.1275   0.1281   0.1299   0.1356   0.1373   0.1411   0.1433   0.1468
  0.1521   0.1544   0.1578   0.1627   0.1674   0.1711   0.1781   0.1816
  0.1859   0.1889   0.1981   0.2014   0.2045   0.2095   0.2104   0.2182
  0.2215   0.2225   0.2291   0.2307   0.2335   0.2393   0.2406   0.2416
  0.2470   0.2512   0.2546   0.2609   0.2629   0.2667   0.2721   0.2728
  0.2814   0.2825   0.2832   0.2882   0.2902   0.2967   0.3048   0.3068
  0.3080   0.3122   0.3286   0.3300   0.3314   0.3367   0.3500   0.3584
  0.4076   0.4138   0.4196   0.4268   0.4360   0.4413   0.4509   0.4547
  0.4577   0.4606   0.4662   0.4719   0.4793   0.4854   0.4867   0.4953
  0.5023   0.5114   0.5135   0.5146   0.5236   0.5332   0.5388   0.5458
  0.5635   0.5676   0.5743   0.5774   0.5847   0.5932   0.5955   0.6008
  0.6064   0.6111   0.6234   0.6258   0.6364   0.6427   0.6450   0.6510
  0.6584   0.6692   0.6755   0.6792   0.6888   0.6936   0.6999   0.7070
  0.7175   0.7321   0.7501   0.7954   0.7981   0.8113   0.8166   0.8226
  0.8309   0.8392   0.8410   0.8413   0.8446   0.8474   0.8519   0.8541
  0.8566   0.8577   0.8621   0.8662   0.8691   0.8764   0.8806   0.8884
  0.8926   0.9022   0.9078   0.9113   0.9141   0.9189   0.9288   0.9363
  0.9409   0.9428   0.9539   0.9583   0.9624   0.9714   0.9744   0.9808
  0.9857   0.9890   0.9916   1.0065   1.0091   1.0214   1.0419   1.0473
  1.0547   1.0635   1.1047   1.1073   1.1483   1.1672   1.1833   1.2002
  1.2130   1.2173   1.2265   1.2401   1.2448   1.2530   1.2668   1.2740
  1.2876   1.2946   1.3081   1.3115   1.3367   1.3458   1.3582   1.3742
  1.4079   1.4229   1.4691   1.4798   1.4908   1.5038   1.5582   1.5611
  1.5647   1.5838   1.5916   1.6057   1.6209   1.6457   1.6509   1.6744
  1.6845   1.7192   1.7333   1.7638   1.7712   1.7987   1.8094   1.8276
  1.8496   1.8539   1.8611   1.8831   1.9008   1.9280   1.9327   1.9407
  1.9467   1.9764   1.9817   1.9897   2.0199   2.0674   2.0734   2.0869
  2.0993   2.1290   2.1594   2.1912   2.2399   2.2451   2.2502   2.2563
  2.2634   2.2744   2.2866   2.3034   2.3075   2.3203   2.3322   2.3430
  2.3660   2.3836   2.4260   2.4338   2.4407   2.4496   2.4692   2.4748
  2.5149   2.5240   2.5328   2.5506   2.5549   2.5582   2.5899   2.6169
  2.6430   2.6549   2.6809   2.6862   2.6951   2.7040   2.7161   2.7257
  2.7375   2.7510   2.7583   2.7690   2.7873   2.8183   2.8293   2.8352
  2.8577   2.8985   2.9575   2.9750   3.0753   3.0789   3.0858   3.0956
  3.1195   3.1431   3.1757   3.2050   3.2308   3.2581   3.2757   3.3449
  3.3764   3.4118   3.4337   3.5663   3.6323   3.6514   3.7323   3.8000
  3.8436   3.9416   4.0082   4.0510   4.0957   4.3379   4.8015   4.8187
  9.7696   9.7753   9.7870   9.8066   9.8360   9.8464  23.3620  23.5063
 23.8198  23.8310  23.8766  23.8981  23.9425  23.9845  24.0113  24.0630
 24.1128  24.1307  25.7955  25.8090  25.8230  25.8895  25.9372  25.9775
 26.1067  26.1402  26.1691  26.2317  26.2985  26.3616  26.5653  26.5823
 26.6467  26.7024  26.8251  26.9841 215.7627 215.7688 215.7818 215.8054
215.8447 215.8546
 --------------------------------------------------------------

          Ground-State Mulliken Net Atomic Charges

     Atom                 Charge (a.u.)
  ----------------------------------------
      1 C                    -0.389397
      2 C                    -0.455836
      3 H                     0.204331
      4 C                     0.492728
      5 Cl                    0.457534
      6 C                    -0.996365
      7 H                     0.222698
      8 C                     0.888122
      9 Cl                    0.523357
     10 C                    -1.537892
     11 Cl                    0.484062
     12 C                    -0.263285
     13 C                    -1.202847
     14 Cl                    0.577493
     15 C                     0.948665
     16 Cl                    0.507134
     17 C                    -0.677016
     18 H                     0.211929
     19 C                    -0.123214
     20 H                     0.207146
     21 C                    -0.473347
     22 Cl                    0.394001
  ----------------------------------------
  Sum of atomic charges =     0.000000

 -----------------------------------------------------------------
                    Cartesian Multipole Moments
 -----------------------------------------------------------------
    Charge (ESU x 10^10)
                -0.0000
    Dipole Moment (Debye)
         X       1.4113      Y      -1.2180      Z      -0.4726
       Tot       1.9232
    Quadrupole Moments (Debye-Ang)
        XX    -138.3984     XY      -4.7930     YY    -147.7448
        XZ      -7.8293     YZ       2.9118     ZZ    -142.6393
    Octopole Moments (Debye-Ang^2)
       XXX    -141.4414    XXY     -55.1324    XYY     -52.3782
       YYY    -109.4748    XXZ      30.1573    XYZ       9.0870
       YYZ      48.4004    XZZ     -30.9565    YZZ     -42.0706
       ZZZ     127.7918
    Hexadecapole Moments (Debye-Ang^3)
      XXXX   -5313.4013   XXXY    -414.5842   XXYY   -1204.2295
      XYYY    -347.0772   YYYY   -1748.9870   XXXZ     569.9361
      XXYZ      67.4604   XYYZ     240.4862   YYYZ     108.0404
      XXZZ   -1290.2312   XYZZ    -158.9868   YYZZ    -766.6736
      XZZZ     666.5250   YZZZ      91.7222   ZZZZ   -2839.2327
 -----------------------------------------------------------------
 Calculating analytic gradient of the SCF energy
 Gradient of SCF Energy
            1           2           3           4           5           6
    1  -0.0001934   0.0001989   0.0000615  -0.0002110   0.0000280   0.0001378
    2  -0.0000990   0.0001267   0.0000713  -0.0000024  -0.0000108  -0.0000684
    3   0.0002715  -0.0001600   0.0000106   0.0001328  -0.0000804   0.0001110
            7           8           9          10          11          12
    1  -0.0000139  -0.0000216   0.0000439   0.0002673   0.0004595   0.0005093
    2  -0.0000258  -0.0000070   0.0000046  -0.0003395  -0.0009248   0.0005742
    3  -0.0000065  -0.0002032   0.0000265   0.0001521  -0.0001660   0.0000736
           13          14          15          16          17          18
    1  -0.0002996  -0.0000342   0.0001421  -0.0000324   0.0000271  -0.0000012
    2  -0.0001794  -0.0001045  -0.0001160   0.0000225   0.0002229  -0.0000023
    3   0.0000820   0.0000280  -0.0002052   0.0000754   0.0001410   0.0000030
           19          20          21          22
    1  -0.0002424   0.0000460  -0.0001188  -0.0007530
    2  -0.0000915   0.0000205  -0.0000872   0.0010158
    3   0.0000406  -0.0000096  -0.0000989  -0.0002184
 Max gradient component =       1.016E-03
 RMS gradient           =       2.554E-04
 Gradient time:  CPU 239.33 s  wall 40.11 s
 Geometry Optimization Parameters
   NAtoms,    NIC,     NZ,  NCons,   NDum,   NFix, NCnnct, MaxDiis
       22     163      22       0       0       0       0       0

 Cartesian Hessian Update
 Hessian updated using BFGS update


** GEOMETRY OPTIMIZATION IN DELOCALIZED INTERNAL COORDINATES **
   Searching for a Minimum

   Optimization Cycle:  11

                       Coordinates (Angstroms)
     ATOM                X               Y               Z
      1  C        -0.0226598619    0.0143834433   -0.0170830245
      2  C        -0.0306464492   -0.3575411438    1.3274146321
      3  H         0.8921637209   -0.6496740695    1.8104933610
      4  C        -1.2227673074   -0.3484395453    2.0387833912
      5  Cl       -1.2258872353   -0.8168900775    3.7286054004
      6  C        -2.4160116468    0.0265439827    1.4369584303
      7  H        -3.3420086513    0.0303506516    1.9945997992
      8  C        -2.4105270812    0.4006313149    0.0961831499
      9  Cl       -3.9253562819    0.8697387547   -0.6327244918
     10  C        -1.2191345256    0.3976043879   -0.6378001649
     11  Cl       -1.2056231826    0.8636931873   -2.3176698056
     12  C         1.2660485309   -0.0175310769   -0.7701575811
     13  C         2.2064667642    1.0185331108   -0.6433031361
     14  Cl        1.8302584023    2.3869479629    0.3719888816
     15  C         3.4253585708    0.9646898020   -1.3287233220
     16  Cl        4.6121377032    2.2362452497   -1.1776008045
     17  C         3.7109445652   -0.1215590624   -2.1497849179
     18  H         4.6559410666   -0.1545524827   -2.6761736022
     19  C         2.7923507766   -1.1517369880   -2.2932904022
     20  H         3.0109236191   -1.9961889238   -2.9332701164
     21  C         1.5851320217   -1.0934564319   -1.6071514375
     22  Cl        0.4436474558   -2.4066444358   -1.8130982783
   Point Group: c1    Number of degrees of freedom:    60


   Energy is  -3221.133539473

 Hessian updated using BFGS update

 60 Hessian modes will be used to form the next step
  Hessian Eigenvalues:
     0.003015    0.017602    0.018547    0.020712    0.020950    0.021463
     0.022723    0.023598    0.023837    0.023898    0.024090    0.024093
     0.024115    0.024116    0.024137    0.024144    0.024151    0.024186
     0.028329    0.067826    0.159992    0.160011    0.160077    0.160339
     0.220425    0.225256    0.228458    0.235124    0.236350    0.246161
     0.249647    0.249997    0.250017    0.250196    0.250473    0.254874
     0.289998    0.292632    0.300968    0.301027    0.301163    0.301242
     0.317497    0.355263    0.356666    0.356669    0.356679    0.377098
     0.414617    0.426651    0.432073    0.457522    0.462015    0.468499
     0.471543    0.478141    0.478334    0.479151    0.482318    0.605251

 Minimum search - taking simple RFO step
 Searching for Lamda that Minimizes Along All modes
 Value Taken    Lamda =  -0.00047233
 Calculated Step too Large.  Step scaled by  0.822196
 Step Taken.  Stepsize is  0.300000

                             Maximum     Tolerance    Cnvgd?
         Gradient           0.000991      0.000300      NO
         Displacement       0.236350      0.001200      NO
         Energy change     -0.000507      0.000001      NO


 New Cartesian Coordinates Obtained by Inverse Iteration

 Displacement from previous Coordinates is:  0.526025
 ----------------------------------------------------------------
             Standard Nuclear Orientation (Angstroms)
    I     Atom           X                Y                Z
 ----------------------------------------------------------------
    1      C      -0.0210498000     0.0065149326    -0.0141434245
    2      C      -0.0402199765    -0.4021949691     1.3192591861
    3      H       0.8748511533    -0.7279039163     1.7954931438
    4      C      -1.2335891060    -0.3850733130     2.0285459303
    5      Cl     -1.2510382997    -0.8965673947     3.7059852870
    6      C      -2.4167299149     0.0326179633     1.4349832131
    7      H      -3.3435800910     0.0423957379     1.9911430601
    8      C      -2.4000418778     0.4420115881     0.1046829055
    9      Cl     -3.9026030399     0.9616663435    -0.6152472381
   10      C      -1.2072341513     0.4326399172    -0.6268635575
   11      Cl     -1.1787867333     0.9445429567    -2.2935278478
   12      C       1.2688601511    -0.0268733276    -0.7653777394
   13      C       2.1888502723     1.0304690712    -0.6698395452
   14      Cl      1.7879727259     2.4136262695     0.3152787800
   15      C       3.4049802794     0.9840856821    -1.3603287221
   16      Cl      4.5652531683     2.2839294775    -1.2495150377
   17      C       3.7085637018    -0.1174167917    -2.1543609665
   18      H       4.6507631066    -0.1445306983    -2.6860992551
   19      C       2.8118294443    -1.1706791249    -2.2634247465
   20      H       3.0446866186    -2.0274698192    -2.8816533031
   21      C       1.6067765188    -1.1190106485    -1.5724152393
   22      Cl      0.4922368242    -2.4616323260    -1.7353789224
 ----------------------------------------------------------------
 Nuclear Repulsion Energy =        2060.94910398 hartrees
 There are       89 alpha and       89 beta electrons
 Applying Cartesian multipole field
    Component          Value
    ---------          -----
     (2,0,0)        1.00000E-12
     (0,2,0)        2.00000E-11
     (0,0,2)       -3.00000E-11
 Nucleus-field energy     =    -0.0000000308 hartrees
 Requested basis set is 6-311++G(d,p)
 There are 170 shells and 472 basis functions
 A cutoff of  1.0D-15 yielded  11006 shell pairs
 There are     92933 function pairs (     99939 Cartesian)
 Smallest overlap matrix eigenvalue = 1.64E-07
 Linear dependence detected in AO basis
 Number of orthogonalized atomic orbitals = 467
 Maximum deviation from orthogonality = 3.684E-10
 Guess from superposition of atomic densities
 Warning:  Energy on first SCF cycle will be non-variational
 SAD guess density has 178.000000 electrons

 -----------------------------------------------------------------------
  General SCF calculation program by
  Eric Jon Sundstrom, Paul Horn, Yuezhi Mao, Dmitri Zuev, Alec White,
  David Stuck, Shaama M.S., Shane Yost, Joonho Lee, David Small,
  Daniel Levine, Susi Lehtola, Hugh Burton, Evgeny Epifanovsky,
  Bang C. Huynh
 -----------------------------------------------------------------------
 Exchange:     0.2000 Hartree-Fock + 0.0800 Slater + 0.7200 B88
 Correlation:  0.1900 VWN1RPA + 0.8100 LYP
 Using SG-1 standard quadrature grid
 using 6 threads for integral computing
 -------------------------------------------------------
 OpenMP Integral computing Module                
 Release: version 2.0, May 2017, Q-Chem Inc. Pleasanton 
 -------------------------------------------------------
 A restricted SCF calculation will be
 performed using DIIS
 SCF converges when DIIS error is below 1.0e-08
 ---------------------------------------
  Cycle       Energy         DIIS error
 ---------------------------------------
    1   -3225.3500527239      2.82e-02  
    2   -3221.0032392676      2.17e-03  
    3   -3220.9160146149      2.70e-03  
    4   -3221.1247452886      5.46e-04  
    5   -3221.1320921953      2.46e-04  
    6   -3221.1335824187      9.67e-05  
    7   -3221.1338291540      1.80e-05  
    8   -3221.1338355935      8.54e-06  
    9   -3221.1338375983      1.80e-06  
   10   -3221.1338376667      1.06e-06  
   11   -3221.1338376978      2.77e-07  
   12   -3221.1338376997      1.16e-07  
   13   -3221.1338377001      3.52e-08  
   14   -3221.1338377003      1.05e-08  
   15   -3221.1338377000      4.15e-09  Convergence criterion met
 ---------------------------------------
 SCF time:   CPU 765.29s  wall 135.00s 
 SCF   energy in the final basis set =    -3221.1338377000
 Total energy in the final basis set =    -3221.1338377000

 --------------------------------------------------------------

                    Orbital Energies (a.u.)
 --------------------------------------------------------------

 Alpha MOs
 -- Occupied --
********-101.5759-101.5750-101.5746-101.5741-101.5731 -10.2773 -10.2729
-10.2713 -10.2710 -10.2704 -10.2664 -10.2396 -10.2360 -10.2210 -10.2198
-10.2178 -10.2166  -9.4918  -9.4905  -9.4896  -9.4894  -9.4888  -9.4876
 -7.2567  -7.2554  -7.2545  -7.2541  -7.2536  -7.2522  -7.2466  -7.2459
 -7.2453  -7.2446  -7.2444  -7.2442  -7.2438  -7.2436  -7.2436  -7.2431
 -7.2424  -7.2421  -0.9552  -0.9405  -0.9072  -0.9029  -0.8862  -0.8770
 -0.8477  -0.8437  -0.8037  -0.7654  -0.7479  -0.7440  -0.6790  -0.6342
 -0.6294  -0.6163  -0.5492  -0.5364  -0.5339  -0.5325  -0.4998  -0.4811
 -0.4679  -0.4654  -0.4639  -0.4483  -0.4466  -0.4308  -0.4151  -0.4136
 -0.4062  -0.3976  -0.3896  -0.3689  -0.3653  -0.3518  -0.3472  -0.3393
 -0.3361  -0.3351  -0.3336  -0.3265  -0.3247  -0.2876  -0.2811  -0.2667
 -0.2642
 -- Virtual --
 -0.0620  -0.0581  -0.0535  -0.0477  -0.0371  -0.0234  -0.0120  -0.0020
  0.0026   0.0042   0.0126   0.0182   0.0218   0.0233   0.0316   0.0412
  0.0463   0.0492   0.0521   0.0590   0.0602   0.0632   0.0669   0.0751
  0.0803   0.0836   0.0869   0.0918   0.0930   0.0957   0.1004   0.1036
  0.1040   0.1061   0.1119   0.1150   0.1154   0.1188   0.1222   0.1260
  0.1272   0.1286   0.1296   0.1354   0.1377   0.1408   0.1436   0.1462
  0.1518   0.1538   0.1571   0.1622   0.1675   0.1719   0.1787   0.1823
  0.1867   0.1896   0.1963   0.2010   0.2054   0.2090   0.2099   0.2175
  0.2205   0.2228   0.2285   0.2306   0.2323   0.2388   0.2398   0.2417
  0.2479   0.2512   0.2549   0.2607   0.2623   0.2674   0.2711   0.2728
  0.2809   0.2835   0.2838   0.2881   0.2905   0.2969   0.3037   0.3060
  0.3091   0.3136   0.3291   0.3295   0.3324   0.3382   0.3506   0.3619
  0.4073   0.4141   0.4195   0.4278   0.4384   0.4405   0.4510   0.4557
  0.4577   0.4613   0.4658   0.4716   0.4786   0.4848   0.4867   0.4963
  0.5038   0.5115   0.5119   0.5150   0.5247   0.5329   0.5410   0.5465
  0.5667   0.5680   0.5750   0.5782   0.5831   0.5949   0.5952   0.5987
  0.6057   0.6105   0.6254   0.6284   0.6371   0.6413   0.6457   0.6531
  0.6591   0.6687   0.6755   0.6799   0.6872   0.6921   0.7024   0.7062
  0.7169   0.7346   0.7548   0.7965   0.7994   0.8129   0.8179   0.8215
  0.8311   0.8390   0.8412   0.8425   0.8447   0.8472   0.8515   0.8548
  0.8565   0.8589   0.8600   0.8648   0.8693   0.8753   0.8798   0.8889
  0.8938   0.9020   0.9065   0.9095   0.9143   0.9207   0.9288   0.9369
  0.9422   0.9447   0.9529   0.9574   0.9627   0.9694   0.9716   0.9790
  0.9848   0.9881   0.9947   1.0094   1.0106   1.0228   1.0422   1.0486
  1.0534   1.0632   1.1027   1.1085   1.1480   1.1667   1.1901   1.2004
  1.2124   1.2203   1.2252   1.2429   1.2465   1.2544   1.2741   1.2765
  1.2875   1.2969   1.3044   1.3104   1.3417   1.3452   1.3593   1.3751
  1.4095   1.4214   1.4703   1.4796   1.4862   1.5042   1.5600   1.5611
  1.5668   1.5852   1.5920   1.6043   1.6266   1.6461   1.6503   1.6739
  1.6854   1.7191   1.7325   1.7646   1.7716   1.7986   1.8117   1.8253
  1.8495   1.8531   1.8596   1.8832   1.9019   1.9294   1.9331   1.9418
  1.9465   1.9769   1.9812   1.9918   2.0213   2.0683   2.0745   2.0870
  2.0972   2.1284   2.1572   2.1942   2.2387   2.2464   2.2495   2.2543
  2.2638   2.2731   2.2824   2.3041   2.3133   2.3231   2.3304   2.3451
  2.3648   2.3828   2.4255   2.4338   2.4395   2.4508   2.4711   2.4777
  2.5112   2.5224   2.5318   2.5500   2.5542   2.5605   2.5884   2.6216
  2.6444   2.6539   2.6823   2.6875   2.6950   2.7035   2.7143   2.7270
  2.7383   2.7515   2.7551   2.7679   2.7860   2.8184   2.8298   2.8354
  2.8612   2.8967   2.9604   2.9744   3.0755   3.0800   3.0880   3.0979
  3.1208   3.1373   3.1768   3.2049   3.2336   3.2581   3.2832   3.3455
  3.3777   3.4138   3.4350   3.5685   3.6319   3.6537   3.7343   3.8023
  3.8447   3.9416   4.0092   4.0506   4.0968   4.3353   4.8033   4.8156
  9.7711   9.7765   9.7870   9.8069   9.8401   9.8493  23.3648  23.5072
 23.8205  23.8295  23.8769  23.8998  23.9425  23.9839  24.0116  24.0646
 24.1130  24.1319  25.7918  25.8075  25.8228  25.8712  25.9417  25.9836
 26.1046  26.1399  26.1678  26.2367  26.3155  26.3491  26.5642  26.5840
 26.6550  26.6923  26.8193  27.0089 215.7638 215.7706 215.7819 215.8059
215.8502 215.8568
 --------------------------------------------------------------

          Ground-State Mulliken Net Atomic Charges

     Atom                 Charge (a.u.)
  ----------------------------------------
      1 C                    -0.439210
      2 C                    -0.371488
      3 H                     0.204007
      4 C                     0.449179
      5 Cl                    0.461172
      6 C                    -0.967755
      7 H                     0.224599
      8 C                     0.974913
      9 Cl                    0.529396
     10 C                    -1.601956
     11 Cl                    0.481713
     12 C                    -0.345725
     13 C                    -1.319426
     14 Cl                    0.569358
     15 C                     1.041094
     16 Cl                    0.511982
     17 C                    -0.626867
     18 H                     0.213711
     19 C                    -0.171073
     20 H                     0.206272
     21 C                    -0.436558
     22 Cl                    0.412665
  ----------------------------------------
  Sum of atomic charges =     0.000000

 -----------------------------------------------------------------
                    Cartesian Multipole Moments
 -----------------------------------------------------------------
    Charge (ESU x 10^10)
                 0.0000
    Dipole Moment (Debye)
         X       1.4210      Y      -1.2419      Z      -0.4551
       Tot       1.9413
    Quadrupole Moments (Debye-Ang)
        XX    -138.2252     XY      -4.8650     YY    -147.7664
        XZ      -7.7537     YZ       2.9516     ZZ    -142.7381
    Octopole Moments (Debye-Ang^2)
       XXX    -140.2494    XXY     -56.4109    XYY     -52.0942
       YYY    -113.1970    XXZ      30.4585    XYZ       9.0035
       YYZ      48.7153    XZZ     -31.0890    YZZ     -43.0777
       ZZZ     129.3885
    Hexadecapole Moments (Debye-Ang^3)
      XXXX   -5254.2300   XXXY    -399.2679   XXYY   -1208.8036
      XYYY    -329.5743   YYYY   -1837.3938   XXXZ     596.6777
      XXYZ      80.1142   XYYZ     249.2940   YYYZ     146.3863
      XXZZ   -1274.8011   XYZZ    -153.6694   YYZZ    -774.6566
      XZZZ     695.2421   YZZZ     128.3512   ZZZZ   -2802.1412
 -----------------------------------------------------------------
 Calculating analytic gradient of the SCF energy
 Gradient of SCF Energy
            1           2           3           4           5           6
    1  -0.0000936   0.0001755   0.0000534  -0.0001697   0.0000382   0.0001379
    2  -0.0001009   0.0000275   0.0000875  -0.0000078  -0.0000055  -0.0000518
    3   0.0003133  -0.0001380  -0.0000076   0.0000637  -0.0000350   0.0000757
            7           8           9          10          11          12
    1  -0.0000067  -0.0000465   0.0000617   0.0001761   0.0001864   0.0004850
    2  -0.0000261   0.0000206  -0.0000178  -0.0001814  -0.0004166   0.0004239
    3  -0.0000001  -0.0000893  -0.0000079   0.0000402  -0.0001848   0.0000775
           13          14          15          16          17          18
    1  -0.0002755  -0.0001572   0.0001845   0.0000022  -0.0000182  -0.0000034
    2  -0.0002253  -0.0001242  -0.0001496   0.0000107   0.0002234  -0.0000032
    3   0.0000491   0.0000709  -0.0002416   0.0000595   0.0000828  -0.0000191
           19          20          21          22
    1  -0.0001813   0.0000356  -0.0001478  -0.0004367
    2  -0.0000274   0.0000150  -0.0000420   0.0005710
    3   0.0000720  -0.0000224  -0.0000603  -0.0000985
 Max gradient component =       5.710E-04
 RMS gradient           =       1.710E-04
 Gradient time:  CPU 238.68 s  wall 40.01 s
 Geometry Optimization Parameters
   NAtoms,    NIC,     NZ,  NCons,   NDum,   NFix, NCnnct, MaxDiis
       22     163      22       0       0       0       0       0

 Cartesian Hessian Update
 Hessian updated using BFGS update


** GEOMETRY OPTIMIZATION IN DELOCALIZED INTERNAL COORDINATES **
   Searching for a Minimum

   Optimization Cycle:  12

                       Coordinates (Angstroms)
     ATOM                X               Y               Z
      1  C        -0.0210498000    0.0065149326   -0.0141434245
      2  C        -0.0402199765   -0.4021949691    1.3192591861
      3  H         0.8748511533   -0.7279039163    1.7954931438
      4  C        -1.2335891060   -0.3850733130    2.0285459303
      5  Cl       -1.2510382997   -0.8965673947    3.7059852870
      6  C        -2.4167299149    0.0326179633    1.4349832131
      7  H        -3.3435800910    0.0423957379    1.9911430601
      8  C        -2.4000418778    0.4420115881    0.1046829055
      9  Cl       -3.9026030399    0.9616663435   -0.6152472381
     10  C        -1.2072341513    0.4326399172   -0.6268635575
     11  Cl       -1.1787867333    0.9445429567   -2.2935278478
     12  C         1.2688601511   -0.0268733276   -0.7653777394
     13  C         2.1888502723    1.0304690712   -0.6698395452
     14  Cl        1.7879727259    2.4136262695    0.3152787800
     15  C         3.4049802794    0.9840856821   -1.3603287221
     16  Cl        4.5652531683    2.2839294775   -1.2495150377
     17  C         3.7085637018   -0.1174167917   -2.1543609665
     18  H         4.6507631066   -0.1445306983   -2.6860992551
     19  C         2.8118294443   -1.1706791249   -2.2634247465
     20  H         3.0446866186   -2.0274698192   -2.8816533031
     21  C         1.6067765188   -1.1190106485   -1.5724152393
     22  Cl        0.4922368242   -2.4616323260   -1.7353789224
   Point Group: c1    Number of degrees of freedom:    60


   Energy is  -3221.133837700

 Hessian updated using BFGS update

 60 Hessian modes will be used to form the next step
  Hessian Eigenvalues:
     0.001897    0.017610    0.018504    0.020723    0.020950    0.021469
     0.022720    0.023606    0.023839    0.023898    0.024090    0.024093
     0.024115    0.024119    0.024137    0.024144    0.024170    0.024182
     0.028314    0.067469    0.159988    0.160010    0.160071    0.160337
     0.219837    0.225208    0.228487    0.235122    0.236358    0.246127
     0.249467    0.250001    0.250029    0.250225    0.250522    0.254778
     0.289983    0.292613    0.300969    0.301034    0.301163    0.301234
     0.317552    0.355287    0.356666    0.356669    0.356679    0.377110
     0.414675    0.426620    0.432074    0.457510    0.462041    0.468519
     0.471536    0.478007    0.478311    0.479147    0.482289    0.605066

 Minimum search - taking simple RFO step
 Searching for Lamda that Minimizes Along All modes
 Value Taken    Lamda =  -0.00024748
 Calculated Step too Large.  Step scaled by  0.894330
 Step Taken.  Stepsize is  0.300000

                             Maximum     Tolerance    Cnvgd?
         Gradient           0.000573      0.000300      NO
         Displacement       0.234658      0.001200      NO
         Energy change     -0.000298      0.000001      NO


 New Cartesian Coordinates Obtained by Inverse Iteration

 Displacement from previous Coordinates is:  0.533967
 ----------------------------------------------------------------
             Standard Nuclear Orientation (Angstroms)
    I     Atom           X                Y                Z
 ----------------------------------------------------------------
    1      C      -0.0205296479    -0.0006264726    -0.0127542667
    2      C      -0.0508717453    -0.4460690872     1.3085245783
    3      H       0.8557308749    -0.8064697812     1.7759899758
    4      C      -1.2447656873    -0.4216318306     2.0167820827
    5      Cl     -1.2767293180    -0.9779816582     3.6798932356
    6      C      -2.4173082185     0.0387684372     1.4338818106
    7      H      -3.3443526004     0.0546816610     1.9895830632
    8      C      -2.3895952193     0.4832453711     0.1151432261
    9      Cl     -3.8793976897     1.0550896717    -0.5918130134
   10      C      -1.1960989064     0.4672014939    -0.6152265342
   11      Cl     -1.1525600241     1.0246672642    -2.2670599629
   12      C       1.2702360480    -0.0349494481    -0.7625448924
   13      C       2.1698516470     1.0425436784    -0.6983572824
   14      Cl      1.7457426350     2.4405501357     0.2551828635
   15      C       3.3838165261     1.0023370002    -1.3921568902
   16      Cl      4.5163900263     2.3291623649    -1.3229160478
   17      C       3.7071865896    -0.1143225796    -2.1570695978
   18      H       4.6473722558    -0.1363240895    -2.6925804979
   19      C       2.8328054006    -1.1889000358    -2.2320476755
   20      H       3.0810169252    -2.0577654930    -2.8270247346
   21      C       1.6289319097    -1.1430216543    -1.5378481718
   22      Cl      0.5438791930    -2.5150373379    -1.6583853074
 ----------------------------------------------------------------
 Nuclear Repulsion Energy =        2060.84098359 hartrees
 There are       89 alpha and       89 beta electrons
 Applying Cartesian multipole field
    Component          Value
    ---------          -----
     (2,0,0)        1.00000E-12
     (0,2,0)        2.00000E-11
     (0,0,2)       -3.00000E-11
 Nucleus-field energy     =    -0.0000000283 hartrees
 Requested basis set is 6-311++G(d,p)
 There are 170 shells and 472 basis functions
 A cutoff of  1.0D-15 yielded  11015 shell pairs
 There are     93007 function pairs (    100016 Cartesian)
 Smallest overlap matrix eigenvalue = 1.58E-07
 Linear dependence detected in AO basis
 Number of orthogonalized atomic orbitals = 467
 Maximum deviation from orthogonality = 5.702E-10
 Guess from superposition of atomic densities
 Warning:  Energy on first SCF cycle will be non-variational
 SAD guess density has 178.000000 electrons

 -----------------------------------------------------------------------
  General SCF calculation program by
  Eric Jon Sundstrom, Paul Horn, Yuezhi Mao, Dmitri Zuev, Alec White,
  David Stuck, Shaama M.S., Shane Yost, Joonho Lee, David Small,
  Daniel Levine, Susi Lehtola, Hugh Burton, Evgeny Epifanovsky,
  Bang C. Huynh
 -----------------------------------------------------------------------
 Exchange:     0.2000 Hartree-Fock + 0.0800 Slater + 0.7200 B88
 Correlation:  0.1900 VWN1RPA + 0.8100 LYP
 Using SG-1 standard quadrature grid
 using 6 threads for integral computing
 -------------------------------------------------------
 OpenMP Integral computing Module                
 Release: version 2.0, May 2017, Q-Chem Inc. Pleasanton 
 -------------------------------------------------------
 A restricted SCF calculation will be
 performed using DIIS
 SCF converges when DIIS error is below 1.0e-08
 ---------------------------------------
  Cycle       Energy         DIIS error
 ---------------------------------------
    1   -3225.3481280291      2.82e-02  
    2   -3221.0034444221      2.17e-03  
    3   -3220.9163313428      2.70e-03  
    4   -3221.1248314270      5.48e-04  
    5   -3221.1322178754      2.48e-04  
    6   -3221.1337349822      9.68e-05  
    7   -3221.1339816602      1.81e-05  
    8   -3221.1339882142      8.57e-06  
    9   -3221.1339902302      1.80e-06  
   10   -3221.1339902986      1.06e-06  
   11   -3221.1339903297      2.78e-07  
   12   -3221.1339903314      1.16e-07  
   13   -3221.1339903322      3.56e-08  
   14   -3221.1339903319      1.07e-08  
   15   -3221.1339903323      4.34e-09  Convergence criterion met
 ---------------------------------------
 SCF time:   CPU 765.13s  wall 134.00s 
 SCF   energy in the final basis set =    -3221.1339903323
 Total energy in the final basis set =    -3221.1339903323

 --------------------------------------------------------------

                    Orbital Energies (a.u.)
 --------------------------------------------------------------

 Alpha MOs
 -- Occupied --
********-101.5759-101.5750-101.5749-101.5742-101.5731 -10.2772 -10.2729
-10.2712 -10.2710 -10.2706 -10.2664 -10.2396 -10.2360 -10.2210 -10.2198
-10.2179 -10.2166  -9.4917  -9.4904  -9.4896  -9.4896  -9.4889  -9.4876
 -7.2566  -7.2553  -7.2545  -7.2543  -7.2537  -7.2522  -7.2465  -7.2458
 -7.2452  -7.2446  -7.2444  -7.2444  -7.2438  -7.2438  -7.2437  -7.2432
 -7.2424  -7.2421  -0.9552  -0.9405  -0.9070  -0.9029  -0.8863  -0.8769
 -0.8476  -0.8437  -0.8037  -0.7654  -0.7479  -0.7440  -0.6790  -0.6347
 -0.6286  -0.6166  -0.5492  -0.5354  -0.5345  -0.5331  -0.4997  -0.4811
 -0.4679  -0.4654  -0.4639  -0.4481  -0.4468  -0.4309  -0.4150  -0.4135
 -0.4060  -0.3975  -0.3897  -0.3689  -0.3651  -0.3516  -0.3472  -0.3397
 -0.3361  -0.3353  -0.3333  -0.3266  -0.3248  -0.2864  -0.2823  -0.2667
 -0.2642
 -- Virtual --
 -0.0597  -0.0587  -0.0554  -0.0476  -0.0371  -0.0235  -0.0121  -0.0021
  0.0027   0.0039   0.0127   0.0181   0.0218   0.0232   0.0316   0.0410
  0.0460   0.0495   0.0521   0.0595   0.0600   0.0628   0.0672   0.0750
  0.0800   0.0838   0.0869   0.0919   0.0930   0.0954   0.1002   0.1036
  0.1041   0.1067   0.1120   0.1145   0.1149   0.1189   0.1224   0.1260
  0.1270   0.1290   0.1294   0.1351   0.1382   0.1404   0.1439   0.1458
  0.1517   0.1530   0.1566   0.1616   0.1676   0.1724   0.1795   0.1829
  0.1873   0.1906   0.1943   0.2006   0.2061   0.2088   0.2100   0.2168
  0.2196   0.2233   0.2284   0.2307   0.2316   0.2385   0.2391   0.2421
  0.2483   0.2515   0.2553   0.2607   0.2617   0.2679   0.2699   0.2731
  0.2806   0.2835   0.2846   0.2884   0.2915   0.2977   0.3017   0.3058
  0.3100   0.3145   0.3286   0.3293   0.3331   0.3392   0.3512   0.3642
  0.4072   0.4142   0.4196   0.4285   0.4379   0.4420   0.4506   0.4561
  0.4582   0.4631   0.4653   0.4713   0.4780   0.4847   0.4872   0.4971
  0.5048   0.5100   0.5121   0.5149   0.5253   0.5325   0.5427   0.5469
  0.5676   0.5708   0.5752   0.5763   0.5829   0.5946   0.5962   0.5981
  0.6051   0.6101   0.6264   0.6305   0.6361   0.6406   0.6460   0.6537
  0.6611   0.6685   0.6753   0.6812   0.6851   0.6914   0.7037   0.7073
  0.7166   0.7362   0.7599   0.7960   0.8019   0.8127   0.8197   0.8227
  0.8320   0.8374   0.8399   0.8423   0.8439   0.8484   0.8526   0.8538
  0.8566   0.8590   0.8620   0.8628   0.8702   0.8744   0.8799   0.8890
  0.8944   0.9012   0.9053   0.9078   0.9143   0.9233   0.9286   0.9375
  0.9423   0.9473   0.9522   0.9556   0.9626   0.9671   0.9682   0.9788
  0.9840   0.9878   0.9971   1.0102   1.0123   1.0240   1.0426   1.0484
  1.0518   1.0634   1.1009   1.1098   1.1478   1.1658   1.1941   1.2004
  1.2119   1.2225   1.2241   1.2439   1.2463   1.2553   1.2745   1.2849
  1.2878   1.2969   1.3025   1.3116   1.3425   1.3471   1.3621   1.3763
  1.4095   1.4211   1.4711   1.4807   1.4823   1.5044   1.5599   1.5617
  1.5681   1.5859   1.5920   1.6034   1.6314   1.6460   1.6513   1.6738
  1.6869   1.7188   1.7320   1.7653   1.7718   1.7987   1.8132   1.8246
  1.8492   1.8525   1.8587   1.8836   1.9025   1.9300   1.9334   1.9424
  1.9467   1.9770   1.9805   1.9934   2.0225   2.0697   2.0752   2.0868
  2.0961   2.1278   2.1560   2.1969   2.2375   2.2479   2.2489   2.2525
  2.2638   2.2717   2.2803   2.3034   2.3174   2.3251   2.3296   2.3461
  2.3634   2.3828   2.4230   2.4341   2.4399   2.4527   2.4700   2.4830
  2.5068   2.5213   2.5308   2.5491   2.5538   2.5621   2.5877   2.6243
  2.6456   2.6532   2.6834   2.6879   2.6955   2.7031   2.7121   2.7282
  2.7390   2.7517   2.7530   2.7673   2.7850   2.8182   2.8295   2.8338
  2.8658   2.8955   2.9622   2.9740   3.0754   3.0804   3.0891   3.0992
  3.1240   3.1314   3.1773   3.2050   3.2357   3.2582   3.2893   3.3460
  3.3785   3.4151   3.4364   3.5697   3.6315   3.6553   3.7354   3.8041
  3.8459   3.9415   4.0100   4.0503   4.0976   4.3339   4.8048   4.8132
  9.7718   9.7774   9.7870   9.8071   9.8402   9.8566  23.3669  23.5081
 23.8207  23.8283  23.8773  23.9015  23.9425  23.9831  24.0117  24.0654
 24.1131  24.1325  25.7884  25.8067  25.8225  25.8614  25.9437  25.9849
 26.1032  26.1405  26.1666  26.2382  26.3329  26.3362  26.5631  26.5864
 26.6578  26.6872  26.8163  27.0245 215.7643 215.7717 215.7819 215.8060
215.8498 215.8653
 --------------------------------------------------------------

          Ground-State Mulliken Net Atomic Charges

     Atom                 Charge (a.u.)
  ----------------------------------------
      1 C                    -0.463635
      2 C                    -0.334851
      3 H                     0.203480
      4 C                     0.428816
      5 Cl                    0.463803
      6 C                    -0.954097
      7 H                     0.226029
      8 C                     1.010583
      9 Cl                    0.535186
     10 C                    -1.611619
     11 Cl                    0.467844
     12 C                    -0.382585
     13 C                    -1.416382
     14 Cl                    0.552992
     15 C                     1.114567
     16 Cl                    0.515541
     17 C                    -0.585478
     18 H                     0.214577
     19 C                    -0.204299
     20 H                     0.206150
     21 C                    -0.416464
     22 Cl                    0.429841
  ----------------------------------------
  Sum of atomic charges =     0.000000

 -----------------------------------------------------------------
                    Cartesian Multipole Moments
 -----------------------------------------------------------------
    Charge (ESU x 10^10)
                -0.0000
    Dipole Moment (Debye)
         X       1.4319      Y      -1.2631      Z      -0.4361
       Tot       1.9586
    Quadrupole Moments (Debye-Ang)
        XX    -138.0556     XY      -4.9292     YY    -147.7875
        XZ      -7.6752     YZ       2.9912     ZZ    -142.8527
    Octopole Moments (Debye-Ang^2)
       XXX    -138.8934    XXY     -57.6780    XYY     -51.7685
       YYY    -116.8497    XXZ      30.8226    XYZ       8.9167
       YYZ      49.0716    XZZ     -31.2980    YZZ     -44.0726
       ZZZ     131.1456
    Hexadecapole Moments (Debye-Ang^3)
      XXXX   -5195.2162   XXXY    -383.1766   XXYY   -1214.0088
      XYYY    -311.1910   YYYY   -1929.0140   XXXZ     623.9274
      XXYZ      93.0856   XYYZ     258.3039   YYYZ     184.7610
      XXZZ   -1259.5303   XYZZ    -147.7523   YYZZ    -783.0266
      XZZZ     724.7664   YZZZ     165.5788   ZZZZ   -2764.3903
 -----------------------------------------------------------------
 Calculating analytic gradient of the SCF energy
 Gradient of SCF Energy
            1           2           3           4           5           6
    1  -0.0001269   0.0001361   0.0000673  -0.0001313   0.0000377   0.0000923
    2  -0.0000131   0.0000414   0.0000585  -0.0000224   0.0000138  -0.0000262
    3   0.0002418  -0.0001214  -0.0000507  -0.0000150   0.0000301   0.0000516
            7           8           9          10          11          12
    1   0.0000009  -0.0000575   0.0000335   0.0002370   0.0001413   0.0003044
    2  -0.0000180   0.0000054  -0.0000125  -0.0001435  -0.0000881   0.0003647
    3   0.0000148   0.0000090   0.0000131   0.0000031  -0.0001542   0.0000203
           13          14          15          16          17          18
    1  -0.0001417  -0.0001597   0.0001096  -0.0000283  -0.0000467  -0.0000121
    2  -0.0001027  -0.0001317  -0.0001095   0.0000347   0.0001320   0.0000015
    3  -0.0000662   0.0001284  -0.0001675   0.0000860   0.0000506  -0.0000251
           19          20          21          22
    1  -0.0000898   0.0000098  -0.0001174  -0.0002585
    2  -0.0000003   0.0000076  -0.0000317   0.0000402
    3   0.0000154  -0.0000320   0.0000228  -0.0000551
 Max gradient component =       3.647E-04
 RMS gradient           =       1.092E-04
 Gradient time:  CPU 238.89 s  wall 40.04 s
 Geometry Optimization Parameters
   NAtoms,    NIC,     NZ,  NCons,   NDum,   NFix, NCnnct, MaxDiis
       22     163      22       0       0       0       0       0

 Cartesian Hessian Update
 Hessian updated using BFGS update


** GEOMETRY OPTIMIZATION IN DELOCALIZED INTERNAL COORDINATES **
   Searching for a Minimum

   Optimization Cycle:  13

                       Coordinates (Angstroms)
     ATOM                X               Y               Z
      1  C        -0.0205296479   -0.0006264726   -0.0127542667
      2  C        -0.0508717453   -0.4460690872    1.3085245783
      3  H         0.8557308749   -0.8064697812    1.7759899758
      4  C        -1.2447656873   -0.4216318306    2.0167820827
      5  Cl       -1.2767293180   -0.9779816582    3.6798932356
      6  C        -2.4173082185    0.0387684372    1.4338818106
      7  H        -3.3443526004    0.0546816610    1.9895830632
      8  C        -2.3895952193    0.4832453711    0.1151432261
      9  Cl       -3.8793976897    1.0550896717   -0.5918130134
     10  C        -1.1960989064    0.4672014939   -0.6152265342
     11  Cl       -1.1525600241    1.0246672642   -2.2670599629
     12  C         1.2702360480   -0.0349494481   -0.7625448924
     13  C         2.1698516470    1.0425436784   -0.6983572824
     14  Cl        1.7457426350    2.4405501357    0.2551828635
     15  C         3.3838165261    1.0023370002   -1.3921568902
     16  Cl        4.5163900263    2.3291623649   -1.3229160478
     17  C         3.7071865896   -0.1143225796   -2.1570695978
     18  H         4.6473722558   -0.1363240895   -2.6925804979
     19  C         2.8328054006   -1.1889000358   -2.2320476755
     20  H         3.0810169252   -2.0577654930   -2.8270247346
     21  C         1.6289319097   -1.1430216543   -1.5378481718
     22  Cl        0.5438791930   -2.5150373379   -1.6583853074
   Point Group: c1    Number of degrees of freedom:    60


   Energy is  -3221.133990332

 Hessian updated using BFGS update

 60 Hessian modes will be used to form the next step
  Hessian Eigenvalues:
     0.001451    0.017609    0.018454    0.020725    0.020967    0.021470
     0.022717    0.023606    0.023844    0.023899    0.024090    0.024092
     0.024115    0.024118    0.024137    0.024154    0.024171    0.024179
     0.028327    0.067087    0.159984    0.160010    0.160064    0.160347
     0.218904    0.225255    0.228964    0.235120    0.236353    0.246096
     0.249561    0.249991    0.250036    0.250315    0.250689    0.254850
     0.289981    0.292607    0.300970    0.301051    0.301164    0.301241
     0.317509    0.355306    0.356666    0.356669    0.356678    0.377297
     0.414760    0.426587    0.432097    0.457669    0.462097    0.468567
     0.471534    0.477907    0.478293    0.479192    0.482260    0.602369

 Minimum search - taking simple RFO step
 Searching for Lamda that Minimizes Along All modes
 Value Taken    Lamda =  -0.00006301
 Step Taken.  Stepsize is  0.196076

                             Maximum     Tolerance    Cnvgd?
         Gradient           0.000590      0.000300      NO
         Displacement       0.151028      0.001200      NO
         Energy change     -0.000153      0.000001      NO


 New Cartesian Coordinates Obtained by Inverse Iteration

 Displacement from previous Coordinates is:  0.357326
 ----------------------------------------------------------------
             Standard Nuclear Orientation (Angstroms)
    I     Atom           X                Y                Z
 ----------------------------------------------------------------
    1      C      -0.0208204733    -0.0033054533    -0.0127719751
    2      C      -0.0584932510    -0.4736149867     1.2998690984
    3      H       0.8420457404    -0.8573259580     1.7606476591
    4      C      -1.2523177624    -0.4459083101     2.0080372762
    5      Cl     -1.2940712790    -1.0361327499     3.6592687540
    6      C      -2.4179038144     0.0422873839     1.4339241097
    7      H      -3.3448682906     0.0606755480     1.9896688886
    8      C      -2.3833626386     0.5108712665     0.1238349114
    9      Cl     -3.8650593934     1.1158662097    -0.5727227683
   10      C      -1.1901175950     0.4914876080    -0.6067236267
   11      Cl     -1.1402618206     1.0773577805    -2.2485132692
   12      C       1.2709376037    -0.0388874968    -0.7613023028
   13      C       2.1579854348     1.0506417781    -0.7178619655
   14      Cl      1.7184572813     2.4601685487     0.2110640581
   15      C       3.3710229957     1.0131132105    -1.4131004874
   16      Cl      4.4855647452     2.3563183033    -1.3743668939
   17      C       3.7080317793    -0.1137119129    -2.1571453607
   18      H       4.6474586433    -0.1334887780    -2.6940706512
   19      C       2.8477887626    -1.2005925655    -2.2097159869
   20      H       3.1062395764    -2.0776579740    -2.7880310440
   21      C       1.6437647752    -1.1565932302    -1.5152462298
   22      Cl      0.5787299544    -2.5464206116    -1.6075462334
 ----------------------------------------------------------------
 Nuclear Repulsion Energy =        2060.72928533 hartrees
 There are       89 alpha and       89 beta electrons
 Applying Cartesian multipole field
    Component          Value
    ---------          -----
     (2,0,0)        1.00000E-12
     (0,2,0)        2.00000E-11
     (0,0,2)       -3.00000E-11
 Nucleus-field energy     =    -0.0000000267 hartrees
 Requested basis set is 6-311++G(d,p)
 There are 170 shells and 472 basis functions
 A cutoff of  1.0D-15 yielded  11019 shell pairs
 There are     93024 function pairs (    100033 Cartesian)
 Smallest overlap matrix eigenvalue = 1.57E-07
 Linear dependence detected in AO basis
 Number of orthogonalized atomic orbitals = 467
 Maximum deviation from orthogonality = 3.853E-10
 Guess from superposition of atomic densities
 Warning:  Energy on first SCF cycle will be non-variational
 SAD guess density has 178.000000 electrons

 -----------------------------------------------------------------------
  General SCF calculation program by
  Eric Jon Sundstrom, Paul Horn, Yuezhi Mao, Dmitri Zuev, Alec White,
  David Stuck, Shaama M.S., Shane Yost, Joonho Lee, David Small,
  Daniel Levine, Susi Lehtola, Hugh Burton, Evgeny Epifanovsky,
  Bang C. Huynh
 -----------------------------------------------------------------------
 Exchange:     0.2000 Hartree-Fock + 0.0800 Slater + 0.7200 B88
 Correlation:  0.1900 VWN1RPA + 0.8100 LYP
 Using SG-1 standard quadrature grid
 using 6 threads for integral computing
 -------------------------------------------------------
 OpenMP Integral computing Module                
 Release: version 2.0, May 2017, Q-Chem Inc. Pleasanton 
 -------------------------------------------------------
 A restricted SCF calculation will be
 performed using DIIS
 SCF converges when DIIS error is below 1.0e-08
 ---------------------------------------
  Cycle       Energy         DIIS error
 ---------------------------------------
    1   -3225.3471967980      2.82e-02  
    2   -3221.0035498270      2.17e-03  
    3   -3220.9165044310      2.70e-03  
    4   -3221.1248077898      5.49e-04  
    5   -3221.1322328943      2.49e-04  
    6   -3221.1337706585      9.68e-05  
    7   -3221.1340170717      1.83e-05  
    8   -3221.1340237228      8.64e-06  
    9   -3221.1340257711      1.90e-06  
   10   -3221.1340258486      1.09e-06  
   11   -3221.1340258815      2.83e-07  
   12   -3221.1340258835      1.13e-07  
   13   -3221.1340258841      3.58e-08  
   14   -3221.1340258841      1.08e-08  
   15   -3221.1340258841      4.44e-09  Convergence criterion met
 ---------------------------------------
 SCF time:   CPU 765.07s  wall 135.00s 
 SCF   energy in the final basis set =    -3221.1340258841
 Total energy in the final basis set =    -3221.1340258841

 --------------------------------------------------------------

                    Orbital Energies (a.u.)
 --------------------------------------------------------------

 Alpha MOs
 -- Occupied --
********-101.5758-101.5750-101.5749-101.5742-101.5731 -10.2772 -10.2729
-10.2712 -10.2710 -10.2706 -10.2664 -10.2397 -10.2361 -10.2210 -10.2198
-10.2179 -10.2167  -9.4916  -9.4904  -9.4896  -9.4896  -9.4889  -9.4876
 -7.2565  -7.2553  -7.2545  -7.2544  -7.2537  -7.2523  -7.2464  -7.2457
 -7.2452  -7.2445  -7.2445  -7.2444  -7.2439  -7.2438  -7.2437  -7.2432
 -7.2424  -7.2421  -0.9551  -0.9404  -0.9070  -0.9030  -0.8864  -0.8768
 -0.8476  -0.8438  -0.8037  -0.7654  -0.7479  -0.7440  -0.6790  -0.6351
 -0.6280  -0.6168  -0.5492  -0.5352  -0.5346  -0.5331  -0.4998  -0.4811
 -0.4679  -0.4654  -0.4639  -0.4480  -0.4468  -0.4309  -0.4150  -0.4134
 -0.4061  -0.3974  -0.3898  -0.3689  -0.3650  -0.3515  -0.3472  -0.3400
 -0.3361  -0.3355  -0.3330  -0.3265  -0.3248  -0.2860  -0.2827  -0.2667
 -0.2642
 -- Virtual --
 -0.0595  -0.0583  -0.0560  -0.0476  -0.0371  -0.0235  -0.0121  -0.0021
  0.0027   0.0039   0.0127   0.0181   0.0218   0.0232   0.0316   0.0410
  0.0459   0.0497   0.0521   0.0590   0.0605   0.0626   0.0674   0.0749
  0.0799   0.0839   0.0869   0.0920   0.0931   0.0952   0.1001   0.1036
  0.1042   0.1072   0.1119   0.1140   0.1149   0.1188   0.1228   0.1260
  0.1270   0.1289   0.1297   0.1349   0.1384   0.1401   0.1440   0.1460
  0.1518   0.1525   0.1564   0.1611   0.1677   0.1727   0.1796   0.1832
  0.1876   0.1913   0.1930   0.2003   0.2062   0.2092   0.2102   0.2164
  0.2191   0.2236   0.2284   0.2308   0.2314   0.2383   0.2388   0.2425
  0.2482   0.2517   0.2556   0.2607   0.2614   0.2680   0.2695   0.2734
  0.2806   0.2829   0.2848   0.2888   0.2922   0.2981   0.3009   0.3057
  0.3103   0.3147   0.3283   0.3287   0.3334   0.3392   0.3514   0.3647
  0.4072   0.4143   0.4196   0.4287   0.4375   0.4428   0.4502   0.4557
  0.4588   0.4628   0.4665   0.4711   0.4776   0.4850   0.4876   0.4974
  0.5052   0.5096   0.5124   0.5146   0.5254   0.5322   0.5428   0.5469
  0.5671   0.5720   0.5741   0.5757   0.5832   0.5942   0.5963   0.5985
  0.6049   0.6100   0.6264   0.6314   0.6347   0.6413   0.6458   0.6540
  0.6612   0.6686   0.6748   0.6819   0.6839   0.6912   0.7035   0.7084
  0.7166   0.7366   0.7610   0.7954   0.8038   0.8114   0.8198   0.8244
  0.8333   0.8355   0.8387   0.8420   0.8439   0.8486   0.8526   0.8551
  0.8556   0.8600   0.8613   0.8643   0.8707   0.8741   0.8801   0.8888
  0.8941   0.9010   0.9045   0.9072   0.9142   0.9243   0.9287   0.9380
  0.9420   0.9489   0.9526   0.9542   0.9622   0.9657   0.9674   0.9788
  0.9838   0.9875   0.9980   1.0102   1.0128   1.0244   1.0427   1.0471
  1.0519   1.0629   1.1004   1.1104   1.1477   1.1650   1.1948   1.2004
  1.2117   1.2230   1.2234   1.2438   1.2459   1.2557   1.2749   1.2854
  1.2890   1.2965   1.3024   1.3122   1.3425   1.3476   1.3639   1.3757
  1.4090   1.4212   1.4714   1.4803   1.4822   1.5043   1.5596   1.5617
  1.5683   1.5859   1.5917   1.6033   1.6325   1.6454   1.6516   1.6741
  1.6879   1.7184   1.7317   1.7654   1.7716   1.7987   1.8129   1.8248
  1.8488   1.8522   1.8584   1.8836   1.9025   1.9299   1.9332   1.9426
  1.9474   1.9767   1.9800   1.9936   2.0232   2.0705   2.0757   2.0865
  2.0957   2.1273   2.1558   2.1979   2.2370   2.2484   2.2490   2.2521
  2.2641   2.2711   2.2798   2.3028   2.3177   2.3259   2.3297   2.3461
  2.3627   2.3834   2.4213   2.4343   2.4408   2.4533   2.4694   2.4851
  2.5055   2.5206   2.5301   2.5488   2.5538   2.5626   2.5875   2.6248
  2.6456   2.6530   2.6839   2.6877   2.6960   2.7029   2.7112   2.7286
  2.7391   2.7516   2.7526   2.7672   2.7845   2.8181   2.8291   2.8335
  2.8667   2.8952   2.9625   2.9738   3.0753   3.0802   3.0893   3.0994
  3.1257   3.1287   3.1770   3.2051   3.2363   3.2580   3.2903   3.3460
  3.3786   3.4150   3.4367   3.5698   3.6313   3.6554   3.7354   3.8043
  3.8462   3.9411   4.0100   4.0502   4.0975   4.3338   4.8051   4.8126
  9.7719   9.7776   9.7869   9.8072   9.8400   9.8576  23.3672  23.5082
 23.8205  23.8276  23.8774  23.9019  23.9422  23.9826  24.0117  24.0655
 24.1133  24.1323  25.7887  25.8065  25.8222  25.8598  25.9431  25.9851
 26.1026  26.1411  26.1662  26.2373  26.3226  26.3476  26.5624  26.5880
 26.6549  26.6888  26.8151  27.0267 215.7643 215.7719 215.7818 215.8061
215.8494 215.8666
 --------------------------------------------------------------

          Ground-State Mulliken Net Atomic Charges

     Atom                 Charge (a.u.)
  ----------------------------------------
      1 C                    -0.460699
      2 C                    -0.351583
      3 H                     0.202848
      4 C                     0.434726
      5 Cl                    0.463845
      6 C                    -0.964094
      7 H                     0.226336
      8 C                     0.988201
      9 Cl                    0.537546
     10 C                    -1.582684
     11 Cl                    0.461535
     12 C                    -0.374110
     13 C                    -1.447977
     14 Cl                    0.539833
     15 C                     1.143054
     16 Cl                    0.516553
     17 C                    -0.567990
     18 H                     0.214509
     19 C                    -0.218919
     20 H                     0.206555
     21 C                    -0.409522
     22 Cl                    0.442037
  ----------------------------------------
  Sum of atomic charges =     0.000000

 -----------------------------------------------------------------
                    Cartesian Multipole Moments
 -----------------------------------------------------------------
    Charge (ESU x 10^10)
                -0.0000
    Dipole Moment (Debye)
         X       1.4397      Y      -1.2788      Z      -0.4222
       Tot       1.9714
    Quadrupole Moments (Debye-Ang)
        XX    -137.9481     XY      -4.9765     YY    -147.7999
        XZ      -7.6163     YZ       3.0192     ZZ    -142.9389
    Octopole Moments (Debye-Ang^2)
       XXX    -137.7975    XXY     -58.5819    XYY     -51.5015
       YYY    -119.2615    XXZ      31.1321    XYZ       8.8811
       YYZ      49.3690    XZZ     -31.4918    YZZ     -44.7454
       ZZZ     132.5498
    Hexadecapole Moments (Debye-Ang^3)
      XXXX   -5160.7678   XXXY    -372.6321   XXYY   -1218.4929
      XYYY    -299.1723   YYYY   -1990.3951   XXXZ     642.2963
      XXYZ     102.0918   XYYZ     264.3289   YYYZ     210.9671
      XXZZ   -1250.1611   XYZZ    -143.6883   YYZZ    -788.4929
      XZZZ     745.0185   YZZZ     191.3247   ZZZZ   -2738.4926
 -----------------------------------------------------------------
 Calculating analytic gradient of the SCF energy
 Gradient of SCF Energy
            1           2           3           4           5           6
    1  -0.0000533   0.0000775   0.0000633  -0.0000326   0.0000189   0.0000701
    2   0.0000225   0.0000438  -0.0000123  -0.0000060   0.0000119  -0.0000197
    3   0.0001527  -0.0000088  -0.0000298  -0.0000398   0.0000366  -0.0000112
            7           8           9          10          11          12
    1   0.0000054  -0.0000284   0.0000331   0.0000215  -0.0000281   0.0002361
    2  -0.0000151   0.0000269  -0.0000138   0.0000374   0.0000391  -0.0000639
    3   0.0000150   0.0000388  -0.0000204   0.0000117  -0.0001198  -0.0000124
           13          14          15          16          17          18
    1  -0.0000525  -0.0001870   0.0001011  -0.0000258  -0.0000490  -0.0000101
    2  -0.0000866  -0.0001060  -0.0000952   0.0000161   0.0000681   0.0000039
    3   0.0000075   0.0000860  -0.0001096   0.0000003   0.0000355  -0.0000313
           19          20          21          22
    1  -0.0000334   0.0000050  -0.0001373   0.0000055
    2   0.0000110   0.0000105   0.0001704  -0.0000429
    3   0.0000149  -0.0000296  -0.0000152   0.0000289
 Max gradient component =       2.361E-04
 RMS gradient           =       6.655E-05
 Gradient time:  CPU 238.49 s  wall 39.97 s
 Geometry Optimization Parameters
   NAtoms,    NIC,     NZ,  NCons,   NDum,   NFix, NCnnct, MaxDiis
       22     163      22       0       0       0       0       0

 Cartesian Hessian Update
 Hessian updated using BFGS update


** GEOMETRY OPTIMIZATION IN DELOCALIZED INTERNAL COORDINATES **
   Searching for a Minimum

   Optimization Cycle:  14

                       Coordinates (Angstroms)
     ATOM                X               Y               Z
      1  C        -0.0208204733   -0.0033054533   -0.0127719751
      2  C        -0.0584932510   -0.4736149867    1.2998690984
      3  H         0.8420457404   -0.8573259580    1.7606476591
      4  C        -1.2523177624   -0.4459083101    2.0080372762
      5  Cl       -1.2940712790   -1.0361327499    3.6592687540
      6  C        -2.4179038144    0.0422873839    1.4339241097
      7  H        -3.3448682906    0.0606755480    1.9896688886
      8  C        -2.3833626386    0.5108712665    0.1238349114
      9  Cl       -3.8650593934    1.1158662097   -0.5727227683
     10  C        -1.1901175950    0.4914876080   -0.6067236267
     11  Cl       -1.1402618206    1.0773577805   -2.2485132692
     12  C         1.2709376037   -0.0388874968   -0.7613023028
     13  C         2.1579854348    1.0506417781   -0.7178619655
     14  Cl        1.7184572813    2.4601685487    0.2110640581
     15  C         3.3710229957    1.0131132105   -1.4131004874
     16  Cl        4.4855647452    2.3563183033   -1.3743668939
     17  C         3.7080317793   -0.1137119129   -2.1571453607
     18  H         4.6474586433   -0.1334887780   -2.6940706512
     19  C         2.8477887626   -1.2005925655   -2.2097159869
     20  H         3.1062395764   -2.0776579740   -2.7880310440
     21  C         1.6437647752   -1.1565932302   -1.5152462298
     22  Cl        0.5787299544   -2.5464206116   -1.6075462334
   Point Group: c1    Number of degrees of freedom:    60


   Energy is  -3221.134025884

 Hessian updated using BFGS update

 60 Hessian modes will be used to form the next step
  Hessian Eigenvalues:
     0.001317    0.017604    0.018411    0.020743    0.021002    0.021504
     0.022930    0.023606    0.023829    0.023904    0.024071    0.024091
     0.024101    0.024118    0.024124    0.024140    0.024156    0.024260
     0.028489    0.067371    0.159970    0.160009    0.160050    0.160276
     0.217320    0.225270    0.229290    0.235124    0.236377    0.246126
     0.249902    0.249933    0.250140    0.250223    0.250969    0.253623
     0.289976    0.292880    0.300960    0.301029    0.301161    0.301241
     0.317215    0.355211    0.356665    0.356670    0.356676    0.377075
     0.415275    0.426752    0.432167    0.457526    0.462239    0.468741
     0.471434    0.477778    0.478273    0.479232    0.482151    0.589808

 Minimum search - taking simple RFO step
 Searching for Lamda that Minimizes Along All modes
 Value Taken    Lamda =  -0.00000471
 Step Taken.  Stepsize is  0.037364

                             Maximum     Tolerance    Cnvgd?
         Gradient           0.000445      0.000300      NO
         Displacement       0.027832      0.001200      NO
         Energy change     -0.000036      0.000001      NO


 New Cartesian Coordinates Obtained by Inverse Iteration

 Displacement from previous Coordinates is:  0.072176
 ----------------------------------------------------------------
             Standard Nuclear Orientation (Angstroms)
    I     Atom           X                Y                Z
 ----------------------------------------------------------------
    1      C      -0.0214560165    -0.0018365671    -0.0135722341
    2      C      -0.0596604505    -0.4774763315     1.2972116717
    3      H       0.8402385032    -0.8645378279     1.7564210718
    4      C      -1.2532771636    -0.4512643481     2.0057768621
    5      Cl     -1.2958080263    -1.0500980449     3.6538512992
    6      C      -2.4183195305     0.0411208454     1.4341106335
    7      H      -3.3451115045     0.0585859223     1.9901635097
    8      C      -2.3833118462     0.5150526577     0.1259483401
    9      Cl     -3.8643944334     1.1257553622    -0.5670421124
   10      C      -1.1902395049     0.4967142413    -0.6050173842
   11      Cl     -1.1388316519     1.0893271618    -2.2440629568
   12      C       1.2698932778    -0.0370125526    -0.7627943903
   13      C       2.1555890064     1.0541847285    -0.7235899611
   14      Cl      1.7155957144     2.4671415393     0.1997737688
   15      C       3.3692329856     1.0150601278    -1.4175425779
   16      Cl      4.4823973351     2.3595686137    -1.3839212596
   17      C       3.7088788224    -0.1148458784    -2.1558755173
   18      H       4.6490472260    -0.1357437358    -2.6914381382
   19      C       2.8504490037    -1.2032817397    -2.2040885140
   20      H       3.1108275713    -2.0828305423    -2.7777169938
   21      C       1.6456799870    -1.1579780709    -1.5108988534
   22      Cl      0.5833316696    -2.5504579507    -1.5985003030
 ----------------------------------------------------------------
 Nuclear Repulsion Energy =        2060.57374605 hartrees
 There are       89 alpha and       89 beta electrons
 Applying Cartesian multipole field
    Component          Value
    ---------          -----
     (2,0,0)        1.00000E-12
     (0,2,0)        2.00000E-11
     (0,0,2)       -3.00000E-11
 Nucleus-field energy     =    -0.0000000263 hartrees
 Requested basis set is 6-311++G(d,p)
 There are 170 shells and 472 basis functions
 A cutoff of  1.0D-15 yielded  11013 shell pairs
 There are     92993 function pairs (     99999 Cartesian)
 Smallest overlap matrix eigenvalue = 1.57E-07
 Linear dependence detected in AO basis
 Number of orthogonalized atomic orbitals = 467
 Maximum deviation from orthogonality = 3.488E-10
 Guess from superposition of atomic densities
 Warning:  Energy on first SCF cycle will be non-variational
 SAD guess density has 178.000000 electrons

 -----------------------------------------------------------------------
  General SCF calculation program by
  Eric Jon Sundstrom, Paul Horn, Yuezhi Mao, Dmitri Zuev, Alec White,
  David Stuck, Shaama M.S., Shane Yost, Joonho Lee, David Small,
  Daniel Levine, Susi Lehtola, Hugh Burton, Evgeny Epifanovsky,
  Bang C. Huynh
 -----------------------------------------------------------------------
 Exchange:     0.2000 Hartree-Fock + 0.0800 Slater + 0.7200 B88
 Correlation:  0.1900 VWN1RPA + 0.8100 LYP
 Using SG-1 standard quadrature grid
 using 6 threads for integral computing
 -------------------------------------------------------
 OpenMP Integral computing Module                
 Release: version 2.0, May 2017, Q-Chem Inc. Pleasanton 
 -------------------------------------------------------
 A restricted SCF calculation will be
 performed using DIIS
 SCF converges when DIIS error is below 1.0e-08
 ---------------------------------------
  Cycle       Energy         DIIS error
 ---------------------------------------
    1   -3225.3464984368      2.82e-02  
    2   -3221.0035754366      2.17e-03  
    3   -3220.9164954829      2.70e-03  
    4   -3221.1247961719      5.49e-04  
    5   -3221.1322305559      2.49e-04  
    6   -3221.1337731519      9.68e-05  
    7   -3221.1340194205      1.83e-05  
    8   -3221.1340261029      8.67e-06  
    9   -3221.1340281632      1.93e-06  
   10   -3221.1340282438      1.10e-06  
   11   -3221.1340282771      2.84e-07  
   12   -3221.1340282791      1.12e-07  
   13   -3221.1340282795      3.59e-08  
   14   -3221.1340282796      1.08e-08  
   15   -3221.1340282796      4.51e-09  Convergence criterion met
 ---------------------------------------
 SCF time:   CPU 765.18s  wall 135.00s 
 SCF   energy in the final basis set =    -3221.1340282796
 Total energy in the final basis set =    -3221.1340282796

 --------------------------------------------------------------

                    Orbital Energies (a.u.)
 --------------------------------------------------------------

 Alpha MOs
 -- Occupied --
********-101.5758-101.5750-101.5750-101.5742-101.5731 -10.2772 -10.2729
-10.2712 -10.2710 -10.2707 -10.2664 -10.2398 -10.2361 -10.2210 -10.2198
-10.2179 -10.2167  -9.4916  -9.4904  -9.4897  -9.4896  -9.4889  -9.4876
 -7.2565  -7.2553  -7.2545  -7.2544  -7.2537  -7.2523  -7.2464  -7.2457
 -7.2452  -7.2445  -7.2445  -7.2444  -7.2439  -7.2438  -7.2437  -7.2432
 -7.2424  -7.2421  -0.9551  -0.9404  -0.9070  -0.9030  -0.8864  -0.8768
 -0.8476  -0.8438  -0.8037  -0.7653  -0.7479  -0.7440  -0.6790  -0.6352
 -0.6278  -0.6168  -0.5492  -0.5352  -0.5346  -0.5331  -0.4998  -0.4811
 -0.4679  -0.4653  -0.4639  -0.4480  -0.4468  -0.4309  -0.4150  -0.4134
 -0.4061  -0.3974  -0.3898  -0.3690  -0.3650  -0.3515  -0.3472  -0.3400
 -0.3361  -0.3355  -0.3329  -0.3265  -0.3248  -0.2860  -0.2827  -0.2667
 -0.2642
 -- Virtual --
 -0.0598  -0.0581  -0.0561  -0.0476  -0.0371  -0.0235  -0.0121  -0.0021
  0.0028   0.0038   0.0128   0.0181   0.0218   0.0232   0.0316   0.0410
  0.0459   0.0497   0.0520   0.0588   0.0606   0.0626   0.0674   0.0750
  0.0799   0.0839   0.0868   0.0920   0.0931   0.0952   0.1000   0.1036
  0.1041   0.1073   0.1119   0.1140   0.1149   0.1189   0.1228   0.1259
  0.1270   0.1289   0.1297   0.1348   0.1385   0.1400   0.1440   0.1460
  0.1518   0.1524   0.1564   0.1611   0.1677   0.1727   0.1797   0.1832
  0.1877   0.1914   0.1927   0.2002   0.2062   0.2094   0.2103   0.2163
  0.2190   0.2236   0.2284   0.2308   0.2314   0.2383   0.2388   0.2425
  0.2481   0.2518   0.2556   0.2607   0.2613   0.2680   0.2695   0.2735
  0.2806   0.2828   0.2848   0.2888   0.2923   0.2981   0.3008   0.3057
  0.3104   0.3146   0.3283   0.3286   0.3334   0.3393   0.3514   0.3646
  0.4072   0.4142   0.4195   0.4286   0.4375   0.4429   0.4500   0.4556
  0.4589   0.4626   0.4667   0.4710   0.4776   0.4850   0.4877   0.4973
  0.5053   0.5097   0.5124   0.5145   0.5254   0.5321   0.5426   0.5469
  0.5670   0.5720   0.5740   0.5758   0.5833   0.5941   0.5963   0.5985
  0.6048   0.6100   0.6264   0.6314   0.6344   0.6415   0.6458   0.6539
  0.6612   0.6686   0.6747   0.6819   0.6838   0.6912   0.7035   0.7084
  0.7167   0.7367   0.7609   0.7952   0.8040   0.8112   0.8197   0.8246
  0.8337   0.8350   0.8386   0.8419   0.8439   0.8486   0.8525   0.8553
  0.8554   0.8602   0.8610   0.8647   0.8708   0.8742   0.8802   0.8887
  0.8941   0.9010   0.9044   0.9071   0.9142   0.9243   0.9289   0.9380
  0.9419   0.9492   0.9528   0.9541   0.9621   0.9656   0.9673   0.9788
  0.9838   0.9876   0.9981   1.0102   1.0128   1.0244   1.0426   1.0469
  1.0520   1.0627   1.1003   1.1105   1.1477   1.1650   1.1947   1.2003
  1.2117   1.2229   1.2234   1.2436   1.2458   1.2558   1.2749   1.2853
  1.2890   1.2964   1.3024   1.3124   1.3425   1.3477   1.3642   1.3753
  1.4088   1.4213   1.4715   1.4799   1.4826   1.5042   1.5595   1.5616
  1.5684   1.5857   1.5916   1.6033   1.6324   1.6452   1.6516   1.6742
  1.6879   1.7183   1.7316   1.7654   1.7715   1.7985   1.8126   1.8250
  1.8487   1.8520   1.8582   1.8836   1.9024   1.9298   1.9331   1.9425
  1.9475   1.9767   1.9799   1.9935   2.0233   2.0706   2.0758   2.0865
  2.0955   2.1273   2.1558   2.1980   2.2369   2.2485   2.2491   2.2519
  2.2642   2.2709   2.2797   2.3028   2.3175   2.3259   2.3298   2.3460
  2.3627   2.3836   2.4209   2.4343   2.4411   2.4533   2.4693   2.4851
  2.5054   2.5204   2.5300   2.5485   2.5538   2.5624   2.5875   2.6245
  2.6456   2.6529   2.6838   2.6877   2.6959   2.7028   2.7110   2.7287
  2.7390   2.7516   2.7525   2.7671   2.7844   2.8181   2.8290   2.8336
  2.8664   2.8952   2.9624   2.9738   3.0753   3.0801   3.0892   3.0993
  3.1252   3.1289   3.1769   3.2050   3.2363   3.2580   3.2902   3.3460
  3.3784   3.4147   3.4367   3.5698   3.6311   3.6553   3.7353   3.8043
  3.8461   3.9411   4.0099   4.0502   4.0974   4.3339   4.8049   4.8127
  9.7718   9.7776   9.7869   9.8071   9.8402   9.8572  23.3671  23.5082
 23.8201  23.8276  23.8774  23.9019  23.9421  23.9824  24.0115  24.0652
 24.1133  24.1320  25.7890  25.8065  25.8222  25.8599  25.9426  25.9851
 26.1026  26.1412  26.1657  26.2364  26.3208  26.3500  26.5622  26.5882
 26.6535  26.6894  26.8150  27.0263 215.7643 215.7719 215.7818 215.8060
215.8495 215.8663
 --------------------------------------------------------------

          Ground-State Mulliken Net Atomic Charges

     Atom                 Charge (a.u.)
  ----------------------------------------
      1 C                    -0.458410
      2 C                    -0.360653
      3 H                     0.202631
      4 C                     0.439536
      5 Cl                    0.463493
      6 C                    -0.965467
      7 H                     0.226311
      8 C                     0.981272
      9 Cl                    0.537922
     10 C                    -1.575475
     11 Cl                    0.459734
     12 C                    -0.366877
     13 C                    -1.449427
     14 Cl                    0.537566
     15 C                     1.143699
     16 Cl                    0.516824
     17 C                    -0.566989
     18 H                     0.214470
     19 C                    -0.219475
     20 H                     0.206679
     21 C                    -0.412078
     22 Cl                    0.444714
  ----------------------------------------
  Sum of atomic charges =     0.000000

 -----------------------------------------------------------------
                    Cartesian Multipole Moments
 -----------------------------------------------------------------
    Charge (ESU x 10^10)
                -0.0000
    Dipole Moment (Debye)
         X       1.4411      Y      -1.2827      Z      -0.4169
       Tot       1.9738
    Quadrupole Moments (Debye-Ang)
        XX    -137.9273     XY      -4.9863     YY    -147.7984
        XZ      -7.5986     YZ       3.0291     ZZ    -142.9705
    Octopole Moments (Debye-Ang^2)
       XXX    -137.5757    XXY     -58.8484    XYY     -51.4260
       YYY    -119.8054    XXZ      31.2920    XYZ       8.9085
       YYZ      49.4516    XZZ     -31.6026    YZZ     -44.9019
       ZZZ     133.0199
    Hexadecapole Moments (Debye-Ang^3)
      XXXX   -5157.6351   XXXY    -371.6120   XXYY   -1220.0028
      XYYY    -297.8168   YYYY   -2002.5601   XXXZ     645.8393
      XXYZ     104.1393   XYYZ     265.4620   YYYZ     216.6543
      XXZZ   -1249.0294   XYZZ    -143.1477   YYZZ    -789.3241
      XZZZ     749.1080   YZZZ     196.7930   ZZZZ   -2732.3461
 -----------------------------------------------------------------
 Calculating analytic gradient of the SCF energy
 Gradient of SCF Energy
            1           2           3           4           5           6
    1  -0.0000570   0.0000234   0.0000408  -0.0000070   0.0000102   0.0000168
    2   0.0000302   0.0000457  -0.0000057   0.0000071  -0.0000062  -0.0000090
    3   0.0000172  -0.0000201  -0.0000114  -0.0000005   0.0000164   0.0000182
            7           8           9          10          11          12
    1   0.0000068  -0.0000198  -0.0000106   0.0000546   0.0000912  -0.0000247
    2  -0.0000104   0.0000000  -0.0000086  -0.0000244   0.0000050   0.0000370
    3   0.0000194   0.0000095   0.0000352   0.0000085   0.0000145  -0.0000763
           13          14          15          16          17          18
    1  -0.0000162  -0.0000347   0.0000286  -0.0000157  -0.0000186  -0.0000068
    2   0.0000473  -0.0000321   0.0000065  -0.0000017   0.0000184   0.0000036
    3  -0.0000167   0.0000652  -0.0000197  -0.0000017  -0.0000025  -0.0000148
           19          20          21          22
    1  -0.0000043  -0.0000046  -0.0000485  -0.0000039
    2   0.0000033   0.0000096   0.0000272  -0.0001429
    3  -0.0000184  -0.0000139  -0.0000002  -0.0000080
 Max gradient component =       1.429E-04
 RMS gradient           =       3.233E-05
 Gradient time:  CPU 237.88 s  wall 39.87 s
 Geometry Optimization Parameters
   NAtoms,    NIC,     NZ,  NCons,   NDum,   NFix, NCnnct, MaxDiis
       22     163      22       0       0       0       0       0

 Cartesian Hessian Update
 Hessian updated using BFGS update


** GEOMETRY OPTIMIZATION IN DELOCALIZED INTERNAL COORDINATES **
   Searching for a Minimum

   Optimization Cycle:  15

                       Coordinates (Angstroms)
     ATOM                X               Y               Z
      1  C        -0.0214560165   -0.0018365671   -0.0135722341
      2  C        -0.0596604505   -0.4774763315    1.2972116717
      3  H         0.8402385032   -0.8645378279    1.7564210718
      4  C        -1.2532771636   -0.4512643481    2.0057768621
      5  Cl       -1.2958080263   -1.0500980449    3.6538512992
      6  C        -2.4183195305    0.0411208454    1.4341106335
      7  H        -3.3451115045    0.0585859223    1.9901635097
      8  C        -2.3833118462    0.5150526577    0.1259483401
      9  Cl       -3.8643944334    1.1257553622   -0.5670421124
     10  C        -1.1902395049    0.4967142413   -0.6050173842
     11  Cl       -1.1388316519    1.0893271618   -2.2440629568
     12  C         1.2698932778   -0.0370125526   -0.7627943903
     13  C         2.1555890064    1.0541847285   -0.7235899611
     14  Cl        1.7155957144    2.4671415393    0.1997737688
     15  C         3.3692329856    1.0150601278   -1.4175425779
     16  Cl        4.4823973351    2.3595686137   -1.3839212596
     17  C         3.7088788224   -0.1148458784   -2.1558755173
     18  H         4.6490472260   -0.1357437358   -2.6914381382
     19  C         2.8504490037   -1.2032817397   -2.2040885140
     20  H         3.1108275713   -2.0828305423   -2.7777169938
     21  C         1.6456799870   -1.1579780709   -1.5108988534
     22  Cl        0.5833316696   -2.5504579507   -1.5985003030
   Point Group: c1    Number of degrees of freedom:    60


   Energy is  -3221.134028280

 Hessian updated using BFGS update

 60 Hessian modes will be used to form the next step
  Hessian Eigenvalues:
     0.001297    0.016886    0.018464    0.020497    0.021164    0.021306
     0.022742    0.023643    0.023734    0.023953    0.024002    0.024091
     0.024094    0.024118    0.024121    0.024142    0.024155    0.024309
     0.031050    0.068542    0.159409    0.160003    0.160016    0.160165
     0.207288    0.225554    0.235063    0.235325    0.237211    0.241412
     0.246153    0.249997    0.250078    0.250200    0.252412    0.268800
     0.290178    0.294240    0.300305    0.301031    0.301180    0.301318
     0.313799    0.354690    0.356665    0.356671    0.356679    0.371928
     0.419514    0.426555    0.432884    0.454429    0.464117    0.470826
     0.470877    0.477570    0.478297    0.479659    0.483576    0.542675

 Minimum search - taking simple RFO step
 Searching for Lamda that Minimizes Along All modes
 Value Taken    Lamda =  -0.00000122
 Step Taken.  Stepsize is  0.007835

                             Maximum     Tolerance    Cnvgd?
         Gradient           0.000228      0.000300     YES
         Displacement       0.004300      0.001200      NO
         Energy change     -0.000002      0.000001      NO


 New Cartesian Coordinates Obtained by Inverse Iteration

 Displacement from previous Coordinates is:  0.020512
 ----------------------------------------------------------------
             Standard Nuclear Orientation (Angstroms)
    I     Atom           X                Y                Z
 ----------------------------------------------------------------
    1      C      -0.0216701464    -0.0008940865    -0.0139938869
    2      C      -0.0599247189    -0.4781494035     1.2962756968
    3      H       0.8398858443    -0.8658605654     1.7550744105
    4      C      -1.2533859452    -0.4527955876     2.0050857307
    5      Cl     -1.2957091561    -1.0543783835     3.6521339075
    6      C      -2.4184604976     0.0405628680     1.4343446356
    7      H      -3.3451633351     0.0574329993     1.9905513191
    8      C      -2.3835869666     0.5160767080     0.1267762267
    9      Cl     -3.8647525814     1.1276934188    -0.5652724943
   10      C      -1.1907886489     0.4983926508    -0.6045947446
   11      Cl     -1.1409644814     1.0918857220    -2.2433370921
   12      C       1.2699276889    -0.0362827994    -0.7629518122
   13      C       2.1555506125     1.0550714129    -0.7248602514
   14      Cl      1.7150186741     2.4697047873     0.1955790635
   15      C       3.3694602101     1.0152091613    -1.4183007714
   16      Cl      4.4824329611     2.3599630813    -1.3863820025
   17      C       3.7097511626    -0.1156168821    -2.1549633105
   18      H       4.6501894190    -0.1370369525    -2.6900226474
   19      C       2.8513324504    -1.2040379176    -2.2023594495
   20      H       3.1118602164    -2.0842887107    -2.7748376302
   21      C       1.6462012821    -1.1577618869    -1.5098813684
   22      Cl      0.5835469301    -2.5497420241    -1.5968675685
 ----------------------------------------------------------------
 Nuclear Repulsion Energy =        2060.49525328 hartrees
 There are       89 alpha and       89 beta electrons
 Applying Cartesian multipole field
    Component          Value
    ---------          -----
     (2,0,0)        1.00000E-12
     (0,2,0)        2.00000E-11
     (0,0,2)       -3.00000E-11
 Nucleus-field energy     =    -0.0000000262 hartrees
 Requested basis set is 6-311++G(d,p)
 There are 170 shells and 472 basis functions
 A cutoff of  1.0D-15 yielded  11013 shell pairs
 There are     92993 function pairs (     99999 Cartesian)
 Smallest overlap matrix eigenvalue = 1.57E-07
 Linear dependence detected in AO basis
 Number of orthogonalized atomic orbitals = 467
 Maximum deviation from orthogonality = 8.155E-10
 Guess from superposition of atomic densities
 Warning:  Energy on first SCF cycle will be non-variational
 SAD guess density has 178.000000 electrons

 -----------------------------------------------------------------------
  General SCF calculation program by
  Eric Jon Sundstrom, Paul Horn, Yuezhi Mao, Dmitri Zuev, Alec White,
  David Stuck, Shaama M.S., Shane Yost, Joonho Lee, David Small,
  Daniel Levine, Susi Lehtola, Hugh Burton, Evgeny Epifanovsky,
  Bang C. Huynh
 -----------------------------------------------------------------------
 Exchange:     0.2000 Hartree-Fock + 0.0800 Slater + 0.7200 B88
 Correlation:  0.1900 VWN1RPA + 0.8100 LYP
 Using SG-1 standard quadrature grid
 using 6 threads for integral computing
 -------------------------------------------------------
 OpenMP Integral computing Module                
 Release: version 2.0, May 2017, Q-Chem Inc. Pleasanton 
 -------------------------------------------------------
 A restricted SCF calculation will be
 performed using DIIS
 SCF converges when DIIS error is below 1.0e-08
 ---------------------------------------
  Cycle       Energy         DIIS error
 ---------------------------------------
    1   -3225.3465930090      2.82e-02  
    2   -3221.0035910514      2.17e-03  
    3   -3220.9165237642      2.70e-03  
    4   -3221.1247881475      5.50e-04  
    5   -3221.1322294786      2.50e-04  
    6   -3221.1337738689      9.67e-05  
    7   -3221.1340200240      1.83e-05  
    8   -3221.1340267108      8.69e-06  
    9   -3221.1340287772      1.95e-06  
   10   -3221.1340288601      1.10e-06  
   11   -3221.1340288937      2.85e-07  
   12   -3221.1340288959      1.12e-07  
   13   -3221.1340288962      3.59e-08  
   14   -3221.1340288963      1.08e-08  
   15   -3221.1340288965      4.49e-09  Convergence criterion met
 ---------------------------------------
 SCF time:   CPU 764.86s  wall 135.00s 
 SCF   energy in the final basis set =    -3221.1340288965
 Total energy in the final basis set =    -3221.1340288965

 --------------------------------------------------------------

                    Orbital Energies (a.u.)
 --------------------------------------------------------------

 Alpha MOs
 -- Occupied --
********-101.5758-101.5750-101.5750-101.5742-101.5731 -10.2772 -10.2729
-10.2711 -10.2711 -10.2707 -10.2664 -10.2398 -10.2362 -10.2210 -10.2198
-10.2179 -10.2167  -9.4916  -9.4904  -9.4897  -9.4896  -9.4889  -9.4876
 -7.2565  -7.2553  -7.2545  -7.2544  -7.2537  -7.2523  -7.2464  -7.2457
 -7.2452  -7.2445  -7.2445  -7.2444  -7.2439  -7.2438  -7.2437  -7.2432
 -7.2424  -7.2421  -0.9551  -0.9405  -0.9070  -0.9030  -0.8864  -0.8768
 -0.8476  -0.8438  -0.8037  -0.7653  -0.7479  -0.7440  -0.6790  -0.6352
 -0.6278  -0.6168  -0.5492  -0.5353  -0.5345  -0.5331  -0.4998  -0.4811
 -0.4679  -0.4653  -0.4639  -0.4480  -0.4468  -0.4309  -0.4150  -0.4134
 -0.4061  -0.3974  -0.3899  -0.3689  -0.3650  -0.3515  -0.3472  -0.3400
 -0.3361  -0.3355  -0.3329  -0.3265  -0.3248  -0.2860  -0.2827  -0.2667
 -0.2642
 -- Virtual --
 -0.0598  -0.0581  -0.0561  -0.0476  -0.0371  -0.0235  -0.0121  -0.0021
  0.0028   0.0039   0.0128   0.0181   0.0218   0.0232   0.0316   0.0410
  0.0459   0.0497   0.0520   0.0588   0.0606   0.0626   0.0674   0.0750
  0.0799   0.0839   0.0868   0.0920   0.0930   0.0952   0.1000   0.1036
  0.1042   0.1073   0.1119   0.1140   0.1149   0.1189   0.1228   0.1259
  0.1270   0.1289   0.1297   0.1348   0.1384   0.1400   0.1440   0.1461
  0.1518   0.1524   0.1564   0.1611   0.1677   0.1727   0.1796   0.1832
  0.1877   0.1915   0.1927   0.2002   0.2062   0.2094   0.2103   0.2163
  0.2190   0.2235   0.2284   0.2308   0.2314   0.2383   0.2387   0.2425
  0.2481   0.2518   0.2556   0.2607   0.2613   0.2680   0.2695   0.2735
  0.2806   0.2827   0.2848   0.2887   0.2923   0.2981   0.3008   0.3057
  0.3104   0.3146   0.3283   0.3286   0.3334   0.3393   0.3514   0.3646
  0.4072   0.4142   0.4195   0.4286   0.4375   0.4429   0.4500   0.4556
  0.4590   0.4625   0.4668   0.4710   0.4776   0.4850   0.4877   0.4973
  0.5053   0.5097   0.5124   0.5145   0.5254   0.5321   0.5426   0.5469
  0.5669   0.5720   0.5739   0.5758   0.5833   0.5941   0.5963   0.5985
  0.6048   0.6100   0.6264   0.6314   0.6343   0.6416   0.6457   0.6539
  0.6612   0.6686   0.6746   0.6819   0.6838   0.6913   0.7035   0.7085
  0.7167   0.7367   0.7609   0.7953   0.8041   0.8112   0.8197   0.8247
  0.8338   0.8350   0.8385   0.8419   0.8440   0.8486   0.8525   0.8553
  0.8554   0.8602   0.8610   0.8648   0.8708   0.8742   0.8802   0.8887
  0.8941   0.9010   0.9044   0.9071   0.9143   0.9242   0.9289   0.9380
  0.9418   0.9493   0.9529   0.9540   0.9621   0.9656   0.9672   0.9788
  0.9839   0.9876   0.9981   1.0102   1.0129   1.0243   1.0425   1.0469
  1.0520   1.0626   1.1003   1.1105   1.1477   1.1650   1.1946   1.2003
  1.2118   1.2229   1.2234   1.2436   1.2458   1.2558   1.2749   1.2851
  1.2889   1.2964   1.3025   1.3125   1.3425   1.3477   1.3641   1.3751
  1.4088   1.4213   1.4716   1.4798   1.4827   1.5042   1.5595   1.5616
  1.5684   1.5857   1.5916   1.6034   1.6323   1.6452   1.6515   1.6742
  1.6879   1.7183   1.7316   1.7654   1.7714   1.7984   1.8125   1.8250
  1.8486   1.8520   1.8583   1.8836   1.9024   1.9298   1.9331   1.9425
  1.9475   1.9768   1.9799   1.9935   2.0233   2.0706   2.0758   2.0865
  2.0955   2.1273   2.1558   2.1979   2.2369   2.2485   2.2491   2.2520
  2.2642   2.2709   2.2797   2.3028   2.3175   2.3258   2.3298   2.3459
  2.3627   2.3837   2.4208   2.4343   2.4411   2.4533   2.4693   2.4851
  2.5054   2.5204   2.5299   2.5485   2.5538   2.5624   2.5875   2.6244
  2.6455   2.6528   2.6838   2.6877   2.6960   2.7028   2.7110   2.7287
  2.7390   2.7516   2.7524   2.7671   2.7844   2.8181   2.8289   2.8336
  2.8664   2.8952   2.9623   2.9737   3.0753   3.0801   3.0892   3.0993
  3.1251   3.1289   3.1768   3.2049   3.2363   3.2580   3.2901   3.3460
  3.3784   3.4146   3.4367   3.5698   3.6311   3.6553   3.7352   3.8042
  3.8460   3.9410   4.0099   4.0502   4.0974   4.3340   4.8048   4.8127
  9.7718   9.7775   9.7869   9.8072   9.8401   9.8572  23.3671  23.5080
 23.8201  23.8275  23.8774  23.9019  23.9420  23.9824  24.0115  24.0652
 24.1133  24.1320  25.7890  25.8065  25.8222  25.8599  25.9426  25.9851
 26.1025  26.1412  26.1658  26.2363  26.3204  26.3501  26.5621  26.5882
 26.6532  26.6897  26.8150  27.0258 215.7643 215.7719 215.7818 215.8061
215.8493 215.8662
 --------------------------------------------------------------

          Ground-State Mulliken Net Atomic Charges

     Atom                 Charge (a.u.)
  ----------------------------------------
      1 C                    -0.457328
      2 C                    -0.366066
      3 H                     0.202522
      4 C                     0.441645
      5 Cl                    0.463172
      6 C                    -0.967287
      7 H                     0.226252
      8 C                     0.975415
      9 Cl                    0.538159
     10 C                    -1.570056
     11 Cl                    0.459733
     12 C                    -0.363742
     13 C                    -1.446009
     14 Cl                    0.536874
     15 C                     1.142186
     16 Cl                    0.516919
     17 C                    -0.566970
     18 H                     0.214461
     19 C                    -0.218647
     20 H                     0.206710
     21 C                    -0.413348
     22 Cl                    0.445404
  ----------------------------------------
  Sum of atomic charges =     0.000000

 -----------------------------------------------------------------
                    Cartesian Multipole Moments
 -----------------------------------------------------------------
    Charge (ESU x 10^10)
                -0.0000
    Dipole Moment (Debye)
         X       1.4417      Y      -1.2850      Z      -0.4153
       Tot       1.9754
    Quadrupole Moments (Debye-Ang)
        XX    -137.9229     XY      -4.9928     YY    -147.7970
        XZ      -7.5924     YZ       3.0331     ZZ    -142.9792
    Octopole Moments (Debye-Ang^2)
       XXX    -137.4414    XXY     -58.9500    XYY     -51.3861
       YYY    -119.9642    XXZ      31.3506    XYZ       8.9267
       YYZ      49.4889    XZZ     -31.6314    YZZ     -44.9578
       ZZZ     133.2061
    Hexadecapole Moments (Debye-Ang^3)
      XXXX   -5158.5551   XXXY    -371.5725   XXYY   -1220.5759
      XYYY    -297.6811   YYYY   -2005.0151   XXXZ     646.5132
      XXYZ     104.7237   XYYZ     265.6675   YYYZ     218.2606
      XXZZ   -1248.9906   XYZZ    -143.0945   YYZZ    -789.4106
      XZZZ     750.0090   YZZZ     198.3425   ZZZZ   -2730.6249
 -----------------------------------------------------------------
 Calculating analytic gradient of the SCF energy
 Gradient of SCF Energy
            1           2           3           4           5           6
    1   0.0000179   0.0000065   0.0000203   0.0000215   0.0000118   0.0000097
    2   0.0000122   0.0000060   0.0000042  -0.0000042  -0.0000098  -0.0000029
    3  -0.0000074   0.0000050   0.0000038   0.0000062   0.0000018   0.0000066
            7           8           9          10          11          12
    1   0.0000084  -0.0000012   0.0000020  -0.0000623  -0.0000125  -0.0000066
    2  -0.0000090   0.0000031  -0.0000082   0.0000329   0.0000081  -0.0001039
    3   0.0000153  -0.0000011   0.0000167   0.0000033   0.0000169  -0.0000317
           13          14          15          16          17          18
    1   0.0000005  -0.0000034  -0.0000074  -0.0000041  -0.0000013  -0.0000080
    2   0.0000087  -0.0000178   0.0000244  -0.0000038  -0.0000040   0.0000063
    3   0.0000078   0.0000197  -0.0000048  -0.0000151  -0.0000109  -0.0000149
           19          20          21          22
    1  -0.0000063  -0.0000045  -0.0000311   0.0000499
    2   0.0000030   0.0000087   0.0000604  -0.0000145
    3  -0.0000138  -0.0000114  -0.0000067   0.0000146
 Max gradient component =       1.039E-04
 RMS gradient           =       2.144E-05
 Gradient time:  CPU 237.48 s  wall 39.81 s
 Geometry Optimization Parameters
   NAtoms,    NIC,     NZ,  NCons,   NDum,   NFix, NCnnct, MaxDiis
       22     163      22       0       0       0       0       0

 Cartesian Hessian Update
 Hessian updated using BFGS update


** GEOMETRY OPTIMIZATION IN DELOCALIZED INTERNAL COORDINATES **
   Searching for a Minimum

   Optimization Cycle:  16

                       Coordinates (Angstroms)
     ATOM                X               Y               Z
      1  C        -0.0216701464   -0.0008940865   -0.0139938869
      2  C        -0.0599247189   -0.4781494035    1.2962756968
      3  H         0.8398858443   -0.8658605654    1.7550744105
      4  C        -1.2533859452   -0.4527955876    2.0050857307
      5  Cl       -1.2957091561   -1.0543783835    3.6521339075
      6  C        -2.4184604976    0.0405628680    1.4343446356
      7  H        -3.3451633351    0.0574329993    1.9905513191
      8  C        -2.3835869666    0.5160767080    0.1267762267
      9  Cl       -3.8647525814    1.1276934188   -0.5652724943
     10  C        -1.1907886489    0.4983926508   -0.6045947446
     11  Cl       -1.1409644814    1.0918857220   -2.2433370921
     12  C         1.2699276889   -0.0362827994   -0.7629518122
     13  C         2.1555506125    1.0550714129   -0.7248602514
     14  Cl        1.7150186741    2.4697047873    0.1955790635
     15  C         3.3694602101    1.0152091613   -1.4183007714
     16  Cl        4.4824329611    2.3599630813   -1.3863820025
     17  C         3.7097511626   -0.1156168821   -2.1549633105
     18  H         4.6501894190   -0.1370369525   -2.6900226474
     19  C         2.8513324504   -1.2040379176   -2.2023594495
     20  H         3.1118602164   -2.0842887107   -2.7748376302
     21  C         1.6462012821   -1.1577618869   -1.5098813684
     22  Cl        0.5835469301   -2.5497420241   -1.5968675685
   Point Group: c1    Number of degrees of freedom:    60


   Energy is  -3221.134028896

 Hessian updated using BFGS update

 60 Hessian modes will be used to form the next step
  Hessian Eigenvalues:
     0.001386    0.014712    0.018493    0.019187    0.021008    0.021204
     0.022341    0.023732    0.023886    0.023999    0.024079    0.024091
     0.024104    0.024120    0.024130    0.024142    0.024212    0.024595
     0.029214    0.077118    0.158987    0.159995    0.160011    0.160213
     0.207821    0.220570    0.225594    0.235126    0.237961    0.242107
     0.246157    0.249989    0.250067    0.250317    0.253448    0.263460
     0.290221    0.299079    0.300160    0.301057    0.301177    0.302791
     0.313905    0.354478    0.356662    0.356672    0.356673    0.367570
     0.423318    0.430090    0.434830    0.452334    0.466505    0.470875
     0.474824    0.477786    0.478302    0.480702    0.490950    0.535443

 Minimum search - taking simple RFO step
 Searching for Lamda that Minimizes Along All modes
 Value Taken    Lamda =   0.00000000
 Step Taken.  Stepsize is  0.005030

                             Maximum     Tolerance    Cnvgd?
         Gradient           0.000060      0.000300     YES
         Displacement       0.003383      0.001200      NO
         Energy change     -0.000001      0.000001     YES

 Final energy is   -3221.1340288964993     


 ******************************
 **  OPTIMIZATION CONVERGED  **
 ******************************

                       Coordinates (Angstroms)
     ATOM                X               Y               Z
      1  C        -0.0216701464   -0.0008940865   -0.0139938869
      2  C        -0.0599247189   -0.4781494035    1.2962756968
      3  H         0.8398858443   -0.8658605654    1.7550744105
      4  C        -1.2533859452   -0.4527955876    2.0050857307
      5  Cl       -1.2957091561   -1.0543783835    3.6521339075
      6  C        -2.4184604976    0.0405628680    1.4343446356
      7  H        -3.3451633351    0.0574329993    1.9905513191
      8  C        -2.3835869666    0.5160767080    0.1267762267
      9  Cl       -3.8647525814    1.1276934188   -0.5652724943
     10  C        -1.1907886489    0.4983926508   -0.6045947446
     11  Cl       -1.1409644814    1.0918857220   -2.2433370921
     12  C         1.2699276889   -0.0362827994   -0.7629518122
     13  C         2.1555506125    1.0550714129   -0.7248602514
     14  Cl        1.7150186741    2.4697047873    0.1955790635
     15  C         3.3694602101    1.0152091613   -1.4183007714
     16  Cl        4.4824329611    2.3599630813   -1.3863820025
     17  C         3.7097511626   -0.1156168821   -2.1549633105
     18  H         4.6501894190   -0.1370369525   -2.6900226474
     19  C         2.8513324504   -1.2040379176   -2.2023594495
     20  H         3.1118602164   -2.0842887107   -2.7748376302
     21  C         1.6462012821   -1.1577618869   -1.5098813684
     22  Cl        0.5835469301   -2.5497420241   -1.5968675685

Z-matrix Print:
$molecule
0 1
Cl
C  1 1.743615
C  2 1.399280 1 120.750215
C  3 1.391785 2 120.536766 1 179.965824 0
H  4 1.080939 3 119.971713 2 -179.926545 0
C  4 1.388001 3 119.125446 2 -0.019512 0
C  6 1.388310 4 121.207214 3 0.056918 0
H  7 1.081885 6 120.331886 4 180.000000 0
C  7 1.395006 6 119.793094 4 0.010175 0
C  9 1.493457 7 119.119964 6 -179.951178 0
C  10 1.399000 9 121.288607 7 88.607687 0
C  11 1.390686 10 121.708551 9 -179.507625 0
H  12 1.081872 11 119.949918 10 -179.725426 0
C  12 1.387007 11 119.550748 10 0.116730 0
H  14 1.082207 12 120.357735 11 -179.913061 0
C  14 1.391847 12 120.287155 11 0.085451 0
C  16 1.398580 14 119.853525 12 -0.116904 0
Cl 17 1.744266 16 120.262836 14 -179.713870 0
Cl 3 1.745525 2 121.368365 1 0.057453 0
Cl 16 1.745878 14 118.660252 12 179.922127 0
Cl 11 1.753399 10 119.991842 9 0.817977 0
Cl 6 1.753984 4 119.194998 3 -179.923879 0
$end


 --------------------------------------------------------------

                    Orbital Energies (a.u.)
 --------------------------------------------------------------

 Alpha MOs
 -- Occupied --
********-101.5758-101.5750-101.5750-101.5742-101.5731 -10.2772 -10.2729
-10.2711 -10.2711 -10.2707 -10.2664 -10.2398 -10.2362 -10.2210 -10.2198
-10.2179 -10.2167  -9.4916  -9.4904  -9.4897  -9.4896  -9.4889  -9.4876
 -7.2565  -7.2553  -7.2545  -7.2544  -7.2537  -7.2523  -7.2464  -7.2457
 -7.2452  -7.2445  -7.2445  -7.2444  -7.2439  -7.2438  -7.2437  -7.2432
 -7.2424  -7.2421  -0.9551  -0.9405  -0.9070  -0.9030  -0.8864  -0.8768
 -0.8476  -0.8438  -0.8037  -0.7653  -0.7479  -0.7440  -0.6790  -0.6352
 -0.6278  -0.6168  -0.5492  -0.5353  -0.5345  -0.5331  -0.4998  -0.4811
 -0.4679  -0.4653  -0.4639  -0.4480  -0.4468  -0.4309  -0.4150  -0.4134
 -0.4061  -0.3974  -0.3899  -0.3689  -0.3650  -0.3515  -0.3472  -0.3400
 -0.3361  -0.3355  -0.3329  -0.3265  -0.3248  -0.2860  -0.2827  -0.2667
 -0.2642
 -- Virtual --
 -0.0598  -0.0581  -0.0561  -0.0476  -0.0371  -0.0235  -0.0121  -0.0021
  0.0028   0.0039   0.0128   0.0181   0.0218   0.0232   0.0316   0.0410
  0.0459   0.0497   0.0520   0.0588   0.0606   0.0626   0.0674   0.0750
  0.0799   0.0839   0.0868   0.0920   0.0930   0.0952   0.1000   0.1036
  0.1042   0.1073   0.1119   0.1140   0.1149   0.1189   0.1228   0.1259
  0.1270   0.1289   0.1297   0.1348   0.1384   0.1400   0.1440   0.1461
  0.1518   0.1524   0.1564   0.1611   0.1677   0.1727   0.1796   0.1832
  0.1877   0.1915   0.1927   0.2002   0.2062   0.2094   0.2103   0.2163
  0.2190   0.2235   0.2284   0.2308   0.2314   0.2383   0.2387   0.2425
  0.2481   0.2518   0.2556   0.2607   0.2613   0.2680   0.2695   0.2735
  0.2806   0.2827   0.2848   0.2887   0.2923   0.2981   0.3008   0.3057
  0.3104   0.3146   0.3283   0.3286   0.3334   0.3393   0.3514   0.3646
  0.4072   0.4142   0.4195   0.4286   0.4375   0.4429   0.4500   0.4556
  0.4590   0.4625   0.4668   0.4710   0.4776   0.4850   0.4877   0.4973
  0.5053   0.5097   0.5124   0.5145   0.5254   0.5321   0.5426   0.5469
  0.5669   0.5720   0.5739   0.5758   0.5833   0.5941   0.5963   0.5985
  0.6048   0.6100   0.6264   0.6314   0.6343   0.6416   0.6457   0.6539
  0.6612   0.6686   0.6746   0.6819   0.6838   0.6913   0.7035   0.7085
  0.7167   0.7367   0.7609   0.7953   0.8041   0.8112   0.8197   0.8247
  0.8338   0.8350   0.8385   0.8419   0.8440   0.8486   0.8525   0.8553
  0.8554   0.8602   0.8610   0.8648   0.8708   0.8742   0.8802   0.8887
  0.8941   0.9010   0.9044   0.9071   0.9143   0.9242   0.9289   0.9380
  0.9418   0.9493   0.9529   0.9540   0.9621   0.9656   0.9672   0.9788
  0.9839   0.9876   0.9981   1.0102   1.0129   1.0243   1.0425   1.0469
  1.0520   1.0626   1.1003   1.1105   1.1477   1.1650   1.1946   1.2003
  1.2118   1.2229   1.2234   1.2436   1.2458   1.2558   1.2749   1.2851
  1.2889   1.2964   1.3025   1.3125   1.3425   1.3477   1.3641   1.3751
  1.4088   1.4213   1.4716   1.4798   1.4827   1.5042   1.5595   1.5616
  1.5684   1.5857   1.5916   1.6034   1.6323   1.6452   1.6515   1.6742
  1.6879   1.7183   1.7316   1.7654   1.7714   1.7984   1.8125   1.8250
  1.8486   1.8520   1.8583   1.8836   1.9024   1.9298   1.9331   1.9425
  1.9475   1.9768   1.9799   1.9935   2.0233   2.0706   2.0758   2.0865
  2.0955   2.1273   2.1558   2.1979   2.2369   2.2485   2.2491   2.2520
  2.2642   2.2709   2.2797   2.3028   2.3175   2.3258   2.3298   2.3459
  2.3627   2.3837   2.4208   2.4343   2.4411   2.4533   2.4693   2.4851
  2.5054   2.5204   2.5299   2.5485   2.5538   2.5624   2.5875   2.6244
  2.6455   2.6528   2.6838   2.6877   2.6960   2.7028   2.7110   2.7287
  2.7390   2.7516   2.7524   2.7671   2.7844   2.8181   2.8289   2.8336
  2.8664   2.8952   2.9623   2.9737   3.0753   3.0801   3.0892   3.0993
  3.1251   3.1289   3.1768   3.2049   3.2363   3.2580   3.2901   3.3460
  3.3784   3.4146   3.4367   3.5698   3.6311   3.6553   3.7352   3.8042
  3.8460   3.9410   4.0099   4.0502   4.0974   4.3340   4.8048   4.8127
  9.7718   9.7775   9.7869   9.8072   9.8401   9.8572  23.3671  23.5080
 23.8201  23.8275  23.8774  23.9019  23.9420  23.9824  24.0115  24.0652
 24.1133  24.1320  25.7890  25.8065  25.8222  25.8599  25.9426  25.9851
 26.1025  26.1412  26.1658  26.2363  26.3204  26.3501  26.5621  26.5882
 26.6532  26.6897  26.8150  27.0258 215.7643 215.7719 215.7818 215.8061
215.8493 215.8662
 --------------------------------------------------------------

          Ground-State Mulliken Net Atomic Charges

     Atom                 Charge (a.u.)
  ----------------------------------------
      1 C                    -0.457328
      2 C                    -0.366066
      3 H                     0.202522
      4 C                     0.441645
      5 Cl                    0.463172
      6 C                    -0.967287
      7 H                     0.226252
      8 C                     0.975415
      9 Cl                    0.538159
     10 C                    -1.570056
     11 Cl                    0.459733
     12 C                    -0.363742
     13 C                    -1.446009
     14 Cl                    0.536874
     15 C                     1.142186
     16 Cl                    0.516919
     17 C                    -0.566970
     18 H                     0.214461
     19 C                    -0.218647
     20 H                     0.206710
     21 C                    -0.413348
     22 Cl                    0.445404
  ----------------------------------------
  Sum of atomic charges =     0.000000

 -----------------------------------------------------------------
                    Cartesian Multipole Moments
 -----------------------------------------------------------------
    Charge (ESU x 10^10)
                -0.0000
    Dipole Moment (Debye)
         X       1.4417      Y      -1.2850      Z      -0.4153
       Tot       1.9754
    Quadrupole Moments (Debye-Ang)
        XX    -137.9229     XY      -4.9928     YY    -147.7970
        XZ      -7.5924     YZ       3.0331     ZZ    -142.9792
    Octopole Moments (Debye-Ang^2)
       XXX    -137.4414    XXY     -58.9500    XYY     -51.3861
       YYY    -119.9642    XXZ      31.3506    XYZ       8.9267
       YYZ      49.4889    XZZ     -31.6314    YZZ     -44.9578
       ZZZ     133.2061
    Hexadecapole Moments (Debye-Ang^3)
      XXXX   -5158.5551   XXXY    -371.5725   XXYY   -1220.5759
      XYYY    -297.6811   YYYY   -2005.0151   XXXZ     646.5132
      XXYZ     104.7237   XYYZ     265.6675   YYYZ     218.2606
      XXZZ   -1248.9906   XYZZ    -143.0945   YYZZ    -789.4106
      XZZZ     750.0090   YZZZ     198.3425   ZZZZ   -2730.6249
 -----------------------------------------------------------------
Archival summary:
1\1\december\OPT\ProcedureUnspecified\BasisUnspecified\l6124\taweetha\SatMar711:19:552020SatMar711:19:552020\0\\#,OPT,ProcedureUnspecified,BasisUnspecified,\\0,1\Cl\C,1,1.74361\C,2,1.39928,1,120.75\C,3,1.39178,2,120.537,1,179.966,0\H,4,1.08094,3,119.972,2,-179.927,0\C,4,1.388,3,119.125,2,-0.0195125,0\C,6,1.38831,4,121.207,3,0.0569184,0\H,7,1.08189,6,120.332,4,180,0\C,7,1.39501,6,119.793,4,0.0101752,0\C,9,1.49346,7,119.12,6,-179.951,0\C,10,1.399,9,121.289,7,88.6077,0\C,11,1.39069,10,121.709,9,-179.508,0\H,12,1.08187,11,119.95,10,-179.725,0\C,12,1.38701,11,119.551,10,0.11673,0\H,14,1.08221,12,120.358,11,-179.913,0\C,14,1.39185,12,120.287,11,0.0854507,0\C,16,1.39858,14,119.854,12,-0.116904,0\Cl,17,1.74427,16,120.263,14,-179.714,0\Cl,3,1.74553,2,121.368,1,0.0574535,0\Cl,16,1.74588,14,118.66,12,179.922,0\Cl,11,1.7534,10,119.992,9,0.817977,0\Cl,6,1.75398,4,119.195,3,-179.924,0\\\@

 Total job time:  2821.19s(wall), 16145.50s(cpu) 
 Sat Mar  7 11:19:55 2020

        *************************************************************
        *                                                           *
        *  Thank you very much for using Q-Chem.  Have a nice day.  *
        *                                                           *
        *************************************************************


 
User input: 2 of 2 
 
                  Welcome to Q-Chem
     A Quantum Leap Into The Future Of Chemistry


 Q-Chem 5.2 (devel), Q-Chem, Inc., Pleasanton, CA (2019)

 Yihan Shao,  Zhengting Gan,  E. Epifanovsky,  A. T. B. Gilbert,  M. Wormit,  
 J. Kussmann,  A. W. Lange,  A. Behn,  Jia Deng,  Xintian Feng,  D. Ghosh,  
 M. Goldey,  P. R. Horn,  L. D. Jacobson,  I. Kaliman,  T. Kus,  A. Landau,  
 Jie Liu,  E. I. Proynov,  R. M. Richard,  R. P. Steele,  E. J. Sundstrom,  
 H. L. Woodcock III,  P. M. Zimmerman,  D. Zuev,  B. Albrecht,  E. Alguire,  
 S. A. Baeppler,  D. Barton,  Z. Benda,  Y. A. Bernard,  E. J. Berquist,  
 K. B. Bravaya,  H. Burton,  D. Casanova,  Chun-Min Chang,  Yunqing Chen,  
 A. Chien,  K. D. Closser,  M. P. Coons,  S. Coriani,  S. Dasgupta,  
 A. L. Dempwolff,  M. Diedenhofen,  Hainam Do,  R. G. Edgar,  Po-Tung Fang,  
 S. Faraji,  S. Fatehi,  Qingguo Feng,  K. D. Fenk,  J. Fosso-Tande,  
 J. Gayvert,  Qinghui Ge,  A. Ghysels,  G. Gidofalvi,  J. Gomes,  
 J. Gonthier,  A. Gunina,  D. Hait,  M. W. D. Hanson-Heine,  
 P. H. P. Harbach,  A. W. Hauser,  M. F. Herbst,  J. E. Herr,  
 E. G. Hohenstein,  Z. C. Holden,  Kerwin Hui,  B. C. Huynh,  T.-C. Jagau,  
 Hyunjun Ji,  B. Kaduk,  K. Khistyaev,  Jaehoon Kim,  P. Klunzinger,  K. Koh,  
 D. Kosenkov,  L. Koulias,  T. Kowalczyk,  C. M. Krauter,  A. Kunitsa,  
 Ka Un Lao,  A. Laurent,  K. V. Lawler,  Joonho Lee,  D. Lefrancois,  
 S. Lehtola,  D. S. Levine,  Yi-Pei Li,  You-Sheng Lin,  Fenglai Liu,  
 E. Livshits,  A. Luenser,  P. Manohar,  E. Mansoor,  S. F. Manzer,  
 Shan-Ping Mao,  Yuezhi Mao,  N. Mardirossian,  A. V. Marenich,  
 T. Markovich,  L. A. Martinez-Martinez,  S. A. Maurer,  N. J. Mayhall,  
 S. C. McKenzie,  J.-M. Mewes,  P. Morgante,  A. F. Morrison,  
 J. W. Mullinax,  K. Nanda,  T. S. Nguyen-Beck,  R. Olivares-Amaya,  
 J. A. Parkhill,  Zheng Pei,  T. M. Perrine,  F. Plasser,  P. Pokhilko,  
 S. Prager,  A. Prociuk,  E. Ramos,  D. R. Rehn,  F. Rob,  M. Scheurer,  
 M. Schneider,  N. Sergueev,  S. M. Sharada,  S. Sharma,  D. W. Small,  
 T. Stauch,  T. Stein,  Yu-Chuan Su,  A. J. W. Thom,  A. Tkatchenko,  
 T. Tsuchimochi,  N. M. Tubman,  L. Vogt,  M. L. Vidal,  O. Vydrov,  
 M. A. Watson,  J. Wenzel,  M. de Wergifosse,  T. A. Wesolowski,  A. White,  
 J. Witte,  A. Yamada,  Jun Yang,  K. Yao,  S. Yeganeh,  S. R. Yost,  
 Zhi-Qiang You,  A. Zech,  Igor Ying Zhang,  Xing Zhang,  Yan Zhao,  
 Ying Zhu,  B. R. Brooks,  G. K. L. Chan,  C. J. Cramer,  M. S. Gordon,  
 W. J. Hehre,  A. Klamt,  M. W. Schmidt,  C. D. Sherrill,  D. G. Truhlar,  
 A. Aspuru-Guzik,  R. Baer,  A. T. Bell,  N. A. Besley,  Jeng-Da Chai,  
 A. E. DePrince, III,  R. A. DiStasio Jr.,  A. Dreuw,  B. D. Dunietz,  
 T. R. Furlani,  Chao-Ping Hsu,  Yousung Jung,  Jing Kong,  D. S. Lambrecht,  
 WanZhen Liang,  C. Ochsenfeld,  V. A. Rassolov,  L. V. Slipchenko,  
 J. E. Subotnik,  T. Van Voorhis,  J. M. Herbert,  A. I. Krylov,  
 P. M. W. Gill,  M. Head-Gordon

 Contributors to earlier versions of Q-Chem not listed above: 
 R. D. Adamson,  B. Austin,  J. Baker,  G. J. O. Beran,  K. Brandhorst,  
 S. T. Brown,  E. F. C. Byrd,  A. K. Chakraborty,  C.-L. Cheng,  
 Siu Hung Chien,  D. M. Chipman,  D. L. Crittenden,  H. Dachsel,  
 R. J. Doerksen,  A. D. Dutoi,  L. Fusti-Molnar,  W. A. Goddard III,  
 A. Golubeva-Zadorozhnaya,  S. R. Gwaltney,  G. Hawkins,  A. Heyden,  
 S. Hirata,  G. Kedziora,  F. J. Keil,  C. Kelley,  Jihan Kim,  R. A. King,  
 R. Z. Khaliullin,  P. P. Korambath,  W. Kurlancheek,  A. M. Lee,  M. S. Lee,  
 S. V. Levchenko,  Ching Yeh Lin,  D. Liotard,  R. C. Lochan,  I. Lotan,  
 P. E. Maslen,  N. Nair,  D. P. O'Neill,  D. Neuhauser,  E. Neuscamman,  
 C. M. Oana,  R. Olson,  B. Peters,  R. Peverati,  P. A. Pieniazek,  
 Y. M. Rhee,  J. Ritchie,  M. A. Rohrdanz,  E. Rosta,  N. J. Russ,  
 H. F. Schaefer III,  N. E. Schultz,  N. Shenvi,  A. C. Simmonett,  A. Sodt,  
 D. Stuck,  K. S. Thanthiriwatte,  V. Vanovschi,  Tao Wang,  A. Warshel,  
 C. F. Williams,  Q. Wu,  X. Xu,  W. Zhang

 Please cite Q-Chem as follows:
 Y. Shao et al., Mol. Phys. 113, 184-215 (2015)
 DOI: 10.1080/00268976.2014.952696

 Q-Chem 5.2.1 for Intel X86 EM64T Linux

 Parts of Q-Chem use Armadillo 8.300.2 (Tropical Shenanigans).
 http://arma.sourceforge.net/

 Q-Chem begins on Sat Mar  7 11:19:55 2020  

Host: 
0

     Scratch files written to /scratch/taweetham/qchem5907//
NAlpha2: 178
NElect   178
Mult     1
The previous job contains 0 fragments, simply inherited here

 Q-Chem warning in module libgen/rem_setup.C, line 2168:

 Setting Thresh to 1e-14


Checking the input file for inconsistencies... 	...done.

--------------------------------------------------------------
User input:
--------------------------------------------------------------

$MOLECULE
READ
$END

$REM
   JOB_TYPE 	FREQUENCY
   BASIS 	6-311++G**
   METHOD	B3LYP
   SCF_GUESS_ALWAYS     TRUE
   SYM_IGNORE   TRUE
   S2THRESH     15
   THRESH       15
   MEM_TOTAL    10000
$END

--------------------------------------------------------------
 ----------------------------------------------------------------
             Standard Nuclear Orientation (Angstroms)
    I     Atom           X                Y                Z
 ----------------------------------------------------------------
    1      C      -0.0216701464    -0.0008940865    -0.0139938869
    2      C      -0.0599247189    -0.4781494035     1.2962756968
    3      H       0.8398858443    -0.8658605654     1.7550744105
    4      C      -1.2533859452    -0.4527955876     2.0050857307
    5      Cl     -1.2957091561    -1.0543783835     3.6521339075
    6      C      -2.4184604976     0.0405628680     1.4343446356
    7      H      -3.3451633351     0.0574329993     1.9905513191
    8      C      -2.3835869666     0.5160767080     0.1267762267
    9      Cl     -3.8647525814     1.1276934188    -0.5652724943
   10      C      -1.1907886489     0.4983926508    -0.6045947446
   11      Cl     -1.1409644814     1.0918857220    -2.2433370921
   12      C       1.2699276889    -0.0362827994    -0.7629518122
   13      C       2.1555506125     1.0550714129    -0.7248602514
   14      Cl      1.7150186741     2.4697047873     0.1955790635
   15      C       3.3694602101     1.0152091613    -1.4183007714
   16      Cl      4.4824329611     2.3599630813    -1.3863820025
   17      C       3.7097511626    -0.1156168821    -2.1549633105
   18      H       4.6501894190    -0.1370369525    -2.6900226474
   19      C       2.8513324504    -1.2040379176    -2.2023594495
   20      H       3.1118602164    -2.0842887107    -2.7748376302
   21      C       1.6462012821    -1.1577618869    -1.5098813684
   22      Cl      0.5835469301    -2.5497420241    -1.5968675685
 ----------------------------------------------------------------
 Nuclear Repulsion Energy =        2060.49525328 hartrees
 There are       89 alpha and       89 beta electrons
 Requested basis set is 6-311++G(d,p)
 There are 170 shells and 472 basis functions

 Total QAlloc Memory Limit  10000 MB
 Mega-Array Size       188 MB
 MEM_STATIC part       192 MB
 A cutoff of  1.0D-15 yielded  11013 shell pairs
 There are     92993 function pairs (     99999 Cartesian)
 Smallest overlap matrix eigenvalue = 1.57E-07
 Linear dependence detected in AO basis
 Number of orthogonalized atomic orbitals = 467
 Maximum deviation from orthogonality = 5.496E-10
 Guess from superposition of atomic densities
 Warning:  Energy on first SCF cycle will be non-variational
 SAD guess density has 178.000000 electrons

 -----------------------------------------------------------------------
  General SCF calculation program by
  Eric Jon Sundstrom, Paul Horn, Yuezhi Mao, Dmitri Zuev, Alec White,
  David Stuck, Shaama M.S., Shane Yost, Joonho Lee, David Small,
  Daniel Levine, Susi Lehtola, Hugh Burton, Evgeny Epifanovsky,
  Bang C. Huynh
 -----------------------------------------------------------------------
 Exchange:     0.2000 Hartree-Fock + 0.0800 Slater + 0.7200 B88
 Correlation:  0.1900 VWN1RPA + 0.8100 LYP
 Using SG-1 standard quadrature grid
 using 6 threads for integral computing
 -------------------------------------------------------
 OpenMP Integral computing Module                
 Release: version 2.0, May 2017, Q-Chem Inc. Pleasanton 
 -------------------------------------------------------
 A restricted SCF calculation will be
 performed using DIIS
 SCF converges when DIIS error is below 1.0e-08
 ---------------------------------------
  Cycle       Energy         DIIS error
 ---------------------------------------
    1   -3225.3465930100      2.82e-02  
    2   -3221.0035910522      2.17e-03  
    3   -3220.9165237643      2.70e-03  
    4   -3221.1247881484      5.50e-04  
    5   -3221.1322294794      2.50e-04  
    6   -3221.1337738699      9.67e-05  
    7   -3221.1340200248      1.83e-05  
    8   -3221.1340267115      8.69e-06  
    9   -3221.1340287782      1.95e-06  
   10   -3221.1340288609      1.10e-06  
   11   -3221.1340288947      2.85e-07  
   12   -3221.1340288969      1.12e-07  
   13   -3221.1340288971      3.59e-08  
   14   -3221.1340288971      1.08e-08  
   15   -3221.1340288972      4.49e-09  Convergence criterion met
 ---------------------------------------
 SCF time:   CPU 764.83s  wall 135.00s 
 SCF   energy in the final basis set =    -3221.1340288972
 Total energy in the final basis set =    -3221.1340288972

 --------------------------------------------------------------

                    Orbital Energies (a.u.)
 --------------------------------------------------------------

 Alpha MOs
 -- Occupied --
********-101.5758-101.5750-101.5750-101.5742-101.5731 -10.2772 -10.2729
-10.2711 -10.2711 -10.2707 -10.2664 -10.2398 -10.2362 -10.2210 -10.2198
-10.2179 -10.2167  -9.4916  -9.4904  -9.4897  -9.4896  -9.4889  -9.4876
 -7.2565  -7.2553  -7.2545  -7.2544  -7.2537  -7.2523  -7.2464  -7.2457
 -7.2452  -7.2445  -7.2445  -7.2444  -7.2439  -7.2438  -7.2437  -7.2432
 -7.2424  -7.2421  -0.9551  -0.9405  -0.9070  -0.9030  -0.8864  -0.8768
 -0.8476  -0.8438  -0.8037  -0.7653  -0.7479  -0.7440  -0.6790  -0.6352
 -0.6278  -0.6168  -0.5492  -0.5353  -0.5345  -0.5331  -0.4998  -0.4811
 -0.4679  -0.4653  -0.4639  -0.4480  -0.4468  -0.4309  -0.4150  -0.4134
 -0.4061  -0.3974  -0.3899  -0.3689  -0.3650  -0.3515  -0.3472  -0.3400
 -0.3361  -0.3355  -0.3329  -0.3265  -0.3248  -0.2860  -0.2827  -0.2667
 -0.2642
 -- Virtual --
 -0.0598  -0.0581  -0.0561  -0.0476  -0.0371  -0.0235  -0.0121  -0.0021
  0.0028   0.0039   0.0128   0.0181   0.0218   0.0232   0.0316   0.0410
  0.0459   0.0497   0.0520   0.0588   0.0606   0.0626   0.0674   0.0750
  0.0799   0.0839   0.0868   0.0920   0.0930   0.0952   0.1000   0.1036
  0.1042   0.1073   0.1119   0.1140   0.1149   0.1189   0.1228   0.1259
  0.1270   0.1289   0.1297   0.1348   0.1384   0.1400   0.1440   0.1461
  0.1518   0.1524   0.1564   0.1611   0.1677   0.1727   0.1796   0.1832
  0.1877   0.1915   0.1927   0.2002   0.2062   0.2094   0.2103   0.2163
  0.2190   0.2235   0.2284   0.2308   0.2314   0.2383   0.2387   0.2425
  0.2481   0.2518   0.2556   0.2607   0.2613   0.2680   0.2695   0.2735
  0.2806   0.2827   0.2848   0.2887   0.2923   0.2981   0.3008   0.3057
  0.3104   0.3146   0.3283   0.3286   0.3334   0.3393   0.3514   0.3646
  0.4072   0.4142   0.4195   0.4286   0.4375   0.4429   0.4500   0.4556
  0.4590   0.4625   0.4668   0.4710   0.4776   0.4850   0.4877   0.4973
  0.5053   0.5097   0.5124   0.5145   0.5254   0.5321   0.5426   0.5469
  0.5669   0.5720   0.5739   0.5758   0.5833   0.5941   0.5963   0.5985
  0.6048   0.6100   0.6264   0.6314   0.6343   0.6416   0.6457   0.6539
  0.6612   0.6686   0.6746   0.6819   0.6838   0.6913   0.7035   0.7085
  0.7167   0.7367   0.7609   0.7953   0.8041   0.8112   0.8197   0.8247
  0.8338   0.8350   0.8385   0.8419   0.8440   0.8486   0.8525   0.8553
  0.8554   0.8602   0.8610   0.8648   0.8708   0.8742   0.8802   0.8887
  0.8941   0.9010   0.9044   0.9071   0.9143   0.9242   0.9289   0.9380
  0.9418   0.9493   0.9529   0.9540   0.9621   0.9656   0.9672   0.9788
  0.9839   0.9876   0.9981   1.0102   1.0129   1.0243   1.0425   1.0469
  1.0520   1.0626   1.1003   1.1105   1.1477   1.1650   1.1946   1.2003
  1.2118   1.2229   1.2234   1.2436   1.2458   1.2558   1.2749   1.2851
  1.2889   1.2964   1.3025   1.3125   1.3425   1.3477   1.3641   1.3751
  1.4088   1.4213   1.4716   1.4798   1.4827   1.5042   1.5595   1.5616
  1.5684   1.5857   1.5916   1.6034   1.6323   1.6452   1.6515   1.6742
  1.6879   1.7183   1.7316   1.7654   1.7714   1.7984   1.8125   1.8250
  1.8486   1.8520   1.8583   1.8836   1.9024   1.9298   1.9331   1.9425
  1.9475   1.9768   1.9799   1.9935   2.0233   2.0706   2.0758   2.0865
  2.0955   2.1273   2.1558   2.1979   2.2369   2.2485   2.2491   2.2520
  2.2642   2.2709   2.2797   2.3028   2.3175   2.3258   2.3298   2.3459
  2.3627   2.3837   2.4208   2.4343   2.4411   2.4533   2.4693   2.4851
  2.5054   2.5204   2.5299   2.5485   2.5538   2.5624   2.5875   2.6244
  2.6455   2.6528   2.6838   2.6877   2.6960   2.7028   2.7110   2.7287
  2.7390   2.7516   2.7524   2.7671   2.7844   2.8181   2.8289   2.8336
  2.8664   2.8952   2.9623   2.9737   3.0753   3.0801   3.0892   3.0993
  3.1251   3.1289   3.1768   3.2049   3.2363   3.2580   3.2901   3.3460
  3.3784   3.4146   3.4367   3.5698   3.6311   3.6553   3.7352   3.8042
  3.8460   3.9410   4.0099   4.0502   4.0974   4.3340   4.8048   4.8127
  9.7718   9.7775   9.7869   9.8072   9.8401   9.8572  23.3671  23.5080
 23.8201  23.8275  23.8774  23.9019  23.9420  23.9824  24.0115  24.0652
 24.1133  24.1320  25.7890  25.8065  25.8222  25.8599  25.9426  25.9851
 26.1025  26.1412  26.1658  26.2363  26.3204  26.3501  26.5621  26.5882
 26.6532  26.6897  26.8150  27.0258 215.7643 215.7719 215.7818 215.8061
215.8493 215.8662
 --------------------------------------------------------------

          Ground-State Mulliken Net Atomic Charges

     Atom                 Charge (a.u.)
  ----------------------------------------
      1 C                    -0.457328
      2 C                    -0.366066
      3 H                     0.202522
      4 C                     0.441645
      5 Cl                    0.463172
      6 C                    -0.967287
      7 H                     0.226252
      8 C                     0.975415
      9 Cl                    0.538159
     10 C                    -1.570056
     11 Cl                    0.459733
     12 C                    -0.363742
     13 C                    -1.446009
     14 Cl                    0.536874
     15 C                     1.142186
     16 Cl                    0.516919
     17 C                    -0.566970
     18 H                     0.214461
     19 C                    -0.218647
     20 H                     0.206710
     21 C                    -0.413348
     22 Cl                    0.445404
  ----------------------------------------
  Sum of atomic charges =     0.000000

 -----------------------------------------------------------------
                    Cartesian Multipole Moments
 -----------------------------------------------------------------
    Charge (ESU x 10^10)
                -0.0000
    Dipole Moment (Debye)
         X       1.4417      Y      -1.2850      Z      -0.4153
       Tot       1.9754
    Quadrupole Moments (Debye-Ang)
        XX    -137.9229     XY      -4.9928     YY    -147.7970
        XZ      -7.5924     YZ       3.0331     ZZ    -142.9792
    Octopole Moments (Debye-Ang^2)
       XXX    -137.4414    XXY     -58.9500    XYY     -51.3861
       YYY    -119.9642    XXZ      31.3506    XYZ       8.9267
       YYZ      49.4889    XZZ     -31.6314    YZZ     -44.9578
       ZZZ     133.2061
    Hexadecapole Moments (Debye-Ang^3)
      XXXX   -5158.5551   XXXY    -371.5725   XXYY   -1220.5759
      XYYY    -297.6811   YYYY   -2005.0151   XXXZ     646.5132
      XXYZ     104.7237   XYYZ     265.6675   YYYZ     218.2606
      XXZZ   -1248.9906   XYZZ    -143.0945   YYZZ    -789.4106
      XZZZ     750.0090   YZZZ     198.3425   ZZZZ   -2730.6249
 -----------------------------------------------------------------
 Calculating MO derivatives via CPSCF
    1     0    69    0.0174047  
    2     0    69    0.0054885  
    3     0    69    0.0005450  
    4     0    69    0.0000470  
    5    64     5    0.0000031  
    6    69     0    0.0000002  Converged
 Time for AOints: 1767.3 s (CPU) 297.8 s (wall)
 ------------------------------------------------------------------------------
                     AOints        : Timing summary (seconds)
 ------------------------------------------------------------------------------
     job step          cpu (% of tot)      sys (% of tot)     wall (% of tot)
 ------------------------------------------------------------------------------
  AOints            0.1767E+04 ( 9.4)   0.3600E-04 ( 5.0)   0.2978E+03 ( 9.3)
 ------------------------------------------------------------------------------
   Grand Totals     0.1890E+05          0.7150E-03          0.3209E+04
 ------------------------------------------------------------------------------
 Polarizability Matrix (a.u.)
            1           2           3
    1-246.1056800 -11.3527489  30.0579523
    2 -11.3527489-193.3803862   7.3425526
    3  30.0579523   7.3425526-209.4529948
 Calculating analytic Hessian of the SCF energy

 Direct stationary perturbation theory relativistic correction:

 rels  =       4.761514578133
 relv  =     -18.380421640069
 rel2e =       5.074774006805
 E_rel =      -8.544133055131

 Hessian of the SCF Energy
            1           2           3           4           5           6
    1   0.6017509  -0.0884144  -0.0407422  -0.1171759   0.0007787   0.0370170
    2  -0.0884144   0.2509785  -0.1422589   0.0236357  -0.0925810   0.0758176
    3  -0.0407422  -0.1422589   0.5849445  -0.0252949   0.0906120  -0.2866061
    4  -0.1171759   0.0236357  -0.0252949   0.7008748  -0.1345466  -0.0105625
    5   0.0007787  -0.0925810   0.0906120  -0.1345466   0.2239929  -0.1741369
    6   0.0370170   0.0758176  -0.2866061  -0.0105625  -0.1741369   0.6036192
    7   0.0045107  -0.0011978   0.0025289  -0.2554525   0.0899005  -0.0991106
    8   0.0085379  -0.0002159   0.0039098   0.0903385  -0.0747292   0.0493592
    9  -0.0237446   0.0101217  -0.0089280  -0.1004712   0.0497918  -0.1039973
   10   0.0307038  -0.0334395   0.0749827  -0.2806342   0.0295613   0.0615952
   11  -0.0141101   0.0116436  -0.0037315   0.0076492  -0.0714157   0.0174979
   12   0.0227376   0.0090167  -0.0318342   0.1208601   0.0030892  -0.1504763
   13  -0.0033429   0.0020838  -0.0008084   0.0025521  -0.0091232   0.0258765
   14   0.0003802   0.0037833   0.0006396  -0.0003315   0.0016160   0.0081827
   15   0.0038078  -0.0004551   0.0028953   0.0022128   0.0139172  -0.0342868
   16  -0.0155242   0.0126177  -0.0249391  -0.0520500   0.0065342   0.0225996
   17   0.0123978  -0.0122096   0.0205346   0.0217211   0.0123874  -0.0222536
   18  -0.0243946   0.0202983  -0.0408194  -0.0186564  -0.0122828   0.0546280
   19   0.0002573  -0.0000579  -0.0008289  -0.0021852   0.0028665  -0.0027560
   20  -0.0001141  -0.0012128   0.0000122   0.0027098   0.0036958   0.0027859
   21  -0.0006844  -0.0000278  -0.0007090  -0.0023837   0.0026785  -0.0002853
   22  -0.0532337   0.0235193  -0.0255079  -0.0194427  -0.0077007   0.0314515
   23   0.0043738   0.0093350  -0.0126916  -0.0077493  -0.0049540   0.0093850
   24   0.0265791  -0.0252772   0.0565702   0.0313673   0.0093571  -0.0489286
   25   0.0000170  -0.0013062   0.0059399  -0.0018006   0.0006592  -0.0011019
   26   0.0004564   0.0035038   0.0003647   0.0009572  -0.0009154  -0.0002334
   27   0.0012332   0.0014959  -0.0010946  -0.0019130  -0.0000213   0.0005523
   28  -0.2397197   0.0532918  -0.0263186   0.0353136   0.0209233  -0.0740696
   29   0.0746181  -0.0903128   0.0318537   0.0024586  -0.0020991   0.0283940
   30  -0.0845752   0.0459240  -0.1291244  -0.0238675   0.0162048  -0.0192584
   31   0.0033040   0.0080778  -0.0214373  -0.0035261   0.0014360   0.0009745
   32   0.0007519  -0.0030910   0.0180888   0.0030363   0.0031470   0.0001748
   33  -0.0015676   0.0132338  -0.0311237  -0.0033155   0.0012608   0.0027130
   34  -0.1808159   0.0032120   0.0602537  -0.0033673  -0.0022624   0.0112709
   35   0.0038789  -0.0774586  -0.0018856  -0.0092103   0.0050573   0.0056887
   36   0.0591130  -0.0015371  -0.1113740   0.0301141   0.0012163  -0.0176697
   37  -0.0220506  -0.0211576   0.0037588  -0.0006615   0.0008363  -0.0017717
   38  -0.0084804   0.0047222   0.0061272   0.0017846  -0.0008972  -0.0022397
   39   0.0114528   0.0117729   0.0035571   0.0017143  -0.0009192  -0.0009173
   40  -0.0024297  -0.0026711  -0.0013301   0.0000709  -0.0011802  -0.0007255
   41   0.0019057  -0.0024755  -0.0015273  -0.0014457  -0.0005786   0.0002748
   42   0.0009725   0.0019422  -0.0019559   0.0003059   0.0006893   0.0002627
   43   0.0010941  -0.0027570   0.0011620  -0.0002813  -0.0000790   0.0001309
   44  -0.0036369  -0.0019244  -0.0020639   0.0007500   0.0001959  -0.0002035
   45   0.0011092  -0.0021497   0.0040450  -0.0007910  -0.0002637   0.0000145
   46  -0.0000617  -0.0011942  -0.0006089  -0.0003872   0.0000480   0.0000396
   47   0.0003496  -0.0003808  -0.0005730  -0.0002522   0.0001021   0.0000470
   48   0.0002502   0.0004063   0.0002718   0.0000283   0.0001020   0.0000933
   49   0.0001846  -0.0002006  -0.0006527  -0.0004246   0.0001113  -0.0000197
   50   0.0001248  -0.0011879  -0.0000378  -0.0001808   0.0000657   0.0000394
   51  -0.0007811   0.0001727  -0.0008344   0.0003899  -0.0000796   0.0000405
   52  -0.0000894   0.0000654  -0.0000447   0.0000161  -0.0000040  -0.0000212
   53   0.0000423   0.0000575   0.0000985  -0.0000043  -0.0000063   0.0000072
   54  -0.0000344   0.0000702  -0.0001308  -0.0000098  -0.0000063  -0.0000187
   55   0.0025037  -0.0002130   0.0015422  -0.0003894   0.0001623   0.0002693
   56  -0.0006170  -0.0032877  -0.0034155   0.0005822  -0.0000504  -0.0000801
   57   0.0015959  -0.0042821   0.0030021  -0.0005463   0.0004171   0.0003759
   58   0.0001462   0.0010393   0.0004236  -0.0001610   0.0000058   0.0000483
   59  -0.0001327   0.0002142   0.0000725   0.0000509   0.0000327   0.0000015
   60  -0.0000877  -0.0005833   0.0000301   0.0000442  -0.0000541   0.0000364
   61  -0.0080292   0.0227379   0.0168884  -0.0018373   0.0002460  -0.0010515
   62   0.0088927   0.0040443  -0.0056694  -0.0026717  -0.0016055   0.0019230
   63   0.0121824  -0.0121320  -0.0086004   0.0001894  -0.0003375   0.0007914
   64  -0.0020003   0.0023289   0.0010308   0.0009505   0.0008247  -0.0000798
   65  -0.0019857  -0.0019438   0.0015422   0.0007200  -0.0004627  -0.0004280
   66  -0.0014377  -0.0015700  -0.0021813   0.0005903  -0.0012357  -0.0006822
            7           8           9          10          11          12
    1   0.0045107   0.0085379  -0.0237446   0.0307038  -0.0141101   0.0227376
    2  -0.0011978  -0.0002159   0.0101217  -0.0334395   0.0116436   0.0090167
    3   0.0025289   0.0039098  -0.0089280   0.0749827  -0.0037315  -0.0318342
    4  -0.2554525   0.0903385  -0.1004712  -0.2806342   0.0076492   0.1208601
    5   0.0899005  -0.0747292   0.0497918   0.0295613  -0.0714157   0.0030892
    6  -0.0991106   0.0493592  -0.1039973   0.0615952   0.0174979  -0.1504763
    7   0.2683798  -0.0976810   0.1048572  -0.0172473   0.0098486  -0.0135476
    8  -0.0976810   0.0684374  -0.0561686  -0.0005752   0.0025429   0.0008780
    9   0.1048572  -0.0561686   0.1081890   0.0147306  -0.0059181   0.0090229
   10  -0.0172473  -0.0005752   0.0147306   0.6293308  -0.1090790  -0.0364478
   11   0.0098486   0.0025429  -0.0059181  -0.1090790   0.1926408  -0.1155318
   12  -0.0135476   0.0008780   0.0090229  -0.0364478  -0.1155318   0.4585397
   13   0.0006551  -0.0008986   0.0001425  -0.0382275   0.0024047   0.0038707
   14  -0.0005732  -0.0020041  -0.0012077   0.0023729  -0.0384002   0.0414533
   15  -0.0006923  -0.0009779   0.0005562   0.0039018   0.0413887  -0.1363848
   16  -0.0026568   0.0006321   0.0034366  -0.2760010   0.0861974  -0.0933850
   17   0.0004557   0.0046739   0.0015094   0.0642378  -0.0975795   0.0484048
   18   0.0039875   0.0013504  -0.0009749  -0.0342270   0.0342198  -0.1336316
   19  -0.0006934  -0.0000299   0.0006893  -0.0167557  -0.0006143   0.0146175
   20   0.0004617   0.0002359  -0.0002931   0.0094833   0.0030966  -0.0058385
   21  -0.0006324   0.0000296   0.0005687  -0.0124791   0.0007168   0.0093327
   22   0.0001606  -0.0004545   0.0005222   0.0353871   0.0028489  -0.0247124
   23  -0.0005215  -0.0006583  -0.0000930   0.0232130  -0.0030349   0.0167283
   24   0.0007693  -0.0001242  -0.0009164  -0.0799701   0.0299856  -0.0204297
   25   0.0000364  -0.0000619  -0.0000759   0.0035399  -0.0002166   0.0011903
   26  -0.0000475  -0.0002743  -0.0001346  -0.0013733   0.0041650   0.0018780
   27  -0.0001171  -0.0001263   0.0000813   0.0043306   0.0011088  -0.0012964
   28   0.0012634   0.0005690   0.0017576  -0.0731258   0.0141854   0.0050905
   29   0.0007534   0.0049403   0.0028449   0.0145515  -0.0086152  -0.0031711
   30   0.0012023   0.0029700  -0.0025865   0.0045757  -0.0030032  -0.0010469
   31   0.0002976   0.0002689  -0.0007920   0.0008103  -0.0001738  -0.0002261
   32  -0.0001764  -0.0000148   0.0006814  -0.0002300  -0.0000750  -0.0002120
   33   0.0004135   0.0004045  -0.0011428  -0.0002006  -0.0002495   0.0005099
   34   0.0003256  -0.0004469  -0.0016052   0.0027117   0.0008041   0.0004495
   35  -0.0012337  -0.0031960  -0.0012716   0.0009684   0.0049839   0.0035607
   36   0.0003693  -0.0017957   0.0005008   0.0000722   0.0036452  -0.0030725
   37   0.0001640  -0.0006159   0.0001208  -0.0003030   0.0002838   0.0001912
   38  -0.0001592   0.0003170   0.0004830   0.0002254   0.0001727  -0.0000352
   39   0.0000387   0.0007392   0.0002129  -0.0002388  -0.0013648  -0.0005341
   40   0.0000251   0.0001324   0.0000596   0.0002407   0.0002482  -0.0003032
   41   0.0000748  -0.0001148  -0.0000910   0.0003913  -0.0001823  -0.0001016
   42   0.0000360  -0.0002611  -0.0001042  -0.0004205   0.0002333   0.0002747
   43  -0.0001057  -0.0001415   0.0001241  -0.0000474   0.0001010   0.0006081
   44   0.0000302  -0.0001737   0.0001624  -0.0001148  -0.0001018   0.0002902
   45  -0.0000326  -0.0000501  -0.0000233   0.0002392   0.0004860   0.0003488
   46  -0.0000040  -0.0000537  -0.0000965   0.0000882   0.0002771  -0.0003586
   47  -0.0000071  -0.0000479  -0.0001081   0.0000154   0.0001267  -0.0003079
   48  -0.0000025   0.0000068  -0.0000036  -0.0000148  -0.0001035   0.0000186
   49  -0.0000201   0.0000387  -0.0000850   0.0000269   0.0000330  -0.0001535
   50   0.0000010  -0.0000035  -0.0000429   0.0000609   0.0000978  -0.0000688
   51   0.0000056  -0.0000127   0.0000020  -0.0000751   0.0000306  -0.0000797
   52   0.0000007  -0.0000081  -0.0000018   0.0000093   0.0000139  -0.0000078
   53  -0.0000059  -0.0000065  -0.0000035  -0.0000018   0.0000163  -0.0000067
   54   0.0000085  -0.0000130  -0.0000063   0.0000120   0.0000142   0.0000380
   55  -0.0000648   0.0000787   0.0001056  -0.0000676  -0.0002174   0.0000586
   56  -0.0000868  -0.0002221  -0.0001628   0.0000939   0.0003630   0.0002440
   57  -0.0000535   0.0000107  -0.0000909  -0.0000061  -0.0003438   0.0000495
   58   0.0000222   0.0000366   0.0000233  -0.0000248  -0.0000899  -0.0000735
   59   0.0000044   0.0000073   0.0000089   0.0000012  -0.0000086  -0.0000297
   60  -0.0000075  -0.0000399  -0.0000228   0.0000447   0.0000091   0.0000358
   61   0.0005244   0.0005597   0.0003819  -0.0005565  -0.0003556  -0.0000399
   62   0.0003124   0.0006662  -0.0000989  -0.0002092  -0.0004778  -0.0003731
   63  -0.0000964  -0.0002526  -0.0003601   0.0002960   0.0010093   0.0004077
   64  -0.0001210  -0.0002253  -0.0000791   0.0001421  -0.0000373  -0.0004198
   65  -0.0001526  -0.0001597  -0.0000098  -0.0001538   0.0000425   0.0001319
   66   0.0000755   0.0001639   0.0000235  -0.0007031  -0.0000972   0.0002056
           13          14          15          16          17          18
    1  -0.0033429   0.0003802   0.0038078  -0.0155242   0.0123978  -0.0243946
    2   0.0020838   0.0037833  -0.0004551   0.0126177  -0.0122096   0.0202983
    3  -0.0008084   0.0006396   0.0028953  -0.0249391   0.0205346  -0.0408194
    4   0.0025521  -0.0003315   0.0022128  -0.0520500   0.0217211  -0.0186564
    5  -0.0091232   0.0016160   0.0139172   0.0065342   0.0123874  -0.0122828
    6   0.0258765   0.0081827  -0.0342868   0.0225996  -0.0222536   0.0546280
    7   0.0006551  -0.0005732  -0.0006923  -0.0026568   0.0004557   0.0039875
    8  -0.0008986  -0.0020041  -0.0009779   0.0006321   0.0046739   0.0013504
    9   0.0001425  -0.0012077   0.0005562   0.0034366   0.0015094  -0.0009749
   10  -0.0382275   0.0023729   0.0039018  -0.2760010   0.0642378  -0.0342270
   11   0.0024047  -0.0384002   0.0413887   0.0861974  -0.0975795   0.0342198
   12   0.0038707   0.0414533  -0.1363848  -0.0933850   0.0484048  -0.1336316
   13   0.0350431  -0.0036174  -0.0060102   0.0034754   0.0092057  -0.0239761
   14  -0.0036174   0.0369932  -0.0684749   0.0005799  -0.0024332   0.0192239
   15  -0.0060102  -0.0684749   0.1988354  -0.0007150   0.0135977  -0.0312981
   16   0.0034754   0.0005799  -0.0007150   0.7093015  -0.1113985  -0.0805839
   17   0.0092057  -0.0024332   0.0135977  -0.1113985   0.2123439  -0.1622961
   18  -0.0239761   0.0192239  -0.0312981  -0.0805839  -0.1622961   0.6155719
   19   0.0008746  -0.0009085   0.0002475  -0.2683925   0.0077554   0.1308724
   20  -0.0004993  -0.0020518  -0.0011998   0.0077981  -0.0375015   0.0038587
   21  -0.0007973  -0.0009582   0.0004500   0.1305675   0.0038810  -0.1291884
   22  -0.0028797   0.0021988  -0.0015103  -0.1102852   0.0153790  -0.0085674
   23   0.0009455   0.0034958   0.0006028  -0.0072285  -0.0913620   0.0882435
   24   0.0019172  -0.0002172   0.0032918   0.0523349   0.0736669  -0.2936258
   25  -0.0003240   0.0004136  -0.0008558  -0.0152634   0.0093268  -0.0122067
   26   0.0003624  -0.0002617   0.0006282   0.0171857  -0.0032415   0.0103711
   27  -0.0007329   0.0006032  -0.0010834  -0.0335059   0.0154454  -0.0153258
   28   0.0019957  -0.0004134  -0.0002351   0.0315165  -0.0309799   0.0683583
   29  -0.0004354  -0.0000425   0.0000411  -0.0129986   0.0124312  -0.0034661
   30  -0.0002374   0.0000344  -0.0000806   0.0198594   0.0083847  -0.0275005
   31   0.0001317  -0.0001673   0.0000655  -0.0037285   0.0018084  -0.0000223
   32  -0.0001565  -0.0006300   0.0005370   0.0002161   0.0034217   0.0005680
   33   0.0000400   0.0005472  -0.0019598   0.0043436  -0.0005126   0.0023204
   34   0.0002399   0.0003023  -0.0009569   0.0001555   0.0001259  -0.0014919
   35  -0.0003034  -0.0000480   0.0004486  -0.0000030  -0.0013184   0.0000194
   36   0.0006640   0.0000508  -0.0005758  -0.0008469  -0.0001725  -0.0005620
   37  -0.0000332   0.0000731   0.0002026  -0.0000445  -0.0000533   0.0002241
   38   0.0001726   0.0001055  -0.0006243   0.0003171   0.0001031  -0.0003255
   39   0.0001478   0.0002025  -0.0002726   0.0004790   0.0004089   0.0001427
   40   0.0000240  -0.0000479  -0.0000056  -0.0001363   0.0001139   0.0001931
   41  -0.0000874  -0.0000678   0.0002457  -0.0002651   0.0001447   0.0000845
   42  -0.0000277  -0.0000325   0.0000381   0.0000387  -0.0002592   0.0001595
   43   0.0000072   0.0000597  -0.0002738   0.0001058  -0.0000768  -0.0001042
   44   0.0000792   0.0001192  -0.0002876   0.0000208  -0.0000218  -0.0000279
   45  -0.0000636  -0.0000510   0.0000037  -0.0001274  -0.0002367  -0.0000621
   46  -0.0000393  -0.0000915   0.0002856  -0.0001834  -0.0000535   0.0000960
   47  -0.0000391  -0.0000679   0.0002411  -0.0001103   0.0000061   0.0001031
   48   0.0000012   0.0000122  -0.0000208   0.0000351   0.0000510  -0.0000257
   49  -0.0000290  -0.0000534   0.0001636  -0.0000184   0.0000242   0.0000586
   50  -0.0000255  -0.0000498   0.0000849  -0.0000532  -0.0000265   0.0000200
   51   0.0000351   0.0000109  -0.0000414   0.0000088   0.0000252   0.0000256
   52   0.0000010   0.0000011  -0.0000023  -0.0000009  -0.0000013  -0.0000013
   53  -0.0000010  -0.0000052   0.0000073  -0.0000069  -0.0000185  -0.0000018
   54  -0.0000021   0.0000056  -0.0000148   0.0000015  -0.0000072  -0.0000099
   55  -0.0000019   0.0000272  -0.0000122   0.0000563  -0.0000179  -0.0000373
   56   0.0000409   0.0000430  -0.0001468   0.0001688  -0.0000883  -0.0001947
   57  -0.0000327   0.0000278   0.0000257   0.0000743   0.0000692  -0.0000083
   58  -0.0000122  -0.0000094   0.0000447  -0.0000533   0.0000314   0.0000410
   59   0.0000043  -0.0000026   0.0000024  -0.0000113   0.0000063   0.0000199
   60   0.0000057   0.0000202  -0.0000400  -0.0000009  -0.0000030  -0.0000529
   61  -0.0001786  -0.0002394   0.0004197  -0.0001977   0.0000714   0.0004447
   62  -0.0001768  -0.0001578   0.0006817  -0.0004353   0.0002229   0.0003578
   63  -0.0000492  -0.0001219   0.0000835   0.0000380  -0.0002639   0.0000414
   64   0.0000689   0.0000441  -0.0000817  -0.0000808  -0.0000741  -0.0000040
   65   0.0000648   0.0000666  -0.0002580   0.0002396   0.0000612  -0.0001438
   66   0.0000371   0.0000492  -0.0001210   0.0002828   0.0000249   0.0001986
           19          20          21          22          23          24
    1   0.0002573  -0.0001141  -0.0006844  -0.0532337   0.0043738   0.0265791
    2  -0.0000579  -0.0012128  -0.0000278   0.0235193   0.0093350  -0.0252772
    3  -0.0008289   0.0000122  -0.0007090  -0.0255079  -0.0126916   0.0565702
    4  -0.0021852   0.0027098  -0.0023837  -0.0194427  -0.0077493   0.0313673
    5   0.0028665   0.0036958   0.0026785  -0.0077007  -0.0049540   0.0093571
    6  -0.0027560   0.0027859  -0.0002853   0.0314515   0.0093850  -0.0489286
    7  -0.0006934   0.0004617  -0.0006324   0.0001606  -0.0005215   0.0007693
    8  -0.0000299   0.0002359   0.0000296  -0.0004545  -0.0006583  -0.0001242
    9   0.0006893  -0.0002931   0.0005687   0.0005222  -0.0000930  -0.0009164
   10  -0.0167557   0.0094833  -0.0124791   0.0353871   0.0232130  -0.0799701
   11  -0.0006143   0.0030966   0.0007168   0.0028489  -0.0030349   0.0299856
   12   0.0146175  -0.0058385   0.0093327  -0.0247124   0.0167283  -0.0204297
   13   0.0008746  -0.0004993  -0.0007973  -0.0028797   0.0009455   0.0019172
   14  -0.0009085  -0.0020518  -0.0009582   0.0021988   0.0034958  -0.0002172
   15   0.0002475  -0.0011998   0.0004500  -0.0015103   0.0006028   0.0032918
   16  -0.2683925   0.0077981   0.1305675  -0.1102852  -0.0072285   0.0523349
   17   0.0077554  -0.0375015   0.0038810   0.0153790  -0.0913620   0.0736669
   18   0.1308724   0.0038587  -0.1291884  -0.0085674   0.0882435  -0.2936258
   19   0.2820243  -0.0108923  -0.1385586   0.0025946   0.0009865  -0.0023373
   20  -0.0108923   0.0288838  -0.0079928  -0.0090017   0.0030033   0.0059438
   21  -0.1385586  -0.0079928   0.1346750   0.0247721  -0.0005324  -0.0115655
   22   0.0025946  -0.0090017   0.0247721   0.5146021  -0.0674719  -0.0757819
   23   0.0009865   0.0030033  -0.0005324  -0.0674719   0.1870009  -0.1433164
   24  -0.0023373   0.0059438  -0.0115655  -0.0757819  -0.1433164   0.5544630
   25   0.0008219  -0.0009397   0.0002645  -0.1257283   0.0384847  -0.0382353
   26  -0.0003000  -0.0021400  -0.0012107   0.0398342  -0.0405638   0.0220915
   27  -0.0013939  -0.0008092   0.0003682  -0.0419528   0.0230745  -0.0573492
   28   0.0011066   0.0013855  -0.0009182  -0.2397713   0.0201662   0.0629734
   29   0.0011215   0.0040348   0.0032232  -0.0019071  -0.0661142   0.0171175
   30  -0.0001575   0.0030448  -0.0026172   0.1217162   0.0026287  -0.1472516
   31   0.0003515  -0.0003494   0.0008382  -0.0000443  -0.0076541   0.0226308
   32   0.0001194   0.0000571   0.0002556   0.0006396  -0.0001717   0.0080602
   33  -0.0004360   0.0005583  -0.0010553   0.0003963   0.0134645  -0.0337052
   34  -0.0000565  -0.0000306   0.0000555  -0.0022306   0.0027285  -0.0020350
   35  -0.0000426  -0.0000640  -0.0000487   0.0022634   0.0039135   0.0024105
   36   0.0000797  -0.0000593   0.0000054  -0.0012666   0.0024354   0.0001111
   37   0.0000214   0.0000172  -0.0000134   0.0000194   0.0005525   0.0002937
   38   0.0000404   0.0000072   0.0000143   0.0000213  -0.0004061   0.0003673
   39  -0.0000091   0.0000317  -0.0000023   0.0001108  -0.0004712  -0.0003618
   40   0.0000025  -0.0000131  -0.0000017   0.0005529   0.0000245  -0.0001785
   41  -0.0000218  -0.0000340  -0.0000178   0.0000438   0.0000892  -0.0001047
   42  -0.0000048  -0.0000201   0.0000017   0.0000182   0.0001331  -0.0003257
   43   0.0000154  -0.0000079   0.0000119  -0.0002418   0.0000963   0.0000766
   44   0.0000028   0.0000080  -0.0000049  -0.0003182   0.0003766  -0.0000440
   45   0.0000143  -0.0000154   0.0000202   0.0002006   0.0000175   0.0002486
   46  -0.0000014  -0.0000028  -0.0000120   0.0003338   0.0000001   0.0000694
   47  -0.0000022  -0.0000108  -0.0000096   0.0002544  -0.0000894   0.0000170
   48  -0.0000042  -0.0000022  -0.0000038  -0.0000966  -0.0000433  -0.0000129
   49  -0.0000121   0.0000059  -0.0000085   0.0000995   0.0000072  -0.0001541
   50   0.0000047   0.0000057   0.0000056   0.0001186  -0.0000223   0.0000579
   51  -0.0000068   0.0000037  -0.0000088  -0.0000302  -0.0000086  -0.0000562
   52   0.0000006  -0.0000013  -0.0000019   0.0000108  -0.0000099   0.0000037
   53  -0.0000004  -0.0000015  -0.0000001   0.0000082   0.0000236   0.0000103
   54  -0.0000009  -0.0000020  -0.0000019  -0.0000143   0.0000041   0.0000041
   55   0.0000102   0.0000069   0.0000027   0.0000159   0.0000140   0.0001118
   56  -0.0000150  -0.0000169  -0.0000014  -0.0001026   0.0002517   0.0000100
   57   0.0000011   0.0000129   0.0000163   0.0000922   0.0000274   0.0002145
   58   0.0000010   0.0000007  -0.0000025   0.0000164  -0.0000520  -0.0000207
   59   0.0000008  -0.0000008  -0.0000001   0.0000028  -0.0000444  -0.0000054
   60  -0.0000009  -0.0000025  -0.0000003   0.0000071   0.0000553   0.0000409
   61   0.0000084  -0.0000039  -0.0000137  -0.0003047  -0.0007225  -0.0003760
   62  -0.0000104   0.0000469   0.0000170   0.0000196   0.0000003  -0.0002944
   63  -0.0000298  -0.0000054  -0.0000041   0.0002098   0.0002002  -0.0002524
   64   0.0000064  -0.0000129  -0.0000049   0.0003729  -0.0001828  -0.0000403
   65  -0.0000028  -0.0000410  -0.0000172  -0.0001939  -0.0000697   0.0002885
   66   0.0000028  -0.0000120   0.0000039  -0.0000562   0.0001564  -0.0001649
           25          26          27          28          29          30
    1   0.0000170   0.0004564   0.0012332  -0.2397197   0.0746181  -0.0845752
    2  -0.0013062   0.0035038   0.0014959   0.0532918  -0.0903128   0.0459240
    3   0.0059399   0.0003647  -0.0010946  -0.0263186   0.0318537  -0.1291244
    4  -0.0018006   0.0009572  -0.0019130   0.0353136   0.0024586  -0.0238675
    5   0.0006592  -0.0009154  -0.0000213   0.0209233  -0.0020991   0.0162048
    6  -0.0011019  -0.0002334   0.0005523  -0.0740696   0.0283940  -0.0192584
    7   0.0000364  -0.0000475  -0.0001171   0.0012634   0.0007534   0.0012023
    8  -0.0000619  -0.0002743  -0.0001263   0.0005690   0.0049403   0.0029700
    9  -0.0000759  -0.0001346   0.0000813   0.0017576   0.0028449  -0.0025865
   10   0.0035399  -0.0013733   0.0043306  -0.0731258   0.0145515   0.0045757
   11  -0.0002166   0.0041650   0.0011088   0.0141854  -0.0086152  -0.0030032
   12   0.0011903   0.0018780  -0.0012964   0.0050905  -0.0031711  -0.0010469
   13  -0.0003240   0.0003624  -0.0007329   0.0019957  -0.0004354  -0.0002374
   14   0.0004136  -0.0002617   0.0006032  -0.0004134  -0.0000425   0.0000344
   15  -0.0008558   0.0006282  -0.0010834  -0.0002351   0.0000411  -0.0000806
   16  -0.0152634   0.0171857  -0.0335059   0.0315165  -0.0129986   0.0198594
   17   0.0093268  -0.0032415   0.0154454  -0.0309799   0.0124312   0.0083847
   18  -0.0122067   0.0103711  -0.0153258   0.0683583  -0.0034661  -0.0275005
   19   0.0008219  -0.0003000  -0.0013939   0.0011066   0.0011215  -0.0001575
   20  -0.0009397  -0.0021400  -0.0008092   0.0013855   0.0040348   0.0030448
   21   0.0002645  -0.0012107   0.0003682  -0.0009182   0.0032232  -0.0026172
   22  -0.1257283   0.0398342  -0.0419528  -0.2397713  -0.0019071   0.1217162
   23   0.0384847  -0.0405638   0.0230745   0.0201662  -0.0661142   0.0026287
   24  -0.0382353   0.0220915  -0.0573492   0.0629734   0.0171175  -0.1472516
   25   0.1779501  -0.0627441   0.0622028  -0.0344797   0.0154975  -0.0173887
   26  -0.0627441   0.0401824  -0.0377341   0.0074197  -0.0002011   0.0045342
   27   0.0622028  -0.0377341   0.0720819   0.0044937  -0.0007233   0.0023651
   28  -0.0344797   0.0074197   0.0044937   0.5822707  -0.0978545  -0.0394095
   29   0.0154975  -0.0002011  -0.0007233  -0.0978545   0.1839328  -0.1183127
   30  -0.0173887   0.0045342   0.0023651  -0.0394095  -0.1183127   0.4620275
   31  -0.0038553  -0.0018459   0.0069698  -0.0376379   0.0029713   0.0026641
   32   0.0002775  -0.0002435  -0.0021799   0.0017931  -0.0382630   0.0437226
   33   0.0012339  -0.0007417   0.0004967   0.0054068   0.0429025  -0.1415656
   34  -0.0002182  -0.0001241   0.0005187  -0.0286247   0.0041345   0.0102286
   35   0.0006289   0.0000186  -0.0000724   0.0098181   0.0035897  -0.0056369
   36  -0.0014341   0.0003664   0.0000160  -0.0052845  -0.0021734   0.0123046
   37  -0.0001399   0.0000435   0.0000277   0.0005878  -0.0005918   0.0018991
   38   0.0006432  -0.0000847   0.0000245   0.0023529  -0.0014232  -0.0020857
   39   0.0003504  -0.0002251   0.0000415   0.0002876   0.0018272  -0.0021965
   40  -0.0000300   0.0000201  -0.0000262  -0.0005016  -0.0016427  -0.0004812
   41  -0.0002277   0.0000053  -0.0000501  -0.0005873  -0.0007087   0.0007862
   42  -0.0001302   0.0000355   0.0000326  -0.0010816  -0.0001446   0.0004914
   43   0.0002898  -0.0000909   0.0000030   0.0001298   0.0001610  -0.0000141
   44   0.0002325  -0.0000864   0.0000714  -0.0000841  -0.0003228   0.0003716
   45   0.0000631   0.0000143  -0.0000387   0.0006761  -0.0001279  -0.0006063
   46  -0.0002598   0.0000908  -0.0000601  -0.0000165  -0.0002856   0.0005881
   47  -0.0002339   0.0000842  -0.0000448  -0.0000540  -0.0000404   0.0004591
   48   0.0000404  -0.0000107   0.0000190   0.0000755   0.0000186  -0.0001543
   49  -0.0001786   0.0000393   0.0000023  -0.0001086  -0.0001009   0.0004136
   50  -0.0000815   0.0000131  -0.0000449   0.0000743   0.0001622   0.0000846
   51   0.0000266  -0.0000266   0.0000318  -0.0001035   0.0000797   0.0000727
   52  -0.0000089   0.0000056  -0.0000074   0.0000156  -0.0000131   0.0000394
   53   0.0000025  -0.0000050   0.0000012  -0.0000036  -0.0000264  -0.0000211
   54  -0.0000090   0.0000046  -0.0000061  -0.0000177  -0.0000045   0.0000258
   55   0.0001008   0.0000064  -0.0000324   0.0000214  -0.0001236  -0.0000457
   56   0.0000830  -0.0000235   0.0000597  -0.0002592   0.0002663  -0.0006613
   57   0.0001222  -0.0000298  -0.0000163   0.0006681   0.0003470  -0.0011187
   58  -0.0000567   0.0000086  -0.0000148  -0.0000087  -0.0000857   0.0003384
   59   0.0000083   0.0000046   0.0000008  -0.0000470   0.0000324  -0.0000578
   60   0.0000223  -0.0000143   0.0000016   0.0001417   0.0000532  -0.0000948
   61  -0.0004866   0.0001251   0.0000028  -0.0008335  -0.0014227   0.0025755
   62  -0.0007027   0.0001560  -0.0000832  -0.0023400  -0.0005754   0.0019157
   63  -0.0000617   0.0001527   0.0000883  -0.0018336  -0.0005011  -0.0018030
   64   0.0000734  -0.0000287  -0.0000280   0.0006137   0.0011894   0.0000758
   65   0.0002562  -0.0000919   0.0000042   0.0006444  -0.0006452  -0.0012870
   66   0.0000429  -0.0000801   0.0000343  -0.0006551  -0.0000785  -0.0002812
           31          32          33          34          35          36
    1   0.0033040   0.0007519  -0.0015676  -0.1808159   0.0038789   0.0591130
    2   0.0080778  -0.0030910   0.0132338   0.0032120  -0.0774586  -0.0015371
    3  -0.0214373   0.0180888  -0.0311237   0.0602537  -0.0018856  -0.1113740
    4  -0.0035261   0.0030363  -0.0033155  -0.0033673  -0.0092103   0.0301141
    5   0.0014360   0.0031470   0.0012608  -0.0022624   0.0050573   0.0012163
    6   0.0009745   0.0001748   0.0027130   0.0112709   0.0056887  -0.0176697
    7   0.0002976  -0.0001764   0.0004135   0.0003256  -0.0012337   0.0003693
    8   0.0002689  -0.0000148   0.0004045  -0.0004469  -0.0031960  -0.0017957
    9  -0.0007920   0.0006814  -0.0011428  -0.0016052  -0.0012716   0.0005008
   10   0.0008103  -0.0002300  -0.0002006   0.0027117   0.0009684   0.0000722
   11  -0.0001738  -0.0000750  -0.0002495   0.0008041   0.0049839   0.0036452
   12  -0.0002261  -0.0002120   0.0005099   0.0004495   0.0035607  -0.0030725
   13   0.0001317  -0.0001565   0.0000400   0.0002399  -0.0003034   0.0006640
   14  -0.0001673  -0.0006300   0.0005472   0.0003023  -0.0000480   0.0000508
   15   0.0000655   0.0005370  -0.0019598  -0.0009569   0.0004486  -0.0005758
   16  -0.0037285   0.0002161   0.0043436   0.0001555  -0.0000030  -0.0008469
   17   0.0018084   0.0034217  -0.0005126   0.0001259  -0.0013184  -0.0001725
   18  -0.0000223   0.0005680   0.0023204  -0.0014919   0.0000194  -0.0005620
   19   0.0003515   0.0001194  -0.0004360  -0.0000565  -0.0000426   0.0000797
   20  -0.0003494   0.0000571   0.0005583  -0.0000306  -0.0000640  -0.0000593
   21   0.0008382   0.0002556  -0.0010553   0.0000555  -0.0000487   0.0000054
   22  -0.0000443   0.0006396   0.0003963  -0.0022306   0.0022634  -0.0012666
   23  -0.0076541  -0.0001717   0.0134645   0.0027285   0.0039135   0.0024354
   24   0.0226308   0.0080602  -0.0337052  -0.0020350   0.0024105   0.0001111
   25  -0.0038553   0.0002775   0.0012339  -0.0002182   0.0006289  -0.0014341
   26  -0.0018459  -0.0002435  -0.0007417  -0.0001241   0.0000186   0.0003664
   27   0.0069698  -0.0021799   0.0004967   0.0005187  -0.0000724   0.0000160
   28  -0.0376379   0.0017931   0.0054068  -0.0286247   0.0098181  -0.0052845
   29   0.0029713  -0.0382630   0.0429025   0.0041345   0.0035897  -0.0021734
   30   0.0026641   0.0437226  -0.1415656   0.0102286  -0.0056369   0.0123046
   31   0.0472098  -0.0061864  -0.0067934  -0.0021818   0.0008813  -0.0026100
   32  -0.0061864   0.0383054  -0.0699969  -0.0010565  -0.0023052   0.0003562
   33  -0.0067934  -0.0699969   0.2047254   0.0026318  -0.0008702  -0.0015762
   34  -0.0021818  -0.0010565   0.0026318   0.5395598   0.0672826  -0.1717585
   35   0.0008813  -0.0023052  -0.0008702   0.0672826   0.5426207   0.1413224
   36  -0.0026100   0.0003562  -0.0015762  -0.1717585   0.1413224   0.3344354
   37  -0.0010511  -0.0002754  -0.0012025  -0.1756393  -0.0716802   0.0301405
   38   0.0007699  -0.0003432   0.0004868  -0.1208046  -0.1974250  -0.0013453
   39  -0.0011431  -0.0002367   0.0005607   0.0057514  -0.0286198  -0.0753048
   40  -0.0000415  -0.0001343   0.0002163   0.0061151  -0.0088639  -0.0055513
   41   0.0001407   0.0003594  -0.0001061   0.0070132  -0.0341971  -0.0221326
   42   0.0000916  -0.0000483   0.0000731   0.0024779  -0.0133051  -0.0035302
   43   0.0005387   0.0001279  -0.0000345  -0.0340620  -0.0554608  -0.0056653
   44   0.0000219  -0.0000736  -0.0002183  -0.0130160   0.0300830   0.0194138
   45  -0.0001368  -0.0000310  -0.0001189   0.0150552   0.0434348   0.0171697
   46  -0.0000709   0.0000499  -0.0002095  -0.0007341   0.0030286   0.0039499
   47  -0.0000561   0.0000363  -0.0001115  -0.0003459   0.0015027  -0.0008582
   48  -0.0000296   0.0000142   0.0000403   0.0023222  -0.0028244   0.0011137
   49  -0.0001221   0.0000755  -0.0000949  -0.0027195  -0.0120373  -0.0040508
   50  -0.0000397   0.0001602   0.0000309  -0.0116890  -0.0554136  -0.0201246
   51   0.0002586  -0.0000406   0.0000752  -0.0044729  -0.0199387  -0.0077980
   52  -0.0000100   0.0000111  -0.0000235   0.0001036  -0.0000440  -0.0007259
   53   0.0000087   0.0000052   0.0000111  -0.0000779  -0.0011489   0.0000387
   54  -0.0000134   0.0000112  -0.0000172  -0.0007205   0.0000082  -0.0007228
   55   0.0003072  -0.0002671  -0.0001459   0.0024543   0.0632981   0.0325444
   56  -0.0000917  -0.0002442   0.0003372   0.0267377   0.0242065  -0.0058702
   57  -0.0001313  -0.0000128   0.0002152   0.0149443  -0.0265873  -0.0147053
   58  -0.0000090   0.0000754  -0.0001371  -0.0031227  -0.0014843   0.0038179
   59   0.0000269  -0.0000117   0.0000373  -0.0010696   0.0018991  -0.0009636
   60  -0.0000348  -0.0000102  -0.0000167   0.0040477  -0.0006973   0.0024736
   61  -0.0007190   0.0012811  -0.0008359  -0.1173230   0.0142459   0.0390592
   62   0.0002487  -0.0002328  -0.0005165   0.0625807  -0.2144340  -0.1080833
   63  -0.0012353   0.0002454   0.0003423   0.0620010  -0.0816347  -0.1334385
   64   0.0000467   0.0000278   0.0003147  -0.0005706  -0.0059306  -0.0007301
   65  -0.0000961   0.0002076   0.0000481  -0.0239980  -0.0308640  -0.0037310
   66   0.0001126   0.0000530   0.0002088  -0.0089650  -0.0135007   0.0021998
           37          38          39          40          41          42
    1  -0.0220506  -0.0084804   0.0114528  -0.0024297   0.0019057   0.0009725
    2  -0.0211576   0.0047222   0.0117729  -0.0026711  -0.0024755   0.0019422
    3   0.0037588   0.0061272   0.0035571  -0.0013301  -0.0015273  -0.0019559
    4  -0.0006615   0.0017846   0.0017143   0.0000709  -0.0014457   0.0003059
    5   0.0008363  -0.0008972  -0.0009192  -0.0011802  -0.0005786   0.0006893
    6  -0.0017717  -0.0022397  -0.0009173  -0.0007255   0.0002748   0.0002627
    7   0.0001640  -0.0001592   0.0000387   0.0000251   0.0000748   0.0000360
    8  -0.0006159   0.0003170   0.0007392   0.0001324  -0.0001148  -0.0002611
    9   0.0001208   0.0004830   0.0002129   0.0000596  -0.0000910  -0.0001042
   10  -0.0003030   0.0002254  -0.0002388   0.0002407   0.0003913  -0.0004205
   11   0.0002838   0.0001727  -0.0013648   0.0002482  -0.0001823   0.0002333
   12   0.0001912  -0.0000352  -0.0005341  -0.0003032  -0.0001016   0.0002747
   13  -0.0000332   0.0001726   0.0001478   0.0000240  -0.0000874  -0.0000277
   14   0.0000731   0.0001055   0.0002025  -0.0000479  -0.0000678  -0.0000325
   15   0.0002026  -0.0006243  -0.0002726  -0.0000056   0.0002457   0.0000381
   16  -0.0000445   0.0003171   0.0004790  -0.0001363  -0.0002651   0.0000387
   17  -0.0000533   0.0001031   0.0004089   0.0001139   0.0001447  -0.0002592
   18   0.0002241  -0.0003255   0.0001427   0.0001931   0.0000845   0.0001595
   19   0.0000214   0.0000404  -0.0000091   0.0000025  -0.0000218  -0.0000048
   20   0.0000172   0.0000072   0.0000317  -0.0000131  -0.0000340  -0.0000201
   21  -0.0000134   0.0000143  -0.0000023  -0.0000017  -0.0000178   0.0000017
   22   0.0000194   0.0000213   0.0001108   0.0005529   0.0000438   0.0000182
   23   0.0005525  -0.0004061  -0.0004712   0.0000245   0.0000892   0.0001331
   24   0.0002937   0.0003673  -0.0003618  -0.0001785  -0.0001047  -0.0003257
   25  -0.0001399   0.0006432   0.0003504  -0.0000300  -0.0002277  -0.0001302
   26   0.0000435  -0.0000847  -0.0002251   0.0000201   0.0000053   0.0000355
   27   0.0000277   0.0000245   0.0000415  -0.0000262  -0.0000501   0.0000326
   28   0.0005878   0.0023529   0.0002876  -0.0005016  -0.0005873  -0.0010816
   29  -0.0005918  -0.0014232   0.0018272  -0.0016427  -0.0007087  -0.0001446
   30   0.0018991  -0.0020857  -0.0021965  -0.0004812   0.0007862   0.0004914
   31  -0.0010511   0.0007699  -0.0011431  -0.0000415   0.0001407   0.0000916
   32  -0.0002754  -0.0003432  -0.0002367  -0.0001343   0.0003594  -0.0000483
   33  -0.0012025   0.0004868   0.0005607   0.0002163  -0.0001061   0.0000731
   34  -0.1756393  -0.1208046   0.0057514   0.0061151   0.0070132   0.0024779
   35  -0.0716802  -0.1974250  -0.0286198  -0.0088639  -0.0341971  -0.0133051
   36   0.0301405  -0.0013453  -0.0753048  -0.0055513  -0.0221326  -0.0035302
   37   0.5081617   0.0981274  -0.1678362  -0.0450231   0.0238608   0.0228691
   38   0.0981274   0.4536532   0.1084383   0.0209162  -0.1157696  -0.0557084
   39  -0.1678362   0.1084383   0.2609775   0.0219363  -0.0575966  -0.0619783
   40  -0.0450231   0.0209162   0.0219363   0.0555521  -0.0304355  -0.0384251
   41   0.0238608  -0.1157696  -0.0575966  -0.0304355   0.1656648   0.0903699
   42   0.0228691  -0.0557084  -0.0619783  -0.0384251   0.0903699   0.0756024
   43  -0.2413922   0.0243902   0.1122072  -0.0059671   0.0045431   0.0074919
   44  -0.0270477  -0.0900391   0.0003422   0.0240147  -0.0165926  -0.0229962
   45   0.0883038  -0.0286548  -0.1208857   0.0166632  -0.0119869  -0.0118109
   46  -0.0225132  -0.0293106  -0.0000417  -0.0050611  -0.0015868   0.0015418
   47  -0.0099481  -0.0123997  -0.0015986   0.0036037   0.0029113  -0.0001455
   48   0.0092422   0.0090188   0.0020098   0.0040411   0.0027112  -0.0018139
   49   0.0036246   0.0254808   0.0133012  -0.0031276   0.0007416   0.0043112
   50   0.0689567   0.0242708  -0.0299418  -0.0038340   0.0035782   0.0021180
   51   0.0346563  -0.0051294  -0.0162194   0.0020743  -0.0005677   0.0025419
   52   0.0018563   0.0001140   0.0019727   0.0001024  -0.0000766  -0.0000210
   53  -0.0006299  -0.0023330  -0.0033275   0.0010737  -0.0006130  -0.0009494
   54   0.0015585  -0.0037459   0.0025824   0.0005450  -0.0003287  -0.0003391
   55  -0.0531863  -0.0248657   0.0172348   0.0006118   0.0007037  -0.0006122
   56  -0.0248153  -0.0108625   0.0093242   0.0009792  -0.0018361  -0.0010526
   57   0.0167602   0.0094399  -0.0066721  -0.0003769  -0.0008450  -0.0009811
   58  -0.0010794  -0.0006187  -0.0001533   0.0000256   0.0000805  -0.0001724
   59  -0.0004650  -0.0000412   0.0006513   0.0001016  -0.0000036   0.0001094
   60  -0.0000494   0.0007216  -0.0004361  -0.0001622   0.0000895  -0.0002148
   61   0.0487047   0.0086306  -0.0200073  -0.0012673  -0.0044111   0.0010142
   62  -0.0383364  -0.0526613  -0.0064278  -0.0019816   0.0021937  -0.0000191
   63  -0.0431419  -0.0338910   0.0145172   0.0021346   0.0015947   0.0036069
   64  -0.0000208   0.0002544   0.0024406   0.0002624  -0.0003541  -0.0002733
   65   0.0028646   0.0013364  -0.0030096  -0.0004240  -0.0017725  -0.0006887
   66   0.0037657  -0.0013388   0.0011805  -0.0002961  -0.0007007  -0.0000309
           43          44          45          46          47          48
    1   0.0010941  -0.0036369   0.0011092  -0.0000617   0.0003496   0.0002502
    2  -0.0027570  -0.0019244  -0.0021497  -0.0011942  -0.0003808   0.0004063
    3   0.0011620  -0.0020639   0.0040450  -0.0006089  -0.0005730   0.0002718
    4  -0.0002813   0.0007500  -0.0007910  -0.0003872  -0.0002522   0.0000283
    5  -0.0000790   0.0001959  -0.0002637   0.0000480   0.0001021   0.0001020
    6   0.0001309  -0.0002035   0.0000145   0.0000396   0.0000470   0.0000933
    7  -0.0001057   0.0000302  -0.0000326  -0.0000040  -0.0000071  -0.0000025
    8  -0.0001415  -0.0001737  -0.0000501  -0.0000537  -0.0000479   0.0000068
    9   0.0001241   0.0001624  -0.0000233  -0.0000965  -0.0001081  -0.0000036
   10  -0.0000474  -0.0001148   0.0002392   0.0000882   0.0000154  -0.0000148
   11   0.0001010  -0.0001018   0.0004860   0.0002771   0.0001267  -0.0001035
   12   0.0006081   0.0002902   0.0003488  -0.0003586  -0.0003079   0.0000186
   13   0.0000072   0.0000792  -0.0000636  -0.0000393  -0.0000391   0.0000012
   14   0.0000597   0.0001192  -0.0000510  -0.0000915  -0.0000679   0.0000122
   15  -0.0002738  -0.0002876   0.0000037   0.0002856   0.0002411  -0.0000208
   16   0.0001058   0.0000208  -0.0001274  -0.0001834  -0.0001103   0.0000351
   17  -0.0000768  -0.0000218  -0.0002367  -0.0000535   0.0000061   0.0000510
   18  -0.0001042  -0.0000279  -0.0000621   0.0000960   0.0001031  -0.0000257
   19   0.0000154   0.0000028   0.0000143  -0.0000014  -0.0000022  -0.0000042
   20  -0.0000079   0.0000080  -0.0000154  -0.0000028  -0.0000108  -0.0000022
   21   0.0000119  -0.0000049   0.0000202  -0.0000120  -0.0000096  -0.0000038
   22  -0.0002418  -0.0003182   0.0002006   0.0003338   0.0002544  -0.0000966
   23   0.0000963   0.0003766   0.0000175   0.0000001  -0.0000894  -0.0000433
   24   0.0000766  -0.0000440   0.0002486   0.0000694   0.0000170  -0.0000129
   25   0.0002898   0.0002325   0.0000631  -0.0002598  -0.0002339   0.0000404
   26  -0.0000909  -0.0000864   0.0000143   0.0000908   0.0000842  -0.0000107
   27   0.0000030   0.0000714  -0.0000387  -0.0000601  -0.0000448   0.0000190
   28   0.0001298  -0.0000841   0.0006761  -0.0000165  -0.0000540   0.0000755
   29   0.0001610  -0.0003228  -0.0001279  -0.0002856  -0.0000404   0.0000186
   30  -0.0000141   0.0003716  -0.0006063   0.0005881   0.0004591  -0.0001543
   31   0.0005387   0.0000219  -0.0001368  -0.0000709  -0.0000561  -0.0000296
   32   0.0001279  -0.0000736  -0.0000310   0.0000499   0.0000363   0.0000142
   33  -0.0000345  -0.0002183  -0.0001189  -0.0002095  -0.0001115   0.0000403
   34  -0.0340620  -0.0130160   0.0150552  -0.0007341  -0.0003459   0.0023222
   35  -0.0554608   0.0300830   0.0434348   0.0030286   0.0015027  -0.0028244
   36  -0.0056653   0.0194138   0.0171697   0.0039499  -0.0008582   0.0011137
   37  -0.2413922  -0.0270477   0.0883038  -0.0225132  -0.0099481   0.0092422
   38   0.0243902  -0.0900391  -0.0286548  -0.0293106  -0.0123997   0.0090188
   39   0.1122072   0.0003422  -0.1208857  -0.0000417  -0.0015986   0.0020098
   40  -0.0059671   0.0240147   0.0166632  -0.0050611   0.0036037   0.0040411
   41   0.0045431  -0.0165926  -0.0119869  -0.0015868   0.0029113   0.0027112
   42   0.0074919  -0.0229962  -0.0118109   0.0015418  -0.0001455  -0.0018139
   43   0.4717588   0.0318966  -0.1834675  -0.0834498  -0.0637558   0.0034746
   44   0.0318966   0.4870405   0.1621677  -0.0605827  -0.1101182  -0.0087130
   45  -0.1834675   0.1621677   0.2939305   0.0048797  -0.0070809  -0.0274552
   46  -0.0834498  -0.0605827   0.0048797   0.1127301   0.0978367  -0.0092220
   47  -0.0637558  -0.1101182  -0.0070809   0.0978367   0.1537460   0.0143871
   48   0.0034746  -0.0087130  -0.0274552  -0.0092220   0.0143871   0.0224118
   49  -0.1193295   0.0666861   0.0654603  -0.0020525  -0.0287303  -0.0103898
   50   0.0130586  -0.2329225  -0.0906640  -0.0089080  -0.0345911  -0.0138723
   51   0.0395341  -0.1208476  -0.1405382  -0.0007437  -0.0028093   0.0033478
   52  -0.0035908  -0.0023424   0.0025961   0.0003450  -0.0001034  -0.0016922
   53   0.0224022   0.0014679  -0.0133329   0.0012727   0.0001784   0.0006372
   54   0.0145312   0.0005737  -0.0047747  -0.0010409   0.0013483  -0.0013390
   55   0.0470417  -0.0369480  -0.0400475   0.0023355   0.0044709   0.0032151
   56   0.0062537  -0.0490021  -0.0305587   0.0003480   0.0005998  -0.0019761
   57  -0.0191244  -0.0065441   0.0145638   0.0011983  -0.0042724   0.0015310
   58  -0.0001788  -0.0036892   0.0021115  -0.0002144  -0.0010322  -0.0003004
   59  -0.0038252  -0.0002275  -0.0012879  -0.0001770  -0.0008960  -0.0004055
   60   0.0020406  -0.0013191   0.0050090   0.0001126   0.0000785   0.0001144
   61  -0.0335055   0.0247416   0.0286858   0.0000756  -0.0007929  -0.0007256
   62   0.0227572  -0.0175444  -0.0196897   0.0003071   0.0006606   0.0004580
   63   0.0282235  -0.0207962  -0.0292656  -0.0001337   0.0011033   0.0000384
   64   0.0011670  -0.0006970  -0.0013912  -0.0008587  -0.0010671  -0.0002481
   65   0.0003484  -0.0001403   0.0000596  -0.0010126  -0.0013120   0.0001278
   66  -0.0009393   0.0006748   0.0002269  -0.0002336   0.0001350  -0.0001804
           49          50          51          52          53          54
    1   0.0001846   0.0001248  -0.0007811  -0.0000894   0.0000423  -0.0000344
    2  -0.0002006  -0.0011879   0.0001727   0.0000654   0.0000575   0.0000702
    3  -0.0006527  -0.0000378  -0.0008344  -0.0000447   0.0000985  -0.0001308
    4  -0.0004246  -0.0001808   0.0003899   0.0000161  -0.0000043  -0.0000098
    5   0.0001113   0.0000657  -0.0000796  -0.0000040  -0.0000063  -0.0000063
    6  -0.0000197   0.0000394   0.0000405  -0.0000212   0.0000072  -0.0000187
    7  -0.0000201   0.0000010   0.0000056   0.0000007  -0.0000059   0.0000085
    8   0.0000387  -0.0000035  -0.0000127  -0.0000081  -0.0000065  -0.0000130
    9  -0.0000850  -0.0000429   0.0000020  -0.0000018  -0.0000035  -0.0000063
   10   0.0000269   0.0000609  -0.0000751   0.0000093  -0.0000018   0.0000120
   11   0.0000330   0.0000978   0.0000306   0.0000139   0.0000163   0.0000142
   12  -0.0001535  -0.0000688  -0.0000797  -0.0000078  -0.0000067   0.0000380
   13  -0.0000290  -0.0000255   0.0000351   0.0000010  -0.0000010  -0.0000021
   14  -0.0000534  -0.0000498   0.0000109   0.0000011  -0.0000052   0.0000056
   15   0.0001636   0.0000849  -0.0000414  -0.0000023   0.0000073  -0.0000148
   16  -0.0000184  -0.0000532   0.0000088  -0.0000009  -0.0000069   0.0000015
   17   0.0000242  -0.0000265   0.0000252  -0.0000013  -0.0000185  -0.0000072
   18   0.0000586   0.0000200   0.0000256  -0.0000013  -0.0000018  -0.0000099
   19  -0.0000121   0.0000047  -0.0000068   0.0000006  -0.0000004  -0.0000009
   20   0.0000059   0.0000057   0.0000037  -0.0000013  -0.0000015  -0.0000020
   21  -0.0000085   0.0000056  -0.0000088  -0.0000019  -0.0000001  -0.0000019
   22   0.0000995   0.0001186  -0.0000302   0.0000108   0.0000082  -0.0000143
   23   0.0000072  -0.0000223  -0.0000086  -0.0000099   0.0000236   0.0000041
   24  -0.0001541   0.0000579  -0.0000562   0.0000037   0.0000103   0.0000041
   25  -0.0001786  -0.0000815   0.0000266  -0.0000089   0.0000025  -0.0000090
   26   0.0000393   0.0000131  -0.0000266   0.0000056  -0.0000050   0.0000046
   27   0.0000023  -0.0000449   0.0000318  -0.0000074   0.0000012  -0.0000061
   28  -0.0001086   0.0000743  -0.0001035   0.0000156  -0.0000036  -0.0000177
   29  -0.0001009   0.0001622   0.0000797  -0.0000131  -0.0000264  -0.0000045
   30   0.0004136   0.0000846   0.0000727   0.0000394  -0.0000211   0.0000258
   31  -0.0001221  -0.0000397   0.0002586  -0.0000100   0.0000087  -0.0000134
   32   0.0000755   0.0001602  -0.0000406   0.0000111   0.0000052   0.0000112
   33  -0.0000949   0.0000309   0.0000752  -0.0000235   0.0000111  -0.0000172
   34  -0.0027195  -0.0116890  -0.0044729   0.0001036  -0.0000779  -0.0007205
   35  -0.0120373  -0.0554136  -0.0199387  -0.0000440  -0.0011489   0.0000082
   36  -0.0040508  -0.0201246  -0.0077980  -0.0007259   0.0000387  -0.0007228
   37   0.0036246   0.0689567   0.0346563   0.0018563  -0.0006299   0.0015585
   38   0.0254808   0.0242708  -0.0051294   0.0001140  -0.0023330  -0.0037459
   39   0.0133012  -0.0299418  -0.0162194   0.0019727  -0.0033275   0.0025824
   40  -0.0031276  -0.0038340   0.0020743   0.0001024   0.0010737   0.0005450
   41   0.0007416   0.0035782  -0.0005677  -0.0000766  -0.0006130  -0.0003287
   42   0.0043112   0.0021180   0.0025419  -0.0000210  -0.0009494  -0.0003391
   43  -0.1193295   0.0130586   0.0395341  -0.0035908   0.0224022   0.0145312
   44   0.0666861  -0.2329225  -0.1208476  -0.0023424   0.0014679   0.0005737
   45   0.0654603  -0.0906640  -0.1405382   0.0025961  -0.0133329  -0.0047747
   46  -0.0020525  -0.0089080  -0.0007437   0.0003450   0.0012727  -0.0010409
   47  -0.0287303  -0.0345911  -0.0028093  -0.0001034   0.0001784   0.0013483
   48  -0.0103898  -0.0138723   0.0033478  -0.0016922   0.0006372  -0.0013390
   49   0.6219905   0.1034691  -0.2257649  -0.2684454   0.0011833   0.1306082
   50   0.1034691   0.5817496   0.1619341   0.0033963  -0.0527956  -0.0102467
   51  -0.2257649   0.1619341   0.3323742   0.1316200  -0.0089105  -0.1135853
   52  -0.2684454   0.0033963   0.1316200   0.2806318   0.0000529  -0.1429008
   53   0.0011833  -0.0527956  -0.0089105   0.0000529   0.0529005   0.0136464
   54   0.1306082  -0.0102467  -0.1135853  -0.1429008   0.0136464   0.1110831
   55  -0.1976614  -0.0907698   0.0330522  -0.0112992  -0.0219900  -0.0020494
   56  -0.1464746  -0.2518901  -0.0116809   0.0018513   0.0044601  -0.0006954
   57   0.0063695  -0.0427858  -0.0834411   0.0093723   0.0125206   0.0047145
   58   0.0083601  -0.0169935  -0.0109253  -0.0002465   0.0012312  -0.0017264
   59   0.0069466  -0.0146737  -0.0126982   0.0008710   0.0000954   0.0016688
   60   0.0006262   0.0006963   0.0035006  -0.0018697   0.0014814  -0.0025791
   61  -0.0389978  -0.0605736  -0.0036464   0.0012084  -0.0033880   0.0014448
   62  -0.0163889   0.0300520   0.0204351  -0.0035336  -0.0016486  -0.0021307
   63   0.0175145   0.0454765   0.0190320   0.0014548  -0.0022349   0.0050180
   64  -0.0010404   0.0038833   0.0048906  -0.0006105  -0.0011679  -0.0001704
   65  -0.0008551   0.0034203   0.0000583  -0.0002450  -0.0005963  -0.0001749
   66   0.0025453  -0.0027181   0.0015569   0.0002625   0.0003286   0.0000801
           55          56          57          58          59          60
    1   0.0025037  -0.0006170   0.0015959   0.0001462  -0.0001327  -0.0000877
    2  -0.0002130  -0.0032877  -0.0042821   0.0010393   0.0002142  -0.0005833
    3   0.0015422  -0.0034155   0.0030021   0.0004236   0.0000725   0.0000301
    4  -0.0003894   0.0005822  -0.0005463  -0.0001610   0.0000509   0.0000442
    5   0.0001623  -0.0000504   0.0004171   0.0000058   0.0000327  -0.0000541
    6   0.0002693  -0.0000801   0.0003759   0.0000483   0.0000015   0.0000364
    7  -0.0000648  -0.0000868  -0.0000535   0.0000222   0.0000044  -0.0000075
    8   0.0000787  -0.0002221   0.0000107   0.0000366   0.0000073  -0.0000399
    9   0.0001056  -0.0001628  -0.0000909   0.0000233   0.0000089  -0.0000228
   10  -0.0000676   0.0000939  -0.0000061  -0.0000248   0.0000012   0.0000447
   11  -0.0002174   0.0003630  -0.0003438  -0.0000899  -0.0000086   0.0000091
   12   0.0000586   0.0002440   0.0000495  -0.0000735  -0.0000297   0.0000358
   13  -0.0000019   0.0000409  -0.0000327  -0.0000122   0.0000043   0.0000057
   14   0.0000272   0.0000430   0.0000278  -0.0000094  -0.0000026   0.0000202
   15  -0.0000122  -0.0001468   0.0000257   0.0000447   0.0000024  -0.0000400
   16   0.0000563   0.0001688   0.0000743  -0.0000533  -0.0000113  -0.0000009
   17  -0.0000179  -0.0000883   0.0000692   0.0000314   0.0000063  -0.0000030
   18  -0.0000373  -0.0001947  -0.0000083   0.0000410   0.0000199  -0.0000529
   19   0.0000102  -0.0000150   0.0000011   0.0000010   0.0000008  -0.0000009
   20   0.0000069  -0.0000169   0.0000129   0.0000007  -0.0000008  -0.0000025
   21   0.0000027  -0.0000014   0.0000163  -0.0000025  -0.0000001  -0.0000003
   22   0.0000159  -0.0001026   0.0000922   0.0000164   0.0000028   0.0000071
   23   0.0000140   0.0002517   0.0000274  -0.0000520  -0.0000444   0.0000553
   24   0.0001118   0.0000100   0.0002145  -0.0000207  -0.0000054   0.0000409
   25   0.0001008   0.0000830   0.0001222  -0.0000567   0.0000083   0.0000223
   26   0.0000064  -0.0000235  -0.0000298   0.0000086   0.0000046  -0.0000143
   27  -0.0000324   0.0000597  -0.0000163  -0.0000148   0.0000008   0.0000016
   28   0.0000214  -0.0002592   0.0006681  -0.0000087  -0.0000470   0.0001417
   29  -0.0001236   0.0002663   0.0003470  -0.0000857   0.0000324   0.0000532
   30  -0.0000457  -0.0006613  -0.0011187   0.0003384  -0.0000578  -0.0000948
   31   0.0003072  -0.0000917  -0.0001313  -0.0000090   0.0000269  -0.0000348
   32  -0.0002671  -0.0002442  -0.0000128   0.0000754  -0.0000117  -0.0000102
   33  -0.0001459   0.0003372   0.0002152  -0.0001371   0.0000373  -0.0000167
   34   0.0024543   0.0267377   0.0149443  -0.0031227  -0.0010696   0.0040477
   35   0.0632981   0.0242065  -0.0265873  -0.0014843   0.0018991  -0.0006973
   36   0.0325444  -0.0058702  -0.0147053   0.0038179  -0.0009636   0.0024736
   37  -0.0531863  -0.0248153   0.0167602  -0.0010794  -0.0004650  -0.0000494
   38  -0.0248657  -0.0108625   0.0094399  -0.0006187  -0.0000412   0.0007216
   39   0.0172348   0.0093242  -0.0066721  -0.0001533   0.0006513  -0.0004361
   40   0.0006118   0.0009792  -0.0003769   0.0000256   0.0001016  -0.0001622
   41   0.0007037  -0.0018361  -0.0008450   0.0000805  -0.0000036   0.0000895
   42  -0.0006122  -0.0010526  -0.0009811  -0.0001724   0.0001094  -0.0002148
   43   0.0470417   0.0062537  -0.0191244  -0.0001788  -0.0038252   0.0020406
   44  -0.0369480  -0.0490021  -0.0065441  -0.0036892  -0.0002275  -0.0013191
   45  -0.0400475  -0.0305587   0.0145638   0.0021115  -0.0012879   0.0050090
   46   0.0023355   0.0003480   0.0011983  -0.0002144  -0.0001770   0.0001126
   47   0.0044709   0.0005998  -0.0042724  -0.0010322  -0.0008960   0.0000785
   48   0.0032151  -0.0019761   0.0015310  -0.0003004  -0.0004055   0.0001144
   49  -0.1976614  -0.1464746   0.0063695   0.0083601   0.0069466   0.0006262
   50  -0.0907698  -0.2518901  -0.0427858  -0.0169935  -0.0146737   0.0006963
   51   0.0330522  -0.0116809  -0.0834411  -0.0109253  -0.0126982   0.0035006
   52  -0.0112992   0.0018513   0.0093723  -0.0002465   0.0008710  -0.0018697
   53  -0.0219900   0.0044601   0.0125206   0.0012312   0.0000954   0.0014814
   54  -0.0020494  -0.0006954   0.0047145  -0.0017264   0.0016688  -0.0025791
   55   0.5551094   0.0819843  -0.1989375  -0.0690938   0.0550103   0.0458963
   56   0.0819843   0.6463663   0.2060018   0.0528363  -0.2424000  -0.1302003
   57  -0.1989375   0.2060018   0.3370950   0.0448401  -0.1312622  -0.1234604
   58  -0.0690938   0.0528363   0.0448401   0.0690529  -0.0547476  -0.0515042
   59   0.0550103  -0.2424000  -0.1312622  -0.0547476   0.2537790   0.1417003
   60   0.0458963  -0.1302003  -0.1234604  -0.0515042   0.1417003   0.1218606
   61  -0.2541688   0.0353651   0.1240784  -0.0034297  -0.0023674   0.0021773
   62  -0.0163279  -0.1038891  -0.0112911   0.0224390   0.0016570  -0.0129121
   63   0.0983981  -0.0404262  -0.1357708   0.0142134   0.0008705  -0.0049052
   64  -0.0246354  -0.0348598  -0.0009080   0.0000666  -0.0001864  -0.0014492
   65  -0.0140232  -0.0127449  -0.0006175   0.0010177   0.0005824   0.0009307
   66   0.0094901   0.0111463   0.0044625  -0.0008719   0.0015666  -0.0012799
           61          62          63          64          65          66
    1  -0.0080292   0.0088927   0.0121824  -0.0020003  -0.0019857  -0.0014377
    2   0.0227379   0.0040443  -0.0121320   0.0023289  -0.0019438  -0.0015700
    3   0.0168884  -0.0056694  -0.0086004   0.0010308   0.0015422  -0.0021813
    4  -0.0018373  -0.0026717   0.0001894   0.0009505   0.0007200   0.0005903
    5   0.0002460  -0.0016055  -0.0003375   0.0008247  -0.0004627  -0.0012357
    6  -0.0010515   0.0019230   0.0007914  -0.0000798  -0.0004280  -0.0006822
    7   0.0005244   0.0003124  -0.0000964  -0.0001210  -0.0001526   0.0000755
    8   0.0005597   0.0006662  -0.0002526  -0.0002253  -0.0001597   0.0001639
    9   0.0003819  -0.0000989  -0.0003601  -0.0000791  -0.0000098   0.0000235
   10  -0.0005565  -0.0002092   0.0002960   0.0001421  -0.0001538  -0.0007031
   11  -0.0003556  -0.0004778   0.0010093  -0.0000373   0.0000425  -0.0000972
   12  -0.0000399  -0.0003731   0.0004077  -0.0004198   0.0001319   0.0002056
   13  -0.0001786  -0.0001768  -0.0000492   0.0000689   0.0000648   0.0000371
   14  -0.0002394  -0.0001578  -0.0001219   0.0000441   0.0000666   0.0000492
   15   0.0004197   0.0006817   0.0000835  -0.0000817  -0.0002580  -0.0001210
   16  -0.0001977  -0.0004353   0.0000380  -0.0000808   0.0002396   0.0002828
   17   0.0000714   0.0002229  -0.0002639  -0.0000741   0.0000612   0.0000249
   18   0.0004447   0.0003578   0.0000414  -0.0000040  -0.0001438   0.0001986
   19   0.0000084  -0.0000104  -0.0000298   0.0000064  -0.0000028   0.0000028
   20  -0.0000039   0.0000469  -0.0000054  -0.0000129  -0.0000410  -0.0000120
   21  -0.0000137   0.0000170  -0.0000041  -0.0000049  -0.0000172   0.0000039
   22  -0.0003047   0.0000196   0.0002098   0.0003729  -0.0001939  -0.0000562
   23  -0.0007225   0.0000003   0.0002002  -0.0001828  -0.0000697   0.0001564
   24  -0.0003760  -0.0002944  -0.0002524  -0.0000403   0.0002885  -0.0001649
   25  -0.0004866  -0.0007027  -0.0000617   0.0000734   0.0002562   0.0000429
   26   0.0001251   0.0001560   0.0001527  -0.0000287  -0.0000919  -0.0000801
   27   0.0000028  -0.0000832   0.0000883  -0.0000280   0.0000042   0.0000343
   28  -0.0008335  -0.0023400  -0.0018336   0.0006137   0.0006444  -0.0006551
   29  -0.0014227  -0.0005754  -0.0005011   0.0011894  -0.0006452  -0.0000785
   30   0.0025755   0.0019157  -0.0018030   0.0000758  -0.0012870  -0.0002812
   31  -0.0007190   0.0002487  -0.0012353   0.0000467  -0.0000961   0.0001126
   32   0.0012811  -0.0002328   0.0002454   0.0000278   0.0002076   0.0000530
   33  -0.0008359  -0.0005165   0.0003423   0.0003147   0.0000481   0.0002088
   34  -0.1173230   0.0625807   0.0620010  -0.0005706  -0.0239980  -0.0089650
   35   0.0142459  -0.2144340  -0.0816347  -0.0059306  -0.0308640  -0.0135007
   36   0.0390592  -0.1080833  -0.1334385  -0.0007301  -0.0037310   0.0021998
   37   0.0487047  -0.0383364  -0.0431419  -0.0000208   0.0028646   0.0037657
   38   0.0086306  -0.0526613  -0.0338910   0.0002544   0.0013364  -0.0013388
   39  -0.0200073  -0.0064278   0.0145172   0.0024406  -0.0030096   0.0011805
   40  -0.0012673  -0.0019816   0.0021346   0.0002624  -0.0004240  -0.0002961
   41  -0.0044111   0.0021937   0.0015947  -0.0003541  -0.0017725  -0.0007007
   42   0.0010142  -0.0000191   0.0036069  -0.0002733  -0.0006887  -0.0000309
   43  -0.0335055   0.0227572   0.0282235   0.0011670   0.0003484  -0.0009393
   44   0.0247416  -0.0175444  -0.0207962  -0.0006970  -0.0001403   0.0006748
   45   0.0286858  -0.0196897  -0.0292656  -0.0013912   0.0000596   0.0002269
   46   0.0000756   0.0003071  -0.0001337  -0.0008587  -0.0010126  -0.0002336
   47  -0.0007929   0.0006606   0.0011033  -0.0010671  -0.0013120   0.0001350
   48  -0.0007256   0.0004580   0.0000384  -0.0002481   0.0001278  -0.0001804
   49  -0.0389978  -0.0163889   0.0175145  -0.0010404  -0.0008551   0.0025453
   50  -0.0605736   0.0300520   0.0454765   0.0038833   0.0034203  -0.0027181
   51  -0.0036464   0.0204351   0.0190320   0.0048906   0.0000583   0.0015569
   52   0.0012084  -0.0035336   0.0014548  -0.0006105  -0.0002450   0.0002625
   53  -0.0033880  -0.0016486  -0.0022349  -0.0011679  -0.0005963   0.0003286
   54   0.0014448  -0.0021307   0.0050180  -0.0001704  -0.0001749   0.0000801
   55  -0.2541688  -0.0163279   0.0983981  -0.0246354  -0.0140232   0.0094901
   56   0.0353651  -0.1038891  -0.0404262  -0.0348598  -0.0127449   0.0111463
   57   0.1240784  -0.0112911  -0.1357708  -0.0009080  -0.0006175   0.0044625
   58  -0.0034297   0.0224390   0.0142134   0.0000666   0.0010177  -0.0008719
   59  -0.0023674   0.0016570   0.0008705  -0.0001864   0.0005824   0.0015666
   60   0.0021773  -0.0129121  -0.0049052  -0.0014492   0.0009307  -0.0012799
   61   0.4905096   0.0242359  -0.1934490  -0.0791958  -0.0579609   0.0029704
   62   0.0242359   0.4624504   0.1517106  -0.0586774  -0.1089247  -0.0099075
   63  -0.1934490   0.1517106   0.2993774   0.0031754  -0.0097663  -0.0289463
   64  -0.0791958  -0.0586774   0.0031754   0.1053632   0.0949483  -0.0060202
   65  -0.0579609  -0.1089247  -0.0097663   0.0949483   0.1540515   0.0169408
   66   0.0029704  -0.0099075  -0.0289463  -0.0060202   0.0169408   0.0234869
 **********************************************************************
 **                                                                  **
 **                       VIBRATIONAL ANALYSIS                       **
 **                       --------------------                       **
 **                                                                  **
 **        VIBRATIONAL FREQUENCIES (CM**-1) AND NORMAL MODES         **
 **     FORCE CONSTANTS (mDYN/ANGSTROM) AND REDUCED MASSES (AMU)     **
 **                  INFRARED INTENSITIES (KM/MOL)                   **
 **                                                                  **
 **********************************************************************


 Mode:                 1                      2                      3
 Frequency:        19.78                  42.34                  45.20
 Force Cnst:      0.0055                 0.0207                 0.0197
 Red. Mass:      23.9796                19.5602                16.3988
 IR Active:          YES                    YES                    YES
 IR Intens:        0.030                  0.082                  0.147
 Raman Active:       YES                    YES                    YES
               X      Y      Z        X      Y      Z        X      Y      Z
 C         -0.010  0.025 -0.031   -0.038 -0.163 -0.108    0.035 -0.094  0.078
 C          0.051  0.149  0.016   -0.004 -0.126 -0.094   -0.032 -0.058  0.088
 H          0.087  0.250  0.030   -0.007 -0.178 -0.131   -0.065 -0.078  0.136
 C          0.070  0.154  0.046    0.048  0.030 -0.012   -0.059  0.024  0.043
 Cl         0.157  0.346  0.119    0.105  0.114  0.020   -0.157  0.100  0.069
 C          0.025  0.023  0.025    0.072  0.169  0.061   -0.015  0.064 -0.013
 H          0.038  0.022  0.047    0.120  0.328  0.137   -0.032  0.131 -0.042
 C         -0.037 -0.103 -0.022    0.034  0.116  0.041    0.051  0.021 -0.026
 Cl        -0.093 -0.270 -0.049    0.078  0.363  0.165    0.112  0.085 -0.099
 C         -0.051 -0.092 -0.047   -0.028 -0.082 -0.057    0.076 -0.061  0.021
 Cl        -0.120 -0.218 -0.095   -0.087 -0.196 -0.100    0.164 -0.110  0.005
 C         -0.020  0.036 -0.051   -0.030 -0.123 -0.096    0.039 -0.085  0.085
 C          0.039 -0.017  0.067   -0.098 -0.068 -0.026    0.012 -0.063  0.090
 Cl         0.106 -0.082  0.202   -0.254 -0.098 -0.054    0.104 -0.190  0.331
 C          0.046 -0.015  0.078   -0.040  0.010  0.074   -0.092  0.063 -0.098
 Cl         0.132 -0.091  0.250   -0.111  0.064  0.212   -0.195  0.150 -0.213
 C         -0.017  0.045 -0.044    0.079  0.039  0.084   -0.135  0.136 -0.230
 H         -0.013  0.046 -0.037    0.123  0.097  0.159   -0.213  0.230 -0.371
 C         -0.083  0.102 -0.171    0.140 -0.005  0.000   -0.076  0.087 -0.178
 H         -0.130  0.149 -0.265    0.232  0.019  0.004   -0.102  0.138 -0.268
 C         -0.082  0.096 -0.171    0.086 -0.089 -0.085    0.004 -0.018 -0.032
 Cl        -0.159  0.164 -0.315    0.180 -0.154 -0.172    0.050 -0.053 -0.017
 TransDip  -0.001  0.004 -0.004    0.007  0.005  0.003   -0.005  0.006 -0.009

 Mode:                 4                      5                      6
 Frequency:        76.02                  90.50                 104.25
 Force Cnst:      0.0959                 0.0877                 0.0634
 Red. Mass:      28.1518                18.1680                 9.8946
 IR Active:          YES                    YES                    YES
 IR Intens:        0.013                  0.207                  0.512
 Raman Active:       YES                    YES                    YES
               X      Y      Z        X      Y      Z        X      Y      Z
 C         -0.028 -0.149 -0.067   -0.065  0.064 -0.134   -0.048  0.044 -0.097
 C         -0.030 -0.175 -0.077   -0.023  0.058 -0.139   -0.020  0.037 -0.101
 H         -0.038 -0.214 -0.095   -0.004  0.067 -0.170   -0.004  0.044 -0.127
 C          0.007 -0.031 -0.021    0.005  0.033 -0.099    0.007  0.021 -0.066
 Cl         0.106  0.340  0.118    0.101  0.014 -0.108    0.099  0.006 -0.074
 C         -0.007 -0.082 -0.036   -0.022  0.019 -0.054   -0.013  0.014 -0.030
 H         -0.002 -0.068 -0.028   -0.004 -0.000 -0.023    0.001  0.003 -0.006
 C         -0.011 -0.084 -0.037   -0.072  0.031 -0.050   -0.050  0.021 -0.029
 Cl        -0.040 -0.204 -0.079   -0.118  0.014  0.022   -0.091  0.008  0.036
 C          0.014  0.026 -0.000   -0.094  0.057 -0.096   -0.068  0.039 -0.069
 Cl         0.148  0.596  0.211   -0.192  0.092 -0.091   -0.149  0.051 -0.070
 C         -0.028 -0.151 -0.064   -0.061  0.061 -0.131   -0.011  0.017 -0.035
 C         -0.069 -0.120 -0.033   -0.027  0.032 -0.076    0.034 -0.021  0.043
 Cl        -0.167 -0.155 -0.033    0.118 -0.089  0.179    0.115 -0.088  0.186
 C         -0.050 -0.063  0.003   -0.044  0.047 -0.109    0.059 -0.042  0.087
 Cl        -0.123 -0.008  0.050    0.104 -0.081  0.155   -0.080  0.080 -0.175
 C          0.020 -0.047  0.011   -0.130  0.123 -0.264    0.162 -0.131  0.271
 H          0.037 -0.009  0.041   -0.170  0.156 -0.334    0.215 -0.176  0.365
 C          0.062 -0.079 -0.020   -0.107  0.103 -0.219    0.175 -0.141  0.293
 H          0.115 -0.066 -0.017   -0.117  0.109 -0.231    0.250 -0.206  0.428
 C          0.033 -0.133 -0.062   -0.029  0.035 -0.077    0.054 -0.037  0.077
 Cl         0.103 -0.186 -0.125    0.225 -0.187  0.361   -0.004  0.015 -0.039
 TransDip   0.002 -0.003 -0.001   -0.004  0.006 -0.013    0.012 -0.009  0.017

 Mode:                 7                      8                      9
 Frequency:       141.14                 160.12                 202.12
 Force Cnst:      0.3244                 0.1481                 0.6223
 Red. Mass:      27.6450                 9.8073                25.8554
 IR Active:          YES                    YES                    YES
 IR Intens:        0.004                  0.217                  0.293
 Raman Active:       YES                    YES                    YES
               X      Y      Z        X      Y      Z        X      Y      Z
 C          0.017  0.032 -0.051    0.018  0.076  0.028    0.055  0.001 -0.114
 C          0.086  0.037 -0.085    0.028  0.118  0.044    0.125 -0.034 -0.121
 H          0.104  0.037 -0.124   -0.011 -0.043 -0.015    0.141 -0.057 -0.173
 C          0.121  0.025 -0.069    0.069  0.289  0.107    0.138  0.010 -0.112
 Cl         0.468 -0.091 -0.113   -0.039 -0.150 -0.056   -0.235  0.100 -0.124
 C          0.100  0.032 -0.055    0.116  0.483  0.180    0.194  0.044 -0.112
 H          0.101  0.026 -0.051    0.134  0.554  0.207    0.213  0.066 -0.086
 C          0.084  0.036 -0.079    0.071  0.298  0.112    0.093  0.032 -0.097
 Cl         0.157  0.031 -0.224   -0.040 -0.174 -0.066   -0.255 -0.142  0.506
 C          0.068  0.035 -0.080    0.039  0.164  0.062    0.075  0.037 -0.157
 Cl         0.235 -0.018 -0.104   -0.004  0.010  0.005    0.370 -0.012 -0.200
 C         -0.048  0.005 -0.011   -0.009 -0.037 -0.015    0.047  0.005 -0.102
 C         -0.104  0.001  0.039   -0.009 -0.039 -0.017    0.025 -0.003 -0.067
 Cl        -0.240 -0.085  0.113   -0.036 -0.058 -0.006   -0.092 -0.109  0.019
 C         -0.117 -0.011  0.049   -0.008 -0.021 -0.007    0.037  0.010 -0.040
 Cl        -0.191  0.030  0.119   -0.041  0.000  0.024   -0.006  0.047  0.029
 C         -0.143 -0.039  0.061    0.003 -0.017 -0.007    0.048 -0.011 -0.018
 H         -0.141 -0.049  0.065    0.005 -0.014 -0.005    0.062 -0.020  0.006
 C         -0.139 -0.064  0.054    0.006 -0.018 -0.009    0.054 -0.033 -0.025
 H         -0.118 -0.066  0.065    0.013 -0.016 -0.010    0.083 -0.043  0.002
 C         -0.134 -0.032  0.049   -0.003 -0.037 -0.017    0.036 -0.010 -0.053
 Cl        -0.355  0.115  0.272    0.045 -0.074 -0.064   -0.115  0.101  0.126
 TransDip  -0.001 -0.000 -0.002    0.004  0.014  0.005    0.016 -0.006  0.002

 Mode:                10                     11                     12
 Frequency:       211.15                 218.38                 232.33
 Force Cnst:      0.8223                 0.5238                 0.1633
 Red. Mass:      31.3038                18.6408                 5.1351
 IR Active:          YES                    YES                    YES
 IR Intens:        0.037                  0.586                  0.146
 Raman Active:       YES                    YES                    YES
               X      Y      Z        X      Y      Z        X      Y      Z
 C         -0.022 -0.000 -0.001   -0.136  0.096  0.075    0.054  0.130  0.038
 C         -0.014  0.018  0.001   -0.128  0.209  0.081    0.130  0.402  0.143
 H         -0.013  0.023  0.002   -0.115  0.312  0.141    0.192  0.641  0.223
 C         -0.017 -0.003 -0.008   -0.151  0.081  0.025    0.064  0.126  0.043
 Cl         0.028 -0.001 -0.009    0.228 -0.064 -0.020   -0.044 -0.030 -0.020
 C         -0.023 -0.033 -0.022   -0.194 -0.044 -0.026   -0.006 -0.176 -0.071
 H         -0.029 -0.055 -0.030   -0.222 -0.135 -0.066   -0.056 -0.388 -0.148
 C         -0.024 -0.007 -0.016   -0.192  0.013 -0.041    0.011 -0.099 -0.036
 Cl        -0.047  0.007  0.029   -0.259  0.078  0.035    0.046  0.034  0.029
 C         -0.015  0.008 -0.009   -0.134  0.033  0.013    0.022 -0.011 -0.015
 Cl         0.073 -0.012 -0.016    0.364 -0.076 -0.013   -0.032  0.036 -0.002
 C         -0.040 -0.066 -0.014   -0.122  0.042  0.092    0.014 -0.009 -0.013
 C          0.015 -0.133 -0.072   -0.088  0.048  0.095    0.025 -0.037 -0.022
 Cl         0.584  0.127 -0.256    0.027  0.151  0.052   -0.055 -0.084 -0.009
 C         -0.017 -0.135 -0.060   -0.101  0.006  0.070    0.023 -0.028 -0.012
 Cl        -0.491  0.202  0.365    0.040 -0.120 -0.083   -0.037  0.013  0.022
 C          0.026 -0.107 -0.066   -0.123  0.020  0.058    0.011 -0.034 -0.011
 H          0.020 -0.134 -0.076   -0.133  0.025  0.043    0.010 -0.051 -0.013
 C         -0.032 -0.095 -0.022   -0.118  0.047  0.071   -0.011 -0.022 -0.011
 H         -0.058 -0.111 -0.010   -0.137  0.047  0.064   -0.018 -0.024 -0.010
 C         -0.041 -0.086 -0.017   -0.105  0.030  0.077   -0.017 -0.024 -0.014
 Cl        -0.076 -0.095 -0.004    0.164 -0.176 -0.179    0.007 -0.049 -0.028
 TransDip   0.002  0.005  0.002   -0.021  0.004  0.012    0.009  0.009  0.000

 Mode:                13                     14                     15
 Frequency:       277.49                 282.51                 312.56
 Force Cnst:      0.4825                 0.4755                 0.4170
 Red. Mass:      10.6345                10.1109                 7.2455
 IR Active:          YES                    YES                    YES
 IR Intens:        0.346                  0.394                  0.126
 Raman Active:       YES                    YES                    YES
               X      Y      Z        X      Y      Z        X      Y      Z
 C          0.007  0.026 -0.031    0.025 -0.010 -0.015    0.023  0.020  0.034
 C          0.127 -0.031 -0.037    0.033 -0.029 -0.027   -0.056  0.001  0.021
 H          0.175 -0.017 -0.119    0.046 -0.037 -0.061   -0.072 -0.013  0.041
 C          0.146 -0.053 -0.004    0.056 -0.012 -0.023   -0.058 -0.015  0.000
 Cl        -0.092  0.021  0.017   -0.010  0.019 -0.039    0.038 -0.003  0.006
 C          0.156 -0.048 -0.004    0.104  0.017 -0.057   -0.025 -0.010 -0.047
 H          0.165 -0.063  0.009    0.091  0.057 -0.083   -0.062 -0.020 -0.109
 C          0.109 -0.021  0.018    0.117 -0.006 -0.058    0.043  0.037 -0.036
 Cl         0.170 -0.053  0.029    0.086 -0.051  0.075   -0.012 -0.012  0.032
 C          0.047  0.028 -0.028    0.076  0.009 -0.110    0.055  0.074 -0.036
 Cl         0.003  0.013 -0.053   -0.086  0.075 -0.147   -0.054  0.037 -0.096
 C         -0.139  0.115 -0.142    0.071 -0.062  0.190    0.116 -0.096  0.209
 C         -0.248  0.216 -0.198    0.104 -0.090  0.387    0.034 -0.023  0.046
 Cl         0.039  0.169  0.140   -0.023  0.181  0.014   -0.010 -0.004 -0.008
 C         -0.249  0.119 -0.164    0.068 -0.133  0.346   -0.096  0.087 -0.184
 Cl        -0.028 -0.115  0.025   -0.072 -0.047 -0.066    0.027 -0.018  0.050
 C         -0.128 -0.010  0.093   -0.099 -0.004  0.075   -0.146  0.119 -0.257
 H         -0.029 -0.077  0.271   -0.187  0.094 -0.083   -0.290  0.235 -0.514
 C         -0.024 -0.079  0.203   -0.179  0.081 -0.147    0.093 -0.089  0.186
 H          0.125 -0.184  0.433   -0.309  0.221 -0.421    0.100 -0.099  0.204
 C         -0.115  0.011  0.007   -0.063 -0.013  0.033    0.183 -0.169  0.350
 Cl         0.001 -0.120 -0.075    0.009 -0.101 -0.021   -0.036  0.019 -0.071
 TransDip   0.007 -0.004  0.017   -0.008  0.011 -0.015   -0.005  0.004 -0.009

 Mode:                16                     17                     18
 Frequency:       325.91                 332.41                 334.51
 Force Cnst:      0.7313                 1.6236                 0.9674
 Red. Mass:      11.6857                24.9390                14.6733
 IR Active:          YES                    YES                    YES
 IR Intens:        0.196                  0.033                  0.276
 Raman Active:       YES                    YES                    YES
               X      Y      Z        X      Y      Z        X      Y      Z
 C          0.053  0.231  0.082   -0.122  0.065 -0.040   -0.053 -0.196 -0.074
 C         -0.016 -0.097 -0.040   -0.163  0.014  0.038   -0.008  0.040  0.021
 H         -0.047 -0.230 -0.093   -0.081  0.033 -0.098    0.017  0.133  0.050
 C         -0.044 -0.213 -0.082   -0.087 -0.099  0.266    0.027  0.164  0.085
 Cl         0.009  0.057  0.016    0.004 -0.207  0.568   -0.007 -0.062  0.031
 C         -0.041 -0.189 -0.067   -0.006 -0.033  0.055    0.037  0.183  0.071
 H         -0.093 -0.420 -0.147   -0.104  0.029 -0.103    0.088  0.437  0.150
 C          0.057  0.236  0.092    0.036  0.024 -0.023   -0.057 -0.226 -0.089
 Cl        -0.001 -0.029 -0.009    0.013  0.005 -0.031   -0.004  0.030  0.003
 C          0.106  0.454  0.172   -0.039  0.126 -0.202   -0.105 -0.419 -0.172
 Cl        -0.012 -0.079 -0.021    0.046  0.149 -0.451    0.017  0.076 -0.008
 C         -0.010  0.026 -0.015   -0.077  0.047 -0.066   -0.003 -0.076 -0.025
 C          0.071 -0.003 -0.041   -0.021 -0.008 -0.100    0.007  0.012 -0.007
 Cl        -0.016 -0.066 -0.025    0.012 -0.100 -0.041    0.053  0.044 -0.005
 C          0.121  0.063  0.027    0.037 -0.026 -0.011    0.056  0.172  0.010
 Cl         0.128  0.196  0.009    0.001  0.011 -0.009    0.240  0.254 -0.002
 C         -0.009 -0.011  0.064    0.097 -0.047  0.058   -0.046  0.105  0.046
 H         -0.018 -0.149  0.052    0.162 -0.116  0.175   -0.065  0.036  0.011
 C         -0.119  0.035  0.023   -0.005  0.044 -0.047   -0.018  0.022  0.056
 H         -0.097  0.062 -0.011   -0.025  0.011 -0.007    0.123  0.074  0.036
 C         -0.151 -0.045 -0.009   -0.049  0.102 -0.118   -0.072 -0.140 -0.000
 Cl        -0.106 -0.225 -0.034    0.061  0.072  0.030   -0.224 -0.238  0.000
 TransDip  -0.004 -0.013 -0.004   -0.001 -0.001 -0.006    0.005  0.015  0.004

 Mode:                19                     20                     21
 Frequency:       411.57                 444.23                 473.84
 Force Cnst:      1.1390                 0.8568                 0.8591
 Red. Mass:      11.4126                 7.3689                 6.4944
 IR Active:          YES                    YES                    YES
 IR Intens:        6.283                  3.131                  2.241
 Raman Active:       YES                    YES                    YES
               X      Y      Z        X      Y      Z        X      Y      Z
 C         -0.089  0.023  0.036    0.052 -0.114 -0.031   -0.112 -0.086 -0.091
 C         -0.329  0.048  0.015   -0.126  0.092  0.052    0.044  0.070 -0.037
 H         -0.411  0.011  0.141   -0.191  0.107  0.193    0.107  0.142 -0.101
 C         -0.324  0.073  0.006   -0.171  0.069  0.018    0.079  0.017  0.012
 Cl         0.054  0.038 -0.140    0.029 -0.015  0.019   -0.021  0.007 -0.012
 C         -0.268  0.081  0.052   -0.171 -0.038 -0.048    0.018 -0.103  0.033
 H         -0.347  0.224 -0.087   -0.277 -0.181 -0.219    0.009 -0.321  0.024
 C          0.044 -0.070  0.037    0.057  0.119  0.017   -0.018  0.103  0.105
 Cl         0.292 -0.131  0.174    0.012 -0.029  0.040    0.035 -0.014 -0.013
 C         -0.027 -0.040 -0.030    0.086  0.086  0.036   -0.072  0.087  0.029
 Cl         0.021  0.017 -0.046   -0.011 -0.007  0.002    0.023 -0.009 -0.006
 C         -0.082  0.032  0.056    0.109 -0.140 -0.082   -0.124 -0.099 -0.075
 C         -0.049  0.001 -0.074   -0.049  0.026 -0.044   -0.143 -0.099  0.124
 Cl         0.033 -0.107 -0.059   -0.026  0.157  0.096    0.085 -0.086 -0.096
 C         -0.021  0.029 -0.030   -0.027  0.010 -0.038   -0.137  0.107  0.206
 Cl         0.032  0.028 -0.002   -0.018 -0.039 -0.006    0.022 -0.062 -0.046
 C         -0.002 -0.016  0.075    0.159  0.021 -0.002   -0.066  0.292  0.083
 H          0.042 -0.125  0.158    0.252  0.146  0.153   -0.098  0.507  0.024
 C         -0.094  0.070  0.047    0.236 -0.060 -0.206    0.137  0.150  0.061
 H         -0.124  0.037  0.086    0.360 -0.005 -0.240    0.326  0.236  0.018
 C         -0.104  0.090  0.008    0.177 -0.116 -0.210    0.063 -0.053 -0.024
 Cl         0.055  0.040 -0.003   -0.105 -0.053  0.038   -0.039  0.016  0.027
 TransDip  -0.071  0.005  0.037    0.047 -0.011 -0.030   -0.025  0.038  0.015

 Mode:                22                     23                     24
 Frequency:       488.17                 547.61                 552.98
 Force Cnst:      0.9383                 1.1024                 1.0105
 Red. Mass:       6.6831                 6.2391                 5.6086
 IR Active:          YES                    YES                    YES
 IR Intens:        3.650                 11.494                  5.048
 Raman Active:       YES                    YES                    YES
               X      Y      Z        X      Y      Z        X      Y      Z
 C          0.122 -0.108  0.182   -0.099 -0.214 -0.059    0.004  0.166  0.007
 C          0.052 -0.077  0.189    0.054  0.080  0.045   -0.012 -0.033 -0.071
 H         -0.013 -0.098  0.300    0.156  0.397  0.113   -0.030 -0.202 -0.177
 C         -0.030  0.007  0.010    0.033 -0.107 -0.008    0.044  0.037  0.023
 Cl         0.039 -0.000 -0.027   -0.008  0.023 -0.041   -0.014  0.005 -0.014
 C          0.058  0.041 -0.157    0.004 -0.087  0.072   -0.007  0.010  0.110
 H          0.009  0.072 -0.241    0.004 -0.296  0.079    0.061  0.115  0.222
 C          0.109  0.035 -0.153    0.013  0.249  0.184   -0.099 -0.207  0.019
 Cl        -0.097  0.024 -0.004    0.001 -0.014 -0.024    0.016  0.014 -0.007
 C          0.189 -0.039 -0.007   -0.086 -0.084  0.001   -0.058  0.067  0.040
 Cl        -0.060  0.023 -0.022    0.013  0.022 -0.048    0.016  0.001 -0.024
 C          0.060 -0.098  0.182   -0.031 -0.094  0.047    0.045  0.027  0.035
 C         -0.146  0.056 -0.116   -0.134  0.029 -0.143   -0.077  0.125 -0.226
 Cl         0.049 -0.077 -0.045    0.007  0.030  0.031    0.005 -0.021  0.016
 C         -0.146  0.130 -0.053   -0.005 -0.081  0.022    0.081 -0.013  0.085
 Cl         0.006 -0.035 -0.009    0.061  0.094  0.005   -0.046 -0.056 -0.013
 C          0.019  0.036  0.240   -0.036 -0.161  0.057    0.137  0.036  0.071
 H          0.179 -0.072  0.529   -0.044 -0.196  0.044    0.112  0.096  0.024
 C         -0.082  0.146 -0.054   -0.135 -0.077 -0.132   -0.003  0.154 -0.144
 H         -0.053  0.207 -0.131   -0.331  0.026 -0.381   -0.196  0.351 -0.535
 C         -0.047  0.025 -0.008    0.066 -0.123  0.172    0.179 -0.097  0.251
 Cl         0.005  0.009  0.006    0.055  0.077 -0.007   -0.055 -0.047 -0.013
 TransDip   0.028  0.004  0.054   -0.072 -0.077  0.025    0.029  0.065 -0.011

 Mode:                25                     26                     27
 Frequency:       564.72                 571.46                 621.83
 Force Cnst:      1.1072                 1.5017                 1.3446
 Red. Mass:       5.8929                 7.8049                 5.9020
 IR Active:          YES                    YES                    YES
 IR Intens:       21.847                 27.821                  6.068
 Raman Active:       YES                    YES                    YES
               X      Y      Z        X      Y      Z        X      Y      Z
 C         -0.033 -0.091  0.033   -0.017 -0.040 -0.151    0.075 -0.077  0.176
 C          0.003 -0.159  0.011   -0.079  0.015 -0.145    0.048 -0.091  0.223
 H         -0.091 -0.562 -0.142   -0.104 -0.116 -0.209   -0.037 -0.128  0.363
 C          0.125  0.358  0.176   -0.016  0.222 -0.020   -0.058 -0.011  0.052
 Cl        -0.008  0.001 -0.061    0.008 -0.058  0.120    0.018  0.015 -0.051
 C         -0.023 -0.132  0.055    0.025  0.029 -0.277   -0.036  0.014  0.001
 H         -0.061 -0.463  0.005   -0.105 -0.081 -0.495   -0.054  0.046 -0.028
 C         -0.084 -0.202  0.017    0.096  0.019 -0.245    0.027 -0.017 -0.006
 Cl        -0.002  0.025 -0.011    0.020 -0.016  0.046   -0.026  0.008 -0.004
 C          0.016  0.196  0.127    0.098  0.113 -0.107    0.096 -0.051  0.093
 Cl         0.002  0.009 -0.074   -0.017 -0.064  0.167   -0.014  0.032 -0.078
 C         -0.021 -0.091  0.035   -0.059  0.009 -0.122   -0.120  0.090 -0.191
 C         -0.032 -0.061  0.049   -0.111  0.049 -0.102   -0.090  0.069 -0.161
 Cl        -0.000  0.028  0.009    0.017 -0.007  0.000    0.001  0.001  0.008
 C         -0.067 -0.010 -0.058    0.034 -0.075  0.183    0.164 -0.147  0.286
 Cl         0.046  0.057  0.007    0.026  0.046 -0.006   -0.006  0.007 -0.012
 C         -0.040 -0.076  0.010   -0.138 -0.032  0.022   -0.060  0.065 -0.148
 H          0.003 -0.109  0.086   -0.251  0.047 -0.179   -0.268  0.250 -0.522
 C         -0.023 -0.091 -0.029   -0.090 -0.059 -0.011    0.072 -0.051  0.108
 H         -0.003 -0.123  0.028   -0.185  0.043 -0.208    0.058 -0.051  0.101
 C         -0.030 -0.022 -0.065    0.038 -0.102  0.144   -0.004  0.010 -0.016
 Cl         0.039  0.048  0.007    0.040  0.052 -0.010   -0.005  0.001 -0.003
 TransDip  -0.054 -0.131  0.049   -0.047  0.011 -0.162   -0.017 -0.024  0.073

 Mode:                28                     29                     30
 Frequency:       636.95                 692.07                 748.96
 Force Cnst:      1.4082                 2.4433                 1.5302
 Red. Mass:       5.8913                 8.6581                 4.6300
 IR Active:          YES                    YES                    YES
 IR Intens:        5.536                 16.831                  9.298
 Raman Active:       YES                    YES                    YES
               X      Y      Z        X      Y      Z        X      Y      Z
 C         -0.072 -0.205 -0.060    0.287  0.006 -0.145    0.023  0.332  0.162
 C         -0.017 -0.090 -0.018   -0.026 -0.004 -0.145   -0.010 -0.091  0.014
 H         -0.008 -0.077 -0.026   -0.142 -0.111 -0.001   -0.128 -0.630 -0.207
 C          0.056  0.217  0.083   -0.030  0.115 -0.025    0.026  0.081  0.045
 Cl         0.000 -0.008 -0.003   -0.014 -0.006  0.020    0.004  0.004 -0.004
 C         -0.013 -0.119 -0.070   -0.205 -0.071  0.168    0.017 -0.064 -0.067
 H         -0.136 -0.610 -0.261   -0.243 -0.306  0.116   -0.060 -0.379 -0.187
 C          0.053  0.215  0.057    0.067  0.038  0.190    0.015  0.186  0.030
 Cl         0.002 -0.009  0.000   -0.051  0.017 -0.020    0.013 -0.008  0.004
 C         -0.028 -0.098 -0.047    0.106 -0.168  0.040   -0.105 -0.265 -0.107
 Cl        -0.002 -0.000  0.006    0.007  0.015 -0.036    0.002  0.009  0.006
 C         -0.004  0.135  0.061    0.305  0.100 -0.111   -0.060 -0.004 -0.017
 C          0.130  0.064 -0.046    0.124  0.219  0.008   -0.055 -0.046  0.032
 Cl        -0.018 -0.010  0.005    0.017 -0.060 -0.037    0.002  0.002 -0.000
 C          0.149  0.006 -0.077    0.017  0.143  0.087   -0.073 -0.024  0.008
 Cl        -0.054 -0.059  0.001   -0.044 -0.038  0.006    0.018  0.018 -0.001
 C          0.175  0.029 -0.082   -0.305  0.023  0.167    0.006 -0.007  0.010
 H          0.140 -0.112 -0.140   -0.320  0.020  0.148    0.026  0.110  0.040
 C         -0.031  0.193  0.108   -0.086 -0.114  0.006    0.057 -0.062 -0.075
 H         -0.173  0.132  0.142    0.092 -0.023 -0.046    0.068 -0.033 -0.120
 C         -0.039  0.161  0.107   -0.008 -0.047 -0.034    0.049 -0.047 -0.013
 Cl        -0.047 -0.068 -0.007    0.018  0.002 -0.009    0.001  0.006  0.001
 TransDip   0.051  0.054 -0.014    0.126  0.035  0.016   -0.072 -0.064 -0.016

 Mode:                31                     32                     33
 Frequency:       758.79                 802.70                 821.82
 Force Cnst:      2.9476                 3.4226                 2.2638
 Red. Mass:       8.6891                 9.0156                 5.6891
 IR Active:          YES                    YES                    YES
 IR Intens:        1.555                 50.267                 20.947
 Raman Active:       YES                    YES                    YES
               X      Y      Z        X      Y      Z        X      Y      Z
 C         -0.047  0.083 -0.048   -0.132 -0.092  0.030   -0.028  0.022 -0.039
 C         -0.091  0.057 -0.130    0.017 -0.043  0.067   -0.231  0.061 -0.014
 H         -0.023  0.018 -0.305    0.106  0.215  0.108   -0.159  0.089 -0.135
 C          0.052 -0.014  0.045    0.013 -0.002  0.019   -0.019 -0.102  0.286
 Cl        -0.009  0.006 -0.009    0.005 -0.001 -0.005   -0.004  0.027 -0.071
 C          0.075 -0.047  0.049    0.063  0.024 -0.074    0.141 -0.077  0.118
 H          0.074 -0.108  0.046    0.080  0.014 -0.047    0.015  0.030 -0.099
 C          0.032  0.004  0.043   -0.103  0.028 -0.067    0.291 -0.099  0.081
 Cl        -0.009  0.006 -0.012    0.034 -0.012  0.013   -0.075  0.032 -0.040
 C         -0.051  0.008 -0.112   -0.098  0.077  0.017    0.138  0.023 -0.154
 Cl         0.005 -0.012  0.034   -0.000 -0.004  0.002   -0.002 -0.012  0.035
 C          0.213 -0.222  0.442    0.061  0.280  0.144   -0.067  0.068 -0.060
 C         -0.173  0.111 -0.283   -0.051  0.343  0.174   -0.013  0.003  0.061
 Cl         0.005  0.000  0.012    0.021 -0.102 -0.059    0.002 -0.008 -0.007
 C          0.101 -0.109  0.197   -0.156 -0.064  0.068   -0.068 -0.004 -0.048
 Cl         0.002  0.006 -0.005    0.019  0.031  0.004    0.010  0.008  0.003
 C         -0.049  0.060 -0.134   -0.073 -0.083 -0.010    0.059 -0.049  0.056
 H         -0.046  0.070 -0.129    0.022  0.282  0.140   -0.191  0.232 -0.394
 C          0.073 -0.051  0.111    0.144 -0.269 -0.205    0.045 -0.042  0.031
 H          0.188 -0.159  0.329   -0.008 -0.362 -0.138   -0.278  0.169 -0.440
 C         -0.144  0.119 -0.258    0.219  0.293  0.002    0.020  0.049  0.003
 Cl         0.004 -0.001  0.008   -0.051 -0.085 -0.012   -0.006 -0.011  0.000
 TransDip   0.032 -0.024 -0.003   -0.061  0.200  0.089    0.092 -0.044  0.105

 Mode:                34                     35                     36
 Frequency:       824.35                 875.26                 884.90
 Force Cnst:      0.6156                 3.4273                 0.7026
 Red. Mass:       1.5374                 7.5932                 1.5229
 IR Active:          YES                    YES                    YES
 IR Intens:       56.012                  3.218                 16.667
 Raman Active:       YES                    YES                    YES
               X      Y      Z        X      Y      Z        X      Y      Z
 C         -0.005  0.005 -0.006   -0.187  0.004  0.081    0.014  0.024  0.005
 C         -0.044  0.009  0.000   -0.112 -0.088  0.137   -0.008 -0.050 -0.026
 H         -0.032  0.013 -0.020    0.053  0.318  0.161    0.060  0.243  0.086
 C         -0.004 -0.018  0.057    0.001 -0.054  0.235    0.019  0.080  0.018
 Cl        -0.000  0.005 -0.014    0.009  0.013 -0.049   -0.002 -0.006  0.000
 C          0.027 -0.015  0.022    0.202 -0.035 -0.111   -0.048 -0.160 -0.055
 H         -0.000  0.002 -0.024    0.210  0.130 -0.104    0.199  0.859  0.326
 C          0.057 -0.019  0.015   -0.125  0.068 -0.082    0.020  0.053  0.025
 Cl        -0.014  0.006 -0.008    0.036 -0.012  0.007   -0.003 -0.003 -0.002
 C          0.028  0.002 -0.029   -0.195  0.076 -0.048    0.009 -0.007  0.001
 Cl        -0.001 -0.002  0.006    0.002 -0.007  0.016   -0.000  0.000 -0.001
 C         -0.020  0.018 -0.025    0.102 -0.017 -0.068   -0.006  0.000  0.003
 C         -0.001 -0.000  0.012    0.236  0.035 -0.113   -0.013 -0.006  0.004
 Cl         0.000 -0.001 -0.001   -0.007  0.010  0.009    0.000  0.000 -0.000
 C          0.019 -0.028  0.047    0.236  0.236 -0.020   -0.013 -0.012  0.002
 Cl        -0.001  0.003 -0.004   -0.052 -0.054  0.003    0.003  0.003 -0.000
 C         -0.041  0.036 -0.082   -0.193  0.052  0.135    0.009 -0.001 -0.006
 H          0.308 -0.256  0.544   -0.234 -0.109  0.070    0.012  0.011 -0.001
 C         -0.047  0.041 -0.094   -0.002 -0.083 -0.037    0.002  0.003  0.000
 H          0.312 -0.281  0.564    0.341  0.097 -0.160   -0.009 -0.004  0.005
 C          0.039 -0.023  0.065   -0.015 -0.168 -0.074   -0.000  0.003  0.002
 Cl        -0.003  0.000 -0.004    0.020  0.027  0.003   -0.001 -0.001 -0.000
 TransDip   0.118 -0.090  0.188    0.029  0.035  0.036    0.028  0.120  0.043

 Mode:                37                     38                     39
 Frequency:       900.95                 965.50                1043.50
 Force Cnst:      0.6914                 0.7279                 5.0607
 Red. Mass:       1.4456                 1.3253                 7.8883
 IR Active:          YES                    YES                    YES
 IR Intens:        0.269                  0.087                 72.194
 Raman Active:       YES                    YES                    YES
               X      Y      Z        X      Y      Z        X      Y      Z
 C          0.024  0.065  0.021   -0.000  0.000 -0.001    0.188 -0.016 -0.056
 C         -0.030 -0.149 -0.064    0.001 -0.001  0.002   -0.288  0.103 -0.100
 H          0.208  0.844  0.304    0.001  0.002  0.005   -0.390  0.086  0.066
 C          0.008  0.037 -0.000   -0.001 -0.001  0.002   -0.008 -0.042  0.121
 Cl        -0.001 -0.003  0.002    0.000  0.000 -0.000    0.001  0.002 -0.007
 C         -0.000  0.050  0.024   -0.001  0.000  0.000    0.299 -0.016 -0.151
 H         -0.084 -0.303 -0.106   -0.004  0.002 -0.005    0.399 -0.103 -0.001
 C          0.006 -0.017 -0.000    0.003 -0.001  0.000   -0.224  0.071 -0.047
 Cl        -0.002  0.002  0.000   -0.000  0.000 -0.000    0.019 -0.007  0.006
 C          0.011 -0.007  0.001    0.002 -0.001  0.001   -0.021 -0.130  0.363
 Cl        -0.000  0.000 -0.001    0.000  0.000 -0.000    0.001  0.015 -0.042
 C         -0.010 -0.002  0.003   -0.006  0.005 -0.010    0.138 -0.012 -0.097
 C         -0.020 -0.024  0.001    0.004 -0.005  0.008   -0.067  0.108  0.091
 Cl         0.000  0.003  0.001   -0.000  0.000 -0.000    0.005 -0.011 -0.008
 C         -0.019 -0.017  0.002    0.007 -0.007  0.013   -0.133 -0.134  0.010
 Cl         0.004  0.004 -0.001   -0.001  0.001 -0.002    0.014  0.017  0.000
 C          0.013  0.003 -0.005   -0.054  0.047 -0.097    0.101 -0.020 -0.068
 H          0.015  0.029 -0.000    0.321 -0.277  0.574    0.105 -0.021 -0.058
 C          0.006  0.002 -0.002    0.052 -0.045  0.093   -0.052  0.107  0.082
 H          0.006  0.001 -0.003   -0.306  0.264 -0.546   -0.127  0.076  0.100
 C         -0.005 -0.012 -0.003   -0.006  0.006 -0.011   -0.062 -0.092 -0.008
 Cl         0.001  0.002  0.001    0.001 -0.001  0.001    0.005  0.007  0.000
 TransDip   0.000  0.016  0.004    0.002 -0.003  0.009   -0.168 -0.098  0.191

 Mode:                40                     41                     42
 Frequency:      1088.42                1132.14                1139.45
 Force Cnst:      6.0859                 2.1930                 2.0065
 Red. Mass:       8.7193                 2.9040                 2.6231
 IR Active:          YES                    YES                    YES
 IR Intens:       34.411                 23.438                 20.142
 Raman Active:       YES                    YES                    YES
               X      Y      Z        X      Y      Z        X      Y      Z
 C         -0.006  0.025 -0.058    0.059  0.012 -0.053    0.056  0.005 -0.031
 C          0.192 -0.098  0.140    0.095 -0.013 -0.031   -0.034 -0.021  0.073
 H          0.264 -0.089  0.062    0.374  0.085 -0.468   -0.322 -0.118  0.562
 C         -0.024 -0.060  0.176   -0.010 -0.078  0.218   -0.007  0.016 -0.039
 Cl         0.003  0.009 -0.026    0.001  0.008 -0.022    0.000 -0.001  0.002
 C         -0.148  0.011  0.067   -0.087  0.029 -0.022    0.044 -0.027  0.046
 H         -0.295  0.127 -0.151   -0.370  0.265 -0.475    0.278 -0.233  0.442
 C         -0.054  0.032 -0.053   -0.069  0.035 -0.050   -0.069  0.024 -0.019
 Cl         0.016 -0.006  0.007    0.008 -0.004  0.007    0.009 -0.003  0.001
 C         -0.104  0.128 -0.279   -0.015 -0.019  0.060   -0.025  0.065 -0.162
 Cl         0.002 -0.014  0.037    0.000  0.001 -0.003    0.000 -0.007  0.018
 C          0.213 -0.014 -0.107    0.058 -0.014 -0.021    0.074 -0.003 -0.053
 C         -0.054  0.324  0.182    0.006 -0.119 -0.063    0.010 -0.087 -0.046
 Cl         0.010 -0.033 -0.020   -0.004  0.014  0.009   -0.004  0.011  0.007
 C         -0.146 -0.147  0.010   -0.044 -0.080 -0.015   -0.066 -0.122 -0.023
 Cl         0.009  0.012  0.001    0.008  0.011  0.001    0.010  0.015  0.001
 C          0.177 -0.032 -0.114   -0.088 -0.011  0.044   -0.097 -0.026  0.042
 H          0.168 -0.078 -0.133   -0.117 -0.089  0.019   -0.148 -0.196 -0.011
 C         -0.059  0.125  0.093   -0.010  0.066  0.036   -0.008  0.103  0.055
 H          0.096  0.199  0.042   -0.047  0.056  0.059    0.080  0.164  0.030
 C         -0.185 -0.298 -0.045    0.118  0.125 -0.007    0.120  0.100 -0.017
 Cl         0.021  0.029  0.003   -0.013 -0.015 -0.000   -0.012 -0.014  0.000
 TransDip  -0.174 -0.070  0.013   -0.030 -0.054  0.142   -0.035  0.021 -0.138

 Mode:                43                     44                     45
 Frequency:      1163.73                1192.82                1210.75
 Force Cnst:      1.1943                 1.6432                 1.5904
 Red. Mass:       1.4968                 1.9602                 1.8414
 IR Active:          YES                    YES                    YES
 IR Intens:        2.636                 52.983                 12.073
 Raman Active:       YES                    YES                    YES
               X      Y      Z        X      Y      Z        X      Y      Z
 C         -0.054  0.001  0.035   -0.024 -0.025 -0.004    0.036 -0.033  0.050
 C         -0.007  0.009 -0.018    0.001  0.007  0.002   -0.026  0.019 -0.029
 H          0.047  0.031 -0.117   -0.014 -0.029 -0.002    0.242  0.112 -0.484
 C          0.004  0.017 -0.048    0.001  0.006 -0.017   -0.011 -0.020  0.060
 Cl        -0.000 -0.002  0.005    0.000 -0.001  0.002   -0.001  0.002 -0.006
 C          0.006  0.005 -0.018    0.006  0.001 -0.008   -0.060 -0.006  0.055
 H         -0.041  0.050 -0.107   -0.021  0.031 -0.059    0.262 -0.296  0.628
 C          0.060 -0.026  0.031    0.021 -0.011  0.017   -0.089  0.071 -0.135
 Cl        -0.007  0.003 -0.003   -0.002  0.001 -0.001    0.010 -0.005  0.008
 C          0.002 -0.021  0.055   -0.008  0.001  0.016    0.127 -0.014 -0.042
 Cl         0.000  0.003 -0.007    0.000  0.000 -0.002   -0.004 -0.001  0.005
 C         -0.032  0.020  0.029    0.020  0.087  0.033   -0.056  0.027  0.021
 C          0.001  0.058  0.027    0.113 -0.045 -0.085    0.005  0.005  0.003
 Cl        -0.000 -0.005 -0.002   -0.007  0.008  0.007   -0.000 -0.001 -0.001
 C         -0.002 -0.067 -0.031   -0.062 -0.164 -0.045    0.013  0.006 -0.004
 Cl         0.002  0.006  0.002    0.009  0.013  0.001   -0.001 -0.001  0.000
 C         -0.061 -0.055  0.007   -0.032  0.039  0.037    0.001 -0.005 -0.004
 H         -0.172 -0.514 -0.154    0.134  0.799  0.311    0.002 -0.012 -0.004
 C          0.049  0.073  0.008    0.014 -0.009 -0.012    0.023 -0.018 -0.021
 H          0.653  0.384 -0.181    0.343  0.154 -0.117    0.229  0.085 -0.091
 C          0.012 -0.024 -0.019   -0.104 -0.042  0.037   -0.040 -0.011  0.020
 Cl        -0.001  0.001  0.001    0.006  0.005 -0.001    0.002  0.002 -0.000
 TransDip   0.024 -0.046  0.006   -0.109 -0.204 -0.030   -0.110  0.012 -0.008

 Mode:                46                     47                     48
 Frequency:      1268.02                1279.68                1291.42
 Force Cnst:      2.9588                10.6349                 5.3571
 Red. Mass:       3.1233                11.0225                 5.4518
 IR Active:          YES                    YES                    YES
 IR Intens:        5.857                  0.200                  1.655
 Raman Active:       YES                    YES                    YES
               X      Y      Z        X      Y      Z        X      Y      Z
 C         -0.078 -0.047  0.194   -0.040  0.020 -0.126   -0.246  0.100 -0.066
 C          0.007  0.014 -0.042   -0.041 -0.008  0.075   -0.140 -0.045  0.203
 H          0.308  0.131 -0.557   -0.099 -0.077  0.133    0.253  0.121 -0.455
 C         -0.126  0.061 -0.083    0.122 -0.036  0.023    0.186 -0.017 -0.077
 Cl         0.001 -0.003  0.007   -0.000  0.001 -0.002    0.002 -0.002  0.004
 C          0.046 -0.026  0.039   -0.058  0.036 -0.064   -0.101  0.089 -0.173
 H          0.174 -0.130  0.238   -0.051  0.032 -0.043    0.117 -0.100  0.189
 C          0.154 -0.019 -0.049   -0.102  0.002  0.068   -0.079 -0.048  0.181
 Cl        -0.008  0.003 -0.004    0.004 -0.002  0.003   -0.002  0.000  0.001
 C         -0.111  0.012  0.038    0.146 -0.022 -0.016    0.264 -0.066 -0.001
 Cl        -0.000  0.002 -0.005   -0.000 -0.001  0.002   -0.001  0.001 -0.002
 C          0.106  0.011 -0.070    0.050  0.398  0.175    0.064 -0.110 -0.078
 C         -0.006  0.022  0.016   -0.370 -0.157  0.123    0.100  0.083 -0.019
 Cl        -0.000 -0.000  0.000    0.001 -0.005 -0.002   -0.001 -0.000  0.000
 C          0.009 -0.089 -0.047    0.290 -0.129 -0.223   -0.058 -0.047  0.009
 Cl         0.002  0.004  0.001   -0.003 -0.006 -0.001    0.002  0.005  0.001
 C         -0.024  0.047  0.036    0.057  0.280  0.104   -0.044 -0.037  0.007
 H         -0.014  0.124  0.068   -0.027 -0.084 -0.030   -0.013  0.139  0.073
 C         -0.076  0.053  0.069   -0.254 -0.136  0.074    0.010  0.087  0.035
 H         -0.457 -0.128  0.192    0.179  0.078 -0.059   -0.422 -0.124  0.180
 C          0.127 -0.054 -0.094    0.185 -0.218 -0.207    0.060  0.001 -0.037
 Cl        -0.004 -0.002  0.001    0.004  0.003 -0.001   -0.004 -0.001  0.001
 TransDip   0.073 -0.005 -0.024   -0.011  0.006 -0.007   -0.015  0.021 -0.032

 Mode:                49                     50                     51
 Frequency:      1387.52                1420.38                1438.03
 Force Cnst:      4.3872                 4.2898                 3.9716
 Red. Mass:       3.8677                 3.6089                 3.2598
 IR Active:          YES                    YES                    YES
 IR Intens:       50.134                 75.985                 92.547
 Raman Active:       YES                    YES                    YES
               X      Y      Z        X      Y      Z        X      Y      Z
 C         -0.001 -0.001  0.073   -0.011 -0.099  0.227    0.183 -0.049  0.059
 C         -0.008  0.041 -0.118   -0.119  0.054 -0.060   -0.060 -0.011  0.062
 H         -0.317 -0.045  0.397   -0.100  0.065 -0.148    0.286  0.131 -0.507
 C          0.130 -0.037  0.013    0.173 -0.001 -0.109   -0.073  0.045 -0.075
 Cl        -0.005  0.002 -0.001   -0.005 -0.001  0.005    0.002 -0.002  0.004
 C         -0.034 -0.034  0.116    0.021 -0.052  0.126    0.100 -0.010 -0.039
 H         -0.266  0.154 -0.245   -0.393  0.305 -0.562   -0.030  0.115 -0.292
 C         -0.051  0.053 -0.114   -0.133  0.035 -0.006   -0.127 -0.037  0.181
 Cl         0.004 -0.002  0.004    0.007 -0.002  0.002    0.004  0.000 -0.003
 C          0.063 -0.017 -0.003    0.069  0.026 -0.109   -0.020  0.057 -0.145
 Cl        -0.003  0.001  0.001   -0.004 -0.001  0.005    0.001 -0.002  0.006
 C         -0.188 -0.146  0.025    0.090  0.108 -0.035   -0.046 -0.090 -0.043
 C          0.043  0.189  0.068    0.038 -0.076 -0.054   -0.079  0.036  0.064
 Cl        -0.000 -0.008 -0.004   -0.001  0.004  0.002    0.002 -0.002 -0.002
 C          0.141 -0.090 -0.121   -0.113  0.014  0.071    0.112  0.021 -0.051
 Cl        -0.005  0.001  0.003    0.004  0.001 -0.001   -0.004 -0.003  0.001
 C         -0.102 -0.040  0.037    0.040  0.047 -0.001   -0.011 -0.066 -0.026
 H         -0.003  0.452  0.221   -0.046 -0.347 -0.140    0.101  0.403  0.140
 C          0.006  0.085  0.038    0.023 -0.016 -0.018   -0.066 -0.016  0.031
 H         -0.238 -0.022  0.122   -0.118 -0.092  0.018    0.322  0.189 -0.091
 C          0.104 -0.034 -0.073   -0.032 -0.038  0.003    0.020  0.083  0.032
 Cl        -0.003  0.002  0.003    0.002  0.001 -0.001   -0.002 -0.002 -0.000
 TransDip  -0.129  0.164  0.089   -0.121 -0.041 -0.248    0.106  0.240 -0.162

 Mode:                52                     53                     54
 Frequency:      1470.24                1584.85                1585.61
 Force Cnst:      4.4946                10.2839                10.2813
 Red. Mass:       3.5291                 6.9491                 6.9407
 IR Active:          YES                    YES                    YES
 IR Intens:       40.306                 23.581                 40.771
 Raman Active:       YES                    YES                    YES
               X      Y      Z        X      Y      Z        X      Y      Z
 C         -0.152  0.029  0.059    0.120 -0.068  0.149   -0.138  0.107 -0.156
 C         -0.020  0.012 -0.025   -0.065  0.043 -0.083    0.051 -0.057  0.112
 H         -0.145 -0.019  0.176   -0.149  0.034  0.051    0.183 -0.001 -0.078
 C          0.106 -0.025 -0.004    0.206 -0.081  0.081   -0.207  0.087 -0.103
 Cl        -0.002  0.001 -0.001   -0.002  0.001 -0.000    0.002 -0.001  0.000
 C         -0.060 -0.005  0.053   -0.178  0.118 -0.199    0.191 -0.133  0.235
 H         -0.078  0.002  0.044    0.125 -0.153  0.330   -0.157  0.175 -0.369
 C          0.062  0.026 -0.111    0.092 -0.051  0.075   -0.087  0.059 -0.105
 Cl        -0.001 -0.001  0.002   -0.000 -0.000  0.000   -0.000  0.000 -0.000
 C          0.012 -0.028  0.063   -0.168  0.053 -0.038    0.171 -0.062  0.052
 Cl        -0.002  0.002 -0.003    0.002  0.000 -0.001   -0.002  0.000  0.001
 C          0.180 -0.078 -0.132   -0.022 -0.189 -0.097    0.003 -0.183 -0.069
 C         -0.114 -0.048  0.039    0.057  0.098  0.018    0.058  0.089  0.009
 Cl         0.004  0.002 -0.001   -0.002  0.001  0.001   -0.002  0.001  0.002
 C          0.042  0.092  0.021    0.008 -0.172 -0.086   -0.004 -0.149 -0.071
 Cl        -0.002 -0.004 -0.001    0.000  0.001  0.000    0.000  0.001  0.000
 C          0.055 -0.097 -0.078    0.080  0.327  0.113    0.079  0.291  0.098
 H          0.187  0.417  0.097   -0.099 -0.457 -0.166   -0.080 -0.403 -0.152
 C         -0.165 -0.062  0.062   -0.069 -0.174 -0.044   -0.079 -0.160 -0.035
 H          0.595  0.328 -0.173    0.134 -0.090 -0.119    0.144 -0.066 -0.111
 C          0.022  0.142  0.056   -0.064  0.145  0.108   -0.048  0.132  0.088
 Cl        -0.002 -0.006 -0.002    0.003 -0.000 -0.002    0.002 -0.001 -0.001
 TransDip   0.133  0.148  0.043    0.071 -0.025  0.136   -0.157  0.106 -0.078

 Mode:                55                     56                     57
 Frequency:      1599.81                1611.19                3201.96
 Force Cnst:     11.6748                11.6516                 6.5781
 Red. Mass:       7.7421                 7.6180                 1.0890
 IR Active:          YES                    YES                    YES
 IR Intens:        5.087                 24.145                  0.034
 Raman Active:       YES                    YES                    YES
               X      Y      Z        X      Y      Z        X      Y      Z
 C          0.045  0.014 -0.075    0.213  0.021 -0.195   -0.000 -0.000  0.000
 C         -0.134 -0.032  0.176   -0.233 -0.060  0.313   -0.000  0.000 -0.000
 H          0.123  0.064 -0.263    0.236  0.119 -0.481    0.001 -0.000  0.000
 C          0.133 -0.000 -0.085    0.222 -0.003 -0.136    0.000  0.000 -0.000
 Cl        -0.001  0.000  0.000   -0.002  0.000  0.000    0.000  0.000 -0.000
 C         -0.033 -0.026  0.091   -0.059 -0.036  0.137    0.000 -0.000 -0.000
 H         -0.121  0.046 -0.043   -0.186  0.065 -0.051   -0.000  0.000  0.000
 C          0.090  0.028 -0.133    0.152  0.041 -0.211    0.000 -0.000  0.000
 Cl        -0.001 -0.000  0.001   -0.001 -0.001  0.002    0.000 -0.000 -0.000
 C         -0.118  0.009  0.054   -0.229  0.024  0.085    0.000  0.000 -0.000
 Cl         0.001 -0.001  0.001    0.003 -0.001  0.001    0.000 -0.000  0.000
 C          0.167  0.012 -0.084   -0.160  0.008  0.095    0.000  0.000  0.000
 C         -0.260 -0.068  0.110    0.133  0.034 -0.057    0.000  0.000 -0.000
 Cl         0.003  0.001 -0.001   -0.002 -0.001  0.001   -0.000  0.000  0.000
 C          0.221 -0.073 -0.158   -0.105  0.041  0.078   -0.000 -0.002 -0.001
 Cl        -0.002  0.002  0.002    0.001 -0.001 -0.001    0.000  0.000  0.000
 C         -0.154 -0.025  0.074    0.067 -0.002 -0.038   -0.058  0.003  0.034
 H         -0.168  0.000  0.095    0.080  0.015 -0.038    0.674 -0.019 -0.386
 C          0.342  0.119 -0.133   -0.155 -0.047  0.063    0.015 -0.042 -0.029
 H         -0.402 -0.268  0.096    0.174  0.125 -0.037   -0.154  0.505  0.331
 C         -0.260  0.054  0.170    0.135 -0.041 -0.095   -0.002 -0.001  0.001
 Cl         0.002 -0.001 -0.002   -0.001  0.001  0.001    0.000  0.000  0.000
 TransDip   0.045  0.022 -0.052    0.103  0.015 -0.118   -0.004 -0.004  0.001

 Mode:                58                     59                     60
 Frequency:      3211.56                3215.30                3221.80
 Force Cnst:      6.6370                 6.6749                 6.6823
 Red. Mass:       1.0922                 1.0958                 1.0926
 IR Active:          YES                    YES                    YES
 IR Intens:        0.209                  0.010                  1.718
 Raman Active:       YES                    YES                    YES
               X      Y      Z        X      Y      Z        X      Y      Z
 C         -0.001 -0.001  0.003    0.000 -0.000 -0.000    0.000 -0.000 -0.000
 C         -0.073  0.031 -0.036    0.000 -0.000  0.000    0.001 -0.000 -0.000
 H          0.831 -0.355  0.420   -0.000  0.000 -0.000   -0.006  0.003 -0.003
 C          0.003  0.000 -0.003    0.000  0.000  0.000    0.003 -0.001  0.002
 Cl        -0.000 -0.000  0.000    0.000 -0.000 -0.000   -0.000  0.000 -0.000
 C         -0.000 -0.000  0.001    0.000 -0.000 -0.000   -0.075  0.001  0.045
 H          0.006  0.000 -0.004   -0.000 -0.000  0.000    0.854 -0.015 -0.512
 C          0.000 -0.000 -0.000   -0.000 -0.000  0.000   -0.001  0.001 -0.003
 Cl         0.000 -0.000  0.000    0.000 -0.000 -0.000    0.000 -0.000  0.000
 C          0.001 -0.000  0.000    0.000  0.000 -0.000    0.000 -0.000 -0.000
 Cl        -0.000  0.000 -0.000    0.000 -0.000  0.000    0.000 -0.000  0.000
 C         -0.000  0.000 -0.000   -0.000  0.000  0.000   -0.000 -0.000  0.000
 C          0.000 -0.000 -0.000   -0.000  0.000  0.000    0.000 -0.000 -0.000
 Cl        -0.000  0.000  0.000   -0.000  0.000  0.000    0.000  0.000 -0.000
 C         -0.000  0.000  0.000   -0.000  0.002  0.001   -0.000  0.000  0.000
 Cl        -0.000 -0.000 -0.000   -0.000 -0.000 -0.000    0.000  0.000 -0.000
 C          0.000 -0.000 -0.000    0.049  0.001 -0.027   -0.000  0.000  0.000
 H         -0.001  0.000  0.000   -0.541  0.011  0.308    0.000 -0.000 -0.000
 C         -0.000 -0.000  0.000    0.016 -0.057 -0.036    0.000 -0.000 -0.000
 H          0.000 -0.000 -0.000   -0.188  0.632  0.411   -0.000  0.000  0.000
 C          0.000  0.000 -0.000   -0.003 -0.001  0.001    0.000  0.000 -0.000
 Cl        -0.000 -0.000 -0.000    0.000  0.000 -0.000    0.000 -0.000 -0.000
 TransDip   0.007 -0.007  0.011    0.003 -0.000 -0.001    0.037 -0.000 -0.021

 STANDARD THERMODYNAMIC QUANTITIES AT   298.15 K  AND     1.00 ATM

   This Molecule has  0 Imaginary Frequencies
   Zero point vibrational energy:       76.847 kcal/mol

   Atom    1 Element C  Has Mass   12.00000
   Atom    2 Element C  Has Mass   12.00000
   Atom    3 Element H  Has Mass    1.00783
   Atom    4 Element C  Has Mass   12.00000
   Atom    5 Element Cl Has Mass   34.96885
   Atom    6 Element C  Has Mass   12.00000
   Atom    7 Element H  Has Mass    1.00783
   Atom    8 Element C  Has Mass   12.00000
   Atom    9 Element Cl Has Mass   34.96885
   Atom   10 Element C  Has Mass   12.00000
   Atom   11 Element Cl Has Mass   34.96885
   Atom   12 Element C  Has Mass   12.00000
   Atom   13 Element C  Has Mass   12.00000
   Atom   14 Element Cl Has Mass   34.96885
   Atom   15 Element C  Has Mass   12.00000
   Atom   16 Element Cl Has Mass   34.96885
   Atom   17 Element C  Has Mass   12.00000
   Atom   18 Element H  Has Mass    1.00783
   Atom   19 Element C  Has Mass   12.00000
   Atom   20 Element H  Has Mass    1.00783
   Atom   21 Element C  Has Mass   12.00000
   Atom   22 Element Cl Has Mass   34.96885
   Molecular Mass:   357.844420 amu
   Principal axes and moments of inertia in amu*Bohr^2:
                             1           2           3
    Eigenvalues --     5567.76121 11345.15845 11648.55716
          X               0.89979     0.43631    -0.00403
          Y               0.17573    -0.35392     0.91862
          Z              -0.39937     0.82727     0.39513
   Rotational Symmetry Number is   1
   The Molecule is an Asymmetric Top
   Translational Enthalpy:        0.889 kcal/mol
   Rotational Enthalpy:           0.889 kcal/mol
   Vibrational Enthalpy:         85.485 kcal/mol
   gas constant (RT):             0.592 kcal/mol
   Translational Entropy:        43.518  cal/mol.K
   Rotational Entropy:           34.952  cal/mol.K
   Vibrational Entropy:          57.901  cal/mol.K

   Total Enthalpy:               87.855 kcal/mol
   Total Entropy:               136.371  cal/mol.K

 ======================================================================

 STANDARD THERMODYNAMIC QUANTITIES FOR ANHARMONIC VIBRATION -- TOSH

   Zero point vibrational energy: ************ kcal/mol

   Vibrational Enthalpy:       Infinity kcal/mol
   Vibrational Entropy:             NaN  cal/mol.K

   Total Enthalpy:             Infinity kcal/mol
   Total Entropy:                   NaN  cal/mol.K

 ======================================================================

 STANDARD THERMODYNAMIC QUANTITIES FOR ANHARMONIC VIBRATION -- VPT2

   Zero point vibrational energy: ************ kcal/mol

   Vibrational Enthalpy:       Infinity kcal/mol
   Vibrational Entropy:             NaN  cal/mol.K

   Total Enthalpy:             Infinity kcal/mol
   Total Entropy:                   NaN  cal/mol.K

 ======================================================================

Archival summary:
1\1\december\FREQ\ProcedureUnspecified\BasisUnspecified\l6124\taweetha\SatMar712:25:512020SatMar712:25:512020\0\\#,FREQ,ProcedureUnspecified,BasisUnspecified,\\0,1\Cl\C,1,1.74361\C,2,1.39928,1,120.75\C,3,1.39178,2,120.537,1,179.966,0\H,4,1.08094,3,119.972,2,-179.927,0\C,4,1.388,3,119.125,2,-0.0195125,0\C,6,1.38831,4,121.207,3,0.0569184,0\H,7,1.08189,6,120.332,4,180,0\C,7,1.39501,6,119.793,4,0.0101752,0\C,9,1.49346,7,119.12,6,-179.951,0\C,10,1.399,9,121.289,7,88.6077,0\C,11,1.39069,10,121.709,9,-179.508,0\H,12,1.08187,11,119.95,10,-179.725,0\C,12,1.38701,11,119.551,10,0.11673,0\H,14,1.08221,12,120.358,11,-179.913,0\C,14,1.39185,12,120.287,11,0.0854507,0\C,16,1.39858,14,119.854,12,-0.116904,0\Cl,17,1.74427,16,120.263,14,-179.714,0\Cl,3,1.74553,2,121.368,1,0.0574535,0\Cl,16,1.74588,14,118.66,12,179.922,0\Cl,11,1.7534,10,119.992,9,0.817977,0\Cl,6,1.75398,4,119.195,3,-179.924,0\\\@

 Total job time:  3955.51s(wall), 23051.42s(cpu) 
 Sat Mar  7 12:25:51 2020

        *************************************************************
        *                                                           *
        *  Thank you very much for using Q-Chem.  Have a nice day.  *
        *                                                           *
        *************************************************************
