# Supplementary material for: Quantum Chemical Investigation of Polychlorinated Dibenzodioxins, Dibenzofurans and Biphenyls: Relative Stability and Planarity Analysis
Source: Molecules. 2020 Dec 3;25(23):5697. doi: 10.3390/molecules25235697 (PMC7730433; doi:10.3390/molecules25235697)
Supplement: Supplementary file 1 [file molecules-25-05697-s001.zip › PCB/B3LYP/HClHClClClHClClH.out]

                  Welcome to Q-Chem
     A Quantum Leap Into The Future Of Chemistry


 Q-Chem 5.2 (devel), Q-Chem, Inc., Pleasanton, CA (2019)

 Yihan Shao,  Zhengting Gan,  E. Epifanovsky,  A. T. B. Gilbert,  M. Wormit,  
 J. Kussmann,  A. W. Lange,  A. Behn,  Jia Deng,  Xintian Feng,  D. Ghosh,  
 M. Goldey,  P. R. Horn,  L. D. Jacobson,  I. Kaliman,  T. Kus,  A. Landau,  
 Jie Liu,  E. I. Proynov,  R. M. Richard,  R. P. Steele,  E. J. Sundstrom,  
 H. L. Woodcock III,  P. M. Zimmerman,  D. Zuev,  B. Albrecht,  E. Alguire,  
 S. A. Baeppler,  D. Barton,  Z. Benda,  Y. A. Bernard,  E. J. Berquist,  
 K. B. Bravaya,  H. Burton,  D. Casanova,  Chun-Min Chang,  Yunqing Chen,  
 A. Chien,  K. D. Closser,  M. P. Coons,  S. Coriani,  S. Dasgupta,  
 A. L. Dempwolff,  M. Diedenhofen,  Hainam Do,  R. G. Edgar,  Po-Tung Fang,  
 S. Faraji,  S. Fatehi,  Qingguo Feng,  K. D. Fenk,  J. Fosso-Tande,  
 J. Gayvert,  Qinghui Ge,  A. Ghysels,  G. Gidofalvi,  J. Gomes,  
 J. Gonthier,  A. Gunina,  D. Hait,  M. W. D. Hanson-Heine,  
 P. H. P. Harbach,  A. W. Hauser,  M. F. Herbst,  J. E. Herr,  
 E. G. Hohenstein,  Z. C. Holden,  Kerwin Hui,  B. C. Huynh,  T.-C. Jagau,  
 Hyunjun Ji,  B. Kaduk,  K. Khistyaev,  Jaehoon Kim,  P. Klunzinger,  K. Koh,  
 D. Kosenkov,  L. Koulias,  T. Kowalczyk,  C. M. Krauter,  A. Kunitsa,  
 Ka Un Lao,  A. Laurent,  K. V. Lawler,  Joonho Lee,  D. Lefrancois,  
 S. Lehtola,  D. S. Levine,  Yi-Pei Li,  You-Sheng Lin,  Fenglai Liu,  
 E. Livshits,  A. Luenser,  P. Manohar,  E. Mansoor,  S. F. Manzer,  
 Shan-Ping Mao,  Yuezhi Mao,  N. Mardirossian,  A. V. Marenich,  
 T. Markovich,  L. A. Martinez-Martinez,  S. A. Maurer,  N. J. Mayhall,  
 S. C. McKenzie,  J.-M. Mewes,  P. Morgante,  A. F. Morrison,  
 J. W. Mullinax,  K. Nanda,  T. S. Nguyen-Beck,  R. Olivares-Amaya,  
 J. A. Parkhill,  Zheng Pei,  T. M. Perrine,  F. Plasser,  P. Pokhilko,  
 S. Prager,  A. Prociuk,  E. Ramos,  D. R. Rehn,  F. Rob,  M. Scheurer,  
 M. Schneider,  N. Sergueev,  S. M. Sharada,  S. Sharma,  D. W. Small,  
 T. Stauch,  T. Stein,  Yu-Chuan Su,  A. J. W. Thom,  A. Tkatchenko,  
 T. Tsuchimochi,  N. M. Tubman,  L. Vogt,  M. L. Vidal,  O. Vydrov,  
 M. A. Watson,  J. Wenzel,  M. de Wergifosse,  T. A. Wesolowski,  A. White,  
 J. Witte,  A. Yamada,  Jun Yang,  K. Yao,  S. Yeganeh,  S. R. Yost,  
 Zhi-Qiang You,  A. Zech,  Igor Ying Zhang,  Xing Zhang,  Yan Zhao,  
 Ying Zhu,  B. R. Brooks,  G. K. L. Chan,  C. J. Cramer,  M. S. Gordon,  
 W. J. Hehre,  A. Klamt,  M. W. Schmidt,  C. D. Sherrill,  D. G. Truhlar,  
 A. Aspuru-Guzik,  R. Baer,  A. T. Bell,  N. A. Besley,  Jeng-Da Chai,  
 A. E. DePrince, III,  R. A. DiStasio Jr.,  A. Dreuw,  B. D. Dunietz,  
 T. R. Furlani,  Chao-Ping Hsu,  Yousung Jung,  Jing Kong,  D. S. Lambrecht,  
 WanZhen Liang,  C. Ochsenfeld,  V. A. Rassolov,  L. V. Slipchenko,  
 J. E. Subotnik,  T. Van Voorhis,  J. M. Herbert,  A. I. Krylov,  
 P. M. W. Gill,  M. Head-Gordon

 Contributors to earlier versions of Q-Chem not listed above: 
 R. D. Adamson,  B. Austin,  J. Baker,  G. J. O. Beran,  K. Brandhorst,  
 S. T. Brown,  E. F. C. Byrd,  A. K. Chakraborty,  C.-L. Cheng,  
 Siu Hung Chien,  D. M. Chipman,  D. L. Crittenden,  H. Dachsel,  
 R. J. Doerksen,  A. D. Dutoi,  L. Fusti-Molnar,  W. A. Goddard III,  
 A. Golubeva-Zadorozhnaya,  S. R. Gwaltney,  G. Hawkins,  A. Heyden,  
 S. Hirata,  G. Kedziora,  F. J. Keil,  C. Kelley,  Jihan Kim,  R. A. King,  
 R. Z. Khaliullin,  P. P. Korambath,  W. Kurlancheek,  A. M. Lee,  M. S. Lee,  
 S. V. Levchenko,  Ching Yeh Lin,  D. Liotard,  R. C. Lochan,  I. Lotan,  
 P. E. Maslen,  N. Nair,  D. P. O'Neill,  D. Neuhauser,  E. Neuscamman,  
 C. M. Oana,  R. Olson,  B. Peters,  R. Peverati,  P. A. Pieniazek,  
 Y. M. Rhee,  J. Ritchie,  M. A. Rohrdanz,  E. Rosta,  N. J. Russ,  
 H. F. Schaefer III,  N. E. Schultz,  N. Shenvi,  A. C. Simmonett,  A. Sodt,  
 D. Stuck,  K. S. Thanthiriwatte,  V. Vanovschi,  Tao Wang,  A. Warshel,  
 C. F. Williams,  Q. Wu,  X. Xu,  W. Zhang

 Please cite Q-Chem as follows:
 Y. Shao et al., Mol. Phys. 113, 184-215 (2015)
 DOI: 10.1080/00268976.2014.952696

 Q-Chem 5.2.1 for Intel X86 EM64T Linux

 Parts of Q-Chem use Armadillo 8.300.2 (Tropical Shenanigans).
 http://arma.sourceforge.net/

 Q-Chem begins on Sat Mar  7 12:25:51 2020  

Host: 
0

     Scratch files written to /scratch/taweetham/qchem6362//
NAlpha2: 178
NElect   178
Mult     1

 Q-Chem warning in module libgen/rem_setup.C, line 2168:

 Setting Thresh to 1e-14


Checking the input file for inconsistencies... 	...done.

--------------------------------------------------------------
User input:
--------------------------------------------------------------
$MOLECULE
0 1
C 
C  1 1.394960
H  2 CH 1 119.528007
C  2 1.386606 1 120.846377 3 178.766605 0
Cl  4 CCl 2 119.698148 1 -179.612229 0
C  4 1.387279 2 120.235871 1 -0.083363 0
H  6 CH 4 120.254637 2 -179.958574 0
C  6 1.387279 4 119.490737 2 0.041992 0
Cl  8 CCl 6 120.064298 4 179.568218 0
C  8 1.386606 6 120.235863 4 0.041336 0
Cl  10 CCl 8 119.614146 6 178.681836 0
C  1 1.488550 2 120.827489 3 1.275929 0
C  12 1.394960 1 120.827496 2 -44.635695 0
Cl  13 CCl 12 119.528011 1 1.275194 0
C  13 1.386606 12 120.846392 1 -179.957497 0
H  15 CH 13 119.698155 12 -179.612829 0
C  15 1.387278 13 120.235860 12 -0.083872 0
Cl  17 CCl 15 120.254633 13 -179.958492 0
C  17 1.387279 15 119.490737 13 0.041666 0
Cl  19 CCl 17 120.064293 15 179.568399 0
C  19 1.386606 17 120.235874 15 0.041790 0
H  21 CH 19 119.614152 17 178.681599 0

CH=1.08273
CCl=1.75400
$END

$REM
   JOB_TYPE	OPTIMIZATION
   BASIS	6-311++G**
   METHOD	B3LYP
   SCF_GUESS_ALWAYS     TRUE
   SYM_IGNORE   TRUE
   S2THRESH     15
   THRESH       15
$END

--------------------------------------------------------------
 ----------------------------------------------------------------
             Standard Nuclear Orientation (Angstroms)
    I     Atom           X                Y                Z
 ----------------------------------------------------------------
    1      C       0.0000000000     0.0000000000     0.0000000000
    2      C       0.0000000000     0.0000000000     1.3949600000
    3      H       0.9420994930     0.0000000000     1.9285823367
    4      C      -1.1901880373     0.0256249026     2.1059255403
    5      Cl     -1.1548436435     0.0351778398     3.8595433764
    6      C      -2.4041742747     0.0535064326     1.4351028665
    7      H      -3.3336980403     0.0741960811     1.9899557843
    8      C      -2.4180259722     0.0546630380     0.0478935036
    9      Cl     -3.9445745286     0.0782926128    -0.8155919614
   10      C      -1.2274122092     0.0272853135    -0.6622934626
   11      Cl     -1.2645630159    -0.0058824468    -2.4155862839
   12      C       1.2779219872    -0.0284629571    -0.7628147595
   13      C       2.3470698978     0.7895533347    -0.3971844912
   14      Cl      2.1937652685     1.8399754745     0.9991059581
   15      C       3.5373425750     0.7639926356    -1.1080106329
   16      H       4.3574386523     1.4022626844    -0.8041060066
   17      C       3.6820915760    -0.0819840560    -2.1979241218
   18      Cl      5.1878981105    -0.1155057366    -3.0967783802
   19      C       2.6267066856    -0.9012420975    -2.5714505845
   20      Cl      2.7893667858    -1.9684162207    -3.9539111020
   21      C       1.4361780334    -0.8737960689    -1.8611235872
   22      H       0.6116407652    -1.5017402028    -2.1743786128
 ----------------------------------------------------------------
 Nuclear Repulsion Energy =        2003.99495775 hartrees
 There are       89 alpha and       89 beta electrons
 Requested basis set is 6-311++G(d,p)
 There are 170 shells and 472 basis functions

 Total QAlloc Memory Limit   2000 MB
 Mega-Array Size       188 MB
 MEM_STATIC part       192 MB
 A cutoff of  1.0D-15 yielded  10845 shell pairs
 There are     91662 function pairs (     98483 Cartesian)
 Smallest overlap matrix eigenvalue = 2.22E-07
 Linear dependence detected in AO basis
 Number of orthogonalized atomic orbitals = 466
 Maximum deviation from orthogonality = 2.803E-10

 Scale SEOQF with 1.000000e-02/1.000000e-01/1.000000e-01

 Standard Electronic Orientation quadrupole field applied
 Nucleus-field energy     =    -0.0000000895 hartrees
 Guess from superposition of atomic densities
 Warning:  Energy on first SCF cycle will be non-variational
 SAD guess density has 178.000000 electrons

 -----------------------------------------------------------------------
  General SCF calculation program by
  Eric Jon Sundstrom, Paul Horn, Yuezhi Mao, Dmitri Zuev, Alec White,
  David Stuck, Shaama M.S., Shane Yost, Joonho Lee, David Small,
  Daniel Levine, Susi Lehtola, Hugh Burton, Evgeny Epifanovsky,
  Bang C. Huynh
 -----------------------------------------------------------------------
 Exchange:     0.2000 Hartree-Fock + 0.0800 Slater + 0.7200 B88
 Correlation:  0.1900 VWN1RPA + 0.8100 LYP
 Using SG-1 standard quadrature grid
 using 6 threads for integral computing
 -------------------------------------------------------
 OpenMP Integral computing Module                
 Release: version 2.0, May 2017, Q-Chem Inc. Pleasanton 
 -------------------------------------------------------
 A restricted SCF calculation will be
 performed using DIIS
 SCF converges when DIIS error is below 1.0e-08
 ---------------------------------------
  Cycle       Energy         DIIS error
 ---------------------------------------
    1   -3225.4475919911      2.85e-02  
    2   -3220.9915558231      2.18e-03  
    3   -3220.9108595110      2.68e-03  
    4   -3221.1102451606      6.09e-04  
    5   -3221.1190819477      2.95e-04  
    6   -3221.1213212416      9.96e-05  
    7   -3221.1215708462      2.97e-05  
    8   -3221.1215915222      1.06e-05  
    9   -3221.1215943592      3.41e-06  
   10   -3221.1215946834      9.46e-07  
   11   -3221.1215947073      2.57e-07  
   12   -3221.1215947090      1.35e-07  
   13   -3221.1215947094      4.24e-08  
   14   -3221.1215947097      1.04e-08  
   15   -3221.1215947096      5.59e-09  Convergence criterion met
 ---------------------------------------
 SCF time:   CPU 748.55s  wall 131.00s 
 SCF   energy in the final basis set =    -3221.1215947096
 Total energy in the final basis set =    -3221.1215947096

 --------------------------------------------------------------

                    Orbital Energies (a.u.)
 --------------------------------------------------------------

 Alpha MOs
 -- Occupied --
********-101.5778-101.5771-101.5770-101.5765-101.5745 -10.2748 -10.2746
-10.2727 -10.2726 -10.2702 -10.2686 -10.2377 -10.2352 -10.2238 -10.2226
-10.2214 -10.2170  -9.4946  -9.4924  -9.4922  -9.4916  -9.4909  -9.4889
 -7.2592  -7.2571  -7.2569  -7.2565  -7.2555  -7.2538  -7.2493  -7.2489
 -7.2473  -7.2470  -7.2465  -7.2465  -7.2463  -7.2457  -7.2457  -7.2454
 -7.2436  -7.2432  -0.9575  -0.9450  -0.9126  -0.9067  -0.8847  -0.8766
 -0.8539  -0.8465  -0.8045  -0.7724  -0.7546  -0.7459  -0.6734  -0.6595
 -0.6283  -0.6120  -0.5522  -0.5477  -0.5358  -0.5219  -0.5009  -0.4855
 -0.4717  -0.4681  -0.4670  -0.4573  -0.4471  -0.4334  -0.4187  -0.4178
 -0.4113  -0.3973  -0.3947  -0.3713  -0.3666  -0.3566  -0.3494  -0.3461
 -0.3419  -0.3393  -0.3311  -0.3255  -0.3243  -0.2990  -0.2777  -0.2690
 -0.2631
 -- Virtual --
 -0.0803  -0.0561  -0.0522  -0.0396  -0.0324  -0.0294  -0.0110  -0.0064
  0.0008   0.0017   0.0126   0.0186   0.0236   0.0249   0.0311   0.0380
  0.0440   0.0452   0.0509   0.0523   0.0637   0.0701   0.0710   0.0729
  0.0782   0.0817   0.0867   0.0906   0.0937   0.0953   0.0973   0.1046
  0.1071   0.1109   0.1114   0.1129   0.1160   0.1195   0.1219   0.1237
  0.1277   0.1295   0.1327   0.1337   0.1384   0.1407   0.1429   0.1469
  0.1492   0.1529   0.1595   0.1638   0.1687   0.1721   0.1742   0.1826
  0.1861   0.1947   0.1968   0.2011   0.2056   0.2089   0.2099   0.2135
  0.2196   0.2233   0.2245   0.2286   0.2333   0.2387   0.2404   0.2440
  0.2511   0.2530   0.2595   0.2606   0.2624   0.2641   0.2712   0.2770
  0.2798   0.2846   0.2880   0.2913   0.2943   0.2992   0.3032   0.3067
  0.3137   0.3167   0.3225   0.3297   0.3355   0.3465   0.3540   0.3965
  0.4046   0.4160   0.4264   0.4367   0.4372   0.4440   0.4445   0.4493
  0.4513   0.4606   0.4613   0.4747   0.4771   0.4823   0.4895   0.4944
  0.4967   0.5085   0.5141   0.5173   0.5341   0.5399   0.5425   0.5483
  0.5578   0.5680   0.5733   0.5779   0.5806   0.5860   0.5943   0.5996
  0.6067   0.6143   0.6172   0.6202   0.6332   0.6370   0.6482   0.6519
  0.6630   0.6669   0.6804   0.6881   0.6922   0.6989   0.7077   0.7193
  0.7230   0.7407   0.7769   0.7803   0.7967   0.8153   0.8191   0.8253
  0.8320   0.8351   0.8360   0.8379   0.8430   0.8443   0.8473   0.8528
  0.8549   0.8595   0.8638   0.8685   0.8741   0.8777   0.8817   0.8852
  0.8927   0.9035   0.9104   0.9125   0.9169   0.9207   0.9233   0.9306
  0.9352   0.9396   0.9417   0.9490   0.9545   0.9566   0.9645   0.9772
  0.9810   0.9856   0.9984   1.0057   1.0231   1.0413   1.0585   1.0687
  1.0830   1.0904   1.1042   1.1292   1.1610   1.1781   1.1891   1.2074
  1.2097   1.2244   1.2250   1.2321   1.2477   1.2593   1.2635   1.2739
  1.2837   1.2887   1.3086   1.3116   1.3416   1.3454   1.3645   1.3686
  1.4241   1.4478   1.4853   1.5003   1.5143   1.5349   1.5563   1.5645
  1.5709   1.5917   1.6018   1.6297   1.6369   1.6590   1.6697   1.6886
  1.7218   1.7377   1.7477   1.7550   1.8027   1.8365   1.8403   1.8629
  1.8707   1.8796   1.8865   1.9027   1.9072   1.9388   1.9419   1.9607
  1.9752   2.0021   2.0176   2.0391   2.0616   2.0693   2.0906   2.1112
  2.1276   2.1481   2.1874   2.2288   2.2318   2.2378   2.2476   2.2670
  2.2710   2.2820   2.2936   2.2977   2.3087   2.3129   2.3365   2.3488
  2.3809   2.3889   2.4234   2.4336   2.4398   2.4626   2.4942   2.5099
  2.5226   2.5352   2.5529   2.5670   2.5733   2.5940   2.6029   2.6130
  2.6352   2.6452   2.6665   2.7032   2.7321   2.7390   2.7471   2.7500
  2.7566   2.7682   2.7758   2.8018   2.8051   2.8292   2.8407   2.8943
  2.9087   2.9541   2.9617   3.0599   3.0752   3.0760   3.0913   3.1242
  3.1514   3.1605   3.1781   3.2168   3.2638   3.2727   3.3429   3.3596
  3.4337   3.4899   3.5315   3.6097   3.6673   3.7530   3.7983   3.8249
  3.9020   3.9678   4.0944   4.1232   4.3983   4.8045   4.8257   9.7436
  9.7567   9.7795   9.7983   9.8111   9.8275  23.3471  23.5042  23.8319
 23.8329  23.8911  23.9103  23.9685  24.0046  24.0421  24.0559  24.1041
 24.1274  25.7813  25.8092  25.8233  25.8626  25.9203  25.9400  26.0953
 26.1070  26.1226  26.1788  26.2659  26.3533  26.5139  26.5808  26.6208
 26.7238  26.8326  26.8692 215.7348 215.7468 215.7740 215.7954 215.8141
215.8331
 --------------------------------------------------------------

          Ground-State Mulliken Net Atomic Charges

     Atom                 Charge (a.u.)
  ----------------------------------------
      1 C                    -0.109827
      2 C                    -0.764115
      3 H                     0.182103
      4 C                     0.458858
      5 Cl                    0.492045
      6 C                    -1.094526
      7 H                     0.209136
      8 C                     0.154694
      9 Cl                    0.470875
     10 C                    -0.713650
     11 Cl                    0.682975
     12 C                    -0.169690
     13 C                    -0.351556
     14 Cl                    0.546812
     15 C                    -0.801551
     16 H                     0.225804
     17 C                     0.170320
     18 Cl                    0.511339
     19 C                     0.175172
     20 Cl                    0.652835
     21 C                    -1.144573
     22 H                     0.216521
  ----------------------------------------
  Sum of atomic charges =     0.000000

 -----------------------------------------------------------------
                    Cartesian Multipole Moments
 -----------------------------------------------------------------
    Charge (ESU x 10^10)
                 0.0000
    Dipole Moment (Debye)
         X       0.0617      Y       0.0438      Z       1.0535
       Tot       1.0562
    Quadrupole Moments (Debye-Ang)
        XX    -144.9595     XY       2.7126     YY    -146.3105
        XZ       1.6402     YZ      -0.3569     ZZ    -149.8005
    Octopole Moments (Debye-Ang^2)
       XXX    -281.4421    XXY      17.2162    XYY     -91.9584
       YYY       8.0343    XXZ     114.3950    XYZ      -6.0197
       YYZ      92.4051    XZZ    -105.9960    YZZ       4.1132
       ZZZ     285.2654
    Hexadecapole Moments (Debye-Ang^3)
      XXXX   -6471.8586   XXXY     138.6457   XXYY   -1243.6570
      XYYY      82.0570   YYYY    -832.7995   XXXZ    1369.9546
      XXYZ    -166.0318   XYYZ     462.2397   YYYZ    -429.3996
      XXZZ   -1896.4359   XYZZ      30.2638   YYZZ    -915.3155
      XZZZ    1418.9337   YZZZ    -417.9884   ZZZZ   -4670.7781
 -----------------------------------------------------------------
 Calculating analytic gradient of the SCF energy
 Gradient of SCF Energy
            1           2           3           4           5           6
    1  -0.0033734  -0.0024987   0.0054862  -0.0019501   0.0007489   0.0085210
    2   0.0031009   0.0045082   0.0048753  -0.0000172   0.0003151  -0.0007564
    3   0.0037246  -0.0078762   0.0000133   0.0049181   0.0015310  -0.0063247
            7           8           9          10          11          12
    1  -0.0001264   0.0079483  -0.0000594  -0.0020334   0.0119638   0.0073949
    2  -0.0000597   0.0004380  -0.0003238   0.0026285  -0.0074088   0.0002192
    3   0.0013233   0.0019399  -0.0066654   0.0125338   0.0013217  -0.0083652
           13          14          15          16          17          18
    1  -0.0009753  -0.0139588  -0.0073849   0.0001366  -0.0074807   0.0020373
    2   0.0027718  -0.0123842  -0.0065972   0.0004295  -0.0020394  -0.0037278
    3  -0.0007501   0.0053670  -0.0044444   0.0009631   0.0027771  -0.0053910
           19          20          21          22
    1   0.0030613   0.0041922  -0.0043091  -0.0073403
    2   0.0078727   0.0001415   0.0042625   0.0017514
    3   0.0074198  -0.0028717   0.0007084  -0.0018524
 Max gradient component =       1.396E-02
 RMS gradient           =       5.219E-03
 Gradient time:  CPU 231.23 s  wall 38.76 s
 Geometry Optimization Parameters
   NAtoms,    NIC,     NZ,  NCons,   NDum,   NFix, NCnnct, MaxDiis
       22     155      22       0       0       0       0       0


** GEOMETRY OPTIMIZATION IN DELOCALIZED INTERNAL COORDINATES **
   Searching for a Minimum

   Optimization Cycle:   1

                       Coordinates (Angstroms)
     ATOM                X               Y               Z
      1  C         0.0000000000    0.0000000000    0.0000000000
      2  C         0.0000000000    0.0000000000    1.3949600000
      3  H         0.9420994930    0.0000000000    1.9285823367
      4  C        -1.1901880373    0.0256249026    2.1059255403
      5  Cl       -1.1548436435    0.0351778398    3.8595433764
      6  C        -2.4041742747    0.0535064326    1.4351028665
      7  H        -3.3336980403    0.0741960811    1.9899557843
      8  C        -2.4180259722    0.0546630380    0.0478935036
      9  Cl       -3.9445745286    0.0782926128   -0.8155919614
     10  C        -1.2274122092    0.0272853135   -0.6622934626
     11  Cl       -1.2645630159   -0.0058824468   -2.4155862839
     12  C         1.2779219872   -0.0284629571   -0.7628147595
     13  C         2.3470698978    0.7895533347   -0.3971844912
     14  Cl        2.1937652685    1.8399754745    0.9991059581
     15  C         3.5373425750    0.7639926356   -1.1080106329
     16  H         4.3574386523    1.4022626844   -0.8041060066
     17  C         3.6820915760   -0.0819840560   -2.1979241218
     18  Cl        5.1878981105   -0.1155057366   -3.0967783802
     19  C         2.6267066856   -0.9012420975   -2.5714505845
     20  Cl        2.7893667858   -1.9684162207   -3.9539111020
     21  C         1.4361780334   -0.8737960689   -1.8611235872
     22  H         0.6116407652   -1.5017402028   -2.1743786128
   Point Group: c1    Number of degrees of freedom:    60


   Energy is  -3221.121594710


 Attempting to generate delocalized internal coordinates
 Initial Hessian constructed with Jon Baker's OPTIMIZE code

 60 Hessian modes will be used to form the next step
  Hessian Eigenvalues:
     0.010693    0.019215    0.019215    0.023207    0.023207    0.023580
     0.023580    0.023679    0.023679    0.023938    0.023938    0.024090
     0.024090    0.024114    0.024114    0.024135    0.024136    0.024143
     0.024143    0.159966    0.159966    0.159995    0.160000    0.230002
     0.234709    0.234957    0.239747    0.249942    0.249943    0.249991
     0.249991    0.249993    0.250000    0.250000    0.250000    0.250000
     0.250000    0.301033    0.301033    0.301033    0.301033    0.301033
     0.301033    0.336089    0.356665    0.356665    0.356665    0.356665
     0.429428    0.429814    0.432964    0.433476    0.467799    0.467824
     0.472140    0.472167    0.478203    0.478204    0.479142    0.479142

 Minimum search - taking simple RFO step
 Searching for Lamda that Minimizes Along All modes
 Value Taken    Lamda =  -0.04501218
 Calculated Step too Large.  Step scaled by  0.441891
 Step Taken.  Stepsize is  0.300000

                             Maximum     Tolerance    Cnvgd?
         Gradient           0.048034      0.000300      NO
         Displacement       0.246976      0.001200      NO
         Energy change     *********      0.000001      NO


 New Cartesian Coordinates Obtained by Inverse Iteration

 Displacement from previous Coordinates is:  1.203369
 ----------------------------------------------------------------
             Standard Nuclear Orientation (Angstroms)
    I     Atom           X                Y                Z
 ----------------------------------------------------------------
    1      C      -0.0173966425     0.0172906403    -0.0196979708
    2      C      -0.0217687030    -0.0697881710     1.3765544217
    3      H       0.9148775160    -0.1342940570     1.9102391700
    4      C      -1.2070644740    -0.0723534020     2.0950906819
    5      Cl     -1.1589636424    -0.1828940944     3.8438951892
    6      C      -2.4272183857     0.0178689950     1.4450981390
    7      H      -3.3520097703     0.0199573424     2.0072998461
    8      C      -2.4488026102     0.1070529828     0.0619410143
    9      Cl     -3.9927529921     0.2235720022    -0.7573692784
   10      C      -1.2633180914     0.1024167814    -0.6707893907
   11      Cl     -1.3739841906     0.2313442077    -2.4175138255
   12      C       1.2847792112     0.0023797113    -0.7629022179
   13      C       2.3534825637     0.8642882040    -0.4527204250
   14      Cl      2.2380055450     2.0652812227     0.8221717338
   15      C       3.5451897110     0.8135259214    -1.1629904730
   16      H       4.3493004326     1.4916843187    -0.9080081256
   17      C       3.7144275046    -0.0992388893    -2.1925710041
   18      Cl      5.2292303762    -0.1438182454    -3.0695239661
   19      C       2.6742859153    -0.9644915046    -2.5124278227
   20      Cl      2.8450080450    -2.1312688183    -3.8085492099
   21      C       1.4813368758    -0.9069043502    -1.8078740595
   22      H       0.6853959144    -1.5841102343    -2.0794370475
 ----------------------------------------------------------------
 Nuclear Repulsion Energy =        1987.80323364 hartrees
 There are       89 alpha and       89 beta electrons
 Applying Cartesian multipole field
    Component          Value
    ---------          -----
     (2,0,0)        1.00000E-12
     (0,2,0)        2.00000E-11
     (0,0,2)       -3.00000E-11
 Nucleus-field energy     =    -0.0000000835 hartrees
 Requested basis set is 6-311++G(d,p)
 There are 170 shells and 472 basis functions
 A cutoff of  1.0D-15 yielded  10808 shell pairs
 There are     91321 function pairs (     98115 Cartesian)
 Smallest overlap matrix eigenvalue = 2.54E-07
 Linear dependence detected in AO basis
 Number of orthogonalized atomic orbitals = 467
 Maximum deviation from orthogonality = 2.269E-10
 Guess from superposition of atomic densities
 Warning:  Energy on first SCF cycle will be non-variational
 SAD guess density has 178.000000 electrons

 -----------------------------------------------------------------------
  General SCF calculation program by
  Eric Jon Sundstrom, Paul Horn, Yuezhi Mao, Dmitri Zuev, Alec White,
  David Stuck, Shaama M.S., Shane Yost, Joonho Lee, David Small,
  Daniel Levine, Susi Lehtola, Hugh Burton, Evgeny Epifanovsky,
  Bang C. Huynh
 -----------------------------------------------------------------------
 Exchange:     0.2000 Hartree-Fock + 0.0800 Slater + 0.7200 B88
 Correlation:  0.1900 VWN1RPA + 0.8100 LYP
 Using SG-1 standard quadrature grid
 using 6 threads for integral computing
 -------------------------------------------------------
 OpenMP Integral computing Module                
 Release: version 2.0, May 2017, Q-Chem Inc. Pleasanton 
 -------------------------------------------------------
 A restricted SCF calculation will be
 performed using DIIS
 SCF converges when DIIS error is below 1.0e-08
 ---------------------------------------
  Cycle       Energy         DIIS error
 ---------------------------------------
    1   -3225.3499526078      2.82e-02  
    2   -3221.0054043235      2.15e-03  
    3   -3220.9315096776      2.61e-03  
    4   -3221.1219500718      5.79e-04  
    5   -3221.1299853555      2.81e-04  
    6   -3221.1320087715      9.86e-05  
    7   -3221.1322547861      2.94e-05  
    8   -3221.1322752426      1.08e-05  
    9   -3221.1322782486      3.40e-06  
   10   -3221.1322785755      9.16e-07  
   11   -3221.1322785982      2.63e-07  
   12   -3221.1322786000      1.32e-07  
   13   -3221.1322786003      3.84e-08  
   14   -3221.1322786004      1.09e-08  
   15   -3221.1322786003      5.62e-09  Convergence criterion met
 ---------------------------------------
 SCF time:   CPU 742.21s  wall 131.00s 
 SCF   energy in the final basis set =    -3221.1322786003
 Total energy in the final basis set =    -3221.1322786003

 --------------------------------------------------------------

                    Orbital Energies (a.u.)
 --------------------------------------------------------------

 Alpha MOs
 -- Occupied --
********-101.5785-101.5772-101.5771-101.5764-101.5755 -10.2757 -10.2752
-10.2751 -10.2746 -10.2712 -10.2688 -10.2422 -10.2395 -10.2234 -10.2230
-10.2226 -10.2188  -9.4937  -9.4929  -9.4919  -9.4918  -9.4909  -9.4899
 -7.2585  -7.2578  -7.2567  -7.2566  -7.2555  -7.2548  -7.2484  -7.2480
 -7.2478  -7.2471  -7.2468  -7.2467  -7.2461  -7.2459  -7.2457  -7.2454
 -7.2446  -7.2442  -0.9547  -0.9449  -0.9100  -0.9067  -0.8840  -0.8781
 -0.8546  -0.8442  -0.8038  -0.7724  -0.7525  -0.7451  -0.6733  -0.6575
 -0.6276  -0.6127  -0.5520  -0.5456  -0.5340  -0.5239  -0.5012  -0.4846
 -0.4708  -0.4672  -0.4663  -0.4544  -0.4476  -0.4343  -0.4173  -0.4147
 -0.4112  -0.3968  -0.3947  -0.3707  -0.3671  -0.3562  -0.3504  -0.3462
 -0.3407  -0.3393  -0.3323  -0.3274  -0.3244  -0.2982  -0.2794  -0.2691
 -0.2644
 -- Virtual --
 -0.0793  -0.0569  -0.0534  -0.0393  -0.0361  -0.0298  -0.0113  -0.0051
  0.0007   0.0012   0.0118   0.0172   0.0232   0.0239   0.0311   0.0371
  0.0432   0.0439   0.0506   0.0523   0.0640   0.0677   0.0700   0.0727
  0.0777   0.0817   0.0881   0.0911   0.0923   0.0952   0.0964   0.1025
  0.1066   0.1098   0.1099   0.1120   0.1149   0.1170   0.1197   0.1222
  0.1258   0.1293   0.1306   0.1324   0.1348   0.1393   0.1409   0.1436
  0.1490   0.1536   0.1581   0.1611   0.1681   0.1694   0.1720   0.1789
  0.1833   0.1911   0.1942   0.1952   0.2029   0.2053   0.2094   0.2115
  0.2185   0.2204   0.2245   0.2263   0.2318   0.2372   0.2396   0.2417
  0.2495   0.2514   0.2573   0.2595   0.2619   0.2671   0.2692   0.2774
  0.2781   0.2826   0.2862   0.2886   0.2922   0.2974   0.2985   0.3060
  0.3064   0.3108   0.3160   0.3212   0.3299   0.3362   0.3454   0.3522
  0.3989   0.4053   0.4158   0.4240   0.4361   0.4378   0.4449   0.4473
  0.4484   0.4529   0.4598   0.4660   0.4743   0.4774   0.4810   0.4885
  0.4942   0.4993   0.5093   0.5117   0.5163   0.5356   0.5424   0.5430
  0.5469   0.5592   0.5671   0.5761   0.5790   0.5836   0.5892   0.5936
  0.6007   0.6105   0.6137   0.6197   0.6334   0.6355   0.6432   0.6556
  0.6569   0.6657   0.6699   0.6867   0.6892   0.6960   0.6993   0.7042
  0.7178   0.7286   0.7386   0.7876   0.7998   0.8076   0.8149   0.8246
  0.8271   0.8304   0.8358   0.8388   0.8405   0.8423   0.8446   0.8457
  0.8498   0.8508   0.8534   0.8620   0.8655   0.8716   0.8795   0.8812
  0.8862   0.8928   0.9003   0.9062   0.9127   0.9160   0.9213   0.9264
  0.9294   0.9374   0.9397   0.9414   0.9461   0.9549   0.9587   0.9625
  0.9647   0.9769   0.9777   0.9878   1.0009   1.0172   1.0355   1.0484
  1.0549   1.0806   1.0824   1.0905   1.1227   1.1535   1.1731   1.1935
  1.2079   1.2129   1.2167   1.2251   1.2283   1.2426   1.2576   1.2613
  1.2683   1.2811   1.2872   1.3040   1.3107   1.3352   1.3459   1.3586
  1.3642   1.4332   1.4440   1.4838   1.5000   1.5163   1.5305   1.5595
  1.5602   1.5737   1.5859   1.6008   1.6272   1.6293   1.6538   1.6720
  1.6923   1.7195   1.7335   1.7439   1.7479   1.7934   1.8267   1.8379
  1.8615   1.8757   1.8809   1.8902   1.8933   1.9054   1.9328   1.9398
  1.9574   1.9646   1.9975   2.0084   2.0293   2.0598   2.0663   2.0838
  2.1067   2.1113   2.1471   2.1814   2.2268   2.2323   2.2369   2.2475
  2.2623   2.2682   2.2826   2.2911   2.2951   2.3020   2.3167   2.3349
  2.3502   2.3735   2.3987   2.4238   2.4329   2.4444   2.4655   2.4923
  2.5090   2.5206   2.5334   2.5441   2.5615   2.5695   2.5882   2.5986
  2.6106   2.6383   2.6533   2.6616   2.7005   2.7243   2.7366   2.7425
  2.7454   2.7585   2.7684   2.7771   2.7980   2.8009   2.8250   2.8351
  2.8850   2.8998   2.9432   2.9606   3.0480   3.0631   3.0718   3.0807
  3.1198   3.1434   3.1486   3.1751   3.2042   3.2550   3.2593   3.3358
  3.3516   3.4273   3.4892   3.5222   3.6072   3.6590   3.7542   3.7928
  3.8199   3.8956   3.9612   4.0888   4.1188   4.3802   4.7944   4.8204
  9.7420   9.7571   9.7807   9.7953   9.8030   9.8225  23.3557  23.4963
 23.8258  23.8278  23.8711  23.8985  23.9430  23.9854  24.0395  24.0528
 24.0998  24.1181  25.7826  25.8080  25.8225  25.8618  25.9080  25.9282
 26.0886  26.1020  26.1221  26.1862  26.2759  26.3152  26.5044  26.5704
 26.6191  26.7079  26.8190  26.8530 215.7338 215.7471 215.7752 215.7920
215.8028 215.8259
 --------------------------------------------------------------

          Ground-State Mulliken Net Atomic Charges

     Atom                 Charge (a.u.)
  ----------------------------------------
      1 C                     0.051443
      2 C                    -1.340095
      3 H                     0.184320
      4 C                     0.805526
      5 Cl                    0.470742
      6 C                    -1.002203
      7 H                     0.210485
      8 C                     0.000394
      9 Cl                    0.463075
     10 C                    -0.710899
     11 Cl                    0.655522
     12 C                     0.074624
     13 C                    -0.152127
     14 Cl                    0.513738
     15 C                    -0.997354
     16 H                     0.228567
     17 C                     0.112303
     18 Cl                    0.516684
     19 C                     0.321712
     20 Cl                    0.640401
     21 C                    -1.268782
     22 H                     0.221924
  ----------------------------------------
  Sum of atomic charges =     0.000000

 -----------------------------------------------------------------
                    Cartesian Multipole Moments
 -----------------------------------------------------------------
    Charge (ESU x 10^10)
                 0.0000
    Dipole Moment (Debye)
         X       0.0628      Y      -0.0592      Z       1.0171
       Tot       1.0207
    Quadrupole Moments (Debye-Ang)
        XX    -144.6326     XY       2.9287     YY    -146.2560
        XZ       1.2463     YZ      -0.4803     ZZ    -149.7696
    Octopole Moments (Debye-Ang^2)
       XXX    -280.8686    XXY      15.9511    XYY     -91.0893
       YYY       1.2703    XXZ     112.7894    XYZ      -6.4862
       YYZ      91.8575    XZZ    -105.4009    YZZ       2.3423
       ZZZ     284.0280
    Hexadecapole Moments (Debye-Ang^3)
      XXXX   -6622.5569   XXXY     173.0997   XXYY   -1291.4511
      XYYY     113.6914   YYYY    -969.9147   XXXZ    1374.4402
      XXYZ    -151.9280   XYYZ     465.2955   YYYZ    -366.8317
      XXZZ   -1892.9917   XYZZ      39.1507   YYZZ    -911.0397
      XZZZ    1429.7712   YZZZ    -372.4046   ZZZZ   -4524.1353
 -----------------------------------------------------------------
 Calculating analytic gradient of the SCF energy
 Gradient of SCF Energy
            1           2           3           4           5           6
    1  -0.0000414  -0.0045443  -0.0005547  -0.0014981   0.0004599   0.0059900
    2  -0.0000470   0.0016174   0.0012220  -0.0005024   0.0001695   0.0000639
    3   0.0024145  -0.0018746   0.0000467   0.0024609   0.0006061  -0.0052090
            7           8           9          10          11          12
    1  -0.0002515   0.0039537   0.0002099  -0.0040398  -0.0025927   0.0037985
    2  -0.0000033   0.0002027   0.0002831  -0.0005514  -0.0018721  -0.0023869
    3   0.0009855   0.0020745  -0.0048426   0.0080695  -0.0010588  -0.0043154
           13          14          15          16          17          18
    1   0.0033691  -0.0002399  -0.0044428   0.0003023  -0.0051105   0.0022122
    2   0.0025979  -0.0017824  -0.0037591   0.0003967  -0.0002436  -0.0021066
    3   0.0010071   0.0010864  -0.0026790   0.0005423   0.0027886  -0.0032836
           19          20          21          22
    1   0.0012738   0.0020597  -0.0000036  -0.0003097
    2   0.0060807  -0.0007375   0.0001053   0.0012531
    3   0.0056939  -0.0021915  -0.0020346  -0.0002869
 Max gradient component =       8.070E-03
 RMS gradient           =       2.721E-03
 Gradient time:  CPU 230.01 s  wall 38.56 s
 Geometry Optimization Parameters
   NAtoms,    NIC,     NZ,  NCons,   NDum,   NFix, NCnnct, MaxDiis
       22     155      22       0       0       0       0       0

 Cartesian Hessian Update
 Hessian updated using BFGS update


** GEOMETRY OPTIMIZATION IN DELOCALIZED INTERNAL COORDINATES **
   Searching for a Minimum

   Optimization Cycle:   2

                       Coordinates (Angstroms)
     ATOM                X               Y               Z
      1  C        -0.0173966425    0.0172906403   -0.0196979708
      2  C        -0.0217687030   -0.0697881710    1.3765544217
      3  H         0.9148775160   -0.1342940570    1.9102391700
      4  C        -1.2070644740   -0.0723534020    2.0950906819
      5  Cl       -1.1589636424   -0.1828940944    3.8438951892
      6  C        -2.4272183857    0.0178689950    1.4450981390
      7  H        -3.3520097703    0.0199573424    2.0072998461
      8  C        -2.4488026102    0.1070529828    0.0619410143
      9  Cl       -3.9927529921    0.2235720022   -0.7573692784
     10  C        -1.2633180914    0.1024167814   -0.6707893907
     11  Cl       -1.3739841906    0.2313442077   -2.4175138255
     12  C         1.2847792112    0.0023797113   -0.7629022179
     13  C         2.3534825637    0.8642882040   -0.4527204250
     14  Cl        2.2380055450    2.0652812227    0.8221717338
     15  C         3.5451897110    0.8135259214   -1.1629904730
     16  H         4.3493004326    1.4916843187   -0.9080081256
     17  C         3.7144275046   -0.0992388893   -2.1925710041
     18  Cl        5.2292303762   -0.1438182454   -3.0695239661
     19  C         2.6742859153   -0.9644915046   -2.5124278227
     20  Cl        2.8450080450   -2.1312688183   -3.8085492099
     21  C         1.4813368758   -0.9069043502   -1.8078740595
     22  H         0.6853959144   -1.5841102343   -2.0794370475
   Point Group: c1    Number of degrees of freedom:    60


   Energy is  -3221.132278600

 Hessian updated using BFGS update

 53 Hessian modes will be used to form the next step
  Hessian Eigenvalues:
     0.016499    0.019214    0.019479    0.023206    0.023216    0.023580
     0.023667    0.023679    0.023936    0.023938    0.024090    0.024090
     0.024113    0.024114    0.024135    0.024135    0.024142    0.024143
     0.030978    0.159889    0.159978    0.159996    0.160425    0.229253
     0.231547    0.235507    0.237980    0.241156    0.249948    0.249984
     0.249991    0.249992    0.249998    0.250000    0.250000    0.299474
     0.300749    0.313778    0.354313    0.356617    0.374124    0.429233
     0.430183    0.431686    0.461298    0.466482    0.468429    0.472131
     0.476182    0.478190    0.478311    0.479127    0.579958

 Minimum search - taking simple RFO step
 Searching for Lamda that Minimizes Along All modes
 Value Taken    Lamda =  -0.00457921
 Calculated Step too Large.  Step scaled by  0.932151
 Step Taken.  Stepsize is  0.300000

                             Maximum     Tolerance    Cnvgd?
         Gradient           0.015119      0.000300      NO
         Displacement       0.248163      0.001200      NO
         Energy change     -0.010684      0.000001      NO


 New Cartesian Coordinates Obtained by Inverse Iteration

 Displacement from previous Coordinates is:  1.151720
 ----------------------------------------------------------------
             Standard Nuclear Orientation (Angstroms)
    I     Atom           X                Y                Z
 ----------------------------------------------------------------
    1      C      -0.0190851425     0.0291991721    -0.0336113060
    2      C      -0.0030182125    -0.1405860398     1.3534329383
    3      H       0.9405048254    -0.2713232411     1.8669262648
    4      C      -1.1863219053    -0.1552559901     2.0761521992
    5      Cl     -1.1352854705    -0.3823814631     3.8129200285
    6      C      -2.4119959733     0.0023819551     1.4441164780
    7      H      -3.3329992131    -0.0083324846     2.0105677524
    8      C      -2.4422173338     0.1794795556     0.0656831005
    9      Cl     -4.0049371421     0.3886746213    -0.6909152566
   10      C      -1.2550656451     0.1921127724    -0.6796006677
   11      Cl     -1.3045563522     0.4624145205    -2.4103473294
   12      C       1.2666948635     0.0109047576    -0.7798625019
   13      C       2.2984422688     0.9209177050    -0.5164267891
   14      Cl      2.0949279942     2.2012827483     0.6671518537
   15      C       3.5029628103     0.8655481703    -1.2074689602
   16      H       4.2806458576     1.5862707475    -0.9941386757
   17      C       3.7097715228    -0.1094709858    -2.1762897449
   18      Cl      5.2373444707    -0.1457068186    -3.0199982087
   19      C       2.6965130466    -1.0311192828    -2.4521634033
   20      Cl      2.9034143609    -2.2844935796    -3.6538850611
   21      C       1.4945822576    -0.9595457650    -1.7601896847
   22      H       0.7217182206    -1.6834705118    -1.9821376470
 ----------------------------------------------------------------
 Nuclear Repulsion Energy =        1989.19037916 hartrees
 There are       89 alpha and       89 beta electrons
 Applying Cartesian multipole field
    Component          Value
    ---------          -----
     (2,0,0)        1.00000E-12
     (0,2,0)        2.00000E-11
     (0,0,2)       -3.00000E-11
 Nucleus-field energy     =    -0.0000000772 hartrees
 Requested basis set is 6-311++G(d,p)
 There are 170 shells and 472 basis functions
 A cutoff of  1.0D-15 yielded  10810 shell pairs
 There are     91387 function pairs (     98178 Cartesian)
 Smallest overlap matrix eigenvalue = 2.41E-07
 Linear dependence detected in AO basis
 Number of orthogonalized atomic orbitals = 467
 Maximum deviation from orthogonality = 3.248E-10
 Guess from superposition of atomic densities
 Warning:  Energy on first SCF cycle will be non-variational
 SAD guess density has 178.000000 electrons

 -----------------------------------------------------------------------
  General SCF calculation program by
  Eric Jon Sundstrom, Paul Horn, Yuezhi Mao, Dmitri Zuev, Alec White,
  David Stuck, Shaama M.S., Shane Yost, Joonho Lee, David Small,
  Daniel Levine, Susi Lehtola, Hugh Burton, Evgeny Epifanovsky,
  Bang C. Huynh
 -----------------------------------------------------------------------
 Exchange:     0.2000 Hartree-Fock + 0.0800 Slater + 0.7200 B88
 Correlation:  0.1900 VWN1RPA + 0.8100 LYP
 Using SG-1 standard quadrature grid
 using 6 threads for integral computing
 -------------------------------------------------------
 OpenMP Integral computing Module                
 Release: version 2.0, May 2017, Q-Chem Inc. Pleasanton 
 -------------------------------------------------------
 A restricted SCF calculation will be
 performed using DIIS
 SCF converges when DIIS error is below 1.0e-08
 ---------------------------------------
  Cycle       Energy         DIIS error
 ---------------------------------------
    1   -3225.3473027721      2.82e-02  
    2   -3221.0068233040      2.15e-03  
    3   -3220.9242361244      2.67e-03  
    4   -3221.1224171144      6.34e-04  
    5   -3221.1322079853      3.00e-04  
    6   -3221.1345497031      9.71e-05  
    7   -3221.1347818171      3.12e-05  
    8   -3221.1348051585      1.14e-05  
    9   -3221.1348084964      3.46e-06  
   10   -3221.1348088345      9.20e-07  
   11   -3221.1348088573      2.70e-07  
   12   -3221.1348088590      1.38e-07  
   13   -3221.1348088596      3.90e-08  
   14   -3221.1348088597      1.17e-08  
   15   -3221.1348088597      5.84e-09  Convergence criterion met
 ---------------------------------------
 SCF time:   CPU 744.53s  wall 131.00s 
 SCF   energy in the final basis set =    -3221.1348088597
 Total energy in the final basis set =    -3221.1348088597

 --------------------------------------------------------------

                    Orbital Energies (a.u.)
 --------------------------------------------------------------

 Alpha MOs
 -- Occupied --
********-101.5779-101.5777-101.5777-101.5764-101.5759 -10.2766 -10.2759
-10.2757 -10.2731 -10.2721 -10.2689 -10.2392 -10.2363 -10.2235 -10.2233
-10.2227 -10.2190  -9.4932  -9.4925  -9.4924  -9.4924  -9.4908  -9.4904
 -7.2581  -7.2573  -7.2572  -7.2571  -7.2558  -7.2550  -7.2480  -7.2474
 -7.2473  -7.2473  -7.2472  -7.2468  -7.2466  -7.2466  -7.2455  -7.2452
 -7.2451  -7.2449  -0.9543  -0.9439  -0.9099  -0.9059  -0.8858  -0.8803
 -0.8544  -0.8432  -0.8033  -0.7715  -0.7519  -0.7444  -0.6732  -0.6565
 -0.6282  -0.6113  -0.5516  -0.5443  -0.5336  -0.5266  -0.5015  -0.4847
 -0.4704  -0.4672  -0.4664  -0.4524  -0.4474  -0.4350  -0.4177  -0.4142
 -0.4105  -0.3967  -0.3938  -0.3710  -0.3687  -0.3536  -0.3501  -0.3456
 -0.3398  -0.3386  -0.3320  -0.3290  -0.3271  -0.2954  -0.2797  -0.2683
 -0.2650
 -- Virtual --
 -0.0760  -0.0587  -0.0530  -0.0415  -0.0357  -0.0281  -0.0116  -0.0042
  0.0011   0.0013   0.0112   0.0161   0.0227   0.0232   0.0316   0.0362
  0.0430   0.0443   0.0505   0.0528   0.0640   0.0655   0.0699   0.0733
  0.0773   0.0817   0.0880   0.0918   0.0931   0.0953   0.0962   0.1007
  0.1061   0.1085   0.1102   0.1115   0.1147   0.1158   0.1187   0.1220
  0.1248   0.1289   0.1306   0.1325   0.1335   0.1370   0.1403   0.1427
  0.1485   0.1539   0.1578   0.1592   0.1680   0.1692   0.1714   0.1760
  0.1831   0.1884   0.1929   0.1948   0.2019   0.2053   0.2089   0.2117
  0.2205   0.2219   0.2254   0.2277   0.2344   0.2374   0.2410   0.2439
  0.2488   0.2509   0.2565   0.2587   0.2612   0.2665   0.2697   0.2736
  0.2773   0.2816   0.2876   0.2888   0.2910   0.2983   0.3001   0.3035
  0.3045   0.3102   0.3150   0.3221   0.3289   0.3361   0.3453   0.3527
  0.4001   0.4070   0.4163   0.4201   0.4353   0.4390   0.4447   0.4470
  0.4488   0.4537   0.4597   0.4708   0.4732   0.4790   0.4815   0.4875
  0.4945   0.4968   0.5063   0.5095   0.5186   0.5378   0.5412   0.5435
  0.5539   0.5616   0.5645   0.5772   0.5848   0.5877   0.5942   0.5959
  0.6032   0.6109   0.6132   0.6184   0.6339   0.6383   0.6471   0.6576
  0.6605   0.6691   0.6712   0.6811   0.6845   0.6971   0.6994   0.7115
  0.7194   0.7325   0.7361   0.7891   0.7979   0.8029   0.8184   0.8251
  0.8274   0.8307   0.8340   0.8380   0.8407   0.8411   0.8438   0.8481
  0.8497   0.8517   0.8534   0.8580   0.8628   0.8701   0.8792   0.8812
  0.8869   0.8987   0.9014   0.9071   0.9087   0.9137   0.9201   0.9247
  0.9280   0.9359   0.9410   0.9437   0.9443   0.9541   0.9613   0.9636
  0.9670   0.9788   0.9822   0.9895   1.0036   1.0190   1.0333   1.0419
  1.0514   1.0819   1.0832   1.0992   1.1299   1.1520   1.1695   1.1954
  1.2055   1.2117   1.2174   1.2269   1.2295   1.2423   1.2573   1.2600
  1.2698   1.2817   1.2927   1.3056   1.3136   1.3360   1.3489   1.3595
  1.3677   1.4365   1.4407   1.4856   1.4989   1.5248   1.5362   1.5609
  1.5618   1.5757   1.5873   1.6001   1.6220   1.6319   1.6549   1.6717
  1.6958   1.7249   1.7343   1.7460   1.7541   1.7864   1.8238   1.8360
  1.8594   1.8738   1.8843   1.8890   1.8977   1.9136   1.9292   1.9491
  1.9585   1.9655   1.9940   2.0061   2.0257   2.0601   2.0692   2.0797
  2.1049   2.1098   2.1480   2.1772   2.2245   2.2337   2.2367   2.2452
  2.2662   2.2694   2.2792   2.2839   2.2967   2.3019   2.3229   2.3312
  2.3477   2.3733   2.4124   2.4285   2.4346   2.4488   2.4644   2.4916
  2.5056   2.5184   2.5306   2.5416   2.5584   2.5678   2.5877   2.5973
  2.6126   2.6492   2.6644   2.6650   2.7008   2.7196   2.7321   2.7383
  2.7451   2.7562   2.7693   2.7725   2.7939   2.7992   2.8243   2.8291
  2.8777   2.9000   2.9545   2.9699   3.0523   3.0638   3.0737   3.0788
  3.1185   3.1384   3.1504   3.1771   3.2091   3.2546   3.2628   3.3385
  3.3496   3.4284   3.4927   3.5208   3.6100   3.6652   3.7586   3.7910
  3.8193   3.8989   3.9636   4.0897   4.1181   4.3602   4.7960   4.8206
  9.7493   9.7617   9.7837   9.7933   9.8008   9.8282  23.3581  23.5069
 23.8251  23.8280  23.8753  23.8868  23.9374  23.9893  24.0336  24.0504
 24.0930  24.1213  25.7800  25.8036  25.8217  25.8612  25.9045  25.9237
 26.0843  26.1038  26.1224  26.1659  26.2902  26.3382  26.4997  26.5622
 26.6202  26.7032  26.8022  26.8490 215.7418 215.7521 215.7784 215.7894
215.7991 215.8330
 --------------------------------------------------------------

          Ground-State Mulliken Net Atomic Charges

     Atom                 Charge (a.u.)
  ----------------------------------------
      1 C                    -0.046243
      2 C                    -1.191347
      3 H                     0.196363
      4 C                     0.757505
      5 Cl                    0.464052
      6 C                    -1.159715
      7 H                     0.215482
      8 C                     0.102201
      9 Cl                    0.481245
     10 C                    -0.552897
     11 Cl                    0.593243
     12 C                    -0.053608
     13 C                    -0.249363
     14 Cl                    0.463294
     15 C                    -0.779577
     16 H                     0.232421
     17 C                     0.088250
     18 Cl                    0.527194
     19 C                     0.271528
     20 Cl                    0.622628
     21 C                    -1.212823
     22 H                     0.230165
  ----------------------------------------
  Sum of atomic charges =     0.000000

 -----------------------------------------------------------------
                    Cartesian Multipole Moments
 -----------------------------------------------------------------
    Charge (ESU x 10^10)
                 0.0000
    Dipole Moment (Debye)
         X       0.0720      Y      -0.1506      Z       0.9600
       Tot       0.9744
    Quadrupole Moments (Debye-Ang)
        XX    -144.6223     XY       3.1287     YY    -146.1143
        XZ       0.9721     YZ      -0.4826     ZZ    -149.7091
    Octopole Moments (Debye-Ang^2)
       XXX    -282.2476    XXY      14.5263    XYY     -90.6930
       YYY      -5.3215    XXZ     111.8255    XYZ      -7.4005
       YYZ      90.4295    XZZ    -104.1011    YZZ       0.7669
       ZZZ     280.9033
    Hexadecapole Moments (Debye-Ang^3)
      XXXX   -6572.2875   XXXY     229.8109   XXYY   -1305.0320
      XYYY     167.3744   YYYY   -1107.7173   XXXZ    1379.9989
      XXYZ    -135.8011   XYYZ     466.4927   YYYZ    -301.2653
      XXZZ   -1857.0182   XYZZ      56.3572   YYZZ    -903.7091
      XZZZ    1435.6151   YZZZ    -321.1585   ZZZZ   -4358.6180
 -----------------------------------------------------------------
 Calculating analytic gradient of the SCF energy
 Gradient of SCF Energy
            1           2           3           4           5           6
    1   0.0025982  -0.0014538   0.0004203  -0.0003573   0.0003429   0.0005015
    2   0.0007036   0.0021488   0.0001942   0.0000038  -0.0000579   0.0000354
    3  -0.0004357  -0.0017227   0.0003432   0.0012976  -0.0001903  -0.0014326
            7           8           9          10          11          12
    1  -0.0000920   0.0004607  -0.0014868   0.0008189   0.0021596  -0.0007636
    2   0.0000471  -0.0000272   0.0001290  -0.0015196  -0.0003675  -0.0002892
    3   0.0004356   0.0010856   0.0002128   0.0025790  -0.0019629  -0.0007127
           13          14          15          16          17          18
    1   0.0002588  -0.0012855  -0.0013863  -0.0000313  -0.0010361   0.0009699
    2  -0.0002580  -0.0009813  -0.0014362   0.0002477  -0.0000126  -0.0002422
    3   0.0010718   0.0007820  -0.0008493   0.0003629   0.0003597  -0.0007516
           19          20          21          22
    1  -0.0000062   0.0001946  -0.0006376  -0.0001888
    2   0.0020190  -0.0010883   0.0009429  -0.0001913
    3   0.0019130  -0.0010039  -0.0013128  -0.0000686
 Max gradient component =       2.598E-03
 RMS gradient           =       1.032E-03
 Gradient time:  CPU 229.87 s  wall 38.53 s
 Geometry Optimization Parameters
   NAtoms,    NIC,     NZ,  NCons,   NDum,   NFix, NCnnct, MaxDiis
       22     155      22       0       0       0       0       0

 Cartesian Hessian Update
 Hessian updated using BFGS update


** GEOMETRY OPTIMIZATION IN DELOCALIZED INTERNAL COORDINATES **
   Searching for a Minimum

   Optimization Cycle:   3

                       Coordinates (Angstroms)
     ATOM                X               Y               Z
      1  C        -0.0190851425    0.0291991721   -0.0336113060
      2  C        -0.0030182125   -0.1405860398    1.3534329383
      3  H         0.9405048254   -0.2713232411    1.8669262648
      4  C        -1.1863219053   -0.1552559901    2.0761521992
      5  Cl       -1.1352854705   -0.3823814631    3.8129200285
      6  C        -2.4119959733    0.0023819551    1.4441164780
      7  H        -3.3329992131   -0.0083324846    2.0105677524
      8  C        -2.4422173338    0.1794795556    0.0656831005
      9  Cl       -4.0049371421    0.3886746213   -0.6909152566
     10  C        -1.2550656451    0.1921127724   -0.6796006677
     11  Cl       -1.3045563522    0.4624145205   -2.4103473294
     12  C         1.2666948635    0.0109047576   -0.7798625019
     13  C         2.2984422688    0.9209177050   -0.5164267891
     14  Cl        2.0949279942    2.2012827483    0.6671518537
     15  C         3.5029628103    0.8655481703   -1.2074689602
     16  H         4.2806458576    1.5862707475   -0.9941386757
     17  C         3.7097715228   -0.1094709858   -2.1762897449
     18  Cl        5.2373444707   -0.1457068186   -3.0199982087
     19  C         2.6965130466   -1.0311192828   -2.4521634033
     20  Cl        2.9034143609   -2.2844935796   -3.6538850611
     21  C         1.4945822576   -0.9595457650   -1.7601896847
     22  H         0.7217182206   -1.6834705118   -1.9821376470
   Point Group: c1    Number of degrees of freedom:    60


   Energy is  -3221.134808860

 Hessian updated using BFGS update

 54 Hessian modes will be used to form the next step
  Hessian Eigenvalues:
     0.014711    0.019189    0.019272    0.022973    0.023215    0.023584
     0.023671    0.023708    0.023907    0.023939    0.024088    0.024090
     0.024109    0.024115    0.024128    0.024138    0.024142    0.024161
     0.030458    0.159301    0.159984    0.160019    0.160573    0.215666
     0.230773    0.235359    0.239021    0.243250    0.249950    0.249987
     0.249992    0.249993    0.249999    0.260491    0.297642    0.300962
     0.302941    0.313187    0.355292    0.356523    0.356683    0.380584
     0.429221    0.431621    0.434740    0.461409    0.464292    0.468062
     0.472255    0.476555    0.478244    0.478408    0.480976    0.634419

 Minimum search - taking simple RFO step
 Searching for Lamda that Minimizes Along All modes
 Value Taken    Lamda =  -0.00094857
 Step Taken.  Stepsize is  0.191999

                             Maximum     Tolerance    Cnvgd?
         Gradient           0.005925      0.000300      NO
         Displacement       0.141839      0.001200      NO
         Energy change     -0.002530      0.000001      NO


 New Cartesian Coordinates Obtained by Inverse Iteration

 Displacement from previous Coordinates is:  0.669159
 ----------------------------------------------------------------
             Standard Nuclear Orientation (Angstroms)
    I     Atom           X                Y                Z
 ----------------------------------------------------------------
    1      C      -0.0195837610     0.0496668032    -0.0323121730
    2      C       0.0035217399    -0.1831820798     1.3458246125
    3      H       0.9493581846    -0.3450653384     1.8472394064
    4      C      -1.1819175442    -0.2133380485     2.0658004271
    5      Cl     -1.1397366855    -0.5112190193     3.7926067927
    6      C      -2.4074642343    -0.0178809329     1.4412580024
    7      H      -3.3295054300    -0.0469377851     2.0040317606
    8      C      -2.4361682413     0.2192430069     0.0701667562
    9      Cl     -3.9916089743     0.4668543068    -0.6832138323
   10      C      -1.2501524013     0.2573595745    -0.6725809365
   11      Cl     -1.2937276516     0.5907357651    -2.3873536224
   12      C       1.2629893341     0.0298698807    -0.7826666172
   13      C       2.2785242957     0.9665576231    -0.5619974856
   14      Cl      2.0454352227     2.2911404449     0.5657165361
   15      C       3.4886806278     0.8965184705    -1.2437372076
   16      H       4.2573374713     1.6351883688    -1.0644524450
   17      C       3.7085610986    -0.1208596587    -2.1669767262
   18      Cl      5.2370483834    -0.1736851254    -3.0014211309
   19      C       2.7059070382    -1.0660939677    -2.4085656536
   20      Cl      2.9299100486    -2.3620234974    -3.5554237659
   21      C       1.5020809320    -0.9790780398    -1.7194380184
   22      H       0.7325506550    -1.7162701880    -1.9125893002
 ----------------------------------------------------------------
 Nuclear Repulsion Energy =        1989.56272654 hartrees
 There are       89 alpha and       89 beta electrons
 Applying Cartesian multipole field
    Component          Value
    ---------          -----
     (2,0,0)        1.00000E-12
     (0,2,0)        2.00000E-11
     (0,0,2)       -3.00000E-11
 Nucleus-field energy     =    -0.0000000733 hartrees
 Requested basis set is 6-311++G(d,p)
 There are 170 shells and 472 basis functions
 A cutoff of  1.0D-15 yielded  10811 shell pairs
 There are     91447 function pairs (     98252 Cartesian)
 Smallest overlap matrix eigenvalue = 2.35E-07
 Linear dependence detected in AO basis
 Number of orthogonalized atomic orbitals = 467
 Maximum deviation from orthogonality = 4.698E-10
 Guess from superposition of atomic densities
 Warning:  Energy on first SCF cycle will be non-variational
 SAD guess density has 178.000000 electrons

 -----------------------------------------------------------------------
  General SCF calculation program by
  Eric Jon Sundstrom, Paul Horn, Yuezhi Mao, Dmitri Zuev, Alec White,
  David Stuck, Shaama M.S., Shane Yost, Joonho Lee, David Small,
  Daniel Levine, Susi Lehtola, Hugh Burton, Evgeny Epifanovsky,
  Bang C. Huynh
 -----------------------------------------------------------------------
 Exchange:     0.2000 Hartree-Fock + 0.0800 Slater + 0.7200 B88
 Correlation:  0.1900 VWN1RPA + 0.8100 LYP
 Using SG-1 standard quadrature grid
 using 6 threads for integral computing
 -------------------------------------------------------
 OpenMP Integral computing Module                
 Release: version 2.0, May 2017, Q-Chem Inc. Pleasanton 
 -------------------------------------------------------
 A restricted SCF calculation will be
 performed using DIIS
 SCF converges when DIIS error is below 1.0e-08
 ---------------------------------------
  Cycle       Energy         DIIS error
 ---------------------------------------
    1   -3225.3545251649      2.82e-02  
    2   -3221.0075680830      2.15e-03  
    3   -3220.9238446376      2.67e-03  
    4   -3221.1226457446      6.45e-04  
    5   -3221.1328387752      3.02e-04  
    6   -3221.1352218362      9.72e-05  
    7   -3221.1354543070      3.13e-05  
    8   -3221.1354778850      1.15e-05  
    9   -3221.1354813187      3.41e-06  
   10   -3221.1354816441      9.18e-07  
   11   -3221.1354816668      2.58e-07  
   12   -3221.1354816685      1.38e-07  
   13   -3221.1354816690      3.88e-08  
   14   -3221.1354816691      1.17e-08  
   15   -3221.1354816692      5.79e-09  Convergence criterion met
 ---------------------------------------
 SCF time:   CPU 744.42s  wall 131.00s 
 SCF   energy in the final basis set =    -3221.1354816692
 Total energy in the final basis set =    -3221.1354816692

 --------------------------------------------------------------

                    Orbital Energies (a.u.)
 --------------------------------------------------------------

 Alpha MOs
 -- Occupied --
********-101.5779-101.5777-101.5772-101.5767-101.5757 -10.2763 -10.2757
-10.2749 -10.2726 -10.2721 -10.2693 -10.2385 -10.2352 -10.2235 -10.2232
-10.2228 -10.2194  -9.4931  -9.4925  -9.4925  -9.4919  -9.4912  -9.4902
 -7.2579  -7.2574  -7.2571  -7.2566  -7.2561  -7.2548  -7.2479  -7.2474
 -7.2473  -7.2473  -7.2467  -7.2467  -7.2466  -7.2462  -7.2459  -7.2454
 -7.2450  -7.2447  -0.9545  -0.9442  -0.9098  -0.9061  -0.8862  -0.8810
 -0.8547  -0.8428  -0.8029  -0.7711  -0.7518  -0.7439  -0.6729  -0.6559
 -0.6285  -0.6106  -0.5515  -0.5431  -0.5335  -0.5284  -0.5014  -0.4849
 -0.4700  -0.4673  -0.4669  -0.4517  -0.4478  -0.4354  -0.4177  -0.4146
 -0.4097  -0.3967  -0.3937  -0.3707  -0.3690  -0.3534  -0.3502  -0.3449
 -0.3392  -0.3384  -0.3322  -0.3291  -0.3270  -0.2938  -0.2801  -0.2682
 -0.2656
 -- Virtual --
 -0.0734  -0.0597  -0.0522  -0.0439  -0.0352  -0.0270  -0.0117  -0.0036
  0.0012   0.0014   0.0112   0.0157   0.0228   0.0237   0.0319   0.0359
  0.0429   0.0448   0.0506   0.0533   0.0640   0.0644   0.0699   0.0736
  0.0776   0.0818   0.0877   0.0916   0.0930   0.0956   0.0963   0.0999
  0.1058   0.1081   0.1102   0.1107   0.1139   0.1161   0.1181   0.1221
  0.1248   0.1286   0.1303   0.1323   0.1337   0.1361   0.1395   0.1433
  0.1487   0.1542   0.1564   0.1596   0.1679   0.1692   0.1711   0.1756
  0.1826   0.1880   0.1930   0.1949   0.2012   0.2052   0.2086   0.2121
  0.2209   0.2219   0.2251   0.2291   0.2344   0.2371   0.2415   0.2443
  0.2466   0.2507   0.2565   0.2586   0.2607   0.2652   0.2702   0.2712
  0.2761   0.2810   0.2881   0.2887   0.2911   0.2986   0.2999   0.3035
  0.3046   0.3100   0.3143   0.3232   0.3275   0.3352   0.3463   0.3525
  0.4013   0.4073   0.4161   0.4195   0.4347   0.4394   0.4443   0.4469
  0.4499   0.4544   0.4589   0.4718   0.4738   0.4806   0.4821   0.4866
  0.4933   0.4963   0.5040   0.5093   0.5192   0.5354   0.5404   0.5427
  0.5588   0.5613   0.5641   0.5765   0.5847   0.5886   0.5944   0.5981
  0.6058   0.6110   0.6184   0.6192   0.6361   0.6391   0.6507   0.6608
  0.6618   0.6694   0.6734   0.6778   0.6828   0.6946   0.6984   0.7144
  0.7204   0.7334   0.7379   0.7895   0.7975   0.8035   0.8187   0.8267
  0.8286   0.8321   0.8336   0.8382   0.8401   0.8430   0.8437   0.8470
  0.8512   0.8533   0.8540   0.8593   0.8658   0.8697   0.8757   0.8810
  0.8870   0.9007   0.9021   0.9059   0.9084   0.9105   0.9188   0.9240
  0.9266   0.9354   0.9409   0.9447   0.9466   0.9543   0.9625   0.9663
  0.9688   0.9826   0.9855   0.9906   1.0058   1.0220   1.0296   1.0387
  1.0486   1.0795   1.0868   1.1105   1.1349   1.1510   1.1710   1.1991
  1.2041   1.2103   1.2201   1.2273   1.2306   1.2437   1.2567   1.2609
  1.2722   1.2832   1.2958   1.3064   1.3157   1.3343   1.3472   1.3632
  1.3691   1.4333   1.4395   1.4843   1.4965   1.5286   1.5390   1.5613
  1.5617   1.5754   1.5876   1.5980   1.6189   1.6335   1.6548   1.6704
  1.6973   1.7278   1.7358   1.7448   1.7563   1.7876   1.8222   1.8349
  1.8570   1.8690   1.8784   1.8937   1.9024   1.9175   1.9299   1.9543
  1.9583   1.9713   1.9931   2.0064   2.0236   2.0613   2.0715   2.0787
  2.1018   2.1101   2.1484   2.1767   2.2255   2.2339   2.2382   2.2444
  2.2663   2.2728   2.2742   2.2825   2.2969   2.3007   2.3212   2.3341
  2.3486   2.3753   2.4175   2.4300   2.4383   2.4512   2.4694   2.4897
  2.5048   2.5184   2.5318   2.5403   2.5572   2.5685   2.5888   2.5967
  2.6138   2.6510   2.6670   2.6709   2.7060   2.7139   2.7297   2.7350
  2.7436   2.7535   2.7706   2.7718   2.7871   2.8047   2.8248   2.8281
  2.8711   2.9003   2.9594   2.9720   3.0536   3.0668   3.0756   3.0791
  3.1171   3.1386   3.1497   3.1793   3.2122   3.2559   3.2636   3.3400
  3.3485   3.4283   3.4952   3.5219   3.6120   3.6671   3.7620   3.7900
  3.8197   3.9017   3.9671   4.0903   4.1180   4.3469   4.7975   4.8205
  9.7519   9.7630   9.7829   9.7939   9.8017   9.8324  23.3604  23.5090
 23.8230  23.8274  23.8770  23.8868  23.9388  23.9910  24.0303  24.0493
 24.0901  24.1242  25.7795  25.8029  25.8205  25.8614  25.9026  25.9223
 26.0857  26.1054  26.1251  26.1637  26.2839  26.3514  26.5004  26.5666
 26.6165  26.7074  26.7936  26.8546 215.7447 215.7536 215.7769 215.7898
215.8003 215.8384
 --------------------------------------------------------------

          Ground-State Mulliken Net Atomic Charges

     Atom                 Charge (a.u.)
  ----------------------------------------
      1 C                    -0.090303
      2 C                    -1.133853
      3 H                     0.198753
      4 C                     0.764524
      5 Cl                    0.456381
      6 C                    -1.198726
      7 H                     0.217134
      8 C                     0.176949
      9 Cl                    0.488768
     10 C                    -0.582723
     11 Cl                    0.577241
     12 C                    -0.098799
     13 C                    -0.282884
     14 Cl                    0.443077
     15 C                    -0.653352
     16 H                     0.233813
     17 C                     0.120754
     18 Cl                    0.530112
     19 C                     0.193528
     20 Cl                    0.616381
     21 C                    -1.208417
     22 H                     0.231643
  ----------------------------------------
  Sum of atomic charges =     0.000000

 -----------------------------------------------------------------
                    Cartesian Multipole Moments
 -----------------------------------------------------------------
    Charge (ESU x 10^10)
                -0.0000
    Dipole Moment (Debye)
         X       0.0597      Y      -0.1904      Z       0.9105
       Tot       0.9321
    Quadrupole Moments (Debye-Ang)
        XX    -144.5533     XY       3.2506     YY    -146.1060
        XZ       0.9055     YZ      -0.5232     ZZ    -149.6035
    Octopole Moments (Debye-Ang^2)
       XXX    -282.7081    XXY      13.7061    XYY     -90.4615
       YYY      -8.0910    XXZ     110.6275    XYZ      -7.7562
       YYZ      89.8022    XZZ    -103.5140    YZZ       0.1735
       ZZZ     279.1865
    Hexadecapole Moments (Debye-Ang^3)
      XXXX   -6553.4566   XXXY     257.3652   XXYY   -1315.7558
      XYYY     193.0614   YYYY   -1200.0682   XXXZ    1380.0444
      XXYZ    -124.4834   XYYZ     465.9643   YYYZ    -259.7296
      XXZZ   -1833.4946   XYZZ      64.5842   YYZZ    -901.1303
      XZZZ    1436.0501   YZZZ    -286.2697   ZZZZ   -4257.0480
 -----------------------------------------------------------------
 Calculating analytic gradient of the SCF energy
 Gradient of SCF Energy
            1           2           3           4           5           6
    1   0.0011953   0.0003466   0.0007985   0.0005816   0.0000448  -0.0008823
    2   0.0009490   0.0007806   0.0001042  -0.0000392   0.0000216  -0.0000825
    3  -0.0010299  -0.0004146   0.0002404   0.0005054  -0.0001621   0.0002651
            7           8           9          10          11          12
    1   0.0001007   0.0007572  -0.0000746   0.0000980   0.0012330  -0.0016110
    2   0.0000283   0.0000638  -0.0000909  -0.0004004  -0.0005090  -0.0000074
    3  -0.0001054  -0.0008488   0.0000635   0.0009514  -0.0002959   0.0005397
           13          14          15          16          17          18
    1  -0.0006837  -0.0011305   0.0004143  -0.0000835   0.0005247  -0.0004102
    2  -0.0005953  -0.0006307  -0.0000293  -0.0000041  -0.0003239   0.0000822
    3   0.0003041   0.0004968   0.0000711   0.0000238  -0.0003123   0.0001514
           19          20          21          22
    1  -0.0001251   0.0000557  -0.0003854  -0.0007643
    2   0.0000894  -0.0001357   0.0009765  -0.0002474
    3  -0.0000117  -0.0000308  -0.0002536  -0.0001476
 Max gradient component =       1.611E-03
 RMS gradient           =       5.397E-04
 Gradient time:  CPU 230.02 s  wall 38.55 s
 Geometry Optimization Parameters
   NAtoms,    NIC,     NZ,  NCons,   NDum,   NFix, NCnnct, MaxDiis
       22     155      22       0       0       0       0       0

 Cartesian Hessian Update
 Hessian updated using BFGS update


** GEOMETRY OPTIMIZATION IN DELOCALIZED INTERNAL COORDINATES **
   Searching for a Minimum

   Optimization Cycle:   4

                       Coordinates (Angstroms)
     ATOM                X               Y               Z
      1  C        -0.0195837610    0.0496668032   -0.0323121730
      2  C         0.0035217399   -0.1831820798    1.3458246125
      3  H         0.9493581846   -0.3450653384    1.8472394064
      4  C        -1.1819175442   -0.2133380485    2.0658004271
      5  Cl       -1.1397366855   -0.5112190193    3.7926067927
      6  C        -2.4074642343   -0.0178809329    1.4412580024
      7  H        -3.3295054300   -0.0469377851    2.0040317606
      8  C        -2.4361682413    0.2192430069    0.0701667562
      9  Cl       -3.9916089743    0.4668543068   -0.6832138323
     10  C        -1.2501524013    0.2573595745   -0.6725809365
     11  Cl       -1.2937276516    0.5907357651   -2.3873536224
     12  C         1.2629893341    0.0298698807   -0.7826666172
     13  C         2.2785242957    0.9665576231   -0.5619974856
     14  Cl        2.0454352227    2.2911404449    0.5657165361
     15  C         3.4886806278    0.8965184705   -1.2437372076
     16  H         4.2573374713    1.6351883688   -1.0644524450
     17  C         3.7085610986   -0.1208596587   -2.1669767262
     18  Cl        5.2370483834   -0.1736851254   -3.0014211309
     19  C         2.7059070382   -1.0660939677   -2.4085656536
     20  Cl        2.9299100486   -2.3620234974   -3.5554237659
     21  C         1.5020809320   -0.9790780398   -1.7194380184
     22  H         0.7325506550   -1.7162701880   -1.9125893002
   Point Group: c1    Number of degrees of freedom:    60


   Energy is  -3221.135481669

 Hessian updated using BFGS update

 58 Hessian modes will be used to form the next step
  Hessian Eigenvalues:
     0.009616    0.019221    0.019587    0.023145    0.023338    0.023602
     0.023683    0.023842    0.023936    0.023996    0.024081    0.024099
     0.024115    0.024117    0.024138    0.024142    0.024152    0.024633
     0.028763    0.159151    0.160010    0.160051    0.160884    0.206523
     0.230964    0.235310    0.239048    0.242759    0.249954    0.249988
     0.249993    0.249995    0.250000    0.250000    0.250460    0.264695
     0.300641    0.300982    0.301319    0.305180    0.314743    0.353825
     0.356535    0.356671    0.356684    0.370815    0.428983    0.431631
     0.438764    0.461101    0.464698    0.468470    0.472684    0.476481
     0.478309    0.478410    0.494622    0.559822

 Minimum search - taking simple RFO step
 Searching for Lamda that Minimizes Along All modes
 Value Taken    Lamda =  -0.00056834
 Step Taken.  Stepsize is  0.194814

                             Maximum     Tolerance    Cnvgd?
         Gradient           0.005536      0.000300      NO
         Displacement       0.160010      0.001200      NO
         Energy change     -0.000673      0.000001      NO


 New Cartesian Coordinates Obtained by Inverse Iteration

 Displacement from previous Coordinates is:  0.695855
 ----------------------------------------------------------------
             Standard Nuclear Orientation (Angstroms)
    I     Atom           X                Y                Z
 ----------------------------------------------------------------
    1      C      -0.0229472114     0.0518295857    -0.0320761036
    2      C      -0.0003457186    -0.2366826610     1.3355856773
    3      H       0.9441088010    -0.4314025799     1.8265211939
    4      C      -1.1864345421    -0.2718076168     2.0546771760
    5      Cl     -1.1520485119    -0.6341005582     3.7701357037
    6      C      -2.4079865467    -0.0284649288     1.4408661717
    7      H      -3.3300742633    -0.0629204322     2.0032027628
    8      C      -2.4345452694     0.2653641255     0.0805399700
    9      Cl     -3.9839954754     0.5757224009    -0.6587047487
   10      C      -1.2483097083     0.3120885544    -0.6630681213
   11      Cl     -1.2830361897     0.7171967556    -2.3590744876
   12      C       1.2635589949     0.0359511299    -0.7856818471
   13      C       2.2575164666     1.0040359356    -0.6099369036
   14      Cl      1.9972270481     2.3644057736     0.4674852176
   15      C       3.4684839116     0.9312277434    -1.2897544194
   16      H       4.2226122916     1.6918481472    -1.1448149291
   17      C       3.7093940367    -0.1222848314    -2.1665770474
   18      Cl      5.2404339147    -0.1820975736    -2.9948934606
   19      C       2.7280244988    -1.1000872118    -2.3651191119
   20      Cl      2.9786375552    -2.4353479662    -3.4565345724
   21      C       1.5236807170    -1.0090794266    -1.6761627092
   22      H       0.7680853089    -1.7678938020    -1.8367000316
 ----------------------------------------------------------------
 Nuclear Repulsion Energy =        1988.38677286 hartrees
 There are       89 alpha and       89 beta electrons
 Applying Cartesian multipole field
    Component          Value
    ---------          -----
     (2,0,0)        1.00000E-12
     (0,2,0)        2.00000E-11
     (0,0,2)       -3.00000E-11
 Nucleus-field energy     =    -0.0000000694 hartrees
 Requested basis set is 6-311++G(d,p)
 There are 170 shells and 472 basis functions
 A cutoff of  1.0D-15 yielded  10808 shell pairs
 There are     91470 function pairs (     98280 Cartesian)
 Smallest overlap matrix eigenvalue = 2.29E-07
 Linear dependence detected in AO basis
 Number of orthogonalized atomic orbitals = 467
 Maximum deviation from orthogonality = 4.653E-10
 Guess from superposition of atomic densities
 Warning:  Energy on first SCF cycle will be non-variational
 SAD guess density has 178.000000 electrons

 -----------------------------------------------------------------------
  General SCF calculation program by
  Eric Jon Sundstrom, Paul Horn, Yuezhi Mao, Dmitri Zuev, Alec White,
  David Stuck, Shaama M.S., Shane Yost, Joonho Lee, David Small,
  Daniel Levine, Susi Lehtola, Hugh Burton, Evgeny Epifanovsky,
  Bang C. Huynh
 -----------------------------------------------------------------------
 Exchange:     0.2000 Hartree-Fock + 0.0800 Slater + 0.7200 B88
 Correlation:  0.1900 VWN1RPA + 0.8100 LYP
 Using SG-1 standard quadrature grid
 using 6 threads for integral computing
 -------------------------------------------------------
 OpenMP Integral computing Module                
 Release: version 2.0, May 2017, Q-Chem Inc. Pleasanton 
 -------------------------------------------------------
 A restricted SCF calculation will be
 performed using DIIS
 SCF converges when DIIS error is below 1.0e-08
 ---------------------------------------
  Cycle       Energy         DIIS error
 ---------------------------------------
    1   -3225.3505343930      2.82e-02  
    2   -3221.0080559084      2.15e-03  
    3   -3220.9244054754      2.67e-03  
    4   -3221.1229508456      6.47e-04  
    5   -3221.1332404109      3.01e-04  
    6   -3221.1356089596      9.73e-05  
    7   -3221.1358417205      3.15e-05  
    8   -3221.1358655870      1.16e-05  
    9   -3221.1358690943      3.39e-06  
   10   -3221.1358694154      9.08e-07  
   11   -3221.1358694381      2.44e-07  
   12   -3221.1358694393      1.38e-07  
   13   -3221.1358694400      3.88e-08  
   14   -3221.1358694400      1.17e-08  
   15   -3221.1358694400      5.74e-09  Convergence criterion met
 ---------------------------------------
 SCF time:   CPU 743.98s  wall 131.00s 
 SCF   energy in the final basis set =    -3221.1358694400
 Total energy in the final basis set =    -3221.1358694400

 --------------------------------------------------------------

                    Orbital Energies (a.u.)
 --------------------------------------------------------------

 Alpha MOs
 -- Occupied --
********-101.5780-101.5777-101.5769-101.5768-101.5756 -10.2763 -10.2756
-10.2747 -10.2724 -10.2721 -10.2693 -10.2386 -10.2352 -10.2235 -10.2232
-10.2227 -10.2195  -9.4930  -9.4926  -9.4925  -9.4915  -9.4914  -9.4901
 -7.2578  -7.2574  -7.2572  -7.2563  -7.2562  -7.2547  -7.2478  -7.2475
 -7.2474  -7.2472  -7.2468  -7.2467  -7.2463  -7.2462  -7.2458  -7.2457
 -7.2449  -7.2446  -0.9543  -0.9443  -0.9096  -0.9061  -0.8863  -0.8813
 -0.8548  -0.8424  -0.8026  -0.7709  -0.7516  -0.7437  -0.6726  -0.6552
 -0.6290  -0.6103  -0.5513  -0.5418  -0.5337  -0.5301  -0.5010  -0.4850
 -0.4697  -0.4674  -0.4670  -0.4511  -0.4482  -0.4356  -0.4176  -0.4150
 -0.4088  -0.3968  -0.3935  -0.3703  -0.3692  -0.3531  -0.3502  -0.3439
 -0.3388  -0.3383  -0.3325  -0.3292  -0.3272  -0.2923  -0.2809  -0.2681
 -0.2663
 -- Virtual --
 -0.0705  -0.0606  -0.0517  -0.0466  -0.0350  -0.0266  -0.0118  -0.0032
  0.0011   0.0016   0.0110   0.0153   0.0228   0.0239   0.0320   0.0356
  0.0429   0.0456   0.0508   0.0534   0.0628   0.0641   0.0698   0.0739
  0.0780   0.0819   0.0873   0.0913   0.0924   0.0955   0.0964   0.1001
  0.1056   0.1078   0.1095   0.1105   0.1135   0.1164   0.1173   0.1220
  0.1245   0.1282   0.1299   0.1321   0.1337   0.1356   0.1386   0.1436
  0.1495   0.1543   0.1554   0.1599   0.1677   0.1689   0.1705   0.1759
  0.1819   0.1885   0.1932   0.1947   0.2010   0.2051   0.2074   0.2119
  0.2204   0.2211   0.2241   0.2305   0.2345   0.2369   0.2406   0.2431
  0.2444   0.2508   0.2557   0.2587   0.2604   0.2637   0.2695   0.2710
  0.2756   0.2809   0.2871   0.2890   0.2912   0.2958   0.3001   0.3036
  0.3055   0.3105   0.3184   0.3238   0.3263   0.3348   0.3480   0.3521
  0.4032   0.4066   0.4145   0.4206   0.4337   0.4397   0.4446   0.4467
  0.4509   0.4547   0.4578   0.4709   0.4747   0.4788   0.4841   0.4883
  0.4910   0.4977   0.5035   0.5099   0.5201   0.5340   0.5380   0.5433
  0.5595   0.5626   0.5652   0.5743   0.5842   0.5877   0.5938   0.5998
  0.6088   0.6104   0.6197   0.6249   0.6372   0.6395   0.6524   0.6615
  0.6622   0.6682   0.6733   0.6761   0.6831   0.6922   0.6979   0.7113
  0.7222   0.7332   0.7415   0.7916   0.7969   0.8016   0.8198   0.8276
  0.8299   0.8304   0.8354   0.8379   0.8397   0.8430   0.8444   0.8479
  0.8528   0.8535   0.8549   0.8607   0.8661   0.8701   0.8767   0.8817
  0.8880   0.9002   0.9003   0.9042   0.9067   0.9108   0.9183   0.9238
  0.9274   0.9355   0.9411   0.9456   0.9486   0.9540   0.9645   0.9684
  0.9715   0.9852   0.9872   0.9917   1.0069   1.0228   1.0264   1.0378
  1.0463   1.0802   1.0929   1.1178   1.1408   1.1482   1.1732   1.2016
  1.2036   1.2110   1.2211   1.2279   1.2315   1.2465   1.2567   1.2617
  1.2724   1.2842   1.2983   1.3064   1.3185   1.3339   1.3455   1.3637
  1.3735   1.4238   1.4417   1.4811   1.4929   1.5335   1.5414   1.5609
  1.5612   1.5734   1.5879   1.5960   1.6161   1.6338   1.6547   1.6688
  1.6992   1.7281   1.7372   1.7426   1.7566   1.7888   1.8209   1.8319
  1.8521   1.8636   1.8731   1.8961   1.9062   1.9200   1.9310   1.9557
  1.9588   1.9798   1.9930   2.0076   2.0226   2.0615   2.0730   2.0784
  2.0991   2.1099   2.1475   2.1764   2.2268   2.2336   2.2386   2.2440
  2.2643   2.2679   2.2799   2.2824   2.2962   2.3007   2.3195   2.3375
  2.3479   2.3761   2.4191   2.4301   2.4403   2.4528   2.4748   2.4854
  2.5044   2.5183   2.5324   2.5387   2.5560   2.5694   2.5883   2.5965
  2.6141   2.6480   2.6692   2.6759   2.7073   2.7101   2.7282   2.7333
  2.7415   2.7537   2.7709   2.7711   2.7823   2.8158   2.8264   2.8299
  2.8623   2.8996   2.9615   2.9724   3.0539   3.0706   3.0771   3.0804
  3.1158   3.1384   3.1457   3.1800   3.2133   3.2552   3.2637   3.3414
  3.3474   3.4278   3.4977   3.5235   3.6127   3.6687   3.7638   3.7908
  3.8203   3.9031   3.9675   4.0903   4.1177   4.3354   4.7984   4.8195
  9.7547   9.7634   9.7818   9.7944   9.8032   9.8328  23.3625  23.5077
 23.8220  23.8268  23.8737  23.8861  23.9356  23.9912  24.0293  24.0506
 24.0902  24.1270  25.7789  25.8006  25.8196  25.8616  25.8998  25.9246
 26.0873  26.1076  26.1251  26.1597  26.2843  26.3561  26.5011  26.5672
 26.6133  26.7117  26.7866  26.8637 215.7476 215.7542 215.7754 215.7904
215.8023 215.8397
 --------------------------------------------------------------

          Ground-State Mulliken Net Atomic Charges

     Atom                 Charge (a.u.)
  ----------------------------------------
      1 C                    -0.163091
      2 C                    -1.065460
      3 H                     0.199446
      4 C                     0.764424
      5 Cl                    0.449823
      6 C                    -1.182128
      7 H                     0.219164
      8 C                     0.318881
      9 Cl                    0.497469
     10 C                    -0.654895
     11 Cl                    0.561395
     12 C                    -0.144057
     13 C                    -0.379828
     14 Cl                    0.437229
     15 C                    -0.505505
     16 H                     0.234917
     17 C                     0.173284
     18 Cl                    0.529981
     19 C                     0.050279
     20 Cl                    0.612938
     21 C                    -1.187792
     22 H                     0.233524
  ----------------------------------------
  Sum of atomic charges =     0.000000

 -----------------------------------------------------------------
                    Cartesian Multipole Moments
 -----------------------------------------------------------------
    Charge (ESU x 10^10)
                 0.0000
    Dipole Moment (Debye)
         X       0.0456      Y      -0.2242      Z       0.8762
       Tot       0.9055
    Quadrupole Moments (Debye-Ang)
        XX    -144.6234     XY       3.3374     YY    -146.0379
        XZ       0.8194     YZ      -0.5537     ZZ    -149.5271
    Octopole Moments (Debye-Ang^2)
       XXX    -284.2021    XXY      12.7416    XYY     -90.1855
       YYY     -11.7726    XXZ     109.6481    XYZ      -8.1538
       YYZ      89.0479    XZZ    -103.1157    YZZ      -0.5596
       ZZZ     277.6667
    Hexadecapole Moments (Debye-Ang^3)
      XXXX   -6562.5608   XXXY     288.6289   XXYY   -1330.6697
      XYYY     223.9925   YYYY   -1295.7898   XXXZ    1392.1953
      XXYZ    -112.1153   XYYZ     469.3882   YYYZ    -215.8671
      XXZZ   -1815.8396   XYZZ      74.4639   YYZZ    -900.1920
      XZZZ    1448.2094   YZZZ    -248.2567   ZZZZ   -4162.2223
 -----------------------------------------------------------------
 Calculating analytic gradient of the SCF energy
 Gradient of SCF Energy
            1           2           3           4           5           6
    1  -0.0008233   0.0008780   0.0004294   0.0003455  -0.0001913  -0.0004906
    2   0.0002712   0.0000019   0.0002124   0.0000189   0.0000739  -0.0001573
    3  -0.0004896   0.0005955  -0.0000672  -0.0004838   0.0000674   0.0008699
            7           8           9          10          11          12
    1   0.0000866  -0.0001334   0.0003857  -0.0000185   0.0006409  -0.0002571
    2   0.0000054   0.0000267  -0.0001417   0.0000721  -0.0003057   0.0007533
    3  -0.0001971  -0.0006811   0.0002528  -0.0008498   0.0006793   0.0003927
           13          14          15          16          17          18
    1  -0.0001995  -0.0006245   0.0006188  -0.0000410   0.0007701  -0.0006631
    2  -0.0006443  -0.0003341   0.0006551  -0.0001546  -0.0001076   0.0000497
    3  -0.0002389   0.0002187   0.0004765  -0.0001524  -0.0004590   0.0004208
           19          20          21          22
    1  -0.0001481   0.0000251  -0.0000007  -0.0005891
    2  -0.0011744   0.0005979   0.0002538   0.0000272
    3  -0.0008257   0.0004886   0.0001507  -0.0001685
 Max gradient component =       1.174E-03
 RMS gradient           =       4.563E-04
 Gradient time:  CPU 229.78 s  wall 38.51 s
 Geometry Optimization Parameters
   NAtoms,    NIC,     NZ,  NCons,   NDum,   NFix, NCnnct, MaxDiis
       22     155      22       0       0       0       0       0

 Cartesian Hessian Update
 Hessian updated using BFGS update


** GEOMETRY OPTIMIZATION IN DELOCALIZED INTERNAL COORDINATES **
   Searching for a Minimum

   Optimization Cycle:   5

                       Coordinates (Angstroms)
     ATOM                X               Y               Z
      1  C        -0.0229472114    0.0518295857   -0.0320761036
      2  C        -0.0003457186   -0.2366826610    1.3355856773
      3  H         0.9441088010   -0.4314025799    1.8265211939
      4  C        -1.1864345421   -0.2718076168    2.0546771760
      5  Cl       -1.1520485119   -0.6341005582    3.7701357037
      6  C        -2.4079865467   -0.0284649288    1.4408661717
      7  H        -3.3300742633   -0.0629204322    2.0032027628
      8  C        -2.4345452694    0.2653641255    0.0805399700
      9  Cl       -3.9839954754    0.5757224009   -0.6587047487
     10  C        -1.2483097083    0.3120885544   -0.6630681213
     11  Cl       -1.2830361897    0.7171967556   -2.3590744876
     12  C         1.2635589949    0.0359511299   -0.7856818471
     13  C         2.2575164666    1.0040359356   -0.6099369036
     14  Cl        1.9972270481    2.3644057736    0.4674852176
     15  C         3.4684839116    0.9312277434   -1.2897544194
     16  H         4.2226122916    1.6918481472   -1.1448149291
     17  C         3.7093940367   -0.1222848314   -2.1665770474
     18  Cl        5.2404339147   -0.1820975736   -2.9948934606
     19  C         2.7280244988   -1.1000872118   -2.3651191119
     20  Cl        2.9786375552   -2.4353479662   -3.4565345724
     21  C         1.5236807170   -1.0090794266   -1.6761627092
     22  H         0.7680853089   -1.7678938020   -1.8367000316
   Point Group: c1    Number of degrees of freedom:    60


   Energy is  -3221.135869440

 Hessian updated using BFGS update

 59 Hessian modes will be used to form the next step
  Hessian Eigenvalues:
     0.006373    0.019430    0.019628    0.023228    0.023602    0.023638
     0.023830    0.023869    0.023946    0.024053    0.024087    0.024103
     0.024115    0.024122    0.024139    0.024146    0.024351    0.024654
     0.028162    0.159570    0.160036    0.160052    0.161246    0.216335
     0.231192    0.235457    0.239090    0.242341    0.249955    0.249988
     0.249993    0.249998    0.250000    0.250059    0.252908    0.263638
     0.300918    0.301001    0.301038    0.301258    0.311253    0.314187
     0.352763    0.356630    0.356679    0.356798    0.361885    0.429233
     0.431693    0.437661    0.458884    0.464694    0.468470    0.472713
     0.474691    0.478258    0.478553    0.486703    0.522056

 Minimum search - taking simple RFO step
 Searching for Lamda that Minimizes Along All modes
 Value Taken    Lamda =  -0.00021952
 Step Taken.  Stepsize is  0.158299

                             Maximum     Tolerance    Cnvgd?
         Gradient           0.002233      0.000300      NO
         Displacement       0.133172      0.001200      NO
         Energy change     -0.000388      0.000001      NO


 New Cartesian Coordinates Obtained by Inverse Iteration

 Displacement from previous Coordinates is:  0.565069
 ----------------------------------------------------------------
             Standard Nuclear Orientation (Angstroms)
    I     Atom           X                Y                Z
 ----------------------------------------------------------------
    1      C      -0.0202477294     0.0438597862    -0.0251777959
    2      C      -0.0080777190    -0.2846883389     1.3328985154
    3      H       0.9301574028    -0.5142367667     1.8199910540
    4      C      -1.1965077074    -0.3134574139     2.0486950809
    5      Cl     -1.1738325744    -0.7281495357     3.7527700747
    6      C      -2.4098118230    -0.0237547729     1.4394827744
    7      H      -3.3340332664    -0.0538778427     1.9990510314
    8      C      -2.4264350168     0.3092496900     0.0884704997
    9      Cl     -3.9653099689     0.6757233972    -0.6480927233
   10      C      -1.2373645637     0.3492090551    -0.6510022483
   11      Cl     -1.2584405020     0.7954274106    -2.3365496050
   12      C       1.2682540143     0.0279225747    -0.7794218573
   13      C       2.2391142246     1.0246184804    -0.6422048994
   14      Cl      1.9555166667     2.4082285224     0.3987285453
   15      C       3.4452846782     0.9591824622    -1.3303888283
   16      H       4.1821832444     1.7417062647    -1.2148518374
   17      C       3.7053070663    -0.1154741267    -2.1749618158
   18      Cl      5.2318048806    -0.1656402427    -3.0151507703
   19      C       2.7475184760    -1.1228506990    -2.3329379746
   20      Cl      3.0207636776    -2.4844061104    -3.3866943373
   21      C       1.5466676744    -1.0395009842    -1.6366547698
   22      H       0.8095289733    -1.8215902465    -1.7660827339
 ----------------------------------------------------------------
 Nuclear Repulsion Energy =        1988.25476637 hartrees
 There are       89 alpha and       89 beta electrons
 Applying Cartesian multipole field
    Component          Value
    ---------          -----
     (2,0,0)        1.00000E-12
     (0,2,0)        2.00000E-11
     (0,0,2)       -3.00000E-11
 Nucleus-field energy     =    -0.0000000669 hartrees
 Requested basis set is 6-311++G(d,p)
 There are 170 shells and 472 basis functions
 A cutoff of  1.0D-15 yielded  10806 shell pairs
 There are     91319 function pairs (     98098 Cartesian)
 Smallest overlap matrix eigenvalue = 2.19E-07
 Linear dependence detected in AO basis
 Number of orthogonalized atomic orbitals = 467
 Maximum deviation from orthogonality = 4.851E-10
 Guess from superposition of atomic densities
 Warning:  Energy on first SCF cycle will be non-variational
 SAD guess density has 178.000000 electrons

 -----------------------------------------------------------------------
  General SCF calculation program by
  Eric Jon Sundstrom, Paul Horn, Yuezhi Mao, Dmitri Zuev, Alec White,
  David Stuck, Shaama M.S., Shane Yost, Joonho Lee, David Small,
  Daniel Levine, Susi Lehtola, Hugh Burton, Evgeny Epifanovsky,
  Bang C. Huynh
 -----------------------------------------------------------------------
 Exchange:     0.2000 Hartree-Fock + 0.0800 Slater + 0.7200 B88
 Correlation:  0.1900 VWN1RPA + 0.8100 LYP
 Using SG-1 standard quadrature grid
 using 6 threads for integral computing
 -------------------------------------------------------
 OpenMP Integral computing Module                
 Release: version 2.0, May 2017, Q-Chem Inc. Pleasanton 
 -------------------------------------------------------
 A restricted SCF calculation will be
 performed using DIIS
 SCF converges when DIIS error is below 1.0e-08
 ---------------------------------------
  Cycle       Energy         DIIS error
 ---------------------------------------
    1   -3225.3482713282      2.82e-02  
    2   -3221.0082076528      2.15e-03  
    3   -3220.9248401489      2.67e-03  
    4   -3221.1230808023      6.47e-04  
    5   -3221.1334028803      3.01e-04  
    6   -3221.1357609861      9.75e-05  
    7   -3221.1359948502      3.16e-05  
    8   -3221.1360188090      1.17e-05  
    9   -3221.1360223637      3.38e-06  
   10   -3221.1360226833      8.99e-07  
   11   -3221.1360227054      2.30e-07  
   12   -3221.1360227067      1.36e-07  
   13   -3221.1360227072      3.92e-08  
   14   -3221.1360227069      1.15e-08  
   15   -3221.1360227072      5.65e-09  Convergence criterion met
 ---------------------------------------
 SCF time:   CPU 743.52s  wall 132.00s 
 SCF   energy in the final basis set =    -3221.1360227072
 Total energy in the final basis set =    -3221.1360227072

 --------------------------------------------------------------

                    Orbital Energies (a.u.)
 --------------------------------------------------------------

 Alpha MOs
 -- Occupied --
********-101.5780-101.5775-101.5769-101.5767-101.5757 -10.2762 -10.2756
-10.2745 -10.2722 -10.2721 -10.2694 -10.2385 -10.2352 -10.2234 -10.2232
-10.2227 -10.2195  -9.4929  -9.4926  -9.4923  -9.4914  -9.4914  -9.4902
 -7.2577  -7.2574  -7.2570  -7.2563  -7.2561  -7.2548  -7.2477  -7.2474
 -7.2471  -7.2471  -7.2467  -7.2465  -7.2461  -7.2461  -7.2457  -7.2457
 -7.2450  -7.2447  -0.9542  -0.9443  -0.9094  -0.9061  -0.8861  -0.8811
 -0.8548  -0.8424  -0.8025  -0.7709  -0.7516  -0.7437  -0.6726  -0.6547
 -0.6294  -0.6103  -0.5513  -0.5407  -0.5339  -0.5313  -0.5008  -0.4849
 -0.4695  -0.4673  -0.4669  -0.4508  -0.4485  -0.4356  -0.4174  -0.4152
 -0.4081  -0.3969  -0.3933  -0.3699  -0.3690  -0.3530  -0.3502  -0.3432
 -0.3387  -0.3383  -0.3328  -0.3292  -0.3271  -0.2912  -0.2820  -0.2680
 -0.2669
 -- Virtual --
 -0.0685  -0.0609  -0.0517  -0.0481  -0.0355  -0.0268  -0.0119  -0.0031
  0.0009   0.0018   0.0108   0.0149   0.0226   0.0239   0.0319   0.0355
  0.0429   0.0463   0.0510   0.0535   0.0617   0.0641   0.0697   0.0741
  0.0784   0.0820   0.0869   0.0904   0.0921   0.0952   0.0963   0.1007
  0.1055   0.1075   0.1090   0.1107   0.1135   0.1165   0.1167   0.1218
  0.1242   0.1277   0.1297   0.1320   0.1335   0.1358   0.1379   0.1438
  0.1500   0.1535   0.1555   0.1601   0.1668   0.1689   0.1705   0.1765
  0.1817   0.1890   0.1930   0.1950   0.2013   0.2049   0.2068   0.2118
  0.2196   0.2207   0.2235   0.2315   0.2342   0.2359   0.2387   0.2434
  0.2442   0.2513   0.2551   0.2582   0.2607   0.2624   0.2688   0.2724
  0.2751   0.2816   0.2858   0.2893   0.2908   0.2931   0.3009   0.3032
  0.3071   0.3120   0.3228   0.3238   0.3259   0.3350   0.3494   0.3538
  0.4036   0.4078   0.4136   0.4220   0.4329   0.4399   0.4454   0.4465
  0.4516   0.4543   0.4576   0.4700   0.4749   0.4774   0.4850   0.4887
  0.4913   0.4987   0.5043   0.5106   0.5210   0.5331   0.5368   0.5441
  0.5592   0.5646   0.5666   0.5724   0.5835   0.5875   0.5938   0.6002
  0.6085   0.6119   0.6212   0.6282   0.6360   0.6421   0.6519   0.6596
  0.6616   0.6693   0.6717   0.6766   0.6831   0.6922   0.6991   0.7084
  0.7230   0.7333   0.7432   0.7933   0.7965   0.8003   0.8215   0.8269
  0.8298   0.8312   0.8353   0.8387   0.8399   0.8430   0.8456   0.8483
  0.8526   0.8536   0.8560   0.8604   0.8638   0.8731   0.8784   0.8813
  0.8888   0.8979   0.8996   0.9048   0.9066   0.9121   0.9193   0.9236
  0.9287   0.9349   0.9420   0.9465   0.9497   0.9534   0.9658   0.9680
  0.9736   0.9851   0.9889   0.9944   1.0068   1.0193   1.0242   1.0381
  1.0456   1.0827   1.0981   1.1198   1.1437   1.1485   1.1797   1.2000
  1.2048   1.2131   1.2215   1.2280   1.2328   1.2501   1.2567   1.2635
  1.2721   1.2839   1.2983   1.3066   1.3200   1.3352   1.3462   1.3637
  1.3784   1.4162   1.4427   1.4790   1.4901   1.5382   1.5446   1.5600
  1.5612   1.5712   1.5886   1.5953   1.6156   1.6346   1.6555   1.6670
  1.7014   1.7269   1.7383   1.7406   1.7574   1.7906   1.8201   1.8289
  1.8493   1.8597   1.8696   1.8977   1.9075   1.9213   1.9322   1.9543
  1.9615   1.9840   1.9945   2.0106   2.0228   2.0613   2.0743   2.0790
  2.0981   2.1096   2.1467   2.1769   2.2280   2.2335   2.2384   2.2448
  2.2602   2.2666   2.2820   2.2851   2.2959   2.3018   2.3183   2.3407
  2.3466   2.3766   2.4193   2.4299   2.4413   2.4510   2.4785   2.4828
  2.5037   2.5181   2.5333   2.5377   2.5549   2.5701   2.5875   2.5964
  2.6140   2.6447   2.6714   2.6791   2.7037   2.7115   2.7278   2.7335
  2.7406   2.7542   2.7684   2.7710   2.7802   2.8232   2.8297   2.8358
  2.8547   2.8988   2.9641   2.9736   3.0552   3.0726   3.0795   3.0829
  3.1159   3.1382   3.1431   3.1805   3.2160   3.2543   3.2668   3.3425
  3.3473   3.4279   3.5000   3.5258   3.6128   3.6705   3.7649   3.7927
  3.8208   3.9041   3.9677   4.0903   4.1176   4.3290   4.8000   4.8182
  9.7568   9.7636   9.7812   9.7945   9.8060   9.8323  23.3638  23.5074
 23.8218  23.8274  23.8731  23.8877  23.9353  23.9920  24.0297  24.0527
 24.0911  24.1306  25.7788  25.7985  25.8190  25.8616  25.8954  25.9293
 26.0874  26.1076  26.1249  26.1588  26.2888  26.3513  26.5017  26.5691
 26.6141  26.7115  26.7844  26.8724 215.7494 215.7550 215.7747 215.7905
215.8057 215.8397
 --------------------------------------------------------------

          Ground-State Mulliken Net Atomic Charges

     Atom                 Charge (a.u.)
  ----------------------------------------
      1 C                    -0.200597
      2 C                    -0.960469
      3 H                     0.200051
      4 C                     0.735510
      5 Cl                    0.447165
      6 C                    -1.152209
      7 H                     0.220854
      8 C                     0.476151
      9 Cl                    0.503159
     10 C                    -0.820132
     11 Cl                    0.552786
     12 C                    -0.149966
     13 C                    -0.454941
     14 Cl                    0.432526
     15 C                    -0.409299
     16 H                     0.235746
     17 C                     0.188824
     18 Cl                    0.528963
     19 C                    -0.068108
     20 Cl                    0.612179
     21 C                    -1.152462
     22 H                     0.234269
  ----------------------------------------
  Sum of atomic charges =     0.000000

 -----------------------------------------------------------------
                    Cartesian Multipole Moments
 -----------------------------------------------------------------
    Charge (ESU x 10^10)
                 0.0000
    Dipole Moment (Debye)
         X       0.0297      Y      -0.2463      Z       0.8806
       Tot       0.9149
    Quadrupole Moments (Debye-Ang)
        XX    -144.7684     XY       3.3717     YY    -145.9321
        XZ       0.7786     YZ      -0.6029     ZZ    -149.5088
    Octopole Moments (Debye-Ang^2)
       XXX    -286.2060    XXY      11.9886    XYY     -89.9841
       YYY     -14.9244    XXZ     109.3011    XYZ      -8.6412
       YYZ      88.8341    XZZ    -102.9863    YZZ      -1.1729
       ZZZ     277.7042
    Hexadecapole Moments (Debye-Ang^3)
      XXXX   -6554.5850   XXXY     310.4278   XXYY   -1338.5593
      XYYY     246.3011   YYYY   -1367.0391   XXXZ    1409.6159
      XXYZ    -102.3909   XYYZ     474.6322   YYYZ    -181.4621
      XXZZ   -1802.3274   XYZZ      81.8641   YYZZ    -902.6073
      XZZZ    1464.9828   YZZZ    -217.7363   ZZZZ   -4108.5783
 -----------------------------------------------------------------
 Calculating analytic gradient of the SCF energy
 Gradient of SCF Energy
            1           2           3           4           5           6
    1  -0.0012503   0.0004240   0.0000982   0.0001336  -0.0001155   0.0001632
    2   0.0001146  -0.0001071   0.0001362   0.0001332  -0.0000385  -0.0000801
    3  -0.0001205   0.0004624  -0.0001263  -0.0004777   0.0002217   0.0003338
            7           8           9          10          11          12
    1   0.0000011  -0.0001684   0.0002870   0.0002036   0.0002032   0.0005669
    2  -0.0000493  -0.0000668  -0.0000636   0.0000899  -0.0001897   0.0008363
    3  -0.0000964  -0.0000795  -0.0000743  -0.0007278   0.0007097   0.0000306
           13          14          15          16          17          18
    1   0.0000210  -0.0002867  -0.0000490  -0.0000120   0.0002382  -0.0001706
    2  -0.0005474  -0.0000437   0.0002194  -0.0000570   0.0000457  -0.0000686
    3  -0.0001724   0.0001374   0.0002464  -0.0001101  -0.0000251   0.0001062
           19          20          21          22
    1  -0.0000814   0.0000454  -0.0000169  -0.0002348
    2  -0.0008552   0.0005081   0.0000151   0.0000683
    3  -0.0005223   0.0003148   0.0000586  -0.0000892
 Max gradient component =       1.250E-03
 RMS gradient           =       3.243E-04
 Gradient time:  CPU 229.61 s  wall 38.49 s
 Geometry Optimization Parameters
   NAtoms,    NIC,     NZ,  NCons,   NDum,   NFix, NCnnct, MaxDiis
       22     155      22       0       0       0       0       0

 Cartesian Hessian Update
 Hessian updated using BFGS update


** GEOMETRY OPTIMIZATION IN DELOCALIZED INTERNAL COORDINATES **
   Searching for a Minimum

   Optimization Cycle:   6

                       Coordinates (Angstroms)
     ATOM                X               Y               Z
      1  C        -0.0202477294    0.0438597862   -0.0251777959
      2  C        -0.0080777190   -0.2846883389    1.3328985154
      3  H         0.9301574028   -0.5142367667    1.8199910540
      4  C        -1.1965077074   -0.3134574139    2.0486950809
      5  Cl       -1.1738325744   -0.7281495357    3.7527700747
      6  C        -2.4098118230   -0.0237547729    1.4394827744
      7  H        -3.3340332664   -0.0538778427    1.9990510314
      8  C        -2.4264350168    0.3092496900    0.0884704997
      9  Cl       -3.9653099689    0.6757233972   -0.6480927233
     10  C        -1.2373645637    0.3492090551   -0.6510022483
     11  Cl       -1.2584405020    0.7954274106   -2.3365496050
     12  C         1.2682540143    0.0279225747   -0.7794218573
     13  C         2.2391142246    1.0246184804   -0.6422048994
     14  Cl        1.9555166667    2.4082285224    0.3987285453
     15  C         3.4452846782    0.9591824622   -1.3303888283
     16  H         4.1821832444    1.7417062647   -1.2148518374
     17  C         3.7053070663   -0.1154741267   -2.1749618158
     18  Cl        5.2318048806   -0.1656402427   -3.0151507703
     19  C         2.7475184760   -1.1228506990   -2.3329379746
     20  Cl        3.0207636776   -2.4844061104   -3.3866943373
     21  C         1.5466676744   -1.0395009842   -1.6366547698
     22  H         0.8095289733   -1.8215902465   -1.7660827339
   Point Group: c1    Number of degrees of freedom:    60


   Energy is  -3221.136022707

 Hessian updated using BFGS update

 60 Hessian modes will be used to form the next step
  Hessian Eigenvalues:
     0.004158    0.019367    0.019634    0.023195    0.023368    0.023604
     0.023714    0.023861    0.023950    0.024010    0.024093    0.024111
     0.024116    0.024123    0.024140    0.024153    0.024286    0.024524
     0.028296    0.159577    0.160028    0.160061    0.160477    0.216357
     0.231602    0.235371    0.238951    0.242426    0.248884    0.249970
     0.249988    0.249994    0.249999    0.250346    0.251547    0.258151
     0.299916    0.300985    0.301029    0.301074    0.301869    0.303477
     0.313664    0.354498    0.356630    0.356661    0.356724    0.367607
     0.429307    0.431967    0.435071    0.455784    0.465874    0.468484
     0.470687    0.473490    0.478188    0.478496    0.483934    0.519193

 Minimum search - taking simple RFO step
 Searching for Lamda that Minimizes Along All modes
 Value Taken    Lamda =  -0.00008916
 Step Taken.  Stepsize is  0.126970

                             Maximum     Tolerance    Cnvgd?
         Gradient           0.001008      0.000300      NO
         Displacement       0.103859      0.001200      NO
         Energy change     -0.000153      0.000001      NO


 New Cartesian Coordinates Obtained by Inverse Iteration

 Displacement from previous Coordinates is:  0.445870
 ----------------------------------------------------------------
             Standard Nuclear Orientation (Angstroms)
    I     Atom           X                Y                Z
 ----------------------------------------------------------------
    1      C      -0.0179074384     0.0300123813    -0.0209512620
    2      C      -0.0158007123    -0.3264259753     1.3295616455
    3      H       0.9162587368    -0.5845844528     1.8142768269
    4      C      -1.2058585471    -0.3438515558     2.0437324917
    5      Cl     -1.1926624967    -0.7920505087     3.7390302591
    6      C      -2.4113676871    -0.0134167319     1.4397846992
    7      H      -3.3363756409    -0.0322949517     1.9987970347
    8      C      -2.4188552936     0.3460455234     0.0957490110
    9      Cl     -3.9486478324     0.7622407918    -0.6342020977
   10      C      -1.2280986999     0.3725793224    -0.6419509543
   11      Cl     -1.2377429494     0.8446398683    -2.3215678273
   12      C       1.2716974722     0.0147277959    -0.7742430286
   13      C       2.2216172021     1.0353130061    -0.6661541979
   14      Cl      1.9170369721     2.4321062072     0.3501179129
   15      C       3.4245977924     0.9803204627    -1.3608278793
   16      H       4.1456102425     1.7804121534    -1.2657390749
   17      C       3.7018092921    -0.1064173714    -2.1837195672
   18      Cl      5.2232802972    -0.1412329736    -3.0351195097
   19      C       2.7659750138    -1.1381071752    -2.3103844833
   20      Cl      3.0602589962    -2.5177749206    -3.3365109315
   21      C       1.5682146213    -1.0664223154    -1.6070630875
   22      H       0.8490007675    -1.8683180169    -1.7127006003
 ----------------------------------------------------------------
 Nuclear Repulsion Energy =        1988.36323390 hartrees
 There are       89 alpha and       89 beta electrons
 Applying Cartesian multipole field
    Component          Value
    ---------          -----
     (2,0,0)        1.00000E-12
     (0,2,0)        2.00000E-11
     (0,0,2)       -3.00000E-11
 Nucleus-field energy     =    -0.0000000652 hartrees
 Requested basis set is 6-311++G(d,p)
 There are 170 shells and 472 basis functions
 A cutoff of  1.0D-15 yielded  10805 shell pairs
 There are     91303 function pairs (     98078 Cartesian)
 Smallest overlap matrix eigenvalue = 2.10E-07
 Linear dependence detected in AO basis
 Number of orthogonalized atomic orbitals = 467
 Maximum deviation from orthogonality = 2.794E-10
 Guess from superposition of atomic densities
 Warning:  Energy on first SCF cycle will be non-variational
 SAD guess density has 178.000000 electrons

 -----------------------------------------------------------------------
  General SCF calculation program by
  Eric Jon Sundstrom, Paul Horn, Yuezhi Mao, Dmitri Zuev, Alec White,
  David Stuck, Shaama M.S., Shane Yost, Joonho Lee, David Small,
  Daniel Levine, Susi Lehtola, Hugh Burton, Evgeny Epifanovsky,
  Bang C. Huynh
 -----------------------------------------------------------------------
 Exchange:     0.2000 Hartree-Fock + 0.0800 Slater + 0.7200 B88
 Correlation:  0.1900 VWN1RPA + 0.8100 LYP
 Using SG-1 standard quadrature grid
 using 6 threads for integral computing
 -------------------------------------------------------
 OpenMP Integral computing Module                
 Release: version 2.0, May 2017, Q-Chem Inc. Pleasanton 
 -------------------------------------------------------
 A restricted SCF calculation will be
 performed using DIIS
 SCF converges when DIIS error is below 1.0e-08
 ---------------------------------------
  Cycle       Energy         DIIS error
 ---------------------------------------
    1   -3225.3442339723      2.82e-02  
    2   -3221.0083561898      2.15e-03  
    3   -3220.9253275006      2.67e-03  
    4   -3221.1231506013      6.46e-04  
    5   -3221.1334701857      3.00e-04  
    6   -3221.1358199966      9.76e-05  
    7   -3221.1360544424      3.16e-05  
    8   -3221.1360784887      1.17e-05  
    9   -3221.1360820821      3.37e-06  
   10   -3221.1360824006      8.94e-07  
   11   -3221.1360824226      2.21e-07  
   12   -3221.1360824238      1.34e-07  
   13   -3221.1360824242      3.97e-08  
   14   -3221.1360824242      1.15e-08  
   15   -3221.1360824245      5.60e-09  Convergence criterion met
 ---------------------------------------
 SCF time:   CPU 742.40s  wall 131.00s 
 SCF   energy in the final basis set =    -3221.1360824245
 Total energy in the final basis set =    -3221.1360824245

 --------------------------------------------------------------

                    Orbital Energies (a.u.)
 --------------------------------------------------------------

 Alpha MOs
 -- Occupied --
********-101.5779-101.5774-101.5768-101.5766-101.5758 -10.2763 -10.2756
-10.2746 -10.2722 -10.2721 -10.2695 -10.2385 -10.2351 -10.2234 -10.2232
-10.2228 -10.2195  -9.4928  -9.4925  -9.4921  -9.4913  -9.4913  -9.4903
 -7.2577  -7.2574  -7.2568  -7.2563  -7.2560  -7.2549  -7.2476  -7.2474
 -7.2471  -7.2469  -7.2467  -7.2463  -7.2461  -7.2460  -7.2456  -7.2456
 -7.2452  -7.2448  -0.9541  -0.9441  -0.9093  -0.9060  -0.8858  -0.8809
 -0.8548  -0.8423  -0.8025  -0.7709  -0.7516  -0.7436  -0.6728  -0.6542
 -0.6297  -0.6102  -0.5512  -0.5399  -0.5342  -0.5320  -0.5007  -0.4849
 -0.4695  -0.4671  -0.4667  -0.4505  -0.4486  -0.4357  -0.4172  -0.4153
 -0.4078  -0.3969  -0.3931  -0.3697  -0.3688  -0.3528  -0.3501  -0.3426
 -0.3387  -0.3382  -0.3330  -0.3292  -0.3270  -0.2904  -0.2829  -0.2679
 -0.2672
 -- Virtual --
 -0.0672  -0.0608  -0.0524  -0.0488  -0.0358  -0.0269  -0.0120  -0.0030
  0.0007   0.0020   0.0106   0.0147   0.0225   0.0239   0.0319   0.0354
  0.0429   0.0468   0.0513   0.0535   0.0608   0.0641   0.0696   0.0743
  0.0787   0.0822   0.0866   0.0896   0.0920   0.0951   0.0962   0.1011
  0.1056   0.1074   0.1089   0.1110   0.1136   0.1163   0.1168   0.1216
  0.1240   0.1272   0.1295   0.1319   0.1335   0.1360   0.1374   0.1438
  0.1502   0.1528   0.1559   0.1603   0.1658   0.1687   0.1711   0.1770
  0.1816   0.1890   0.1925   0.1957   0.2014   0.2048   0.2069   0.2118
  0.2187   0.2208   0.2232   0.2320   0.2336   0.2344   0.2386   0.2437
  0.2443   0.2520   0.2544   0.2577   0.2609   0.2613   0.2684   0.2737
  0.2751   0.2822   0.2847   0.2894   0.2897   0.2922   0.3015   0.3027
  0.3082   0.3131   0.3235   0.3253   0.3263   0.3357   0.3503   0.3560
  0.4032   0.4099   0.4131   0.4233   0.4326   0.4400   0.4461   0.4464
  0.4520   0.4541   0.4580   0.4692   0.4750   0.4764   0.4853   0.4879
  0.4923   0.4991   0.5055   0.5111   0.5218   0.5328   0.5364   0.5446
  0.5593   0.5664   0.5674   0.5716   0.5830   0.5878   0.5941   0.5999
  0.6072   0.6132   0.6228   0.6299   0.6353   0.6438   0.6513   0.6575
  0.6614   0.6686   0.6727   0.6768   0.6829   0.6926   0.7015   0.7071
  0.7233   0.7337   0.7441   0.7939   0.7970   0.7989   0.8225   0.8254
  0.8303   0.8321   0.8349   0.8387   0.8403   0.8429   0.8466   0.8484
  0.8520   0.8539   0.8564   0.8606   0.8629   0.8742   0.8787   0.8806
  0.8903   0.8970   0.8992   0.9046   0.9071   0.9131   0.9207   0.9240
  0.9294   0.9341   0.9427   0.9472   0.9497   0.9532   0.9655   0.9665
  0.9752   0.9841   0.9921   0.9961   1.0067   1.0153   1.0225   1.0383
  1.0455   1.0851   1.1013   1.1191   1.1431   1.1495   1.1877   1.1990
  1.2058   1.2152   1.2218   1.2272   1.2343   1.2541   1.2574   1.2654
  1.2719   1.2835   1.2978   1.3065   1.3208   1.3365   1.3480   1.3632
  1.3829   1.4107   1.4434   1.4779   1.4880   1.5403   1.5485   1.5591
  1.5609   1.5686   1.5895   1.5951   1.6162   1.6356   1.6566   1.6659
  1.7033   1.7253   1.7389   1.7396   1.7581   1.7921   1.8190   1.8262
  1.8481   1.8569   1.8674   1.8983   1.9080   1.9220   1.9324   1.9536
  1.9631   1.9854   1.9959   2.0137   2.0242   2.0609   2.0746   2.0798
  2.0971   2.1094   2.1462   2.1777   2.2285   2.2335   2.2379   2.2458
  2.2565   2.2659   2.2817   2.2869   2.2965   2.3032   2.3174   2.3422
  2.3456   2.3764   2.4193   2.4302   2.4416   2.4481   2.4794   2.4835
  2.5027   2.5179   2.5341   2.5372   2.5532   2.5708   2.5870   2.5962
  2.6144   2.6425   2.6731   2.6810   2.7017   2.7115   2.7278   2.7340
  2.7406   2.7535   2.7636   2.7706   2.7793   2.8253   2.8306   2.8433
  2.8501   2.8980   2.9661   2.9742   3.0563   3.0732   3.0819   3.0845
  3.1161   3.1360   3.1424   3.1808   3.2192   3.2532   3.2712   3.3425
  3.3475   3.4276   3.5014   3.5276   3.6123   3.6716   3.7654   3.7941
  3.8207   3.9043   3.9675   4.0906   4.1180   4.3258   4.8010   4.8160
  9.7583   9.7641   9.7813   9.7942   9.8098   9.8314  23.3652  23.5075
 23.8212  23.8277  23.8726  23.8885  23.9344  23.9914  24.0298  24.0538
 24.0913  24.1326  25.7786  25.7967  25.8187  25.8616  25.8904  25.9336
 26.0861  26.1074  26.1258  26.1575  26.2964  26.3434  26.5020  26.5705
 26.6167  26.7089  26.7846  26.8785 215.7503 215.7562 215.7749 215.7903
215.8099 215.8390
 --------------------------------------------------------------

          Ground-State Mulliken Net Atomic Charges

     Atom                 Charge (a.u.)
  ----------------------------------------
      1 C                    -0.220505
      2 C                    -0.860595
      3 H                     0.200649
      4 C                     0.699994
      5 Cl                    0.446905
      6 C                    -1.132906
      7 H                     0.222145
      8 C                     0.581011
      9 Cl                    0.507528
     10 C                    -0.953235
     11 Cl                    0.543272
     12 C                    -0.135787
     13 C                    -0.502733
     14 Cl                    0.428618
     15 C                    -0.347457
     16 H                     0.236608
     17 C                     0.179352
     18 Cl                    0.528207
     19 C                    -0.141787
     20 Cl                    0.610864
     21 C                    -1.124572
     22 H                     0.234423
  ----------------------------------------
  Sum of atomic charges =     0.000000

 -----------------------------------------------------------------
                    Cartesian Multipole Moments
 -----------------------------------------------------------------
    Charge (ESU x 10^10)
                -0.0000
    Dipole Moment (Debye)
         X       0.0201      Y      -0.2605      Z       0.8938
       Tot       0.9312
    Quadrupole Moments (Debye-Ang)
        XX    -144.8869     XY       3.3784     YY    -145.8339
        XZ       0.7451     YZ      -0.6402     ZZ    -149.5051
    Octopole Moments (Debye-Ang^2)
       XXX    -287.8172    XXY      11.4664    XYY     -89.8021
       YYY     -17.6114    XXZ     109.1835    XYZ      -9.1014
       YYZ      88.7311    XZZ    -102.9507    YZZ      -1.6796
       ZZZ     277.9527
    Hexadecapole Moments (Debye-Ang^3)
      XXXX   -6547.3028   XXXY     327.9898   XXYY   -1343.7721
      XYYY     264.4329   YYYY   -1418.3672   XXXZ    1426.1181
      XXYZ     -95.1860   XYYZ     479.7799   YYYZ    -156.2636
      XXZZ   -1792.9996   XYZZ      88.0734   YYZZ    -905.1123
      XZZZ    1480.8411   YZZZ    -194.9622   ZZZZ   -4073.2924
 -----------------------------------------------------------------
 Calculating analytic gradient of the SCF energy
 Gradient of SCF Energy
            1           2           3           4           5           6
    1  -0.0006408   0.0001212   0.0000271   0.0000284  -0.0000150   0.0001079
    2  -0.0001270  -0.0000040   0.0000775   0.0000003  -0.0000086   0.0000496
    3   0.0000474   0.0001825  -0.0000380  -0.0001836   0.0000748  -0.0001021
            7           8           9          10          11          12
    1  -0.0000414  -0.0002397   0.0000627   0.0002296  -0.0000146   0.0006010
    2  -0.0000345  -0.0001278   0.0000131   0.0000210  -0.0000247   0.0004551
    3  -0.0000142   0.0002999  -0.0000514  -0.0004152   0.0001997   0.0000129
           13          14          15          16          17          18
    1  -0.0000820  -0.0000276   0.0000223   0.0000291  -0.0000722   0.0000921
    2  -0.0002082  -0.0000288  -0.0001075   0.0000301   0.0002267  -0.0000064
    3  -0.0001203   0.0000802  -0.0000370  -0.0000297   0.0001799  -0.0000107
           19          20          21          22
    1  -0.0000387  -0.0000286  -0.0001199  -0.0000009
    2  -0.0002919   0.0001519  -0.0000925   0.0000367
    3  -0.0001537   0.0000720  -0.0000023   0.0000089
 Max gradient component =       6.408E-04
 RMS gradient           =       1.700E-04
 Gradient time:  CPU 227.71 s  wall 38.17 s
 Geometry Optimization Parameters
   NAtoms,    NIC,     NZ,  NCons,   NDum,   NFix, NCnnct, MaxDiis
       22     155      22       0       0       0       0       0

 Cartesian Hessian Update
 Hessian updated using BFGS update


** GEOMETRY OPTIMIZATION IN DELOCALIZED INTERNAL COORDINATES **
   Searching for a Minimum

   Optimization Cycle:   7

                       Coordinates (Angstroms)
     ATOM                X               Y               Z
      1  C        -0.0179074384    0.0300123813   -0.0209512620
      2  C        -0.0158007123   -0.3264259753    1.3295616455
      3  H         0.9162587368   -0.5845844528    1.8142768269
      4  C        -1.2058585471   -0.3438515558    2.0437324917
      5  Cl       -1.1926624967   -0.7920505087    3.7390302591
      6  C        -2.4113676871   -0.0134167319    1.4397846992
      7  H        -3.3363756409   -0.0322949517    1.9987970347
      8  C        -2.4188552936    0.3460455234    0.0957490110
      9  Cl       -3.9486478324    0.7622407918   -0.6342020977
     10  C        -1.2280986999    0.3725793224   -0.6419509543
     11  Cl       -1.2377429494    0.8446398683   -2.3215678273
     12  C         1.2716974722    0.0147277959   -0.7742430286
     13  C         2.2216172021    1.0353130061   -0.6661541979
     14  Cl        1.9170369721    2.4321062072    0.3501179129
     15  C         3.4245977924    0.9803204627   -1.3608278793
     16  H         4.1456102425    1.7804121534   -1.2657390749
     17  C         3.7018092921   -0.1064173714   -2.1837195672
     18  Cl        5.2232802972   -0.1412329736   -3.0351195097
     19  C         2.7659750138   -1.1381071752   -2.3103844833
     20  Cl        3.0602589962   -2.5177749206   -3.3365109315
     21  C         1.5682146213   -1.0664223154   -1.6070630875
     22  H         0.8490007675   -1.8683180169   -1.7127006003
   Point Group: c1    Number of degrees of freedom:    60


   Energy is  -3221.136082424

 Hessian updated using BFGS update

 60 Hessian modes will be used to form the next step
  Hessian Eigenvalues:
     0.002610    0.019382    0.019674    0.022754    0.023426    0.023604
     0.023745    0.023889    0.023989    0.024017    0.024086    0.024107
     0.024115    0.024122    0.024139    0.024177    0.024285    0.025028
     0.028396    0.159484    0.159969    0.160044    0.160247    0.216292
     0.231707    0.234736    0.238741    0.243052    0.244337    0.249979
     0.249994    0.249999    0.250093    0.250833    0.251290    0.255945
     0.299335    0.300989    0.301050    0.301140    0.301242    0.304507
     0.313366    0.354344    0.356628    0.356685    0.356876    0.368919
     0.429633    0.431452    0.436939    0.457753    0.465275    0.468613
     0.472692    0.473725    0.478175    0.480041    0.486483    0.518921

 Minimum search - taking simple RFO step
 Searching for Lamda that Minimizes Along All modes
 Value Taken    Lamda =  -0.00002778
 Step Taken.  Stepsize is  0.095142

                             Maximum     Tolerance    Cnvgd?
         Gradient           0.000353      0.000300      NO
         Displacement       0.079940      0.001200      NO
         Energy change     -0.000060      0.000001      NO


 New Cartesian Coordinates Obtained by Inverse Iteration

 Displacement from previous Coordinates is:  0.342402
 ----------------------------------------------------------------
             Standard Nuclear Orientation (Angstroms)
    I     Atom           X                Y                Z
 ----------------------------------------------------------------
    1      C      -0.0159237484     0.0215489400    -0.0177169729
    2      C      -0.0211049953    -0.3576256692     1.3261852959
    3      H       0.9060028223    -0.6389643965     1.8075848490
    4      C      -1.2120238217    -0.3668091903     2.0396644951
    5      Cl     -1.2070461810    -0.8432917599     3.7270734841
    6      C      -2.4111317030    -0.0056601023     1.4406105060
    7      H      -3.3364886020    -0.0172501170     1.9992335583
    8      C      -2.4115818642     0.3748263807     0.1021864498
    9      Cl     -3.9340242748     0.8258831329    -0.6227384594
   10      C      -1.2201312200     0.3922743488    -0.6339110166
   11      Cl     -1.2195498632     0.8831658673    -2.3086039861
   12      C       1.2730766198     0.0058988035    -0.7713636263
   13      C       2.2070139367     1.0433353302    -0.6849082999
   14      Cl      1.8826358963     2.4514203814     0.3088343920
   15      C       3.4078777088     0.9954947422    -1.3836142345
   16      H       4.1164484973     1.8083141825    -1.3045748421
   17      C       3.6989637276    -0.1010039404    -2.1888254330
   18      Cl      5.2164491692    -0.1262779481    -3.0478366187
   19      C       2.7798147136    -1.1495810388    -2.2922161407
   20      Cl      3.0924232726    -2.5428520515    -3.2954503387
   21      C       1.5834928610    -1.0851401734    -1.5853808189
   22      H       0.8768471568    -1.9002051588    -1.6743168631
 ----------------------------------------------------------------
 Nuclear Repulsion Energy =        1988.92122054 hartrees
 There are       89 alpha and       89 beta electrons
 Applying Cartesian multipole field
    Component          Value
    ---------          -----
     (2,0,0)        1.00000E-12
     (0,2,0)        2.00000E-11
     (0,0,2)       -3.00000E-11
 Nucleus-field energy     =    -0.0000000638 hartrees
 Requested basis set is 6-311++G(d,p)
 There are 170 shells and 472 basis functions
 A cutoff of  1.0D-15 yielded  10806 shell pairs
 There are     91320 function pairs (     98095 Cartesian)
 Smallest overlap matrix eigenvalue = 2.02E-07
 Linear dependence detected in AO basis
 Number of orthogonalized atomic orbitals = 467
 Maximum deviation from orthogonality = 3.224E-10
 Guess from superposition of atomic densities
 Warning:  Energy on first SCF cycle will be non-variational
 SAD guess density has 178.000000 electrons

 -----------------------------------------------------------------------
  General SCF calculation program by
  Eric Jon Sundstrom, Paul Horn, Yuezhi Mao, Dmitri Zuev, Alec White,
  David Stuck, Shaama M.S., Shane Yost, Joonho Lee, David Small,
  Daniel Levine, Susi Lehtola, Hugh Burton, Evgeny Epifanovsky,
  Bang C. Huynh
 -----------------------------------------------------------------------
 Exchange:     0.2000 Hartree-Fock + 0.0800 Slater + 0.7200 B88
 Correlation:  0.1900 VWN1RPA + 0.8100 LYP
 Using SG-1 standard quadrature grid
 using 6 threads for integral computing
 -------------------------------------------------------
 OpenMP Integral computing Module                
 Release: version 2.0, May 2017, Q-Chem Inc. Pleasanton 
 -------------------------------------------------------
 A restricted SCF calculation will be
 performed using DIIS
 SCF converges when DIIS error is below 1.0e-08
 ---------------------------------------
  Cycle       Energy         DIIS error
 ---------------------------------------
    1   -3225.3441524733      2.82e-02  
    2   -3221.0084226264      2.15e-03  
    3   -3220.9255579753      2.66e-03  
    4   -3221.1231613363      6.47e-04  
    5   -3221.1334906637      3.00e-04  
    6   -3221.1358388445      9.77e-05  
    7   -3221.1360738945      3.16e-05  
    8   -3221.1360979790      1.18e-05  
    9   -3221.1361016021      3.37e-06  
   10   -3221.1361019188      8.90e-07  
   11   -3221.1361019406      2.13e-07  
   12   -3221.1361019418      1.32e-07  
   13   -3221.1361019422      4.01e-08  
   14   -3221.1361019422      1.15e-08  
   15   -3221.1361019422      5.56e-09  Convergence criterion met
 ---------------------------------------
 SCF time:   CPU 742.98s  wall 131.00s 
 SCF   energy in the final basis set =    -3221.1361019422
 Total energy in the final basis set =    -3221.1361019422

 --------------------------------------------------------------

                    Orbital Energies (a.u.)
 --------------------------------------------------------------

 Alpha MOs
 -- Occupied --
********-101.5779-101.5772-101.5768-101.5765-101.5759 -10.2763 -10.2756
-10.2745 -10.2722 -10.2720 -10.2695 -10.2383 -10.2350 -10.2234 -10.2232
-10.2228 -10.2196  -9.4928  -9.4925  -9.4919  -9.4913  -9.4912  -9.4904
 -7.2576  -7.2574  -7.2567  -7.2562  -7.2559  -7.2550  -7.2476  -7.2473
 -7.2470  -7.2468  -7.2467  -7.2461  -7.2460  -7.2459  -7.2455  -7.2455
 -7.2452  -7.2449  -0.9541  -0.9441  -0.9092  -0.9060  -0.8857  -0.8808
 -0.8548  -0.8422  -0.8026  -0.7709  -0.7517  -0.7435  -0.6729  -0.6539
 -0.6298  -0.6102  -0.5512  -0.5392  -0.5346  -0.5324  -0.5006  -0.4849
 -0.4695  -0.4671  -0.4667  -0.4503  -0.4487  -0.4357  -0.4171  -0.4154
 -0.4076  -0.3970  -0.3929  -0.3696  -0.3687  -0.3527  -0.3500  -0.3422
 -0.3387  -0.3380  -0.3332  -0.3291  -0.3270  -0.2897  -0.2836  -0.2679
 -0.2674
 -- Virtual --
 -0.0664  -0.0604  -0.0535  -0.0489  -0.0360  -0.0270  -0.0120  -0.0029
  0.0007   0.0021   0.0105   0.0146   0.0224   0.0239   0.0318   0.0355
  0.0429   0.0471   0.0516   0.0535   0.0601   0.0640   0.0696   0.0743
  0.0790   0.0824   0.0863   0.0889   0.0920   0.0949   0.0962   0.1013
  0.1057   0.1073   0.1089   0.1112   0.1138   0.1161   0.1171   0.1215
  0.1239   0.1269   0.1294   0.1318   0.1335   0.1363   0.1372   0.1437
  0.1500   0.1526   0.1563   0.1604   0.1652   0.1686   0.1715   0.1774
  0.1816   0.1890   0.1920   0.1963   0.2014   0.2049   0.2072   0.2119
  0.2180   0.2210   0.2231   0.2319   0.2331   0.2337   0.2388   0.2436
  0.2448   0.2525   0.2538   0.2573   0.2605   0.2609   0.2684   0.2742
  0.2755   0.2826   0.2840   0.2886   0.2896   0.2919   0.3020   0.3025
  0.3090   0.3134   0.3236   0.3252   0.3283   0.3362   0.3511   0.3579
  0.4028   0.4118   0.4129   0.4243   0.4326   0.4400   0.4462   0.4471
  0.4522   0.4540   0.4583   0.4685   0.4747   0.4759   0.4853   0.4874
  0.4931   0.4993   0.5066   0.5116   0.5226   0.5326   0.5365   0.5451
  0.5596   0.5670   0.5685   0.5718   0.5825   0.5881   0.5944   0.5996
  0.6065   0.6142   0.6242   0.6308   0.6352   0.6449   0.6509   0.6563
  0.6609   0.6678   0.6738   0.6769   0.6829   0.6928   0.7028   0.7078
  0.7234   0.7342   0.7456   0.7945   0.7973   0.7981   0.8225   0.8248
  0.8306   0.8322   0.8351   0.8387   0.8405   0.8428   0.8475   0.8485
  0.8512   0.8543   0.8561   0.8611   0.8629   0.8748   0.8784   0.8801
  0.8914   0.8969   0.8994   0.9042   0.9074   0.9140   0.9212   0.9252
  0.9296   0.9337   0.9435   0.9478   0.9496   0.9531   0.9629   0.9668
  0.9761   0.9834   0.9954   0.9972   1.0068   1.0123   1.0217   1.0385
  1.0456   1.0869   1.1037   1.1177   1.1429   1.1503   1.1930   1.1987
  1.2073   1.2166   1.2224   1.2269   1.2351   1.2556   1.2607   1.2668
  1.2724   1.2832   1.2973   1.3065   1.3213   1.3376   1.3496   1.3632
  1.3864   1.4070   1.4441   1.4777   1.4865   1.5415   1.5518   1.5584
  1.5605   1.5667   1.5905   1.5951   1.6170   1.6371   1.6577   1.6651
  1.7048   1.7241   1.7387   1.7404   1.7592   1.7938   1.8183   1.8244
  1.8477   1.8551   1.8662   1.8987   1.9082   1.9223   1.9326   1.9534
  1.9642   1.9860   1.9973   2.0154   2.0266   2.0607   2.0748   2.0807
  2.0963   2.1095   2.1462   2.1787   2.2288   2.2335   2.2376   2.2467
  2.2540   2.2654   2.2811   2.2874   2.2968   2.3055   2.3168   2.3424
  2.3457   2.3762   2.4193   2.4306   2.4411   2.4467   2.4794   2.4852
  2.5025   2.5178   2.5348   2.5371   2.5518   2.5716   2.5875   2.5962
  2.6151   2.6417   2.6744   2.6822   2.7006   2.7117   2.7278   2.7342
  2.7409   2.7519   2.7591   2.7703   2.7793   2.8263   2.8307   2.8408
  2.8550   2.8975   2.9680   2.9748   3.0571   3.0736   3.0837   3.0861
  3.1169   3.1336   3.1430   3.1815   3.2222   3.2527   3.2760   3.3427
  3.3483   3.4275   3.5026   3.5291   3.6121   3.6726   3.7657   3.7954
  3.8209   3.9048   3.9678   4.0911   4.1184   4.3239   4.8022   4.8142
  9.7591   9.7648   9.7816   9.7943   9.8144   9.8307  23.3664  23.5079
 23.8207  23.8281  23.8732  23.8899  23.9349  23.9912  24.0296  24.0543
 24.0912  24.1343  25.7786  25.7955  25.8184  25.8615  25.8856  25.9379
 26.0858  26.1068  26.1260  26.1566  26.3045  26.3368  26.5029  26.5718
 26.6197  26.7062  26.7860  26.8843 215.7506 215.7573 215.7753 215.7904
215.8151 215.8383
 --------------------------------------------------------------

          Ground-State Mulliken Net Atomic Charges

     Atom                 Charge (a.u.)
  ----------------------------------------
      1 C                    -0.230586
      2 C                    -0.789679
      3 H                     0.200986
      4 C                     0.675697
      5 Cl                    0.447049
      6 C                    -1.123430
      7 H                     0.223040
      8 C                     0.643299
      9 Cl                    0.510881
     10 C                    -1.043135
     11 Cl                    0.535294
     12 C                    -0.129636
     13 C                    -0.527237
     14 Cl                    0.422078
     15 C                    -0.299227
     16 H                     0.237116
     17 C                     0.168729
     18 Cl                    0.527897
     19 C                    -0.186236
     20 Cl                    0.609745
     21 C                    -1.106877
     22 H                     0.234233
  ----------------------------------------
  Sum of atomic charges =     0.000000

 -----------------------------------------------------------------
                    Cartesian Multipole Moments
 -----------------------------------------------------------------
    Charge (ESU x 10^10)
                 0.0000
    Dipole Moment (Debye)
         X       0.0133      Y      -0.2707      Z       0.8991
       Tot       0.9391
    Quadrupole Moments (Debye-Ang)
        XX    -144.9709     XY       3.3792     YY    -145.7656
        XZ       0.7122     YZ      -0.6672     ZZ    -149.4825
    Octopole Moments (Debye-Ang^2)
       XXX    -289.0226    XXY      11.0477    XYY     -89.6863
       YYY     -19.5114    XXZ     109.0009    XYZ      -9.4416
       YYZ      88.6316    XZZ    -102.8949    YZZ      -2.0535
       ZZZ     277.9363
    Hexadecapole Moments (Debye-Ang^3)
      XXXX   -6538.2854   XXXY     342.0062   XXYY   -1347.5841
      XYYY     278.8704   YYYY   -1459.7345   XXXZ    1438.2169
      XXYZ     -89.2794   XYYZ     483.4995   YYYZ    -136.6259
      XXZZ   -1784.4844   XYZZ      93.1087   YYZZ    -906.7875
      XZZZ    1492.2475   YZZZ    -176.9925   ZZZZ   -4042.4642
 -----------------------------------------------------------------
 Calculating analytic gradient of the SCF energy
 Gradient of SCF Energy
            1           2           3           4           5           6
    1  -0.0001988  -0.0000819   0.0000012   0.0000035   0.0000208   0.0000495
    2  -0.0000234   0.0000607   0.0000242  -0.0000102  -0.0000223   0.0000341
    3   0.0000052  -0.0000223   0.0000055   0.0000846  -0.0000151  -0.0001732
            7           8           9          10          11          12
    1  -0.0000080  -0.0000521  -0.0000323   0.0002057   0.0000359   0.0003179
    2  -0.0000313  -0.0000515   0.0000196  -0.0000539  -0.0000351   0.0002072
    3   0.0000200   0.0002077  -0.0000533   0.0000024  -0.0000198  -0.0000137
           13          14          15          16          17          18
    1  -0.0001738  -0.0000185   0.0000279  -0.0000111  -0.0001868   0.0001003
    2  -0.0000691  -0.0000471  -0.0001428   0.0000318   0.0000608  -0.0000415
    3   0.0000602   0.0000369  -0.0001512   0.0000194   0.0001367  -0.0000761
           19          20          21          22
    1   0.0000650   0.0000162  -0.0001015   0.0000210
    2   0.0001069  -0.0000102  -0.0000118   0.0000047
    3   0.0000899  -0.0000710  -0.0001037   0.0000309
 Max gradient component =       3.179E-04
 RMS gradient           =       9.169E-05
 Gradient time:  CPU 228.90 s  wall 38.37 s
 Geometry Optimization Parameters
   NAtoms,    NIC,     NZ,  NCons,   NDum,   NFix, NCnnct, MaxDiis
       22     155      22       0       0       0       0       0

 Cartesian Hessian Update
 Hessian updated using BFGS update


** GEOMETRY OPTIMIZATION IN DELOCALIZED INTERNAL COORDINATES **
   Searching for a Minimum

   Optimization Cycle:   8

                       Coordinates (Angstroms)
     ATOM                X               Y               Z
      1  C        -0.0159237484    0.0215489400   -0.0177169729
      2  C        -0.0211049953   -0.3576256692    1.3261852959
      3  H         0.9060028223   -0.6389643965    1.8075848490
      4  C        -1.2120238217   -0.3668091903    2.0396644951
      5  Cl       -1.2070461810   -0.8432917599    3.7270734841
      6  C        -2.4111317030   -0.0056601023    1.4406105060
      7  H        -3.3364886020   -0.0172501170    1.9992335583
      8  C        -2.4115818642    0.3748263807    0.1021864498
      9  Cl       -3.9340242748    0.8258831329   -0.6227384594
     10  C        -1.2201312200    0.3922743488   -0.6339110166
     11  Cl       -1.2195498632    0.8831658673   -2.3086039861
     12  C         1.2730766198    0.0058988035   -0.7713636263
     13  C         2.2070139367    1.0433353302   -0.6849082999
     14  Cl        1.8826358963    2.4514203814    0.3088343920
     15  C         3.4078777088    0.9954947422   -1.3836142345
     16  H         4.1164484973    1.8083141825   -1.3045748421
     17  C         3.6989637276   -0.1010039404   -2.1888254330
     18  Cl        5.2164491692   -0.1262779481   -3.0478366187
     19  C         2.7798147136   -1.1495810388   -2.2922161407
     20  Cl        3.0924232726   -2.5428520515   -3.2954503387
     21  C         1.5834928610   -1.0851401734   -1.5853808189
     22  H         0.8768471568   -1.9002051588   -1.6743168631
   Point Group: c1    Number of degrees of freedom:    60


   Energy is  -3221.136101942

 Hessian updated using BFGS update

 60 Hessian modes will be used to form the next step
  Hessian Eigenvalues:
     0.001189    0.019602    0.019804    0.022930    0.023583    0.023614
     0.023795    0.023901    0.023982    0.024018    0.024078    0.024102
     0.024119    0.024124    0.024144    0.024189    0.024883    0.025017
     0.028192    0.159808    0.160007    0.160068    0.160776    0.224887
     0.232569    0.235120    0.238329    0.242279    0.243541    0.249989
     0.249994    0.249999    0.250274    0.250905    0.255080    0.258738
     0.299915    0.300975    0.301059    0.301163    0.301324    0.306219
     0.315749    0.354760    0.356626    0.356695    0.356874    0.368755
     0.430020    0.431667    0.438964    0.458131    0.465236    0.468600
     0.472963    0.473787    0.478617    0.479732    0.486471    0.519772

 Minimum search - taking simple RFO step
 Searching for Lamda that Minimizes Along All modes
 Value Taken    Lamda =  -0.00002023
 Step Taken.  Stepsize is  0.122751

                             Maximum     Tolerance    Cnvgd?
         Gradient           0.000233      0.000300     YES
         Displacement       0.103683      0.001200      NO
         Energy change     -0.000020      0.000001      NO


 New Cartesian Coordinates Obtained by Inverse Iteration

 Displacement from previous Coordinates is:  0.442037
 ----------------------------------------------------------------
             Standard Nuclear Orientation (Angstroms)
    I     Atom           X                Y                Z
 ----------------------------------------------------------------
    1      C      -0.0155807291     0.0129028427    -0.0170764800
    2      C      -0.0273375956    -0.3969124830     1.3173243856
    3      H       0.8944512137    -0.7065227998     1.7916667562
    4      C      -1.2181210284    -0.3977760816     2.0318024067
    5      Cl     -1.2212468886    -0.9101012712     3.7086033617
    6      C      -2.4098868730     0.0014992921     1.4425093423
    7      H      -3.3345918271    -0.0023069181     2.0022850922
    8      C      -2.4038404770     0.4105163404     0.1122408256
    9      Cl     -3.9177787806     0.9060760571    -0.6011116230
   10      C      -1.2129599721     0.4196457542    -0.6242205855
   11      Cl     -1.2023833961     0.9402935774    -2.2899829613
   12      C       1.2727934431    -0.0022981573    -0.7714685056
   13      C       2.1869795831     1.0548597014    -0.7123314121
   14      Cl      1.8368390059     2.4773857105     0.2510644416
   15      C       3.3870481350     1.0135316035    -1.4123811320
   16      H       4.0806468684     1.8408105475    -1.3534263134
   17      C       3.6969775310    -0.0962541180    -2.1924423609
   18      Cl      5.2122882265    -0.1121325078    -3.0551695396
   19      C       2.7982436293    -1.1646941455    -2.2672169220
   20      Cl      3.1358936560    -2.5768507994    -3.2359572690
   21      C       1.6023525210    -1.1068855013    -1.5584495727
   22      H       0.9112538630    -1.9372860805    -1.6263465556
 ----------------------------------------------------------------
 Nuclear Repulsion Energy =        1989.53150622 hartrees
 There are       89 alpha and       89 beta electrons
 Applying Cartesian multipole field
    Component          Value
    ---------          -----
     (2,0,0)        1.00000E-12
     (0,2,0)        2.00000E-11
     (0,0,2)       -3.00000E-11
 Nucleus-field energy     =    -0.0000000617 hartrees
 Requested basis set is 6-311++G(d,p)
 There are 170 shells and 472 basis functions
 A cutoff of  1.0D-15 yielded  10821 shell pairs
 There are     91458 function pairs (     98255 Cartesian)
 Smallest overlap matrix eigenvalue = 1.92E-07
 Linear dependence detected in AO basis
 Number of orthogonalized atomic orbitals = 467
 Maximum deviation from orthogonality = 3.268E-10
 Guess from superposition of atomic densities
 Warning:  Energy on first SCF cycle will be non-variational
 SAD guess density has 178.000000 electrons

 -----------------------------------------------------------------------
  General SCF calculation program by
  Eric Jon Sundstrom, Paul Horn, Yuezhi Mao, Dmitri Zuev, Alec White,
  David Stuck, Shaama M.S., Shane Yost, Joonho Lee, David Small,
  Daniel Levine, Susi Lehtola, Hugh Burton, Evgeny Epifanovsky,
  Bang C. Huynh
 -----------------------------------------------------------------------
 Exchange:     0.2000 Hartree-Fock + 0.0800 Slater + 0.7200 B88
 Correlation:  0.1900 VWN1RPA + 0.8100 LYP
 Using SG-1 standard quadrature grid
 using 6 threads for integral computing
 -------------------------------------------------------
 OpenMP Integral computing Module                
 Release: version 2.0, May 2017, Q-Chem Inc. Pleasanton 
 -------------------------------------------------------
 A restricted SCF calculation will be
 performed using DIIS
 SCF converges when DIIS error is below 1.0e-08
 ---------------------------------------
  Cycle       Energy         DIIS error
 ---------------------------------------
    1   -3225.3437625705      2.82e-02  
    2   -3221.0084984436      2.15e-03  
    3   -3220.9257173387      2.66e-03  
    4   -3221.1231652592      6.47e-04  
    5   -3221.1335132222      3.00e-04  
    6   -3221.1358582858      9.78e-05  
    7   -3221.1360938335      3.17e-05  
    8   -3221.1361179745      1.18e-05  
    9   -3221.1361216357      3.36e-06  
   10   -3221.1361219504      8.86e-07  
   11   -3221.1361219721      2.04e-07  
   12   -3221.1361219730      1.28e-07  
   13   -3221.1361219734      4.05e-08  
   14   -3221.1361219736      1.15e-08  
   15   -3221.1361219737      5.53e-09  Convergence criterion met
 ---------------------------------------
 SCF time:   CPU 742.47s  wall 131.00s 
 SCF   energy in the final basis set =    -3221.1361219737
 Total energy in the final basis set =    -3221.1361219737

 --------------------------------------------------------------

                    Orbital Energies (a.u.)
 --------------------------------------------------------------

 Alpha MOs
 -- Occupied --
********-101.5779-101.5771-101.5768-101.5764-101.5759 -10.2762 -10.2756
-10.2744 -10.2722 -10.2719 -10.2696 -10.2382 -10.2349 -10.2234 -10.2233
-10.2228 -10.2196  -9.4928  -9.4925  -9.4918  -9.4913  -9.4910  -9.4905
 -7.2576  -7.2574  -7.2565  -7.2562  -7.2558  -7.2551  -7.2475  -7.2473
 -7.2470  -7.2466  -7.2466  -7.2460  -7.2460  -7.2458  -7.2455  -7.2453
 -7.2452  -7.2449  -0.9540  -0.9440  -0.9092  -0.9059  -0.8856  -0.8807
 -0.8548  -0.8421  -0.8025  -0.7709  -0.7517  -0.7434  -0.6731  -0.6534
 -0.6301  -0.6101  -0.5512  -0.5383  -0.5354  -0.5326  -0.5006  -0.4849
 -0.4695  -0.4670  -0.4666  -0.4500  -0.4489  -0.4358  -0.4171  -0.4155
 -0.4074  -0.3971  -0.3927  -0.3695  -0.3685  -0.3525  -0.3499  -0.3416
 -0.3387  -0.3378  -0.3334  -0.3291  -0.3271  -0.2887  -0.2846  -0.2678
 -0.2674
 -- Virtual --
 -0.0656  -0.0597  -0.0550  -0.0489  -0.0360  -0.0270  -0.0120  -0.0028
  0.0006   0.0024   0.0103   0.0145   0.0224   0.0239   0.0318   0.0355
  0.0428   0.0475   0.0521   0.0536   0.0592   0.0640   0.0696   0.0744
  0.0793   0.0829   0.0857   0.0883   0.0920   0.0948   0.0961   0.1014
  0.1059   0.1073   0.1088   0.1115   0.1139   0.1160   0.1175   0.1213
  0.1238   0.1266   0.1294   0.1317   0.1336   0.1364   0.1373   0.1437
  0.1494   0.1525   0.1571   0.1605   0.1645   0.1685   0.1718   0.1776
  0.1815   0.1889   0.1914   0.1971   0.2013   0.2054   0.2079   0.2121
  0.2170   0.2215   0.2231   0.2310   0.2327   0.2334   0.2390   0.2436
  0.2456   0.2522   0.2538   0.2569   0.2595   0.2610   0.2685   0.2743
  0.2767   0.2827   0.2835   0.2874   0.2898   0.2914   0.3024   0.3026
  0.3097   0.3131   0.3237   0.3250   0.3305   0.3369   0.3521   0.3601
  0.4023   0.4127   0.4138   0.4251   0.4331   0.4400   0.4464   0.4480
  0.4522   0.4541   0.4588   0.4676   0.4736   0.4760   0.4854   0.4866
  0.4942   0.4994   0.5078   0.5122   0.5238   0.5326   0.5369   0.5458
  0.5602   0.5667   0.5698   0.5732   0.5818   0.5885   0.5946   0.5993
  0.6059   0.6150   0.6261   0.6313   0.6352   0.6459   0.6500   0.6558
  0.6595   0.6668   0.6753   0.6771   0.6831   0.6930   0.7027   0.7104
  0.7231   0.7349   0.7484   0.7957   0.7960   0.7985   0.8215   0.8250
  0.8305   0.8322   0.8362   0.8386   0.8407   0.8427   0.8477   0.8490
  0.8505   0.8550   0.8554   0.8607   0.8643   0.8746   0.8777   0.8794
  0.8933   0.8966   0.8999   0.9041   0.9075   0.9153   0.9213   0.9273
  0.9293   0.9332   0.9450   0.9485   0.9495   0.9529   0.9592   0.9671
  0.9766   0.9823   0.9977   0.9994   1.0056   1.0101   1.0209   1.0386
  1.0458   1.0892   1.1064   1.1151   1.1426   1.1513   1.1956   1.1996
  1.2097   1.2183   1.2227   1.2273   1.2357   1.2560   1.2651   1.2681
  1.2753   1.2834   1.2968   1.3064   1.3222   1.3388   1.3517   1.3634
  1.3910   1.4033   1.4453   1.4782   1.4845   1.5425   1.5547   1.5577
  1.5597   1.5647   1.5917   1.5951   1.6179   1.6396   1.6594   1.6644
  1.7066   1.7223   1.7385   1.7426   1.7605   1.7964   1.8173   1.8225
  1.8476   1.8534   1.8654   1.8991   1.9084   1.9226   1.9325   1.9530
  1.9652   1.9864   1.9991   2.0165   2.0314   2.0602   2.0746   2.0823
  2.0948   2.1099   2.1462   2.1802   2.2289   2.2334   2.2373   2.2480
  2.2510   2.2648   2.2800   2.2875   2.2965   2.3085   2.3163   2.3414
  2.3463   2.3755   2.4194   2.4310   2.4385   2.4473   2.4793   2.4868
  2.5031   2.5177   2.5354   2.5373   2.5501   2.5723   2.5890   2.5963
  2.6162   2.6411   2.6759   2.6832   2.6998   2.7113   2.7277   2.7329
  2.7417   2.7488   2.7551   2.7701   2.7795   2.8272   2.8304   2.8339
  2.8638   2.8970   2.9700   2.9750   3.0576   3.0741   3.0851   3.0879
  3.1185   3.1299   3.1437   3.1823   3.2256   3.2518   3.2828   3.3428
  3.3494   3.4275   3.5040   3.5311   3.6120   3.6737   3.7660   3.7971
  3.8209   3.9053   3.9682   4.0920   4.1188   4.3219   4.8037   4.8117
  9.7598   9.7657   9.7820   9.7943   9.8219   9.8289  23.3682  23.5084
 23.8199  23.8286  23.8735  23.8910  23.9351  23.9904  24.0293  24.0547
 24.0911  24.1359  25.7784  25.7945  25.8182  25.8613  25.8787  25.9439
 26.0843  26.1056  26.1269  26.1550  26.3116  26.3330  26.5038  26.5728
 26.6228  26.7027  26.7890  26.8913 215.7509 215.7585 215.7759 215.7904
215.8235 215.8363
 --------------------------------------------------------------

          Ground-State Mulliken Net Atomic Charges

     Atom                 Charge (a.u.)
  ----------------------------------------
      1 C                    -0.236155
      2 C                    -0.721705
      3 H                     0.201201
      4 C                     0.651616
      5 Cl                    0.447570
      6 C                    -1.110267
      7 H                     0.223817
      8 C                     0.680480
      9 Cl                    0.516109
     10 C                    -1.110881
     11 Cl                    0.520642
     12 C                    -0.112842
     13 C                    -0.556738
     14 Cl                    0.412040
     15 C                    -0.245885
     16 H                     0.237444
     17 C                     0.158718
     18 Cl                    0.527305
     19 C                    -0.230553
     20 Cl                    0.608010
     21 C                    -1.093842
     22 H                     0.233915
  ----------------------------------------
  Sum of atomic charges =     0.000000

 -----------------------------------------------------------------
                    Cartesian Multipole Moments
 -----------------------------------------------------------------
    Charge (ESU x 10^10)
                -0.0000
    Dipole Moment (Debye)
         X       0.0067      Y      -0.2838      Z       0.8959
       Tot       0.9398
    Quadrupole Moments (Debye-Ang)
        XX    -145.0732     XY       3.3833     YY    -145.6902
        XZ       0.6610     YZ      -0.6965     ZZ    -149.4367
    Octopole Moments (Debye-Ang^2)
       XXX    -290.4004    XXY      10.4862    XYY     -89.5358
       YYY     -21.9883    XXZ     108.6060    XYZ      -9.8390
       YYZ      88.3327    XZZ    -102.8124    YZZ      -2.5172
       ZZZ     277.3947
    Hexadecapole Moments (Debye-Ang^3)
      XXXX   -6533.1739   XXXY     361.9846   XXYY   -1354.4065
      XYYY     298.9957   YYYY   -1517.2518   XXXZ    1451.4037
      XXYZ     -81.3223   XYYZ     487.5323   YYYZ    -110.6521
      XXZZ   -1773.0590   XYZZ     100.3073   YYZZ    -907.8832
      XZZZ    1504.7068   YZZZ    -153.0211   ZZZZ   -3992.3815
 -----------------------------------------------------------------
 Calculating analytic gradient of the SCF energy
 Gradient of SCF Energy
            1           2           3           4           5           6
    1   0.0001395  -0.0000602   0.0000263   0.0000064   0.0000381  -0.0000605
    2  -0.0000488   0.0000951   0.0000197  -0.0000536   0.0000100   0.0000231
    3   0.0000967  -0.0001332   0.0000086   0.0001791  -0.0000847  -0.0001066
            7           8           9          10          11          12
    1   0.0000099  -0.0000102  -0.0000465   0.0000338   0.0000818   0.0001119
    2  -0.0000075   0.0000117   0.0000083  -0.0000360  -0.0000359  -0.0000641
    3   0.0000290   0.0000223   0.0000204   0.0001568  -0.0001560  -0.0000250
           13          14          15          16          17          18
    1  -0.0001948  -0.0000261   0.0001147  -0.0000158  -0.0000805   0.0000429
    2   0.0000764  -0.0001155  -0.0000595   0.0000282   0.0000144   0.0000244
    3   0.0000310   0.0000725  -0.0001490   0.0000406   0.0000187  -0.0000184
           19          20          21          22
    1   0.0000175  -0.0000346  -0.0000776  -0.0000159
    2   0.0002231  -0.0001193   0.0000102  -0.0000043
    3   0.0001594  -0.0001253  -0.0000645   0.0000275
 Max gradient component =       2.231E-04
 RMS gradient           =       8.130E-05
 Gradient time:  CPU 228.34 s  wall 38.28 s
 Geometry Optimization Parameters
   NAtoms,    NIC,     NZ,  NCons,   NDum,   NFix, NCnnct, MaxDiis
       22     155      22       0       0       0       0       0

 Cartesian Hessian Update
 Hessian updated using BFGS update
**WARNING** Hereditary positive definiteness endangered
 due to small product of step size times gradient change


** GEOMETRY OPTIMIZATION IN DELOCALIZED INTERNAL COORDINATES **
   Searching for a Minimum

   Optimization Cycle:   9

                       Coordinates (Angstroms)
     ATOM                X               Y               Z
      1  C        -0.0155807291    0.0129028427   -0.0170764800
      2  C        -0.0273375956   -0.3969124830    1.3173243856
      3  H         0.8944512137   -0.7065227998    1.7916667562
      4  C        -1.2181210284   -0.3977760816    2.0318024067
      5  Cl       -1.2212468886   -0.9101012712    3.7086033617
      6  C        -2.4098868730    0.0014992921    1.4425093423
      7  H        -3.3345918271   -0.0023069181    2.0022850922
      8  C        -2.4038404770    0.4105163404    0.1122408256
      9  Cl       -3.9177787806    0.9060760571   -0.6011116230
     10  C        -1.2129599721    0.4196457542   -0.6242205855
     11  Cl       -1.2023833961    0.9402935774   -2.2899829613
     12  C         1.2727934431   -0.0022981573   -0.7714685056
     13  C         2.1869795831    1.0548597014   -0.7123314121
     14  Cl        1.8368390059    2.4773857105    0.2510644416
     15  C         3.3870481350    1.0135316035   -1.4123811320
     16  H         4.0806468684    1.8408105475   -1.3534263134
     17  C         3.6969775310   -0.0962541180   -2.1924423609
     18  Cl        5.2122882265   -0.1121325078   -3.0551695396
     19  C         2.7982436293   -1.1646941455   -2.2672169220
     20  Cl        3.1358936560   -2.5768507994   -3.2359572690
     21  C         1.6023525210   -1.1068855013   -1.5584495727
     22  H         0.9112538630   -1.9372860805   -1.6263465556
   Point Group: c1    Number of degrees of freedom:    60


   Energy is  -3221.136121974

 Hessian updated using BFGS update
**WARNING** Hereditary positive definiteness endangered
 due to small product of step size times gradient change

 60 Hessian modes will be used to form the next step
  Hessian Eigenvalues:
    -0.000842    0.009860    0.019477    0.020652    0.023089    0.023614
     0.023740    0.023797    0.023950    0.023969    0.024030    0.024075
     0.024105    0.024123    0.024125    0.024161    0.024358    0.024770
     0.026066    0.155162    0.159854    0.160008    0.160720    0.164462
     0.222601    0.232784    0.235703    0.238609    0.243397    0.248269
     0.249989    0.249995    0.250101    0.250660    0.253061    0.257525
     0.290853    0.300677    0.300984    0.301075    0.301174    0.304002
     0.306649    0.346447    0.356604    0.356693    0.356853    0.359219
     0.425029    0.430864    0.437481    0.445306    0.459865    0.467979
     0.472805    0.472940    0.477867    0.478911    0.484971    0.511990
**WARNING** Hessian does not have the desired local structure

 Minimum search - taking simple RFO step
 Searching for Lamda that Minimizes Along All modes
 Value Taken    Lamda =  -0.00091701
 Calculated Step too Large.  Step scaled by  0.086386
 Step Taken.  Stepsize is  0.300000

                             Maximum     Tolerance    Cnvgd?
         Gradient           0.000488      0.000300      NO
         Displacement       0.265182      0.001200      NO
         Energy change     -0.000020      0.000001      NO


 New Cartesian Coordinates Obtained by Inverse Iteration

 Displacement from previous Coordinates is:  1.140775
 ----------------------------------------------------------------
             Standard Nuclear Orientation (Angstroms)
    I     Atom           X                Y                Z
 ----------------------------------------------------------------
    1      C      -0.0162607618     0.0195091823    -0.0147207898
    2      C      -0.0415316764    -0.4762091851     1.2901672473
    3      H       0.8683425607    -0.8503426351     1.7405239733
    4      C      -1.2324831315    -0.4832972464     2.0048372433
    5      Cl     -1.2573094640    -1.1120765961     3.6426932542
    6      C      -2.4077914872    -0.0049392698     1.4441304745
    7      H      -3.3335246257    -0.0164612942     2.0023512620
    8      C      -2.3865950038     0.4899031549     0.1436305582
    9      Cl     -3.8809151538     1.0797973207    -0.5390060635
   10      C      -1.1961491597     0.5045047626    -0.5933691018
   11      Cl     -1.1634160650     1.1190234018    -2.2240885050
   12      C       1.2712851727     0.0045483741    -0.7741882870
   13      C       2.1458570839     1.0948423806    -0.7881776128
   14      Cl      1.7382227441     2.5660272373     0.0736793257
   15      C       3.3434520467     1.0501912668    -1.4909537346
   16      H       4.0060508034     1.9045112620    -1.4936190159
   17      C       3.6939143533    -0.0986444399    -2.1935888050
   18      Cl      5.2069369582    -0.1228193216    -3.0624242248
   19      C       2.8374662578    -1.2016581654    -2.1917395065
   20      Cl      3.2363525765    -2.6629341035    -3.0568082163
   21      C       1.6392361092    -1.1383995494    -1.4859592745
   22      H       0.9808999705    -1.9975759734    -1.4934548218
 ----------------------------------------------------------------
 Nuclear Repulsion Energy =        1991.14079922 hartrees
 There are       89 alpha and       89 beta electrons
 Applying Cartesian multipole field
    Component          Value
    ---------          -----
     (2,0,0)        1.00000E-12
     (0,2,0)        2.00000E-11
     (0,0,2)       -3.00000E-11
 Nucleus-field energy     =    -0.0000000550 hartrees
 Requested basis set is 6-311++G(d,p)
 There are 170 shells and 472 basis functions
 A cutoff of  1.0D-15 yielded  10825 shell pairs
 There are     91492 function pairs (     98297 Cartesian)
 Smallest overlap matrix eigenvalue = 1.85E-07
 Linear dependence detected in AO basis
 Number of orthogonalized atomic orbitals = 467
 Maximum deviation from orthogonality = 5.748E-10
 Guess from superposition of atomic densities
 Warning:  Energy on first SCF cycle will be non-variational
 SAD guess density has 178.000000 electrons

 -----------------------------------------------------------------------
  General SCF calculation program by
  Eric Jon Sundstrom, Paul Horn, Yuezhi Mao, Dmitri Zuev, Alec White,
  David Stuck, Shaama M.S., Shane Yost, Joonho Lee, David Small,
  Daniel Levine, Susi Lehtola, Hugh Burton, Evgeny Epifanovsky,
  Bang C. Huynh
 -----------------------------------------------------------------------
 Exchange:     0.2000 Hartree-Fock + 0.0800 Slater + 0.7200 B88
 Correlation:  0.1900 VWN1RPA + 0.8100 LYP
 Using SG-1 standard quadrature grid
 using 6 threads for integral computing
 -------------------------------------------------------
 OpenMP Integral computing Module                
 Release: version 2.0, May 2017, Q-Chem Inc. Pleasanton 
 -------------------------------------------------------
 A restricted SCF calculation will be
 performed using DIIS
 SCF converges when DIIS error is below 1.0e-08
 ---------------------------------------
  Cycle       Energy         DIIS error
 ---------------------------------------
    1   -3225.3498746836      2.82e-02  
    2   -3221.0086565715      2.15e-03  
    3   -3220.9260862818      2.66e-03  
    4   -3221.1232882920      6.45e-04  
    5   -3221.1336065137      2.98e-04  
    6   -3221.1359161829      9.81e-05  
    7   -3221.1361538800      3.15e-05  
    8   -3221.1361777155      1.19e-05  
    9   -3221.1361814644      3.35e-06  
   10   -3221.1361817776      8.76e-07  
   11   -3221.1361817992      1.86e-07  
   12   -3221.1361817996      1.17e-07  
   13   -3221.1361818003      4.09e-08  
   14   -3221.1361818003      1.14e-08  
   15   -3221.1361818004      5.39e-09  Convergence criterion met
 ---------------------------------------
 SCF time:   CPU 742.35s  wall 131.00s 
 SCF   energy in the final basis set =    -3221.1361818004
 Total energy in the final basis set =    -3221.1361818004

 --------------------------------------------------------------

                    Orbital Energies (a.u.)
 --------------------------------------------------------------

 Alpha MOs
 -- Occupied --
********-101.5778-101.5769-101.5768-101.5761-101.5760 -10.2762 -10.2753
-10.2739 -10.2721 -10.2715 -10.2697 -10.2380 -10.2348 -10.2234 -10.2233
-10.2228 -10.2198  -9.4926  -9.4924  -9.4915  -9.4914  -9.4906  -9.4906
 -7.2574  -7.2573  -7.2563  -7.2563  -7.2554  -7.2553  -7.2473  -7.2472
 -7.2468  -7.2466  -7.2463  -7.2462  -7.2458  -7.2457  -7.2454  -7.2453
 -7.2451  -7.2450  -0.9542  -0.9441  -0.9093  -0.9058  -0.8853  -0.8805
 -0.8552  -0.8420  -0.8025  -0.7706  -0.7519  -0.7436  -0.6733  -0.6528
 -0.6307  -0.6097  -0.5512  -0.5378  -0.5360  -0.5328  -0.5004  -0.4848
 -0.4693  -0.4670  -0.4668  -0.4497  -0.4494  -0.4357  -0.4173  -0.4155
 -0.4069  -0.3974  -0.3924  -0.3695  -0.3684  -0.3523  -0.3499  -0.3404
 -0.3389  -0.3370  -0.3342  -0.3289  -0.3274  -0.2871  -0.2867  -0.2680
 -0.2672
 -- Virtual --
 -0.0646  -0.0605  -0.0550  -0.0488  -0.0358  -0.0270  -0.0120  -0.0026
  0.0002   0.0028   0.0099   0.0147   0.0224   0.0242   0.0319   0.0358
  0.0426   0.0481   0.0532   0.0540   0.0575   0.0639   0.0699   0.0745
  0.0803   0.0834   0.0847   0.0874   0.0923   0.0944   0.0965   0.1007
  0.1061   0.1074   0.1087   0.1120   0.1139   0.1159   0.1190   0.1211
  0.1237   0.1263   0.1295   0.1319   0.1336   0.1361   0.1389   0.1430
  0.1479   0.1527   0.1594   0.1603   0.1638   0.1685   0.1719   0.1778
  0.1797   0.1882   0.1904   0.1990   0.2016   0.2061   0.2094   0.2130
  0.2164   0.2226   0.2239   0.2301   0.2315   0.2345   0.2394   0.2440
  0.2467   0.2507   0.2552   0.2560   0.2574   0.2611   0.2699   0.2743
  0.2790   0.2828   0.2832   0.2854   0.2881   0.2913   0.3034   0.3041
  0.3101   0.3109   0.3214   0.3263   0.3320   0.3379   0.3532   0.3616
  0.4018   0.4123   0.4171   0.4250   0.4337   0.4399   0.4478   0.4487
  0.4507   0.4573   0.4582   0.4656   0.4702   0.4769   0.4834   0.4870
  0.4970   0.5013   0.5085   0.5130   0.5261   0.5340   0.5384   0.5475
  0.5606   0.5653   0.5716   0.5768   0.5797   0.5899   0.5942   0.5985
  0.6057   0.6159   0.6283   0.6314   0.6351   0.6444   0.6495   0.6551
  0.6572   0.6659   0.6761   0.6812   0.6845   0.6927   0.7016   0.7103
  0.7220   0.7361   0.7520   0.7884   0.7944   0.8015   0.8191   0.8249
  0.8298   0.8340   0.8374   0.8395   0.8419   0.8430   0.8455   0.8498
  0.8514   0.8533   0.8561   0.8580   0.8675   0.8730   0.8757   0.8794
  0.8966   0.8972   0.9023   0.9049   0.9066   0.9178   0.9192   0.9263
  0.9288   0.9325   0.9463   0.9483   0.9492   0.9531   0.9589   0.9689
  0.9758   0.9806   0.9975   0.9990   1.0018   1.0130   1.0191   1.0376
  1.0469   1.0957   1.1068   1.1125   1.1437   1.1523   1.1949   1.1999
  1.2137   1.2202   1.2211   1.2292   1.2360   1.2565   1.2630   1.2684
  1.2766   1.2865   1.2968   1.3047   1.3234   1.3396   1.3519   1.3647
  1.3972   1.4010   1.4492   1.4790   1.4846   1.5429   1.5527   1.5575
  1.5596   1.5636   1.5932   1.5964   1.6158   1.6421   1.6617   1.6642
  1.7067   1.7195   1.7382   1.7486   1.7617   1.8015   1.8182   1.8208
  1.8477   1.8518   1.8647   1.8996   1.9077   1.9231   1.9313   1.9510
  1.9663   1.9866   1.9983   2.0171   2.0430   2.0589   2.0738   2.0848
  2.0905   2.1117   2.1462   2.1822   2.2268   2.2339   2.2397   2.2468
  2.2514   2.2649   2.2780   2.2874   2.2928   2.3111   2.3173   2.3415
  2.3465   2.3729   2.4187   2.4305   2.4363   2.4525   2.4776   2.4877
  2.5106   2.5187   2.5360   2.5384   2.5491   2.5724   2.5940   2.5964
  2.6162   2.6411   2.6780   2.6831   2.7014   2.7029   2.7221   2.7322
  2.7418   2.7459   2.7529   2.7702   2.7796   2.8260   2.8270   2.8323
  2.8744   2.8977   2.9726   2.9749   3.0575   3.0766   3.0837   3.0900
  3.1214   3.1266   3.1443   3.1852   3.2282   3.2512   3.2868   3.3428
  3.3509   3.4283   3.5050   3.5332   3.6118   3.6754   3.7656   3.7986
  3.8211   3.9073   3.9688   4.0922   4.1182   4.3204   4.8059   4.8101
  9.7589   9.7659   9.7821   9.7957   9.8172   9.8371  23.3686  23.5084
 23.8193  23.8308  23.8737  23.8943  23.9383  23.9913  24.0286  24.0566
 24.0918  24.1378  25.7780  25.7971  25.8179  25.8606  25.8701  25.9593
 26.0862  26.1003  26.1241  26.1543  26.2959  26.3598  26.5087  26.5736
 26.6230  26.6994  26.7978  26.8983 215.7498 215.7587 215.7764 215.7922
215.8220 215.8405
 --------------------------------------------------------------

          Ground-State Mulliken Net Atomic Charges

     Atom                 Charge (a.u.)
  ----------------------------------------
      1 C                    -0.245192
      2 C                    -0.635073
      3 H                     0.201570
      4 C                     0.632354
      5 Cl                    0.447064
      6 C                    -1.052458
      7 H                     0.222280
      8 C                     0.642802
      9 Cl                    0.520736
     10 C                    -1.153596
     11 Cl                    0.504080
     12 C                    -0.063180
     13 C                    -0.559098
     14 Cl                    0.392460
     15 C                    -0.225976
     16 H                     0.233836
     17 C                     0.179985
     18 Cl                    0.522706
     19 C                    -0.296538
     20 Cl                    0.607313
     21 C                    -1.108277
     22 H                     0.232201
  ----------------------------------------
  Sum of atomic charges =     0.000000

 -----------------------------------------------------------------
                    Cartesian Multipole Moments
 -----------------------------------------------------------------
    Charge (ESU x 10^10)
                 0.0000
    Dipole Moment (Debye)
         X      -0.0146      Y      -0.3153      Z       0.8589
       Tot       0.9151
    Quadrupole Moments (Debye-Ang)
        XX    -145.3562     XY       3.4230     YY    -145.6057
        XZ       0.5047     YZ      -0.8094     ZZ    -149.2321
    Octopole Moments (Debye-Ang^2)
       XXX    -293.8491    XXY       8.6461    XYY     -89.3033
       YYY     -27.1544    XXZ     107.0935    XYZ     -10.4661
       YYZ      87.2957    XZZ    -102.4023    YZZ      -3.4460
       ZZZ     274.8784
    Hexadecapole Moments (Debye-Ang^3)
      XXXX   -6533.3996   XXXY     410.2265   XXYY   -1378.4806
      XYYY     346.9944   YYYY   -1688.0466   XXXZ    1477.2820
      XXYZ     -58.0903   XYYZ     495.2385   YYYZ     -39.2581
      XXZZ   -1739.7689   XYZZ     118.3937   YYZZ    -908.8839
      XZZZ    1528.7400   YZZZ     -85.2603   ZZZZ   -3831.2997
 -----------------------------------------------------------------
 Calculating analytic gradient of the SCF energy
 Gradient of SCF Energy
            1           2           3           4           5           6
    1  -0.0020654  -0.0000538   0.0000018  -0.0004789   0.0000159   0.0009444
    2   0.0004124   0.0003287  -0.0000815   0.0002622  -0.0001806  -0.0001395
    3   0.0001102   0.0000974  -0.0000551  -0.0001893   0.0004126  -0.0001897
            7           8           9          10          11          12
    1  -0.0000360  -0.0000941   0.0000680   0.0010056   0.0003886   0.0013913
    2  -0.0001509  -0.0001222   0.0000534  -0.0001922  -0.0002677   0.0011662
    3   0.0000557   0.0007721  -0.0003023  -0.0003263   0.0004906  -0.0006995
           13          14          15          16          17          18
    1   0.0000584  -0.0005173  -0.0007104  -0.0000128  -0.0009430   0.0002260
    2  -0.0008299   0.0001491  -0.0005572  -0.0000113  -0.0004235  -0.0006791
    3   0.0006037  -0.0000234  -0.0001699  -0.0000866   0.0004152  -0.0004409
           19          20          21          22
    1   0.0007017   0.0005548  -0.0006343   0.0001895
    2   0.0003367   0.0005498   0.0004286  -0.0000516
    3  -0.0000128  -0.0001392  -0.0004343   0.0001116
 Max gradient component =       2.065E-03
 RMS gradient           =       5.283E-04
 Gradient time:  CPU 228.87 s  wall 38.37 s
 Geometry Optimization Parameters
   NAtoms,    NIC,     NZ,  NCons,   NDum,   NFix, NCnnct, MaxDiis
       22     155      22       0       0       0       0       0

 Cartesian Hessian Update
 Hessian updated using BFGS update


** GEOMETRY OPTIMIZATION IN DELOCALIZED INTERNAL COORDINATES **
   Searching for a Minimum

   Optimization Cycle:  10

                       Coordinates (Angstroms)
     ATOM                X               Y               Z
      1  C        -0.0162607618    0.0195091823   -0.0147207898
      2  C        -0.0415316764   -0.4762091851    1.2901672473
      3  H         0.8683425607   -0.8503426351    1.7405239733
      4  C        -1.2324831315   -0.4832972464    2.0048372433
      5  Cl       -1.2573094640   -1.1120765961    3.6426932542
      6  C        -2.4077914872   -0.0049392698    1.4441304745
      7  H        -3.3335246257   -0.0164612942    2.0023512620
      8  C        -2.3865950038    0.4899031549    0.1436305582
      9  Cl       -3.8809151538    1.0797973207   -0.5390060635
     10  C        -1.1961491597    0.5045047626   -0.5933691018
     11  Cl       -1.1634160650    1.1190234018   -2.2240885050
     12  C         1.2712851727    0.0045483741   -0.7741882870
     13  C         2.1458570839    1.0948423806   -0.7881776128
     14  Cl        1.7382227441    2.5660272373    0.0736793257
     15  C         3.3434520467    1.0501912668   -1.4909537346
     16  H         4.0060508034    1.9045112620   -1.4936190159
     17  C         3.6939143533   -0.0986444399   -2.1935888050
     18  Cl        5.2069369582   -0.1228193216   -3.0624242248
     19  C         2.8374662578   -1.2016581654   -2.1917395065
     20  Cl        3.2363525765   -2.6629341035   -3.0568082163
     21  C         1.6392361092   -1.1383995494   -1.4859592745
     22  H         0.9808999705   -1.9975759734   -1.4934548218
   Point Group: c1    Number of degrees of freedom:    60


   Energy is  -3221.136181800

 Hessian updated using BFGS update

 60 Hessian modes will be used to form the next step
  Hessian Eigenvalues:
     0.000337    0.014994    0.019477    0.021587    0.023249    0.023653
     0.023766    0.023850    0.023956    0.023994    0.024031    0.024104
     0.024113    0.024124    0.024149    0.024221    0.024517    0.025381
     0.028302    0.159088    0.159995    0.160126    0.160734    0.181086
     0.230402    0.234864    0.237063    0.239024    0.246142    0.249701
     0.249989    0.250017    0.250234    0.251601    0.256482    0.281509
     0.290982    0.300821    0.301003    0.301125    0.301622    0.306571
     0.326390    0.351754    0.356620    0.356754    0.356854    0.360683
     0.429419    0.431196    0.442962    0.445807    0.466372    0.469974
     0.472936    0.473449    0.478219    0.482075    0.504522    0.565437

 Minimum search - taking simple RFO step
 Searching for Lamda that Minimizes Along All modes
 Value Taken    Lamda =  -0.00009173
 Calculated Step too Large.  Step scaled by  0.998312
 Step Taken.  Stepsize is  0.300000

                             Maximum     Tolerance    Cnvgd?
         Gradient           0.002430      0.000300      NO
         Displacement       0.253434      0.001200      NO
         Energy change     -0.000060      0.000001      NO


 New Cartesian Coordinates Obtained by Inverse Iteration

 Displacement from previous Coordinates is:  1.080200
 ----------------------------------------------------------------
             Standard Nuclear Orientation (Angstroms)
    I     Atom           X                Y                Z
 ----------------------------------------------------------------
    1      C      -0.0177826819     0.0080089835    -0.0179320263
    2      C      -0.0615826431    -0.5630831173     1.2546128968
    3      H       0.8323796689    -1.0005668555     1.6791967706
    4      C      -1.2505031055    -0.5581575406     1.9740393116
    5      Cl     -1.2981639131    -1.2773079457     3.5735180102
    6      C      -2.4047409296     0.0048597417     1.4494622181
    7      H      -3.3275237862     0.0053862096     2.0125025823
    8      C      -2.3662074142     0.5696974664     0.1776285793
    9      Cl     -3.8369978295     1.2584754660    -0.4613319241
   10      C      -1.1789752704     0.5731873828    -0.5638246388
   11      Cl     -1.1261566355     1.2636333045    -2.1633090391
   12      C       1.2688905236    -0.0057666342    -0.7779836622
   13      C       2.0973934595     1.1184840414    -0.8633291299
   14      Cl      1.6337852048     2.6171331853    -0.0826797861
   15      C       3.2950899641     1.0814749441    -1.5653542252
   16      H       3.9226755888     1.9600527312    -1.6200584601
   17      C       3.6920701238    -0.0928972435    -2.1988639586
   18      Cl      5.2025688302    -0.1013113956    -3.0712258882
   19      C       2.8836891532    -1.2300271512    -2.1229167218
   20      Cl      3.3426932152    -2.7289495802    -2.8889387547
   21      C       1.6853657620    -1.1747461868    -1.4152862657
   22      H       1.0640728234    -2.0600792425    -1.3680105088
 ----------------------------------------------------------------
 Nuclear Repulsion Energy =        1993.53577665 hartrees
 There are       89 alpha and       89 beta electrons
 Applying Cartesian multipole field
    Component          Value
    ---------          -----
     (2,0,0)        1.00000E-12
     (0,2,0)        2.00000E-11
     (0,0,2)       -3.00000E-11
 Nucleus-field energy     =    -0.0000000491 hartrees
 Requested basis set is 6-311++G(d,p)
 There are 170 shells and 472 basis functions
 A cutoff of  1.0D-15 yielded  10829 shell pairs
 There are     91542 function pairs (     98367 Cartesian)
 Smallest overlap matrix eigenvalue = 2.04E-07
 Linear dependence detected in AO basis
 Number of orthogonalized atomic orbitals = 468
 Maximum deviation from orthogonality = 3.547E-10
 Guess from superposition of atomic densities
 Warning:  Energy on first SCF cycle will be non-variational
 SAD guess density has 178.000000 electrons

 -----------------------------------------------------------------------
  General SCF calculation program by
  Eric Jon Sundstrom, Paul Horn, Yuezhi Mao, Dmitri Zuev, Alec White,
  David Stuck, Shaama M.S., Shane Yost, Joonho Lee, David Small,
  Daniel Levine, Susi Lehtola, Hugh Burton, Evgeny Epifanovsky,
  Bang C. Huynh
 -----------------------------------------------------------------------
 Exchange:     0.2000 Hartree-Fock + 0.0800 Slater + 0.7200 B88
 Correlation:  0.1900 VWN1RPA + 0.8100 LYP
 Using SG-1 standard quadrature grid
 using 6 threads for integral computing
 -------------------------------------------------------
 OpenMP Integral computing Module                
 Release: version 2.0, May 2017, Q-Chem Inc. Pleasanton 
 -------------------------------------------------------
 A restricted SCF calculation will be
 performed using DIIS
 SCF converges when DIIS error is below 1.0e-08
 ---------------------------------------
  Cycle       Energy         DIIS error
 ---------------------------------------
    1   -3225.3501166263      2.82e-02  
    2   -3221.0089678339      2.14e-03  
    3   -3220.9266249258      2.65e-03  
    4   -3221.1234304039      6.41e-04  
    5   -3221.1336901682      2.96e-04  
    6   -3221.1359710197      9.79e-05  
    7   -3221.1362094809      3.12e-05  
    8   -3221.1362329675      1.20e-05  
    9   -3221.1362368082      3.35e-06  
   10   -3221.1362371217      8.70e-07  
   11   -3221.1362371429      1.76e-07  
   12   -3221.1362371437      1.06e-07  
   13   -3221.1362371439      3.95e-08  
   14   -3221.1362371442      1.08e-08  
   15   -3221.1362371439      5.32e-09  Convergence criterion met
 ---------------------------------------
 SCF time:   CPU 743.51s  wall 132.00s 
 SCF   energy in the final basis set =    -3221.1362371439
 Total energy in the final basis set =    -3221.1362371439

 --------------------------------------------------------------

                    Orbital Energies (a.u.)
 --------------------------------------------------------------

 Alpha MOs
 -- Occupied --
********-101.5777-101.5770-101.5763-101.5761-101.5754 -10.2761 -10.2755
-10.2737 -10.2723 -10.2714 -10.2697 -10.2380 -10.2349 -10.2236 -10.2232
-10.2227 -10.2199  -9.4927  -9.4923  -9.4916  -9.4911  -9.4906  -9.4902
 -7.2575  -7.2572  -7.2564  -7.2559  -7.2553  -7.2549  -7.2474  -7.2471
 -7.2470  -7.2465  -7.2464  -7.2458  -7.2458  -7.2453  -7.2453  -7.2451
 -7.2450  -7.2445  -0.9542  -0.9439  -0.9095  -0.9055  -0.8851  -0.8806
 -0.8556  -0.8417  -0.8025  -0.7704  -0.7519  -0.7432  -0.6736  -0.6522
 -0.6311  -0.6095  -0.5511  -0.5399  -0.5337  -0.5322  -0.5006  -0.4848
 -0.4695  -0.4669  -0.4666  -0.4502  -0.4490  -0.4356  -0.4177  -0.4151
 -0.4072  -0.3979  -0.3920  -0.3701  -0.3685  -0.3517  -0.3495  -0.3392
 -0.3389  -0.3359  -0.3347  -0.3293  -0.3277  -0.2899  -0.2849  -0.2677
 -0.2664
 -- Virtual --
 -0.0649  -0.0639  -0.0507  -0.0495  -0.0353  -0.0268  -0.0120  -0.0025
 -0.0000   0.0034   0.0094   0.0152   0.0222   0.0242   0.0321   0.0359
  0.0423   0.0484   0.0526   0.0543   0.0573   0.0638   0.0702   0.0743
  0.0807   0.0818   0.0865   0.0876   0.0925   0.0942   0.0965   0.0997
  0.1059   0.1074   0.1084   0.1126   0.1142   0.1161   0.1200   0.1204
  0.1239   0.1264   0.1290   0.1322   0.1336   0.1361   0.1395   0.1413
  0.1468   0.1520   0.1579   0.1615   0.1632   0.1686   0.1706   0.1766
  0.1781   0.1862   0.1903   0.2000   0.2016   0.2061   0.2095   0.2125
  0.2190   0.2232   0.2260   0.2288   0.2328   0.2352   0.2393   0.2440
  0.2465   0.2513   0.2543   0.2553   0.2570   0.2605   0.2707   0.2736
  0.2745   0.2818   0.2822   0.2838   0.2865   0.2922   0.2945   0.3028
  0.3046   0.3095   0.3113   0.3237   0.3259   0.3367   0.3404   0.3539
  0.3575   0.4080   0.4122   0.4193   0.4264   0.4306   0.4404   0.4463
  0.4525   0.4552   0.4575   0.4628   0.4658   0.4695   0.4791   0.4806
  0.4886   0.4964   0.5027   0.5110   0.5133   0.5267   0.5352   0.5433
  0.5480   0.5522   0.5708   0.5733   0.5755   0.5806   0.5931   0.5948
  0.6017   0.6044   0.6154   0.6258   0.6307   0.6395   0.6428   0.6503
  0.6573   0.6598   0.6657   0.6787   0.6849   0.6901   0.6928   0.7011
  0.7049   0.7230   0.7322   0.7567   0.7851   0.7939   0.8137   0.8192
  0.8248   0.8284   0.8356   0.8383   0.8405   0.8412   0.8429   0.8484
  0.8500   0.8526   0.8531   0.8584   0.8612   0.8681   0.8760   0.8783
  0.8813   0.8972   0.8989   0.9047   0.9056   0.9081   0.9163   0.9191
  0.9220   0.9300   0.9389   0.9441   0.9481   0.9501   0.9557   0.9636
  0.9749   0.9772   0.9827   0.9938   0.9944   1.0024   1.0183   1.0218
  1.0385   1.0479   1.0958   1.1030   1.1174   1.1436   1.1481   1.1907
  1.1988   1.2134   1.2186   1.2210   1.2325   1.2349   1.2432   1.2568
  1.2671   1.2793   1.2911   1.2936   1.3030   1.3236   1.3376   1.3503
  1.3641   1.3913   1.4092   1.4508   1.4813   1.4926   1.5379   1.5521
  1.5565   1.5603   1.5665   1.5924   1.6011   1.6100   1.6368   1.6612
  1.6647   1.6997   1.7169   1.7395   1.7469   1.7615   1.7994   1.8193
  1.8248   1.8509   1.8553   1.8637   1.8998   1.9068   1.9207   1.9298
  1.9491   1.9654   1.9858   1.9916   2.0184   2.0446   2.0570   2.0720
  2.0841   2.0893   2.1141   2.1466   2.1824   2.2239   2.2332   2.2438
  2.2452   2.2569   2.2684   2.2815   2.2866   2.2909   2.3146   2.3185
  2.3409   2.3454   2.3715   2.4246   2.4300   2.4391   2.4540   2.4757
  2.4904   2.5147   2.5193   2.5369   2.5394   2.5536   2.5735   2.5939
  2.5977   2.6256   2.6425   2.6766   2.6817   2.6954   2.7057   2.7254
  2.7348   2.7418   2.7430   2.7583   2.7707   2.7786   2.8238   2.8316
  2.8473   2.8716   2.8998   2.9716   2.9793   3.0553   3.0778   3.0790
  3.0851   3.1208   3.1324   3.1467   3.1879   3.2214   3.2526   3.2765
  3.3390   3.3502   3.4290   3.5007   3.5323   3.6119   3.6739   3.7645
  3.7945   3.8195   3.9046   3.9670   4.0912   4.1181   4.3268   4.8015
  4.8152   9.7582   9.7654   9.7831   9.7955   9.8079   9.8397  23.3642
 23.5080  23.8192  23.8323  23.8734  23.8927  23.9393  23.9908  24.0280
 24.0559  24.0910  24.1352  25.7770  25.8048  25.8194  25.8607  25.8929
 25.9665  26.0854  26.1016  26.1419  26.1707  26.2916  26.3723  26.5100
 26.5743  26.6281  26.7204  26.8038  26.8830 215.7499 215.7576 215.7777
215.7918 215.8097 215.8456
 --------------------------------------------------------------

          Ground-State Mulliken Net Atomic Charges

     Atom                 Charge (a.u.)
  ----------------------------------------
      1 C                    -0.387962
      2 C                    -0.659389
      3 H                     0.202172
      4 C                     0.716939
      5 Cl                    0.451304
      6 C                    -0.900363
      7 H                     0.220164
      8 C                     0.727359
      9 Cl                    0.509153
     10 C                    -1.317886
     11 Cl                    0.529902
     12 C                     0.021454
     13 C                    -0.936698
     14 Cl                    0.415145
     15 C                    -0.406690
     16 H                     0.229789
     17 C                     0.012645
     18 Cl                    0.523948
     19 C                     0.193376
     20 Cl                    0.598513
     21 C                    -0.975199
     22 H                     0.232325
  ----------------------------------------
  Sum of atomic charges =     0.000000

 -----------------------------------------------------------------
                    Cartesian Multipole Moments
 -----------------------------------------------------------------
    Charge (ESU x 10^10)
                 0.0000
    Dipole Moment (Debye)
         X      -0.0236      Y      -0.3337      Z       0.8311
       Tot       0.8959
    Quadrupole Moments (Debye-Ang)
        XX    -145.6452     XY       3.4081     YY    -145.4939
        XZ       0.3391     YZ      -0.9202     ZZ    -149.0448
    Octopole Moments (Debye-Ang^2)
       XXX    -297.1539    XXY       7.1787    XYY     -89.0742
       YYY     -32.6524    XXZ     105.7573    XYZ     -11.3347
       YYZ      86.2915    XZZ    -102.1951    YZZ      -4.3039
       ZZZ     272.3900
    Hexadecapole Moments (Debye-Ang^3)
      XXXX   -6535.2470   XXXY     455.8925   XXYY   -1400.2576
      XYYY     391.3758   YYYY   -1840.3348   XXXZ    1504.4432
      XXYZ     -37.6062   XYYZ     504.0039   YYYZ      22.8916
      XXZZ   -1711.1406   XYZZ     136.8027   YYZZ    -910.4034
      XZZZ    1553.9595   YZZZ     -23.5357   ZZZZ   -3687.2982
 -----------------------------------------------------------------
 Calculating analytic gradient of the SCF energy
 Gradient of SCF Energy
            1           2           3           4           5           6
    1  -0.0019127   0.0004753  -0.0000010  -0.0004166  -0.0000113   0.0005001
    2   0.0001875   0.0004053  -0.0001465   0.0001926  -0.0001050   0.0000323
    3   0.0009983  -0.0001476  -0.0000868  -0.0002641   0.0003561  -0.0000802
            7           8           9          10          11          12
    1  -0.0000203  -0.0003374   0.0000745   0.0007169   0.0010459   0.0015094
    2  -0.0000669   0.0000235  -0.0000766   0.0000335  -0.0001072   0.0001113
    3   0.0000385   0.0006461  -0.0001612  -0.0003142   0.0003805  -0.0010026
           13          14          15          16          17          18
    1   0.0002093  -0.0012204  -0.0001422   0.0000231  -0.0003970   0.0001545
    2  -0.0005562  -0.0001377  -0.0001207  -0.0000394  -0.0000280  -0.0002181
    3   0.0004690  -0.0003214  -0.0001253  -0.0000096   0.0002482  -0.0001791
           19          20          21          22
    1   0.0000662   0.0003788  -0.0007685   0.0000736
    2   0.0001820   0.0001297   0.0004423  -0.0001377
    3  -0.0004668   0.0000949  -0.0000903   0.0000176
 Max gradient component =       1.913E-03
 RMS gradient           =       4.822E-04
 Gradient time:  CPU 228.82 s  wall 38.36 s
 Geometry Optimization Parameters
   NAtoms,    NIC,     NZ,  NCons,   NDum,   NFix, NCnnct, MaxDiis
       22     155      22       0       0       0       0       0

 Cartesian Hessian Update
 Hessian updated using BFGS update


** GEOMETRY OPTIMIZATION IN DELOCALIZED INTERNAL COORDINATES **
   Searching for a Minimum

   Optimization Cycle:  11

                       Coordinates (Angstroms)
     ATOM                X               Y               Z
      1  C        -0.0177826819    0.0080089835   -0.0179320263
      2  C        -0.0615826431   -0.5630831173    1.2546128968
      3  H         0.8323796689   -1.0005668555    1.6791967706
      4  C        -1.2505031055   -0.5581575406    1.9740393116
      5  Cl       -1.2981639131   -1.2773079457    3.5735180102
      6  C        -2.4047409296    0.0048597417    1.4494622181
      7  H        -3.3275237862    0.0053862096    2.0125025823
      8  C        -2.3662074142    0.5696974664    0.1776285793
      9  Cl       -3.8369978295    1.2584754660   -0.4613319241
     10  C        -1.1789752704    0.5731873828   -0.5638246388
     11  Cl       -1.1261566355    1.2636333045   -2.1633090391
     12  C         1.2688905236   -0.0057666342   -0.7779836622
     13  C         2.0973934595    1.1184840414   -0.8633291299
     14  Cl        1.6337852048    2.6171331853   -0.0826797861
     15  C         3.2950899641    1.0814749441   -1.5653542252
     16  H         3.9226755888    1.9600527312   -1.6200584601
     17  C         3.6920701238   -0.0928972435   -2.1988639586
     18  Cl        5.2025688302   -0.1013113956   -3.0712258882
     19  C         2.8836891532   -1.2300271512   -2.1229167218
     20  Cl        3.3426932152   -2.7289495802   -2.8889387547
     21  C         1.6853657620   -1.1747461868   -1.4152862657
     22  H         1.0640728234   -2.0600792425   -1.3680105088
   Point Group: c1    Number of degrees of freedom:    60


   Energy is  -3221.136237144

 Hessian updated using BFGS update

 60 Hessian modes will be used to form the next step
  Hessian Eigenvalues:
     0.002355    0.014498    0.019395    0.020908    0.023304    0.023507
     0.023782    0.023853    0.023964    0.023966    0.024031    0.024083
     0.024111    0.024122    0.024130    0.024226    0.024509    0.024871
     0.029198    0.159285    0.159647    0.160002    0.160739    0.178406
     0.209527    0.232172    0.235567    0.238616    0.242655    0.249383
     0.249938    0.250007    0.250144    0.250676    0.254351    0.260106
     0.292420    0.300726    0.301016    0.301093    0.301253    0.306832
     0.310955    0.346701    0.356620    0.356686    0.356869    0.359262
     0.423063    0.430775    0.434329    0.450722    0.454069    0.468097
     0.472985    0.473714    0.478319    0.480633    0.483672    0.515871

 Minimum search - taking simple RFO step
 Searching for Lamda that Minimizes Along All modes
 Value Taken    Lamda =  -0.00030479
 Step Taken.  Stepsize is  0.185350

                             Maximum     Tolerance    Cnvgd?
         Gradient           0.003574      0.000300      NO
         Displacement       0.167835      0.001200      NO
         Energy change     -0.000055      0.000001      NO


 New Cartesian Coordinates Obtained by Inverse Iteration

 Displacement from previous Coordinates is:  0.716599
 ----------------------------------------------------------------
             Standard Nuclear Orientation (Angstroms)
    I     Atom           X                Y                Z
 ----------------------------------------------------------------
    1      C      -0.0198423177     0.0112685958    -0.0257535124
    2      C      -0.0495179047    -0.5134460594     1.2671464460
    3      H       0.8557277330    -0.9105916959     1.7070580109
    4      C      -1.2364163026    -0.5092890588     1.9894749466
    5      Cl     -1.2609806834    -1.1626980310     3.6160747708
    6      C      -2.4067536772     0.0047466387     1.4487065426
    7      H      -3.3270490691     0.0073393652     2.0154123038
    8      C      -2.3849600807     0.5200199592     0.1553220784
    9      Cl     -3.8764894610     1.1472365018    -0.4979508453
   10      C      -1.1994943568     0.5262024024    -0.5893982974
   11      Cl     -1.1763890683     1.1598167368    -2.2149308810
   12      C       1.2669274903    -0.0021969006    -0.7813333664
   13      C       2.1263677401     1.1039924819    -0.8196130558
   14      Cl      1.7154958509     2.5793832172     0.0317366786
   15      C       3.3286049451     1.0631425608    -1.5145052504
   16      H       3.9801978195     1.9256514383    -1.5273333127
   17      C       3.6979149792    -0.0942294490    -2.1947794841
   18      Cl      5.2126990781    -0.0984518649    -3.0566611204
   19      C       2.8585434601    -1.2135728580    -2.1665113056
   20      Cl      3.2718865611    -2.6956781243    -2.9905946658
   21      C       1.6603583301    -1.1558560025    -1.4599689499
   22      H       1.0152090423    -2.0252892906    -1.4516823510
 ----------------------------------------------------------------
 Nuclear Repulsion Energy =        1990.08575770 hartrees
 There are       89 alpha and       89 beta electrons
 Applying Cartesian multipole field
    Component          Value
    ---------          -----
     (2,0,0)        1.00000E-12
     (0,2,0)        2.00000E-11
     (0,0,2)       -3.00000E-11
 Nucleus-field energy     =    -0.0000000527 hartrees
 Requested basis set is 6-311++G(d,p)
 There are 170 shells and 472 basis functions
 A cutoff of  1.0D-15 yielded  10815 shell pairs
 There are     91472 function pairs (     98285 Cartesian)
 Smallest overlap matrix eigenvalue = 1.90E-07
 Linear dependence detected in AO basis
 Number of orthogonalized atomic orbitals = 468
 Maximum deviation from orthogonality = 4.456E-10
 Guess from superposition of atomic densities
 Warning:  Energy on first SCF cycle will be non-variational
 SAD guess density has 178.000000 electrons

 -----------------------------------------------------------------------
  General SCF calculation program by
  Eric Jon Sundstrom, Paul Horn, Yuezhi Mao, Dmitri Zuev, Alec White,
  David Stuck, Shaama M.S., Shane Yost, Joonho Lee, David Small,
  Daniel Levine, Susi Lehtola, Hugh Burton, Evgeny Epifanovsky,
  Bang C. Huynh
 -----------------------------------------------------------------------
 Exchange:     0.2000 Hartree-Fock + 0.0800 Slater + 0.7200 B88
 Correlation:  0.1900 VWN1RPA + 0.8100 LYP
 Using SG-1 standard quadrature grid
 using 6 threads for integral computing
 -------------------------------------------------------
 OpenMP Integral computing Module                
 Release: version 2.0, May 2017, Q-Chem Inc. Pleasanton 
 -------------------------------------------------------
 A restricted SCF calculation will be
 performed using DIIS
 SCF converges when DIIS error is below 1.0e-08
 ---------------------------------------
  Cycle       Energy         DIIS error
 ---------------------------------------
    1   -3225.3390312400      2.82e-02  
    2   -3221.0089739506      2.14e-03  
    3   -3220.9261525011      2.66e-03  
    4   -3221.1234186829      6.43e-04  
    5   -3221.1337271772      2.98e-04  
    6   -3221.1360427221      9.77e-05  
    7   -3221.1362791657      3.17e-05  
    8   -3221.1363034808      1.19e-05  
    9   -3221.1363072684      3.34e-06  
   10   -3221.1363075814      8.72e-07  
   11   -3221.1363076027      1.83e-07  
   12   -3221.1363076034      1.14e-07  
   13   -3221.1363076038      4.01e-08  
   14   -3221.1363076037      1.12e-08  
   15   -3221.1363076037      5.50e-09  Convergence criterion met
 ---------------------------------------
 SCF time:   CPU 742.57s  wall 131.00s 
 SCF   energy in the final basis set =    -3221.1363076037
 Total energy in the final basis set =    -3221.1363076037

 --------------------------------------------------------------

                    Orbital Energies (a.u.)
 --------------------------------------------------------------

 Alpha MOs
 -- Occupied --
********-101.5778-101.5771-101.5767-101.5760-101.5758 -10.2761 -10.2758
-10.2743 -10.2726 -10.2717 -10.2696 -10.2384 -10.2351 -10.2235 -10.2232
-10.2227 -10.2198  -9.4929  -9.4924  -9.4916  -9.4914  -9.4905  -9.4905
 -7.2578  -7.2573  -7.2565  -7.2562  -7.2553  -7.2552  -7.2477  -7.2472
 -7.2472  -7.2466  -7.2464  -7.2462  -7.2458  -7.2456  -7.2453  -7.2453
 -7.2450  -7.2449  -0.9538  -0.9438  -0.9091  -0.9058  -0.8855  -0.8809
 -0.8554  -0.8416  -0.8025  -0.7705  -0.7516  -0.7430  -0.6734  -0.6523
 -0.6307  -0.6098  -0.5510  -0.5384  -0.5349  -0.5325  -0.5008  -0.4849
 -0.4697  -0.4669  -0.4665  -0.4495  -0.4491  -0.4359  -0.4173  -0.4153
 -0.4074  -0.3974  -0.3922  -0.3701  -0.3684  -0.3519  -0.3495  -0.3396
 -0.3389  -0.3366  -0.3345  -0.3298  -0.3275  -0.2882  -0.2860  -0.2678
 -0.2666
 -- Virtual --
 -0.0645  -0.0624  -0.0539  -0.0490  -0.0354  -0.0267  -0.0120  -0.0025
  0.0002   0.0030   0.0097   0.0148   0.0220   0.0240   0.0319   0.0357
  0.0424   0.0480   0.0530   0.0538   0.0568   0.0638   0.0700   0.0744
  0.0804   0.0827   0.0853   0.0873   0.0919   0.0941   0.0964   0.1003
  0.1060   0.1075   0.1083   0.1122   0.1140   0.1155   0.1189   0.1206
  0.1237   0.1260   0.1287   0.1317   0.1334   0.1360   0.1389   0.1411
  0.1461   0.1522   0.1587   0.1604   0.1627   0.1682   0.1705   0.1775
  0.1790   0.1865   0.1904   0.1992   0.2011   0.2059   0.2084   0.2120
  0.2165   0.2230   0.2239   0.2285   0.2312   0.2343   0.2389   0.2441
  0.2465   0.2504   0.2540   0.2556   0.2571   0.2607   0.2695   0.2738
  0.2753   0.2814   0.2832   0.2851   0.2868   0.2912   0.2926   0.3029
  0.3043   0.3097   0.3112   0.3257   0.3275   0.3372   0.3424   0.3554
  0.3604   0.4072   0.4123   0.4188   0.4284   0.4332   0.4404   0.4480
  0.4497   0.4548   0.4587   0.4590   0.4652   0.4701   0.4791   0.4823
  0.4872   0.4974   0.5024   0.5084   0.5141   0.5265   0.5335   0.5428
  0.5489   0.5587   0.5690   0.5715   0.5759   0.5797   0.5922   0.5934
  0.5989   0.6057   0.6155   0.6280   0.6310   0.6410   0.6430   0.6513
  0.6559   0.6598   0.6657   0.6779   0.6824   0.6890   0.6946   0.7031
  0.7080   0.7243   0.7360   0.7573   0.7896   0.7953   0.8139   0.8212
  0.8246   0.8292   0.8358   0.8380   0.8412   0.8420   0.8437   0.8469
  0.8496   0.8526   0.8539   0.8572   0.8602   0.8680   0.8735   0.8783
  0.8823   0.8976   0.8990   0.9023   0.9057   0.9081   0.9180   0.9206
  0.9246   0.9308   0.9405   0.9447   0.9488   0.9496   0.9543   0.9633
  0.9703   0.9762   0.9813   0.9964   0.9980   1.0032   1.0167   1.0196
  1.0371   1.0478   1.0963   1.1024   1.1141   1.1424   1.1510   1.1939
  1.1998   1.2133   1.2193   1.2226   1.2299   1.2363   1.2526   1.2575
  1.2684   1.2802   1.2898   1.2967   1.3025   1.3234   1.3400   1.3517
  1.3637   1.3948   1.4051   1.4501   1.4798   1.4884   1.5435   1.5539
  1.5568   1.5594   1.5634   1.5927   1.5976   1.6130   1.6407   1.6627
  1.6642   1.7029   1.7164   1.7393   1.7485   1.7606   1.8001   1.8167
  1.8198   1.8483   1.8526   1.8635   1.8998   1.9078   1.9214   1.9304
  1.9475   1.9657   1.9863   1.9948   2.0192   2.0448   2.0577   2.0737
  2.0860   2.0890   2.1125   2.1465   2.1826   2.2262   2.2330   2.2405
  2.2449   2.2530   2.2668   2.2781   2.2887   2.2903   2.3131   2.3178
  2.3412   2.3451   2.3723   2.4248   2.4299   2.4372   2.4542   2.4770
  2.4872   2.5118   2.5173   2.5360   2.5390   2.5501   2.5724   2.5940
  2.5963   2.6258   2.6408   2.6784   2.6830   2.6985   2.7031   2.7222
  2.7330   2.7416   2.7451   2.7541   2.7698   2.7780   2.8253   2.8329
  2.8380   2.8786   2.8979   2.9725   2.9796   3.0558   3.0772   3.0823
  3.0882   3.1204   3.1285   3.1449   3.1858   3.2264   3.2512   3.2820
  3.3405   3.3494   3.4286   3.5042   3.5340   3.6119   3.6732   3.7659
  3.7962   3.8194   3.9036   3.9671   4.0921   4.1187   4.3237   4.8022
  4.8098   9.7606   9.7666   9.7832   9.7951   9.8167   9.8360  23.3678
 23.5092  23.8173  23.8299  23.8726  23.8899  23.9348  23.9882  24.0284
 24.0545  24.0901  24.1343  25.7767  25.7990  25.8194  25.8609  25.8732
 25.9639  26.0775  26.1018  26.1432  26.1690  26.2957  26.3667  26.5057
 26.5725  26.6302  26.7074  26.8002  26.8990 215.7521 215.7594 215.7776
215.7915 215.8215 215.8397
 --------------------------------------------------------------

          Ground-State Mulliken Net Atomic Charges

     Atom                 Charge (a.u.)
  ----------------------------------------
      1 C                    -0.379408
      2 C                    -0.672977
      3 H                     0.201124
      4 C                     0.684422
      5 Cl                    0.455316
      6 C                    -0.953019
      7 H                     0.224935
      8 C                     0.712985
      9 Cl                    0.526343
     10 C                    -1.227495
     11 Cl                    0.515847
     12 C                    -0.083462
     13 C                    -0.922795
     14 Cl                    0.424686
     15 C                    -0.325586
     16 H                     0.234169
     17 C                    -0.000092
     18 Cl                    0.528543
     19 C                     0.205357
     20 Cl                    0.599653
     21 C                    -0.983125
     22 H                     0.234579
  ----------------------------------------
  Sum of atomic charges =     0.000000

 -----------------------------------------------------------------
                    Cartesian Multipole Moments
 -----------------------------------------------------------------
    Charge (ESU x 10^10)
                -0.0000
    Dipole Moment (Debye)
         X      -0.0061      Y      -0.3170      Z       0.8550
       Tot       0.9119
    Quadrupole Moments (Debye-Ang)
        XX    -145.4107     XY       3.4440     YY    -145.5741
        XZ       0.4120     YZ      -0.8271     ZZ    -149.1730
    Octopole Moments (Debye-Ang^2)
       XXX    -294.2901    XXY       8.6248    XYY     -89.0931
       YYY     -29.2799    XXZ     106.5486    XYZ     -10.9656
       YYZ      86.8938    XZZ    -102.4195    YZZ      -3.6329
       ZZZ     273.7071
    Hexadecapole Moments (Debye-Ang^3)
      XXXX   -6551.4440   XXXY     428.1826   XXYY   -1389.6118
      XYYY     363.2142   YYYY   -1740.3224   XXXZ    1481.4508
      XXYZ     -52.4034   XYYZ     497.2947   YYYZ     -18.3757
      XXZZ   -1732.2389   XYZZ     125.4963   YYZZ    -908.2205
      XZZZ    1533.4425   YZZZ     -65.5581   ZZZZ   -3772.3660
 -----------------------------------------------------------------
 Calculating analytic gradient of the SCF energy
 Gradient of SCF Energy
            1           2           3           4           5           6
    1   0.0013478   0.0004742   0.0000099   0.0003209   0.0000178  -0.0007939
    2  -0.0004013  -0.0002850  -0.0000512  -0.0001882   0.0002442   0.0001902
    3   0.0005395  -0.0001233  -0.0000343  -0.0000485  -0.0002536   0.0002492
            7           8           9          10          11          12
    1   0.0000386  -0.0003630  -0.0000027  -0.0006753  -0.0002940  -0.0008421
    2   0.0000821   0.0001949  -0.0002127   0.0004584   0.0000448  -0.0015139
    3  -0.0000331  -0.0004040   0.0004107  -0.0003725  -0.0003986   0.0002588
           13          14          15          16          17          18
    1   0.0000883   0.0004462   0.0007448   0.0000219   0.0007719  -0.0001621
    2   0.0008902  -0.0001062   0.0007537  -0.0000071   0.0005515   0.0007639
    3  -0.0005043   0.0000470   0.0001479   0.0000587  -0.0003476   0.0003832
           19          20          21          22
    1  -0.0006979  -0.0005510   0.0001964  -0.0000967
    2  -0.0006035  -0.0004981  -0.0002265  -0.0000800
    3  -0.0001570   0.0001523   0.0004922  -0.0000625
 Max gradient component =       1.514E-03
 RMS gradient           =       4.648E-04
 Gradient time:  CPU 229.46 s  wall 38.47 s
 Geometry Optimization Parameters
   NAtoms,    NIC,     NZ,  NCons,   NDum,   NFix, NCnnct, MaxDiis
       22     155      22       0       0       0       0       0

 Cartesian Hessian Update
 Hessian updated using BFGS update


** GEOMETRY OPTIMIZATION IN DELOCALIZED INTERNAL COORDINATES **
   Searching for a Minimum

   Optimization Cycle:  12

                       Coordinates (Angstroms)
     ATOM                X               Y               Z
      1  C        -0.0198423177    0.0112685958   -0.0257535124
      2  C        -0.0495179047   -0.5134460594    1.2671464460
      3  H         0.8557277330   -0.9105916959    1.7070580109
      4  C        -1.2364163026   -0.5092890588    1.9894749466
      5  Cl       -1.2609806834   -1.1626980310    3.6160747708
      6  C        -2.4067536772    0.0047466387    1.4487065426
      7  H        -3.3270490691    0.0073393652    2.0154123038
      8  C        -2.3849600807    0.5200199592    0.1553220784
      9  Cl       -3.8764894610    1.1472365018   -0.4979508453
     10  C        -1.1994943568    0.5262024024   -0.5893982974
     11  Cl       -1.1763890683    1.1598167368   -2.2149308810
     12  C         1.2669274903   -0.0021969006   -0.7813333664
     13  C         2.1263677401    1.1039924819   -0.8196130558
     14  Cl        1.7154958509    2.5793832172    0.0317366786
     15  C         3.3286049451    1.0631425608   -1.5145052504
     16  H         3.9801978195    1.9256514383   -1.5273333127
     17  C         3.6979149792   -0.0942294490   -2.1947794841
     18  Cl        5.2126990781   -0.0984518649   -3.0566611204
     19  C         2.8585434601   -1.2135728580   -2.1665113056
     20  Cl        3.2718865611   -2.6956781243   -2.9905946658
     21  C         1.6603583301   -1.1558560025   -1.4599689499
     22  H         1.0152090423   -2.0252892906   -1.4516823510
   Point Group: c1    Number of degrees of freedom:    60


   Energy is  -3221.136307604

 Hessian updated using BFGS update

 60 Hessian modes will be used to form the next step
  Hessian Eigenvalues:
     0.002330    0.015153    0.019521    0.021864    0.023298    0.023558
     0.023746    0.023899    0.023962    0.024027    0.024080    0.024084
     0.024113    0.024126    0.024153    0.024218    0.024671    0.024791
     0.030956    0.159306    0.159966    0.160003    0.160740    0.188630
     0.226478    0.234303    0.237222    0.238182    0.246800    0.249682
     0.250003    0.250061    0.250155    0.253526    0.254916    0.263684
     0.291610    0.300064    0.300995    0.301150    0.301457    0.305297
     0.308160    0.347171    0.356617    0.356699    0.356854    0.359488
     0.428602    0.430821    0.441359    0.448196    0.464246    0.468137
     0.472941    0.473367    0.478239    0.482292    0.495896    0.510377

 Minimum search - taking simple RFO step
 Searching for Lamda that Minimizes Along All modes
 Value Taken    Lamda =  -0.00009788
 Step Taken.  Stepsize is  0.047420

                             Maximum     Tolerance    Cnvgd?
         Gradient           0.002317      0.000300      NO
         Displacement       0.023417      0.001200      NO
         Energy change     -0.000070      0.000001      NO


 New Cartesian Coordinates Obtained by Inverse Iteration

 Displacement from previous Coordinates is:  0.142487
 ----------------------------------------------------------------
             Standard Nuclear Orientation (Angstroms)
    I     Atom           X                Y                Z
 ----------------------------------------------------------------
    1      C      -0.0178332526     0.0255534845    -0.0200542111
    2      C      -0.0467788128    -0.5013200947     1.2726531047
    3      H       0.8603830899    -0.8927045001     1.7137791362
    4      C      -1.2361797377    -0.5133419508     1.9899910769
    5      Cl     -1.2632907428    -1.1821279448     3.6112601492
    6      C      -2.4083307703    -0.0097474827     1.4446329710
    7      H      -3.3323123685    -0.0225082976     2.0054899715
    8      C      -2.3849647475     0.5137373460     0.1551119189
    9      Cl     -3.8764410729     1.1341846243    -0.5062296264
   10      C      -1.1967953162     0.5333208788    -0.5850086342
   11      Cl     -1.1695835705     1.1777119022    -2.2047536600
   12      C       1.2686607421     0.0112993628    -0.7784487690
   13      C       2.1329110569     1.1108650473    -0.8191842533
   14      Cl      1.7235420681     2.5940772333     0.0199462541
   15      C       3.3323131084     1.0609453074    -1.5185259556
   16      H       3.9867690803     1.9212152556    -1.5392468819
   17      C       3.6963237644    -0.1009282296    -2.1930206485
   18      Cl      5.2096937781    -0.1249452100    -3.0596649864
   19      C       2.8524863327    -1.2141134464    -2.1614719629
   20      Cl      3.2639275721    -2.6960642312    -2.9848093531
   21      C       1.6535732827    -1.1459208908    -1.4573901591
   22      H       1.0039666245    -2.0116876001    -1.4451401017
 ----------------------------------------------------------------
 Nuclear Repulsion Energy =        1990.46487805 hartrees
 There are       89 alpha and       89 beta electrons
 Applying Cartesian multipole field
    Component          Value
    ---------          -----
     (2,0,0)        1.00000E-12
     (0,2,0)        2.00000E-11
     (0,0,2)       -3.00000E-11
 Nucleus-field energy     =    -0.0000000524 hartrees
 Requested basis set is 6-311++G(d,p)
 There are 170 shells and 472 basis functions
 A cutoff of  1.0D-15 yielded  10818 shell pairs
 There are     91504 function pairs (     98323 Cartesian)
 Smallest overlap matrix eigenvalue = 1.90E-07
 Linear dependence detected in AO basis
 Number of orthogonalized atomic orbitals = 468
 Maximum deviation from orthogonality = 3.457E-10
 Guess from superposition of atomic densities
 Warning:  Energy on first SCF cycle will be non-variational
 SAD guess density has 178.000000 electrons

 -----------------------------------------------------------------------
  General SCF calculation program by
  Eric Jon Sundstrom, Paul Horn, Yuezhi Mao, Dmitri Zuev, Alec White,
  David Stuck, Shaama M.S., Shane Yost, Joonho Lee, David Small,
  Daniel Levine, Susi Lehtola, Hugh Burton, Evgeny Epifanovsky,
  Bang C. Huynh
 -----------------------------------------------------------------------
 Exchange:     0.2000 Hartree-Fock + 0.0800 Slater + 0.7200 B88
 Correlation:  0.1900 VWN1RPA + 0.8100 LYP
 Using SG-1 standard quadrature grid
 using 6 threads for integral computing
 -------------------------------------------------------
 OpenMP Integral computing Module                
 Release: version 2.0, May 2017, Q-Chem Inc. Pleasanton 
 -------------------------------------------------------
 A restricted SCF calculation will be
 performed using DIIS
 SCF converges when DIIS error is below 1.0e-08
 ---------------------------------------
  Cycle       Energy         DIIS error
 ---------------------------------------
    1   -3225.3468689184      2.82e-02  
    2   -3221.0089236749      2.14e-03  
    3   -3220.9261701946      2.66e-03  
    4   -3221.1234757236      6.43e-04  
    5   -3221.1337725633      2.97e-04  
    6   -3221.1360767497      9.79e-05  
    7   -3221.1363145484      3.15e-05  
    8   -3221.1363385739      1.19e-05  
    9   -3221.1363423611      3.35e-06  
   10   -3221.1363426742      8.71e-07  
   11   -3221.1363426956      1.82e-07  
   12   -3221.1363426963      1.14e-07  
   13   -3221.1363426966      4.04e-08  
   14   -3221.1363426966      1.13e-08  
   15   -3221.1363426968      5.42e-09  Convergence criterion met
 ---------------------------------------
 SCF time:   CPU 742.37s  wall 131.00s 
 SCF   energy in the final basis set =    -3221.1363426968
 Total energy in the final basis set =    -3221.1363426968

 --------------------------------------------------------------

                    Orbital Energies (a.u.)
 --------------------------------------------------------------

 Alpha MOs
 -- Occupied --
********-101.5778-101.5770-101.5767-101.5761-101.5759 -10.2761 -10.2755
-10.2741 -10.2722 -10.2717 -10.2697 -10.2382 -10.2350 -10.2234 -10.2232
-10.2228 -10.2198  -9.4927  -9.4923  -9.4916  -9.4914  -9.4906  -9.4906
 -7.2576  -7.2572  -7.2564  -7.2562  -7.2553  -7.2553  -7.2475  -7.2471
 -7.2470  -7.2465  -7.2463  -7.2462  -7.2458  -7.2456  -7.2454  -7.2453
 -7.2451  -7.2449  -0.9541  -0.9440  -0.9093  -0.9058  -0.8853  -0.8807
 -0.8555  -0.8418  -0.8026  -0.7704  -0.7518  -0.7434  -0.6734  -0.6526
 -0.6308  -0.6097  -0.5512  -0.5385  -0.5351  -0.5327  -0.5006  -0.4848
 -0.4694  -0.4670  -0.4667  -0.4498  -0.4492  -0.4357  -0.4174  -0.4153
 -0.4072  -0.3975  -0.3924  -0.3698  -0.3684  -0.3521  -0.3497  -0.3397
 -0.3390  -0.3366  -0.3345  -0.3293  -0.3275  -0.2880  -0.2861  -0.2679
 -0.2669
 -- Virtual --
 -0.0645  -0.0622  -0.0538  -0.0489  -0.0355  -0.0269  -0.0120  -0.0025
  0.0001   0.0029   0.0097   0.0148   0.0222   0.0242   0.0319   0.0357
  0.0424   0.0481   0.0532   0.0540   0.0569   0.0638   0.0699   0.0745
  0.0806   0.0827   0.0853   0.0872   0.0920   0.0941   0.0966   0.1002
  0.1060   0.1074   0.1084   0.1121   0.1138   0.1154   0.1188   0.1209
  0.1237   0.1262   0.1287   0.1318   0.1334   0.1360   0.1390   0.1412
  0.1463   0.1522   0.1590   0.1601   0.1630   0.1681   0.1705   0.1774
  0.1790   0.1867   0.1902   0.1991   0.2016   0.2057   0.2087   0.2119
  0.2169   0.2228   0.2240   0.2287   0.2315   0.2345   0.2392   0.2440
  0.2467   0.2506   0.2539   0.2554   0.2570   0.2606   0.2695   0.2739
  0.2758   0.2815   0.2836   0.2850   0.2868   0.2915   0.2928   0.3033
  0.3045   0.3096   0.3114   0.3256   0.3278   0.3371   0.3423   0.3557
  0.3608   0.4074   0.4120   0.4191   0.4280   0.4330   0.4403   0.4478
  0.4497   0.4550   0.4584   0.4588   0.4653   0.4704   0.4793   0.4823
  0.4876   0.4975   0.5024   0.5088   0.5141   0.5267   0.5341   0.5427
  0.5488   0.5585   0.5693   0.5719   0.5761   0.5796   0.5927   0.5935
  0.5983   0.6064   0.6157   0.6282   0.6310   0.6408   0.6436   0.6510
  0.6560   0.6599   0.6657   0.6782   0.6825   0.6888   0.6952   0.7032
  0.7081   0.7246   0.7359   0.7583   0.7893   0.7955   0.8141   0.8209
  0.8247   0.8293   0.8362   0.8380   0.8413   0.8418   0.8436   0.8474
  0.8497   0.8522   0.8542   0.8565   0.8608   0.8687   0.8737   0.8787
  0.8815   0.8977   0.8991   0.9029   0.9050   0.9075   0.9173   0.9208
  0.9242   0.9308   0.9412   0.9446   0.9489   0.9496   0.9544   0.9634
  0.9706   0.9764   0.9819   0.9960   0.9984   1.0031   1.0158   1.0199
  1.0369   1.0477   1.0972   1.1039   1.1144   1.1436   1.1514   1.1941
  1.1993   1.2138   1.2196   1.2218   1.2301   1.2365   1.2542   1.2584
  1.2681   1.2793   1.2893   1.2968   1.3026   1.3233   1.3399   1.3516
  1.3641   1.3951   1.4043   1.4504   1.4793   1.4884   1.5445   1.5554
  1.5572   1.5601   1.5636   1.5931   1.5974   1.6134   1.6408   1.6623
  1.6648   1.7040   1.7177   1.7389   1.7484   1.7610   1.8006   1.8177
  1.8214   1.8479   1.8524   1.8646   1.9001   1.9078   1.9223   1.9307
  1.9485   1.9660   1.9863   1.9954   2.0194   2.0457   2.0580   2.0737
  2.0859   2.0893   2.1132   2.1468   2.1828   2.2263   2.2335   2.2407
  2.2458   2.2530   2.2666   2.2783   2.2885   2.2908   2.3130   2.3179
  2.3418   2.3459   2.3724   2.4247   2.4302   2.4384   2.4547   2.4776
  2.4878   2.5128   2.5186   2.5367   2.5391   2.5502   2.5725   2.5942
  2.5961   2.6246   2.6408   2.6782   2.6835   2.6988   2.7031   2.7226
  2.7337   2.7420   2.7452   2.7539   2.7702   2.7790   2.8254   2.8325
  2.8373   2.8788   2.8984   2.9736   2.9789   3.0565   3.0778   3.0824
  3.0888   3.1220   3.1286   3.1454   3.1862   3.2279   3.2524   3.2823
  3.3418   3.3501   3.4289   3.5055   3.5341   3.6126   3.6741   3.7660
  3.7974   3.8205   3.9060   3.9680   4.0917   4.1179   4.3229   4.8034
  4.8112   9.7595   9.7665   9.7830   9.7964   9.8163   9.8369  23.3677
 23.5088  23.8182  23.8309  23.8741  23.8928  23.9384  23.9919  24.0286
 24.0557  24.0911  24.1357  25.7773  25.7992  25.8192  25.8606  25.8737
 25.9640  26.0848  26.1010  26.1400  26.1691  26.2934  26.3672  26.5087
 26.5731  26.6296  26.7084  26.8010  26.8985 215.7510 215.7592 215.7775
215.7929 215.8210 215.8407
 --------------------------------------------------------------

          Ground-State Mulliken Net Atomic Charges

     Atom                 Charge (a.u.)
  ----------------------------------------
      1 C                    -0.399255
      2 C                    -0.675846
      3 H                     0.201183
      4 C                     0.693015
      5 Cl                    0.454372
      6 C                    -0.948353
      7 H                     0.224365
      8 C                     0.770848
      9 Cl                    0.523503
     10 C                    -1.285749
     11 Cl                    0.521094
     12 C                    -0.101006
     13 C                    -0.840985
     14 Cl                    0.423883
     15 C                    -0.353390
     16 H                     0.233118
     17 C                     0.018346
     18 Cl                    0.528328
     19 C                     0.202203
     20 Cl                    0.600173
     21 C                    -1.024228
     22 H                     0.234383
  ----------------------------------------
  Sum of atomic charges =     0.000000

 -----------------------------------------------------------------
                    Cartesian Multipole Moments
 -----------------------------------------------------------------
    Charge (ESU x 10^10)
                -0.0000
    Dipole Moment (Debye)
         X      -0.0118      Y      -0.3177      Z       0.8481
       Tot       0.9057
    Quadrupole Moments (Debye-Ang)
        XX    -145.4134     XY       3.4668     YY    -145.6281
        XZ       0.4131     YZ      -0.8513     ZZ    -149.1357
    Octopole Moments (Debye-Ang^2)
       XXX    -294.4278    XXY       8.3134    XYY     -89.2147
       YYY     -28.5962    XXZ     106.4009    XYZ     -10.7402
       YYZ      86.8815    XZZ    -102.2478    YZZ      -3.5397
       ZZZ     273.6287
    Hexadecapole Moments (Debye-Ang^3)
      XXXX   -6547.2616   XXXY     425.7717   XXYY   -1390.4981
      XYYY     361.5454   YYYY   -1750.0938   XXXZ    1479.8231
      XXYZ     -50.9433   XYYZ     496.5698   YYYZ     -15.5819
      XXZZ   -1729.3191   XYZZ     124.7273   YYZZ    -908.1467
      XZZZ    1531.6383   YZZZ     -62.5507   ZZZZ   -3764.7580
 -----------------------------------------------------------------
 Calculating analytic gradient of the SCF energy
 Gradient of SCF Energy
            1           2           3           4           5           6
    1  -0.0005120  -0.0000104  -0.0000093  -0.0000949  -0.0000075   0.0003153
    2   0.0001636   0.0000243  -0.0000114   0.0001555  -0.0000975  -0.0000453
    3  -0.0000232   0.0000977   0.0000111  -0.0001095   0.0001447  -0.0000272
            7           8           9          10          11          12
    1  -0.0000047  -0.0000375   0.0000385   0.0003076  -0.0000913   0.0002021
    2  -0.0000540  -0.0001214   0.0000113  -0.0000296  -0.0001162   0.0003131
    3   0.0000237   0.0002103  -0.0000740  -0.0003093   0.0002372  -0.0002129
           13          14          15          16          17          18
    1  -0.0000107   0.0000423  -0.0002826  -0.0000183  -0.0003199   0.0000864
    2  -0.0001473   0.0001010  -0.0001164  -0.0000178  -0.0001880  -0.0002139
    3   0.0001753  -0.0000030  -0.0000122  -0.0000558   0.0001678  -0.0001726
           19          20          21          22
    1   0.0003410   0.0001198  -0.0001301   0.0000763
    2  -0.0000160   0.0002481   0.0001444   0.0000134
    3  -0.0000311   0.0000011  -0.0000485   0.0000104
 Max gradient component =       5.120E-04
 RMS gradient           =       1.582E-04
 Gradient time:  CPU 228.42 s  wall 38.30 s
 Geometry Optimization Parameters
   NAtoms,    NIC,     NZ,  NCons,   NDum,   NFix, NCnnct, MaxDiis
       22     155      22       0       0       0       0       0

 Cartesian Hessian Update
 Hessian updated using BFGS update


** GEOMETRY OPTIMIZATION IN DELOCALIZED INTERNAL COORDINATES **
   Searching for a Minimum

   Optimization Cycle:  13

                       Coordinates (Angstroms)
     ATOM                X               Y               Z
      1  C        -0.0178332526    0.0255534845   -0.0200542111
      2  C        -0.0467788128   -0.5013200947    1.2726531047
      3  H         0.8603830899   -0.8927045001    1.7137791362
      4  C        -1.2361797377   -0.5133419508    1.9899910769
      5  Cl       -1.2632907428   -1.1821279448    3.6112601492
      6  C        -2.4083307703   -0.0097474827    1.4446329710
      7  H        -3.3323123685   -0.0225082976    2.0054899715
      8  C        -2.3849647475    0.5137373460    0.1551119189
      9  Cl       -3.8764410729    1.1341846243   -0.5062296264
     10  C        -1.1967953162    0.5333208788   -0.5850086342
     11  Cl       -1.1695835705    1.1777119022   -2.2047536600
     12  C         1.2686607421    0.0112993628   -0.7784487690
     13  C         2.1329110569    1.1108650473   -0.8191842533
     14  Cl        1.7235420681    2.5940772333    0.0199462541
     15  C         3.3323131084    1.0609453074   -1.5185259556
     16  H         3.9867690803    1.9212152556   -1.5392468819
     17  C         3.6963237644   -0.1009282296   -2.1930206485
     18  Cl        5.2096937781   -0.1249452100   -3.0596649864
     19  C         2.8524863327   -1.2141134464   -2.1614719629
     20  Cl        3.2639275721   -2.6960642312   -2.9848093531
     21  C         1.6535732827   -1.1459208908   -1.4573901591
     22  H         1.0039666245   -2.0116876001   -1.4451401017
   Point Group: c1    Number of degrees of freedom:    60


   Energy is  -3221.136342697

 Hessian updated using BFGS update

 60 Hessian modes will be used to form the next step
  Hessian Eigenvalues:
     0.002377    0.017147    0.019433    0.021887    0.023286    0.023565
     0.023729    0.023905    0.023951    0.024026    0.024061    0.024093
     0.024121    0.024128    0.024166    0.024218    0.024691    0.025277
     0.030098    0.159253    0.159986    0.160069    0.160739    0.201394
     0.226432    0.234583    0.236949    0.238301    0.245339    0.249740
     0.249871    0.250038    0.250335    0.252797    0.255084    0.270686
     0.294639    0.300089    0.300998    0.301109    0.301958    0.304388
     0.308543    0.347643    0.356633    0.356731    0.356855    0.359666
     0.428330    0.430863    0.441012    0.449207    0.463733    0.468514
     0.472860    0.473804    0.478389    0.483274    0.507093    0.513509

 Minimum search - taking simple RFO step
 Searching for Lamda that Minimizes Along All modes
 Value Taken    Lamda =  -0.00001253
 Step Taken.  Stepsize is  0.035189

                             Maximum     Tolerance    Cnvgd?
         Gradient           0.000559      0.000300      NO
         Displacement       0.025579      0.001200      NO
         Energy change     -0.000035      0.000001      NO


 New Cartesian Coordinates Obtained by Inverse Iteration

 Displacement from previous Coordinates is:  0.116782
 ----------------------------------------------------------------
             Standard Nuclear Orientation (Angstroms)
    I     Atom           X                Y                Z
 ----------------------------------------------------------------
    1      C      -0.0177771340     0.0193359066    -0.0206028983
    2      C      -0.0498872785    -0.5134801576     1.2693431524
    3      H       0.8550879043    -0.9118474524     1.7087396728
    4      C      -1.2390119506    -0.5198758902     1.9875623164
    5      Cl     -1.2686310066    -1.1921795425     3.6070000859
    6      C      -2.4081148634    -0.0051726371     1.4456321467
    7      H      -3.3313087498    -0.0120484184     2.0078098082
    8      C      -2.3820133178     0.5232969923     0.1579957720
    9      Cl     -3.8699233737     1.1569141902    -0.4987150468
   10      C      -1.1943108669     0.5374108023    -0.5825624640
   11      Cl     -1.1636550316     1.1874784871    -2.2005135648
   12      C       1.2688747756     0.0054992719    -0.7779707899
   13      C       2.1263914664     1.1105530485    -0.8257814747
   14      Cl      1.7091109026     2.5943105987     0.0081143597
   15      C       3.3258217283     1.0647661368    -1.5252665536
   16      H       3.9752149101     1.9287750608    -1.5498501527
   17      C       3.6958373553    -0.0980347016    -2.1951345483
   18      Cl      5.2083272768    -0.1150482205    -3.0626928543
   19      C       2.8586152722    -1.2165343492    -2.1565994331
   20      Cl      3.2768940881    -2.7012426092    -2.9723561349
   21      C       1.6605398610    -1.1529191422    -1.4505613783
   22      H       1.0159581406    -2.0224568111    -1.4336746411
 ----------------------------------------------------------------
 Nuclear Repulsion Energy =        1990.82437498 hartrees
 There are       89 alpha and       89 beta electrons
 Applying Cartesian multipole field
    Component          Value
    ---------          -----
     (2,0,0)        1.00000E-12
     (0,2,0)        2.00000E-11
     (0,0,2)       -3.00000E-11
 Nucleus-field energy     =    -0.0000000520 hartrees
 Requested basis set is 6-311++G(d,p)
 There are 170 shells and 472 basis functions
 A cutoff of  1.0D-15 yielded  10818 shell pairs
 There are     91501 function pairs (     98320 Cartesian)
 Smallest overlap matrix eigenvalue = 1.92E-07
 Linear dependence detected in AO basis
 Number of orthogonalized atomic orbitals = 468
 Maximum deviation from orthogonality = 2.628E-10
 Guess from superposition of atomic densities
 Warning:  Energy on first SCF cycle will be non-variational
 SAD guess density has 178.000000 electrons

 -----------------------------------------------------------------------
  General SCF calculation program by
  Eric Jon Sundstrom, Paul Horn, Yuezhi Mao, Dmitri Zuev, Alec White,
  David Stuck, Shaama M.S., Shane Yost, Joonho Lee, David Small,
  Daniel Levine, Susi Lehtola, Hugh Burton, Evgeny Epifanovsky,
  Bang C. Huynh
 -----------------------------------------------------------------------
 Exchange:     0.2000 Hartree-Fock + 0.0800 Slater + 0.7200 B88
 Correlation:  0.1900 VWN1RPA + 0.8100 LYP
 Using SG-1 standard quadrature grid
 using 6 threads for integral computing
 -------------------------------------------------------
 OpenMP Integral computing Module                
 Release: version 2.0, May 2017, Q-Chem Inc. Pleasanton 
 -------------------------------------------------------
 A restricted SCF calculation will be
 performed using DIIS
 SCF converges when DIIS error is below 1.0e-08
 ---------------------------------------
  Cycle       Energy         DIIS error
 ---------------------------------------
    1   -3225.3457793109      2.82e-02  
    2   -3221.0089853527      2.14e-03  
    3   -3220.9263040430      2.66e-03  
    4   -3221.1234848628      6.42e-04  
    5   -3221.1337784751      2.97e-04  
    6   -3221.1360829870      9.79e-05  
    7   -3221.1363207179      3.15e-05  
    8   -3221.1363447298      1.20e-05  
    9   -3221.1363485269      3.34e-06  
   10   -3221.1363488393      8.71e-07  
   11   -3221.1363488607      1.81e-07  
   12   -3221.1363488614      1.12e-07  
   13   -3221.1363488619      4.03e-08  
   14   -3221.1363488617      1.12e-08  
   15   -3221.1363488620      5.44e-09  Convergence criterion met
 ---------------------------------------
 SCF time:   CPU 742.92s  wall 131.00s 
 SCF   energy in the final basis set =    -3221.1363488620
 Total energy in the final basis set =    -3221.1363488620

 --------------------------------------------------------------

                    Orbital Energies (a.u.)
 --------------------------------------------------------------

 Alpha MOs
 -- Occupied --
********-101.5778-101.5770-101.5766-101.5761-101.5758 -10.2761 -10.2755
-10.2741 -10.2723 -10.2716 -10.2697 -10.2382 -10.2350 -10.2235 -10.2232
-10.2228 -10.2198  -9.4928  -9.4923  -9.4915  -9.4913  -9.4906  -9.4905
 -7.2576  -7.2572  -7.2564  -7.2561  -7.2553  -7.2552  -7.2475  -7.2471
 -7.2471  -7.2465  -7.2463  -7.2461  -7.2458  -7.2455  -7.2454  -7.2453
 -7.2451  -7.2448  -0.9540  -0.9440  -0.9093  -0.9057  -0.8853  -0.8807
 -0.8555  -0.8417  -0.8025  -0.7704  -0.7518  -0.7433  -0.6735  -0.6525
 -0.6308  -0.6098  -0.5511  -0.5387  -0.5348  -0.5326  -0.5007  -0.4848
 -0.4695  -0.4669  -0.4666  -0.4498  -0.4492  -0.4358  -0.4174  -0.4153
 -0.4073  -0.3975  -0.3923  -0.3699  -0.3683  -0.3520  -0.3497  -0.3396
 -0.3390  -0.3365  -0.3346  -0.3294  -0.3275  -0.2883  -0.2859  -0.2679
 -0.2668
 -- Virtual --
 -0.0644  -0.0627  -0.0534  -0.0490  -0.0355  -0.0269  -0.0120  -0.0025
  0.0001   0.0030   0.0097   0.0148   0.0222   0.0241   0.0319   0.0357
  0.0424   0.0481   0.0531   0.0540   0.0569   0.0638   0.0700   0.0745
  0.0806   0.0825   0.0855   0.0872   0.0920   0.0941   0.0965   0.1001
  0.1060   0.1074   0.1084   0.1122   0.1139   0.1155   0.1190   0.1207
  0.1237   0.1262   0.1288   0.1319   0.1334   0.1360   0.1390   0.1412
  0.1463   0.1522   0.1588   0.1604   0.1630   0.1682   0.1706   0.1773
  0.1789   0.1865   0.1903   0.1993   0.2014   0.2058   0.2087   0.2120
  0.2171   0.2229   0.2242   0.2286   0.2316   0.2346   0.2391   0.2441
  0.2466   0.2507   0.2541   0.2554   0.2570   0.2606   0.2697   0.2740
  0.2755   0.2814   0.2835   0.2849   0.2865   0.2916   0.2929   0.3032
  0.3045   0.3095   0.3114   0.3257   0.3273   0.3372   0.3420   0.3554
  0.3602   0.4074   0.4121   0.4191   0.4280   0.4327   0.4404   0.4476
  0.4501   0.4551   0.4585   0.4593   0.4653   0.4701   0.4793   0.4820
  0.4876   0.4975   0.5028   0.5088   0.5140   0.5267   0.5342   0.5430
  0.5488   0.5576   0.5696   0.5721   0.5760   0.5796   0.5929   0.5935
  0.5989   0.6059   0.6157   0.6280   0.6310   0.6408   0.6432   0.6509
  0.6564   0.6596   0.6658   0.6783   0.6829   0.6892   0.6946   0.7032
  0.7070   0.7243   0.7354   0.7576   0.7885   0.7953   0.8140   0.8207
  0.8247   0.8291   0.8361   0.8381   0.8412   0.8418   0.8434   0.8475
  0.8498   0.8522   0.8539   0.8570   0.8607   0.8685   0.8740   0.8786
  0.8817   0.8977   0.8992   0.9031   0.9051   0.9076   0.9173   0.9205
  0.9240   0.9308   0.9410   0.9444   0.9489   0.9496   0.9546   0.9635
  0.9713   0.9762   0.9819   0.9959   0.9975   1.0028   1.0170   1.0196
  1.0373   1.0479   1.0972   1.1032   1.1148   1.1433   1.1507   1.1937
  1.1993   1.2138   1.2195   1.2219   1.2303   1.2364   1.2523   1.2578
  1.2680   1.2794   1.2896   1.2965   1.3023   1.3234   1.3398   1.3513
  1.3641   1.3945   1.4052   1.4505   1.4796   1.4890   1.5434   1.5547
  1.5569   1.5600   1.5638   1.5929   1.5979   1.6129   1.6403   1.6622
  1.6646   1.7031   1.7171   1.7391   1.7483   1.7609   1.8004   1.8177
  1.8211   1.8484   1.8528   1.8642   1.9000   1.9078   1.9218   1.9306
  1.9481   1.9660   1.9862   1.9946   2.0192   2.0456   2.0578   2.0735
  2.0858   2.0890   2.1132   2.1468   2.1827   2.2260   2.2334   2.2412
  2.2453   2.2536   2.2669   2.2786   2.2887   2.2901   2.3134   2.3181
  2.3417   2.3457   2.3723   2.4249   2.4300   2.4381   2.4549   2.4771
  2.4880   2.5132   2.5183   2.5367   2.5391   2.5507   2.5726   2.5947
  2.5960   2.6251   2.6410   2.6782   2.6831   2.6980   2.7035   2.7227
  2.7339   2.7419   2.7447   2.7545   2.7702   2.7787   2.8252   2.8326
  2.8387   2.8780   2.8984   2.9730   2.9793   3.0562   3.0777   3.0819
  3.0882   3.1214   3.1294   3.1453   3.1864   3.2268   3.2522   3.2814
  3.3411   3.3499   3.4287   3.5046   3.5338   3.6123   3.6739   3.7659
  3.7967   3.8201   3.9053   3.9677   4.0917   4.1181   4.3238   4.8028
  4.8115   9.7596   9.7664   9.7831   9.7960   9.8148   9.8370  23.3671
 23.5089  23.8181  23.8309  23.8741  23.8923  23.9380  23.9911  24.0284
 24.0554  24.0908  24.1353  25.7771  25.8000  25.8193  25.8607  25.8754
 25.9654  26.0832  26.1010  26.1410  26.1695  26.2931  26.3692  26.5084
 26.5732  26.6300  26.7093  26.8011  26.8976 215.7511 215.7591 215.7775
215.7925 215.8191 215.8411
 --------------------------------------------------------------

          Ground-State Mulliken Net Atomic Charges

     Atom                 Charge (a.u.)
  ----------------------------------------
      1 C                    -0.394315
      2 C                    -0.670545
      3 H                     0.201283
      4 C                     0.692614
      5 Cl                    0.454075
      6 C                    -0.939721
      7 H                     0.223869
      8 C                     0.755752
      9 Cl                    0.522076
     10 C                    -1.283402
     11 Cl                    0.522198
     12 C                    -0.085736
     13 C                    -0.866447
     14 Cl                    0.423205
     15 C                    -0.355480
     16 H                     0.232854
     17 C                     0.011696
     18 Cl                    0.527742
     19 C                     0.202996
     20 Cl                    0.599808
     21 C                    -1.008591
     22 H                     0.234071
  ----------------------------------------
  Sum of atomic charges =     0.000000

 -----------------------------------------------------------------
                    Cartesian Multipole Moments
 -----------------------------------------------------------------
    Charge (ESU x 10^10)
                -0.0000
    Dipole Moment (Debye)
         X      -0.0113      Y      -0.3195      Z       0.8496
       Tot       0.9078
    Quadrupole Moments (Debye-Ang)
        XX    -145.4366     XY       3.4586     YY    -145.6004
        XZ       0.3956     YZ      -0.8594     ZZ    -149.1283
    Octopole Moments (Debye-Ang^2)
       XXX    -294.7932    XXY       8.2141    XYY     -89.1807
       YYY     -29.3739    XXZ     106.3306    XYZ     -10.8926
       YYZ      86.8185    XZZ    -102.2568    YZZ      -3.6746
       ZZZ     273.5522
    Hexadecapole Moments (Debye-Ang^3)
      XXXX   -6544.9499   XXXY     430.7171   XXYY   -1391.6102
      XYYY     366.3487   YYYY   -1761.6999   XXXZ    1484.1080
      XXYZ     -49.3049   XYYZ     498.0093   YYYZ     -10.2807
      XXZZ   -1727.0785   XYZZ     126.6936   YYZZ    -908.6994
      XZZZ    1535.7350   YZZZ     -57.2934   ZZZZ   -3755.7970
 -----------------------------------------------------------------
 Calculating analytic gradient of the SCF energy
 Gradient of SCF Energy
            1           2           3           4           5           6
    1  -0.0000903   0.0000492   0.0000095  -0.0000013   0.0000207   0.0000163
    2   0.0000095   0.0000237   0.0000070  -0.0000014   0.0000147  -0.0000150
    3   0.0000419   0.0000081  -0.0000060  -0.0000272   0.0000412   0.0000086
            7           8           9          10          11          12
    1   0.0000100  -0.0000201   0.0000094   0.0000293  -0.0000130   0.0000533
    2  -0.0000006  -0.0000112  -0.0000165   0.0000081  -0.0000452  -0.0000503
    3   0.0000169   0.0000357  -0.0000026  -0.0000701   0.0000520  -0.0000499
           13          14          15          16          17          18
    1  -0.0000062  -0.0000284  -0.0000178  -0.0000053  -0.0000537   0.0000092
    2   0.0000076   0.0000025   0.0000084   0.0000071  -0.0000245  -0.0000001
    3  -0.0000016  -0.0000122  -0.0000024  -0.0000237   0.0000017  -0.0000297
           19          20          21          22
    1   0.0000554   0.0000102  -0.0000369   0.0000006
    2  -0.0000026   0.0000193   0.0000699  -0.0000102
    3  -0.0000364   0.0000070   0.0000473   0.0000014
 Max gradient component =       9.026E-05
 RMS gradient           =       2.967E-05
 Gradient time:  CPU 229.69 s  wall 38.50 s
 Geometry Optimization Parameters
   NAtoms,    NIC,     NZ,  NCons,   NDum,   NFix, NCnnct, MaxDiis
       22     155      22       0       0       0       0       0

 Cartesian Hessian Update
 Hessian updated using BFGS update


** GEOMETRY OPTIMIZATION IN DELOCALIZED INTERNAL COORDINATES **
   Searching for a Minimum

   Optimization Cycle:  14

                       Coordinates (Angstroms)
     ATOM                X               Y               Z
      1  C        -0.0177771340    0.0193359066   -0.0206028983
      2  C        -0.0498872785   -0.5134801576    1.2693431524
      3  H         0.8550879043   -0.9118474524    1.7087396728
      4  C        -1.2390119506   -0.5198758902    1.9875623164
      5  Cl       -1.2686310066   -1.1921795425    3.6070000859
      6  C        -2.4081148634   -0.0051726371    1.4456321467
      7  H        -3.3313087498   -0.0120484184    2.0078098082
      8  C        -2.3820133178    0.5232969923    0.1579957720
      9  Cl       -3.8699233737    1.1569141902   -0.4987150468
     10  C        -1.1943108669    0.5374108023   -0.5825624640
     11  Cl       -1.1636550316    1.1874784871   -2.2005135648
     12  C         1.2688747756    0.0054992719   -0.7779707899
     13  C         2.1263914664    1.1105530485   -0.8257814747
     14  Cl        1.7091109026    2.5943105987    0.0081143597
     15  C         3.3258217283    1.0647661368   -1.5252665536
     16  H         3.9752149101    1.9287750608   -1.5498501527
     17  C         3.6958373553   -0.0980347016   -2.1951345483
     18  Cl        5.2083272768   -0.1150482205   -3.0626928543
     19  C         2.8586152722   -1.2165343492   -2.1565994331
     20  Cl        3.2768940881   -2.7012426092   -2.9723561349
     21  C         1.6605398610   -1.1529191422   -1.4505613783
     22  H         1.0159581406   -2.0224568111   -1.4336746411
   Point Group: c1    Number of degrees of freedom:    60


   Energy is  -3221.136348862

 Hessian updated using BFGS update

 60 Hessian modes will be used to form the next step
  Hessian Eigenvalues:
     0.002014    0.018396    0.019392    0.022041    0.023286    0.023564
     0.023734    0.023901    0.023978    0.024024    0.024066    0.024088
     0.024123    0.024133    0.024143    0.024208    0.024698    0.025861
     0.030085    0.159238    0.159956    0.160040    0.160747    0.206093
     0.226072    0.234413    0.237058    0.238156    0.245524    0.249016
     0.249766    0.250047    0.250150    0.252942    0.254230    0.271670
     0.292608    0.300152    0.300978    0.301155    0.301836    0.305192
     0.307923    0.347306    0.356645    0.356763    0.356896    0.359635
     0.428480    0.430842    0.440827    0.451243    0.464353    0.468137
     0.472831    0.473225    0.478184    0.483960    0.504134    0.512812

 Minimum search - taking simple RFO step
 Searching for Lamda that Minimizes Along All modes
 Value Taken    Lamda =   0.00000000
 Step Taken.  Stepsize is  0.017133

                             Maximum     Tolerance    Cnvgd?
         Gradient           0.000068      0.000300     YES
         Displacement       0.014143      0.001200      NO
         Energy change     -0.000006      0.000001      NO


 New Cartesian Coordinates Obtained by Inverse Iteration

 Displacement from previous Coordinates is:  0.062335
 ----------------------------------------------------------------
             Standard Nuclear Orientation (Angstroms)
    I     Atom           X                Y                Z
 ----------------------------------------------------------------
    1      C      -0.0176968236     0.0204467192    -0.0206039490
    2      C      -0.0507823637    -0.5173299851     1.2672842407
    3      H       0.8535043125    -0.9188730796     1.7052277515
    4      C      -1.2399089810    -0.5244998311     1.9855153025
    5      Cl     -1.2707755773    -1.2037621952     3.6019776895
    6      C      -2.4081856035    -0.0059010648     1.4455791519
    7      H      -3.3314613725    -0.0136749739     2.0076026947
    8      C      -2.3812553905     0.5272749335     0.1598869012
    9      Cl     -3.8685041695     1.1649977498    -0.4943482569
   10      C      -1.1935579362     0.5423228768    -0.5806771567
   11      Cl     -1.1623407238     1.1971184508    -2.1967747273
   12      C       1.2688235591     0.0065267484    -0.7780808364
   13      C       2.1245324423     1.1128833662    -0.8303400894
   14      Cl      1.7059167735     2.5988627492    -0.0011695117
   15      C       3.3238229878     1.0664412458    -1.5299793187
   16      H       3.9717360263     1.9314478087    -1.5579597087
   17      C       3.6957909601    -0.0983279983    -2.1953594496
   18      Cl      5.2080778381    -0.1158139107    -3.0631485533
   19      C       2.8606432333    -1.2182726986    -2.1519836181
   20      Cl      3.2813512149    -2.7057731884    -2.9613993306
   21      C       1.6626188554    -1.1539622379    -1.4459592265
   22      H       1.0196908466    -2.0246309217    -1.4253746196
 ----------------------------------------------------------------
 Nuclear Repulsion Energy =        1990.83753677 hartrees
 There are       89 alpha and       89 beta electrons
 Applying Cartesian multipole field
    Component          Value
    ---------          -----
     (2,0,0)        1.00000E-12
     (0,2,0)        2.00000E-11
     (0,0,2)       -3.00000E-11
 Nucleus-field energy     =    -0.0000000516 hartrees
 Requested basis set is 6-311++G(d,p)
 There are 170 shells and 472 basis functions
 A cutoff of  1.0D-15 yielded  10819 shell pairs
 There are     91502 function pairs (     98321 Cartesian)
 Smallest overlap matrix eigenvalue = 1.93E-07
 Linear dependence detected in AO basis
 Number of orthogonalized atomic orbitals = 468
 Maximum deviation from orthogonality = 6.927E-10
 Guess from superposition of atomic densities
 Warning:  Energy on first SCF cycle will be non-variational
 SAD guess density has 178.000000 electrons

 -----------------------------------------------------------------------
  General SCF calculation program by
  Eric Jon Sundstrom, Paul Horn, Yuezhi Mao, Dmitri Zuev, Alec White,
  David Stuck, Shaama M.S., Shane Yost, Joonho Lee, David Small,
  Daniel Levine, Susi Lehtola, Hugh Burton, Evgeny Epifanovsky,
  Bang C. Huynh
 -----------------------------------------------------------------------
 Exchange:     0.2000 Hartree-Fock + 0.0800 Slater + 0.7200 B88
 Correlation:  0.1900 VWN1RPA + 0.8100 LYP
 Using SG-1 standard quadrature grid
 using 6 threads for integral computing
 -------------------------------------------------------
 OpenMP Integral computing Module                
 Release: version 2.0, May 2017, Q-Chem Inc. Pleasanton 
 -------------------------------------------------------
 A restricted SCF calculation will be
 performed using DIIS
 SCF converges when DIIS error is below 1.0e-08
 ---------------------------------------
  Cycle       Energy         DIIS error
 ---------------------------------------
    1   -3225.3456248302      2.82e-02  
    2   -3221.0090009859      2.14e-03  
    3   -3220.9263122772      2.66e-03  
    4   -3221.1234911990      6.42e-04  
    5   -3221.1337807053      2.97e-04  
    6   -3221.1360833577      9.79e-05  
    7   -3221.1363211050      3.15e-05  
    8   -3221.1363451110      1.20e-05  
    9   -3221.1363489135      3.34e-06  
   10   -3221.1363492257      8.71e-07  
   11   -3221.1363492473      1.81e-07  
   12   -3221.1363492478      1.12e-07  
   13   -3221.1363492485      4.02e-08  
   14   -3221.1363492486      1.12e-08  
   15   -3221.1363492485      5.43e-09  Convergence criterion met
 ---------------------------------------
 SCF time:   CPU 743.04s  wall 131.00s 
 SCF   energy in the final basis set =    -3221.1363492485
 Total energy in the final basis set =    -3221.1363492485

 --------------------------------------------------------------

                    Orbital Energies (a.u.)
 --------------------------------------------------------------

 Alpha MOs
 -- Occupied --
********-101.5778-101.5770-101.5766-101.5761-101.5758 -10.2761 -10.2756
-10.2741 -10.2723 -10.2716 -10.2697 -10.2383 -10.2350 -10.2235 -10.2232
-10.2228 -10.2198  -9.4928  -9.4923  -9.4916  -9.4913  -9.4906  -9.4905
 -7.2576  -7.2572  -7.2564  -7.2561  -7.2553  -7.2552  -7.2475  -7.2471
 -7.2471  -7.2465  -7.2463  -7.2461  -7.2458  -7.2455  -7.2454  -7.2453
 -7.2451  -7.2448  -0.9540  -0.9440  -0.9093  -0.9057  -0.8853  -0.8807
 -0.8555  -0.8417  -0.8026  -0.7704  -0.7518  -0.7433  -0.6735  -0.6525
 -0.6309  -0.6097  -0.5511  -0.5388  -0.5347  -0.5326  -0.5007  -0.4848
 -0.4695  -0.4669  -0.4666  -0.4498  -0.4491  -0.4358  -0.4174  -0.4152
 -0.4074  -0.3975  -0.3923  -0.3699  -0.3684  -0.3520  -0.3497  -0.3395
 -0.3390  -0.3365  -0.3346  -0.3294  -0.3275  -0.2885  -0.2858  -0.2679
 -0.2667
 -- Virtual --
 -0.0644  -0.0629  -0.0531  -0.0490  -0.0355  -0.0269  -0.0120  -0.0025
  0.0001   0.0031   0.0097   0.0149   0.0222   0.0241   0.0319   0.0357
  0.0424   0.0481   0.0530   0.0540   0.0569   0.0638   0.0700   0.0745
  0.0806   0.0824   0.0857   0.0872   0.0921   0.0941   0.0966   0.1001
  0.1060   0.1074   0.1084   0.1123   0.1139   0.1155   0.1190   0.1207
  0.1237   0.1262   0.1287   0.1319   0.1334   0.1360   0.1390   0.1413
  0.1463   0.1522   0.1587   0.1604   0.1630   0.1683   0.1705   0.1773
  0.1788   0.1865   0.1903   0.1994   0.2015   0.2058   0.2088   0.2120
  0.2173   0.2230   0.2243   0.2286   0.2317   0.2346   0.2391   0.2441
  0.2466   0.2507   0.2541   0.2553   0.2570   0.2606   0.2698   0.2740
  0.2755   0.2814   0.2836   0.2848   0.2864   0.2916   0.2930   0.3032
  0.3045   0.3095   0.3114   0.3257   0.3272   0.3372   0.3418   0.3552
  0.3600   0.4074   0.4121   0.4191   0.4279   0.4325   0.4404   0.4474
  0.4502   0.4551   0.4584   0.4595   0.4653   0.4700   0.4793   0.4818
  0.4877   0.4974   0.5029   0.5089   0.5140   0.5267   0.5343   0.5430
  0.5487   0.5571   0.5697   0.5721   0.5759   0.5795   0.5928   0.5935
  0.5989   0.6058   0.6156   0.6278   0.6309   0.6406   0.6431   0.6506
  0.6567   0.6594   0.6657   0.6782   0.6830   0.6893   0.6943   0.7033
  0.7065   0.7243   0.7351   0.7575   0.7882   0.7951   0.8141   0.8205
  0.8246   0.8290   0.8360   0.8381   0.8411   0.8416   0.8433   0.8477
  0.8498   0.8521   0.8538   0.8570   0.8608   0.8685   0.8742   0.8786
  0.8818   0.8978   0.8993   0.9031   0.9051   0.9076   0.9170   0.9205
  0.9236   0.9307   0.9408   0.9443   0.9489   0.9496   0.9547   0.9636
  0.9718   0.9761   0.9820   0.9956   0.9973   1.0030   1.0172   1.0195
  1.0372   1.0479   1.0971   1.1029   1.1151   1.1434   1.1504   1.1935
  1.1992   1.2138   1.2193   1.2218   1.2304   1.2363   1.2512   1.2576
  1.2679   1.2794   1.2896   1.2963   1.3022   1.3233   1.3396   1.3511
  1.3640   1.3941   1.4057   1.4507   1.4796   1.4893   1.5430   1.5544
  1.5568   1.5601   1.5639   1.5928   1.5980   1.6124   1.6400   1.6620
  1.6647   1.7027   1.7169   1.7392   1.7481   1.7609   1.8001   1.8176
  1.8214   1.8485   1.8530   1.8642   1.9000   1.9077   1.9217   1.9305
  1.9479   1.9659   1.9861   1.9940   2.0191   2.0457   2.0577   2.0734
  2.0858   2.0889   2.1133   2.1468   2.1827   2.2258   2.2334   2.2414
  2.2452   2.2538   2.2671   2.2788   2.2888   2.2897   2.3135   2.3181
  2.3416   2.3457   2.3722   2.4249   2.4299   2.4381   2.4549   2.4769
  2.4881   2.5134   2.5183   2.5367   2.5392   2.5509   2.5725   2.5948
  2.5960   2.6253   2.6409   2.6780   2.6828   2.6975   2.7038   2.7229
  2.7341   2.7419   2.7444   2.7547   2.7702   2.7786   2.8251   2.8326
  2.8395   2.8775   2.8985   2.9728   2.9794   3.0561   3.0778   3.0816
  3.0879   3.1212   3.1296   3.1453   3.1866   3.2263   3.2521   3.2807
  3.3409   3.3498   3.4287   3.5043   3.5335   3.6122   3.6738   3.7658
  3.7964   3.8200   3.9051   3.9676   4.0916   4.1180   4.3241   4.8025
  4.8118   9.7596   9.7663   9.7831   9.7959   9.8140   9.8369  23.3668
 23.5088  23.8180  23.8309  23.8741  23.8922  23.9379  23.9909  24.0284
 24.0553  24.0907  24.1350  25.7770  25.8004  25.8193  25.8607  25.8765
 25.9659  26.0830  26.1010  26.1411  26.1696  26.2924  26.3702  26.5084
 26.5731  26.6296  26.7097  26.8013  26.8966 215.7511 215.7589 215.7776
215.7924 215.8180 215.8410
 --------------------------------------------------------------

          Ground-State Mulliken Net Atomic Charges

     Atom                 Charge (a.u.)
  ----------------------------------------
      1 C                    -0.394066
      2 C                    -0.673061
      3 H                     0.201346
      4 C                     0.695737
      5 Cl                    0.453677
      6 C                    -0.935246
      7 H                     0.223531
      8 C                     0.752292
      9 Cl                    0.520983
     10 C                    -1.284793
     11 Cl                    0.523199
     12 C                    -0.080275
     13 C                    -0.863881
     14 Cl                    0.422884
     15 C                    -0.362936
     16 H                     0.232568
     17 C                     0.013607
     18 Cl                    0.527338
     19 C                     0.203872
     20 Cl                    0.599845
     21 C                    -1.010527
     22 H                     0.233906
  ----------------------------------------
  Sum of atomic charges =     0.000000

 -----------------------------------------------------------------
                    Cartesian Multipole Moments
 -----------------------------------------------------------------
    Charge (ESU x 10^10)
                -0.0000
    Dipole Moment (Debye)
         X      -0.0115      Y      -0.3207      Z       0.8480
       Tot       0.9066
    Quadrupole Moments (Debye-Ang)
        XX    -145.4463     XY       3.4639     YY    -145.6021
        XZ       0.3815     YZ      -0.8683     ZZ    -149.1147
    Octopole Moments (Debye-Ang^2)
       XXX    -294.9357    XXY       8.1356    XYY     -89.1683
       YYY     -29.6080    XXZ     106.2238    XYZ     -10.9325
       YYZ      86.7654    XZZ    -102.2229    YZZ      -3.7004
       ZZZ     273.3904
    Hexadecapole Moments (Debye-Ang^3)
      XXXX   -6545.6377   XXXY     432.9143   XXYY   -1393.2571
      XYYY     368.4294   YYYY   -1771.5669   XXXZ    1484.9847
      XXYZ     -48.0774   XYYZ     498.3308   YYYZ      -6.4297
      XXZZ   -1725.2601   XYZZ     127.6189   YYZZ    -908.7081
      XZZZ    1536.6173   YZZZ     -53.5290   ZZZZ   -3746.0817
 -----------------------------------------------------------------
 Calculating analytic gradient of the SCF energy
 Gradient of SCF Energy
            1           2           3           4           5           6
    1  -0.0000391   0.0000405   0.0000084   0.0000116   0.0000146  -0.0000002
    2   0.0000002  -0.0000028   0.0000072   0.0000286   0.0000059  -0.0000058
    3   0.0000510   0.0000064   0.0000026  -0.0000148   0.0000225   0.0000141
            7           8           9          10          11          12
    1   0.0000078  -0.0000304  -0.0000040   0.0000158   0.0000009   0.0000136
    2  -0.0000068  -0.0000083  -0.0000317   0.0000176  -0.0000335  -0.0000636
    3   0.0000123   0.0000343   0.0000174  -0.0000564   0.0000108  -0.0000401
           13          14          15          16          17          18
    1   0.0000167  -0.0000120  -0.0000034  -0.0000103  -0.0000124  -0.0000030
    2   0.0000246   0.0000120   0.0000362   0.0000054   0.0000077   0.0000228
    3  -0.0000138  -0.0000221   0.0000022  -0.0000212  -0.0000109  -0.0000106
           19          20          21          22
    1   0.0000074  -0.0000023  -0.0000278   0.0000077
    2  -0.0000255  -0.0000021   0.0000203  -0.0000083
    3  -0.0000343   0.0000198   0.0000293   0.0000014
 Max gradient component =       6.365E-05
 RMS gradient           =       2.198E-05
 Gradient time:  CPU 228.35 s  wall 38.28 s
 Geometry Optimization Parameters
   NAtoms,    NIC,     NZ,  NCons,   NDum,   NFix, NCnnct, MaxDiis
       22     155      22       0       0       0       0       0

 Cartesian Hessian Update
 Hessian updated using BFGS update


** GEOMETRY OPTIMIZATION IN DELOCALIZED INTERNAL COORDINATES **
   Searching for a Minimum

   Optimization Cycle:  15

                       Coordinates (Angstroms)
     ATOM                X               Y               Z
      1  C        -0.0176968236    0.0204467192   -0.0206039490
      2  C        -0.0507823637   -0.5173299851    1.2672842407
      3  H         0.8535043125   -0.9188730796    1.7052277515
      4  C        -1.2399089810   -0.5244998311    1.9855153025
      5  Cl       -1.2707755773   -1.2037621952    3.6019776895
      6  C        -2.4081856035   -0.0059010648    1.4455791519
      7  H        -3.3314613725   -0.0136749739    2.0076026947
      8  C        -2.3812553905    0.5272749335    0.1598869012
      9  Cl       -3.8685041695    1.1649977498   -0.4943482569
     10  C        -1.1935579362    0.5423228768   -0.5806771567
     11  Cl       -1.1623407238    1.1971184508   -2.1967747273
     12  C         1.2688235591    0.0065267484   -0.7780808364
     13  C         2.1245324423    1.1128833662   -0.8303400894
     14  Cl        1.7059167735    2.5988627492   -0.0011695117
     15  C         3.3238229878    1.0664412458   -1.5299793187
     16  H         3.9717360263    1.9314478087   -1.5579597087
     17  C         3.6957909601   -0.0983279983   -2.1953594496
     18  Cl        5.2080778381   -0.1158139107   -3.0631485533
     19  C         2.8606432333   -1.2182726986   -2.1519836181
     20  Cl        3.2813512149   -2.7057731884   -2.9613993306
     21  C         1.6626188554   -1.1539622379   -1.4459592265
     22  H         1.0196908466   -2.0246309217   -1.4253746196
   Point Group: c1    Number of degrees of freedom:    60


   Energy is  -3221.136349249

 Hessian updated using BFGS update

 60 Hessian modes will be used to form the next step
  Hessian Eigenvalues:
     0.001545    0.018163    0.019255    0.021777    0.023299    0.023566
     0.023734    0.023904    0.024011    0.024034    0.024054    0.024097
     0.024114    0.024132    0.024174    0.024516    0.025078    0.026700
     0.030085    0.159203    0.159912    0.160034    0.160864    0.205572
     0.227108    0.234341    0.236596    0.238872    0.245417    0.247206
     0.249776    0.249999    0.250392    0.252589    0.255745    0.273479
     0.293381    0.298959    0.300945    0.301171    0.301824    0.304938
     0.307700    0.347051    0.356641    0.356787    0.356852    0.359678
     0.428230    0.430809    0.442599    0.450711    0.464046    0.467547
     0.472637    0.474720    0.478092    0.484508    0.504985    0.525962

 Minimum search - taking simple RFO step
 Searching for Lamda that Minimizes Along All modes
 Value Taken    Lamda =   0.00000000
 Step Taken.  Stepsize is  0.006590

                             Maximum     Tolerance    Cnvgd?
         Gradient           0.000067      0.000300     YES
         Displacement       0.005395      0.001200      NO
         Energy change     -0.000000      0.000001     YES

 Final energy is   -3221.1363492485339     


 ******************************
 **  OPTIMIZATION CONVERGED  **
 ******************************

                       Coordinates (Angstroms)
     ATOM                X               Y               Z
      1  C        -0.0176968236    0.0204467192   -0.0206039490
      2  C        -0.0507823637   -0.5173299851    1.2672842407
      3  H         0.8535043125   -0.9188730796    1.7052277515
      4  C        -1.2399089810   -0.5244998311    1.9855153025
      5  Cl       -1.2707755773   -1.2037621952    3.6019776895
      6  C        -2.4081856035   -0.0059010648    1.4455791519
      7  H        -3.3314613725   -0.0136749739    2.0076026947
      8  C        -2.3812553905    0.5272749335    0.1598869012
      9  Cl       -3.8685041695    1.1649977498   -0.4943482569
     10  C        -1.1935579362    0.5423228768   -0.5806771567
     11  Cl       -1.1623407238    1.1971184508   -2.1967747273
     12  C         1.2688235591    0.0065267484   -0.7780808364
     13  C         2.1245324423    1.1128833662   -0.8303400894
     14  Cl        1.7059167735    2.5988627492   -0.0011695117
     15  C         3.3238229878    1.0664412458   -1.5299793187
     16  H         3.9717360263    1.9314478087   -1.5579597087
     17  C         3.6957909601   -0.0983279983   -2.1953594496
     18  Cl        5.2080778381   -0.1158139107   -3.0631485533
     19  C         2.8606432333   -1.2182726986   -2.1519836181
     20  Cl        3.2813512149   -2.7057731884   -2.9613993306
     21  C         1.6626188554   -1.1539622379   -1.4459592265
     22  H         1.0196908466   -2.0246309217   -1.4253746196

Z-matrix Print:
$molecule
0 1
Cl
C  1 1.743991
C  2 1.399745 1 120.630301
C  3 1.392123 2 120.607467 1 179.449140 0
H  4 1.080911 3 119.965602 2 -179.900225 0
C  4 1.387568 3 119.093101 2 -0.033117 0
C  6 1.389219 4 121.170258 3 0.114000 0
H  7 1.082019 6 120.277977 4 179.542057 0
C  7 1.396050 6 119.948526 4 0.106788 0
C  9 1.493017 7 119.003890 6 -179.473431 0
C  10 1.395661 9 119.582057 7 81.568765 0
H  11 1.082517 10 119.478395 9 1.347697 0
C  11 1.392074 10 121.597000 9 -179.257772 0
C  13 1.397723 11 119.533933 10 0.126912 0
C  14 1.392041 13 119.732540 11 0.198086 0
H  15 1.081115 14 119.799477 13 179.640038 0
C  15 1.389226 14 119.958546 13 -0.206031 0
Cl 14 1.743667 13 121.710512 11 -179.964845 0
Cl 13 1.744937 11 118.825000 10 -179.964555 0
Cl 3 1.745458 2 121.382784 1 -0.289373 0
Cl 17 1.752398 15 118.220302 14 179.630844 0
Cl 6 1.753654 4 119.250577 3 -179.725161 0
$end


 --------------------------------------------------------------

                    Orbital Energies (a.u.)
 --------------------------------------------------------------

 Alpha MOs
 -- Occupied --
********-101.5778-101.5770-101.5766-101.5761-101.5758 -10.2761 -10.2756
-10.2741 -10.2723 -10.2716 -10.2697 -10.2383 -10.2350 -10.2235 -10.2232
-10.2228 -10.2198  -9.4928  -9.4923  -9.4916  -9.4913  -9.4906  -9.4905
 -7.2576  -7.2572  -7.2564  -7.2561  -7.2553  -7.2552  -7.2475  -7.2471
 -7.2471  -7.2465  -7.2463  -7.2461  -7.2458  -7.2455  -7.2454  -7.2453
 -7.2451  -7.2448  -0.9540  -0.9440  -0.9093  -0.9057  -0.8853  -0.8807
 -0.8555  -0.8417  -0.8026  -0.7704  -0.7518  -0.7433  -0.6735  -0.6525
 -0.6309  -0.6097  -0.5511  -0.5388  -0.5347  -0.5326  -0.5007  -0.4848
 -0.4695  -0.4669  -0.4666  -0.4498  -0.4491  -0.4358  -0.4174  -0.4152
 -0.4074  -0.3975  -0.3923  -0.3699  -0.3684  -0.3520  -0.3497  -0.3395
 -0.3390  -0.3365  -0.3346  -0.3294  -0.3275  -0.2885  -0.2858  -0.2679
 -0.2667
 -- Virtual --
 -0.0644  -0.0629  -0.0531  -0.0490  -0.0355  -0.0269  -0.0120  -0.0025
  0.0001   0.0031   0.0097   0.0149   0.0222   0.0241   0.0319   0.0357
  0.0424   0.0481   0.0530   0.0540   0.0569   0.0638   0.0700   0.0745
  0.0806   0.0824   0.0857   0.0872   0.0921   0.0941   0.0966   0.1001
  0.1060   0.1074   0.1084   0.1123   0.1139   0.1155   0.1190   0.1207
  0.1237   0.1262   0.1287   0.1319   0.1334   0.1360   0.1390   0.1413
  0.1463   0.1522   0.1587   0.1604   0.1630   0.1683   0.1705   0.1773
  0.1788   0.1865   0.1903   0.1994   0.2015   0.2058   0.2088   0.2120
  0.2173   0.2230   0.2243   0.2286   0.2317   0.2346   0.2391   0.2441
  0.2466   0.2507   0.2541   0.2553   0.2570   0.2606   0.2698   0.2740
  0.2755   0.2814   0.2836   0.2848   0.2864   0.2916   0.2930   0.3032
  0.3045   0.3095   0.3114   0.3257   0.3272   0.3372   0.3418   0.3552
  0.3600   0.4074   0.4121   0.4191   0.4279   0.4325   0.4404   0.4474
  0.4502   0.4551   0.4584   0.4595   0.4653   0.4700   0.4793   0.4818
  0.4877   0.4974   0.5029   0.5089   0.5140   0.5267   0.5343   0.5430
  0.5487   0.5571   0.5697   0.5721   0.5759   0.5795   0.5928   0.5935
  0.5989   0.6058   0.6156   0.6278   0.6309   0.6406   0.6431   0.6506
  0.6567   0.6594   0.6657   0.6782   0.6830   0.6893   0.6943   0.7033
  0.7065   0.7243   0.7351   0.7575   0.7882   0.7951   0.8141   0.8205
  0.8246   0.8290   0.8360   0.8381   0.8411   0.8416   0.8433   0.8477
  0.8498   0.8521   0.8538   0.8570   0.8608   0.8685   0.8742   0.8786
  0.8818   0.8978   0.8993   0.9031   0.9051   0.9076   0.9170   0.9205
  0.9236   0.9307   0.9408   0.9443   0.9489   0.9496   0.9547   0.9636
  0.9718   0.9761   0.9820   0.9956   0.9973   1.0030   1.0172   1.0195
  1.0372   1.0479   1.0971   1.1029   1.1151   1.1434   1.1504   1.1935
  1.1992   1.2138   1.2193   1.2218   1.2304   1.2363   1.2512   1.2576
  1.2679   1.2794   1.2896   1.2963   1.3022   1.3233   1.3396   1.3511
  1.3640   1.3941   1.4057   1.4507   1.4796   1.4893   1.5430   1.5544
  1.5568   1.5601   1.5639   1.5928   1.5980   1.6124   1.6400   1.6620
  1.6647   1.7027   1.7169   1.7392   1.7481   1.7609   1.8001   1.8176
  1.8214   1.8485   1.8530   1.8642   1.9000   1.9077   1.9217   1.9305
  1.9479   1.9659   1.9861   1.9940   2.0191   2.0457   2.0577   2.0734
  2.0858   2.0889   2.1133   2.1468   2.1827   2.2258   2.2334   2.2414
  2.2452   2.2538   2.2671   2.2788   2.2888   2.2897   2.3135   2.3181
  2.3416   2.3457   2.3722   2.4249   2.4299   2.4381   2.4549   2.4769
  2.4881   2.5134   2.5183   2.5367   2.5392   2.5509   2.5725   2.5948
  2.5960   2.6253   2.6409   2.6780   2.6828   2.6975   2.7038   2.7229
  2.7341   2.7419   2.7444   2.7547   2.7702   2.7786   2.8251   2.8326
  2.8395   2.8775   2.8985   2.9728   2.9794   3.0561   3.0778   3.0816
  3.0879   3.1212   3.1296   3.1453   3.1866   3.2263   3.2521   3.2807
  3.3409   3.3498   3.4287   3.5043   3.5335   3.6122   3.6738   3.7658
  3.7964   3.8200   3.9051   3.9676   4.0916   4.1180   4.3241   4.8025
  4.8118   9.7596   9.7663   9.7831   9.7959   9.8140   9.8369  23.3668
 23.5088  23.8180  23.8309  23.8741  23.8922  23.9379  23.9909  24.0284
 24.0553  24.0907  24.1350  25.7770  25.8004  25.8193  25.8607  25.8765
 25.9659  26.0830  26.1010  26.1411  26.1696  26.2924  26.3702  26.5084
 26.5731  26.6296  26.7097  26.8013  26.8966 215.7511 215.7589 215.7776
215.7924 215.8180 215.8410
 --------------------------------------------------------------

          Ground-State Mulliken Net Atomic Charges

     Atom                 Charge (a.u.)
  ----------------------------------------
      1 C                    -0.394066
      2 C                    -0.673061
      3 H                     0.201346
      4 C                     0.695737
      5 Cl                    0.453677
      6 C                    -0.935246
      7 H                     0.223531
      8 C                     0.752292
      9 Cl                    0.520983
     10 C                    -1.284793
     11 Cl                    0.523199
     12 C                    -0.080275
     13 C                    -0.863881
     14 Cl                    0.422884
     15 C                    -0.362936
     16 H                     0.232568
     17 C                     0.013607
     18 Cl                    0.527338
     19 C                     0.203872
     20 Cl                    0.599845
     21 C                    -1.010527
     22 H                     0.233906
  ----------------------------------------
  Sum of atomic charges =     0.000000

 -----------------------------------------------------------------
                    Cartesian Multipole Moments
 -----------------------------------------------------------------
    Charge (ESU x 10^10)
                -0.0000
    Dipole Moment (Debye)
         X      -0.0115      Y      -0.3207      Z       0.8480
       Tot       0.9066
    Quadrupole Moments (Debye-Ang)
        XX    -145.4463     XY       3.4639     YY    -145.6021
        XZ       0.3815     YZ      -0.8683     ZZ    -149.1147
    Octopole Moments (Debye-Ang^2)
       XXX    -294.9357    XXY       8.1356    XYY     -89.1683
       YYY     -29.6080    XXZ     106.2238    XYZ     -10.9325
       YYZ      86.7654    XZZ    -102.2229    YZZ      -3.7004
       ZZZ     273.3904
    Hexadecapole Moments (Debye-Ang^3)
      XXXX   -6545.6377   XXXY     432.9143   XXYY   -1393.2571
      XYYY     368.4294   YYYY   -1771.5669   XXXZ    1484.9847
      XXYZ     -48.0774   XYYZ     498.3308   YYYZ      -6.4297
      XXZZ   -1725.2601   XYZZ     127.6189   YYZZ    -908.7081
      XZZZ    1536.6173   YZZZ     -53.5290   ZZZZ   -3746.0817
 -----------------------------------------------------------------
Archival summary:
1\1\december\OPT\ProcedureUnspecified\BasisUnspecified\l6124\taweetha\SatMar713:08:272020SatMar713:08:272020\0\\#,OPT,ProcedureUnspecified,BasisUnspecified,\\0,1\Cl\C,1,1.74399\C,2,1.39975,1,120.63\C,3,1.39212,2,120.607,1,179.449,0\H,4,1.08091,3,119.966,2,-179.9,0\C,4,1.38757,3,119.093,2,-0.0331166,0\C,6,1.38922,4,121.17,3,0.114,0\H,7,1.08202,6,120.278,4,179.542,0\C,7,1.39605,6,119.949,4,0.106788,0\C,9,1.49302,7,119.004,6,-179.473,0\C,10,1.39566,9,119.582,7,81.5688,0\H,11,1.08252,10,119.478,9,1.3477,0\C,11,1.39207,10,121.597,9,-179.258,0\C,13,1.39772,11,119.534,10,0.126912,0\C,14,1.39204,13,119.733,11,0.198086,0\H,15,1.08112,14,119.799,13,179.64,0\C,15,1.38923,14,119.959,13,-0.206031,0\Cl,14,1.74367,13,121.711,11,-179.965,0\Cl,13,1.74494,11,118.825,10,-179.965,0\Cl,3,1.74546,2,121.383,1,-0.289373,0\Cl,17,1.7524,15,118.22,14,179.631,0\Cl,6,1.75365,4,119.251,3,-179.725,0\\\@

 Total job time:  2556.51s(wall), 14609.07s(cpu) 
 Sat Mar  7 13:08:27 2020

        *************************************************************
        *                                                           *
        *  Thank you very much for using Q-Chem.  Have a nice day.  *
        *                                                           *
        *************************************************************


 
User input: 2 of 2 
 
                  Welcome to Q-Chem
     A Quantum Leap Into The Future Of Chemistry


 Q-Chem 5.2 (devel), Q-Chem, Inc., Pleasanton, CA (2019)

 Yihan Shao,  Zhengting Gan,  E. Epifanovsky,  A. T. B. Gilbert,  M. Wormit,  
 J. Kussmann,  A. W. Lange,  A. Behn,  Jia Deng,  Xintian Feng,  D. Ghosh,  
 M. Goldey,  P. R. Horn,  L. D. Jacobson,  I. Kaliman,  T. Kus,  A. Landau,  
 Jie Liu,  E. I. Proynov,  R. M. Richard,  R. P. Steele,  E. J. Sundstrom,  
 H. L. Woodcock III,  P. M. Zimmerman,  D. Zuev,  B. Albrecht,  E. Alguire,  
 S. A. Baeppler,  D. Barton,  Z. Benda,  Y. A. Bernard,  E. J. Berquist,  
 K. B. Bravaya,  H. Burton,  D. Casanova,  Chun-Min Chang,  Yunqing Chen,  
 A. Chien,  K. D. Closser,  M. P. Coons,  S. Coriani,  S. Dasgupta,  
 A. L. Dempwolff,  M. Diedenhofen,  Hainam Do,  R. G. Edgar,  Po-Tung Fang,  
 S. Faraji,  S. Fatehi,  Qingguo Feng,  K. D. Fenk,  J. Fosso-Tande,  
 J. Gayvert,  Qinghui Ge,  A. Ghysels,  G. Gidofalvi,  J. Gomes,  
 J. Gonthier,  A. Gunina,  D. Hait,  M. W. D. Hanson-Heine,  
 P. H. P. Harbach,  A. W. Hauser,  M. F. Herbst,  J. E. Herr,  
 E. G. Hohenstein,  Z. C. Holden,  Kerwin Hui,  B. C. Huynh,  T.-C. Jagau,  
 Hyunjun Ji,  B. Kaduk,  K. Khistyaev,  Jaehoon Kim,  P. Klunzinger,  K. Koh,  
 D. Kosenkov,  L. Koulias,  T. Kowalczyk,  C. M. Krauter,  A. Kunitsa,  
 Ka Un Lao,  A. Laurent,  K. V. Lawler,  Joonho Lee,  D. Lefrancois,  
 S. Lehtola,  D. S. Levine,  Yi-Pei Li,  You-Sheng Lin,  Fenglai Liu,  
 E. Livshits,  A. Luenser,  P. Manohar,  E. Mansoor,  S. F. Manzer,  
 Shan-Ping Mao,  Yuezhi Mao,  N. Mardirossian,  A. V. Marenich,  
 T. Markovich,  L. A. Martinez-Martinez,  S. A. Maurer,  N. J. Mayhall,  
 S. C. McKenzie,  J.-M. Mewes,  P. Morgante,  A. F. Morrison,  
 J. W. Mullinax,  K. Nanda,  T. S. Nguyen-Beck,  R. Olivares-Amaya,  
 J. A. Parkhill,  Zheng Pei,  T. M. Perrine,  F. Plasser,  P. Pokhilko,  
 S. Prager,  A. Prociuk,  E. Ramos,  D. R. Rehn,  F. Rob,  M. Scheurer,  
 M. Schneider,  N. Sergueev,  S. M. Sharada,  S. Sharma,  D. W. Small,  
 T. Stauch,  T. Stein,  Yu-Chuan Su,  A. J. W. Thom,  A. Tkatchenko,  
 T. Tsuchimochi,  N. M. Tubman,  L. Vogt,  M. L. Vidal,  O. Vydrov,  
 M. A. Watson,  J. Wenzel,  M. de Wergifosse,  T. A. Wesolowski,  A. White,  
 J. Witte,  A. Yamada,  Jun Yang,  K. Yao,  S. Yeganeh,  S. R. Yost,  
 Zhi-Qiang You,  A. Zech,  Igor Ying Zhang,  Xing Zhang,  Yan Zhao,  
 Ying Zhu,  B. R. Brooks,  G. K. L. Chan,  C. J. Cramer,  M. S. Gordon,  
 W. J. Hehre,  A. Klamt,  M. W. Schmidt,  C. D. Sherrill,  D. G. Truhlar,  
 A. Aspuru-Guzik,  R. Baer,  A. T. Bell,  N. A. Besley,  Jeng-Da Chai,  
 A. E. DePrince, III,  R. A. DiStasio Jr.,  A. Dreuw,  B. D. Dunietz,  
 T. R. Furlani,  Chao-Ping Hsu,  Yousung Jung,  Jing Kong,  D. S. Lambrecht,  
 WanZhen Liang,  C. Ochsenfeld,  V. A. Rassolov,  L. V. Slipchenko,  
 J. E. Subotnik,  T. Van Voorhis,  J. M. Herbert,  A. I. Krylov,  
 P. M. W. Gill,  M. Head-Gordon

 Contributors to earlier versions of Q-Chem not listed above: 
 R. D. Adamson,  B. Austin,  J. Baker,  G. J. O. Beran,  K. Brandhorst,  
 S. T. Brown,  E. F. C. Byrd,  A. K. Chakraborty,  C.-L. Cheng,  
 Siu Hung Chien,  D. M. Chipman,  D. L. Crittenden,  H. Dachsel,  
 R. J. Doerksen,  A. D. Dutoi,  L. Fusti-Molnar,  W. A. Goddard III,  
 A. Golubeva-Zadorozhnaya,  S. R. Gwaltney,  G. Hawkins,  A. Heyden,  
 S. Hirata,  G. Kedziora,  F. J. Keil,  C. Kelley,  Jihan Kim,  R. A. King,  
 R. Z. Khaliullin,  P. P. Korambath,  W. Kurlancheek,  A. M. Lee,  M. S. Lee,  
 S. V. Levchenko,  Ching Yeh Lin,  D. Liotard,  R. C. Lochan,  I. Lotan,  
 P. E. Maslen,  N. Nair,  D. P. O'Neill,  D. Neuhauser,  E. Neuscamman,  
 C. M. Oana,  R. Olson,  B. Peters,  R. Peverati,  P. A. Pieniazek,  
 Y. M. Rhee,  J. Ritchie,  M. A. Rohrdanz,  E. Rosta,  N. J. Russ,  
 H. F. Schaefer III,  N. E. Schultz,  N. Shenvi,  A. C. Simmonett,  A. Sodt,  
 D. Stuck,  K. S. Thanthiriwatte,  V. Vanovschi,  Tao Wang,  A. Warshel,  
 C. F. Williams,  Q. Wu,  X. Xu,  W. Zhang

 Please cite Q-Chem as follows:
 Y. Shao et al., Mol. Phys. 113, 184-215 (2015)
 DOI: 10.1080/00268976.2014.952696

 Q-Chem 5.2.1 for Intel X86 EM64T Linux

 Parts of Q-Chem use Armadillo 8.300.2 (Tropical Shenanigans).
 http://arma.sourceforge.net/

 Q-Chem begins on Sat Mar  7 13:08:27 2020  

Host: 
0

     Scratch files written to /scratch/taweetham/qchem6362//
NAlpha2: 178
NElect   178
Mult     1
The previous job contains 0 fragments, simply inherited here

 Q-Chem warning in module libgen/rem_setup.C, line 2168:

 Setting Thresh to 1e-14


Checking the input file for inconsistencies... 	...done.

--------------------------------------------------------------
User input:
--------------------------------------------------------------

$MOLECULE
READ
$END

$REM
   JOB_TYPE 	FREQUENCY
   BASIS 	6-311++G**
   METHOD	B3LYP
   SCF_GUESS_ALWAYS     TRUE
   SYM_IGNORE   TRUE
   S2THRESH     15
   THRESH       15
   MEM_TOTAL    10000
$END

--------------------------------------------------------------
 ----------------------------------------------------------------
             Standard Nuclear Orientation (Angstroms)
    I     Atom           X                Y                Z
 ----------------------------------------------------------------
    1      C      -0.0176968236     0.0204467192    -0.0206039490
    2      C      -0.0507823637    -0.5173299851     1.2672842407
    3      H       0.8535043125    -0.9188730796     1.7052277515
    4      C      -1.2399089810    -0.5244998311     1.9855153025
    5      Cl     -1.2707755773    -1.2037621952     3.6019776895
    6      C      -2.4081856035    -0.0059010648     1.4455791519
    7      H      -3.3314613725    -0.0136749739     2.0076026947
    8      C      -2.3812553905     0.5272749335     0.1598869012
    9      Cl     -3.8685041695     1.1649977498    -0.4943482569
   10      C      -1.1935579362     0.5423228768    -0.5806771567
   11      Cl     -1.1623407238     1.1971184508    -2.1967747273
   12      C       1.2688235591     0.0065267484    -0.7780808364
   13      C       2.1245324423     1.1128833662    -0.8303400894
   14      Cl      1.7059167735     2.5988627492    -0.0011695117
   15      C       3.3238229878     1.0664412458    -1.5299793187
   16      H       3.9717360263     1.9314478087    -1.5579597087
   17      C       3.6957909601    -0.0983279983    -2.1953594496
   18      Cl      5.2080778381    -0.1158139107    -3.0631485533
   19      C       2.8606432333    -1.2182726986    -2.1519836181
   20      Cl      3.2813512149    -2.7057731884    -2.9613993306
   21      C       1.6626188554    -1.1539622379    -1.4459592265
   22      H       1.0196908466    -2.0246309217    -1.4253746196
 ----------------------------------------------------------------
 Nuclear Repulsion Energy =        1990.83753677 hartrees
 There are       89 alpha and       89 beta electrons
 Requested basis set is 6-311++G(d,p)
 There are 170 shells and 472 basis functions

 Total QAlloc Memory Limit  10000 MB
 Mega-Array Size       188 MB
 MEM_STATIC part       192 MB
 A cutoff of  1.0D-15 yielded  10819 shell pairs
 There are     91502 function pairs (     98321 Cartesian)
 Smallest overlap matrix eigenvalue = 1.93E-07
 Linear dependence detected in AO basis
 Number of orthogonalized atomic orbitals = 468
 Maximum deviation from orthogonality = 7.399E-10
 Guess from superposition of atomic densities
 Warning:  Energy on first SCF cycle will be non-variational
 SAD guess density has 178.000000 electrons

 -----------------------------------------------------------------------
  General SCF calculation program by
  Eric Jon Sundstrom, Paul Horn, Yuezhi Mao, Dmitri Zuev, Alec White,
  David Stuck, Shaama M.S., Shane Yost, Joonho Lee, David Small,
  Daniel Levine, Susi Lehtola, Hugh Burton, Evgeny Epifanovsky,
  Bang C. Huynh
 -----------------------------------------------------------------------
 Exchange:     0.2000 Hartree-Fock + 0.0800 Slater + 0.7200 B88
 Correlation:  0.1900 VWN1RPA + 0.8100 LYP
 Using SG-1 standard quadrature grid
 using 6 threads for integral computing
 -------------------------------------------------------
 OpenMP Integral computing Module                
 Release: version 2.0, May 2017, Q-Chem Inc. Pleasanton 
 -------------------------------------------------------
 A restricted SCF calculation will be
 performed using DIIS
 SCF converges when DIIS error is below 1.0e-08
 ---------------------------------------
  Cycle       Energy         DIIS error
 ---------------------------------------
    1   -3225.3456248313      2.82e-02  
    2   -3221.0090009872      2.14e-03  
    3   -3220.9263122793      2.66e-03  
    4   -3221.1234912003      6.42e-04  
    5   -3221.1337807063      2.97e-04  
    6   -3221.1360833587      9.79e-05  
    7   -3221.1363211058      3.15e-05  
    8   -3221.1363451118      1.20e-05  
    9   -3221.1363489145      3.34e-06  
   10   -3221.1363492269      8.71e-07  
   11   -3221.1363492483      1.81e-07  
   12   -3221.1363492490      1.12e-07  
   13   -3221.1363492496      4.02e-08  
   14   -3221.1363492496      1.12e-08  
   15   -3221.1363492495      5.43e-09  Convergence criterion met
 ---------------------------------------
 SCF time:   CPU 743.09s  wall 131.00s 
 SCF   energy in the final basis set =    -3221.1363492495
 Total energy in the final basis set =    -3221.1363492495

 --------------------------------------------------------------

                    Orbital Energies (a.u.)
 --------------------------------------------------------------

 Alpha MOs
 -- Occupied --
********-101.5778-101.5770-101.5766-101.5761-101.5758 -10.2761 -10.2756
-10.2741 -10.2723 -10.2716 -10.2697 -10.2383 -10.2350 -10.2235 -10.2232
-10.2228 -10.2198  -9.4928  -9.4923  -9.4916  -9.4913  -9.4906  -9.4905
 -7.2576  -7.2572  -7.2564  -7.2561  -7.2553  -7.2552  -7.2475  -7.2471
 -7.2471  -7.2465  -7.2463  -7.2461  -7.2458  -7.2455  -7.2454  -7.2453
 -7.2451  -7.2448  -0.9540  -0.9440  -0.9093  -0.9057  -0.8853  -0.8807
 -0.8555  -0.8417  -0.8026  -0.7704  -0.7518  -0.7433  -0.6735  -0.6525
 -0.6309  -0.6097  -0.5511  -0.5388  -0.5347  -0.5326  -0.5007  -0.4848
 -0.4695  -0.4669  -0.4666  -0.4498  -0.4491  -0.4358  -0.4174  -0.4152
 -0.4074  -0.3975  -0.3923  -0.3699  -0.3684  -0.3520  -0.3497  -0.3395
 -0.3390  -0.3365  -0.3346  -0.3294  -0.3275  -0.2885  -0.2858  -0.2679
 -0.2667
 -- Virtual --
 -0.0644  -0.0629  -0.0531  -0.0490  -0.0355  -0.0269  -0.0120  -0.0025
  0.0001   0.0031   0.0097   0.0149   0.0222   0.0241   0.0319   0.0357
  0.0424   0.0481   0.0530   0.0540   0.0569   0.0638   0.0700   0.0745
  0.0806   0.0824   0.0857   0.0872   0.0921   0.0941   0.0966   0.1001
  0.1060   0.1074   0.1084   0.1123   0.1139   0.1155   0.1190   0.1207
  0.1237   0.1262   0.1287   0.1319   0.1334   0.1360   0.1390   0.1413
  0.1463   0.1522   0.1587   0.1604   0.1630   0.1683   0.1705   0.1773
  0.1788   0.1865   0.1903   0.1994   0.2015   0.2058   0.2088   0.2120
  0.2173   0.2230   0.2243   0.2286   0.2317   0.2346   0.2391   0.2441
  0.2466   0.2507   0.2541   0.2553   0.2570   0.2606   0.2698   0.2740
  0.2755   0.2814   0.2836   0.2848   0.2864   0.2916   0.2930   0.3032
  0.3045   0.3095   0.3114   0.3257   0.3272   0.3372   0.3418   0.3552
  0.3600   0.4074   0.4121   0.4191   0.4279   0.4325   0.4404   0.4474
  0.4502   0.4551   0.4584   0.4595   0.4653   0.4700   0.4793   0.4818
  0.4877   0.4974   0.5029   0.5089   0.5140   0.5267   0.5343   0.5430
  0.5487   0.5571   0.5697   0.5721   0.5759   0.5795   0.5928   0.5935
  0.5989   0.6058   0.6156   0.6278   0.6309   0.6406   0.6431   0.6506
  0.6567   0.6594   0.6657   0.6782   0.6830   0.6893   0.6943   0.7033
  0.7065   0.7243   0.7351   0.7575   0.7882   0.7951   0.8141   0.8205
  0.8246   0.8290   0.8360   0.8381   0.8411   0.8416   0.8433   0.8477
  0.8498   0.8521   0.8538   0.8570   0.8608   0.8685   0.8742   0.8786
  0.8818   0.8978   0.8993   0.9031   0.9051   0.9076   0.9170   0.9205
  0.9236   0.9307   0.9408   0.9443   0.9489   0.9496   0.9547   0.9636
  0.9718   0.9761   0.9820   0.9956   0.9973   1.0030   1.0172   1.0195
  1.0372   1.0479   1.0971   1.1029   1.1151   1.1434   1.1504   1.1935
  1.1992   1.2138   1.2193   1.2218   1.2304   1.2363   1.2512   1.2576
  1.2679   1.2794   1.2896   1.2963   1.3022   1.3233   1.3396   1.3511
  1.3640   1.3941   1.4057   1.4507   1.4796   1.4893   1.5430   1.5544
  1.5568   1.5601   1.5639   1.5928   1.5980   1.6124   1.6400   1.6620
  1.6647   1.7027   1.7169   1.7392   1.7481   1.7609   1.8001   1.8176
  1.8214   1.8485   1.8530   1.8642   1.9000   1.9077   1.9217   1.9305
  1.9479   1.9659   1.9861   1.9940   2.0191   2.0457   2.0577   2.0734
  2.0858   2.0889   2.1133   2.1468   2.1827   2.2258   2.2334   2.2414
  2.2452   2.2538   2.2671   2.2788   2.2888   2.2897   2.3135   2.3181
  2.3416   2.3457   2.3722   2.4249   2.4299   2.4381   2.4549   2.4769
  2.4881   2.5134   2.5183   2.5367   2.5392   2.5509   2.5725   2.5948
  2.5960   2.6253   2.6409   2.6780   2.6828   2.6975   2.7038   2.7229
  2.7341   2.7419   2.7444   2.7547   2.7702   2.7786   2.8251   2.8326
  2.8395   2.8775   2.8985   2.9728   2.9794   3.0561   3.0778   3.0816
  3.0879   3.1212   3.1296   3.1453   3.1866   3.2263   3.2521   3.2807
  3.3409   3.3498   3.4287   3.5043   3.5335   3.6122   3.6738   3.7658
  3.7964   3.8200   3.9051   3.9676   4.0916   4.1180   4.3241   4.8025
  4.8118   9.7596   9.7663   9.7831   9.7959   9.8140   9.8369  23.3668
 23.5088  23.8180  23.8309  23.8741  23.8922  23.9379  23.9909  24.0284
 24.0553  24.0907  24.1350  25.7770  25.8004  25.8193  25.8607  25.8765
 25.9659  26.0830  26.1010  26.1411  26.1696  26.2924  26.3702  26.5084
 26.5731  26.6296  26.7097  26.8013  26.8966 215.7511 215.7589 215.7776
215.7924 215.8180 215.8410
 --------------------------------------------------------------

          Ground-State Mulliken Net Atomic Charges

     Atom                 Charge (a.u.)
  ----------------------------------------
      1 C                    -0.394066
      2 C                    -0.673061
      3 H                     0.201346
      4 C                     0.695737
      5 Cl                    0.453677
      6 C                    -0.935246
      7 H                     0.223531
      8 C                     0.752292
      9 Cl                    0.520983
     10 C                    -1.284793
     11 Cl                    0.523199
     12 C                    -0.080275
     13 C                    -0.863881
     14 Cl                    0.422884
     15 C                    -0.362936
     16 H                     0.232568
     17 C                     0.013607
     18 Cl                    0.527338
     19 C                     0.203872
     20 Cl                    0.599845
     21 C                    -1.010527
     22 H                     0.233906
  ----------------------------------------
  Sum of atomic charges =     0.000000

 -----------------------------------------------------------------
                    Cartesian Multipole Moments
 -----------------------------------------------------------------
    Charge (ESU x 10^10)
                -0.0000
    Dipole Moment (Debye)
         X      -0.0115      Y      -0.3207      Z       0.8480
       Tot       0.9066
    Quadrupole Moments (Debye-Ang)
        XX    -145.4463     XY       3.4639     YY    -145.6021
        XZ       0.3815     YZ      -0.8683     ZZ    -149.1147
    Octopole Moments (Debye-Ang^2)
       XXX    -294.9357    XXY       8.1356    XYY     -89.1683
       YYY     -29.6080    XXZ     106.2238    XYZ     -10.9325
       YYZ      86.7654    XZZ    -102.2229    YZZ      -3.7004
       ZZZ     273.3904
    Hexadecapole Moments (Debye-Ang^3)
      XXXX   -6545.6377   XXXY     432.9143   XXYY   -1393.2571
      XYYY     368.4294   YYYY   -1771.5669   XXXZ    1484.9847
      XXYZ     -48.0774   XYYZ     498.3308   YYYZ      -6.4297
      XXZZ   -1725.2601   XYZZ     127.6189   YYZZ    -908.7081
      XZZZ    1536.6173   YZZZ     -53.5290   ZZZZ   -3746.0817
 -----------------------------------------------------------------
 Calculating MO derivatives via CPSCF
    1     0    69    0.0176289  
    2     0    69    0.0054545  
    3     0    69    0.0005773  
    4     0    69    0.0000407  
    5    61     8    0.0000030  
    6    69     0    0.0000002  Converged
 Time for AOints: 1710.7 s (CPU) 288.1 s (wall)
 ------------------------------------------------------------------------------
                     AOints        : Timing summary (seconds)
 ------------------------------------------------------------------------------
     job step          cpu (% of tot)      sys (% of tot)     wall (% of tot)
 ------------------------------------------------------------------------------
  AOints            0.1711E+04 ( 9.4)   0.3600E-04 ( 5.0)   0.2881E+03 ( 9.3)
 ------------------------------------------------------------------------------
   Grand Totals     0.1830E+05          0.7160E-03          0.3109E+04
 ------------------------------------------------------------------------------
 Polarizability Matrix (a.u.)
            1           2           3
    1-251.7235917  19.1021571  48.4984775
    2  19.1021571-188.7355401   2.6071645
    3  48.4984775   2.6071645-219.2687217
 Calculating analytic Hessian of the SCF energy

 Direct stationary perturbation theory relativistic correction:

 rels  =       4.761677839991
 relv  =     -18.297679420887
 rel2e =       4.991876118919
 E_rel =      -8.544125461976

 Hessian of the SCF Energy
            1           2           3           4           5           6
    1   0.6007722  -0.0889336  -0.0475656  -0.1167099   0.0002127   0.0361643
    2  -0.0889336   0.2649031  -0.1577748   0.0251549  -0.1017564   0.0836016
    3  -0.0475656  -0.1577748   0.5687030  -0.0241888   0.0978549  -0.2777468
    4  -0.1167099   0.0251549  -0.0241888   0.6995737  -0.1332339  -0.0163889
    5   0.0002127  -0.1017564   0.0978549  -0.1332339   0.2372361  -0.1895650
    6   0.0361643   0.0836016  -0.2777468  -0.0163889  -0.1895650   0.5860173
    7   0.0041874  -0.0012104   0.0023441  -0.2572643   0.0932006  -0.0947411
    8   0.0097183  -0.0006916   0.0044287   0.0933333  -0.0777385   0.0494718
    9  -0.0233149   0.0105003  -0.0081540  -0.0960473   0.0498738  -0.0987347
   10   0.0310838  -0.0366538   0.0719330  -0.2779585   0.0261747   0.0633351
   11  -0.0155751   0.0106452  -0.0018124   0.0023383  -0.0716416   0.0208650
   12   0.0218106   0.0109946  -0.0320986   0.1209647   0.0066684  -0.1500704
   13  -0.0033456   0.0021868  -0.0006502   0.0027645  -0.0103075   0.0251534
   14   0.0002414   0.0038835   0.0007494  -0.0003676   0.0004860   0.0097719
   15   0.0039172  -0.0004166   0.0028253   0.0018913   0.0154584  -0.0334255
   16  -0.0156313   0.0140662  -0.0242657  -0.0519014   0.0055320   0.0230034
   17   0.0135515  -0.0134218   0.0215954   0.0223464   0.0134192  -0.0242334
   18  -0.0238156   0.0212692  -0.0380398  -0.0169101  -0.0137656   0.0528405
   19   0.0002178  -0.0000411  -0.0008143  -0.0021903   0.0030124  -0.0026236
   20  -0.0001032  -0.0012608  -0.0000455   0.0028326   0.0034917   0.0030145
   21  -0.0006888  -0.0000725  -0.0007120  -0.0022501   0.0028541   0.0000138
   22  -0.0530516   0.0238689  -0.0232151  -0.0189102  -0.0086704   0.0308754
   23   0.0032850   0.0107732  -0.0145525  -0.0091171  -0.0055602   0.0113612
   24   0.0268405  -0.0273833   0.0545680   0.0308303   0.0110370  -0.0481402
   25   0.0000711  -0.0015065   0.0060197  -0.0018310   0.0007947  -0.0010218
   26   0.0004468   0.0033985   0.0005097   0.0010683  -0.0009882  -0.0003736
   27   0.0012789   0.0017063  -0.0010386  -0.0018361  -0.0000507   0.0005454
   28  -0.2396001   0.0536094  -0.0233728   0.0341487   0.0235545  -0.0728313
   29   0.0756147  -0.0932315   0.0329766   0.0036864  -0.0036443   0.0292528
   30  -0.0795730   0.0462991  -0.1247233  -0.0244647   0.0165638  -0.0164417
   31   0.0030613   0.0090174  -0.0212800  -0.0035804   0.0013434   0.0010013
   32   0.0012391  -0.0043031   0.0190360   0.0031704   0.0030862   0.0000785
   33  -0.0019236   0.0141502  -0.0295440  -0.0030465   0.0013225   0.0027326
   34  -0.1817731   0.0012338   0.0630375  -0.0033056  -0.0035806   0.0110168
   35   0.0022003  -0.0799015   0.0000522  -0.0111967   0.0050819   0.0069712
   36   0.0619416   0.0018169  -0.1112331   0.0294040   0.0021811  -0.0182493
   37  -0.0191547  -0.0211436   0.0043077  -0.0009576   0.0009049  -0.0017252
   38  -0.0075054   0.0054390   0.0060134   0.0021497  -0.0005856  -0.0025226
   39   0.0123325   0.0121261   0.0011051   0.0019832  -0.0009671  -0.0010379
   40  -0.0017021  -0.0016953  -0.0009787   0.0003375  -0.0006204  -0.0007459
   41   0.0025624  -0.0010937  -0.0012078  -0.0010125  -0.0000996   0.0003102
   42   0.0004736   0.0017671  -0.0018528   0.0001213   0.0004828   0.0004027
   43   0.0013480  -0.0032845   0.0009824  -0.0007855  -0.0001201   0.0003434
   44  -0.0029545  -0.0031613  -0.0022514   0.0000599   0.0003277  -0.0000391
   45   0.0014773  -0.0012999   0.0040536  -0.0008121  -0.0002590   0.0001006
   46  -0.0001842  -0.0009228  -0.0001869  -0.0002084   0.0000493   0.0000875
   47   0.0001987   0.0003096  -0.0000717   0.0000377   0.0000060  -0.0000455
   48   0.0002058   0.0005764   0.0003680   0.0000296   0.0000306   0.0000712
   49  -0.0010943  -0.0001318   0.0002604   0.0004476   0.0003383  -0.0001939
   50  -0.0007258  -0.0013833   0.0003448   0.0001712   0.0000624   0.0000674
   51  -0.0003034  -0.0003959  -0.0009786   0.0000494   0.0001712   0.0002270
   52   0.0008049   0.0000807  -0.0006089  -0.0006134   0.0000453   0.0001754
   53   0.0001213   0.0001423   0.0001252  -0.0000251   0.0000027   0.0000047
   54  -0.0006307   0.0001458   0.0000203   0.0003810  -0.0000576  -0.0001418
   55   0.0035669   0.0005145   0.0018627  -0.0008144  -0.0002146   0.0000749
   56   0.0005415  -0.0022922  -0.0034709  -0.0003150   0.0001749   0.0000800
   57   0.0024190  -0.0033163   0.0043560  -0.0008400   0.0001599   0.0004415
   58   0.0001754   0.0008163   0.0001318  -0.0001711  -0.0000141   0.0000269
   59  -0.0004528  -0.0005053   0.0001922   0.0003500   0.0000333  -0.0000408
   60  -0.0002906  -0.0007419   0.0000838   0.0001554  -0.0000027   0.0000079
   61  -0.0128171   0.0235984   0.0177706  -0.0004909   0.0016703  -0.0009462
   62   0.0069633   0.0032093  -0.0047822  -0.0013681  -0.0017293   0.0021007
   63   0.0115381  -0.0142965  -0.0077103   0.0005480   0.0000335   0.0007018
   64  -0.0002303   0.0013767  -0.0015221   0.0004107  -0.0000709  -0.0000410
   65  -0.0006523   0.0003040   0.0020878  -0.0000617   0.0003345  -0.0001277
   66  -0.0022888   0.0007392  -0.0022498   0.0004235  -0.0000231  -0.0001109
            7           8           9          10          11          12
    1   0.0041874   0.0097183  -0.0233149   0.0310838  -0.0155751   0.0218106
    2  -0.0012104  -0.0006916   0.0105003  -0.0366538   0.0106452   0.0109946
    3   0.0023441   0.0044287  -0.0081540   0.0719330  -0.0018124  -0.0320986
    4  -0.2572643   0.0933333  -0.0960473  -0.2779585   0.0023383   0.1209647
    5   0.0932006  -0.0777385   0.0498738   0.0261747  -0.0716416   0.0066684
    6  -0.0947411   0.0494718  -0.0987347   0.0633351   0.0208650  -0.1500704
    7   0.2704141  -0.1010383   0.1000118  -0.0171757   0.0102205  -0.0129774
    8  -0.1010383   0.0721526  -0.0565977  -0.0010760   0.0027203   0.0005755
    9   0.1000118  -0.0565977   0.1022560   0.0149315  -0.0061915   0.0088380
   10  -0.0171757  -0.0010760   0.0149315   0.6282621  -0.1084222  -0.0411385
   11   0.0102205   0.0027203  -0.0061915  -0.1084222   0.2032854  -0.1275202
   12  -0.0129774   0.0005755   0.0088380  -0.0411385  -0.1275202   0.4483296
   13   0.0005842  -0.0008867   0.0001490  -0.0382881   0.0024535   0.0031638
   14  -0.0005009  -0.0018963  -0.0013208   0.0022914  -0.0432842   0.0466216
   15  -0.0006538  -0.0010917   0.0004253   0.0031517   0.0465503  -0.1333172
   16  -0.0026183   0.0004572   0.0034843  -0.2775597   0.0909845  -0.0885372
   17   0.0002848   0.0045682   0.0017376   0.0666906  -0.1006658   0.0498331
   18   0.0039893   0.0014781  -0.0009185  -0.0306034   0.0355382  -0.1291549
   19  -0.0006846  -0.0000504   0.0006957  -0.0167443  -0.0012630   0.0147184
   20   0.0004923   0.0002637  -0.0003171   0.0099755   0.0032792  -0.0062234
   21  -0.0005980   0.0000193   0.0005531  -0.0119360   0.0004184   0.0090969
   22   0.0001605  -0.0005285   0.0004785   0.0346727   0.0040992  -0.0251528
   23  -0.0005765  -0.0006486  -0.0000726   0.0268058  -0.0058342   0.0169780
   24   0.0007354  -0.0000419  -0.0009277  -0.0792680   0.0302981  -0.0176894
   25   0.0000323  -0.0000669  -0.0000791   0.0035908  -0.0003209   0.0011061
   26  -0.0000357  -0.0002458  -0.0001460  -0.0016353   0.0040696   0.0021472
   27  -0.0001158  -0.0001501   0.0000670   0.0042075   0.0013448  -0.0011946
   28   0.0012735   0.0005021   0.0017154  -0.0726873   0.0141262   0.0062497
   29   0.0007088   0.0045384   0.0031527   0.0147905  -0.0073705  -0.0032634
   30   0.0012090   0.0032680  -0.0023542   0.0060186  -0.0028784  -0.0012525
   31   0.0003133   0.0003302  -0.0007916   0.0007900  -0.0001710  -0.0002307
   32  -0.0001943  -0.0000543   0.0007225  -0.0003445  -0.0001824  -0.0002772
   33   0.0004046   0.0004978  -0.0010629  -0.0002690  -0.0003406   0.0004781
   34   0.0003670  -0.0003166  -0.0017349   0.0025484   0.0015791   0.0004368
   35  -0.0012632  -0.0031049  -0.0012996   0.0009009   0.0044100   0.0039105
   36   0.0005561  -0.0020263   0.0002068   0.0000319   0.0045888  -0.0021734
   37   0.0002248  -0.0006286   0.0001597  -0.0000613   0.0001191   0.0003425
   38  -0.0000862   0.0002006   0.0005251   0.0001582   0.0002487   0.0002648
   39  -0.0000005   0.0006456   0.0002653  -0.0004878  -0.0013415  -0.0005700
   40  -0.0000042   0.0000557   0.0000452  -0.0000231   0.0002941  -0.0002175
   41   0.0000552  -0.0000298  -0.0001608   0.0000599  -0.0001543  -0.0001095
   42   0.0000288  -0.0001754  -0.0001125  -0.0002320   0.0000146   0.0001416
   43  -0.0001306  -0.0001223  -0.0001058  -0.0000453   0.0004472   0.0001225
   44   0.0000495  -0.0002585   0.0000234   0.0000989   0.0001052  -0.0001296
   45   0.0000137  -0.0000592  -0.0000234   0.0002891   0.0004089   0.0003597
   46  -0.0000053  -0.0000404  -0.0000080   0.0000412   0.0000934   0.0000295
   47  -0.0000021   0.0000077   0.0000042  -0.0000395  -0.0000577   0.0000049
   48  -0.0000017   0.0000400   0.0000125   0.0000490  -0.0000482   0.0000226
   49  -0.0000632  -0.0000564   0.0000836  -0.0001344  -0.0003859   0.0004138
   50  -0.0000741   0.0000007  -0.0000586  -0.0001730   0.0001895   0.0002204
   51  -0.0000141  -0.0000032  -0.0001020  -0.0001075  -0.0002161  -0.0004038
   52   0.0000099   0.0000614  -0.0001297   0.0000783   0.0001784  -0.0004507
   53  -0.0000001  -0.0000093  -0.0000089   0.0000228   0.0000092  -0.0000103
   54  -0.0000055  -0.0000411   0.0000697  -0.0000360  -0.0000304   0.0002604
   55   0.0000478   0.0001053   0.0002419   0.0000964  -0.0001815   0.0001427
   56  -0.0000007  -0.0000456  -0.0002777   0.0002881   0.0003086  -0.0005943
   57  -0.0000216   0.0001537  -0.0001324   0.0000288   0.0001251  -0.0001515
   58   0.0000131   0.0000397  -0.0000090   0.0000107   0.0000227  -0.0002037
   59  -0.0000280  -0.0001066   0.0000676  -0.0000475  -0.0001702   0.0004465
   60  -0.0000151  -0.0000666   0.0000319   0.0000307  -0.0001197   0.0002437
   61   0.0003216   0.0002523   0.0003030  -0.0004958  -0.0006633  -0.0006205
   62   0.0000214   0.0003997  -0.0001427  -0.0000076   0.0000668  -0.0002759
   63  -0.0000670  -0.0002160  -0.0000785  -0.0001250   0.0001000   0.0004997
   64  -0.0000034  -0.0000442  -0.0000794   0.0000025   0.0000273   0.0000333
   65  -0.0000225  -0.0000221  -0.0000134   0.0001424   0.0000266  -0.0002671
   66  -0.0000814  -0.0001091  -0.0001248   0.0001955   0.0002469  -0.0001947
           13          14          15          16          17          18
    1  -0.0033456   0.0002414   0.0039172  -0.0156313   0.0135515  -0.0238156
    2   0.0021868   0.0038835  -0.0004166   0.0140662  -0.0134218   0.0212692
    3  -0.0006502   0.0007494   0.0028253  -0.0242657   0.0215954  -0.0380398
    4   0.0027645  -0.0003676   0.0018913  -0.0519014   0.0223464  -0.0169101
    5  -0.0103075   0.0004860   0.0154584   0.0055320   0.0134192  -0.0137656
    6   0.0251534   0.0097719  -0.0334255   0.0230034  -0.0242334   0.0528405
    7   0.0005842  -0.0005009  -0.0006538  -0.0026183   0.0002848   0.0039893
    8  -0.0008867  -0.0018963  -0.0010917   0.0004572   0.0045682   0.0014781
    9   0.0001490  -0.0013208   0.0004253   0.0034843   0.0017376  -0.0009185
   10  -0.0382881   0.0022914   0.0031517  -0.2775597   0.0666906  -0.0306034
   11   0.0024535  -0.0432842   0.0465503   0.0909845  -0.1006658   0.0355382
   12   0.0031638   0.0466216  -0.1333172  -0.0885372   0.0498331  -0.1291549
   13   0.0350886  -0.0036955  -0.0049239   0.0033420   0.0103690  -0.0237764
   14  -0.0036955   0.0447396  -0.0764074   0.0007598  -0.0042060   0.0204577
   15  -0.0049239  -0.0764074   0.1931697  -0.0009372   0.0147246  -0.0295321
   16   0.0033420   0.0007598  -0.0009372   0.7090562  -0.1097182  -0.0860577
   17   0.0103690  -0.0042060   0.0147246  -0.1097182   0.2268923  -0.1790631
   18  -0.0237764   0.0204577  -0.0295321  -0.0860577  -0.1790631   0.6010163
   19   0.0008882  -0.0009162   0.0001971  -0.2668547   0.0021753   0.1320139
   20  -0.0004731  -0.0019635  -0.0013025   0.0022025  -0.0380662   0.0079943
   21  -0.0008142  -0.0010634   0.0003834   0.1317992   0.0079005  -0.1304595
   22  -0.0028756   0.0023284  -0.0013405  -0.1099632   0.0162397  -0.0088472
   23   0.0009086   0.0036781   0.0006603  -0.0087018  -0.0980959   0.0966509
   24   0.0020323  -0.0001922   0.0033530   0.0509530   0.0824918  -0.2855781
   25  -0.0003330   0.0004583  -0.0008380  -0.0156311   0.0099886  -0.0118258
   26   0.0003944  -0.0003254   0.0006433   0.0187214  -0.0044345   0.0108381
   27  -0.0007237   0.0006417  -0.0010122  -0.0327712   0.0158365  -0.0139735
   28   0.0019816  -0.0004848  -0.0002520   0.0320991  -0.0336299   0.0661298
   29  -0.0004897  -0.0003065  -0.0000182  -0.0141869   0.0117304  -0.0020637
   30  -0.0002987  -0.0000887  -0.0001002   0.0187994   0.0101273  -0.0281501
   31   0.0001336  -0.0001492   0.0000323  -0.0036775   0.0017819   0.0001197
   32  -0.0001375  -0.0006349   0.0005856   0.0001151   0.0034444   0.0007286
   33   0.0000221   0.0006378  -0.0019247   0.0043876  -0.0004864   0.0023184
   34   0.0002540   0.0002296  -0.0010017  -0.0001586  -0.0001704  -0.0013198
   35  -0.0003801  -0.0001070   0.0006541   0.0001671  -0.0011899  -0.0000323
   36   0.0005843  -0.0000747  -0.0004870  -0.0006013  -0.0005778  -0.0006626
   37  -0.0000712   0.0001046   0.0002053  -0.0000451  -0.0000388   0.0001669
   38   0.0002106   0.0001611  -0.0006840   0.0004070   0.0000216  -0.0004632
   39   0.0001375   0.0002502  -0.0003314   0.0005664   0.0002421   0.0004137
   40   0.0000279  -0.0000475   0.0000200  -0.0000142   0.0000039   0.0002390
   41  -0.0000861  -0.0000745   0.0002173  -0.0001621   0.0000591   0.0002423
   42  -0.0000198  -0.0000101   0.0000481  -0.0000301  -0.0001043   0.0000311
   43  -0.0000354  -0.0001074   0.0001091  -0.0000625  -0.0001162   0.0001091
   44  -0.0000121   0.0000162   0.0000992  -0.0001916   0.0000330   0.0000938
   45  -0.0000472  -0.0000683   0.0000494  -0.0001147  -0.0001324  -0.0001049
   46  -0.0000156  -0.0000164   0.0000340  -0.0000553  -0.0000184  -0.0000075
   47   0.0000042   0.0000079  -0.0000062   0.0000383   0.0000084   0.0000097
   48   0.0000012   0.0000095  -0.0000438   0.0000037   0.0000300  -0.0000759
   49   0.0000636   0.0001840  -0.0003786   0.0002339   0.0000796  -0.0001036
   50   0.0000160  -0.0000295  -0.0001517   0.0000849  -0.0000953   0.0000341
   51  -0.0000114   0.0000211   0.0001610  -0.0000060   0.0001332   0.0001368
   52  -0.0000695  -0.0001501   0.0003916  -0.0001794  -0.0000520   0.0001095
   53  -0.0000034   0.0000004   0.0000095  -0.0000130  -0.0000139  -0.0000120
   54   0.0000417   0.0000738  -0.0002208   0.0000882  -0.0000054  -0.0000725
   55  -0.0000310  -0.0000271   0.0000538  -0.0000657   0.0000381  -0.0000958
   56  -0.0000682  -0.0001420   0.0004878  -0.0001970  -0.0000376  -0.0000313
   57  -0.0000658  -0.0001866   0.0001876  -0.0001051  -0.0001078   0.0001188
   58  -0.0000154  -0.0000446   0.0001260  -0.0000835  -0.0000071   0.0000555
   59   0.0000455   0.0001348  -0.0003134   0.0001665   0.0000279  -0.0001157
   60   0.0000233   0.0000866  -0.0001701   0.0000799   0.0000429  -0.0001105
   61  -0.0000570  -0.0001251   0.0002787  -0.0002216   0.0001742   0.0004665
   62  -0.0000410  -0.0000881   0.0001804  -0.0004074   0.0000104   0.0002383
   63   0.0000143   0.0000900  -0.0000122   0.0003411  -0.0000108   0.0000207
   64   0.0000090   0.0000348  -0.0000825  -0.0000086   0.0000253  -0.0000400
   65  -0.0000073  -0.0000497   0.0001209  -0.0001319   0.0000120  -0.0000232
   66   0.0000085   0.0000009  -0.0000251  -0.0000734   0.0000239  -0.0000626
           19          20          21          22          23          24
    1   0.0002178  -0.0001032  -0.0006888  -0.0530516   0.0032850   0.0268405
    2  -0.0000411  -0.0012608  -0.0000725   0.0238689   0.0107732  -0.0273833
    3  -0.0008143  -0.0000455  -0.0007120  -0.0232151  -0.0145525   0.0545680
    4  -0.0021903   0.0028326  -0.0022501  -0.0189102  -0.0091171   0.0308303
    5   0.0030124   0.0034917   0.0028541  -0.0086704  -0.0055602   0.0110370
    6  -0.0026236   0.0030145   0.0000138   0.0308754   0.0113612  -0.0481402
    7  -0.0006846   0.0004923  -0.0005980   0.0001605  -0.0005765   0.0007354
    8  -0.0000504   0.0002637   0.0000193  -0.0005285  -0.0006486  -0.0000419
    9   0.0006957  -0.0003171   0.0005531   0.0004785  -0.0000726  -0.0009277
   10  -0.0167443   0.0099755  -0.0119360   0.0346727   0.0268058  -0.0792680
   11  -0.0012630   0.0032792   0.0004184   0.0040992  -0.0058342   0.0302981
   12   0.0147184  -0.0062234   0.0090969  -0.0251528   0.0169780  -0.0176894
   13   0.0008882  -0.0004731  -0.0008142  -0.0028756   0.0009086   0.0020323
   14  -0.0009162  -0.0019635  -0.0010634   0.0023284   0.0036781  -0.0001922
   15   0.0001971  -0.0013025   0.0003834  -0.0013405   0.0006603   0.0033530
   16  -0.2668547   0.0022025   0.1317992  -0.1099632  -0.0087018   0.0509530
   17   0.0021753  -0.0380662   0.0079005   0.0162397  -0.0980959   0.0824918
   18   0.1320139   0.0079943  -0.1304595  -0.0088472   0.0966509  -0.2855781
   19   0.2804305  -0.0049836  -0.1398870   0.0027265   0.0010625  -0.0024103
   20  -0.0049836   0.0299572  -0.0125844  -0.0100628   0.0026154   0.0065036
   21  -0.1398870  -0.0125844   0.1355711   0.0241684   0.0000803  -0.0113974
   22   0.0027265  -0.0100628   0.0241684   0.5123852  -0.0649347  -0.0782120
   23   0.0010625   0.0026154   0.0000803  -0.0649347   0.1993459  -0.1582205
   24  -0.0024103   0.0065036  -0.0113974  -0.0782120  -0.1582205   0.5414018
   25   0.0007600  -0.0009329   0.0002747  -0.1261885   0.0401224  -0.0358793
   26  -0.0002409  -0.0020277  -0.0012920   0.0417371  -0.0423300   0.0224200
   27  -0.0013553  -0.0008991   0.0002484  -0.0395141   0.0234204  -0.0548766
   28   0.0010880   0.0014746  -0.0008735  -0.2378946   0.0169252   0.0643127
   29   0.0011576   0.0037637   0.0035052  -0.0075578  -0.0666354   0.0210539
   30  -0.0001243   0.0033373  -0.0023064   0.1213889   0.0062118  -0.1470620
   31   0.0003504  -0.0003870   0.0007995   0.0001212  -0.0083510   0.0219996
   32   0.0001348   0.0000150   0.0002987   0.0007912  -0.0010615   0.0093348
   33  -0.0004419   0.0006026  -0.0010227   0.0001422   0.0148839  -0.0331665
   34  -0.0000302  -0.0000178   0.0000556  -0.0017589   0.0031127  -0.0016838
   35  -0.0000441  -0.0000294  -0.0000315   0.0023721   0.0037846   0.0025176
   36   0.0000639  -0.0000945  -0.0000073  -0.0012174   0.0029588   0.0000923
   37   0.0000209   0.0000269  -0.0000050  -0.0000405   0.0004376   0.0003016
   38   0.0000306  -0.0000094   0.0000123  -0.0002469  -0.0002380   0.0004348
   39   0.0000030   0.0000472   0.0000299   0.0003044  -0.0004800  -0.0007047
   40   0.0000038  -0.0000151   0.0000016   0.0005735   0.0000015  -0.0002739
   41  -0.0000217  -0.0000259  -0.0000207   0.0001759  -0.0000049  -0.0003420
   42  -0.0000044  -0.0000115  -0.0000017  -0.0001316   0.0000650  -0.0001541
   43   0.0000015  -0.0000165  -0.0000171   0.0002517   0.0000680  -0.0000027
   44   0.0000054  -0.0000011  -0.0000080   0.0000538   0.0000966   0.0000605
   45  -0.0000013  -0.0000276  -0.0000028   0.0000445  -0.0000066   0.0001582
   46  -0.0000006  -0.0000016  -0.0000039   0.0000088   0.0000431   0.0000308
   47  -0.0000006  -0.0000005   0.0000008  -0.0000276  -0.0000112  -0.0000338
   48  -0.0000008   0.0000007   0.0000001  -0.0000618  -0.0000486   0.0000343
   49  -0.0000038   0.0000079   0.0000045  -0.0004316   0.0000718  -0.0001160
   50   0.0000024  -0.0000013   0.0000036   0.0000036   0.0001014  -0.0000675
   51  -0.0000080   0.0000119  -0.0000074   0.0001952  -0.0001214  -0.0000003
   52  -0.0000023   0.0000084  -0.0000062   0.0003899  -0.0000285   0.0000030
   53  -0.0000011  -0.0000025  -0.0000017   0.0000088   0.0000122   0.0000178
   54   0.0000019  -0.0000046   0.0000040  -0.0002204   0.0000377  -0.0000080
   55   0.0000130  -0.0000031   0.0000068  -0.0000880   0.0000210   0.0001914
   56  -0.0000141   0.0000260   0.0000012   0.0003982   0.0000754   0.0001802
   57   0.0000097   0.0000125   0.0000097   0.0004049  -0.0000179   0.0001519
   58   0.0000018   0.0000046  -0.0000040   0.0001190  -0.0000656   0.0000060
   59  -0.0000025  -0.0000180   0.0000012  -0.0003322   0.0000769  -0.0000420
   60  -0.0000042  -0.0000084  -0.0000006  -0.0002217   0.0000765   0.0000395
   61   0.0000154  -0.0000289  -0.0000261  -0.0000307  -0.0010541  -0.0003819
   62  -0.0000037  -0.0000093  -0.0000180   0.0001427   0.0000161  -0.0001958
   63  -0.0000186   0.0000006   0.0000223   0.0001382   0.0001755  -0.0000705
   64  -0.0000068   0.0000002  -0.0000005  -0.0001806  -0.0000305  -0.0000117
   65   0.0000020   0.0000038  -0.0000033   0.0001401  -0.0001570   0.0001709
   66  -0.0000096  -0.0000065  -0.0000147  -0.0000067  -0.0000382  -0.0000275
           25          26          27          28          29          30
    1   0.0000711   0.0004468   0.0012789  -0.2396001   0.0756147  -0.0795730
    2  -0.0015065   0.0033985   0.0017063   0.0536094  -0.0932315   0.0462991
    3   0.0060197   0.0005097  -0.0010386  -0.0233728   0.0329766  -0.1247233
    4  -0.0018310   0.0010683  -0.0018361   0.0341487   0.0036864  -0.0244647
    5   0.0007947  -0.0009882  -0.0000507   0.0235545  -0.0036443   0.0165638
    6  -0.0010218  -0.0003736   0.0005454  -0.0728313   0.0292528  -0.0164417
    7   0.0000323  -0.0000357  -0.0001158   0.0012735   0.0007088   0.0012090
    8  -0.0000669  -0.0002458  -0.0001501   0.0005021   0.0045384   0.0032680
    9  -0.0000791  -0.0001460   0.0000670   0.0017154   0.0031527  -0.0023542
   10   0.0035908  -0.0016353   0.0042075  -0.0726873   0.0147905   0.0060186
   11  -0.0003209   0.0040696   0.0013448   0.0141262  -0.0073705  -0.0028784
   12   0.0011061   0.0021472  -0.0011946   0.0062497  -0.0032634  -0.0012525
   13  -0.0003330   0.0003944  -0.0007237   0.0019816  -0.0004897  -0.0002987
   14   0.0004583  -0.0003254   0.0006417  -0.0004848  -0.0003065  -0.0000887
   15  -0.0008380   0.0006433  -0.0010122  -0.0002520  -0.0000182  -0.0001002
   16  -0.0156311   0.0187214  -0.0327712   0.0320991  -0.0141869   0.0187994
   17   0.0099886  -0.0044345   0.0158365  -0.0336299   0.0117304   0.0101273
   18  -0.0118258   0.0108381  -0.0139735   0.0661298  -0.0020637  -0.0281501
   19   0.0007600  -0.0002409  -0.0013553   0.0010880   0.0011576  -0.0001243
   20  -0.0009329  -0.0020277  -0.0008991   0.0014746   0.0037637   0.0033373
   21   0.0002747  -0.0012920   0.0002484  -0.0008735   0.0035052  -0.0023064
   22  -0.1261885   0.0417371  -0.0395141  -0.2378946  -0.0075578   0.1213889
   23   0.0401224  -0.0423300   0.0234204   0.0169252  -0.0666354   0.0062118
   24  -0.0358793   0.0224200  -0.0548766   0.0643127   0.0210539  -0.1470620
   25   0.1789279  -0.0654928   0.0583861  -0.0346652   0.0162071  -0.0164016
   26  -0.0654928   0.0432059  -0.0385583   0.0071701  -0.0003130   0.0042691
   27   0.0583861  -0.0385583   0.0681150   0.0050579  -0.0008751   0.0026350
   28  -0.0346652   0.0071701   0.0050579   0.5796945  -0.0950636  -0.0441359
   29   0.0162071  -0.0003130  -0.0008751  -0.0950636   0.1914389  -0.1290941
   30  -0.0164016   0.0042691   0.0026350  -0.0441359  -0.1290941   0.4514092
   31  -0.0038171  -0.0021450   0.0070312  -0.0374476   0.0031627   0.0017432
   32   0.0002102  -0.0000801  -0.0022340   0.0017305  -0.0417169   0.0478502
   33   0.0013170  -0.0007216   0.0002861   0.0045196   0.0466359  -0.1381647
   34  -0.0001619  -0.0002200   0.0004955  -0.0281911   0.0050288   0.0105425
   35   0.0004884   0.0000445  -0.0001337   0.0102643   0.0037094  -0.0051927
   36  -0.0014914   0.0004047   0.0000572  -0.0052179  -0.0042969   0.0116610
   37  -0.0001089   0.0000632   0.0000278   0.0007097  -0.0007553   0.0018285
   38   0.0008164  -0.0001625   0.0000951   0.0024093  -0.0015892  -0.0030070
   39   0.0003733  -0.0002571   0.0000288  -0.0004857   0.0028618  -0.0017550
   40  -0.0000502   0.0000259  -0.0000110  -0.0005346  -0.0012524  -0.0006161
   41  -0.0002853   0.0000598  -0.0000571  -0.0008721  -0.0006705   0.0011022
   42  -0.0001208   0.0000479   0.0000310  -0.0007972  -0.0000282   0.0004824
   43  -0.0000533  -0.0000007  -0.0000737  -0.0000411   0.0000722   0.0005712
   44  -0.0001540   0.0000807  -0.0000177  -0.0000104  -0.0004692   0.0010525
   45   0.0000636   0.0000119   0.0000170   0.0006874  -0.0004531  -0.0010027
   46  -0.0000462   0.0000231  -0.0000094   0.0000318  -0.0001840   0.0002958
   47   0.0000132  -0.0000078   0.0000059  -0.0000280   0.0000803  -0.0000197
   48   0.0000276   0.0000008   0.0000057   0.0001508  -0.0001037  -0.0001405
   49   0.0003384  -0.0001220   0.0000627   0.0002999   0.0002479  -0.0000804
   50   0.0001265  -0.0000863  -0.0000043   0.0000456   0.0004425  -0.0000180
   51  -0.0001981   0.0000387  -0.0000571  -0.0002525   0.0003367   0.0005217
   52  -0.0003853   0.0001117  -0.0000614  -0.0002844  -0.0001664   0.0005214
   53  -0.0000125   0.0000039  -0.0000064   0.0000137  -0.0000467   0.0000204
   54   0.0002112  -0.0000663   0.0000431   0.0001219   0.0001000  -0.0003011
   55   0.0000481   0.0000566   0.0000027   0.0001498  -0.0005804  -0.0001188
   56  -0.0004848   0.0001370  -0.0000626  -0.0002308   0.0000267   0.0001465
   57  -0.0000237   0.0000575  -0.0000565   0.0007014  -0.0002619  -0.0007296
   58  -0.0001096   0.0000302  -0.0000289  -0.0000319  -0.0001172   0.0003124
   59   0.0002794  -0.0000737   0.0000564   0.0000396   0.0001835  -0.0004391
   60   0.0001783  -0.0000622   0.0000389   0.0001538   0.0001931  -0.0003689
   61  -0.0003748   0.0000467  -0.0000535  -0.0000427  -0.0005036   0.0024571
   62  -0.0002103   0.0000561  -0.0000221  -0.0021389   0.0001448   0.0007064
   63   0.0000642   0.0000294   0.0001304  -0.0013308   0.0005318  -0.0026450
   64  -0.0000123  -0.0000034   0.0000037  -0.0000508   0.0001755   0.0001254
   65  -0.0000382   0.0000190  -0.0000363   0.0006073  -0.0000599  -0.0002180
   66  -0.0001427   0.0000589  -0.0000396  -0.0002518  -0.0001428   0.0007897
           31          32          33          34          35          36
    1   0.0030613   0.0012391  -0.0019236  -0.1817731   0.0022003   0.0619416
    2   0.0090174  -0.0043031   0.0141502   0.0012338  -0.0799015   0.0018169
    3  -0.0212800   0.0190360  -0.0295440   0.0630375   0.0000522  -0.1112331
    4  -0.0035804   0.0031704  -0.0030465  -0.0033056  -0.0111967   0.0294040
    5   0.0013434   0.0030862   0.0013225  -0.0035806   0.0050819   0.0021811
    6   0.0010013   0.0000785   0.0027326   0.0110168   0.0069712  -0.0182493
    7   0.0003133  -0.0001943   0.0004046   0.0003670  -0.0012632   0.0005561
    8   0.0003302  -0.0000543   0.0004978  -0.0003166  -0.0031049  -0.0020263
    9  -0.0007916   0.0007225  -0.0010629  -0.0017349  -0.0012996   0.0002068
   10   0.0007900  -0.0003445  -0.0002690   0.0025484   0.0009009   0.0000319
   11  -0.0001710  -0.0001824  -0.0003406   0.0015791   0.0044100   0.0045888
   12  -0.0002307  -0.0002772   0.0004781   0.0004368   0.0039105  -0.0021734
   13   0.0001336  -0.0001375   0.0000221   0.0002540  -0.0003801   0.0005843
   14  -0.0001492  -0.0006349   0.0006378   0.0002296  -0.0001070  -0.0000747
   15   0.0000323   0.0005856  -0.0019247  -0.0010017   0.0006541  -0.0004870
   16  -0.0036775   0.0001151   0.0043876  -0.0001586   0.0001671  -0.0006013
   17   0.0017819   0.0034444  -0.0004864  -0.0001704  -0.0011899  -0.0005778
   18   0.0001197   0.0007286   0.0023184  -0.0013198  -0.0000323  -0.0006626
   19   0.0003504   0.0001348  -0.0004419  -0.0000302  -0.0000441   0.0000639
   20  -0.0003870   0.0000150   0.0006026  -0.0000178  -0.0000294  -0.0000945
   21   0.0007995   0.0002987  -0.0010227   0.0000556  -0.0000315  -0.0000073
   22   0.0001212   0.0007912   0.0001422  -0.0017589   0.0023721  -0.0012174
   23  -0.0083510  -0.0010615   0.0148839   0.0031127   0.0037846   0.0029588
   24   0.0219996   0.0093348  -0.0331665  -0.0016838   0.0025176   0.0000923
   25  -0.0038171   0.0002102   0.0013170  -0.0001619   0.0004884  -0.0014914
   26  -0.0021450  -0.0000801  -0.0007216  -0.0002200   0.0000445   0.0004047
   27   0.0070312  -0.0022340   0.0002861   0.0004955  -0.0001337   0.0000572
   28  -0.0374476   0.0017305   0.0045196  -0.0281911   0.0102643  -0.0052179
   29   0.0031627  -0.0417169   0.0466359   0.0050288   0.0037094  -0.0042969
   30   0.0017432   0.0478502  -0.1381647   0.0105425  -0.0051927   0.0116610
   31   0.0472974  -0.0060690  -0.0053464  -0.0020466   0.0010595  -0.0025775
   32  -0.0060690   0.0438420  -0.0762948  -0.0012263  -0.0022422   0.0007928
   33  -0.0053464  -0.0762948   0.1992264   0.0026599  -0.0011248  -0.0014406
   34  -0.0020466  -0.0012263   0.0026599   0.5386420   0.0623389  -0.1844373
   35   0.0010595  -0.0022422  -0.0011248   0.0623389   0.5822704   0.1168864
   36  -0.0025775   0.0007928  -0.0014406  -0.1844373   0.1168864   0.3241850
   37  -0.0015313  -0.0000492  -0.0014172  -0.1786027  -0.0745191   0.0350194
   38   0.0006063  -0.0005216   0.0006961  -0.1225945  -0.2105874   0.0125548
   39  -0.0012730  -0.0003819   0.0007238   0.0146095  -0.0157795  -0.0793290
   40  -0.0003677  -0.0004634   0.0001631   0.0061945  -0.0096675  -0.0051361
   41   0.0001346   0.0003939  -0.0001962   0.0095645  -0.0333807  -0.0203449
   42  -0.0000567  -0.0002150  -0.0000335   0.0027902  -0.0090109  -0.0011502
   43   0.0005225   0.0000832  -0.0001108  -0.0325365  -0.0532730   0.0027958
   44  -0.0001567   0.0000843  -0.0005182  -0.0160842   0.0328382   0.0179920
   45  -0.0003549   0.0000275  -0.0000223   0.0176867   0.0400069   0.0150462
   46  -0.0000105   0.0000611  -0.0001537  -0.0022329   0.0006745   0.0043805
   47   0.0000003  -0.0000247   0.0000371   0.0003193   0.0014785  -0.0015581
   48  -0.0000229   0.0000515   0.0000021   0.0043603  -0.0017415   0.0019416
   49   0.0001236  -0.0000242  -0.0000169  -0.0027822  -0.0143603  -0.0062089
   50   0.0002604   0.0000440   0.0001985  -0.0139612  -0.0648178  -0.0157886
   51   0.0002471  -0.0000499  -0.0000179  -0.0064820  -0.0156048  -0.0066667
   52  -0.0001366   0.0000759  -0.0000984  -0.0014354   0.0001824   0.0007222
   53  -0.0000042   0.0000143  -0.0000174   0.0007030   0.0012623   0.0003920
   54   0.0000607  -0.0000504   0.0000691   0.0007101   0.0006644  -0.0009671
   55   0.0000251  -0.0001252  -0.0003016   0.0006067   0.0712714   0.0314535
   56  -0.0003318  -0.0001340   0.0000966   0.0265767   0.0262110  -0.0074482
   57  -0.0000065   0.0001603  -0.0000127   0.0140550  -0.0332267  -0.0132943
   58  -0.0000149   0.0000821  -0.0000919  -0.0015945  -0.0035219   0.0020628
   59   0.0000740  -0.0000772   0.0000958  -0.0002207   0.0031828  -0.0003605
   60   0.0000050  -0.0000502   0.0000899   0.0032860   0.0015195   0.0030044
   61  -0.0001448   0.0009895  -0.0004032  -0.1201673   0.0081065   0.0368789
   62   0.0000172   0.0000530  -0.0002006   0.0627544  -0.2528117  -0.1085347
   63  -0.0011217  -0.0001476   0.0007507   0.0588778  -0.0775708  -0.1242219
   64   0.0000364  -0.0000493   0.0000044   0.0081792   0.0082089   0.0009943
   65  -0.0000233   0.0000560   0.0000465  -0.0150574  -0.0160981   0.0005405
   66   0.0000229   0.0000338  -0.0002655  -0.0079582  -0.0124254   0.0036865
           37          38          39          40          41          42
    1  -0.0191547  -0.0075054   0.0123325  -0.0017021   0.0025624   0.0004736
    2  -0.0211436   0.0054390   0.0121261  -0.0016953  -0.0010937   0.0017671
    3   0.0043077   0.0060134   0.0011051  -0.0009787  -0.0012078  -0.0018528
    4  -0.0009576   0.0021497   0.0019832   0.0003375  -0.0010125   0.0001213
    5   0.0009049  -0.0005856  -0.0009671  -0.0006204  -0.0000996   0.0004828
    6  -0.0017252  -0.0025226  -0.0010379  -0.0007459   0.0003102   0.0004027
    7   0.0002248  -0.0000862  -0.0000005  -0.0000042   0.0000552   0.0000288
    8  -0.0006286   0.0002006   0.0006456   0.0000557  -0.0000298  -0.0001754
    9   0.0001597   0.0005251   0.0002653   0.0000452  -0.0001608  -0.0001125
   10  -0.0000613   0.0001582  -0.0004878  -0.0000231   0.0000599  -0.0002320
   11   0.0001191   0.0002487  -0.0013415   0.0002941  -0.0001543   0.0000146
   12   0.0003425   0.0002648  -0.0005700  -0.0002175  -0.0001095   0.0001416
   13  -0.0000712   0.0002106   0.0001375   0.0000279  -0.0000861  -0.0000198
   14   0.0001046   0.0001611   0.0002502  -0.0000475  -0.0000745  -0.0000101
   15   0.0002053  -0.0006840  -0.0003314   0.0000200   0.0002173   0.0000481
   16  -0.0000451   0.0004070   0.0005664  -0.0000142  -0.0001621  -0.0000301
   17  -0.0000388   0.0000216   0.0002421   0.0000039   0.0000591  -0.0001043
   18   0.0001669  -0.0004632   0.0004137   0.0002390   0.0002423   0.0000311
   19   0.0000209   0.0000306   0.0000030   0.0000038  -0.0000217  -0.0000044
   20   0.0000269  -0.0000094   0.0000472  -0.0000151  -0.0000259  -0.0000115
   21  -0.0000050   0.0000123   0.0000299   0.0000016  -0.0000207  -0.0000017
   22  -0.0000405  -0.0002469   0.0003044   0.0005735   0.0001759  -0.0001316
   23   0.0004376  -0.0002380  -0.0004800   0.0000015  -0.0000049   0.0000650
   24   0.0003016   0.0004348  -0.0007047  -0.0002739  -0.0003420  -0.0001541
   25  -0.0001089   0.0008164   0.0003733  -0.0000502  -0.0002853  -0.0001208
   26   0.0000632  -0.0001625  -0.0002571   0.0000259   0.0000598   0.0000479
   27   0.0000278   0.0000951   0.0000288  -0.0000110  -0.0000571   0.0000310
   28   0.0007097   0.0024093  -0.0004857  -0.0005346  -0.0008721  -0.0007972
   29  -0.0007553  -0.0015892   0.0028618  -0.0012524  -0.0006705  -0.0000282
   30   0.0018285  -0.0030070  -0.0017550  -0.0006161   0.0011022   0.0004824
   31  -0.0015313   0.0006063  -0.0012730  -0.0003677   0.0001346  -0.0000567
   32  -0.0000492  -0.0005216  -0.0003819  -0.0004634   0.0003939  -0.0002150
   33  -0.0014172   0.0006961   0.0007238   0.0001631  -0.0001962  -0.0000335
   34  -0.1786027  -0.1225945   0.0146095   0.0061945   0.0095645   0.0027902
   35  -0.0745191  -0.2105874  -0.0157795  -0.0096675  -0.0333807  -0.0090109
   36   0.0350194   0.0125548  -0.0793290  -0.0051361  -0.0203449  -0.0011502
   37   0.5218199   0.0978695  -0.1855287  -0.0438419   0.0214954   0.0190441
   38   0.0978695   0.4758759   0.0822951   0.0223856  -0.1209309  -0.0505138
   39  -0.1855287   0.0822951   0.2609722   0.0199066  -0.0503315  -0.0539794
   40  -0.0438419   0.0223856   0.0199066   0.0476436  -0.0350045  -0.0325251
   41   0.0214954  -0.1209309  -0.0503315  -0.0350045   0.1720389   0.0827721
   42   0.0190441  -0.0505138  -0.0539794  -0.0325251   0.0827721   0.0632529
   43  -0.2661368   0.0153092   0.1200504  -0.0062260   0.0075372   0.0093282
   44  -0.0381383  -0.1055567   0.0058863   0.0278179  -0.0162190  -0.0242264
   45   0.1002868  -0.0252539  -0.1291943   0.0170310  -0.0125429  -0.0103041
   46  -0.0116654  -0.0215500  -0.0000074   0.0000399   0.0001097  -0.0015618
   47   0.0028897   0.0040176  -0.0013186   0.0013802   0.0004668   0.0004489
   48   0.0094822   0.0124646   0.0027513  -0.0010237   0.0011833  -0.0016533
   49  -0.0000700   0.0268849   0.0153476  -0.0010909  -0.0009432   0.0027087
   50   0.0756514   0.0271962  -0.0365771  -0.0036452   0.0027743   0.0016871
   51   0.0345909  -0.0078607  -0.0145418   0.0016963  -0.0000130   0.0033578
   52   0.0044371   0.0004609   0.0002717  -0.0007231   0.0008645   0.0007931
   53  -0.0021236  -0.0020910  -0.0014108   0.0006121  -0.0002964  -0.0004976
   54  -0.0007150  -0.0028993   0.0039641   0.0006758  -0.0006421  -0.0005790
   55  -0.0555422  -0.0282306   0.0173792   0.0011875   0.0003735  -0.0008581
   56  -0.0276738  -0.0160286   0.0122931   0.0008934   0.0004179  -0.0003271
   57   0.0169994   0.0126996  -0.0118294  -0.0005048  -0.0000198   0.0001306
   58   0.0008756   0.0007650  -0.0004398  -0.0001098   0.0005665   0.0000554
   59   0.0000919   0.0003367   0.0002196   0.0005952  -0.0015452  -0.0007948
   60  -0.0006297  -0.0001869  -0.0000095   0.0000538  -0.0007582  -0.0007704
   61   0.0483383   0.0089872  -0.0178346  -0.0015630  -0.0059786   0.0006950
   62  -0.0357745  -0.0539153  -0.0046706  -0.0013036  -0.0006166  -0.0010694
   63  -0.0357555  -0.0315608   0.0200984   0.0023761   0.0018221   0.0028044
   64   0.0014028   0.0007587   0.0027930   0.0002431   0.0008684   0.0002996
   65   0.0012012  -0.0012984  -0.0033563  -0.0003498  -0.0010683  -0.0003010
   66   0.0030063  -0.0031130   0.0029252  -0.0001766  -0.0009026  -0.0000909
           43          44          45          46          47          48
    1   0.0013480  -0.0029545   0.0014773  -0.0001842   0.0001987   0.0002058
    2  -0.0032845  -0.0031613  -0.0012999  -0.0009228   0.0003096   0.0005764
    3   0.0009824  -0.0022514   0.0040536  -0.0001869  -0.0000717   0.0003680
    4  -0.0007855   0.0000599  -0.0008121  -0.0002084   0.0000377   0.0000296
    5  -0.0001201   0.0003277  -0.0002590   0.0000493   0.0000060   0.0000306
    6   0.0003434  -0.0000391   0.0001006   0.0000875  -0.0000455   0.0000712
    7  -0.0001306   0.0000495   0.0000137  -0.0000053  -0.0000021  -0.0000017
    8  -0.0001223  -0.0002585  -0.0000592  -0.0000404   0.0000077   0.0000400
    9  -0.0001058   0.0000234  -0.0000234  -0.0000080   0.0000042   0.0000125
   10  -0.0000453   0.0000989   0.0002891   0.0000412  -0.0000395   0.0000490
   11   0.0004472   0.0001052   0.0004089   0.0000934  -0.0000577  -0.0000482
   12   0.0001225  -0.0001296   0.0003597   0.0000295   0.0000049   0.0000226
   13  -0.0000354  -0.0000121  -0.0000472  -0.0000156   0.0000042   0.0000012
   14  -0.0001074   0.0000162  -0.0000683  -0.0000164   0.0000079   0.0000095
   15   0.0001091   0.0000992   0.0000494   0.0000340  -0.0000062  -0.0000438
   16  -0.0000625  -0.0001916  -0.0001147  -0.0000553   0.0000383   0.0000037
   17  -0.0001162   0.0000330  -0.0001324  -0.0000184   0.0000084   0.0000300
   18   0.0001091   0.0000938  -0.0001049  -0.0000075   0.0000097  -0.0000759
   19   0.0000015   0.0000054  -0.0000013  -0.0000006  -0.0000006  -0.0000008
   20  -0.0000165  -0.0000011  -0.0000276  -0.0000016  -0.0000005   0.0000007
   21  -0.0000171  -0.0000080  -0.0000028  -0.0000039   0.0000008   0.0000001
   22   0.0002517   0.0000538   0.0000445   0.0000088  -0.0000276  -0.0000618
   23   0.0000680   0.0000966  -0.0000066   0.0000431  -0.0000112  -0.0000486
   24  -0.0000027   0.0000605   0.0001582   0.0000308  -0.0000338   0.0000343
   25  -0.0000533  -0.0001540   0.0000636  -0.0000462   0.0000132   0.0000276
   26  -0.0000007   0.0000807   0.0000119   0.0000231  -0.0000078   0.0000008
   27  -0.0000737  -0.0000177   0.0000170  -0.0000094   0.0000059   0.0000057
   28  -0.0000411  -0.0000104   0.0006874   0.0000318  -0.0000280   0.0001508
   29   0.0000722  -0.0004692  -0.0004531  -0.0001840   0.0000803  -0.0001037
   30   0.0005712   0.0010525  -0.0010027   0.0002958  -0.0000197  -0.0001405
   31   0.0005225  -0.0001567  -0.0003549  -0.0000105   0.0000003  -0.0000229
   32   0.0000832   0.0000843   0.0000275   0.0000611  -0.0000247   0.0000515
   33  -0.0001108  -0.0005182  -0.0000223  -0.0001537   0.0000371   0.0000021
   34  -0.0325365  -0.0160842   0.0176867  -0.0022329   0.0003193   0.0043603
   35  -0.0532730   0.0328382   0.0400069   0.0006745   0.0014785  -0.0017415
   36   0.0027958   0.0179920   0.0150462   0.0043805  -0.0015581   0.0019416
   37  -0.2661368  -0.0381383   0.1002868  -0.0116654   0.0028897   0.0094822
   38   0.0153092  -0.1055567  -0.0252539  -0.0215500   0.0040176   0.0124646
   39   0.1200504   0.0058863  -0.1291943  -0.0000074  -0.0013186   0.0027513
   40  -0.0062260   0.0278179   0.0170310   0.0000399   0.0013802  -0.0010237
   41   0.0075372  -0.0162190  -0.0125429   0.0001097   0.0004668   0.0011833
   42   0.0093282  -0.0242264  -0.0103041  -0.0015618   0.0004489  -0.0016533
   43   0.5769145   0.1247386  -0.2074642  -0.1543966  -0.1434746   0.0119867
   44   0.1247386   0.6581895   0.1374708  -0.1434424  -0.2393110   0.0007562
   45  -0.2074642   0.1374708   0.2972583   0.0118977   0.0008469  -0.0407218
   46  -0.1543966  -0.1434424   0.0118977   0.1601741   0.1525146  -0.0176436
   47  -0.1434746  -0.2393110   0.0008469   0.1525146   0.2508227   0.0026704
   48   0.0119867   0.0007562  -0.0407218  -0.0176436   0.0026704   0.0345648
   49  -0.1096843   0.0589195   0.0506824   0.0075560  -0.0157703  -0.0085767
   50   0.0042033  -0.2631949  -0.0814284   0.0087043  -0.0163551  -0.0124386
   51   0.0293118  -0.1121876  -0.1216492   0.0010181   0.0012341   0.0033222
   52  -0.0243993   0.0034928   0.0178425   0.0000399   0.0000988  -0.0015483
   53   0.0227392   0.0021444  -0.0138156   0.0014800   0.0007451   0.0005081
   54   0.0252578  -0.0029397  -0.0110702  -0.0009680   0.0013257  -0.0016716
   55   0.0473148  -0.0336350  -0.0338743   0.0009683   0.0013762   0.0028054
   56   0.0098775  -0.0476852  -0.0281092   0.0006466  -0.0013081  -0.0029612
   57  -0.0170262  -0.0036024   0.0187864   0.0026125  -0.0033017   0.0024175
   58  -0.0014288  -0.0013672   0.0022066   0.0002992  -0.0003297  -0.0001782
   59  -0.0054837  -0.0004011   0.0016916   0.0008377  -0.0008739  -0.0009105
   60   0.0006309  -0.0006521   0.0027574   0.0002662  -0.0002213  -0.0000375
   61  -0.0299300   0.0200365   0.0224620  -0.0003433   0.0008464  -0.0000306
   62   0.0201175  -0.0177005  -0.0169430   0.0009976   0.0000181  -0.0000889
   63   0.0233296  -0.0168069  -0.0234760  -0.0000849  -0.0000235  -0.0011933
   64  -0.0004630   0.0008711  -0.0000034   0.0000053  -0.0000450  -0.0000142
   65   0.0008046   0.0000380  -0.0000668  -0.0000591  -0.0000188   0.0000192
   66  -0.0001322  -0.0000546  -0.0010121  -0.0000175   0.0000113   0.0000241
           49          50          51          52          53          54
    1  -0.0010943  -0.0007258  -0.0003034   0.0008049   0.0001213  -0.0006307
    2  -0.0001318  -0.0013833  -0.0003959   0.0000807   0.0001423   0.0001458
    3   0.0002604   0.0003448  -0.0009786  -0.0006089   0.0001252   0.0000203
    4   0.0004476   0.0001712   0.0000494  -0.0006134  -0.0000251   0.0003810
    5   0.0003383   0.0000624   0.0001712   0.0000453   0.0000027  -0.0000576
    6  -0.0001939   0.0000674   0.0002270   0.0001754   0.0000047  -0.0001418
    7  -0.0000632  -0.0000741  -0.0000141   0.0000099  -0.0000001  -0.0000055
    8  -0.0000564   0.0000007  -0.0000032   0.0000614  -0.0000093  -0.0000411
    9   0.0000836  -0.0000586  -0.0001020  -0.0001297  -0.0000089   0.0000697
   10  -0.0001344  -0.0001730  -0.0001075   0.0000783   0.0000228  -0.0000360
   11  -0.0003859   0.0001895  -0.0002161   0.0001784   0.0000092  -0.0000304
   12   0.0004138   0.0002204  -0.0004038  -0.0004507  -0.0000103   0.0002604
   13   0.0000636   0.0000160  -0.0000114  -0.0000695  -0.0000034   0.0000417
   14   0.0001840  -0.0000295   0.0000211  -0.0001501   0.0000004   0.0000738
   15  -0.0003786  -0.0001517   0.0001610   0.0003916   0.0000095  -0.0002208
   16   0.0002339   0.0000849  -0.0000060  -0.0001794  -0.0000130   0.0000882
   17   0.0000796  -0.0000953   0.0001332  -0.0000520  -0.0000139  -0.0000054
   18  -0.0001036   0.0000341   0.0001368   0.0001095  -0.0000120  -0.0000725
   19  -0.0000038   0.0000024  -0.0000080  -0.0000023  -0.0000011   0.0000019
   20   0.0000079  -0.0000013   0.0000119   0.0000084  -0.0000025  -0.0000046
   21   0.0000045   0.0000036  -0.0000074  -0.0000062  -0.0000017   0.0000040
   22  -0.0004316   0.0000036   0.0001952   0.0003899   0.0000088  -0.0002204
   23   0.0000718   0.0001014  -0.0001214  -0.0000285   0.0000122   0.0000377
   24  -0.0001160  -0.0000675  -0.0000003   0.0000030   0.0000178  -0.0000080
   25   0.0003384   0.0001265  -0.0001981  -0.0003853  -0.0000125   0.0002112
   26  -0.0001220  -0.0000863   0.0000387   0.0001117   0.0000039  -0.0000663
   27   0.0000627  -0.0000043  -0.0000571  -0.0000614  -0.0000064   0.0000431
   28   0.0002999   0.0000456  -0.0002525  -0.0002844   0.0000137   0.0001219
   29   0.0002479   0.0004425   0.0003367  -0.0001664  -0.0000467   0.0001000
   30  -0.0000804  -0.0000180   0.0005217   0.0005214   0.0000204  -0.0003011
   31   0.0001236   0.0002604   0.0002471  -0.0001366  -0.0000042   0.0000607
   32  -0.0000242   0.0000440  -0.0000499   0.0000759   0.0000143  -0.0000504
   33  -0.0000169   0.0001985  -0.0000179  -0.0000984  -0.0000174   0.0000691
   34  -0.0027822  -0.0139612  -0.0064820  -0.0014354   0.0007030   0.0007101
   35  -0.0143603  -0.0648178  -0.0156048   0.0001824   0.0012623   0.0006644
   36  -0.0062089  -0.0157886  -0.0066667   0.0007222   0.0003920  -0.0009671
   37  -0.0000700   0.0756514   0.0345909   0.0044371  -0.0021236  -0.0007150
   38   0.0268849   0.0271962  -0.0078607   0.0004609  -0.0020910  -0.0028993
   39   0.0153476  -0.0365771  -0.0145418   0.0002717  -0.0014108   0.0039641
   40  -0.0010909  -0.0036452   0.0016963  -0.0007231   0.0006121   0.0006758
   41  -0.0009432   0.0027743  -0.0000130   0.0008645  -0.0002964  -0.0006421
   42   0.0027087   0.0016871   0.0033578   0.0007931  -0.0004976  -0.0005790
   43  -0.1096843   0.0042033   0.0293118  -0.0243993   0.0227392   0.0252578
   44   0.0589195  -0.2631949  -0.1121876   0.0034928   0.0021444  -0.0029397
   45   0.0506824  -0.0814284  -0.1216492   0.0178425  -0.0138156  -0.0110702
   46   0.0075560   0.0087043   0.0010181   0.0000399   0.0014800  -0.0009680
   47  -0.0157703  -0.0163551   0.0012341   0.0000988   0.0007451   0.0013257
   48  -0.0085767  -0.0124386   0.0033222  -0.0015483   0.0005081  -0.0016716
   49   0.4307444   0.0758595  -0.1491432  -0.1294335   0.0005592   0.0609758
   50   0.0758595   0.5752402   0.1337710  -0.0028812  -0.0383567  -0.0043812
   51  -0.1491432   0.1337710   0.2558827   0.0596391  -0.0063139  -0.0592412
   52  -0.1294335  -0.0028812   0.0596391   0.1812344   0.0018270  -0.0961978
   53   0.0005592  -0.0383567  -0.0063139   0.0018270   0.0404725   0.0103358
   54   0.0609758  -0.0043812  -0.0592412  -0.0961978   0.0103358   0.0700813
   55  -0.1623233  -0.0766405   0.0267953  -0.0295945  -0.0187160   0.0116619
   56  -0.1294652  -0.2249163   0.0114370   0.0018294   0.0015757  -0.0017502
   57   0.0066154  -0.0185480  -0.0745909   0.0195369   0.0099325  -0.0038591
   58   0.0033641  -0.0096970  -0.0037562  -0.0005759  -0.0059524  -0.0025645
   59   0.0109421  -0.0331428  -0.0202906  -0.0012108  -0.0024611   0.0000719
   60   0.0041787  -0.0084294  -0.0023094  -0.0007563   0.0027467   0.0004895
   61  -0.0343881  -0.0578751   0.0026616   0.0017663  -0.0005522   0.0008095
   62  -0.0126898   0.0350622   0.0173054  -0.0052828  -0.0034374   0.0003016
   63   0.0197025   0.0435467   0.0147365  -0.0009507  -0.0024814   0.0032897
   64  -0.0016639   0.0005446   0.0040749  -0.0009278  -0.0006831   0.0003406
   65  -0.0001435   0.0012681  -0.0014050   0.0004539   0.0003302  -0.0001884
   66   0.0037844  -0.0019788   0.0022169   0.0008020   0.0004829  -0.0001585
           55          56          57          58          59          60
    1   0.0035669   0.0005415   0.0024190   0.0001754  -0.0004528  -0.0002906
    2   0.0005145  -0.0022922  -0.0033163   0.0008163  -0.0005053  -0.0007419
    3   0.0018627  -0.0034709   0.0043560   0.0001318   0.0001922   0.0000838
    4  -0.0008144  -0.0003150  -0.0008400  -0.0001711   0.0003500   0.0001554
    5  -0.0002146   0.0001749   0.0001599  -0.0000141   0.0000333  -0.0000027
    6   0.0000749   0.0000800   0.0004415   0.0000269  -0.0000408   0.0000079
    7   0.0000478  -0.0000007  -0.0000216   0.0000131  -0.0000280  -0.0000151
    8   0.0001053  -0.0000456   0.0001537   0.0000397  -0.0001066  -0.0000666
    9   0.0002419  -0.0002777  -0.0001324  -0.0000090   0.0000676   0.0000319
   10   0.0000964   0.0002881   0.0000288   0.0000107  -0.0000475   0.0000307
   11  -0.0001815   0.0003086   0.0001251   0.0000227  -0.0001702  -0.0001197
   12   0.0001427  -0.0005943  -0.0001515  -0.0002037   0.0004465   0.0002437
   13  -0.0000310  -0.0000682  -0.0000658  -0.0000154   0.0000455   0.0000233
   14  -0.0000271  -0.0001420  -0.0001866  -0.0000446   0.0001348   0.0000866
   15   0.0000538   0.0004878   0.0001876   0.0001260  -0.0003134  -0.0001701
   16  -0.0000657  -0.0001970  -0.0001051  -0.0000835   0.0001665   0.0000799
   17   0.0000381  -0.0000376  -0.0001078  -0.0000071   0.0000279   0.0000429
   18  -0.0000958  -0.0000313   0.0001188   0.0000555  -0.0001157  -0.0001105
   19   0.0000130  -0.0000141   0.0000097   0.0000018  -0.0000025  -0.0000042
   20  -0.0000031   0.0000260   0.0000125   0.0000046  -0.0000180  -0.0000084
   21   0.0000068   0.0000012   0.0000097  -0.0000040   0.0000012  -0.0000006
   22  -0.0000880   0.0003982   0.0004049   0.0001190  -0.0003322  -0.0002217
   23   0.0000210   0.0000754  -0.0000179  -0.0000656   0.0000769   0.0000765
   24   0.0001914   0.0001802   0.0001519   0.0000060  -0.0000420   0.0000395
   25   0.0000481  -0.0004848  -0.0000237  -0.0001096   0.0002794   0.0001783
   26   0.0000566   0.0001370   0.0000575   0.0000302  -0.0000737  -0.0000622
   27   0.0000027  -0.0000626  -0.0000565  -0.0000289   0.0000564   0.0000389
   28   0.0001498  -0.0002308   0.0007014  -0.0000319   0.0000396   0.0001538
   29  -0.0005804   0.0000267  -0.0002619  -0.0001172   0.0001835   0.0001931
   30  -0.0001188   0.0001465  -0.0007296   0.0003124  -0.0004391  -0.0003689
   31   0.0000251  -0.0003318  -0.0000065  -0.0000149   0.0000740   0.0000050
   32  -0.0001252  -0.0001340   0.0001603   0.0000821  -0.0000772  -0.0000502
   33  -0.0003016   0.0000966  -0.0000127  -0.0000919   0.0000958   0.0000899
   34   0.0006067   0.0265767   0.0140550  -0.0015945  -0.0002207   0.0032860
   35   0.0712714   0.0262110  -0.0332267  -0.0035219   0.0031828   0.0015195
   36   0.0314535  -0.0074482  -0.0132943   0.0020628  -0.0003605   0.0030044
   37  -0.0555422  -0.0276738   0.0169994   0.0008756   0.0000919  -0.0006297
   38  -0.0282306  -0.0160286   0.0126996   0.0007650   0.0003367  -0.0001869
   39   0.0173792   0.0122931  -0.0118294  -0.0004398   0.0002196  -0.0000095
   40   0.0011875   0.0008934  -0.0005048  -0.0001098   0.0005952   0.0000538
   41   0.0003735   0.0004179  -0.0000198   0.0005665  -0.0015452  -0.0007582
   42  -0.0008581  -0.0003271   0.0001306   0.0000554  -0.0007948  -0.0007704
   43   0.0473148   0.0098775  -0.0170262  -0.0014288  -0.0054837   0.0006309
   44  -0.0336350  -0.0476852  -0.0036024  -0.0013672  -0.0004011  -0.0006521
   45  -0.0338743  -0.0281092   0.0187864   0.0022066   0.0016916   0.0027574
   46   0.0009683   0.0006466   0.0026125   0.0002992   0.0008377   0.0002662
   47   0.0013762  -0.0013081  -0.0033017  -0.0003297  -0.0008739  -0.0002213
   48   0.0028054  -0.0029612   0.0024175  -0.0001782  -0.0009105  -0.0000375
   49  -0.1623233  -0.1294652   0.0066154   0.0033641   0.0109421   0.0041787
   50  -0.0766405  -0.2249163  -0.0185480  -0.0096970  -0.0331428  -0.0084294
   51   0.0267953   0.0114370  -0.0745909  -0.0037562  -0.0202906  -0.0023094
   52  -0.0295945   0.0018294   0.0195369  -0.0005759  -0.0012108  -0.0007563
   53  -0.0187160   0.0015757   0.0099325  -0.0059524  -0.0024611   0.0027467
   54   0.0116619  -0.0017502  -0.0038591  -0.0025645   0.0000719   0.0004895
   55   0.5086275   0.0952880  -0.1845296  -0.0432316   0.0220446   0.0195156
   56   0.0952880   0.4925047   0.0895195   0.0253919  -0.1268023  -0.0541122
   57  -0.1845296   0.0895195   0.2579300   0.0207997  -0.0520615  -0.0542641
   58  -0.0432316   0.0253919   0.0207997   0.0485869  -0.0358333  -0.0341573
   59   0.0220446  -0.1268023  -0.0520615  -0.0358333   0.1783179   0.0842122
   60   0.0195156  -0.0541122  -0.0542641  -0.0341573   0.0842122   0.0629273
   61  -0.2585246   0.0190607   0.1187415  -0.0061020   0.0081661   0.0090630
   62  -0.0357727  -0.1054632   0.0034970   0.0278334  -0.0166887  -0.0239207
   63   0.0973272  -0.0277662  -0.1279953   0.0166246  -0.0129358  -0.0100630
   64  -0.0124389  -0.0220113   0.0001993   0.0000228  -0.0000221  -0.0015454
   65   0.0030380   0.0033864  -0.0016674   0.0013974   0.0005719   0.0004553
   66   0.0102621   0.0126690   0.0023878  -0.0009742   0.0012496  -0.0016104
           61          62          63          64          65          66
    1  -0.0128171   0.0069633   0.0115381  -0.0002303  -0.0006523  -0.0022888
    2   0.0235984   0.0032093  -0.0142965   0.0013767   0.0003040   0.0007392
    3   0.0177706  -0.0047822  -0.0077103  -0.0015221   0.0020878  -0.0022498
    4  -0.0004909  -0.0013681   0.0005480   0.0004107  -0.0000617   0.0004235
    5   0.0016703  -0.0017293   0.0000335  -0.0000709   0.0003345  -0.0000231
    6  -0.0009462   0.0021007   0.0007018  -0.0000410  -0.0001277  -0.0001109
    7   0.0003216   0.0000214  -0.0000670  -0.0000034  -0.0000225  -0.0000814
    8   0.0002523   0.0003997  -0.0002160  -0.0000442  -0.0000221  -0.0001091
    9   0.0003030  -0.0001427  -0.0000785  -0.0000794  -0.0000134  -0.0001248
   10  -0.0004958  -0.0000076  -0.0001250   0.0000025   0.0001424   0.0001955
   11  -0.0006633   0.0000668   0.0001000   0.0000273   0.0000266   0.0002469
   12  -0.0006205  -0.0002759   0.0004997   0.0000333  -0.0002671  -0.0001947
   13  -0.0000570  -0.0000410   0.0000143   0.0000090  -0.0000073   0.0000085
   14  -0.0001251  -0.0000881   0.0000900   0.0000348  -0.0000497   0.0000009
   15   0.0002787   0.0001804  -0.0000122  -0.0000825   0.0001209  -0.0000251
   16  -0.0002216  -0.0004074   0.0003411  -0.0000086  -0.0001319  -0.0000734
   17   0.0001742   0.0000104  -0.0000108   0.0000253   0.0000120   0.0000239
   18   0.0004665   0.0002383   0.0000207  -0.0000400  -0.0000232  -0.0000626
   19   0.0000154  -0.0000037  -0.0000186  -0.0000068   0.0000020  -0.0000096
   20  -0.0000289  -0.0000093   0.0000006   0.0000002   0.0000038  -0.0000065
   21  -0.0000261  -0.0000180   0.0000223  -0.0000005  -0.0000033  -0.0000147
   22  -0.0000307   0.0001427   0.0001382  -0.0001806   0.0001401  -0.0000067
   23  -0.0010541   0.0000161   0.0001755  -0.0000305  -0.0001570  -0.0000382
   24  -0.0003819  -0.0001958  -0.0000705  -0.0000117   0.0001709  -0.0000275
   25  -0.0003748  -0.0002103   0.0000642  -0.0000123  -0.0000382  -0.0001427
   26   0.0000467   0.0000561   0.0000294  -0.0000034   0.0000190   0.0000589
   27  -0.0000535  -0.0000221   0.0001304   0.0000037  -0.0000363  -0.0000396
   28  -0.0000427  -0.0021389  -0.0013308  -0.0000508   0.0006073  -0.0002518
   29  -0.0005036   0.0001448   0.0005318   0.0001755  -0.0000599  -0.0001428
   30   0.0024571   0.0007064  -0.0026450   0.0001254  -0.0002180   0.0007897
   31  -0.0001448   0.0000172  -0.0011217   0.0000364  -0.0000233   0.0000229
   32   0.0009895   0.0000530  -0.0001476  -0.0000493   0.0000560   0.0000338
   33  -0.0004032  -0.0002006   0.0007507   0.0000044   0.0000465  -0.0002655
   34  -0.1201673   0.0627544   0.0588778   0.0081792  -0.0150574  -0.0079582
   35   0.0081065  -0.2528117  -0.0775708   0.0082089  -0.0160981  -0.0124254
   36   0.0368789  -0.1085347  -0.1242219   0.0009943   0.0005405   0.0036865
   37   0.0483383  -0.0357745  -0.0357555   0.0014028   0.0012012   0.0030063
   38   0.0089872  -0.0539153  -0.0315608   0.0007587  -0.0012984  -0.0031130
   39  -0.0178346  -0.0046706   0.0200984   0.0027930  -0.0033563   0.0029252
   40  -0.0015630  -0.0013036   0.0023761   0.0002431  -0.0003498  -0.0001766
   41  -0.0059786  -0.0006166   0.0018221   0.0008684  -0.0010683  -0.0009026
   42   0.0006950  -0.0010694   0.0028044   0.0002996  -0.0003010  -0.0000909
   43  -0.0299300   0.0201175   0.0233296  -0.0004630   0.0008046  -0.0001322
   44   0.0200365  -0.0177005  -0.0168069   0.0008711   0.0000380  -0.0000546
   45   0.0224620  -0.0169430  -0.0234760  -0.0000034  -0.0000668  -0.0010121
   46  -0.0003433   0.0009976  -0.0000849   0.0000053  -0.0000591  -0.0000175
   47   0.0008464   0.0000181  -0.0000235  -0.0000450  -0.0000188   0.0000113
   48  -0.0000306  -0.0000889  -0.0011933  -0.0000142   0.0000192   0.0000241
   49  -0.0343881  -0.0126898   0.0197025  -0.0016639  -0.0001435   0.0037844
   50  -0.0578751   0.0350622   0.0435467   0.0005446   0.0012681  -0.0019788
   51   0.0026616   0.0173054   0.0147365   0.0040749  -0.0014050   0.0022169
   52   0.0017663  -0.0052828  -0.0009507  -0.0009278   0.0004539   0.0008020
   53  -0.0005522  -0.0034374  -0.0024814  -0.0006831   0.0003302   0.0004829
   54   0.0008095   0.0003016   0.0032897   0.0003406  -0.0001884  -0.0001585
   55  -0.2585246  -0.0357727   0.0973272  -0.0124389   0.0030380   0.0102621
   56   0.0190607  -0.1054632  -0.0277662  -0.0220113   0.0033864   0.0126690
   57   0.1187415   0.0034970  -0.1279953   0.0001993  -0.0016674   0.0023878
   58  -0.0061020   0.0278334   0.0166246   0.0000228   0.0013974  -0.0009742
   59   0.0081661  -0.0166887  -0.0129358  -0.0000221   0.0005719   0.0012496
   60   0.0090630  -0.0239207  -0.0100630  -0.0015454   0.0004553  -0.0016104
   61   0.5681811   0.1160743  -0.2027221  -0.1529332  -0.1412322   0.0104338
   62   0.1160743   0.6514473   0.1375458  -0.1399238  -0.2380089  -0.0010095
   63  -0.2027221   0.1375458   0.2958680   0.0112973  -0.0000546  -0.0414542
   64  -0.1529332  -0.1399238   0.0112973   0.1586078   0.1499919  -0.0168261
   65  -0.1412322  -0.2380089  -0.0000546   0.1499919   0.2504304   0.0042873
   66   0.0104338  -0.0010095  -0.0414542  -0.0168261   0.0042873   0.0354112
 **********************************************************************
 **                                                                  **
 **                       VIBRATIONAL ANALYSIS                       **
 **                       --------------------                       **
 **                                                                  **
 **        VIBRATIONAL FREQUENCIES (CM**-1) AND NORMAL MODES         **
 **     FORCE CONSTANTS (mDYN/ANGSTROM) AND REDUCED MASSES (AMU)     **
 **                  INFRARED INTENSITIES (KM/MOL)                   **
 **                                                                  **
 **********************************************************************


 Mode:                 1                      2                      3
 Frequency:        12.08                  37.64                  41.98
 Force Cnst:      0.0019                 0.0165                 0.0197
 Red. Mass:      21.5382                19.8226                18.9492
 IR Active:          YES                    YES                    YES
 IR Intens:        0.008                  0.006                  0.005
 Raman Active:       YES                    YES                    YES
               X      Y      Z        X      Y      Z        X      Y      Z
 C          0.005 -0.000  0.019   -0.076  0.007 -0.164   -0.035 -0.213 -0.043
 C          0.013  0.129  0.073    0.029  0.007 -0.161   -0.053 -0.163 -0.023
 H          0.023  0.208  0.124    0.067  0.009 -0.238   -0.081 -0.231 -0.028
 C          0.004  0.155  0.058    0.095  0.014 -0.055   -0.028  0.018  0.022
 Cl         0.011  0.325  0.130    0.247  0.020 -0.051   -0.057  0.102  0.057
 C         -0.011  0.051 -0.010    0.053  0.025  0.047    0.025  0.174  0.059
 H         -0.018  0.066 -0.022    0.102  0.039  0.128    0.055  0.349  0.111
 C         -0.017 -0.075 -0.062   -0.053  0.023  0.044    0.040  0.111  0.033
 Cl        -0.034 -0.202 -0.148   -0.104  0.057  0.189    0.121  0.379  0.110
 C         -0.006 -0.096 -0.045   -0.119  0.010 -0.066    0.001 -0.117 -0.031
 Cl         0.005 -0.218 -0.095   -0.256  0.010 -0.068    0.004 -0.263 -0.091
 C          0.012 -0.009  0.029   -0.095  0.025 -0.198   -0.026 -0.195 -0.026
 C          0.084 -0.060  0.171   -0.049 -0.005 -0.081   -0.103 -0.131  0.012
 Cl         0.151 -0.124  0.324   -0.088 -0.006 -0.100   -0.216 -0.190  0.062
 C          0.087 -0.051  0.176    0.044 -0.044  0.079   -0.100 -0.015  0.015
 H          0.144 -0.090  0.286    0.096 -0.079  0.202   -0.168  0.037  0.039
 C          0.011  0.009  0.030    0.082 -0.047  0.107   -0.011  0.033 -0.018
 Cl         0.017  0.014  0.040    0.256 -0.137  0.412   -0.021  0.193 -0.038
 C         -0.070  0.062 -0.125   -0.006  0.010 -0.082    0.082 -0.038 -0.038
 Cl        -0.166  0.141 -0.320    0.004  0.033 -0.118    0.217  0.018 -0.073
 C         -0.068  0.051 -0.122   -0.088  0.042 -0.223    0.069 -0.152 -0.044
 H         -0.129  0.093 -0.239   -0.129  0.069 -0.325    0.136 -0.203 -0.073
 TransDip   0.000  0.001  0.003    0.000  0.000 -0.003   -0.001 -0.001  0.001

 Mode:                 4                      5                      6
 Frequency:        77.79                  81.32                 142.78
 Force Cnst:      0.0871                 0.1000                 0.3298
 Red. Mass:      24.4427                25.6701                27.4624
 IR Active:          YES                    YES                    YES
 IR Intens:        0.075                  0.025                  0.051
 Raman Active:       YES                    YES                    YES
               X      Y      Z        X      Y      Z        X      Y      Z
 C         -0.087 -0.111 -0.166   -0.047  0.164 -0.109    0.022  0.042 -0.027
 C         -0.054 -0.128 -0.173    0.017  0.174 -0.106    0.088  0.045 -0.063
 H         -0.047 -0.162 -0.218    0.051  0.219 -0.137    0.109  0.058 -0.096
 C          0.004 -0.007 -0.080    0.034  0.059 -0.088    0.118  0.024 -0.055
 Cl         0.149  0.281  0.041    0.109 -0.155 -0.182    0.462 -0.086 -0.105
 C         -0.022 -0.040 -0.053    0.004  0.057 -0.025    0.098  0.025 -0.048
 H          0.001 -0.019 -0.014    0.025  0.023  0.009    0.096  0.016 -0.050
 C         -0.066 -0.047 -0.058   -0.061  0.068 -0.023    0.086  0.034 -0.072
 Cl        -0.118 -0.134 -0.032   -0.099  0.101  0.087    0.172  0.050 -0.229
 C         -0.072  0.032 -0.070   -0.105  0.045 -0.103    0.073  0.034 -0.065
 Cl        -0.043  0.469  0.107   -0.276 -0.240 -0.225    0.266 -0.019 -0.091
 C         -0.081 -0.122 -0.158   -0.037  0.160 -0.092   -0.051  0.046  0.008
 C         -0.063 -0.132 -0.029    0.076  0.079  0.035   -0.118  0.070  0.060
 Cl        -0.032 -0.265  0.220    0.310 -0.017  0.334   -0.375 -0.063  0.181
 C         -0.060 -0.064 -0.024    0.057  0.044 -0.001   -0.124  0.079  0.063
 H         -0.076 -0.050  0.030    0.108  0.007  0.028   -0.099  0.060  0.047
 C         -0.018 -0.032 -0.057   -0.007  0.042 -0.035   -0.156  0.042  0.074
 Cl        -0.040  0.074 -0.098   -0.076  0.019 -0.156   -0.161 -0.020  0.097
 C          0.045 -0.080 -0.051   -0.015  0.051  0.031   -0.146  0.032  0.061
 Cl         0.256 -0.127  0.140    0.080 -0.091  0.347   -0.282 -0.044  0.154
 C         -0.020 -0.108 -0.150   -0.064  0.138 -0.067   -0.127  0.040  0.043
 H          0.009 -0.130 -0.185   -0.100  0.165 -0.070   -0.156  0.064  0.067
 TransDip  -0.002 -0.005 -0.007    0.000  0.005 -0.002   -0.004  0.006  0.001

 Mode:                 7                      8                      9
 Frequency:       159.19                 163.94                 195.71
 Force Cnst:      0.1515                 0.1602                 0.4768
 Red. Mass:      10.1494                10.1167                21.1302
 IR Active:          YES                    YES                    YES
 IR Intens:        0.110                  0.217                  0.239
 Raman Active:       YES                    YES                    YES
               X      Y      Z        X      Y      Z        X      Y      Z
 C          0.029  0.071  0.043   -0.023  0.039 -0.037   -0.047 -0.115 -0.033
 C          0.037  0.113  0.063   -0.026  0.056 -0.037   -0.070 -0.196 -0.071
 H         -0.001 -0.039  0.003   -0.034  0.015 -0.060   -0.106 -0.340 -0.129
 C          0.069  0.267  0.123    0.002  0.095 -0.005   -0.021 -0.005  0.010
 Cl        -0.081 -0.145 -0.052    0.077 -0.040 -0.069    0.052 -0.016  0.010
 C          0.116  0.447  0.195    0.009  0.145  0.030    0.018  0.175  0.086
 H          0.131  0.507  0.220    0.017  0.165  0.043    0.048  0.302  0.138
 C          0.076  0.279  0.127   -0.009  0.096  0.006    0.003  0.086  0.044
 Cl        -0.030 -0.169 -0.064   -0.066 -0.033 -0.013    0.002 -0.034 -0.076
 C          0.047  0.154  0.081   -0.023  0.065 -0.029   -0.016 -0.005  0.014
 Cl         0.004 -0.001  0.018   -0.091  0.044 -0.044   -0.000 -0.009  0.016
 C         -0.020 -0.035 -0.046    0.047 -0.051  0.080   -0.047 -0.088 -0.020
 C         -0.043 -0.023 -0.081    0.116 -0.101  0.208   -0.035 -0.095 -0.007
 Cl        -0.058 -0.097  0.035   -0.083  0.007 -0.094    0.236  0.026 -0.127
 C         -0.069  0.019 -0.122    0.221 -0.165  0.391   -0.060 -0.131  0.012
 H         -0.084  0.029 -0.129    0.247 -0.182  0.443   -0.061 -0.133  0.027
 C         -0.044  0.008 -0.087    0.155 -0.117  0.273   -0.006 -0.081 -0.015
 Cl         0.028 -0.026  0.035   -0.082  0.043 -0.143    0.093  0.520  0.142
 C         -0.024 -0.008 -0.074    0.116 -0.092  0.196   -0.001 -0.107 -0.044
 Cl         0.087 -0.009 -0.026    0.003  0.021 -0.076   -0.279 -0.266  0.058
 C         -0.031 -0.029 -0.069    0.094 -0.086  0.162   -0.010 -0.063 -0.037
 H         -0.013 -0.043 -0.057    0.060 -0.062  0.095   -0.011 -0.063 -0.054
 TransDip   0.002  0.010  0.001    0.008 -0.001  0.013   -0.014 -0.000  0.006

 Mode:                10                     11                     12
 Frequency:       202.61                 215.21                 227.86
 Force Cnst:      0.5906                 0.5076                 0.1858
 Red. Mass:      24.4211                18.6006                 6.0734
 IR Active:          YES                    YES                    YES
 IR Intens:        0.147                  0.346                  0.081
 Raman Active:       YES                    YES                    YES
               X      Y      Z        X      Y      Z        X      Y      Z
 C          0.055  0.041 -0.086   -0.147 -0.072 -0.003   -0.004 -0.028 -0.030
 C          0.131  0.039 -0.082   -0.168 -0.170 -0.073   -0.054 -0.134 -0.084
 H          0.158  0.064 -0.114   -0.203 -0.293 -0.116   -0.078 -0.213 -0.109
 C          0.130  0.024 -0.093   -0.123 -0.018 -0.014   -0.027 -0.037 -0.053
 Cl        -0.221  0.091 -0.103    0.179 -0.021 -0.012    0.034  0.031 -0.038
 C          0.169  0.005 -0.114   -0.093  0.133  0.046    0.009  0.072 -0.013
 H          0.178 -0.010 -0.102   -0.068  0.240  0.089    0.023  0.147  0.010
 C          0.077  0.011 -0.093   -0.125  0.094  0.000    0.010  0.053 -0.022
 Cl        -0.231 -0.139  0.474   -0.227 -0.001  0.046   -0.060 -0.024  0.039
 C          0.065  0.038 -0.139   -0.104  0.022  0.003    0.009  0.036 -0.037
 Cl         0.369 -0.007 -0.181    0.351 -0.079 -0.032   -0.028  0.014 -0.060
 C          0.042  0.051 -0.083   -0.140 -0.036  0.017    0.062 -0.022  0.090
 C          0.070  0.021  0.019   -0.113 -0.038  0.054   -0.047  0.058 -0.094
 Cl        -0.162 -0.051  0.028    0.230  0.142 -0.081    0.029 -0.010  0.078
 C          0.113  0.003  0.084   -0.126 -0.064  0.065   -0.103  0.099 -0.199
 H          0.146 -0.020  0.135   -0.107 -0.079  0.079   -0.179  0.152 -0.331
 C          0.086  0.012  0.015   -0.164 -0.039  0.065   -0.001  0.029 -0.030
 Cl         0.066  0.067 -0.051   -0.200 -0.054  0.090    0.032 -0.036  0.024
 C          0.029  0.042 -0.050   -0.137 -0.041  0.013    0.120 -0.051  0.191
 Cl        -0.167 -0.091  0.092    0.230  0.113 -0.064   -0.071  0.039 -0.064
 C          0.002  0.082 -0.114   -0.157 -0.050 -0.019    0.206 -0.108  0.335
 H         -0.034  0.108 -0.171   -0.184 -0.032 -0.041    0.299 -0.172  0.492
 TransDip   0.011  0.002  0.005   -0.015 -0.011  0.004    0.008 -0.002  0.003

 Mode:                13                     14                     15
 Frequency:       229.42                 261.23                 323.77
 Force Cnst:      0.1799                 0.6685                 0.5682
 Red. Mass:       5.8000                16.6266                 9.1999
 IR Active:          YES                    YES                    YES
 IR Intens:        0.035                  0.181                  0.324
 Raman Active:       YES                    YES                    YES
               X      Y      Z        X      Y      Z        X      Y      Z
 C          0.002  0.115  0.053   -0.083 -0.009  0.065    0.084  0.233  0.103
 C          0.045  0.382  0.156   -0.203 -0.016  0.048   -0.002 -0.094 -0.050
 H          0.088  0.589  0.256   -0.259 -0.061  0.123   -0.052 -0.237 -0.079
 C         -0.017  0.131  0.043   -0.223  0.021  0.040   -0.051 -0.208 -0.137
 Cl         0.044 -0.044 -0.034    0.140 -0.049  0.047    0.013  0.092 -0.054
 C         -0.087 -0.146 -0.076   -0.256  0.053  0.080   -0.064 -0.203 -0.092
 H         -0.138 -0.337 -0.162   -0.249  0.071  0.095   -0.110 -0.467 -0.172
 C         -0.062 -0.070 -0.050   -0.225  0.048  0.050    0.044  0.252  0.112
 Cl        -0.061  0.056  0.028   -0.240  0.098 -0.103   -0.029 -0.023 -0.014
 C         -0.028 -0.002 -0.011   -0.139 -0.013  0.126    0.122  0.475  0.247
 Cl         0.041  0.020 -0.005    0.127 -0.095  0.149   -0.021 -0.115  0.050
 C         -0.001 -0.051  0.033    0.006  0.028  0.015    0.032  0.052  0.007
 C         -0.022 -0.052 -0.047    0.088 -0.017 -0.032    0.050  0.021 -0.017
 Cl         0.017 -0.082 -0.013   -0.079 -0.093 -0.006   -0.048 -0.029  0.011
 C         -0.061 -0.039 -0.087    0.134  0.044 -0.050    0.040 -0.034 -0.011
 H         -0.084 -0.025 -0.140    0.070  0.097  0.018    0.093 -0.074 -0.029
 C         -0.038 -0.054 -0.027    0.229  0.084 -0.122   -0.027 -0.058 -0.010
 Cl         0.005  0.083  0.051    0.308 -0.049 -0.191   -0.016  0.037  0.022
 C          0.005 -0.091  0.037    0.130  0.146 -0.071   -0.041 -0.060 -0.027
 Cl         0.039 -0.045 -0.073   -0.098  0.016  0.075    0.055 -0.073 -0.053
 C          0.022 -0.100  0.099    0.105  0.118 -0.069   -0.041  0.008  0.003
 H          0.047 -0.118  0.160    0.172  0.066 -0.153   -0.090  0.044  0.036
 TransDip  -0.001  0.001  0.006   -0.010  0.008  0.005   -0.002 -0.017 -0.006

 Mode:                16                     17                     18
 Frequency:       329.23                 334.73                 365.60
 Force Cnst:      1.4391                 1.7498                 0.8814
 Red. Mass:      22.5340                26.5055                11.1917
 IR Active:          YES                    YES                    YES
 IR Intens:        0.058                  0.028                  0.479
 Raman Active:       YES                    YES                    YES
               X      Y      Z        X      Y      Z        X      Y      Z
 C          0.065 -0.143 -0.033    0.043 -0.034  0.002   -0.069  0.053 -0.094
 C          0.134  0.018 -0.026    0.142 -0.003 -0.043    0.111  0.032 -0.067
 H          0.090  0.057  0.095    0.116 -0.009 -0.002    0.186  0.071 -0.184
 C          0.090  0.170 -0.145    0.107  0.062 -0.162    0.142 -0.039  0.031
 Cl        -0.023  0.134 -0.381   -0.030  0.150 -0.345   -0.065 -0.037  0.126
 C          0.010  0.119  0.029    0.047 -0.006 -0.026    0.079 -0.079  0.061
 H          0.128  0.183  0.219    0.117 -0.070  0.082    0.117 -0.170  0.124
 C         -0.100 -0.136 -0.008   -0.010 -0.033  0.030   -0.060  0.004  0.078
 Cl        -0.046  0.033 -0.006    0.050 -0.019  0.022   -0.005  0.029 -0.071
 C         -0.056 -0.333  0.086    0.008 -0.082  0.118   -0.095  0.048  0.040
 Cl         0.006 -0.114  0.392   -0.007 -0.105  0.272    0.072 -0.035  0.033
 C          0.053  0.066 -0.055   -0.083 -0.083 -0.072   -0.204  0.136 -0.341
 C         -0.030  0.166  0.037   -0.019 -0.185 -0.139   -0.198  0.136 -0.339
 Cl        -0.078  0.273  0.162    0.157 -0.370 -0.220    0.026 -0.008  0.054
 C         -0.026  0.021  0.014    0.017  0.013  0.002   -0.023  0.011 -0.032
 H          0.045 -0.032 -0.059   -0.081  0.083  0.091   -0.040  0.023 -0.058
 C         -0.007 -0.046  0.033    0.015  0.061  0.094    0.201 -0.137  0.345
 Cl        -0.030 -0.019  0.003   -0.086  0.019  0.044   -0.018  0.019 -0.056
 C          0.084 -0.131 -0.034   -0.054  0.157  0.179    0.183 -0.126  0.319
 Cl         0.057 -0.241 -0.137   -0.131  0.396  0.211   -0.022  0.008 -0.052
 C          0.093  0.015 -0.023   -0.089 -0.061  0.053   -0.046  0.035 -0.076
 H          0.030  0.062  0.047    0.012 -0.132 -0.009   -0.083  0.060 -0.148
 TransDip   0.003  0.002  0.007    0.002  0.000  0.005   -0.006  0.007 -0.020

 Mode:                19                     20                     21
 Frequency:       413.23                 449.08                 461.58
 Force Cnst:      1.1340                 0.5056                 0.7468
 Red. Mass:      11.2715                 4.2549                 5.9489
 IR Active:          YES                    YES                    YES
 IR Intens:        6.967                  4.563                  4.204
 Raman Active:       YES                    YES                    YES
               X      Y      Z        X      Y      Z        X      Y      Z
 C         -0.113  0.000  0.006   -0.086 -0.023 -0.051    0.011  0.137 -0.040
 C         -0.306  0.096  0.020    0.051  0.042 -0.028   -0.122  0.001 -0.087
 H         -0.370  0.077  0.131    0.104  0.097 -0.089   -0.148 -0.042 -0.074
 C         -0.301  0.077  0.016    0.076 -0.001  0.003   -0.105 -0.009 -0.011
 Cl         0.045  0.043 -0.127   -0.020  0.008 -0.011   -0.002 -0.010  0.029
 C         -0.273  0.011  0.046    0.037 -0.067  0.023   -0.099  0.079  0.086
 H         -0.374  0.028 -0.123    0.046 -0.185  0.036   -0.074  0.273  0.132
 C          0.050 -0.002  0.078   -0.018  0.044  0.068   -0.052 -0.121  0.005
 Cl         0.295 -0.142  0.156    0.032 -0.008 -0.012    0.067 -0.019  0.031
 C         -0.027  0.052  0.008   -0.060  0.056  0.021   -0.066 -0.070 -0.028
 Cl         0.028  0.006 -0.042    0.020 -0.006 -0.004    0.028 -0.008  0.020
 C         -0.122 -0.025 -0.008   -0.141 -0.034 -0.088    0.041  0.197 -0.110
 C         -0.129 -0.012 -0.036   -0.154 -0.019 -0.055    0.098  0.148 -0.189
 Cl         0.005  0.053  0.030    0.007  0.060  0.028   -0.007 -0.105 -0.024
 C         -0.102 -0.028 -0.029   -0.007 -0.114  0.180    0.222  0.020  0.060
 H         -0.189  0.036 -0.080    0.129 -0.204  0.529    0.449 -0.143  0.259
 C          0.092 -0.061  0.111   -0.079  0.041 -0.149   -0.043  0.023 -0.073
 Cl         0.095 -0.004 -0.077    0.088 -0.013 -0.040   -0.098  0.019  0.067
 C          0.043 -0.036  0.098   -0.087  0.042 -0.118   -0.050  0.032 -0.087
 Cl         0.000  0.009 -0.010   -0.002  0.027  0.023    0.028 -0.055 -0.030
 C         -0.086  0.016 -0.084    0.059 -0.118  0.165    0.087  0.074  0.139
 H         -0.119  0.035 -0.229    0.267 -0.266  0.442    0.154  0.031  0.438
 TransDip  -0.083 -0.002  0.013   -0.015 -0.047  0.047    0.036  0.052  0.018

 Mode:                22                     23                     24
 Frequency:       482.39                 526.87                 559.10
 Force Cnst:      0.9421                 1.1021                 1.0831
 Red. Mass:       6.8718                 6.7384                 5.8807
 IR Active:          YES                    YES                    YES
 IR Intens:        2.789                  3.703                  4.119
 Raman Active:       YES                    YES                    YES
               X      Y      Z        X      Y      Z        X      Y      Z
 C          0.013 -0.172 -0.078   -0.156  0.086 -0.135   -0.019 -0.088 -0.114
 C         -0.033  0.083  0.038    0.021  0.063 -0.159    0.009  0.181 -0.002
 H         -0.046  0.160  0.138    0.122  0.111 -0.327    0.132  0.680  0.200
 C         -0.062  0.059  0.016    0.128 -0.032  0.007   -0.094 -0.307 -0.158
 Cl         0.010 -0.014  0.020   -0.044  0.023 -0.029    0.001  0.004  0.041
 C         -0.082 -0.066 -0.058    0.008 -0.101  0.216   -0.009  0.040 -0.010
 H         -0.170 -0.277 -0.206    0.103 -0.212  0.374   -0.005  0.111 -0.002
 C          0.059  0.163  0.040   -0.144 -0.038  0.220    0.089  0.342  0.121
 Cl        -0.009 -0.016  0.009    0.061 -0.004 -0.029    0.000 -0.031 -0.003
 C          0.060  0.066  0.028   -0.228  0.046  0.035   -0.054 -0.207 -0.115
 Cl        -0.006 -0.009  0.011    0.052  0.002 -0.039    0.007 -0.002  0.045
 C          0.027 -0.126 -0.109   -0.013  0.017  0.048    0.043  0.017 -0.033
 C         -0.092 -0.007 -0.033    0.138 -0.098  0.290    0.092  0.001  0.015
 Cl         0.049 -0.005 -0.025    0.006 -0.033 -0.041   -0.018  0.021  0.015
 C         -0.011  0.178  0.124   -0.054  0.098 -0.055    0.049 -0.049 -0.064
 H         -0.069  0.228  0.287   -0.214  0.212 -0.245    0.090 -0.083 -0.152
 C          0.067  0.237  0.049   -0.040  0.121 -0.095   -0.025 -0.073 -0.049
 Cl        -0.141 -0.056  0.057   -0.013 -0.019  0.020   -0.007  0.014  0.013
 C          0.220  0.137 -0.105    0.103  0.013  0.092   -0.018 -0.058  0.023
 Cl        -0.048 -0.076 -0.000    0.004 -0.053 -0.033   -0.006  0.045  0.018
 C          0.247 -0.037 -0.130    0.047  0.051  0.005   -0.013 -0.011  0.004
 H          0.404 -0.151 -0.168   -0.018  0.096 -0.174   -0.058  0.023  0.020
 TransDip   0.048  0.011 -0.021   -0.046  0.037  0.018    0.034  0.022 -0.051

 Mode:                25                     26                     27
 Frequency:       568.29                 592.27                 630.00
 Force Cnst:      1.6095                 1.6031                 1.2586
 Red. Mass:       8.4587                 7.7568                 5.3820
 IR Active:          YES                    YES                    YES
 IR Intens:       39.052                 29.758                 17.522
 Raman Active:       YES                    YES                    YES
               X      Y      Z        X      Y      Z        X      Y      Z
 C         -0.011 -0.007 -0.257    0.064 -0.201 -0.010    0.098  0.226  0.043
 C         -0.110  0.044 -0.251    0.019 -0.080  0.071    0.008  0.104 -0.011
 H         -0.140 -0.156 -0.375   -0.042 -0.132  0.156   -0.008  0.081  0.000
 C          0.015  0.293  0.019    0.031  0.133  0.125   -0.061 -0.223 -0.105
 Cl        -0.010 -0.064  0.119   -0.010  0.028 -0.081   -0.004  0.009  0.007
 C         -0.043 -0.022 -0.155   -0.133 -0.153  0.205   -0.011  0.114  0.116
 H         -0.154 -0.223 -0.342   -0.144 -0.484  0.188    0.125  0.591  0.346
 C          0.028 -0.025 -0.137   -0.051  0.010  0.242   -0.064 -0.224 -0.034
 Cl         0.029 -0.012  0.034   -0.032  0.019 -0.034   -0.004  0.011 -0.003
 C          0.035  0.158 -0.066   -0.006 -0.038  0.142    0.018  0.078  0.051
 Cl         0.004 -0.072  0.146    0.011  0.051 -0.137    0.006  0.002 -0.010
 C          0.065 -0.048 -0.142    0.144 -0.052 -0.044    0.047 -0.174 -0.082
 C          0.172 -0.075  0.097    0.129  0.034 -0.149   -0.013 -0.112 -0.036
 Cl        -0.035  0.077  0.037   -0.037  0.066  0.052   -0.012  0.076  0.036
 C          0.058 -0.080 -0.100    0.154 -0.106 -0.121   -0.008 -0.026 -0.008
 H          0.099 -0.116 -0.235    0.286 -0.208 -0.217   -0.045  0.001  0.009
 C         -0.069 -0.079 -0.148    0.050 -0.178 -0.019    0.040  0.004 -0.014
 Cl        -0.019  0.016  0.030   -0.063  0.027  0.041   -0.032 -0.003  0.016
 C          0.040 -0.115  0.059   -0.008 -0.073 -0.093    0.092 -0.019 -0.063
 Cl        -0.031  0.097  0.045   -0.025  0.097  0.056   -0.034  0.048  0.038
 C          0.019 -0.115 -0.032    0.051 -0.063 -0.056    0.068 -0.198 -0.117
 H         -0.033 -0.077 -0.079    0.035 -0.049 -0.025    0.161 -0.269 -0.197
 TransDip   0.036 -0.041 -0.193    0.087 -0.147  0.037    0.098 -0.067 -0.062

 Mode:                28                     29                     30
 Frequency:       657.16                 690.11                 743.56
 Force Cnst:      2.0035                 2.1339                 1.3310
 Red. Mass:       7.8741                 7.6049                 4.0861
 IR Active:          YES                    YES                    YES
 IR Intens:        4.845                  4.620                  6.284
 Raman Active:       YES                    YES                    YES
               X      Y      Z        X      Y      Z        X      Y      Z
 C          0.068 -0.050  0.132    0.090  0.013 -0.038    0.053  0.242  0.146
 C          0.046 -0.074  0.180   -0.010 -0.008 -0.043    0.014 -0.086  0.031
 H         -0.033 -0.127  0.300   -0.053 -0.076 -0.012   -0.102 -0.507 -0.111
 C         -0.062 -0.023  0.025   -0.008  0.041 -0.001    0.002  0.065  0.020
 Cl         0.015  0.009 -0.027   -0.004 -0.002  0.005    0.005  0.001  0.001
 C         -0.037  0.028 -0.016   -0.064 -0.033  0.047   -0.021 -0.040 -0.057
 H         -0.052  0.095 -0.040   -0.082 -0.125  0.019   -0.074 -0.231 -0.148
 C          0.024 -0.014 -0.025    0.026  0.028  0.066    0.013  0.141  0.028
 Cl        -0.015  0.003  0.002   -0.017  0.005 -0.006    0.008 -0.007  0.005
 C          0.085 -0.045  0.076    0.027 -0.079 -0.001   -0.055 -0.215 -0.061
 Cl        -0.011  0.023 -0.050    0.002  0.007 -0.011    0.000  0.011 -0.006
 C         -0.143  0.101 -0.253    0.071 -0.121 -0.093   -0.121  0.035 -0.176
 C          0.057 -0.031  0.079    0.098 -0.004 -0.059    0.060 -0.110  0.108
 Cl        -0.008  0.006 -0.009    0.011  0.022  0.003   -0.007  0.020  0.007
 C          0.054 -0.036  0.071    0.182  0.365  0.042   -0.029 -0.015 -0.045
 H          0.243 -0.167  0.384    0.168  0.383  0.071   -0.209  0.111 -0.269
 C         -0.200  0.131 -0.361   -0.121  0.178  0.127    0.083 -0.021  0.051
 Cl         0.005 -0.005  0.018    0.076  0.005 -0.041   -0.017 -0.001  0.009
 C          0.216 -0.145  0.374   -0.193  0.022  0.127    0.006  0.041 -0.089
 Cl        -0.011  0.009 -0.018    0.006 -0.055 -0.025   -0.005  0.004  0.004
 C         -0.041  0.038 -0.080   -0.293 -0.339  0.033    0.047 -0.048  0.006
 H         -0.076  0.063 -0.149   -0.335 -0.312  0.067    0.300 -0.229  0.301
 TransDip  -0.005 -0.025  0.066   -0.038  0.024  0.052   -0.000 -0.071 -0.037

 Mode:                31                     32                     33
 Frequency:       747.66                 768.90                 821.70
 Force Cnst:      1.2124                 3.2143                 3.9311
 Red. Mass:       3.6812                 9.2279                 9.8818
 IR Active:          YES                    YES                    YES
 IR Intens:        5.846                  4.795                 53.650
 Raman Active:       YES                    YES                    YES
               X      Y      Z        X      Y      Z        X      Y      Z
 C          0.033  0.197  0.035    0.328  0.044 -0.147   -0.070  0.032 -0.042
 C         -0.047 -0.007 -0.084    0.000  0.065 -0.166   -0.336  0.084 -0.006
 H         -0.087 -0.287 -0.261   -0.127 -0.072 -0.025   -0.218  0.150 -0.193
 C          0.035  0.045  0.028   -0.040  0.056 -0.092   -0.019 -0.169  0.411
 Cl        -0.005  0.003  0.001   -0.013 -0.009  0.030   -0.005  0.045 -0.103
 C          0.012 -0.060  0.011   -0.204 -0.029  0.173    0.224 -0.119  0.150
 H         -0.025 -0.242 -0.052   -0.216 -0.052  0.156    0.049  0.050 -0.140
 C          0.037  0.086  0.062    0.148 -0.075  0.140    0.399 -0.140  0.097
 Cl        -0.006  0.002 -0.006   -0.066  0.024 -0.019   -0.101  0.047 -0.053
 C         -0.050 -0.140 -0.102    0.223 -0.111  0.043    0.170  0.054 -0.227
 Cl         0.004 -0.000  0.016    0.001  0.010 -0.022   -0.002 -0.021  0.051
 C          0.113 -0.096  0.203    0.138  0.111 -0.133   -0.096  0.028 -0.067
 C         -0.116  0.030 -0.155   -0.148  0.161  0.207    0.037 -0.056  0.012
 Cl         0.002  0.005  0.007    0.028 -0.066 -0.043   -0.005  0.010  0.005
 C         -0.011 -0.049  0.056   -0.302 -0.061  0.134    0.034 -0.006 -0.024
 H          0.157 -0.164  0.420   -0.309 -0.065  0.022   -0.043  0.050 -0.101
 C         -0.036  0.039 -0.100   -0.171 -0.026  0.111    0.047  0.000 -0.015
 Cl        -0.005 -0.003  0.003    0.070 -0.013 -0.045   -0.012  0.002  0.008
 C          0.085 -0.033  0.073   -0.028 -0.117 -0.048    0.000  0.037  0.017
 Cl        -0.004  0.005  0.004   -0.005  0.028  0.013    0.002 -0.008 -0.007
 C          0.001 -0.001 -0.067    0.070  0.063 -0.008   -0.027  0.024 -0.006
 H         -0.202  0.139 -0.500   -0.035  0.153  0.278    0.172 -0.118  0.262
 TransDip   0.041 -0.045 -0.047    0.041  0.020  0.053    0.153 -0.103  0.144

 Mode:                34                     35                     36
 Frequency:       883.78                 888.02                 896.89
 Force Cnst:      0.6867                 0.7165                 1.1549
 Red. Mass:       1.4922                 1.5421                 2.4368
 IR Active:          YES                    YES                    YES
 IR Intens:       22.200                  8.809                 26.174
 Raman Active:       YES                    YES                    YES
               X      Y      Z        X      Y      Z        X      Y      Z
 C          0.011  0.022  0.008   -0.000 -0.004 -0.001    0.061  0.038 -0.005
 C         -0.011 -0.056 -0.029    0.001  0.007  0.010    0.005 -0.114 -0.106
 H          0.072  0.296  0.121   -0.013 -0.045 -0.008    0.195  0.743  0.283
 C          0.018  0.076  0.025   -0.004 -0.009  0.005    0.009  0.053 -0.070
 Cl        -0.001 -0.006 -0.001    0.000  0.001 -0.002   -0.003 -0.008  0.015
 C         -0.044 -0.151 -0.061    0.001  0.005  0.003   -0.056  0.063  0.062
 H          0.201  0.825  0.354   -0.011 -0.015 -0.018   -0.152 -0.364 -0.101
 C          0.017  0.049  0.023    0.008 -0.005 -0.000    0.047 -0.042  0.019
 Cl        -0.002 -0.003 -0.002   -0.002  0.001 -0.001   -0.012  0.006 -0.002
 C          0.006 -0.002  0.000    0.006 -0.001  0.001    0.068 -0.020  0.010
 Cl        -0.000 -0.000 -0.000   -0.000  0.000 -0.000   -0.001  0.002 -0.004
 C         -0.005 -0.000  0.002   -0.019  0.013 -0.034   -0.054 -0.005  0.037
 C         -0.001 -0.013 -0.001    0.035 -0.023  0.060   -0.005 -0.114 -0.035
 Cl        -0.001  0.002  0.001   -0.002  0.001 -0.004   -0.007  0.020  0.011
 C         -0.006 -0.003 -0.008   -0.083  0.057 -0.147   -0.003 -0.059 -0.034
 H          0.008 -0.012  0.048    0.438 -0.303  0.771   -0.083  0.004  0.134
 C          0.010  0.002 -0.003    0.032 -0.022  0.054    0.114  0.022 -0.054
 Cl        -0.002 -0.000  0.001   -0.002  0.001 -0.003   -0.021  0.001  0.012
 C          0.001  0.009  0.004   -0.014  0.011 -0.023   -0.017  0.120  0.066
 Cl         0.000 -0.002 -0.001    0.001 -0.001  0.001    0.009 -0.023 -0.014
 C         -0.003 -0.000  0.001    0.029 -0.020  0.054   -0.065  0.036  0.024
 H          0.002 -0.004 -0.005   -0.125  0.087 -0.219    0.055 -0.049  0.089
 TransDip   0.050  0.133  0.051    0.041 -0.040  0.076    0.139  0.059 -0.063

 Mode:                37                     38                     39
 Frequency:       903.52                 907.47                1044.48
 Force Cnst:      1.1169                 0.7425                 5.0943
 Red. Mass:       2.3222                 1.5304                 7.9257
 IR Active:          YES                    YES                    YES
 IR Intens:       17.586                  8.441                 39.092
 Raman Active:       YES                    YES                    YES
               X      Y      Z        X      Y      Z        X      Y      Z
 C         -0.028  0.064  0.046    0.003 -0.034 -0.018    0.178 -0.031 -0.063
 C         -0.059 -0.125 -0.013    0.025  0.067 -0.004   -0.285  0.111 -0.091
 H          0.144  0.647  0.275   -0.069 -0.318 -0.164   -0.388  0.068  0.062
 C          0.006  0.002  0.071    0.004  0.001 -0.041   -0.006 -0.045  0.113
 Cl         0.002  0.003 -0.012   -0.001 -0.002  0.007    0.001  0.003 -0.007
 C          0.072  0.032 -0.017   -0.022 -0.017  0.003    0.292 -0.010 -0.152
 H          0.009 -0.227 -0.124    0.024  0.092  0.081    0.392 -0.093 -0.009
 C         -0.060  0.017 -0.029   -0.001  0.002  0.008   -0.217  0.070 -0.040
 Cl         0.014 -0.003  0.003   -0.000 -0.001 -0.000    0.018 -0.007  0.005
 C         -0.072  0.016 -0.012    0.007  0.003 -0.000   -0.014 -0.142  0.356
 Cl         0.001 -0.002  0.004    0.000  0.000 -0.001    0.001  0.017 -0.041
 C          0.072 -0.008  0.001    0.018 -0.024  0.070    0.139  0.024 -0.085
 C          0.001  0.078  0.040    0.005 -0.023 -0.004   -0.012  0.096  0.047
 Cl         0.005 -0.014 -0.010   -0.002  0.004  0.002    0.001 -0.007 -0.004
 C         -0.031  0.059  0.001   -0.012  0.000 -0.043   -0.103 -0.137  0.005
 H          0.172 -0.088  0.131    0.121 -0.090  0.252   -0.163 -0.095  0.054
 C         -0.093 -0.015  0.058    0.032 -0.001 -0.004    0.148  0.029 -0.073
 Cl         0.017 -0.001 -0.011   -0.005  0.001  0.002   -0.015 -0.001  0.008
 C          0.046 -0.126 -0.037    0.012  0.017  0.061   -0.038  0.184  0.093
 Cl        -0.011  0.024  0.012    0.001 -0.005 -0.007    0.006 -0.021 -0.012
 C          0.014 -0.023 -0.126   -0.087  0.066 -0.110   -0.093 -0.084  0.022
 H          0.248 -0.186  0.391    0.386 -0.264  0.707   -0.109 -0.068  0.035
 TransDip  -0.070 -0.031  0.110    0.078 -0.028  0.042   -0.013  0.082  0.182

 Mode:                40                     41                     42
 Frequency:      1078.46                1123.93                1137.94
 Force Cnst:      4.7650                 1.9969                 1.2367
 Red. Mass:       6.9535                 2.6830                 1.6210
 IR Active:          YES                    YES                    YES
 IR Intens:       72.329                 15.463                 46.696
 Raman Active:       YES                    YES                    YES
               X      Y      Z        X      Y      Z        X      Y      Z
 C         -0.040  0.016 -0.025    0.078  0.005 -0.077    0.024 -0.005 -0.013
 C          0.158 -0.083  0.105    0.091 -0.030  0.024   -0.050 -0.015  0.067
 H          0.214 -0.071  0.039    0.208  0.000 -0.154   -0.342 -0.150  0.547
 C         -0.015 -0.034  0.091   -0.017 -0.080  0.200   -0.002  0.037 -0.087
 Cl         0.002  0.006 -0.016    0.001  0.009 -0.022    0.000 -0.003  0.007
 C         -0.127  0.005  0.062   -0.069  0.014  0.008    0.056 -0.030  0.039
 H         -0.230  0.098 -0.084   -0.234  0.161 -0.237    0.309 -0.266  0.444
 C          0.001  0.011 -0.025   -0.103  0.049 -0.057   -0.033  0.008  0.000
 Cl         0.008 -0.003  0.003    0.014 -0.006  0.007    0.005 -0.001 -0.001
 C         -0.073  0.112 -0.226   -0.042  0.032 -0.048   -0.017  0.062 -0.138
 Cl         0.001 -0.013  0.030    0.001 -0.004  0.009    0.000 -0.006  0.014
 C          0.134  0.030 -0.051    0.126  0.012 -0.054    0.045  0.015 -0.034
 C         -0.026  0.355  0.150    0.026 -0.139 -0.070    0.010 -0.028 -0.014
 Cl         0.007 -0.036 -0.018   -0.003  0.015  0.008   -0.001  0.003  0.001
 C         -0.100 -0.158 -0.004   -0.056 -0.014  0.026   -0.024 -0.003  0.013
 H          0.132 -0.333 -0.210   -0.421  0.260  0.342   -0.193  0.126  0.155
 C          0.199  0.021 -0.106    0.022  0.022 -0.004    0.036  0.008 -0.018
 Cl        -0.022 -0.001  0.012   -0.001 -0.001 -0.000   -0.004 -0.000  0.002
 C          0.010  0.212  0.076   -0.027 -0.026  0.005   -0.002 -0.022 -0.008
 Cl         0.001 -0.017 -0.007    0.001  0.001 -0.000   -0.000  0.002  0.001
 C         -0.129 -0.243 -0.024   -0.003  0.056  0.021   -0.012  0.002  0.011
 H          0.044 -0.384 -0.154   -0.314  0.300  0.309   -0.176  0.127  0.134
 TransDip   0.078  0.261  0.003   -0.053 -0.104  0.048    0.025  0.046 -0.213

 Mode:                43                     44                     45
 Frequency:      1149.83                1209.86                1265.61
 Force Cnst:      2.6856                 1.6663                 1.1815
 Red. Mass:       3.4476                 1.9321                 1.2519
 IR Active:          YES                    YES                    YES
 IR Intens:       62.237                  9.148                  1.038
 Raman Active:       YES                    YES                    YES
               X      Y      Z        X      Y      Z        X      Y      Z
 C         -0.065 -0.009  0.038    0.042 -0.029  0.052    0.017  0.015 -0.020
 C         -0.006  0.015 -0.027   -0.027  0.019 -0.030    0.002 -0.003  0.000
 H          0.082  0.050 -0.192    0.246  0.147 -0.487   -0.046 -0.017  0.090
 C          0.006  0.019 -0.048   -0.011 -0.025  0.064    0.013 -0.008  0.010
 Cl        -0.000 -0.002  0.006   -0.001  0.003 -0.006   -0.000  0.000 -0.001
 C          0.001  0.009 -0.024   -0.062 -0.009  0.059   -0.002  0.002 -0.003
 H         -0.066  0.078 -0.141    0.273 -0.336  0.631   -0.033  0.028 -0.050
 C          0.073 -0.031  0.032   -0.097  0.081 -0.137   -0.018  0.001  0.007
 Cl        -0.009  0.003 -0.003    0.011 -0.006  0.008    0.001 -0.000  0.000
 C          0.012 -0.034  0.078    0.131 -0.013 -0.048    0.006 -0.001 -0.005
 Cl        -0.000  0.004 -0.010   -0.004 -0.001  0.006    0.000 -0.000  0.001
 C         -0.044  0.041  0.042   -0.063 -0.004  0.012   -0.021 -0.060 -0.009
 C         -0.038  0.096  0.058   -0.025  0.020  0.025   -0.071 -0.033  0.027
 Cl         0.004 -0.013 -0.008    0.001 -0.003 -0.002    0.001  0.001 -0.000
 C          0.027  0.094  0.022    0.027  0.028 -0.004    0.015  0.003 -0.008
 H         -0.330  0.392  0.340    0.087 -0.012 -0.057    0.468 -0.346 -0.400
 C          0.235 -0.012 -0.140    0.021 -0.012 -0.017    0.024  0.067  0.013
 Cl        -0.029 -0.000  0.016   -0.003  0.000  0.002   -0.002 -0.001  0.001
 C          0.081 -0.211 -0.126    0.010 -0.026 -0.015    0.053  0.009 -0.026
 Cl        -0.008  0.027  0.015   -0.001  0.003  0.001   -0.001  0.000  0.001
 C         -0.098 -0.088  0.021   -0.007 -0.000  0.008   -0.010  0.008  0.008
 H         -0.449  0.157  0.320    0.017 -0.023 -0.040   -0.447  0.340  0.387
 TransDip   0.217 -0.077 -0.104   -0.092  0.025 -0.014   -0.031 -0.005  0.010

 Mode:                46                     47                     48
 Frequency:      1271.66                1285.70                1292.92
 Force Cnst:      3.6027                10.9018                 5.1619
 Red. Mass:       3.7812                11.1935                 5.2411
 IR Active:          YES                    YES                    YES
 IR Intens:        2.134                  4.942                  1.948
 Raman Active:       YES                    YES                    YES
               X      Y      Z        X      Y      Z        X      Y      Z
 C         -0.052 -0.077  0.209    0.101 -0.106  0.106    0.246 -0.048  0.028
 C          0.024  0.022 -0.066    0.083  0.042 -0.120    0.118  0.042 -0.179
 H          0.290  0.148 -0.521   -0.005 -0.048 -0.011   -0.291 -0.131  0.539
 C         -0.161  0.072 -0.077   -0.174  0.040  0.012   -0.129 -0.005  0.085
 Cl         0.001 -0.003  0.007   -0.000 -0.000  0.000   -0.002  0.003 -0.005
 C          0.065 -0.040  0.057    0.083 -0.067  0.105    0.079 -0.080  0.144
 H          0.172 -0.132  0.213    0.041 -0.018  0.030   -0.155  0.133 -0.228
 C          0.176 -0.014 -0.071    0.121  0.023 -0.122    0.032  0.053 -0.148
 Cl        -0.008  0.004 -0.005   -0.003  0.002 -0.002    0.004 -0.001  0.000
 C         -0.159  0.021  0.043   -0.207  0.047  0.026   -0.208  0.049 -0.008
 Cl        -0.000  0.002 -0.005    0.001  0.000 -0.001    0.001 -0.001  0.003
 C          0.103 -0.048 -0.095    0.076  0.372  0.085   -0.144 -0.157  0.016
 C          0.129  0.001 -0.069   -0.295 -0.174  0.099   -0.047  0.067  0.058
 Cl        -0.003  0.005  0.003   -0.001  0.001  0.002    0.005 -0.005 -0.005
 C         -0.106 -0.059  0.038    0.202 -0.149 -0.171    0.039  0.152  0.038
 H         -0.091 -0.089  0.012    0.120 -0.084 -0.099    0.151  0.090 -0.056
 C         -0.066  0.012  0.042    0.118  0.341  0.064    0.036 -0.182 -0.091
 Cl         0.007 -0.003 -0.005   -0.005  0.001  0.003   -0.006  0.003  0.004
 C          0.085  0.101 -0.008   -0.297 -0.202  0.091    0.015 -0.007 -0.010
 Cl        -0.000 -0.006 -0.002   -0.002  0.005  0.003    0.003  0.003 -0.001
 C         -0.027 -0.005  0.018    0.200 -0.170 -0.171   -0.045  0.113  0.071
 H         -0.354  0.247  0.276    0.103 -0.098 -0.129    0.231 -0.093 -0.183
 TransDip   0.046  0.003 -0.008    0.060 -0.033 -0.019    0.002  0.021  0.040

 Mode:                49                     50                     51
 Frequency:      1357.53                1414.20                1438.29
 Force Cnst:      6.5070                 4.1213                 4.3563
 Red. Mass:       5.9929                 3.4975                 3.5741
 IR Active:          YES                    YES                    YES
 IR Intens:       42.122                 65.186                 89.001
 Raman Active:       YES                    YES                    YES
               X      Y      Z        X      Y      Z        X      Y      Z
 C          0.048 -0.051 -0.028   -0.030 -0.087  0.239    0.220 -0.085  0.048
 C          0.037  0.042 -0.102   -0.113  0.066 -0.092   -0.066 -0.013  0.074
 H         -0.306 -0.146  0.437   -0.201  0.051  0.010    0.335  0.164 -0.602
 C          0.050 -0.034  0.054    0.211 -0.011 -0.098   -0.095  0.058 -0.081
 Cl        -0.003  0.002 -0.003   -0.006 -0.001  0.005    0.003 -0.003  0.005
 C         -0.017 -0.034  0.087   -0.000 -0.063  0.151    0.118 -0.008 -0.052
 H         -0.161  0.096 -0.124   -0.453  0.351 -0.563   -0.024  0.143 -0.324
 C         -0.034  0.054 -0.105   -0.127  0.051 -0.048   -0.147 -0.054  0.216
 Cl         0.004 -0.002  0.003    0.007 -0.003  0.003    0.005  0.001 -0.004
 C          0.028 -0.009  0.014    0.083  0.018 -0.092   -0.027  0.077 -0.166
 Cl        -0.002 -0.000  0.000   -0.004 -0.001  0.004    0.002 -0.003  0.007
 C         -0.141  0.229  0.167    0.024 -0.022 -0.058   -0.035  0.052  0.011
 C          0.206 -0.037 -0.130    0.004  0.033  0.014    0.002 -0.044 -0.015
 Cl        -0.008  0.003  0.005    0.000 -0.001 -0.001   -0.000  0.002  0.001
 C         -0.111 -0.120  0.016    0.023 -0.026 -0.021   -0.035  0.025  0.031
 H         -0.033 -0.219 -0.069   -0.126  0.090  0.104    0.146 -0.117 -0.132
 C         -0.081  0.184  0.118   -0.015 -0.011  0.004    0.029  0.028 -0.007
 Cl         0.004 -0.007 -0.005    0.001  0.001 -0.000   -0.002 -0.001  0.001
 C          0.274 -0.046 -0.173   -0.042  0.033  0.038    0.035 -0.051 -0.038
 Cl        -0.009  0.006  0.007    0.001 -0.002 -0.001   -0.001  0.003  0.002
 C         -0.178 -0.132  0.051    0.060 -0.015 -0.034   -0.070  0.021  0.051
 H          0.031 -0.337 -0.150   -0.138  0.143  0.105    0.165 -0.167 -0.179
 TransDip  -0.105 -0.179 -0.007   -0.154  0.167 -0.123    0.092 -0.002 -0.288

 Mode:                52                     53                     54
 Frequency:      1488.48                1567.12                1584.25
 Force Cnst:      4.3526                14.4174                10.7586
 Red. Mass:       3.3344                 9.9640                 7.2754
 IR Active:          YES                    YES                    YES
 IR Intens:      108.703                  3.162                 58.458
 Raman Active:       YES                    YES                    YES
               X      Y      Z        X      Y      Z        X      Y      Z
 C         -0.100 -0.004  0.044    0.036  0.022  0.014   -0.185  0.138 -0.207
 C         -0.026  0.008 -0.000    0.009  0.002 -0.024    0.086 -0.078  0.133
 H         -0.067 -0.011  0.052   -0.017  0.017  0.047    0.238 -0.019 -0.096
 C          0.073 -0.011 -0.015    0.008 -0.014  0.022   -0.303  0.129 -0.127
 Cl        -0.001  0.000  0.000    0.000  0.000 -0.000    0.003 -0.001  0.001
 C         -0.034 -0.007  0.037   -0.021  0.022 -0.037    0.272 -0.195  0.303
 H         -0.061  0.014  0.006    0.037 -0.035  0.056   -0.206  0.264 -0.500
 C          0.037  0.019 -0.066    0.005 -0.013  0.022   -0.134  0.083 -0.121
 Cl        -0.001 -0.000  0.001    0.000  0.000 -0.000    0.000  0.000 -0.001
 C          0.001 -0.012  0.033   -0.018  0.004 -0.009    0.246 -0.084  0.056
 Cl        -0.001  0.001 -0.001    0.000  0.000  0.000   -0.003 -0.000  0.002
 C          0.175  0.040 -0.083   -0.147 -0.411 -0.074    0.007 -0.037  0.009
 C          0.005 -0.124 -0.051    0.246  0.265 -0.035    0.020  0.018 -0.008
 Cl         0.001  0.006  0.001   -0.004 -0.002  0.002   -0.000 -0.000  0.000
 C         -0.162  0.117  0.138   -0.029 -0.240 -0.077   -0.012 -0.008  0.002
 H          0.431 -0.343 -0.379   -0.248 -0.102  0.103   -0.004 -0.016 -0.002
 C          0.142  0.030 -0.069    0.128  0.447  0.100    0.013  0.023  0.002
 Cl        -0.006 -0.002  0.003   -0.002 -0.005 -0.001   -0.000 -0.000  0.000
 C         -0.074 -0.123 -0.005   -0.220 -0.292  0.013   -0.026 -0.017  0.006
 Cl         0.002  0.005  0.001    0.002  0.003 -0.000    0.000  0.000 -0.000
 C         -0.079  0.090  0.079    0.008  0.223  0.081    0.011  0.012 -0.006
 H          0.395 -0.264 -0.324    0.270  0.043 -0.140    0.018  0.011  0.017
 TransDip   0.223 -0.170 -0.181    0.056 -0.009 -0.002   -0.164  0.107 -0.148

 Mode:                55                     56                     57
 Frequency:      1604.55                1618.31                3203.71
 Force Cnst:     10.8220                11.2379                 6.6008
 Red. Mass:       7.1343                 7.2830                 1.0915
 IR Active:          YES                    YES                    YES
 IR Intens:       14.961                 22.088                  0.115
 Raman Active:       YES                    YES                    YES
               X      Y      Z        X      Y      Z        X      Y      Z
 C          0.155  0.037 -0.171    0.145  0.008 -0.114   -0.000 -0.000  0.000
 C         -0.235 -0.075  0.316   -0.102 -0.032  0.141   -0.001  0.001 -0.001
 H          0.234  0.147 -0.477    0.109  0.060 -0.223    0.013 -0.006  0.006
 C          0.228  0.005 -0.147    0.095  0.000 -0.056    0.000  0.000 -0.000
 Cl        -0.002  0.000  0.001   -0.001  0.000  0.000   -0.000 -0.000  0.000
 C         -0.057 -0.049  0.151   -0.027 -0.016  0.053   -0.000 -0.000 -0.000
 H         -0.205  0.079 -0.063   -0.076  0.026 -0.016    0.000  0.000 -0.000
 C          0.155  0.056 -0.225    0.064  0.021 -0.087   -0.000 -0.000  0.000
 Cl        -0.001 -0.001  0.002   -0.001 -0.000  0.001   -0.000 -0.000 -0.000
 C         -0.220  0.014  0.094   -0.108  0.011  0.036    0.000  0.000 -0.000
 Cl         0.003 -0.001  0.001    0.002 -0.000  0.000   -0.000 -0.000  0.000
 C          0.039 -0.036 -0.032   -0.241  0.055  0.159   -0.001  0.002  0.002
 C         -0.117 -0.007  0.064    0.251  0.041 -0.125    0.001  0.001 -0.000
 Cl         0.001  0.001 -0.000   -0.003 -0.003  0.000   -0.000 -0.000 -0.000
 C          0.125 -0.068 -0.098   -0.224  0.114  0.172   -0.002 -0.003  0.000
 H         -0.112  0.120  0.111    0.179 -0.208 -0.184    0.028  0.038 -0.001
 C         -0.059  0.037  0.048    0.098 -0.059 -0.079    0.000  0.001  0.000
 Cl        -0.000 -0.000 -0.000    0.001  0.000 -0.001   -0.000  0.000  0.000
 C          0.108 -0.001 -0.062   -0.201  0.004  0.115    0.003 -0.001 -0.002
 Cl        -0.001 -0.001  0.000    0.001  0.001 -0.000   -0.000  0.000  0.000
 C         -0.125  0.073  0.097    0.255 -0.155 -0.206   -0.052 -0.070  0.002
 H          0.134 -0.127 -0.117   -0.305  0.276  0.281    0.592  0.799 -0.020
 TransDip   0.070  0.027 -0.099    0.118  0.022 -0.091   -0.000  0.010  0.004

 Mode:                58                     59                     60
 Frequency:      3210.31                3219.42                3222.63
 Force Cnst:      6.6313                 6.6715                 6.6859
 Red. Mass:       1.0921                 1.0925                 1.0927
 IR Active:          YES                    YES                    YES
 IR Intens:        0.153                  1.519                  1.893
 Raman Active:       YES                    YES                    YES
               X      Y      Z        X      Y      Z        X      Y      Z
 C         -0.001 -0.001  0.003    0.000 -0.000 -0.000    0.000 -0.000 -0.000
 C         -0.073  0.032 -0.035   -0.000  0.000 -0.000    0.001 -0.000 -0.000
 H          0.835 -0.368  0.400    0.002 -0.001  0.001   -0.005  0.002 -0.002
 C          0.003  0.000 -0.003    0.000 -0.000  0.000    0.003 -0.002  0.002
 Cl        -0.000 -0.000  0.000   -0.000  0.000  0.000   -0.000  0.000 -0.000
 C         -0.000 -0.000  0.001   -0.000 -0.000  0.000   -0.075 -0.001  0.045
 H          0.005  0.000 -0.004    0.002  0.000 -0.001    0.851  0.007 -0.518
 C          0.000 -0.000 -0.000   -0.000  0.000 -0.000   -0.001  0.001 -0.003
 Cl         0.000 -0.000  0.000    0.000  0.000  0.000    0.000 -0.000  0.000
 C          0.001 -0.000  0.000   -0.000 -0.000  0.000    0.000  0.000 -0.000
 Cl        -0.000  0.000 -0.000   -0.000  0.000 -0.000    0.000 -0.000  0.000
 C         -0.000  0.000 -0.000    0.000  0.000 -0.000   -0.000 -0.000  0.000
 C          0.000 -0.000 -0.000    0.003 -0.001 -0.002    0.000 -0.000 -0.000
 Cl        -0.000  0.000  0.000   -0.000  0.000  0.000    0.000  0.000 -0.000
 C          0.000  0.000  0.000   -0.052 -0.070  0.002    0.000  0.000 -0.000
 H         -0.002 -0.003  0.000    0.596  0.797 -0.025   -0.001 -0.002  0.000
 C         -0.000 -0.000 -0.000   -0.002  0.003  0.002   -0.000 -0.000 -0.000
 Cl        -0.000  0.000 -0.000    0.000 -0.000 -0.000    0.000  0.000 -0.000
 C         -0.000 -0.000  0.000    0.000  0.000  0.000   -0.000 -0.000  0.000
 Cl        -0.000  0.000 -0.000    0.000 -0.000 -0.000    0.000 -0.000 -0.000
 C          0.001  0.001 -0.000    0.003  0.003 -0.000    0.000  0.000 -0.000
 H         -0.009 -0.012  0.000   -0.028 -0.038  0.001   -0.000  0.000  0.000
 TransDip   0.006 -0.006  0.009    0.024  0.031 -0.002    0.038 -0.000 -0.022

 STANDARD THERMODYNAMIC QUANTITIES AT   298.15 K  AND     1.00 ATM

   This Molecule has  0 Imaginary Frequencies
   Zero point vibrational energy:       76.886 kcal/mol

   Atom    1 Element C  Has Mass   12.00000
   Atom    2 Element C  Has Mass   12.00000
   Atom    3 Element H  Has Mass    1.00783
   Atom    4 Element C  Has Mass   12.00000
   Atom    5 Element Cl Has Mass   34.96885
   Atom    6 Element C  Has Mass   12.00000
   Atom    7 Element H  Has Mass    1.00783
   Atom    8 Element C  Has Mass   12.00000
   Atom    9 Element Cl Has Mass   34.96885
   Atom   10 Element C  Has Mass   12.00000
   Atom   11 Element Cl Has Mass   34.96885
   Atom   12 Element C  Has Mass   12.00000
   Atom   13 Element C  Has Mass   12.00000
   Atom   14 Element Cl Has Mass   34.96885
   Atom   15 Element C  Has Mass   12.00000
   Atom   16 Element H  Has Mass    1.00783
   Atom   17 Element C  Has Mass   12.00000
   Atom   18 Element Cl Has Mass   34.96885
   Atom   19 Element C  Has Mass   12.00000
   Atom   20 Element Cl Has Mass   34.96885
   Atom   21 Element C  Has Mass   12.00000
   Atom   22 Element H  Has Mass    1.00783
   Molecular Mass:   357.844420 amu
   Principal axes and moments of inertia in amu*Bohr^2:
                             1           2           3
    Eigenvalues --     5032.49566 13875.33845 14903.57848
          X               0.85471     0.31679     0.41125
          Y              -0.12575    -0.64228     0.75609
          Z              -0.50365     0.69795     0.50912
   Rotational Symmetry Number is   1
   The Molecule is an Asymmetric Top
   Translational Enthalpy:        0.889 kcal/mol
   Rotational Enthalpy:           0.889 kcal/mol
   Vibrational Enthalpy:         85.532 kcal/mol
   gas constant (RT):             0.592 kcal/mol
   Translational Entropy:        43.518  cal/mol.K
   Rotational Entropy:           35.296  cal/mol.K
   Vibrational Entropy:          58.977  cal/mol.K

   Total Enthalpy:               87.902 kcal/mol
   Total Entropy:               137.792  cal/mol.K

 ======================================================================

 STANDARD THERMODYNAMIC QUANTITIES FOR ANHARMONIC VIBRATION -- TOSH

   Zero point vibrational energy: ************ kcal/mol

   Vibrational Enthalpy:       Infinity kcal/mol
   Vibrational Entropy:             NaN  cal/mol.K

   Total Enthalpy:             Infinity kcal/mol
   Total Entropy:                   NaN  cal/mol.K

 ======================================================================

 STANDARD THERMODYNAMIC QUANTITIES FOR ANHARMONIC VIBRATION -- VPT2

   Zero point vibrational energy: ************ kcal/mol

   Vibrational Enthalpy:       Infinity kcal/mol
   Vibrational Entropy:             NaN  cal/mol.K

   Total Enthalpy:             Infinity kcal/mol
   Total Entropy:                   NaN  cal/mol.K

 ======================================================================

Archival summary:
1\1\december\FREQ\ProcedureUnspecified\BasisUnspecified\l6124\taweetha\SatMar714:12:242020SatMar714:12:242020\0\\#,FREQ,ProcedureUnspecified,BasisUnspecified,\\0,1\Cl\C,1,1.74399\C,2,1.39975,1,120.63\C,3,1.39212,2,120.607,1,179.449,0\H,4,1.08091,3,119.966,2,-179.9,0\C,4,1.38757,3,119.093,2,-0.0331166,0\C,6,1.38922,4,121.17,3,0.114,0\H,7,1.08202,6,120.278,4,179.542,0\C,7,1.39605,6,119.949,4,0.106788,0\C,9,1.49302,7,119.004,6,-179.473,0\C,10,1.39566,9,119.582,7,81.5688,0\H,11,1.08252,10,119.478,9,1.3477,0\C,11,1.39207,10,121.597,9,-179.258,0\C,13,1.39772,11,119.534,10,0.126912,0\C,14,1.39204,13,119.733,11,0.198086,0\H,15,1.08112,14,119.799,13,179.64,0\C,15,1.38923,14,119.959,13,-0.206031,0\Cl,14,1.74367,13,121.711,11,-179.965,0\Cl,13,1.74494,11,118.825,10,-179.965,0\Cl,3,1.74546,2,121.383,1,-0.289373,0\Cl,17,1.7524,15,118.22,14,179.631,0\Cl,6,1.75365,4,119.251,3,-179.725,0\\\@

 Total job time:  3836.57s(wall), 22338.13s(cpu) 
 Sat Mar  7 14:12:24 2020

        *************************************************************
        *                                                           *
        *  Thank you very much for using Q-Chem.  Have a nice day.  *
        *                                                           *
        *************************************************************
