# Supplementary material for: Quantum Chemical Investigation of Polychlorinated Dibenzodioxins, Dibenzofurans and Biphenyls: Relative Stability and Planarity Analysis
Source: Molecules. 2020 Dec 3;25(23):5697. doi: 10.3390/molecules25235697 (PMC7730433; doi:10.3390/molecules25235697)
Supplement: Supplementary file 1 [file molecules-25-05697-s001.zip › PCB/B3LYP/HClHClClClHClHH.out]

                  Welcome to Q-Chem
     A Quantum Leap Into The Future Of Chemistry


 Q-Chem 5.2 (devel), Q-Chem, Inc., Pleasanton, CA (2019)

 Yihan Shao,  Zhengting Gan,  E. Epifanovsky,  A. T. B. Gilbert,  M. Wormit,  
 J. Kussmann,  A. W. Lange,  A. Behn,  Jia Deng,  Xintian Feng,  D. Ghosh,  
 M. Goldey,  P. R. Horn,  L. D. Jacobson,  I. Kaliman,  T. Kus,  A. Landau,  
 Jie Liu,  E. I. Proynov,  R. M. Richard,  R. P. Steele,  E. J. Sundstrom,  
 H. L. Woodcock III,  P. M. Zimmerman,  D. Zuev,  B. Albrecht,  E. Alguire,  
 S. A. Baeppler,  D. Barton,  Z. Benda,  Y. A. Bernard,  E. J. Berquist,  
 K. B. Bravaya,  H. Burton,  D. Casanova,  Chun-Min Chang,  Yunqing Chen,  
 A. Chien,  K. D. Closser,  M. P. Coons,  S. Coriani,  S. Dasgupta,  
 A. L. Dempwolff,  M. Diedenhofen,  Hainam Do,  R. G. Edgar,  Po-Tung Fang,  
 S. Faraji,  S. Fatehi,  Qingguo Feng,  K. D. Fenk,  J. Fosso-Tande,  
 J. Gayvert,  Qinghui Ge,  A. Ghysels,  G. Gidofalvi,  J. Gomes,  
 J. Gonthier,  A. Gunina,  D. Hait,  M. W. D. Hanson-Heine,  
 P. H. P. Harbach,  A. W. Hauser,  M. F. Herbst,  J. E. Herr,  
 E. G. Hohenstein,  Z. C. Holden,  Kerwin Hui,  B. C. Huynh,  T.-C. Jagau,  
 Hyunjun Ji,  B. Kaduk,  K. Khistyaev,  Jaehoon Kim,  P. Klunzinger,  K. Koh,  
 D. Kosenkov,  L. Koulias,  T. Kowalczyk,  C. M. Krauter,  A. Kunitsa,  
 Ka Un Lao,  A. Laurent,  K. V. Lawler,  Joonho Lee,  D. Lefrancois,  
 S. Lehtola,  D. S. Levine,  Yi-Pei Li,  You-Sheng Lin,  Fenglai Liu,  
 E. Livshits,  A. Luenser,  P. Manohar,  E. Mansoor,  S. F. Manzer,  
 Shan-Ping Mao,  Yuezhi Mao,  N. Mardirossian,  A. V. Marenich,  
 T. Markovich,  L. A. Martinez-Martinez,  S. A. Maurer,  N. J. Mayhall,  
 S. C. McKenzie,  J.-M. Mewes,  P. Morgante,  A. F. Morrison,  
 J. W. Mullinax,  K. Nanda,  T. S. Nguyen-Beck,  R. Olivares-Amaya,  
 J. A. Parkhill,  Zheng Pei,  T. M. Perrine,  F. Plasser,  P. Pokhilko,  
 S. Prager,  A. Prociuk,  E. Ramos,  D. R. Rehn,  F. Rob,  M. Scheurer,  
 M. Schneider,  N. Sergueev,  S. M. Sharada,  S. Sharma,  D. W. Small,  
 T. Stauch,  T. Stein,  Yu-Chuan Su,  A. J. W. Thom,  A. Tkatchenko,  
 T. Tsuchimochi,  N. M. Tubman,  L. Vogt,  M. L. Vidal,  O. Vydrov,  
 M. A. Watson,  J. Wenzel,  M. de Wergifosse,  T. A. Wesolowski,  A. White,  
 J. Witte,  A. Yamada,  Jun Yang,  K. Yao,  S. Yeganeh,  S. R. Yost,  
 Zhi-Qiang You,  A. Zech,  Igor Ying Zhang,  Xing Zhang,  Yan Zhao,  
 Ying Zhu,  B. R. Brooks,  G. K. L. Chan,  C. J. Cramer,  M. S. Gordon,  
 W. J. Hehre,  A. Klamt,  M. W. Schmidt,  C. D. Sherrill,  D. G. Truhlar,  
 A. Aspuru-Guzik,  R. Baer,  A. T. Bell,  N. A. Besley,  Jeng-Da Chai,  
 A. E. DePrince, III,  R. A. DiStasio Jr.,  A. Dreuw,  B. D. Dunietz,  
 T. R. Furlani,  Chao-Ping Hsu,  Yousung Jung,  Jing Kong,  D. S. Lambrecht,  
 WanZhen Liang,  C. Ochsenfeld,  V. A. Rassolov,  L. V. Slipchenko,  
 J. E. Subotnik,  T. Van Voorhis,  J. M. Herbert,  A. I. Krylov,  
 P. M. W. Gill,  M. Head-Gordon

 Contributors to earlier versions of Q-Chem not listed above: 
 R. D. Adamson,  B. Austin,  J. Baker,  G. J. O. Beran,  K. Brandhorst,  
 S. T. Brown,  E. F. C. Byrd,  A. K. Chakraborty,  C.-L. Cheng,  
 Siu Hung Chien,  D. M. Chipman,  D. L. Crittenden,  H. Dachsel,  
 R. J. Doerksen,  A. D. Dutoi,  L. Fusti-Molnar,  W. A. Goddard III,  
 A. Golubeva-Zadorozhnaya,  S. R. Gwaltney,  G. Hawkins,  A. Heyden,  
 S. Hirata,  G. Kedziora,  F. J. Keil,  C. Kelley,  Jihan Kim,  R. A. King,  
 R. Z. Khaliullin,  P. P. Korambath,  W. Kurlancheek,  A. M. Lee,  M. S. Lee,  
 S. V. Levchenko,  Ching Yeh Lin,  D. Liotard,  R. C. Lochan,  I. Lotan,  
 P. E. Maslen,  N. Nair,  D. P. O'Neill,  D. Neuhauser,  E. Neuscamman,  
 C. M. Oana,  R. Olson,  B. Peters,  R. Peverati,  P. A. Pieniazek,  
 Y. M. Rhee,  J. Ritchie,  M. A. Rohrdanz,  E. Rosta,  N. J. Russ,  
 H. F. Schaefer III,  N. E. Schultz,  N. Shenvi,  A. C. Simmonett,  A. Sodt,  
 D. Stuck,  K. S. Thanthiriwatte,  V. Vanovschi,  Tao Wang,  A. Warshel,  
 C. F. Williams,  Q. Wu,  X. Xu,  W. Zhang

 Please cite Q-Chem as follows:
 Y. Shao et al., Mol. Phys. 113, 184-215 (2015)
 DOI: 10.1080/00268976.2014.952696

 Q-Chem 5.2.1 for Intel X86 EM64T Linux

 Parts of Q-Chem use Armadillo 8.300.2 (Tropical Shenanigans).
 http://arma.sourceforge.net/

 Q-Chem begins on Sat Mar  7 12:14:20 2020  

Host: 
0

     Scratch files written to /scratch/taweetham/qchem22463//
NAlpha2: 162
NElect   162
Mult     1

 Q-Chem warning in module libgen/rem_setup.C, line 2168:

 Setting Thresh to 1e-14


Checking the input file for inconsistencies... 	...done.

--------------------------------------------------------------
User input:
--------------------------------------------------------------
$MOLECULE
0 1
C 
C  1 1.394960
H  2 CH 1 119.528007
C  2 1.386606 1 120.846377 3 178.766605 0
Cl  4 CCl 2 119.698148 1 -179.612229 0
C  4 1.387279 2 120.235871 1 -0.083363 0
H  6 CH 4 120.254637 2 -179.958574 0
C  6 1.387279 4 119.490737 2 0.041992 0
Cl  8 CCl 6 120.064298 4 179.568218 0
C  8 1.386606 6 120.235863 4 0.041336 0
Cl  10 CCl 8 119.614146 6 178.681836 0
C  1 1.488550 2 120.827489 3 1.275929 0
C  12 1.394960 1 120.827496 2 -44.635695 0
Cl  13 CCl 12 119.528011 1 1.275194 0
C  13 1.386606 12 120.846392 1 -179.957497 0
H  15 CH 13 119.698155 12 -179.612829 0
C  15 1.387278 13 120.235860 12 -0.083872 0
Cl  17 CCl 15 120.254633 13 -179.958492 0
C  17 1.387279 15 119.490737 13 0.041666 0
H  19 CH 17 120.064293 15 179.568399 0
C  19 1.386606 17 120.235874 15 0.041790 0
H  21 CH 19 119.614152 17 178.681599 0

CH=1.08273
CCl=1.75400
$END

$REM
   JOB_TYPE	OPTIMIZATION
   BASIS	6-311++G**
   METHOD	B3LYP
   SCF_GUESS_ALWAYS     TRUE
   SYM_IGNORE   TRUE
   S2THRESH     15
   THRESH       15
$END

--------------------------------------------------------------
 ----------------------------------------------------------------
             Standard Nuclear Orientation (Angstroms)
    I     Atom           X                Y                Z
 ----------------------------------------------------------------
    1      C       0.0000000000     0.0000000000     0.0000000000
    2      C       0.0000000000     0.0000000000     1.3949600000
    3      H       0.9420994930     0.0000000000     1.9285823367
    4      C      -1.1901880373     0.0256249026     2.1059255403
    5      Cl     -1.1548436435     0.0351778398     3.8595433764
    6      C      -2.4041742747     0.0535064326     1.4351028665
    7      H      -3.3336980403     0.0741960811     1.9899557843
    8      C      -2.4180259722     0.0546630380     0.0478935036
    9      Cl     -3.9445745286     0.0782926128    -0.8155919614
   10      C      -1.2274122092     0.0272853135    -0.6622934626
   11      Cl     -1.2645630159    -0.0058824468    -2.4155862839
   12      C       1.2779219872    -0.0284629571    -0.7628147595
   13      C       2.3470698978     0.7895533347    -0.3971844912
   14      Cl      2.1937652685     1.8399754745     0.9991059581
   15      C       3.5373425750     0.7639926356    -1.1080106329
   16      H       4.3574386523     1.4022626844    -0.8041060066
   17      C       3.6820915760    -0.0819840560    -2.1979241218
   18      Cl      5.1878981105    -0.1155057366    -3.0967783802
   19      C       2.6267066856    -0.9012420975    -2.5714505845
   20      H       2.7271154486    -1.5600000441    -3.4248322698
   21      C       1.4361780334    -0.8737960689    -1.8611235872
   22      H       0.6116407652    -1.5017402028    -2.1743786128
 ----------------------------------------------------------------
 Nuclear Repulsion Energy =        1716.35586473 hartrees
 There are       81 alpha and       81 beta electrons
 Requested basis set is 6-311++G(d,p)
 There are 162 shells and 449 basis functions

 Total QAlloc Memory Limit   2000 MB
 Mega-Array Size       188 MB
 MEM_STATIC part       192 MB
 A cutoff of  1.0D-15 yielded  10153 shell pairs
 There are     84477 function pairs (     90763 Cartesian)
 Smallest overlap matrix eigenvalue = 2.54E-07
 Linear dependence detected in AO basis
 Number of orthogonalized atomic orbitals = 443
 Maximum deviation from orthogonality = 1.484E-10

 Scale SEOQF with 1.000000e-02/1.000000e-01/1.000000e-01

 Standard Electronic Orientation quadrupole field applied
 Nucleus-field energy     =    -0.0000000672 hartrees
 Guess from superposition of atomic densities
 Warning:  Energy on first SCF cycle will be non-variational
 SAD guess density has 162.000000 electrons

 -----------------------------------------------------------------------
  General SCF calculation program by
  Eric Jon Sundstrom, Paul Horn, Yuezhi Mao, Dmitri Zuev, Alec White,
  David Stuck, Shaama M.S., Shane Yost, Joonho Lee, David Small,
  Daniel Levine, Susi Lehtola, Hugh Burton, Evgeny Epifanovsky,
  Bang C. Huynh
 -----------------------------------------------------------------------
 Exchange:     0.2000 Hartree-Fock + 0.0800 Slater + 0.7200 B88
 Correlation:  0.1900 VWN1RPA + 0.8100 LYP
 Using SG-1 standard quadrature grid
 using 6 threads for integral computing
 -------------------------------------------------------
 OpenMP Integral computing Module                
 Release: version 2.0, May 2017, Q-Chem Inc. Pleasanton 
 -------------------------------------------------------
 A restricted SCF calculation will be
 performed using DIIS
 SCF converges when DIIS error is below 1.0e-08
 ---------------------------------------
  Cycle       Energy         DIIS error
 ---------------------------------------
    1   -2765.6091853000      2.95e-02  
    2   -2761.3544876167      2.44e-03  
    3   -2761.2648017934      3.00e-03  
    4   -2761.4972931694      5.47e-04  
    5   -2761.5034123089      2.77e-04  
    6   -2761.5051756314      1.01e-04  
    7   -2761.5054089121      3.06e-05  
    8   -2761.5054291800      1.18e-05  
    9   -2761.5054325056      2.87e-06  
   10   -2761.5054327039      1.05e-06  
   11   -2761.5054327295      3.08e-07  
   12   -2761.5054327316      1.35e-07  
   13   -2761.5054327319      4.07e-08  
   14   -2761.5054327319      1.22e-08  
   15   -2761.5054327320      4.86e-09  Convergence criterion met
 ---------------------------------------
 SCF time:   CPU 650.24s  wall 115.00s 
 SCF   energy in the final basis set =    -2761.5054327320
 Total energy in the final basis set =    -2761.5054327320

 --------------------------------------------------------------

                    Orbital Energies (a.u.)
 --------------------------------------------------------------

 Alpha MOs
 -- Occupied --
********-101.5743-101.5736-101.5735-101.5730 -10.2712 -10.2687 -10.2668
-10.2650 -10.2638 -10.2327 -10.2254 -10.2190 -10.2140 -10.2127 -10.2106
-10.2078  -9.4897  -9.4890  -9.4890  -9.4880  -9.4874  -7.2543  -7.2539
 -7.2535  -7.2526  -7.2521  -7.2444  -7.2440  -7.2439  -7.2438  -7.2431
 -7.2431  -7.2428  -7.2425  -7.2422  -7.2418  -0.9510  -0.9313  -0.9037
 -0.8974  -0.8800  -0.8526  -0.8451  -0.7990  -0.7741  -0.7553  -0.7445
 -0.6641  -0.6522  -0.6246  -0.6124  -0.5521  -0.5377  -0.5321  -0.5095
 -0.4951  -0.4808  -0.4662  -0.4633  -0.4618  -0.4502  -0.4345  -0.4255
 -0.4141  -0.4064  -0.3980  -0.3913  -0.3832  -0.3659  -0.3539  -0.3461
 -0.3399  -0.3363  -0.3355  -0.3278  -0.3211  -0.2945  -0.2795  -0.2660
 -0.2589
 -- Virtual --
 -0.0743  -0.0491  -0.0475  -0.0347  -0.0259  -0.0181  -0.0098  -0.0003
  0.0026   0.0084   0.0117   0.0222   0.0255   0.0263   0.0392   0.0446
  0.0464   0.0496   0.0517   0.0600   0.0709   0.0733   0.0797   0.0803
  0.0842   0.0897   0.0925   0.0945   0.0974   0.1010   0.1041   0.1096
  0.1109   0.1146   0.1160   0.1178   0.1206   0.1248   0.1269   0.1272
  0.1321   0.1348   0.1381   0.1407   0.1421   0.1443   0.1494   0.1548
  0.1592   0.1633   0.1680   0.1711   0.1797   0.1846   0.1863   0.1943
  0.1980   0.2014   0.2051   0.2126   0.2148   0.2178   0.2185   0.2201
  0.2259   0.2313   0.2335   0.2435   0.2484   0.2507   0.2550   0.2562
  0.2612   0.2633   0.2673   0.2708   0.2768   0.2790   0.2858   0.2887
  0.2903   0.2992   0.3041   0.3059   0.3130   0.3175   0.3211   0.3250
  0.3356   0.3502   0.3529   0.3637   0.4036   0.4101   0.4190   0.4318
  0.4395   0.4453   0.4473   0.4504   0.4574   0.4638   0.4648   0.4775
  0.4863   0.4936   0.4964   0.5100   0.5132   0.5156   0.5245   0.5401
  0.5440   0.5472   0.5530   0.5623   0.5723   0.5796   0.5812   0.5865
  0.5881   0.5965   0.6051   0.6121   0.6176   0.6227   0.6288   0.6406
  0.6437   0.6538   0.6610   0.6699   0.6790   0.6892   0.6946   0.7002
  0.7064   0.7210   0.7289   0.7355   0.7388   0.7845   0.7955   0.8100
  0.8192   0.8227   0.8272   0.8360   0.8394   0.8416   0.8433   0.8480
  0.8518   0.8545   0.8607   0.8640   0.8674   0.8747   0.8787   0.8795
  0.8892   0.8908   0.8983   0.9068   0.9169   0.9219   0.9247   0.9289
  0.9393   0.9430   0.9492   0.9528   0.9559   0.9588   0.9762   0.9816
  0.9911   0.9984   1.0044   1.0209   1.0350   1.0456   1.0693   1.0817
  1.1034   1.1076   1.1143   1.1416   1.1747   1.1852   1.1972   1.2112
  1.2211   1.2335   1.2372   1.2422   1.2658   1.2772   1.2869   1.2968
  1.3062   1.3357   1.3482   1.3557   1.3585   1.4172   1.4494   1.4864
  1.5040   1.5068   1.5292   1.5512   1.5585   1.5701   1.5833   1.5992
  1.6083   1.6187   1.6380   1.6643   1.6706   1.6825   1.7118   1.7198
  1.7545   1.7808   1.7968   1.8184   1.8422   1.8605   1.8799   1.8936
  1.8958   1.8983   1.9153   1.9381   1.9494   1.9574   1.9722   1.9726
  1.9891   2.0126   2.0468   2.0584   2.0732   2.1013   2.1078   2.1304
  2.1554   2.1929   2.2282   2.2500   2.2641   2.2685   2.2729   2.2787
  2.3010   2.3020   2.3148   2.3382   2.3453   2.3710   2.3900   2.4184
  2.4334   2.4421   2.4621   2.5068   2.5153   2.5337   2.5434   2.5544
  2.5678   2.5717   2.6019   2.6088   2.6410   2.6441   2.6615   2.6803
  2.7126   2.7289   2.7333   2.7453   2.7484   2.7668   2.7706   2.7791
  2.7850   2.8014   2.8339   2.8402   2.8608   2.8986   2.9126   2.9598
  2.9661   3.0765   3.0788   3.0828   3.1177   3.1479   3.1683   3.1816
  3.2196   3.2466   3.2671   3.3437   3.3517   3.4283   3.4406   3.5424
  3.5786   3.6297   3.6970   3.8017   3.8055   3.8447   3.9673   4.0604
  4.0987   4.1316   4.4107   4.8096   4.8308   9.7532   9.7695   9.7823
  9.8143   9.8255  23.3759  23.5459  23.8358  23.8661  23.9002  23.9293
 23.9810  24.0271  24.0580  24.0664  24.1193  24.1513  25.8113  25.8154
 25.8258  25.9211  25.9408  26.0979  26.1087  26.1759  26.2709  26.3238
 26.5794  26.5981  26.6220  26.7485  26.8619 215.7447 215.7611 215.7767
215.8171 215.8300
 --------------------------------------------------------------

          Ground-State Mulliken Net Atomic Charges

     Atom                 Charge (a.u.)
  ----------------------------------------
      1 C                    -0.061233
      2 C                    -0.733447
      3 H                     0.180708
      4 C                     0.438392
      5 Cl                    0.489834
      6 C                    -1.085791
      7 H                     0.208611
      8 C                     0.132285
      9 Cl                    0.467069
     10 C                    -0.661690
     11 Cl                    0.660538
     12 C                     0.231035
     13 C                    -0.526923
     14 Cl                    0.527817
     15 C                    -0.495924
     16 H                     0.225295
     17 C                     0.066186
     18 Cl                    0.473097
     19 C                    -0.455415
     20 H                     0.202494
     21 C                    -0.455375
     22 H                     0.172437
  ----------------------------------------
  Sum of atomic charges =     0.000000

 -----------------------------------------------------------------
                    Cartesian Multipole Moments
 -----------------------------------------------------------------
    Charge (ESU x 10^10)
                 0.0000
    Dipole Moment (Debye)
         X       0.2639      Y      -0.8564      Z      -0.0795
       Tot       0.8996
    Quadrupole Moments (Debye-Ang)
        XX    -135.0597     XY       0.2476     YY    -132.9948
        XZ      -0.6772     YZ       3.1488     ZZ    -133.1744
    Octopole Moments (Debye-Ang^2)
       XXX    -192.6857    XXY     -12.8681    XYY     -55.0313
       YYY     -66.6591    XXZ      65.9586    XYZ       2.6922
       YYZ      39.3097    XZZ     -61.4242    YZZ     -31.6990
       ZZZ     122.2825
    Hexadecapole Moments (Debye-Ang^3)
      XXXX   -5997.5500   XXXY     -76.4367   XXYY   -1092.0443
      XYYY    -125.0706   YYYY    -532.8397   XXXZ     996.8201
      XXYZ     -50.3042   XYYZ     317.6445   YYYZ    -140.0280
      XXZZ   -1603.4887   XYZZ     -63.4283   YYZZ    -664.1524
      XZZZ     986.0406   YZZZ    -104.4710   ZZZZ   -3471.5965
 -----------------------------------------------------------------
 Calculating analytic gradient of the SCF energy
 Gradient of SCF Energy
            1           2           3           4           5           6
    1  -0.0041423  -0.0019194   0.0054612  -0.0020377   0.0007994   0.0087406
    2   0.0025904   0.0044791   0.0048501  -0.0000145   0.0003209  -0.0007806
    3   0.0034064  -0.0080685   0.0000851   0.0052663   0.0012554  -0.0064479
            7           8           9          10          11          12
    1  -0.0001259   0.0075939   0.0002567  -0.0020130   0.0122827   0.0103495
    2  -0.0000672   0.0005633  -0.0003321   0.0026295  -0.0076485  -0.0002571
    3   0.0013310   0.0018542  -0.0065589   0.0118881   0.0015649  -0.0103551
           13          14          15          16          17          18
    1   0.0001034  -0.0139221  -0.0125279   0.0003645   0.0046925   0.0016045
    2   0.0047288  -0.0126780  -0.0086015  -0.0001556  -0.0007025  -0.0006318
    3   0.0009393   0.0049695  -0.0039065   0.0001321  -0.0023453  -0.0015220
           19          20          21          22
    1   0.0002732  -0.0007277  -0.0083090  -0.0067973
    2   0.0073766   0.0002863   0.0023276   0.0017169
    3   0.0081555  -0.0001603   0.0009011  -0.0023843
 Max gradient component =       1.392E-02
 RMS gradient           =       5.435E-03
 Gradient time:  CPU 193.02 s  wall 32.39 s
 Geometry Optimization Parameters
   NAtoms,    NIC,     NZ,  NCons,   NDum,   NFix, NCnnct, MaxDiis
       22     155      22       0       0       0       0       0


** GEOMETRY OPTIMIZATION IN DELOCALIZED INTERNAL COORDINATES **
   Searching for a Minimum

   Optimization Cycle:   1

                       Coordinates (Angstroms)
     ATOM                X               Y               Z
      1  C         0.0000000000    0.0000000000    0.0000000000
      2  C         0.0000000000    0.0000000000    1.3949600000
      3  H         0.9420994930    0.0000000000    1.9285823367
      4  C        -1.1901880373    0.0256249026    2.1059255403
      5  Cl       -1.1548436435    0.0351778398    3.8595433764
      6  C        -2.4041742747    0.0535064326    1.4351028665
      7  H        -3.3336980403    0.0741960811    1.9899557843
      8  C        -2.4180259722    0.0546630380    0.0478935036
      9  Cl       -3.9445745286    0.0782926128   -0.8155919614
     10  C        -1.2274122092    0.0272853135   -0.6622934626
     11  Cl       -1.2645630159   -0.0058824468   -2.4155862839
     12  C         1.2779219872   -0.0284629571   -0.7628147595
     13  C         2.3470698978    0.7895533347   -0.3971844912
     14  Cl        2.1937652685    1.8399754745    0.9991059581
     15  C         3.5373425750    0.7639926356   -1.1080106329
     16  H         4.3574386523    1.4022626844   -0.8041060066
     17  C         3.6820915760   -0.0819840560   -2.1979241218
     18  Cl        5.1878981105   -0.1155057366   -3.0967783802
     19  C         2.6267066856   -0.9012420975   -2.5714505845
     20  H         2.7271154486   -1.5600000441   -3.4248322698
     21  C         1.4361780334   -0.8737960689   -1.8611235872
     22  H         0.6116407652   -1.5017402028   -2.1743786128
   Point Group: c1    Number of degrees of freedom:    60


   Energy is  -2761.505432732


 Attempting to generate delocalized internal coordinates
 Initial Hessian constructed with Jon Baker's OPTIMIZE code

 60 Hessian modes will be used to form the next step
  Hessian Eigenvalues:
     0.010693    0.019215    0.019215    0.023207    0.023207    0.023580
     0.023580    0.023679    0.023679    0.023938    0.023938    0.024090
     0.024090    0.024114    0.024114    0.024135    0.024136    0.024142
     0.024143    0.159965    0.159966    0.159995    0.159996    0.160000
     0.223714    0.234709    0.234895    0.234957    0.246091    0.249942
     0.249943    0.249991    0.249993    0.250000    0.250000    0.250000
     0.250000    0.301033    0.301033    0.301033    0.301033    0.301033
     0.336089    0.356665    0.356665    0.356665    0.356665    0.356665
     0.429428    0.429780    0.431272    0.433476    0.467773    0.467824
     0.472140    0.472158    0.478203    0.478204    0.479142    0.479142

 Minimum search - taking simple RFO step
 Searching for Lamda that Minimizes Along All modes
 Value Taken    Lamda =  -0.04521952
 Calculated Step too Large.  Step scaled by  0.439160
 Step Taken.  Stepsize is  0.300000

                             Maximum     Tolerance    Cnvgd?
         Gradient           0.051674      0.000300      NO
         Displacement       0.254233      0.001200      NO
         Energy change     *********      0.000001      NO


 New Cartesian Coordinates Obtained by Inverse Iteration

 Displacement from previous Coordinates is:  1.175254
 ----------------------------------------------------------------
             Standard Nuclear Orientation (Angstroms)
    I     Atom           X                Y                Z
 ----------------------------------------------------------------
    1      C      -0.0186628961     0.0164966507    -0.0196327774
    2      C      -0.0231117899    -0.0647848874     1.3770823551
    3      H       0.9138147352    -0.1261722111     1.9106645155
    4      C      -1.2080630402    -0.0655608207     2.0962048901
    5      Cl     -1.1592159799    -0.1689720031     3.8456164337
    6      C      -2.4285664333     0.0208152351     1.4464918285
    7      H      -3.3531746988     0.0243066782     2.0089898375
    8      C      -2.4504496140     0.1045549977     0.0630573052
    9      Cl     -3.9949740738     0.2167212489    -0.7562814497
   10      C      -1.2652368581     0.0982382649    -0.6701176068
   11      Cl     -1.3780174859     0.2214027624    -2.4172815727
   12      C       1.2839486783    -0.0006920340    -0.7627228348
   13      C       2.3512058828     0.8639289748    -0.4540272418
   14      Cl      2.2300935759     2.0688701206     0.8170577658
   15      C       3.5457142085     0.8139732328    -1.1608190805
   16      H       4.3480795845     1.4947160069    -0.9062173185
   17      C       3.7126546797    -0.1047490637    -2.1853627788
   18      Cl      5.2239396428    -0.1653227191    -3.0706641511
   19      C       2.6804761336    -0.9727347166    -2.5066773717
   20      H       2.8028394689    -1.6917784377    -3.3069623196
   21      C       1.4857300382    -0.9139619080    -1.8049422581
   22      H       0.6907650128    -1.5933786320    -2.0744619587
 ----------------------------------------------------------------
 Nuclear Repulsion Energy =        1702.42796300 hartrees
 There are       81 alpha and       81 beta electrons
 Applying Cartesian multipole field
    Component          Value
    ---------          -----
     (2,0,0)        1.00000E-12
     (0,2,0)        2.00000E-11
     (0,0,2)       -3.00000E-11
 Nucleus-field energy     =    -0.0000000640 hartrees
 Requested basis set is 6-311++G(d,p)
 There are 162 shells and 449 basis functions
 A cutoff of  1.0D-15 yielded  10115 shell pairs
 There are     84125 function pairs (     90375 Cartesian)
 Smallest overlap matrix eigenvalue = 2.79E-07
 Linear dependence detected in AO basis
 Number of orthogonalized atomic orbitals = 445
 Maximum deviation from orthogonality = 3.701E-10
 Guess from superposition of atomic densities
 Warning:  Energy on first SCF cycle will be non-variational
 SAD guess density has 162.000000 electrons

 -----------------------------------------------------------------------
  General SCF calculation program by
  Eric Jon Sundstrom, Paul Horn, Yuezhi Mao, Dmitri Zuev, Alec White,
  David Stuck, Shaama M.S., Shane Yost, Joonho Lee, David Small,
  Daniel Levine, Susi Lehtola, Hugh Burton, Evgeny Epifanovsky,
  Bang C. Huynh
 -----------------------------------------------------------------------
 Exchange:     0.2000 Hartree-Fock + 0.0800 Slater + 0.7200 B88
 Correlation:  0.1900 VWN1RPA + 0.8100 LYP
 Using SG-1 standard quadrature grid
 using 6 threads for integral computing
 -------------------------------------------------------
 OpenMP Integral computing Module                
 Release: version 2.0, May 2017, Q-Chem Inc. Pleasanton 
 -------------------------------------------------------
 A restricted SCF calculation will be
 performed using DIIS
 SCF converges when DIIS error is below 1.0e-08
 ---------------------------------------
  Cycle       Energy         DIIS error
 ---------------------------------------
    1   -2765.5097727027      2.92e-02  
    2   -2761.3688731202      2.40e-03  
    3   -2761.2842059527      2.94e-03  
    4   -2761.5082109737      5.35e-04  
    5   -2761.5143318419      2.59e-04  
    6   -2761.5158812308      9.48e-05  
    7   -2761.5160898745      2.59e-05  
    8   -2761.5161032310      1.19e-05  
    9   -2761.5161067553      2.75e-06  
   10   -2761.5161069389      1.07e-06  
   11   -2761.5161069663      3.13e-07  
   12   -2761.5161069683      1.32e-07  
   13   -2761.5161069689      3.88e-08  
   14   -2761.5161069689      1.19e-08  
   15   -2761.5161069689      4.86e-09  Convergence criterion met
 ---------------------------------------
 SCF time:   CPU 646.43s  wall 114.00s 
 SCF   energy in the final basis set =    -2761.5161069689
 Total energy in the final basis set =    -2761.5161069689

 --------------------------------------------------------------

                    Orbital Energies (a.u.)
 --------------------------------------------------------------

 Alpha MOs
 -- Occupied --
********-101.5739-101.5738-101.5736-101.5729 -10.2721 -10.2716 -10.2690
-10.2654 -10.2638 -10.2375 -10.2301 -10.2191 -10.2147 -10.2140 -10.2128
-10.2087  -9.4892  -9.4888  -9.4887  -9.4881  -9.4874  -7.2541  -7.2535
 -7.2534  -7.2527  -7.2520  -7.2441  -7.2437  -7.2435  -7.2433  -7.2432
 -7.2429  -7.2429  -7.2426  -7.2422  -7.2418  -0.9485  -0.9305  -0.9036
 -0.8959  -0.8785  -0.8536  -0.8434  -0.7986  -0.7736  -0.7545  -0.7434
 -0.6642  -0.6499  -0.6240  -0.6129  -0.5523  -0.5361  -0.5308  -0.5116
 -0.4953  -0.4800  -0.4647  -0.4630  -0.4611  -0.4480  -0.4343  -0.4262
 -0.4120  -0.4036  -0.3982  -0.3920  -0.3824  -0.3653  -0.3535  -0.3471
 -0.3402  -0.3365  -0.3348  -0.3294  -0.3214  -0.2936  -0.2803  -0.2666
 -0.2610
 -- Virtual --
 -0.0734  -0.0506  -0.0483  -0.0339  -0.0310  -0.0178  -0.0100   0.0003
  0.0024   0.0075   0.0118   0.0207   0.0244   0.0262   0.0387   0.0429
  0.0455   0.0486   0.0518   0.0600   0.0701   0.0726   0.0782   0.0794
  0.0844   0.0903   0.0913   0.0949   0.0961   0.0994   0.1037   0.1084
  0.1105   0.1128   0.1148   0.1166   0.1183   0.1231   0.1246   0.1266
  0.1282   0.1319   0.1352   0.1376   0.1396   0.1421   0.1470   0.1536
  0.1565   0.1627   0.1658   0.1685   0.1777   0.1788   0.1836   0.1881
  0.1949   0.1987   0.2017   0.2063   0.2093   0.2155   0.2180   0.2194
  0.2256   0.2290   0.2319   0.2426   0.2429   0.2483   0.2526   0.2549
  0.2603   0.2633   0.2660   0.2673   0.2761   0.2766   0.2825   0.2851
  0.2878   0.2895   0.3020   0.3034   0.3068   0.3091   0.3148   0.3161
  0.3227   0.3284   0.3409   0.3501   0.3514   0.3631   0.4078   0.4193
  0.4203   0.4281   0.4414   0.4472   0.4499   0.4558   0.4592   0.4634
  0.4743   0.4825   0.4880   0.4950   0.4990   0.5041   0.5147   0.5170
  0.5195   0.5409   0.5468   0.5486   0.5636   0.5643   0.5742   0.5779
  0.5828   0.5885   0.5929   0.6014   0.6060   0.6140   0.6241   0.6257
  0.6381   0.6416   0.6484   0.6602   0.6691   0.6741   0.6836   0.6894
  0.6979   0.7056   0.7086   0.7210   0.7262   0.7395   0.7443   0.7971
  0.8127   0.8189   0.8227   0.8309   0.8342   0.8388   0.8411   0.8455
  0.8469   0.8493   0.8510   0.8530   0.8576   0.8615   0.8715   0.8743
  0.8774   0.8835   0.8893   0.8924   0.8976   0.9063   0.9128   0.9176
  0.9282   0.9312   0.9387   0.9452   0.9475   0.9525   0.9576   0.9640
  0.9667   0.9748   0.9796   0.9890   1.0046   1.0102   1.0290   1.0442
  1.0585   1.0838   1.0891   1.0966   1.1048   1.1314   1.1751   1.1826
  1.1989   1.2113   1.2238   1.2302   1.2358   1.2417   1.2559   1.2700
  1.2830   1.2948   1.3032   1.3311   1.3423   1.3512   1.3606   1.4242
  1.4577   1.4872   1.5063   1.5101   1.5270   1.5472   1.5593   1.5684
  1.5740   1.5994   1.6056   1.6183   1.6310   1.6590   1.6747   1.6833
  1.7139   1.7193   1.7460   1.7701   1.7921   1.8164   1.8379   1.8576
  1.8785   1.8910   1.8955   1.9047   1.9121   1.9346   1.9454   1.9545
  1.9626   1.9663   1.9868   2.0080   2.0402   2.0599   2.0678   2.0914
  2.0999   2.1282   2.1435   2.1871   2.2269   2.2507   2.2610   2.2665
  2.2729   2.2852   2.2967   2.3027   2.3066   2.3358   2.3472   2.3675
  2.3877   2.4303   2.4324   2.4514   2.4563   2.5106   2.5161   2.5344
  2.5395   2.5504   2.5575   2.5675   2.5996   2.6021   2.6389   2.6505
  2.6668   2.6768   2.7100   2.7254   2.7303   2.7421   2.7473   2.7645
  2.7697   2.7830   2.7859   2.8011   2.8324   2.8347   2.8510   2.8891
  2.9046   2.9491   2.9683   3.0680   3.0708   3.0757   3.1062   3.1387
  3.1624   3.1773   3.2060   3.2338   3.2582   3.3358   3.3461   3.4261
  3.4348   3.5335   3.5755   3.6278   3.6906   3.7960   3.8035   3.8368
  3.9613   4.0581   4.0926   4.1260   4.3941   4.7995   4.8259   9.7489
  9.7689   9.7839   9.8060   9.8220  23.3843  23.5371  23.8297  23.8619
 23.8799  23.9155  23.9583  24.0139  24.0525  24.0628  24.1145  24.1444
 25.8127  25.8184  25.8263  25.9105  25.9308  26.0965  26.1258  26.1765
 26.2662  26.2867  26.5735  26.5953  26.6234  26.7348  26.8500 215.7402
215.7603 215.7786 215.8057 215.8248
 --------------------------------------------------------------

          Ground-State Mulliken Net Atomic Charges

     Atom                 Charge (a.u.)
  ----------------------------------------
      1 C                     0.152965
      2 C                    -1.314442
      3 H                     0.181166
      4 C                     0.759581
      5 Cl                    0.468922
      6 C                    -0.988389
      7 H                     0.209499
      8 C                     0.021121
      9 Cl                    0.457096
     10 C                    -0.862190
     11 Cl                    0.593742
     12 C                     1.249037
     13 C                    -0.602878
     14 Cl                    0.491190
     15 C                    -0.928892
     16 H                     0.222942
     17 C                     0.465792
     18 Cl                    0.449847
     19 C                    -0.519417
     20 H                     0.199413
     21 C                    -0.885098
     22 H                     0.178992
  ----------------------------------------
  Sum of atomic charges =     0.000000

 -----------------------------------------------------------------
                    Cartesian Multipole Moments
 -----------------------------------------------------------------
    Charge (ESU x 10^10)
                -0.0000
    Dipole Moment (Debye)
         X       0.2661      Y      -1.0268      Z      -0.0278
       Tot       1.0610
    Quadrupole Moments (Debye-Ang)
        XX    -134.7536     XY       0.1979     YY    -132.6436
        XZ      -0.9152     YZ       3.1616     ZZ    -133.7155
    Octopole Moments (Debye-Ang^2)
       XXX    -190.3435    XXY     -16.7251    XYY     -52.3211
       YYY     -78.9053    XXZ      66.3437    XYZ       2.8745
       YYZ      39.8183    XZZ     -60.9871    YZZ     -34.9881
       ZZZ     128.9193
    Hexadecapole Moments (Debye-Ang^3)
      XXXX   -6132.6526   XXXY     -61.1116   XXYY   -1124.9194
      XYYY    -110.7608   YYYY    -623.3579   XXXZ    1011.2886
      XXYZ     -31.0586   XYYZ     321.1054   YYYZ     -72.2061
      XXZZ   -1610.7389   XYZZ     -61.1951   YYZZ    -665.2433
      XZZZ    1008.2576   YZZZ     -53.3053   ZZZZ   -3414.2714
 -----------------------------------------------------------------
 Calculating analytic gradient of the SCF energy
 Gradient of SCF Energy
            1           2           3           4           5           6
    1  -0.0006459  -0.0041285  -0.0005445  -0.0016006   0.0004788   0.0061851
    2  -0.0004141   0.0016953   0.0012304  -0.0005348   0.0001935   0.0000673
    3   0.0023369  -0.0020611   0.0000959   0.0027634   0.0004106  -0.0053079
            7           8           9          10          11          12
    1  -0.0002565   0.0036789   0.0004578  -0.0040312  -0.0026494   0.0058512
    2  -0.0000082   0.0002772   0.0002526  -0.0004494  -0.0018960  -0.0026143
    3   0.0009978   0.0020373  -0.0047929   0.0075740  -0.0008203  -0.0053693
           13          14          15          16          17          18
    1   0.0041203  -0.0003414  -0.0086035   0.0006102   0.0031033   0.0007236
    2   0.0042870  -0.0021914  -0.0053181   0.0000310  -0.0002140  -0.0004543
    3   0.0023000   0.0007843  -0.0019406   0.0000125  -0.0017115  -0.0007789
           19          20          21          22
    1   0.0004007  -0.0002711  -0.0030022   0.0004647
    2   0.0061293  -0.0000346  -0.0012312   0.0011969
    3   0.0059938  -0.0002360  -0.0016298  -0.0006581
 Max gradient component =       8.603E-03
 RMS gradient           =       2.918E-03
 Gradient time:  CPU 191.07 s  wall 32.06 s
 Geometry Optimization Parameters
   NAtoms,    NIC,     NZ,  NCons,   NDum,   NFix, NCnnct, MaxDiis
       22     155      22       0       0       0       0       0

 Cartesian Hessian Update
 Hessian updated using BFGS update


** GEOMETRY OPTIMIZATION IN DELOCALIZED INTERNAL COORDINATES **
   Searching for a Minimum

   Optimization Cycle:   2

                       Coordinates (Angstroms)
     ATOM                X               Y               Z
      1  C        -0.0186628961    0.0164966507   -0.0196327774
      2  C        -0.0231117899   -0.0647848874    1.3770823551
      3  H         0.9138147352   -0.1261722111    1.9106645155
      4  C        -1.2080630402   -0.0655608207    2.0962048901
      5  Cl       -1.1592159799   -0.1689720031    3.8456164337
      6  C        -2.4285664333    0.0208152351    1.4464918285
      7  H        -3.3531746988    0.0243066782    2.0089898375
      8  C        -2.4504496140    0.1045549977    0.0630573052
      9  Cl       -3.9949740738    0.2167212489   -0.7562814497
     10  C        -1.2652368581    0.0982382649   -0.6701176068
     11  Cl       -1.3780174859    0.2214027624   -2.4172815727
     12  C         1.2839486783   -0.0006920340   -0.7627228348
     13  C         2.3512058828    0.8639289748   -0.4540272418
     14  Cl        2.2300935759    2.0688701206    0.8170577658
     15  C         3.5457142085    0.8139732328   -1.1608190805
     16  H         4.3480795845    1.4947160069   -0.9062173185
     17  C         3.7126546797   -0.1047490637   -2.1853627788
     18  Cl        5.2239396428   -0.1653227191   -3.0706641511
     19  C         2.6804761336   -0.9727347166   -2.5066773717
     20  H         2.8028394689   -1.6917784377   -3.3069623196
     21  C         1.4857300382   -0.9139619080   -1.8049422581
     22  H         0.6907650128   -1.5933786320   -2.0744619587
   Point Group: c1    Number of degrees of freedom:    60


   Energy is  -2761.516106969

 Hessian updated using BFGS update

 53 Hessian modes will be used to form the next step
  Hessian Eigenvalues:
     0.016554    0.019215    0.019486    0.023207    0.023214    0.023580
     0.023668    0.023679    0.023936    0.023938    0.024090    0.024090
     0.024113    0.024114    0.024135    0.024135    0.024142    0.024142
     0.031312    0.159926    0.159966    0.159995    0.159996    0.160454
     0.221751    0.229059    0.234943    0.235671    0.243154    0.246374
     0.249950    0.249986    0.249992    0.249999    0.250000    0.300596
     0.300763    0.313117    0.354187    0.356622    0.373886    0.429570
     0.430270    0.430959    0.461475    0.467541    0.468489    0.472147
     0.476017    0.478197    0.478311    0.479139    0.580222

 Minimum search - taking simple RFO step
 Searching for Lamda that Minimizes Along All modes
 Value Taken    Lamda =  -0.00451646
 Calculated Step too Large.  Step scaled by  0.925812
 Step Taken.  Stepsize is  0.300000

                             Maximum     Tolerance    Cnvgd?
         Gradient           0.013405      0.000300      NO
         Displacement       0.256546      0.001200      NO
         Energy change     -0.010674      0.000001      NO


 New Cartesian Coordinates Obtained by Inverse Iteration

 Displacement from previous Coordinates is:  1.112508
 ----------------------------------------------------------------
             Standard Nuclear Orientation (Angstroms)
    I     Atom           X                Y                Z
 ----------------------------------------------------------------
    1      C      -0.0182536772     0.0327368418    -0.0291478326
    2      C      -0.0057199725    -0.1285533201     1.3591633561
    3      H       0.9371249866    -0.2529682643     1.8753751194
    4      C      -1.1904504526    -0.1435744426     2.0795466364
    5      Cl     -1.1422812101    -0.3601933661     3.8182295148
    6      C      -2.4155953050     0.0039573048     1.4441585298
    7      H      -3.3378626153    -0.0077278100     2.0085343506
    8      C      -2.4430015681     0.1714016077     0.0645925802
    9      Cl     -4.0054180771     0.3665656149    -0.6978731035
   10      C      -1.2541138783     0.1850121408    -0.6776322703
   11      Cl     -1.3014087214     0.4411129822    -2.4111345466
   12      C       1.2676919021     0.0097435823    -0.7756718215
   13      C       2.2990339361     0.9234174565    -0.5194472558
   14      Cl      2.0896372888     2.2145966855     0.6529311458
   15      C       3.5081678344     0.8678017831    -1.2053089564
   16      H       4.2832411452     1.5928088206    -0.9952661255
   17      C       3.7039036883    -0.1211225652    -2.1614324975
   18      Cl      5.2259633597    -0.1939268545    -3.0246115676
   19      C       2.7038257673    -1.0467921941    -2.4388694634
   20      H       2.8595228049    -1.8178286331    -3.1825655877
   21      C       1.5010441792    -0.9684398096    -1.7500094639
   22      H       0.7247373562    -1.6921108208    -1.9645665293
 ----------------------------------------------------------------
 Nuclear Repulsion Energy =        1704.78135385 hartrees
 There are       81 alpha and       81 beta electrons
 Applying Cartesian multipole field
    Component          Value
    ---------          -----
     (2,0,0)        1.00000E-12
     (0,2,0)        2.00000E-11
     (0,0,2)       -3.00000E-11
 Nucleus-field energy     =    -0.0000000605 hartrees
 Requested basis set is 6-311++G(d,p)
 There are 162 shells and 449 basis functions
 A cutoff of  1.0D-15 yielded  10128 shell pairs
 There are     84253 function pairs (     90518 Cartesian)
 Smallest overlap matrix eigenvalue = 2.51E-07
 Linear dependence detected in AO basis
 Number of orthogonalized atomic orbitals = 445
 Maximum deviation from orthogonality = 6.206E-10
 Guess from superposition of atomic densities
 Warning:  Energy on first SCF cycle will be non-variational
 SAD guess density has 162.000000 electrons

 -----------------------------------------------------------------------
  General SCF calculation program by
  Eric Jon Sundstrom, Paul Horn, Yuezhi Mao, Dmitri Zuev, Alec White,
  David Stuck, Shaama M.S., Shane Yost, Joonho Lee, David Small,
  Daniel Levine, Susi Lehtola, Hugh Burton, Evgeny Epifanovsky,
  Bang C. Huynh
 -----------------------------------------------------------------------
 Exchange:     0.2000 Hartree-Fock + 0.0800 Slater + 0.7200 B88
 Correlation:  0.1900 VWN1RPA + 0.8100 LYP
 Using SG-1 standard quadrature grid
 using 6 threads for integral computing
 -------------------------------------------------------
 OpenMP Integral computing Module                
 Release: version 2.0, May 2017, Q-Chem Inc. Pleasanton 
 -------------------------------------------------------
 A restricted SCF calculation will be
 performed using DIIS
 SCF converges when DIIS error is below 1.0e-08
 ---------------------------------------
  Cycle       Energy         DIIS error
 ---------------------------------------
    1   -2765.5008046792      2.92e-02  
    2   -2761.3720973666      2.39e-03  
    3   -2761.2852432131      2.94e-03  
    4   -2761.5095179385      5.72e-04  
    5   -2761.5165055683      2.82e-04  
    6   -2761.5183813851      9.76e-05  
    7   -2761.5185974722      3.05e-05  
    8   -2761.5186177769      1.23e-05  
    9   -2761.5186214855      2.91e-06  
   10   -2761.5186216894      1.10e-06  
   11   -2761.5186217180      3.43e-07  
   12   -2761.5186217205      1.30e-07  
   13   -2761.5186217210      3.86e-08  
   14   -2761.5186217210      1.15e-08  
   15   -2761.5186217212      5.17e-09  Convergence criterion met
 ---------------------------------------
 SCF time:   CPU 648.71s  wall 114.00s 
 SCF   energy in the final basis set =    -2761.5186217212
 Total energy in the final basis set =    -2761.5186217212

 --------------------------------------------------------------

                    Orbital Energies (a.u.)
 --------------------------------------------------------------

 Alpha MOs
 -- Occupied --
********-101.5745-101.5733-101.5728-101.5720 -10.2735 -10.2720 -10.2680
-10.2657 -10.2645 -10.2349 -10.2273 -10.2194 -10.2152 -10.2147 -10.2137
-10.2098  -9.4899  -9.4892  -9.4878  -9.4876  -9.4866  -7.2548  -7.2539
 -7.2523  -7.2523  -7.2512  -7.2448  -7.2441  -7.2441  -7.2434  -7.2426
 -7.2424  -7.2423  -7.2420  -7.2414  -7.2410  -0.9479  -0.9299  -0.9029
 -0.8958  -0.8805  -0.8534  -0.8424  -0.7984  -0.7735  -0.7538  -0.7428
 -0.6640  -0.6494  -0.6248  -0.6116  -0.5521  -0.5356  -0.5303  -0.5139
 -0.4953  -0.4803  -0.4643  -0.4631  -0.4615  -0.4463  -0.4341  -0.4264
 -0.4124  -0.4022  -0.3989  -0.3919  -0.3816  -0.3663  -0.3516  -0.3463
 -0.3396  -0.3360  -0.3340  -0.3286  -0.3249  -0.2907  -0.2805  -0.2662
 -0.2621
 -- Virtual --
 -0.0702  -0.0533  -0.0476  -0.0355  -0.0315  -0.0171  -0.0102   0.0004
  0.0028   0.0071   0.0125   0.0194   0.0235   0.0257   0.0383   0.0428
  0.0457   0.0483   0.0525   0.0596   0.0692   0.0720   0.0786   0.0792
  0.0845   0.0897   0.0909   0.0953   0.0963   0.0995   0.1034   0.1082
  0.1097   0.1117   0.1142   0.1168   0.1187   0.1216   0.1246   0.1250
  0.1265   0.1306   0.1347   0.1367   0.1379   0.1409   0.1457   0.1537
  0.1559   0.1638   0.1652   0.1666   0.1758   0.1780   0.1817   0.1851
  0.1959   0.1995   0.2016   0.2058   0.2064   0.2152   0.2198   0.2222
  0.2267   0.2291   0.2331   0.2437   0.2473   0.2486   0.2520   0.2558
  0.2580   0.2632   0.2660   0.2675   0.2729   0.2772   0.2793   0.2845
  0.2894   0.2902   0.2994   0.3027   0.3050   0.3105   0.3142   0.3153
  0.3238   0.3265   0.3413   0.3494   0.3516   0.3633   0.4088   0.4178
  0.4219   0.4268   0.4411   0.4490   0.4498   0.4561   0.4584   0.4625
  0.4787   0.4829   0.4898   0.4945   0.4981   0.5028   0.5090   0.5126
  0.5234   0.5408   0.5475   0.5518   0.5640   0.5669   0.5729   0.5805
  0.5839   0.5891   0.6010   0.6029   0.6092   0.6150   0.6206   0.6255
  0.6397   0.6461   0.6510   0.6634   0.6736   0.6745   0.6849   0.6868
  0.7020   0.7052   0.7149   0.7205   0.7244   0.7364   0.7456   0.8001
  0.8106   0.8211   0.8288   0.8298   0.8338   0.8386   0.8422   0.8441
  0.8458   0.8474   0.8503   0.8531   0.8556   0.8603   0.8699   0.8758
  0.8775   0.8863   0.8873   0.8914   0.9018   0.9089   0.9131   0.9141
  0.9290   0.9308   0.9364   0.9434   0.9518   0.9520   0.9574   0.9666
  0.9691   0.9780   0.9830   0.9913   1.0056   1.0089   1.0247   1.0446
  1.0533   1.0801   1.0880   1.0972   1.1154   1.1372   1.1745   1.1790
  1.2008   1.2083   1.2243   1.2326   1.2378   1.2422   1.2547   1.2670
  1.2885   1.2959   1.3067   1.3301   1.3477   1.3559   1.3633   1.4279
  1.4526   1.4875   1.5052   1.5130   1.5313   1.5466   1.5596   1.5732
  1.5761   1.5992   1.6019   1.6193   1.6240   1.6604   1.6762   1.6844
  1.7140   1.7243   1.7485   1.7675   1.7915   1.8178   1.8369   1.8581
  1.8773   1.8875   1.8943   1.9110   1.9226   1.9326   1.9441   1.9531
  1.9681   1.9697   1.9870   2.0051   2.0366   2.0604   2.0675   2.0858
  2.0985   2.1315   2.1424   2.1823   2.2268   2.2479   2.2645   2.2673
  2.2730   2.2797   2.2962   2.2995   2.3078   2.3384   2.3444   2.3679
  2.4031   2.4330   2.4400   2.4453   2.4558   2.5098   2.5139   2.5321
  2.5359   2.5460   2.5539   2.5636   2.5977   2.6005   2.6402   2.6616
  2.6754   2.6833   2.7097   2.7241   2.7292   2.7391   2.7465   2.7616
  2.7661   2.7790   2.7802   2.7988   2.8307   2.8324   2.8474   2.8822
  2.9049   2.9601   2.9789   3.0684   3.0722   3.0779   3.1123   3.1305
  3.1609   3.1778   3.2079   3.2367   3.2580   3.3340   3.3443   3.4251
  3.4392   3.5308   3.5789   3.6333   3.6961   3.7938   3.7962   3.8405
  3.9636   4.0617   4.0933   4.1250   4.3751   4.8004   4.8256   9.7556
  9.7702   9.7866   9.8037   9.8286  23.3869  23.5471  23.8291  23.8607
 23.8808  23.9171  23.9529  24.0157  24.0524  24.0559  24.1105  24.1410
 25.8087  25.8193  25.8251  25.9068  25.9252  26.1062  26.1244  26.1508
 26.2578  26.3263  26.5628  26.5883  26.6214  26.7179  26.8402 215.7476
215.7614 215.7813 215.8019 215.8330
 --------------------------------------------------------------

          Ground-State Mulliken Net Atomic Charges

     Atom                 Charge (a.u.)
  ----------------------------------------
      1 C                     0.018204
      2 C                    -1.208254
      3 H                     0.192110
      4 C                     0.734258
      5 Cl                    0.461440
      6 C                    -1.136543
      7 H                     0.213927
      8 C                     0.150098
      9 Cl                    0.473824
     10 C                    -0.695138
     11 Cl                    0.536396
     12 C                     1.147975
     13 C                    -0.701264
     14 Cl                    0.434173
     15 C                    -0.748959
     16 H                     0.225121
     17 C                     0.436295
     18 Cl                    0.461092
     19 C                    -0.538520
     20 H                     0.200728
     21 C                    -0.848954
     22 H                     0.191991
  ----------------------------------------
  Sum of atomic charges =     0.000000

 -----------------------------------------------------------------
                    Cartesian Multipole Moments
 -----------------------------------------------------------------
    Charge (ESU x 10^10)
                 0.0000
    Dipole Moment (Debye)
         X       0.2696      Y      -1.1714      Z       0.0154
       Tot       1.2022
    Quadrupole Moments (Debye-Ang)
        XX    -134.7130     XY       0.1970     YY    -132.2437
        XZ      -0.9841     YZ       3.2246     ZZ    -134.2476
    Octopole Moments (Debye-Ang^2)
       XXX    -190.6186    XXY     -20.3723    XYY     -50.3365
       YYY     -90.2558    XXZ      67.7654    XYZ       2.4407
       YYZ      39.7965    XZZ     -60.2508    YZZ     -37.7824
       ZZZ     134.1808
    Hexadecapole Moments (Debye-Ang^3)
      XXXX   -6061.9577   XXXY     -25.6455   XXYY   -1122.9932
      XYYY     -77.1356   YYYY    -714.2353   XXXZ    1028.6513
      XXYZ     -11.3860   XYYZ     323.5948   YYYZ      -3.8105
      XXZZ   -1586.8224   XYZZ     -50.8308   YYZZ    -663.9154
      XZZZ    1027.9481   YZZZ       0.9790   ZZZZ   -3341.7559
 -----------------------------------------------------------------
 Calculating analytic gradient of the SCF energy
 Gradient of SCF Energy
            1           2           3           4           5           6
    1   0.0021569  -0.0014185   0.0003645  -0.0004494   0.0003405   0.0006539
    2   0.0006396   0.0020180   0.0001567   0.0000178  -0.0000589   0.0000458
    3  -0.0003985  -0.0018131   0.0003516   0.0015062  -0.0002605  -0.0015362
            7           8           9          10          11          12
    1  -0.0001055   0.0003930  -0.0014254   0.0009647   0.0023342  -0.0001665
    2   0.0000334  -0.0000173   0.0001105  -0.0014487  -0.0005248  -0.0007176
    3   0.0004437   0.0011407   0.0001772   0.0025690  -0.0018730  -0.0014652
           13          14          15          16          17          18
    1   0.0009756  -0.0012052  -0.0035949   0.0002050   0.0024203  -0.0005229
    2   0.0009121  -0.0011634  -0.0018388   0.0002494  -0.0004602  -0.0000721
    3   0.0016958   0.0004778  -0.0000214   0.0002237  -0.0017733   0.0001534
           19          20          21          22
    1   0.0002188  -0.0003914  -0.0018677   0.0001199
    2   0.0017980  -0.0003643   0.0009133  -0.0002284
    3   0.0016100  -0.0001500  -0.0007895  -0.0002685
 Max gradient component =       3.595E-03
 RMS gradient           =       1.171E-03
 Gradient time:  CPU 192.09 s  wall 32.23 s
 Geometry Optimization Parameters
   NAtoms,    NIC,     NZ,  NCons,   NDum,   NFix, NCnnct, MaxDiis
       22     155      22       0       0       0       0       0

 Cartesian Hessian Update
 Hessian updated using BFGS update


** GEOMETRY OPTIMIZATION IN DELOCALIZED INTERNAL COORDINATES **
   Searching for a Minimum

   Optimization Cycle:   3

                       Coordinates (Angstroms)
     ATOM                X               Y               Z
      1  C        -0.0182536772    0.0327368418   -0.0291478326
      2  C        -0.0057199725   -0.1285533201    1.3591633561
      3  H         0.9371249866   -0.2529682643    1.8753751194
      4  C        -1.1904504526   -0.1435744426    2.0795466364
      5  Cl       -1.1422812101   -0.3601933661    3.8182295148
      6  C        -2.4155953050    0.0039573048    1.4441585298
      7  H        -3.3378626153   -0.0077278100    2.0085343506
      8  C        -2.4430015681    0.1714016077    0.0645925802
      9  Cl       -4.0054180771    0.3665656149   -0.6978731035
     10  C        -1.2541138783    0.1850121408   -0.6776322703
     11  Cl       -1.3014087214    0.4411129822   -2.4111345466
     12  C         1.2676919021    0.0097435823   -0.7756718215
     13  C         2.2990339361    0.9234174565   -0.5194472558
     14  Cl        2.0896372888    2.2145966855    0.6529311458
     15  C         3.5081678344    0.8678017831   -1.2053089564
     16  H         4.2832411452    1.5928088206   -0.9952661255
     17  C         3.7039036883   -0.1211225652   -2.1614324975
     18  Cl        5.2259633597   -0.1939268545   -3.0246115676
     19  C         2.7038257673   -1.0467921941   -2.4388694634
     20  H         2.8595228049   -1.8178286331   -3.1825655877
     21  C         1.5010441792   -0.9684398096   -1.7500094639
     22  H         0.7247373562   -1.6921108208   -1.9645665293
   Point Group: c1    Number of degrees of freedom:    60


   Energy is  -2761.518621721

 Hessian updated using BFGS update

 54 Hessian modes will be used to form the next step
  Hessian Eigenvalues:
     0.014897    0.019136    0.019231    0.022903    0.023207    0.023579
     0.023675    0.023689    0.023909    0.023938    0.024087    0.024090
     0.024108    0.024115    0.024128    0.024137    0.024142    0.024158
     0.030962    0.159117    0.159968    0.159996    0.160094    0.160454
     0.204249    0.225570    0.234946    0.235661    0.246352    0.246635
     0.249954    0.249994    0.250000    0.261832    0.300123    0.300965
     0.303255    0.312804    0.355274    0.356510    0.356703    0.382176
     0.429703    0.430624    0.434062    0.460470    0.466113    0.468081
     0.472364    0.475859    0.478298    0.478596    0.481803    0.634831

 Minimum search - taking simple RFO step
 Searching for Lamda that Minimizes Along All modes
 Value Taken    Lamda =  -0.00099638
 Step Taken.  Stepsize is  0.191028

                             Maximum     Tolerance    Cnvgd?
         Gradient           0.006062      0.000300      NO
         Displacement       0.144836      0.001200      NO
         Energy change     -0.002515      0.000001      NO


 New Cartesian Coordinates Obtained by Inverse Iteration

 Displacement from previous Coordinates is:  0.648753
 ----------------------------------------------------------------
             Standard Nuclear Orientation (Angstroms)
    I     Atom           X                Y                Z
 ----------------------------------------------------------------
    1      C      -0.0204082478     0.0546001057    -0.0313843886
    2      C       0.0018459159    -0.1651325350     1.3491774417
    3      H       0.9484567874    -0.3164123707     1.8524272876
    4      C      -1.1837961600    -0.1973178217     2.0685305231
    5      Cl     -1.1406295853    -0.4797035680     3.7985860393
    6      C      -2.4107788406    -0.0172533374     1.4422458550
    7      H      -3.3329943719    -0.0482694538     2.0045269549
    8      C      -2.4394585428     0.2079060723     0.0692245398
    9      Cl     -3.9970660889     0.4373079238    -0.6870596291
   10      C      -1.2531069620     0.2485507900    -0.6729442552
   11      Cl     -1.3003218991     0.5692227904    -2.3907852030
   12      C       1.2621318107     0.0288597046    -0.7816487656
   13      C       2.2777213789     0.9676875209    -0.5679608131
   14      Cl      2.0368858717     2.3023879858     0.5493146818
   15      C       3.4961727474     0.8983877078    -1.2398553749
   16      H       4.2612437292     1.6410643120    -1.0616357964
   17      C       3.7022237924    -0.1354455104    -2.1452180904
   18      Cl      5.2325025383    -0.2306779602    -2.9940914343
   19      C       2.7158092546    -1.0869668948    -2.3913111661
   20      H       2.8885957556    -1.8864197206    -3.0993857694
   21      C       1.5098998534    -0.9903723710    -1.7091649692
   22      H       0.7348600341    -1.7260866299    -1.8925934565
 ----------------------------------------------------------------
 Nuclear Repulsion Energy =        1705.04394960 hartrees
 There are       81 alpha and       81 beta electrons
 Applying Cartesian multipole field
    Component          Value
    ---------          -----
     (2,0,0)        1.00000E-12
     (0,2,0)        2.00000E-11
     (0,0,2)       -3.00000E-11
 Nucleus-field energy     =    -0.0000000582 hartrees
 Requested basis set is 6-311++G(d,p)
 There are 162 shells and 449 basis functions
 A cutoff of  1.0D-15 yielded  10128 shell pairs
 There are     84313 function pairs (     90596 Cartesian)
 Smallest overlap matrix eigenvalue = 2.42E-07
 Linear dependence detected in AO basis
 Number of orthogonalized atomic orbitals = 445
 Maximum deviation from orthogonality = 6.112E-10
 Guess from superposition of atomic densities
 Warning:  Energy on first SCF cycle will be non-variational
 SAD guess density has 162.000000 electrons

 -----------------------------------------------------------------------
  General SCF calculation program by
  Eric Jon Sundstrom, Paul Horn, Yuezhi Mao, Dmitri Zuev, Alec White,
  David Stuck, Shaama M.S., Shane Yost, Joonho Lee, David Small,
  Daniel Levine, Susi Lehtola, Hugh Burton, Evgeny Epifanovsky,
  Bang C. Huynh
 -----------------------------------------------------------------------
 Exchange:     0.2000 Hartree-Fock + 0.0800 Slater + 0.7200 B88
 Correlation:  0.1900 VWN1RPA + 0.8100 LYP
 Using SG-1 standard quadrature grid
 using 6 threads for integral computing
 -------------------------------------------------------
 OpenMP Integral computing Module                
 Release: version 2.0, May 2017, Q-Chem Inc. Pleasanton 
 -------------------------------------------------------
 A restricted SCF calculation will be
 performed using DIIS
 SCF converges when DIIS error is below 1.0e-08
 ---------------------------------------
  Cycle       Energy         DIIS error
 ---------------------------------------
    1   -2765.4985074953      2.92e-02  
    2   -2761.3737149818      2.38e-03  
    3   -2761.2876206594      2.93e-03  
    4   -2761.5098043657      5.84e-04  
    5   -2761.5171410466      2.86e-04  
    6   -2761.5190690241      9.83e-05  
    7   -2761.5192875319      3.13e-05  
    8   -2761.5193091930      1.24e-05  
    9   -2761.5193129533      2.91e-06  
   10   -2761.5193131562      1.10e-06  
   11   -2761.5193131846      3.39e-07  
   12   -2761.5193131871      1.31e-07  
   13   -2761.5193131875      3.84e-08  
   14   -2761.5193131876      1.13e-08  
   15   -2761.5193131876      5.16e-09  Convergence criterion met
 ---------------------------------------
 SCF time:   CPU 648.86s  wall 115.00s 
 SCF   energy in the final basis set =    -2761.5193131876
 Total energy in the final basis set =    -2761.5193131876

 --------------------------------------------------------------

                    Orbital Energies (a.u.)
 --------------------------------------------------------------

 Alpha MOs
 -- Occupied --
********-101.5746-101.5731-101.5723-101.5714 -10.2733 -10.2714 -10.2679
-10.2662 -10.2647 -10.2344 -10.2266 -10.2197 -10.2157 -10.2152 -10.2141
-10.2104  -9.4901  -9.4894  -9.4876  -9.4870  -9.4860  -7.2549  -7.2541
 -7.2522  -7.2517  -7.2506  -7.2450  -7.2443  -7.2443  -7.2436  -7.2425
 -7.2422  -7.2418  -7.2414  -7.2408  -7.2404  -0.9483  -0.9297  -0.9031
 -0.8953  -0.8808  -0.8536  -0.8420  -0.7982  -0.7735  -0.7535  -0.7426
 -0.6639  -0.6491  -0.6252  -0.6110  -0.5522  -0.5351  -0.5302  -0.5154
 -0.4950  -0.4806  -0.4643  -0.4634  -0.4617  -0.4461  -0.4340  -0.4265
 -0.4127  -0.4019  -0.3987  -0.3923  -0.3810  -0.3662  -0.3511  -0.3460
 -0.3392  -0.3358  -0.3335  -0.3286  -0.3250  -0.2892  -0.2807  -0.2665
 -0.2632
 -- Virtual --
 -0.0678  -0.0546  -0.0470  -0.0381  -0.0309  -0.0171  -0.0103   0.0005
  0.0029   0.0070   0.0128   0.0187   0.0236   0.0261   0.0380   0.0426
  0.0460   0.0481   0.0530   0.0594   0.0682   0.0717   0.0786   0.0796
  0.0846   0.0894   0.0904   0.0949   0.0968   0.0992   0.1031   0.1078
  0.1087   0.1115   0.1139   0.1167   0.1187   0.1212   0.1240   0.1246
  0.1259   0.1302   0.1343   0.1360   0.1375   0.1407   0.1453   0.1532
  0.1564   0.1640   0.1650   0.1671   0.1746   0.1779   0.1803   0.1853
  0.1964   0.1993   0.2016   0.2040   0.2048   0.2152   0.2209   0.2235
  0.2274   0.2299   0.2325   0.2432   0.2474   0.2491   0.2515   0.2550
  0.2574   0.2615   0.2656   0.2683   0.2730   0.2760   0.2779   0.2850
  0.2898   0.2901   0.2973   0.3019   0.3050   0.3108   0.3119   0.3160
  0.3241   0.3271   0.3409   0.3501   0.3509   0.3628   0.4093   0.4167
  0.4221   0.4272   0.4409   0.4488   0.4500   0.4556   0.4589   0.4617
  0.4814   0.4841   0.4890   0.4940   0.4968   0.5014   0.5055   0.5129
  0.5239   0.5391   0.5468   0.5528   0.5628   0.5664   0.5724   0.5801
  0.5841   0.5876   0.5991   0.6052   0.6127   0.6179   0.6239   0.6258
  0.6419   0.6502   0.6520   0.6642   0.6726   0.6754   0.6836   0.6897
  0.7021   0.7050   0.7172   0.7220   0.7246   0.7363   0.7497   0.8004
  0.8108   0.8205   0.8296   0.8324   0.8346   0.8376   0.8413   0.8450
  0.8456   0.8470   0.8512   0.8540   0.8596   0.8631   0.8709   0.8746
  0.8790   0.8829   0.8873   0.8926   0.9036   0.9092   0.9101   0.9142
  0.9268   0.9306   0.9368   0.9436   0.9513   0.9538   0.9589   0.9669
  0.9702   0.9820   0.9865   0.9930   1.0047   1.0111   1.0235   1.0416
  1.0497   1.0771   1.0849   1.1011   1.1255   1.1416   1.1746   1.1792
  1.2038   1.2065   1.2259   1.2334   1.2386   1.2444   1.2544   1.2671
  1.2925   1.2973   1.3113   1.3255   1.3463   1.3561   1.3684   1.4309
  1.4437   1.4867   1.5016   1.5143   1.5329   1.5469   1.5592   1.5718
  1.5765   1.5980   1.6007   1.6187   1.6209   1.6602   1.6768   1.6853
  1.7123   1.7256   1.7471   1.7690   1.7906   1.8190   1.8346   1.8567
  1.8741   1.8858   1.8920   1.9143   1.9285   1.9328   1.9409   1.9525
  1.9736   1.9780   1.9890   2.0030   2.0354   2.0583   2.0694   2.0837
  2.0964   2.1312   2.1435   2.1815   2.2285   2.2465   2.2656   2.2675
  2.2724   2.2771   2.2966   2.2977   2.3066   2.3401   2.3463   2.3701
  2.4086   2.4338   2.4451   2.4464   2.4574   2.5083   2.5116   2.5289
  2.5361   2.5451   2.5536   2.5623   2.5969   2.6003   2.6396   2.6668
  2.6816   2.6854   2.7110   2.7221   2.7282   2.7341   2.7444   2.7575
  2.7648   2.7778   2.7804   2.7974   2.8300   2.8329   2.8496   2.8759
  2.9048   2.9644   2.9828   3.0707   3.0727   3.0793   3.1155   3.1279
  3.1584   3.1790   3.2086   3.2388   3.2584   3.3308   3.3447   3.4252
  3.4410   3.5307   3.5812   3.6368   3.6982   3.7914   3.7924   3.8429
  3.9669   4.0635   4.0938   4.1252   4.3629   4.8009   4.8244   9.7573
  9.7704   9.7857   9.8042   9.8329  23.3891  23.5486  23.8266  23.8598
 23.8840  23.9190  23.9522  24.0151  24.0504  24.0553  24.1085  24.1411
 25.8074  25.8201  25.8239  25.9060  25.9217  26.1076  26.1240  26.1554
 26.2545  26.3339  26.5630  26.5852  26.6159  26.7153  26.8413 215.7496
215.7615 215.7799 215.8026 215.8384
 --------------------------------------------------------------

          Ground-State Mulliken Net Atomic Charges

     Atom                 Charge (a.u.)
  ----------------------------------------
      1 C                    -0.031483
      2 C                    -1.177559
      3 H                     0.194954
      4 C                     0.749215
      5 Cl                    0.455660
      6 C                    -1.170929
      7 H                     0.215835
      8 C                     0.205085
      9 Cl                    0.481414
     10 C                    -0.674211
     11 Cl                    0.531581
     12 C                     1.023947
     13 C                    -0.731154
     14 Cl                    0.415721
     15 C                    -0.652107
     16 H                     0.226018
     17 C                     0.444740
     18 Cl                    0.465437
     19 C                    -0.542779
     20 H                     0.200451
     21 C                    -0.826255
     22 H                     0.196418
  ----------------------------------------
  Sum of atomic charges =     0.000000

 -----------------------------------------------------------------
                    Cartesian Multipole Moments
 -----------------------------------------------------------------
    Charge (ESU x 10^10)
                -0.0000
    Dipole Moment (Debye)
         X       0.2426      Y      -1.2330      Z       0.0301
       Tot       1.2570
    Quadrupole Moments (Debye-Ang)
        XX    -134.7194     XY       0.2651     YY    -132.0983
        XZ      -0.8544     YZ       3.1750     ZZ    -134.5486
    Octopole Moments (Debye-Ang^2)
       XXX    -190.7779    XXY     -22.1006    XYY     -49.2903
       YYY     -95.7846    XXZ      68.4056    XYZ       2.1118
       YYZ      39.9881    XZZ     -60.5125    YZZ     -38.7700
       ZZZ     137.5354
    Hexadecapole Moments (Debye-Ang^3)
      XXXX   -6047.0702   XXXY      -5.5891   XXYY   -1127.4980
      XYYY     -60.0565   YYYY    -778.7685   XXXZ    1036.0101
      XXYZ      -0.2785   XYYZ     323.6530   YYYZ      36.9406
      XXZZ   -1574.3981   XYZZ     -44.4498   YYZZ    -664.1781
      XZZZ    1037.2154   YZZZ      34.1162   ZZZZ   -3292.2816
 -----------------------------------------------------------------
 Calculating analytic gradient of the SCF energy
 Gradient of SCF Energy
            1           2           3           4           5           6
    1   0.0012962   0.0004395   0.0008207   0.0005944   0.0000400  -0.0009728
    2   0.0007917   0.0008172   0.0001199  -0.0000061   0.0000209  -0.0001272
    3  -0.0008795  -0.0003939   0.0002285   0.0004874  -0.0002133   0.0002988
            7           8           9          10          11          12
    1   0.0000934   0.0006635  -0.0000570   0.0000498   0.0010625  -0.0018025
    2   0.0000325   0.0000657  -0.0000967  -0.0003927  -0.0004319  -0.0002835
    3  -0.0001248  -0.0008618   0.0000990   0.0008096  -0.0003360   0.0003052
           13          14          15          16          17          18
    1  -0.0003687  -0.0011076   0.0002900  -0.0000344   0.0009900  -0.0006839
    2  -0.0003240  -0.0008240   0.0002873   0.0000360  -0.0001797   0.0001430
    3   0.0002729   0.0004040   0.0003637   0.0000450  -0.0004367   0.0003725
           19          20          21          22
    1  -0.0000138  -0.0002115  -0.0003159  -0.0007719
    2  -0.0005394  -0.0000918   0.0012568  -0.0002741
    3  -0.0005184   0.0000556   0.0001898  -0.0001674
 Max gradient component =       1.802E-03
 RMS gradient           =       5.637E-04
 Gradient time:  CPU 191.94 s  wall 32.21 s
 Geometry Optimization Parameters
   NAtoms,    NIC,     NZ,  NCons,   NDum,   NFix, NCnnct, MaxDiis
       22     155      22       0       0       0       0       0

 Cartesian Hessian Update
 Hessian updated using BFGS update


** GEOMETRY OPTIMIZATION IN DELOCALIZED INTERNAL COORDINATES **
   Searching for a Minimum

   Optimization Cycle:   4

                       Coordinates (Angstroms)
     ATOM                X               Y               Z
      1  C        -0.0204082478    0.0546001057   -0.0313843886
      2  C         0.0018459159   -0.1651325350    1.3491774417
      3  H         0.9484567874   -0.3164123707    1.8524272876
      4  C        -1.1837961600   -0.1973178217    2.0685305231
      5  Cl       -1.1406295853   -0.4797035680    3.7985860393
      6  C        -2.4107788406   -0.0172533374    1.4422458550
      7  H        -3.3329943719   -0.0482694538    2.0045269549
      8  C        -2.4394585428    0.2079060723    0.0692245398
      9  Cl       -3.9970660889    0.4373079238   -0.6870596291
     10  C        -1.2531069620    0.2485507900   -0.6729442552
     11  Cl       -1.3003218991    0.5692227904   -2.3907852030
     12  C         1.2621318107    0.0288597046   -0.7816487656
     13  C         2.2777213789    0.9676875209   -0.5679608131
     14  Cl        2.0368858717    2.3023879858    0.5493146818
     15  C         3.4961727474    0.8983877078   -1.2398553749
     16  H         4.2612437292    1.6410643120   -1.0616357964
     17  C         3.7022237924   -0.1354455104   -2.1452180904
     18  Cl        5.2325025383   -0.2306779602   -2.9940914343
     19  C         2.7158092546   -1.0869668948   -2.3913111661
     20  H         2.8885957556   -1.8864197206   -3.0993857694
     21  C         1.5098998534   -0.9903723710   -1.7091649692
     22  H         0.7348600341   -1.7260866299   -1.8925934565
   Point Group: c1    Number of degrees of freedom:    60


   Energy is  -2761.519313188

 Hessian updated using BFGS update

 57 Hessian modes will be used to form the next step
  Hessian Eigenvalues:
     0.009976    0.019228    0.019518    0.023194    0.023400    0.023579
     0.023684    0.023720    0.023931    0.024016    0.024080    0.024093
     0.024115    0.024118    0.024135    0.024142    0.024150    0.024329
     0.029032    0.158838    0.159975    0.160039    0.160086    0.160978
     0.199396    0.225490    0.234967    0.235632    0.246303    0.246430
     0.249965    0.249990    0.249994    0.251349    0.271494    0.300488
     0.301025    0.301532    0.304127    0.317295    0.354245    0.356481
     0.356676    0.356718    0.374838    0.429881    0.430612    0.435913
     0.456375    0.468033    0.469984    0.472510    0.475495    0.478289
     0.478595    0.495202    0.562539

 Minimum search - taking simple RFO step
 Searching for Lamda that Minimizes Along All modes
 Value Taken    Lamda =  -0.00052953
 Step Taken.  Stepsize is  0.184519

                             Maximum     Tolerance    Cnvgd?
         Gradient           0.005450      0.000300      NO
         Displacement       0.157400      0.001200      NO
         Energy change     -0.000691      0.000001      NO


 New Cartesian Coordinates Obtained by Inverse Iteration

 Displacement from previous Coordinates is:  0.649233
 ----------------------------------------------------------------
             Standard Nuclear Orientation (Angstroms)
    I     Atom           X                Y                Z
 ----------------------------------------------------------------
    1      C      -0.0211554666     0.0576695613    -0.0263632303
    2      C      -0.0025190193    -0.2141924236     1.3450797515
    3      H       0.9416296199    -0.3961794122     1.8413998104
    4      C      -1.1905545768    -0.2511193626     2.0604914969
    5      Cl     -1.1588008612    -0.5930410559     3.7810557318
    6      C      -2.4124795899    -0.0267776214     1.4402443399
    7      H      -3.3361986284    -0.0633644774     1.9996525197
    8      C      -2.4359725467     0.2499091697     0.0763341594
    9      Cl     -3.9865224820     0.5346194257    -0.6730368793
   10      C      -1.2474498914     0.2985986474    -0.6630278836
   11      Cl     -1.2800922147     0.6807059950    -2.3652721483
   12      C       1.2650095815     0.0336373283    -0.7790664368
   13      C       2.2596467723     1.0026678137    -0.6131446030
   14      Cl      1.9932797303     2.3766389258     0.4505294525
   15      C       3.4779044742     0.9316120259    -1.2865702005
   16      H       4.2278087006     1.6967158969    -1.1453998801
   17      C       3.7007307776    -0.1380015664    -2.1438402549
   18      Cl      5.2343686748    -0.2417777525    -2.9915433054
   19      C       2.7358321045    -1.1212467477    -2.3451016070
   20      H       2.9276232759    -1.9448421142    -3.0192777434
   21      C       1.5305826963    -1.0204980489    -1.6626045724
   22      H       0.7671176405    -1.7758174671    -1.8115443057
 ----------------------------------------------------------------
 Nuclear Repulsion Energy =        1704.43381865 hartrees
 There are       81 alpha and       81 beta electrons
 Applying Cartesian multipole field
    Component          Value
    ---------          -----
     (2,0,0)        1.00000E-12
     (0,2,0)        2.00000E-11
     (0,0,2)       -3.00000E-11
 Nucleus-field energy     =    -0.0000000562 hartrees
 Requested basis set is 6-311++G(d,p)
 There are 162 shells and 449 basis functions
 A cutoff of  1.0D-15 yielded  10124 shell pairs
 There are     84344 function pairs (     90632 Cartesian)
 Smallest overlap matrix eigenvalue = 2.35E-07
 Linear dependence detected in AO basis
 Number of orthogonalized atomic orbitals = 445
 Maximum deviation from orthogonality = 4.185E-10
 Guess from superposition of atomic densities
 Warning:  Energy on first SCF cycle will be non-variational
 SAD guess density has 162.000000 electrons

 -----------------------------------------------------------------------
  General SCF calculation program by
  Eric Jon Sundstrom, Paul Horn, Yuezhi Mao, Dmitri Zuev, Alec White,
  David Stuck, Shaama M.S., Shane Yost, Joonho Lee, David Small,
  Daniel Levine, Susi Lehtola, Hugh Burton, Evgeny Epifanovsky,
  Bang C. Huynh
 -----------------------------------------------------------------------
 Exchange:     0.2000 Hartree-Fock + 0.0800 Slater + 0.7200 B88
 Correlation:  0.1900 VWN1RPA + 0.8100 LYP
 Using SG-1 standard quadrature grid
 using 6 threads for integral computing
 -------------------------------------------------------
 OpenMP Integral computing Module                
 Release: version 2.0, May 2017, Q-Chem Inc. Pleasanton 
 -------------------------------------------------------
 A restricted SCF calculation will be
 performed using DIIS
 SCF converges when DIIS error is below 1.0e-08
 ---------------------------------------
  Cycle       Energy         DIIS error
 ---------------------------------------
    1   -2765.4915643809      2.91e-02  
    2   -2761.3744658004      2.38e-03  
    3   -2761.2888881523      2.92e-03  
    4   -2761.5099711925      5.89e-04  
    5   -2761.5175088489      2.86e-04  
    6   -2761.5194397609      9.80e-05  
    7   -2761.5196566998      3.11e-05  
    8   -2761.5196777818      1.25e-05  
    9   -2761.5196816442      2.92e-06  
   10   -2761.5196818498      1.09e-06  
   11   -2761.5196818777      3.35e-07  
   12   -2761.5196818802      1.31e-07  
   13   -2761.5196818808      3.82e-08  
   14   -2761.5196818810      1.11e-08  
   15   -2761.5196818809      5.12e-09  Convergence criterion met
 ---------------------------------------
 SCF time:   CPU 648.08s  wall 114.00s 
 SCF   energy in the final basis set =    -2761.5196818809
 Total energy in the final basis set =    -2761.5196818809

 --------------------------------------------------------------

                    Orbital Energies (a.u.)
 --------------------------------------------------------------

 Alpha MOs
 -- Occupied --
********-101.5747-101.5732-101.5720-101.5710 -10.2734 -10.2713 -10.2679
-10.2664 -10.2646 -10.2345 -10.2267 -10.2198 -10.2160 -10.2153 -10.2143
-10.2105  -9.4903  -9.4895  -9.4877  -9.4867  -9.4856  -7.2551  -7.2542
 -7.2522  -7.2514  -7.2502  -7.2451  -7.2444  -7.2444  -7.2437  -7.2425
 -7.2422  -7.2414  -7.2410  -7.2404  -7.2400  -0.9484  -0.9295  -0.9032
 -0.8946  -0.8811  -0.8536  -0.8417  -0.7979  -0.7735  -0.7535  -0.7426
 -0.6637  -0.6486  -0.6259  -0.6108  -0.5521  -0.5346  -0.5303  -0.5165
 -0.4946  -0.4808  -0.4643  -0.4634  -0.4618  -0.4460  -0.4339  -0.4266
 -0.4127  -0.4015  -0.3981  -0.3926  -0.3805  -0.3662  -0.3506  -0.3453
 -0.3390  -0.3358  -0.3331  -0.3288  -0.3253  -0.2878  -0.2808  -0.2670
 -0.2643
 -- Virtual --
 -0.0652  -0.0556  -0.0463  -0.0408  -0.0308  -0.0174  -0.0104   0.0004
  0.0030   0.0069   0.0128   0.0178   0.0234   0.0263   0.0378   0.0424
  0.0465   0.0482   0.0535   0.0591   0.0671   0.0715   0.0786   0.0802
  0.0847   0.0892   0.0898   0.0944   0.0970   0.0986   0.1031   0.1072
  0.1083   0.1114   0.1140   0.1166   0.1188   0.1209   0.1229   0.1242
  0.1257   0.1296   0.1338   0.1355   0.1372   0.1406   0.1450   0.1521
  0.1571   0.1624   0.1659   0.1682   0.1729   0.1782   0.1793   0.1860
  0.1968   0.1987   0.2008   0.2032   0.2037   0.2150   0.2218   0.2245
  0.2281   0.2301   0.2323   0.2413   0.2458   0.2487   0.2524   0.2541
  0.2581   0.2604   0.2643   0.2674   0.2729   0.2749   0.2795   0.2856
  0.2895   0.2900   0.2963   0.3006   0.3049   0.3089   0.3104   0.3196
  0.3257   0.3272   0.3398   0.3504   0.3528   0.3625   0.4095   0.4151
  0.4217   0.4283   0.4410   0.4477   0.4505   0.4554   0.4590   0.4613
  0.4811   0.4868   0.4882   0.4938   0.4956   0.5014   0.5047   0.5141
  0.5245   0.5375   0.5461   0.5531   0.5622   0.5664   0.5721   0.5789
  0.5847   0.5857   0.5970   0.6056   0.6146   0.6190   0.6263   0.6285
  0.6440   0.6519   0.6528   0.6640   0.6705   0.6751   0.6834   0.6895
  0.7022   0.7058   0.7171   0.7199   0.7262   0.7365   0.7539   0.7992
  0.8109   0.8196   0.8302   0.8338   0.8361   0.8383   0.8414   0.8449
  0.8471   0.8475   0.8517   0.8540   0.8614   0.8663   0.8700   0.8745
  0.8788   0.8828   0.8896   0.8948   0.9028   0.9078   0.9089   0.9151
  0.9245   0.9321   0.9394   0.9453   0.9509   0.9539   0.9604   0.9687
  0.9719   0.9843   0.9901   0.9939   1.0022   1.0116   1.0245   1.0387
  1.0480   1.0758   1.0852   1.1055   1.1320   1.1479   1.1723   1.1807
  1.2050   1.2070   1.2282   1.2328   1.2381   1.2455   1.2554   1.2667
  1.2953   1.2981   1.3150   1.3221   1.3450   1.3563   1.3741   1.4282
  1.4357   1.4847   1.4978   1.5166   1.5359   1.5483   1.5588   1.5683
  1.5767   1.5974   1.6011   1.6173   1.6185   1.6601   1.6780   1.6865
  1.7096   1.7252   1.7452   1.7702   1.7901   1.8185   1.8309   1.8516
  1.8702   1.8854   1.8898   1.9180   1.9307   1.9341   1.9378   1.9522
  1.9761   1.9864   1.9924   2.0007   2.0351   2.0572   2.0714   2.0822
  2.0952   2.1312   2.1433   2.1813   2.2302   2.2449   2.2654   2.2674
  2.2683   2.2797   2.2962   2.2983   2.3067   2.3413   2.3478   2.3713
  2.4105   2.4337   2.4445   2.4524   2.4580   2.5060   2.5110   2.5241
  2.5366   2.5438   2.5542   2.5625   2.5959   2.5996   2.6391   2.6702
  2.6846   2.6874   2.7115   2.7196   2.7251   2.7320   2.7434   2.7575
  2.7627   2.7759   2.7810   2.8016   2.8313   2.8342   2.8546   2.8681
  2.9042   2.9671   2.9847   3.0711   3.0765   3.0811   3.1170   3.1264
  3.1542   3.1790   3.2081   3.2408   3.2585   3.3277   3.3458   3.4257
  3.4425   3.5314   3.5832   3.6394   3.7005   3.7899   3.7928   3.8446
  3.9675   4.0638   4.0936   4.1249   4.3524   4.8017   4.8232   9.7597
  9.7698   9.7847   9.8054   9.8331  23.3909  23.5472  23.8260  23.8594
 23.8816  23.9197  23.9504  24.0150  24.0508  24.0583  24.1096  24.1428
 25.8045  25.8204  25.8226  25.9035  25.9238  26.1091  26.1234  26.1571
 26.2568  26.3359  26.5619  26.5841  26.6122  26.7152  26.8487 215.7523
215.7609 215.7786 215.8042 215.8393
 --------------------------------------------------------------

          Ground-State Mulliken Net Atomic Charges

     Atom                 Charge (a.u.)
  ----------------------------------------
      1 C                    -0.111257
      2 C                    -1.108718
      3 H                     0.197078
      4 C                     0.745097
      5 Cl                    0.450912
      6 C                    -1.176126
      7 H                     0.218037
      8 C                     0.308493
      9 Cl                    0.488273
     10 C                    -0.705839
     11 Cl                    0.542854
     12 C                     0.796402
     13 C                    -0.761934
     14 Cl                    0.420006
     15 C                    -0.538298
     16 H                     0.226429
     17 C                     0.473668
     18 Cl                    0.467009
     19 C                    -0.570153
     20 H                     0.199699
     21 C                    -0.762939
     22 H                     0.201306
  ----------------------------------------
  Sum of atomic charges =     0.000000

 -----------------------------------------------------------------
                    Cartesian Multipole Moments
 -----------------------------------------------------------------
    Charge (ESU x 10^10)
                 0.0000
    Dipole Moment (Debye)
         X       0.2201      Y      -1.2899      Z       0.0584
       Tot       1.3098
    Quadrupole Moments (Debye-Ang)
        XX    -134.7604     XY       0.2467     YY    -131.9017
        XZ      -0.7879     YZ       3.1111     ZZ    -134.8481
    Octopole Moments (Debye-Ang^2)
       XXX    -191.3212    XXY     -24.0847    XYY     -48.1524
       YYY    -101.7223    XXZ      69.0237    XYZ       1.7082
       YYZ      40.2969    XZZ     -60.6263    YZZ     -39.7589
       ZZZ     141.3821
    Hexadecapole Moments (Debye-Ang^3)
      XXXX   -6034.8738   XXXY      10.3964   XXYY   -1132.2205
      XYYY     -44.2071   YYYY    -844.1912   XXXZ    1054.7257
      XXYZ      11.5853   XYYZ     328.1212   YYYZ      78.6272
      XXZZ   -1565.1198   XYZZ     -38.4579   YYZZ    -667.8204
      XZZZ    1058.6185   YZZZ      68.9086   ZZZZ   -3259.9550
 -----------------------------------------------------------------
 Calculating analytic gradient of the SCF energy
 Gradient of SCF Energy
            1           2           3           4           5           6
    1  -0.0006921   0.0007221   0.0004094   0.0003932  -0.0001853  -0.0005466
    2   0.0004332  -0.0000435   0.0001984  -0.0000132   0.0000551  -0.0001328
    3  -0.0006597   0.0006085  -0.0000665  -0.0005198   0.0001257   0.0008770
            7           8           9          10          11          12
    1   0.0001030   0.0000271   0.0003138   0.0000453   0.0008273  -0.0007566
    2  -0.0000104   0.0000206  -0.0001526   0.0000068  -0.0003899   0.0005318
    3  -0.0002024  -0.0006885   0.0002088  -0.0005739   0.0006126   0.0005419
           13          14          15          16          17          18
    1  -0.0002242  -0.0006123   0.0014126  -0.0001637  -0.0006970   0.0000836
    2  -0.0009832  -0.0001407   0.0008534  -0.0001787   0.0000783   0.0000421
    3  -0.0003112   0.0002400   0.0001034  -0.0001210   0.0004890   0.0000492
           19          20          21          22
    1  -0.0001216   0.0001067   0.0003709  -0.0008158
    2  -0.0010188   0.0002356   0.0005729   0.0000356
    3  -0.0006880   0.0001380  -0.0000610  -0.0001021
 Max gradient component =       1.413E-03
 RMS gradient           =       4.772E-04
 Gradient time:  CPU 191.25 s  wall 32.09 s
 Geometry Optimization Parameters
   NAtoms,    NIC,     NZ,  NCons,   NDum,   NFix, NCnnct, MaxDiis
       22     155      22       0       0       0       0       0

 Cartesian Hessian Update
 Hessian updated using BFGS update


** GEOMETRY OPTIMIZATION IN DELOCALIZED INTERNAL COORDINATES **
   Searching for a Minimum

   Optimization Cycle:   5

                       Coordinates (Angstroms)
     ATOM                X               Y               Z
      1  C        -0.0211554666    0.0576695613   -0.0263632303
      2  C        -0.0025190193   -0.2141924236    1.3450797515
      3  H         0.9416296199   -0.3961794122    1.8413998104
      4  C        -1.1905545768   -0.2511193626    2.0604914969
      5  Cl       -1.1588008612   -0.5930410559    3.7810557318
      6  C        -2.4124795899   -0.0267776214    1.4402443399
      7  H        -3.3361986284   -0.0633644774    1.9996525197
      8  C        -2.4359725467    0.2499091697    0.0763341594
      9  Cl       -3.9865224820    0.5346194257   -0.6730368793
     10  C        -1.2474498914    0.2985986474   -0.6630278836
     11  Cl       -1.2800922147    0.6807059950   -2.3652721483
     12  C         1.2650095815    0.0336373283   -0.7790664368
     13  C         2.2596467723    1.0026678137   -0.6131446030
     14  Cl        1.9932797303    2.3766389258    0.4505294525
     15  C         3.4779044742    0.9316120259   -1.2865702005
     16  H         4.2278087006    1.6967158969   -1.1453998801
     17  C         3.7007307776   -0.1380015664   -2.1438402549
     18  Cl        5.2343686748   -0.2417777525   -2.9915433054
     19  C         2.7358321045   -1.1212467477   -2.3451016070
     20  H         2.9276232759   -1.9448421142   -3.0192777434
     21  C         1.5305826963   -1.0204980489   -1.6626045724
     22  H         0.7671176405   -1.7758174671   -1.8115443057
   Point Group: c1    Number of degrees of freedom:    60


   Energy is  -2761.519681881

 Hessian updated using BFGS update

 60 Hessian modes will be used to form the next step
  Hessian Eigenvalues:
     0.006119    0.019269    0.019645    0.023188    0.023570    0.023622
     0.023705    0.023875    0.023962    0.024050    0.024090    0.024112
     0.024117    0.024126    0.024138    0.024143    0.024232    0.024761
     0.028326    0.159652    0.159977    0.160051    0.160274    0.162141
     0.211922    0.226037    0.234977    0.235841    0.246019    0.246490
     0.249967    0.249991    0.249998    0.250008    0.257859    0.268895
     0.300833    0.301023    0.301034    0.301641    0.308003    0.317382
     0.352306    0.356621    0.356665    0.356714    0.357568    0.362612
     0.430028    0.430205    0.432807    0.451928    0.468320    0.470624
     0.472513    0.474137    0.478318    0.478822    0.486639    0.524333

 Minimum search - taking simple RFO step
 Searching for Lamda that Minimizes Along All modes
 Value Taken    Lamda =  -0.00027330
 Step Taken.  Stepsize is  0.180889

                             Maximum     Tolerance    Cnvgd?
         Gradient           0.002568      0.000300      NO
         Displacement       0.154349      0.001200      NO
         Energy change     -0.000369      0.000001      NO


 New Cartesian Coordinates Obtained by Inverse Iteration

 Displacement from previous Coordinates is:  0.629040
 ----------------------------------------------------------------
             Standard Nuclear Orientation (Angstroms)
    I     Atom           X                Y                Z
 ----------------------------------------------------------------
    1      C      -0.0206811138     0.0459052660    -0.0235396510
    2      C      -0.0096417480    -0.2664055226     1.3385715111
    3      H       0.9294744258    -0.4842814006     1.8293277845
    4      C      -1.1987922829    -0.2948783543     2.0527876763
    5      Cl     -1.1759951517    -0.6899247591     3.7624182737
    6      C      -2.4133974289    -0.0204841893     1.4393226474
    7      H      -3.3381621663    -0.0502124683     1.9979610484
    8      C      -2.4294510275     0.2983299017     0.0849364386
    9      Cl     -3.9698967449     0.6491612139    -0.6576207269
   10      C      -1.2396068740     0.3379658526    -0.6529544645
   11      Cl     -1.2621133846     0.7707529032    -2.3425148711
   12      C       1.2681073426     0.0226684300    -0.7766598990
   13      C       2.2345292537     1.0240740512    -0.6526187302
   14      Cl      1.9373235820     2.4203350970     0.3730184203
   15      C       3.4501440887     0.9622248312    -1.3311142795
   16      H       4.1794407597     1.7523071921    -1.2212269462
   17      C       3.6990591746    -0.1314568621    -2.1491401928
   18      Cl      5.2312625371    -0.2242142030    -3.0036088514
   19      C       2.7631710034    -1.1500018715    -2.3037809905
   20      H       2.9763540374    -1.9932667763    -2.9469455040
   21      C       1.5593638065    -1.0595122513    -1.6173183016
   22      H       0.8192966822    -1.8431693406    -1.7303061800
 ----------------------------------------------------------------
 Nuclear Repulsion Energy =        1704.83684445 hartrees
 There are       81 alpha and       81 beta electrons
 Applying Cartesian multipole field
    Component          Value
    ---------          -----
     (2,0,0)        1.00000E-12
     (0,2,0)        2.00000E-11
     (0,0,2)       -3.00000E-11
 Nucleus-field energy     =    -0.0000000546 hartrees
 Requested basis set is 6-311++G(d,p)
 There are 162 shells and 449 basis functions
 A cutoff of  1.0D-15 yielded  10124 shell pairs
 There are     84182 function pairs (     90430 Cartesian)
 Smallest overlap matrix eigenvalue = 2.27E-07
 Linear dependence detected in AO basis
 Number of orthogonalized atomic orbitals = 445
 Maximum deviation from orthogonality = 3.818E-10
 Guess from superposition of atomic densities
 Warning:  Energy on first SCF cycle will be non-variational
 SAD guess density has 162.000000 electrons

 -----------------------------------------------------------------------
  General SCF calculation program by
  Eric Jon Sundstrom, Paul Horn, Yuezhi Mao, Dmitri Zuev, Alec White,
  David Stuck, Shaama M.S., Shane Yost, Joonho Lee, David Small,
  Daniel Levine, Susi Lehtola, Hugh Burton, Evgeny Epifanovsky,
  Bang C. Huynh
 -----------------------------------------------------------------------
 Exchange:     0.2000 Hartree-Fock + 0.0800 Slater + 0.7200 B88
 Correlation:  0.1900 VWN1RPA + 0.8100 LYP
 Using SG-1 standard quadrature grid
 using 6 threads for integral computing
 -------------------------------------------------------
 OpenMP Integral computing Module                
 Release: version 2.0, May 2017, Q-Chem Inc. Pleasanton 
 -------------------------------------------------------
 A restricted SCF calculation will be
 performed using DIIS
 SCF converges when DIIS error is below 1.0e-08
 ---------------------------------------
  Cycle       Energy         DIIS error
 ---------------------------------------
    1   -2765.4897286980      2.91e-02  
    2   -2761.3746639810      2.38e-03  
    3   -2761.2891554773      2.92e-03  
    4   -2761.5100213611      5.93e-04  
    5   -2761.5176848550      2.86e-04  
    6   -2761.5196300889      9.79e-05  
    7   -2761.5198468679      3.08e-05  
    8   -2761.5198674104      1.27e-05  
    9   -2761.5198713625      2.95e-06  
   10   -2761.5198715713      1.09e-06  
   11   -2761.5198715992      3.32e-07  
   12   -2761.5198716019      1.31e-07  
   13   -2761.5198716022      3.81e-08  
   14   -2761.5198716024      1.11e-08  
   15   -2761.5198716022      5.09e-09  Convergence criterion met
 ---------------------------------------
 SCF time:   CPU 647.61s  wall 114.00s 
 SCF   energy in the final basis set =    -2761.5198716022
 Total energy in the final basis set =    -2761.5198716022

 --------------------------------------------------------------

                    Orbital Energies (a.u.)
 --------------------------------------------------------------

 Alpha MOs
 -- Occupied --
********-101.5745-101.5733-101.5718-101.5709 -10.2733 -10.2711 -10.2676
-10.2664 -10.2645 -10.2344 -10.2266 -10.2198 -10.2159 -10.2152 -10.2143
-10.2105  -9.4902  -9.4892  -9.4878  -9.4865  -9.4855  -7.2550  -7.2539
 -7.2524  -7.2512  -7.2501  -7.2450  -7.2443  -7.2441  -7.2434  -7.2426
 -7.2423  -7.2412  -7.2408  -7.2403  -7.2399  -0.9483  -0.9294  -0.9032
 -0.8943  -0.8807  -0.8536  -0.8416  -0.7979  -0.7735  -0.7536  -0.7426
 -0.6637  -0.6480  -0.6264  -0.6107  -0.5520  -0.5342  -0.5302  -0.5175
 -0.4943  -0.4808  -0.4642  -0.4632  -0.4616  -0.4459  -0.4339  -0.4268
 -0.4126  -0.4013  -0.3976  -0.3927  -0.3802  -0.3659  -0.3501  -0.3447
 -0.3389  -0.3359  -0.3331  -0.3290  -0.3252  -0.2866  -0.2810  -0.2679
 -0.2648
 -- Virtual --
 -0.0628  -0.0561  -0.0459  -0.0429  -0.0310  -0.0177  -0.0105   0.0004
  0.0031   0.0068   0.0128   0.0172   0.0232   0.0265   0.0376   0.0425
  0.0468   0.0486   0.0541   0.0586   0.0661   0.0712   0.0788   0.0808
  0.0849   0.0891   0.0892   0.0940   0.0967   0.0981   0.1033   0.1066
  0.1083   0.1117   0.1145   0.1164   0.1191   0.1207   0.1221   0.1240
  0.1258   0.1290   0.1332   0.1353   0.1371   0.1409   0.1451   0.1512
  0.1580   0.1613   0.1665   0.1693   0.1713   0.1786   0.1788   0.1867
  0.1955   0.1995   0.1999   0.2036   0.2040   0.2149   0.2223   0.2246
  0.2286   0.2299   0.2331   0.2391   0.2447   0.2482   0.2533   0.2536
  0.2584   0.2600   0.2627   0.2668   0.2729   0.2743   0.2815   0.2858
  0.2896   0.2906   0.2943   0.2999   0.3045   0.3079   0.3103   0.3226
  0.3261   0.3298   0.3397   0.3506   0.3555   0.3637   0.4098   0.4144
  0.4220   0.4298   0.4412   0.4467   0.4506   0.4552   0.4590   0.4614
  0.4799   0.4874   0.4896   0.4940   0.4945   0.5028   0.5061   0.5151
  0.5250   0.5363   0.5464   0.5532   0.5624   0.5667   0.5722   0.5783
  0.5844   0.5853   0.5957   0.6051   0.6153   0.6189   0.6276   0.6322
  0.6455   0.6519   0.6532   0.6626   0.6699   0.6753   0.6840   0.6881
  0.7039   0.7068   0.7162   0.7173   0.7279   0.7365   0.7561   0.7982
  0.8115   0.8189   0.8311   0.8337   0.8365   0.8409   0.8423   0.8452
  0.8476   0.8500   0.8519   0.8535   0.8605   0.8666   0.8689   0.8760
  0.8789   0.8846   0.8912   0.8954   0.9014   0.9078   0.9091   0.9161
  0.9252   0.9336   0.9420   0.9470   0.9505   0.9531   0.9616   0.9701
  0.9734   0.9848   0.9919   0.9939   1.0014   1.0114   1.0237   1.0372
  1.0481   1.0763   1.0889   1.1095   1.1339   1.1549   1.1715   1.1848
  1.2040   1.2090   1.2292   1.2347   1.2376   1.2465   1.2577   1.2674
  1.2968   1.2989   1.3170   1.3204   1.3450   1.3568   1.3805   1.4186
  1.4348   1.4827   1.4949   1.5190   1.5404   1.5508   1.5585   1.5642
  1.5782   1.5975   1.6019   1.6163   1.6186   1.6608   1.6791   1.6888
  1.7070   1.7250   1.7431   1.7728   1.7893   1.8173   1.8267   1.8465
  1.8667   1.8855   1.8894   1.9213   1.9309   1.9350   1.9370   1.9519
  1.9759   1.9917   1.9971   2.0001   2.0367   2.0569   2.0733   2.0814
  2.0951   2.1319   2.1431   2.1820   2.2317   2.2439   2.2631   2.2666
  2.2676   2.2806   2.2951   2.3022   2.3073   2.3416   2.3502   2.3715
  2.4119   2.4333   2.4426   2.4526   2.4623   2.5041   2.5109   2.5178
  2.5374   2.5441   2.5540   2.5638   2.5934   2.5992   2.6396   2.6732
  2.6845   2.6914   2.7109   2.7176   2.7221   2.7327   2.7433   2.7583
  2.7625   2.7720   2.7800   2.8120   2.8325   2.8361   2.8570   2.8645
  2.9034   2.9704   2.9854   3.0715   3.0814   3.0844   3.1194   3.1258
  3.1503   3.1789   3.2097   3.2446   3.2609   3.3257   3.3467   3.4263
  3.4435   3.5331   3.5851   3.6411   3.7029   3.7905   3.7949   3.8465
  3.9673   4.0635   4.0937   4.1248   4.3448   4.8037   4.8217   9.7626
  9.7696   9.7842   9.8086   9.8324  23.3919  23.5467  23.8260  23.8597
 23.8812  23.9210  23.9499  24.0159  24.0516  24.0618  24.1110  24.1454
 25.8014  25.8204  25.8220  25.8985  25.9299  26.1093  26.1229  26.1596
 26.2665  26.3261  26.5627  26.5850  26.6143  26.7147  26.8597 215.7556
215.7607 215.7781 215.8080 215.8391
 --------------------------------------------------------------

          Ground-State Mulliken Net Atomic Charges

     Atom                 Charge (a.u.)
  ----------------------------------------
      1 C                    -0.185510
      2 C                    -0.992949
      3 H                     0.198441
      4 C                     0.717028
      5 Cl                    0.449950
      6 C                    -1.153207
      7 H                     0.220358
      8 C                     0.446982
      9 Cl                    0.495949
     10 C                    -0.799262
     11 Cl                    0.549747
     12 C                     0.590093
     13 C                    -0.847642
     14 Cl                    0.431767
     15 C                    -0.420762
     16 H                     0.226921
     17 C                     0.501446
     18 Cl                    0.467584
     19 C                    -0.613335
     20 H                     0.199102
     21 C                    -0.687177
     22 H                     0.204475
  ----------------------------------------
  Sum of atomic charges =     0.000000

 -----------------------------------------------------------------
                    Cartesian Multipole Moments
 -----------------------------------------------------------------
    Charge (ESU x 10^10)
                 0.0000
    Dipole Moment (Debye)
         X       0.2297      Y      -1.3454      Z       0.0981
       Tot       1.3684
    Quadrupole Moments (Debye-Ang)
        XX    -134.7671     XY       0.1288     YY    -131.6372
        XZ      -0.7929     YZ       3.0716     ZZ    -135.0989
    Octopole Moments (Debye-Ang^2)
       XXX    -190.8023    XXY     -26.2737    XYY     -46.7269
       YYY    -107.7862    XXZ      69.3776    XYZ       1.3872
       YYZ      40.6455    XZZ     -60.3945    YZZ     -40.7898
       ZZZ     145.1696
    Hexadecapole Moments (Debye-Ang^3)
      XXXX   -6009.3567   XXXY      25.8457   XXYY   -1133.1784
      XYYY     -26.5752   YYYY    -900.5513   XXXZ    1072.9414
      XXYZ      23.2874   XYYZ     333.0674   YYYZ     116.6002
      XXZZ   -1554.3667   XYZZ     -32.1185   YYZZ    -671.9663
      XZZZ    1079.9289   YZZZ     101.2262   ZZZZ   -3237.8098
 -----------------------------------------------------------------
 Calculating analytic gradient of the SCF energy
 Gradient of SCF Energy
            1           2           3           4           5           6
    1  -0.0010877   0.0004568   0.0001266   0.0001860  -0.0001191   0.0001833
    2  -0.0000746   0.0000288   0.0001640   0.0001298  -0.0000350  -0.0001085
    3  -0.0000465   0.0005469  -0.0001367  -0.0006273   0.0002730   0.0003322
            7           8           9          10          11          12
    1  -0.0000011  -0.0001214   0.0003149   0.0000207   0.0000656   0.0006523
    2  -0.0000391  -0.0000834  -0.0000389   0.0000474  -0.0000589   0.0014371
    3  -0.0000949  -0.0001171  -0.0001150  -0.0007817   0.0007137   0.0002169
           13          14          15          16          17          18
    1  -0.0004053  -0.0003844   0.0007703  -0.0001075  -0.0010748   0.0006146
    2  -0.0011347  -0.0000042   0.0001849  -0.0000871   0.0002246  -0.0000738
    3  -0.0004292   0.0003770  -0.0001532  -0.0000786   0.0007259  -0.0002315
           19          20          21          22
    1  -0.0003190   0.0001921   0.0003871  -0.0003501
    2  -0.0004656   0.0002175  -0.0003339   0.0001035
    3  -0.0001818   0.0000378  -0.0002083  -0.0000216
 Max gradient component =       1.437E-03
 RMS gradient           =       4.251E-04
 Gradient time:  CPU 191.13 s  wall 32.07 s
 Geometry Optimization Parameters
   NAtoms,    NIC,     NZ,  NCons,   NDum,   NFix, NCnnct, MaxDiis
       22     155      22       0       0       0       0       0

 Cartesian Hessian Update
 Hessian updated using BFGS update


** GEOMETRY OPTIMIZATION IN DELOCALIZED INTERNAL COORDINATES **
   Searching for a Minimum

   Optimization Cycle:   6

                       Coordinates (Angstroms)
     ATOM                X               Y               Z
      1  C        -0.0206811138    0.0459052660   -0.0235396510
      2  C        -0.0096417480   -0.2664055226    1.3385715111
      3  H         0.9294744258   -0.4842814006    1.8293277845
      4  C        -1.1987922829   -0.2948783543    2.0527876763
      5  Cl       -1.1759951517   -0.6899247591    3.7624182737
      6  C        -2.4133974289   -0.0204841893    1.4393226474
      7  H        -3.3381621663   -0.0502124683    1.9979610484
      8  C        -2.4294510275    0.2983299017    0.0849364386
      9  Cl       -3.9698967449    0.6491612139   -0.6576207269
     10  C        -1.2396068740    0.3379658526   -0.6529544645
     11  Cl       -1.2621133846    0.7707529032   -2.3425148711
     12  C         1.2681073426    0.0226684300   -0.7766598990
     13  C         2.2345292537    1.0240740512   -0.6526187302
     14  Cl        1.9373235820    2.4203350970    0.3730184203
     15  C         3.4501440887    0.9622248312   -1.3311142795
     16  H         4.1794407597    1.7523071921   -1.2212269462
     17  C         3.6990591746   -0.1314568621   -2.1491401928
     18  Cl        5.2312625371   -0.2242142030   -3.0036088514
     19  C         2.7631710034   -1.1500018715   -2.3037809905
     20  H         2.9763540374   -1.9932667763   -2.9469455040
     21  C         1.5593638065   -1.0595122513   -1.6173183016
     22  H         0.8192966822   -1.8431693406   -1.7303061800
   Point Group: c1    Number of degrees of freedom:    60


   Energy is  -2761.519871602

 Hessian updated using BFGS update

 60 Hessian modes will be used to form the next step
  Hessian Eigenvalues:
     0.003630    0.019561    0.019680    0.023318    0.023441    0.023628
     0.023715    0.023940    0.024007    0.024076    0.024090    0.024113
     0.024122    0.024135    0.024141    0.024177    0.024233    0.024982
     0.028388    0.159736    0.159980    0.160105    0.160384    0.160759
     0.211662    0.226035    0.234996    0.235715    0.246463    0.247288
     0.249725    0.249968    0.249995    0.250750    0.255604    0.263191
     0.300735    0.300999    0.301030    0.303086    0.304062    0.319028
     0.354531    0.356610    0.356664    0.356708    0.356998    0.368595
     0.428322    0.430186    0.432324    0.450495    0.469484    0.470874
     0.473029    0.474923    0.478443    0.478573    0.483145    0.525064

 Minimum search - taking simple RFO step
 Searching for Lamda that Minimizes Along All modes
 Value Taken    Lamda =  -0.00014891
 Step Taken.  Stepsize is  0.174835

                             Maximum     Tolerance    Cnvgd?
         Gradient           0.001115      0.000300      NO
         Displacement       0.145595      0.001200      NO
         Energy change     -0.000190      0.000001      NO


 New Cartesian Coordinates Obtained by Inverse Iteration

 Displacement from previous Coordinates is:  0.607338
 ----------------------------------------------------------------
             Standard Nuclear Orientation (Angstroms)
    I     Atom           X                Y                Z
 ----------------------------------------------------------------
    1      C      -0.0156335959     0.0300775767    -0.0133593596
    2      C      -0.0203860012    -0.3214557094     1.3385122490
    3      H       0.9097050809    -0.5780043051     1.8277565071
    4      C      -1.2134546339    -0.3356468523     2.0476428073
    5      Cl     -1.2079701231    -0.7789898849     3.7451600353
    6      C      -2.4163936668    -0.0072797127     1.4377884352
    7      H      -3.3438909935    -0.0244739303     1.9927323897
    8      C      -2.4174836070     0.3470532969     0.0924100500
    9      Cl     -3.9443742206     0.7603716670    -0.6467968875
   10      C      -1.2233961916     0.3702932475    -0.6397726603
   11      Cl     -1.2247064135     0.8319536552    -2.3223954433
   12      C       1.2756878648     0.0060473988    -0.7640932327
   13      C       2.2132798323     1.0394223613    -0.6840311267
   14      Cl      1.8863490316     2.4588302151     0.2985700083
   15      C       3.4223631787     0.9901225428    -1.3745126472
   16      H       4.1292184205     1.8046053295    -1.2982870689
   17      C       3.6949608945    -0.1213536557    -2.1604031774
   18      Cl      5.2158876382    -0.1942305722    -3.0355123232
   19      C       2.7887140417    -1.1720656317    -2.2674765514
   20      H       3.0181152974    -2.0299863938    -2.8857952149
   21      C       1.5897858678    -1.0951518412    -1.5699924017
   22      H       0.8734110699    -1.9042220615    -1.6491501757
 ----------------------------------------------------------------
 Nuclear Repulsion Energy =        1705.75243644 hartrees
 There are       81 alpha and       81 beta electrons
 Applying Cartesian multipole field
    Component          Value
    ---------          -----
     (2,0,0)        1.00000E-12
     (0,2,0)        2.00000E-11
     (0,0,2)       -3.00000E-11
 Nucleus-field energy     =    -0.0000000534 hartrees
 Requested basis set is 6-311++G(d,p)
 There are 162 shells and 449 basis functions
 A cutoff of  1.0D-15 yielded  10127 shell pairs
 There are     84208 function pairs (     90456 Cartesian)
 Smallest overlap matrix eigenvalue = 2.16E-07
 Linear dependence detected in AO basis
 Number of orthogonalized atomic orbitals = 445
 Maximum deviation from orthogonality = 2.793E-10
 Guess from superposition of atomic densities
 Warning:  Energy on first SCF cycle will be non-variational
 SAD guess density has 162.000000 electrons

 -----------------------------------------------------------------------
  General SCF calculation program by
  Eric Jon Sundstrom, Paul Horn, Yuezhi Mao, Dmitri Zuev, Alec White,
  David Stuck, Shaama M.S., Shane Yost, Joonho Lee, David Small,
  Daniel Levine, Susi Lehtola, Hugh Burton, Evgeny Epifanovsky,
  Bang C. Huynh
 -----------------------------------------------------------------------
 Exchange:     0.2000 Hartree-Fock + 0.0800 Slater + 0.7200 B88
 Correlation:  0.1900 VWN1RPA + 0.8100 LYP
 Using SG-1 standard quadrature grid
 using 6 threads for integral computing
 -------------------------------------------------------
 OpenMP Integral computing Module                
 Release: version 2.0, May 2017, Q-Chem Inc. Pleasanton 
 -------------------------------------------------------
 A restricted SCF calculation will be
 performed using DIIS
 SCF converges when DIIS error is below 1.0e-08
 ---------------------------------------
  Cycle       Energy         DIIS error
 ---------------------------------------
    1   -2765.4881975555      2.91e-02  
    2   -2761.3746906735      2.38e-03  
    3   -2761.2889224909      2.93e-03  
    4   -2761.5100145610      5.95e-04  
    5   -2761.5177718733      2.87e-04  
    6   -2761.5197339669      9.78e-05  
    7   -2761.5199501271      3.06e-05  
    8   -2761.5199702060      1.28e-05  
    9   -2761.5199742479      2.95e-06  
   10   -2761.5199744578      1.09e-06  
   11   -2761.5199744856      3.29e-07  
   12   -2761.5199744880      1.31e-07  
   13   -2761.5199744884      3.82e-08  
   14   -2761.5199744885      1.10e-08  
   15   -2761.5199744885      5.06e-09  Convergence criterion met
 ---------------------------------------
 SCF time:   CPU 647.66s  wall 114.00s 
 SCF   energy in the final basis set =    -2761.5199744885
 Total energy in the final basis set =    -2761.5199744885

 --------------------------------------------------------------

                    Orbital Energies (a.u.)
 --------------------------------------------------------------

 Alpha MOs
 -- Occupied --
********-101.5742-101.5734-101.5716-101.5709 -10.2733 -10.2710 -10.2674
-10.2665 -10.2644 -10.2342 -10.2264 -10.2198 -10.2160 -10.2150 -10.2142
-10.2104  -9.4901  -9.4889  -9.4879  -9.4863  -9.4854  -7.2550  -7.2536
 -7.2525  -7.2510  -7.2501  -7.2450  -7.2443  -7.2438  -7.2431  -7.2427
 -7.2424  -7.2411  -7.2406  -7.2402  -7.2399  -0.9481  -0.9293  -0.9031
 -0.8942  -0.8804  -0.8536  -0.8414  -0.7978  -0.7734  -0.7535  -0.7424
 -0.6638  -0.6472  -0.6268  -0.6106  -0.5519  -0.5338  -0.5301  -0.5180
 -0.4941  -0.4807  -0.4641  -0.4631  -0.4614  -0.4457  -0.4338  -0.4269
 -0.4124  -0.4011  -0.3972  -0.3928  -0.3800  -0.3656  -0.3497  -0.3440
 -0.3388  -0.3360  -0.3330  -0.3292  -0.3252  -0.2855  -0.2812  -0.2686
 -0.2649
 -- Virtual --
 -0.0609  -0.0560  -0.0466  -0.0439  -0.0311  -0.0176  -0.0105   0.0003
  0.0032   0.0069   0.0129   0.0166   0.0232   0.0266   0.0375   0.0426
  0.0469   0.0490   0.0549   0.0583   0.0650   0.0709   0.0792   0.0814
  0.0852   0.0884   0.0890   0.0938   0.0962   0.0979   0.1035   0.1061
  0.1085   0.1122   0.1150   0.1163   0.1195   0.1204   0.1214   0.1241
  0.1259   0.1283   0.1328   0.1353   0.1371   0.1415   0.1451   0.1506
  0.1585   0.1605   0.1667   0.1701   0.1705   0.1783   0.1793   0.1875
  0.1937   0.1993   0.2004   0.2045   0.2049   0.2147   0.2221   0.2249
  0.2281   0.2305   0.2337   0.2377   0.2437   0.2479   0.2528   0.2544
  0.2577   0.2603   0.2614   0.2662   0.2729   0.2745   0.2822   0.2865
  0.2898   0.2905   0.2929   0.2997   0.3040   0.3077   0.3110   0.3233
  0.3255   0.3356   0.3400   0.3507   0.3576   0.3668   0.4101   0.4139
  0.4226   0.4320   0.4411   0.4465   0.4507   0.4549   0.4596   0.4618
  0.4788   0.4863   0.4911   0.4937   0.4947   0.5036   0.5086   0.5155
  0.5256   0.5357   0.5473   0.5533   0.5633   0.5681   0.5736   0.5786
  0.5834   0.5857   0.5950   0.6042   0.6158   0.6188   0.6289   0.6344
  0.6459   0.6518   0.6545   0.6604   0.6697   0.6756   0.6849   0.6872
  0.7055   0.7071   0.7140   0.7179   0.7289   0.7370   0.7586   0.7978
  0.8123   0.8183   0.8310   0.8345   0.8359   0.8423   0.8432   0.8458
  0.8483   0.8520   0.8523   0.8536   0.8592   0.8638   0.8696   0.8752
  0.8802   0.8856   0.8921   0.8951   0.9011   0.9078   0.9107   0.9184
  0.9275   0.9349   0.9430   0.9486   0.9501   0.9530   0.9626   0.9682
  0.9750   0.9849   0.9916   0.9947   1.0022   1.0114   1.0221   1.0367
  1.0481   1.0769   1.0940   1.1119   1.1335   1.1580   1.1719   1.1910
  1.2036   1.2123   1.2292   1.2360   1.2397   1.2480   1.2617   1.2703
  1.2973   1.2990   1.3164   1.3211   1.3445   1.3591   1.3875   1.4104
  1.4351   1.4813   1.4922   1.5208   1.5447   1.5534   1.5585   1.5600
  1.5796   1.5975   1.6024   1.6154   1.6206   1.6620   1.6802   1.6909
  1.7056   1.7255   1.7418   1.7751   1.7889   1.8170   1.8229   1.8422
  1.8648   1.8853   1.8893   1.9234   1.9307   1.9353   1.9378   1.9515
  1.9738   1.9947   1.9971   2.0044   2.0395   2.0573   2.0739   2.0817
  2.0953   2.1333   2.1418   2.1833   2.2327   2.2429   2.2599   2.2660
  2.2679   2.2799   2.2936   2.3074   2.3080   2.3404   2.3526   2.3705
  2.4129   2.4332   2.4400   2.4503   2.4693   2.5024   2.5086   2.5140
  2.5384   2.5444   2.5531   2.5646   2.5907   2.5999   2.6413   2.6757
  2.6849   2.6940   2.7097   2.7169   2.7207   2.7341   2.7437   2.7569
  2.7624   2.7647   2.7786   2.8205   2.8334   2.8377   2.8490   2.8728
  2.9025   2.9737   2.9851   3.0715   3.0853   3.0879   3.1226   3.1257
  3.1454   3.1793   3.2112   3.2477   3.2679   3.3241   3.3467   3.4263
  3.4438   3.5352   3.5869   3.6419   3.7052   3.7914   3.7973   3.8468
  3.9668   4.0632   4.0943   4.1250   4.3404   4.8057   4.8187   9.7657
  9.7701   9.7845   9.8148   9.8321  23.3934  23.5470  23.8258  23.8604
 23.8807  23.9208  23.9500  24.0155  24.0515  24.0640  24.1114  24.1471
 25.7987  25.8204  25.8214  25.8910  25.9368  26.1092  26.1234  26.1604
 26.2796  26.3151  26.5641  26.5863  26.6203  26.7096  26.8727 215.7588
215.7614 215.7785 215.8149 215.8393
 --------------------------------------------------------------

          Ground-State Mulliken Net Atomic Charges

     Atom                 Charge (a.u.)
  ----------------------------------------
      1 C                    -0.220507
      2 C                    -0.859356
      3 H                     0.199493
      4 C                     0.678485
      5 Cl                    0.450424
      6 C                    -1.115932
      7 H                     0.223005
      8 C                     0.580065
      9 Cl                    0.502714
     10 C                    -0.932747
     11 Cl                    0.552707
     12 C                     0.436301
     13 C                    -0.948513
     14 Cl                    0.431330
     15 C                    -0.338462
     16 H                     0.227927
     17 C                     0.517404
     18 Cl                    0.468567
     19 C                    -0.653548
     20 H                     0.199073
     21 C                    -0.603354
     22 H                     0.204923
  ----------------------------------------
  Sum of atomic charges =     0.000000

 -----------------------------------------------------------------
                    Cartesian Multipole Moments
 -----------------------------------------------------------------
    Charge (ESU x 10^10)
                 0.0000
    Dipole Moment (Debye)
         X       0.2419      Y      -1.3919      Z       0.1427
       Tot       1.4199
    Quadrupole Moments (Debye-Ang)
        XX    -134.7074     XY      -0.0258     YY    -131.3976
        XZ      -0.8187     YZ       3.0201     ZZ    -135.3041
    Octopole Moments (Debye-Ang^2)
       XXX    -190.4383    XXY     -28.2297    XYY     -45.4664
       YYY    -113.0364    XXZ      69.7711    XYZ       0.9619
       YYZ      41.2755    XZZ     -60.0833    YZZ     -41.7009
       ZZZ     149.1208
    Hexadecapole Moments (Debye-Ang^3)
      XXXX   -5966.6770   XXXY      35.1089   XXYY   -1131.4763
      XYYY     -14.5230   YYYY    -953.5412   XXXZ    1095.5975
      XXYZ      34.3468   XYYZ     340.0053   YYYZ     151.3924
      XXZZ   -1543.2175   XYZZ     -27.4060   YYZZ    -678.4482
      XZZZ    1105.5753   YZZZ     131.7560   ZZZZ   -3228.5668
 -----------------------------------------------------------------
 Calculating analytic gradient of the SCF energy
 Gradient of SCF Energy
            1           2           3           4           5           6
    1  -0.0010216   0.0001052   0.0000176  -0.0000188  -0.0000200   0.0002344
    2  -0.0000853  -0.0000494   0.0000765   0.0000586  -0.0000489   0.0000717
    3   0.0000235   0.0001671  -0.0000556  -0.0002216   0.0001252  -0.0001342
            7           8           9          10          11          12
    1  -0.0000524  -0.0002533   0.0000634   0.0003761   0.0000895   0.0010216
    2  -0.0000677  -0.0001467   0.0000110   0.0000421  -0.0001099   0.0009192
    3  -0.0000110   0.0004008  -0.0000977  -0.0004290   0.0003168   0.0001062
           13          14          15          16          17          18
    1  -0.0003200  -0.0000208   0.0003058  -0.0000131  -0.0005798   0.0004383
    2  -0.0005830   0.0001146  -0.0002215   0.0000497   0.0003105  -0.0000438
    3  -0.0001207   0.0001741  -0.0002893  -0.0000308   0.0005961  -0.0002449
           19          20          21          22
    1  -0.0002832   0.0001094  -0.0001521  -0.0000261
    2  -0.0000131   0.0000598  -0.0004566   0.0001124
    3   0.0001510  -0.0000526  -0.0003877   0.0000146
 Max gradient component =       1.022E-03
 RMS gradient           =       3.054E-04
 Gradient time:  CPU 190.85 s  wall 32.02 s
 Geometry Optimization Parameters
   NAtoms,    NIC,     NZ,  NCons,   NDum,   NFix, NCnnct, MaxDiis
       22     155      22       0       0       0       0       0

 Cartesian Hessian Update
 Hessian updated using BFGS update


** GEOMETRY OPTIMIZATION IN DELOCALIZED INTERNAL COORDINATES **
   Searching for a Minimum

   Optimization Cycle:   7

                       Coordinates (Angstroms)
     ATOM                X               Y               Z
      1  C        -0.0156335959    0.0300775767   -0.0133593596
      2  C        -0.0203860012   -0.3214557094    1.3385122490
      3  H         0.9097050809   -0.5780043051    1.8277565071
      4  C        -1.2134546339   -0.3356468523    2.0476428073
      5  Cl       -1.2079701231   -0.7789898849    3.7451600353
      6  C        -2.4163936668   -0.0072797127    1.4377884352
      7  H        -3.3438909935   -0.0244739303    1.9927323897
      8  C        -2.4174836070    0.3470532969    0.0924100500
      9  Cl       -3.9443742206    0.7603716670   -0.6467968875
     10  C        -1.2233961916    0.3702932475   -0.6397726603
     11  Cl       -1.2247064135    0.8319536552   -2.3223954433
     12  C         1.2756878648    0.0060473988   -0.7640932327
     13  C         2.2132798323    1.0394223613   -0.6840311267
     14  Cl        1.8863490316    2.4588302151    0.2985700083
     15  C         3.4223631787    0.9901225428   -1.3745126472
     16  H         4.1292184205    1.8046053295   -1.2982870689
     17  C         3.6949608945   -0.1213536557   -2.1604031774
     18  Cl        5.2158876382   -0.1942305722   -3.0355123232
     19  C         2.7887140417   -1.1720656317   -2.2674765514
     20  H         3.0181152974   -2.0299863938   -2.8857952149
     21  C         1.5897858678   -1.0951518412   -1.5699924017
     22  H         0.8734110699   -1.9042220615   -1.6491501757
   Point Group: c1    Number of degrees of freedom:    60


   Energy is  -2761.519974489

 Hessian updated using BFGS update

 60 Hessian modes will be used to form the next step
  Hessian Eigenvalues:
     0.002040    0.019514    0.020176    0.023142    0.023419    0.023638
     0.023772    0.023908    0.024024    0.024078    0.024082    0.024109
     0.024121    0.024131    0.024137    0.024224    0.024406    0.025197
     0.028590    0.159290    0.159941    0.160004    0.160184    0.160593
     0.211425    0.225396    0.234676    0.235128    0.243791    0.247039
     0.247941    0.249971    0.250014    0.250567    0.252482    0.273157
     0.298424    0.300933    0.301084    0.301142    0.303646    0.320470
     0.354530    0.356605    0.356664    0.356712    0.357457    0.370913
     0.426962    0.430811    0.432459    0.453012    0.466563    0.470813
     0.473332    0.474688    0.478164    0.478845    0.485771    0.524925

 Minimum search - taking simple RFO step
 Searching for Lamda that Minimizes Along All modes
 Value Taken    Lamda =  -0.00007305
 Step Taken.  Stepsize is  0.172977

                             Maximum     Tolerance    Cnvgd?
         Gradient           0.000650      0.000300      NO
         Displacement       0.146872      0.001200      NO
         Energy change     -0.000103      0.000001      NO


 New Cartesian Coordinates Obtained by Inverse Iteration

 Displacement from previous Coordinates is:  0.607428
 ----------------------------------------------------------------
             Standard Nuclear Orientation (Angstroms)
    I     Atom           X                Y                Z
 ----------------------------------------------------------------
    1      C      -0.0131553434     0.0130622692    -0.0093062202
    2      C      -0.0299673695    -0.3758864011     1.3315600789
    3      H       0.8919657761    -0.6700534567     1.8152001840
    4      C      -1.2244018297    -0.3755216947     2.0395010582
    5      Cl     -1.2329110383    -0.8638232837     3.7242611837
    6      C      -2.4161073207     0.0059844255     1.4385044583
    7      H      -3.3438258201     0.0033361050     1.9933562607
    8      C      -2.4052823744     0.3961017840     0.1028854607
    9      Cl     -3.9183501690     0.8744524510    -0.6255678640
   10      C      -1.2104064455     0.4024330092    -0.6275819919
   11      Cl     -1.1950231328     0.8997325049    -2.3004921122
   12      C       1.2785431121    -0.0106870123    -0.7589366755
   13      C       2.1854366875     1.0523058192    -0.7195285457
   14      Cl      1.8199128369     2.4900486526     0.2202008635
   15      C       3.3914233923     1.0152233583    -1.4153948792
   16      H       4.0751220820     1.8514799992    -1.3688683192
   17      C       3.6922763670    -0.1127898947    -2.1676693546
   18      Cl      5.2067166093    -0.1680369873    -3.0530164808
   19      C       2.8181374555    -1.1936402025    -2.2303320334
   20      H       3.0678851121    -2.0655583019    -2.8207821522
   21      C       1.6216670832    -1.1296142913    -1.5259990386
   22      H       0.9301331007    -1.9626321119    -1.5729996688
 ----------------------------------------------------------------
 Nuclear Repulsion Energy =        1707.39761335 hartrees
 There are       81 alpha and       81 beta electrons
 Applying Cartesian multipole field
    Component          Value
    ---------          -----
     (2,0,0)        1.00000E-12
     (0,2,0)        2.00000E-11
     (0,0,2)       -3.00000E-11
 Nucleus-field energy     =    -0.0000000520 hartrees
 Requested basis set is 6-311++G(d,p)
 There are 162 shells and 449 basis functions
 A cutoff of  1.0D-15 yielded  10143 shell pairs
 There are     84385 function pairs (     90658 Cartesian)
 Smallest overlap matrix eigenvalue = 2.07E-07
 Linear dependence detected in AO basis
 Number of orthogonalized atomic orbitals = 445
 Maximum deviation from orthogonality = 3.694E-10
 Guess from superposition of atomic densities
 Warning:  Energy on first SCF cycle will be non-variational
 SAD guess density has 162.000000 electrons

 -----------------------------------------------------------------------
  General SCF calculation program by
  Eric Jon Sundstrom, Paul Horn, Yuezhi Mao, Dmitri Zuev, Alec White,
  David Stuck, Shaama M.S., Shane Yost, Joonho Lee, David Small,
  Daniel Levine, Susi Lehtola, Hugh Burton, Evgeny Epifanovsky,
  Bang C. Huynh
 -----------------------------------------------------------------------
 Exchange:     0.2000 Hartree-Fock + 0.0800 Slater + 0.7200 B88
 Correlation:  0.1900 VWN1RPA + 0.8100 LYP
 Using SG-1 standard quadrature grid
 using 6 threads for integral computing
 -------------------------------------------------------
 OpenMP Integral computing Module                
 Release: version 2.0, May 2017, Q-Chem Inc. Pleasanton 
 -------------------------------------------------------
 A restricted SCF calculation will be
 performed using DIIS
 SCF converges when DIIS error is below 1.0e-08
 ---------------------------------------
  Cycle       Energy         DIIS error
 ---------------------------------------
    1   -2765.4895811972      2.91e-02  
    2   -2761.3747106980      2.38e-03  
    3   -2761.2886764153      2.93e-03  
    4   -2761.5099592271      5.98e-04  
    5   -2761.5178127216      2.88e-04  
    6   -2761.5197938421      9.77e-05  
    7   -2761.5200097775      3.04e-05  
    8   -2761.5200294321      1.29e-05  
    9   -2761.5200335591      2.96e-06  
   10   -2761.5200337698      1.09e-06  
   11   -2761.5200337977      3.27e-07  
   12   -2761.5200338002      1.31e-07  
   13   -2761.5200338006      3.83e-08  
   14   -2761.5200338007      1.10e-08  
   15   -2761.5200338007      5.05e-09  Convergence criterion met
 ---------------------------------------
 SCF time:   CPU 647.98s  wall 114.00s 
 SCF   energy in the final basis set =    -2761.5200338007
 Total energy in the final basis set =    -2761.5200338007

 --------------------------------------------------------------

                    Orbital Energies (a.u.)
 --------------------------------------------------------------

 Alpha MOs
 -- Occupied --
********-101.5739-101.5735-101.5714-101.5709 -10.2733 -10.2708 -10.2671
-10.2666 -10.2643 -10.2340 -10.2261 -10.2198 -10.2160 -10.2149 -10.2141
-10.2104  -9.4900  -9.4886  -9.4880  -9.4861  -9.4855  -7.2549  -7.2533
 -7.2526  -7.2508  -7.2501  -7.2449  -7.2442  -7.2434  -7.2428  -7.2428
 -7.2425  -7.2409  -7.2404  -7.2402  -7.2399  -0.9480  -0.9292  -0.9031
 -0.8944  -0.8801  -0.8537  -0.8413  -0.7977  -0.7732  -0.7534  -0.7423
 -0.6639  -0.6465  -0.6270  -0.6105  -0.5518  -0.5334  -0.5301  -0.5184
 -0.4941  -0.4806  -0.4640  -0.4629  -0.4612  -0.4456  -0.4338  -0.4271
 -0.4122  -0.4011  -0.3969  -0.3929  -0.3800  -0.3654  -0.3492  -0.3433
 -0.3387  -0.3360  -0.3330  -0.3293  -0.3251  -0.2844  -0.2815  -0.2690
 -0.2648
 -- Virtual --
 -0.0598  -0.0553  -0.0484  -0.0438  -0.0310  -0.0175  -0.0104   0.0004
  0.0033   0.0071   0.0131   0.0162   0.0231   0.0268   0.0374   0.0428
  0.0469   0.0494   0.0559   0.0577   0.0640   0.0708   0.0795   0.0818
  0.0858   0.0876   0.0891   0.0937   0.0956   0.0979   0.1035   0.1059
  0.1087   0.1127   0.1154   0.1166   0.1195   0.1203   0.1212   0.1241
  0.1260   0.1278   0.1325   0.1352   0.1374   0.1423   0.1452   0.1501
  0.1583   0.1610   0.1664   0.1692   0.1715   0.1783   0.1797   0.1882
  0.1920   0.1989   0.2009   0.2058   0.2062   0.2148   0.2214   0.2255
  0.2278   0.2309   0.2342   0.2374   0.2425   0.2481   0.2518   0.2555
  0.2569   0.2603   0.2609   0.2658   0.2728   0.2752   0.2830   0.2868
  0.2883   0.2908   0.2929   0.2991   0.3039   0.3079   0.3117   0.3219
  0.3262   0.3406   0.3411   0.3506   0.3593   0.3699   0.4102   0.4139
  0.4238   0.4343   0.4412   0.4469   0.4511   0.4546   0.4602   0.4624
  0.4779   0.4849   0.4927   0.4936   0.4954   0.5045   0.5105   0.5157
  0.5268   0.5358   0.5488   0.5536   0.5639   0.5689   0.5758   0.5790
  0.5827   0.5858   0.5947   0.6032   0.6164   0.6195   0.6307   0.6351
  0.6456   0.6529   0.6551   0.6588   0.6685   0.6768   0.6853   0.6889
  0.7057   0.7074   0.7137   0.7182   0.7302   0.7365   0.7634   0.7984
  0.8138   0.8168   0.8295   0.8344   0.8364   0.8422   0.8438   0.8457
  0.8493   0.8510   0.8530   0.8557   0.8587   0.8631   0.8694   0.8745
  0.8807   0.8845   0.8904   0.8965   0.9024   0.9077   0.9120   0.9213
  0.9311   0.9354   0.9442   0.9490   0.9515   0.9527   0.9630   0.9647
  0.9762   0.9845   0.9901   0.9948   1.0030   1.0126   1.0216   1.0369
  1.0483   1.0774   1.0992   1.1138   1.1314   1.1584   1.1728   1.1948
  1.2041   1.2166   1.2309   1.2364   1.2417   1.2488   1.2656   1.2758
  1.2977   1.3001   1.3159   1.3230   1.3440   1.3620   1.3941   1.4045
  1.4364   1.4809   1.4897   1.5218   1.5480   1.5545   1.5555   1.5603
  1.5814   1.5975   1.6029   1.6147   1.6236   1.6637   1.6812   1.6918
  1.7074   1.7267   1.7405   1.7783   1.7889   1.8170   1.8201   1.8395
  1.8634   1.8861   1.8900   1.9254   1.9312   1.9352   1.9379   1.9516
  1.9715   1.9946   1.9985   2.0091   2.0436   2.0581   2.0746   2.0816
  2.0956   2.1352   2.1408   2.1849   2.2335   2.2421   2.2577   2.2652
  2.2682   2.2789   2.2918   2.3076   2.3133   2.3386   2.3544   2.3694
  2.4137   2.4331   2.4365   2.4512   2.4770   2.4983   2.5045   2.5152
  2.5391   2.5458   2.5523   2.5655   2.5895   2.6017   2.6435   2.6777
  2.6858   2.6958   2.7081   2.7157   2.7202   2.7341   2.7444   2.7523
  2.7589   2.7629   2.7776   2.8256   2.8346   2.8384   2.8405   2.8819
  2.9019   2.9769   2.9843   3.0717   3.0886   3.0909   3.1254   3.1269
  3.1411   3.1801   3.2133   3.2495   3.2795   3.3233   3.3467   3.4263
  3.4435   3.5377   3.5884   3.6435   3.7069   3.7922   3.8001   3.8470
  3.9667   4.0633   4.0954   4.1253   4.3379   4.8080   4.8152   9.7679
  9.7709   9.7851   9.8250   9.8312  23.3952  23.5479  23.8253  23.8612
 23.8816  23.9212  23.9506  24.0150  24.0509  24.0653  24.1112  24.1486
 25.7969  25.8205  25.8211  25.8816  25.9457  26.1081  26.1239  26.1611
 26.2826  26.3178  26.5656  26.5876  26.6279  26.7048  26.8864 215.7603
215.7631 215.7794 215.8263 215.8383
 --------------------------------------------------------------

          Ground-State Mulliken Net Atomic Charges

     Atom                 Charge (a.u.)
  ----------------------------------------
      1 C                    -0.220722
      2 C                    -0.732781
      3 H                     0.200054
      4 C                     0.640337
      5 Cl                    0.452234
      6 C                    -1.064619
      7 H                     0.225233
      8 C                     0.660335
      9 Cl                    0.511502
     10 C                    -1.046516
     11 Cl                    0.540294
     12 C                     0.319208
     13 C                    -1.038045
     14 Cl                    0.422839
     15 C                    -0.264596
     16 H                     0.228832
     17 C                     0.522473
     18 Cl                    0.469708
     19 C                    -0.684705
     20 H                     0.199454
     21 C                    -0.544268
     22 H                     0.203750
  ----------------------------------------
  Sum of atomic charges =     0.000000

 -----------------------------------------------------------------
                    Cartesian Multipole Moments
 -----------------------------------------------------------------
    Charge (ESU x 10^10)
                 0.0000
    Dipole Moment (Debye)
         X       0.2657      Y      -1.4339      Z       0.1815
       Tot       1.4695
    Quadrupole Moments (Debye-Ang)
        XX    -134.6313     XY      -0.1998     YY    -131.1632
        XZ      -0.8604     YZ       2.9683     ZZ    -135.4804
    Octopole Moments (Debye-Ang^2)
       XXX    -189.3846    XXY     -30.2728    XYY     -44.0597
       YYY    -118.3324    XXZ      69.9988    XYZ       0.5887
       YYZ      41.7967    XZZ     -59.6409    YZZ     -42.5566
       ZZZ     152.5582
    Hexadecapole Moments (Debye-Ang^3)
      XXXX   -5923.6736   XXXY      48.2594   XXYY   -1129.9919
      XYYY       1.5401   YYYY   -1008.9555   XXXZ    1115.4298
      XXYZ      45.6810   XYYZ     346.0873   YYYZ     185.2134
      XXZZ   -1530.2826   XYZZ     -21.1030   YYZZ    -683.7104
      XZZZ    1128.0732   YZZZ     161.8502   ZZZZ   -3209.2241
 -----------------------------------------------------------------
 Calculating analytic gradient of the SCF energy
 Gradient of SCF Energy
            1           2           3           4           5           6
    1  -0.0004982  -0.0000226   0.0000264  -0.0000334   0.0000444   0.0000997
    2  -0.0001403   0.0001184   0.0000768  -0.0000589  -0.0000158   0.0000810
    3   0.0001112  -0.0000459  -0.0000142   0.0001441  -0.0000459  -0.0002743
            7           8           9          10          11          12
    1  -0.0000214  -0.0001796  -0.0000104   0.0003116   0.0001153   0.0009052
    2  -0.0000304  -0.0001042   0.0000830  -0.0000593  -0.0000591   0.0005766
    3   0.0000359   0.0003380  -0.0000562  -0.0000890  -0.0000097  -0.0000158
           13          14          15          16          17          18
    1  -0.0004732  -0.0000833   0.0001203   0.0000062  -0.0000660   0.0000901
    2  -0.0002381  -0.0001348  -0.0003530   0.0000584   0.0002552  -0.0000253
    3  -0.0000341   0.0001836  -0.0002335   0.0000385   0.0000728  -0.0000739
           19          20          21          22
    1  -0.0001080   0.0000116  -0.0002207  -0.0000138
    2   0.0001232  -0.0000341  -0.0001792   0.0000600
    3   0.0001499  -0.0000424  -0.0001508   0.0000118
 Max gradient component =       9.052E-04
 RMS gradient           =       2.008E-04
 Gradient time:  CPU 191.60 s  wall 32.15 s
 Geometry Optimization Parameters
   NAtoms,    NIC,     NZ,  NCons,   NDum,   NFix, NCnnct, MaxDiis
       22     155      22       0       0       0       0       0

 Cartesian Hessian Update
 Hessian updated using BFGS update


** GEOMETRY OPTIMIZATION IN DELOCALIZED INTERNAL COORDINATES **
   Searching for a Minimum

   Optimization Cycle:   8

                       Coordinates (Angstroms)
     ATOM                X               Y               Z
      1  C        -0.0131553434    0.0130622692   -0.0093062202
      2  C        -0.0299673695   -0.3758864011    1.3315600789
      3  H         0.8919657761   -0.6700534567    1.8152001840
      4  C        -1.2244018297   -0.3755216947    2.0395010582
      5  Cl       -1.2329110383   -0.8638232837    3.7242611837
      6  C        -2.4161073207    0.0059844255    1.4385044583
      7  H        -3.3438258201    0.0033361050    1.9933562607
      8  C        -2.4052823744    0.3961017840    0.1028854607
      9  Cl       -3.9183501690    0.8744524510   -0.6255678640
     10  C        -1.2104064455    0.4024330092   -0.6275819919
     11  Cl       -1.1950231328    0.8997325049   -2.3004921122
     12  C         1.2785431121   -0.0106870123   -0.7589366755
     13  C         2.1854366875    1.0523058192   -0.7195285457
     14  Cl        1.8199128369    2.4900486526    0.2202008635
     15  C         3.3914233923    1.0152233583   -1.4153948792
     16  H         4.0751220820    1.8514799992   -1.3688683192
     17  C         3.6922763670   -0.1127898947   -2.1676693546
     18  Cl        5.2067166093   -0.1680369873   -3.0530164808
     19  C         2.8181374555   -1.1936402025   -2.2303320334
     20  H         3.0678851121   -2.0655583019   -2.8207821522
     21  C         1.6216670832   -1.1296142913   -1.5259990386
     22  H         0.9301331007   -1.9626321119   -1.5729996688
   Point Group: c1    Number of degrees of freedom:    60


   Energy is  -2761.520033801

 Hessian updated using BFGS update

 60 Hessian modes will be used to form the next step
  Hessian Eigenvalues:
     0.000535    0.019877    0.020225    0.023188    0.023605    0.023709
     0.023770    0.023940    0.024047    0.024065    0.024099    0.024117
     0.024122    0.024136    0.024158    0.024337    0.024826    0.026562
     0.029605    0.159459    0.159918    0.160029    0.160560    0.160712
     0.217199    0.228932    0.234792    0.236246    0.240658    0.247451
     0.248337    0.250002    0.250350    0.251970    0.254374    0.275774
     0.299896    0.300950    0.301086    0.301792    0.304241    0.323734
     0.354784    0.356615    0.356670    0.356744    0.357696    0.370666
     0.425780    0.431647    0.432921    0.456946    0.463152    0.470867
     0.473364    0.475591    0.478107    0.479062    0.489571    0.534627

 Minimum search - taking simple RFO step
 Searching for Lamda that Minimizes Along All modes
 Value Taken    Lamda =  -0.00014348
 Calculated Step too Large.  Step scaled by  0.671303
 Step Taken.  Stepsize is  0.300000

                             Maximum     Tolerance    Cnvgd?
         Gradient           0.000532      0.000300      NO
         Displacement       0.257896      0.001200      NO
         Energy change     -0.000059      0.000001      NO


 New Cartesian Coordinates Obtained by Inverse Iteration

 Displacement from previous Coordinates is:  1.053930
 ----------------------------------------------------------------
             Standard Nuclear Orientation (Angstroms)
    I     Atom           X                Y                Z
 ----------------------------------------------------------------
    1      C      -0.0107705208    -0.0063816084    -0.0049188056
    2      C      -0.0479442678    -0.4653136784     1.3123252498
    3      H       0.8588913539    -0.8245214351     1.7806344309
    4      C      -1.2432192821    -0.4463272627     2.0201317847
    5      Cl     -1.2768013889    -1.0194405428     3.6774310747
    6      C      -2.4141905879     0.0226108688     1.4409560047
    7      H      -3.3413264897     0.0369048013     1.9965812377
    8      C      -2.3834120241     0.4786239233     0.1261804499
    9      Cl     -3.8725953851     1.0585907474    -0.5769105993
   10      C      -1.1886931506     0.4652892117    -0.6033326353
   11      Cl     -1.1462416019     1.0278169171    -2.2551687873
   12      C       1.2815137481    -0.0301157646    -0.7529764237
   13      C       2.1372469534     1.0758108012    -0.7867551914
   14      Cl      1.7055367877     2.5466762611     0.0674179373
   15      C       3.3394113007     1.0526160442    -1.4882966553
   16      H       3.9839964505     1.9205792846    -1.4968785027
   17      C       3.6892458582    -0.1042812588    -2.1741852033
   18      Cl      5.1955117285    -0.1397587627    -3.0719683229
   19      C       2.8687871386    -1.2276983322    -2.1595091991
   20      H       3.1548290081    -2.1224254700    -2.6972189271
   21      C       1.6748775600    -1.1779003608    -1.4476316421
   22      H       1.0251355825    -2.0454376443    -1.4369130630
 ----------------------------------------------------------------
 Nuclear Repulsion Energy =        1710.56014155 hartrees
 There are       81 alpha and       81 beta electrons
 Applying Cartesian multipole field
    Component          Value
    ---------          -----
     (2,0,0)        1.00000E-12
     (0,2,0)        2.00000E-11
     (0,0,2)       -3.00000E-11
 Nucleus-field energy     =    -0.0000000490 hartrees
 Requested basis set is 6-311++G(d,p)
 There are 162 shells and 449 basis functions
 A cutoff of  1.0D-15 yielded  10148 shell pairs
 There are     84446 function pairs (     90727 Cartesian)
 Smallest overlap matrix eigenvalue = 2.06E-07
 Linear dependence detected in AO basis
 Number of orthogonalized atomic orbitals = 445
 Maximum deviation from orthogonality = 3.996E-10
 Guess from superposition of atomic densities
 Warning:  Energy on first SCF cycle will be non-variational
 SAD guess density has 162.000000 electrons

 -----------------------------------------------------------------------
  General SCF calculation program by
  Eric Jon Sundstrom, Paul Horn, Yuezhi Mao, Dmitri Zuev, Alec White,
  David Stuck, Shaama M.S., Shane Yost, Joonho Lee, David Small,
  Daniel Levine, Susi Lehtola, Hugh Burton, Evgeny Epifanovsky,
  Bang C. Huynh
 -----------------------------------------------------------------------
 Exchange:     0.2000 Hartree-Fock + 0.0800 Slater + 0.7200 B88
 Correlation:  0.1900 VWN1RPA + 0.8100 LYP
 Using SG-1 standard quadrature grid
 using 6 threads for integral computing
 -------------------------------------------------------
 OpenMP Integral computing Module                
 Release: version 2.0, May 2017, Q-Chem Inc. Pleasanton 
 -------------------------------------------------------
 A restricted SCF calculation will be
 performed using DIIS
 SCF converges when DIIS error is below 1.0e-08
 ---------------------------------------
  Cycle       Energy         DIIS error
 ---------------------------------------
    1   -2765.4922028500      2.91e-02  
    2   -2761.3748111428      2.38e-03  
    3   -2761.2883302132      2.93e-03  
    4   -2761.5098218482      6.02e-04  
    5   -2761.5178450830      2.89e-04  
    6   -2761.5198444802      9.73e-05  
    7   -2761.5200590014      2.96e-05  
    8   -2761.5200773128      1.31e-05  
    9   -2761.5200815791      2.98e-06  
   10   -2761.5200817932      1.09e-06  
   11   -2761.5200818214      3.24e-07  
   12   -2761.5200818237      1.31e-07  
   13   -2761.5200818242      3.87e-08  
   14   -2761.5200818241      1.10e-08  
   15   -2761.5200818240      5.03e-09  Convergence criterion met
 ---------------------------------------
 SCF time:   CPU 648.09s  wall 115.00s 
 SCF   energy in the final basis set =    -2761.5200818240
 Total energy in the final basis set =    -2761.5200818240

 --------------------------------------------------------------

                    Orbital Energies (a.u.)
 --------------------------------------------------------------

 Alpha MOs
 -- Occupied --
********-101.5736-101.5734-101.5710-101.5709 -10.2731 -10.2705 -10.2666
-10.2666 -10.2642 -10.2337 -10.2258 -10.2197 -10.2160 -10.2148 -10.2141
-10.2104  -9.4899  -9.4881  -9.4881  -9.4857  -9.4855  -7.2548  -7.2528
 -7.2528  -7.2504  -7.2501  -7.2447  -7.2441  -7.2429  -7.2429  -7.2426
 -7.2423  -7.2405  -7.2402  -7.2400  -7.2400  -0.9479  -0.9291  -0.9030
 -0.8945  -0.8796  -0.8539  -0.8411  -0.7976  -0.7729  -0.7533  -0.7421
 -0.6642  -0.6456  -0.6272  -0.6103  -0.5517  -0.5332  -0.5302  -0.5183
 -0.4941  -0.4805  -0.4640  -0.4628  -0.4610  -0.4454  -0.4338  -0.4271
 -0.4121  -0.4011  -0.3967  -0.3930  -0.3799  -0.3653  -0.3483  -0.3424
 -0.3384  -0.3359  -0.3328  -0.3296  -0.3252  -0.2836  -0.2823  -0.2690
 -0.2645
 -- Virtual --
 -0.0591  -0.0555  -0.0488  -0.0437  -0.0306  -0.0174  -0.0103   0.0004
  0.0034   0.0074   0.0132   0.0158   0.0231   0.0273   0.0375   0.0431
  0.0468   0.0498   0.0563   0.0580   0.0626   0.0710   0.0798   0.0820
  0.0858   0.0870   0.0895   0.0938   0.0951   0.0982   0.1034   0.1061
  0.1091   0.1130   0.1155   0.1171   0.1184   0.1205   0.1219   0.1243
  0.1262   0.1273   0.1325   0.1353   0.1383   0.1437   0.1459   0.1494
  0.1578   0.1622   0.1654   0.1686   0.1727   0.1788   0.1802   0.1875
  0.1906   0.1985   0.2013   0.2076   0.2091   0.2156   0.2198   0.2259
  0.2291   0.2312   0.2348   0.2382   0.2404   0.2484   0.2508   0.2556
  0.2579   0.2604   0.2622   0.2647   0.2737   0.2772   0.2847   0.2856
  0.2870   0.2906   0.2926   0.2960   0.3050   0.3079   0.3124   0.3193
  0.3280   0.3420   0.3428   0.3503   0.3607   0.3712   0.4102   0.4142
  0.4262   0.4358   0.4416   0.4484   0.4532   0.4536   0.4608   0.4638
  0.4760   0.4828   0.4929   0.4945   0.4999   0.5055   0.5117   0.5158
  0.5288   0.5363   0.5495   0.5548   0.5639   0.5649   0.5787   0.5801
  0.5830   0.5867   0.5953   0.6031   0.6169   0.6221   0.6339   0.6343
  0.6448   0.6516   0.6544   0.6589   0.6668   0.6786   0.6879   0.6925
  0.7030   0.7066   0.7124   0.7180   0.7303   0.7348   0.7660   0.8008
  0.8124   0.8164   0.8257   0.8320   0.8369   0.8420   0.8428   0.8472
  0.8480   0.8511   0.8541   0.8573   0.8583   0.8635   0.8687   0.8738
  0.8782   0.8804   0.8887   0.8985   0.9062   0.9070   0.9137   0.9245
  0.9335   0.9364   0.9450   0.9488   0.9520   0.9546   0.9636   0.9667
  0.9772   0.9837   0.9877   0.9937   0.9996   1.0177   1.0199   1.0367
  1.0490   1.0766   1.1040   1.1166   1.1285   1.1539   1.1743   1.1952
  1.2046   1.2194   1.2319   1.2375   1.2444   1.2474   1.2642   1.2769
  1.2971   1.3024   1.3170   1.3249   1.3433   1.3652   1.3965   1.4042
  1.4405   1.4818   1.4890   1.5223   1.5481   1.5525   1.5550   1.5610
  1.5823   1.5972   1.6029   1.6142   1.6253   1.6648   1.6828   1.6891
  1.7086   1.7292   1.7396   1.7813   1.7891   1.8142   1.8206   1.8390
  1.8620   1.8876   1.8900   1.9261   1.9321   1.9342   1.9379   1.9525
  1.9672   1.9908   2.0000   2.0137   2.0495   2.0591   2.0745   2.0802
  2.0951   2.1384   2.1399   2.1847   2.2327   2.2431   2.2571   2.2650
  2.2684   2.2783   2.2890   2.3057   2.3189   2.3368   2.3544   2.3679
  2.4144   2.4316   2.4354   2.4574   2.4837   2.4897   2.5048   2.5194
  2.5395   2.5482   2.5515   2.5661   2.5898   2.6069   2.6464   2.6795
  2.6875   2.6953   2.7051   2.7121   2.7204   2.7290   2.7442   2.7461
  2.7572   2.7643   2.7775   2.8276   2.8336   2.8379   2.8413   2.8862
  2.9021   2.9789   2.9836   3.0717   3.0903   3.0917   3.1248   3.1300
  3.1393   3.1824   3.2151   3.2494   3.2854   3.3234   3.3460   3.4256
  3.4423   3.5399   3.5881   3.6440   3.7078   3.7927   3.8011   3.8460
  3.9663   4.0633   4.0960   4.1256   4.3375   4.8094   4.8132   9.7686
  9.7718   9.7858   9.8208   9.8406  23.3958  23.5488  23.8248  23.8625
 23.8824  23.9211  23.9517  24.0139  24.0501  24.0657  24.1107  24.1492
 25.7991  25.8205  25.8208  25.8730  25.9643  26.1046  26.1246  26.1627
 26.2655  26.3495  26.5683  26.5873  26.6327  26.7076  26.8977 215.7606
215.7644 215.7804 215.8258 215.8442
 --------------------------------------------------------------

          Ground-State Mulliken Net Atomic Charges

     Atom                 Charge (a.u.)
  ----------------------------------------
      1 C                    -0.200791
      2 C                    -0.629679
      3 H                     0.199782
      4 C                     0.633658
      5 Cl                    0.450399
      6 C                    -0.978005
      7 H                     0.225046
      8 C                     0.676507
      9 Cl                    0.519626
     10 C                    -1.177082
     11 Cl                    0.520405
     12 C                     0.277178
     13 C                    -1.129387
     14 Cl                    0.403907
     15 C                    -0.212976
     16 H                     0.228553
     17 C                     0.508129
     18 Cl                    0.470584
     19 C                    -0.697019
     20 H                     0.200881
     21 C                    -0.489852
     22 H                     0.200135
  ----------------------------------------
  Sum of atomic charges =     0.000000

 -----------------------------------------------------------------
                    Cartesian Multipole Moments
 -----------------------------------------------------------------
    Charge (ESU x 10^10)
                 0.0000
    Dipole Moment (Debye)
         X       0.3069      Y      -1.4959      Z       0.2394
       Tot       1.5457
    Quadrupole Moments (Debye-Ang)
        XX    -134.5306     XY      -0.4849     YY    -130.8139
        XZ      -0.9146     YZ       2.8126     ZZ    -135.7677
    Octopole Moments (Debye-Ang^2)
       XXX    -187.6143    XXY     -33.7493    XYY     -41.6970
       YYY    -126.8454    XXZ      70.4383    XYZ      -0.1463
       YYZ      42.8142    XZZ     -58.9751    YZZ     -43.6803
       ZZZ     158.2327
    Hexadecapole Moments (Debye-Ang^3)
      XXXX   -5856.4367   XXXY      71.4815   XXYY   -1130.8743
      XYYY      28.8025   YYYY   -1116.5562   XXXZ    1149.2207
      XXYZ      65.4152   XYYZ     356.5854   YYYZ     243.2982
      XXZZ   -1507.2485   XYZZ      -8.9470   YYZZ    -692.7164
      XZZZ    1165.8540   YZZZ     214.6011   ZZZZ   -3161.6428
 -----------------------------------------------------------------
 Calculating analytic gradient of the SCF energy
 Gradient of SCF Energy
            1           2           3           4           5           6
    1  -0.0003857   0.0000384   0.0000849  -0.0001055   0.0001236  -0.0000870
    2  -0.0001546   0.0002686   0.0000191  -0.0001682   0.0000824   0.0000828
    3   0.0003957  -0.0003406  -0.0000670   0.0004272  -0.0001635  -0.0003112
            7           8           9          10          11          12
    1   0.0000159  -0.0002628  -0.0000454   0.0003575   0.0004733   0.0009015
    2  -0.0000036   0.0000904   0.0000396   0.0000527  -0.0000895  -0.0001748
    3   0.0000723   0.0002868   0.0000367   0.0002270  -0.0002946  -0.0002591
           13          14          15          16          17          18
    1  -0.0003773  -0.0005083   0.0000024   0.0000441   0.0004542  -0.0003408
    2   0.0001139  -0.0003629  -0.0003173   0.0000660   0.0001598   0.0000204
    3   0.0000671   0.0001072  -0.0001773   0.0001182  -0.0003598   0.0001012
           19          20          21          22
    1   0.0001230  -0.0001022  -0.0004015  -0.0000025
    2   0.0002410  -0.0001652   0.0003255  -0.0001262
    3   0.0000000  -0.0000403   0.0001253   0.0000486
 Max gradient component =       9.015E-04
 RMS gradient           =       2.495E-04
 Gradient time:  CPU 191.32 s  wall 32.11 s
 Geometry Optimization Parameters
   NAtoms,    NIC,     NZ,  NCons,   NDum,   NFix, NCnnct, MaxDiis
       22     155      22       0       0       0       0       0

 Cartesian Hessian Update
 Hessian updated using BFGS update


** GEOMETRY OPTIMIZATION IN DELOCALIZED INTERNAL COORDINATES **
   Searching for a Minimum

   Optimization Cycle:   9

                       Coordinates (Angstroms)
     ATOM                X               Y               Z
      1  C        -0.0107705208   -0.0063816084   -0.0049188056
      2  C        -0.0479442678   -0.4653136784    1.3123252498
      3  H         0.8588913539   -0.8245214351    1.7806344309
      4  C        -1.2432192821   -0.4463272627    2.0201317847
      5  Cl       -1.2768013889   -1.0194405428    3.6774310747
      6  C        -2.4141905879    0.0226108688    1.4409560047
      7  H        -3.3413264897    0.0369048013    1.9965812377
      8  C        -2.3834120241    0.4786239233    0.1261804499
      9  Cl       -3.8725953851    1.0585907474   -0.5769105993
     10  C        -1.1886931506    0.4652892117   -0.6033326353
     11  Cl       -1.1462416019    1.0278169171   -2.2551687873
     12  C         1.2815137481   -0.0301157646   -0.7529764237
     13  C         2.1372469534    1.0758108012   -0.7867551914
     14  Cl        1.7055367877    2.5466762611    0.0674179373
     15  C         3.3394113007    1.0526160442   -1.4882966553
     16  H         3.9839964505    1.9205792846   -1.4968785027
     17  C         3.6892458582   -0.1042812588   -2.1741852033
     18  Cl        5.1955117285   -0.1397587627   -3.0719683229
     19  C         2.8687871386   -1.2276983322   -2.1595091991
     20  H         3.1548290081   -2.1224254700   -2.6972189271
     21  C         1.6748775600   -1.1779003608   -1.4476316421
     22  H         1.0251355825   -2.0454376443   -1.4369130630
   Point Group: c1    Number of degrees of freedom:    60


   Energy is  -2761.520081824

 Hessian updated using BFGS update

 60 Hessian modes will be used to form the next step
  Hessian Eigenvalues:
     0.001401    0.019893    0.020518    0.023194    0.023613    0.023767
     0.023855    0.023983    0.024051    0.024056    0.024101    0.024122
     0.024129    0.024149    0.024204    0.024392    0.025576    0.026598
     0.029060    0.159338    0.159920    0.160099    0.160550    0.160757
     0.215254    0.228605    0.234775    0.236464    0.239773    0.247429
     0.249190    0.250028    0.250351    0.252170    0.255511    0.281416
     0.299659    0.300986    0.301082    0.301803    0.304812    0.329944
     0.355141    0.356617    0.356675    0.356840    0.357740    0.373595
     0.425448    0.431730    0.432862    0.458549    0.462433    0.470853
     0.472979    0.475709    0.478067    0.478990    0.491547    0.550367

 Minimum search - taking simple RFO step
 Searching for Lamda that Minimizes Along All modes
 Value Taken    Lamda =  -0.00004656
 Step Taken.  Stepsize is  0.066692

                             Maximum     Tolerance    Cnvgd?
         Gradient           0.002330      0.000300      NO
         Displacement       0.053644      0.001200      NO
         Energy change     -0.000048      0.000001      NO


 New Cartesian Coordinates Obtained by Inverse Iteration

 Displacement from previous Coordinates is:  0.241457
 ----------------------------------------------------------------
             Standard Nuclear Orientation (Angstroms)
    I     Atom           X                Y                Z
 ----------------------------------------------------------------
    1      C      -0.0129323343     0.0056637062    -0.0091668281
    2      C      -0.0425567286    -0.4431440841     1.3122659169
    3      H       0.8689384707    -0.7887393883     1.7817686174
    4      C      -1.2365543764    -0.4337824717     2.0219821733
    5      Cl     -1.2609264674    -0.9961299968     3.6832685670
    6      C      -2.4146963351     0.0144079941     1.4413041386
    7      H      -3.3412743368     0.0201910077     1.9979080361
    8      C      -2.3919686447     0.4597362996     0.1226923078
    9      Cl     -3.8909409119     1.0127370375    -0.5812131553
   10      C      -1.1985255726     0.4570354115    -0.6093059257
   11      Cl     -1.1696213802     1.0087352890    -2.2649744125
   12      C       1.2779334987    -0.0185147965    -0.7588082241
   13      C       2.1491705618     1.0764304951    -0.7768329399
   14      Cl      1.7391502678     2.5450628608     0.0922729114
   15      C       3.3541652589     1.0444996038    -1.4732536644
   16      H       4.0101733002     1.9037920903    -1.4701693633
   17      C       3.6925861945    -0.1101817581    -2.1685109852
   18      Cl      5.2046755392    -0.1570774227    -3.0563884052
   19      C       2.8573578396    -1.2226669639    -2.1704620171
   20      H       3.1352812595    -2.1154925022    -2.7152680206
   21      C       1.6605945685    -1.1637760175    -1.4645050833
   22      H       0.9997590999    -2.0228696542    -1.4656094324
 ----------------------------------------------------------------
 Nuclear Repulsion Energy =        1708.95755393 hartrees
 There are       81 alpha and       81 beta electrons
 Applying Cartesian multipole field
    Component          Value
    ---------          -----
     (2,0,0)        1.00000E-12
     (0,2,0)        2.00000E-11
     (0,0,2)       -3.00000E-11
 Nucleus-field energy     =    -0.0000000493 hartrees
 Requested basis set is 6-311++G(d,p)
 There are 162 shells and 449 basis functions
 A cutoff of  1.0D-15 yielded  10141 shell pairs
 There are     84408 function pairs (     90689 Cartesian)
 Smallest overlap matrix eigenvalue = 2.03E-07
 Linear dependence detected in AO basis
 Number of orthogonalized atomic orbitals = 445
 Maximum deviation from orthogonality = 3.330E-10
 Guess from superposition of atomic densities
 Warning:  Energy on first SCF cycle will be non-variational
 SAD guess density has 162.000000 electrons

 -----------------------------------------------------------------------
  General SCF calculation program by
  Eric Jon Sundstrom, Paul Horn, Yuezhi Mao, Dmitri Zuev, Alec White,
  David Stuck, Shaama M.S., Shane Yost, Joonho Lee, David Small,
  Daniel Levine, Susi Lehtola, Hugh Burton, Evgeny Epifanovsky,
  Bang C. Huynh
 -----------------------------------------------------------------------
 Exchange:     0.2000 Hartree-Fock + 0.0800 Slater + 0.7200 B88
 Correlation:  0.1900 VWN1RPA + 0.8100 LYP
 Using SG-1 standard quadrature grid
 using 6 threads for integral computing
 -------------------------------------------------------
 OpenMP Integral computing Module                
 Release: version 2.0, May 2017, Q-Chem Inc. Pleasanton 
 -------------------------------------------------------
 A restricted SCF calculation will be
 performed using DIIS
 SCF converges when DIIS error is below 1.0e-08
 ---------------------------------------
  Cycle       Energy         DIIS error
 ---------------------------------------
    1   -2765.4895433051      2.91e-02  
    2   -2761.3748791625      2.38e-03  
    3   -2761.2884342556      2.93e-03  
    4   -2761.5098772942      6.01e-04  
    5   -2761.5178761537      2.89e-04  
    6   -2761.5198669083      9.73e-05  
    7   -2761.5200811013      2.97e-05  
    8   -2761.5200996021      1.31e-05  
    9   -2761.5201038468      2.98e-06  
   10   -2761.5201040606      1.09e-06  
   11   -2761.5201040886      3.26e-07  
   12   -2761.5201040910      1.30e-07  
   13   -2761.5201040914      3.85e-08  
   14   -2761.5201040914      1.10e-08  
   15   -2761.5201040915      5.03e-09  Convergence criterion met
 ---------------------------------------
 SCF time:   CPU 647.25s  wall 114.00s 
 SCF   energy in the final basis set =    -2761.5201040915
 Total energy in the final basis set =    -2761.5201040915

 --------------------------------------------------------------

                    Orbital Energies (a.u.)
 --------------------------------------------------------------

 Alpha MOs
 -- Occupied --
********-101.5736-101.5736-101.5711-101.5709 -10.2732 -10.2707 -10.2669
-10.2666 -10.2642 -10.2340 -10.2261 -10.2198 -10.2161 -10.2148 -10.2142
-10.2104  -9.4899  -9.4883  -9.4881  -9.4858  -9.4855  -7.2548  -7.2530
 -7.2528  -7.2505  -7.2501  -7.2448  -7.2441  -7.2431  -7.2429  -7.2426
 -7.2425  -7.2406  -7.2402  -7.2401  -7.2400  -0.9479  -0.9291  -0.9031
 -0.8945  -0.8798  -0.8539  -0.8411  -0.7976  -0.7729  -0.7533  -0.7421
 -0.6642  -0.6458  -0.6272  -0.6104  -0.5518  -0.5332  -0.5302  -0.5184
 -0.4941  -0.4806  -0.4640  -0.4628  -0.4611  -0.4455  -0.4337  -0.4272
 -0.4121  -0.4011  -0.3968  -0.3930  -0.3799  -0.3653  -0.3485  -0.3426
 -0.3385  -0.3360  -0.3328  -0.3296  -0.3252  -0.2836  -0.2822  -0.2691
 -0.2646
 -- Virtual --
 -0.0592  -0.0552  -0.0494  -0.0437  -0.0307  -0.0174  -0.0103   0.0004
  0.0033   0.0073   0.0132   0.0159   0.0231   0.0272   0.0374   0.0429
  0.0468   0.0497   0.0565   0.0575   0.0628   0.0710   0.0798   0.0820
  0.0861   0.0868   0.0893   0.0937   0.0951   0.0981   0.1034   0.1060
  0.1091   0.1130   0.1154   0.1170   0.1186   0.1203   0.1215   0.1243
  0.1261   0.1275   0.1325   0.1353   0.1380   0.1434   0.1457   0.1494
  0.1578   0.1620   0.1656   0.1687   0.1726   0.1785   0.1801   0.1878
  0.1903   0.1983   0.2012   0.2073   0.2085   0.2153   0.2202   0.2257
  0.2286   0.2311   0.2346   0.2380   0.2406   0.2487   0.2509   0.2558
  0.2576   0.2601   0.2615   0.2650   0.2733   0.2768   0.2844   0.2860
  0.2873   0.2907   0.2925   0.2967   0.3048   0.3081   0.3124   0.3198
  0.3277   0.3420   0.3432   0.3503   0.3606   0.3714   0.4100   0.4139
  0.4256   0.4359   0.4416   0.4481   0.4524   0.4535   0.4608   0.4631
  0.4767   0.4829   0.4928   0.4943   0.4987   0.5051   0.5113   0.5162
  0.5285   0.5361   0.5493   0.5545   0.5644   0.5660   0.5780   0.5798
  0.5826   0.5861   0.5950   0.6030   0.6164   0.6210   0.6332   0.6342
  0.6448   0.6521   0.6544   0.6584   0.6668   0.6785   0.6868   0.6909
  0.7033   0.7072   0.7134   0.7185   0.7310   0.7350   0.7675   0.8000
  0.8140   0.8164   0.8269   0.8323   0.8375   0.8422   0.8425   0.8476
  0.8477   0.8510   0.8540   0.8562   0.8587   0.8633   0.8689   0.8739
  0.8789   0.8810   0.8887   0.8986   0.9054   0.9071   0.9136   0.9239
  0.9339   0.9357   0.9447   0.9490   0.9522   0.9547   0.9628   0.9649
  0.9771   0.9840   0.9881   0.9939   1.0010   1.0157   1.0197   1.0357
  1.0487   1.0768   1.1037   1.1159   1.1282   1.1563   1.1740   1.1953
  1.2044   1.2191   1.2323   1.2374   1.2438   1.2478   1.2655   1.2777
  1.2974   1.3018   1.3167   1.3244   1.3434   1.3643   1.3974   1.4032
  1.4397   1.4815   1.4887   1.5220   1.5495   1.5516   1.5546   1.5613
  1.5821   1.5971   1.6029   1.6138   1.6256   1.6647   1.6826   1.6897
  1.7091   1.7284   1.7398   1.7812   1.7886   1.8150   1.8197   1.8387
  1.8615   1.8874   1.8899   1.9264   1.9317   1.9339   1.9379   1.9522
  1.9684   1.9915   2.0001   2.0136   2.0490   2.0590   2.0750   2.0807
  2.0952   2.1374   2.1402   2.1854   2.2331   2.2423   2.2567   2.2647
  2.2683   2.2783   2.2894   2.3059   2.3176   2.3368   2.3544   2.3680
  2.4141   2.4322   2.4348   2.4560   2.4866   2.4873   2.5045   2.5182
  2.5390   2.5473   2.5513   2.5656   2.5895   2.6050   2.6455   2.6788
  2.6870   2.6955   2.7053   2.7126   2.7201   2.7297   2.7449   2.7464
  2.7566   2.7641   2.7773   2.8272   2.8340   2.8378   2.8395   2.8865
  2.9019   2.9790   2.9833   3.0717   3.0903   3.0917   3.1258   3.1285
  3.1382   3.1817   3.2146   3.2494   3.2864   3.3227   3.3464   3.4259
  3.4425   3.5395   3.5886   3.6443   3.7074   3.7925   3.8013   3.8460
  3.9665   4.0635   4.0960   4.1254   4.3374   4.8100   4.8116   9.7685
  9.7717   9.7857   9.8237   9.8379  23.3963  23.5487  23.8243  23.8622
 23.8822  23.9205  23.9509  24.0138  24.0502  24.0655  24.1105  24.1484
 25.7976  25.8205  25.8208  25.8727  25.9593  26.1054  26.1248  26.1608
 26.2671  26.3426  26.5671  26.5875  26.6310  26.7051  26.8952 215.7605
215.7643 215.7803 215.8293 215.8408
 --------------------------------------------------------------

          Ground-State Mulliken Net Atomic Charges

     Atom                 Charge (a.u.)
  ----------------------------------------
      1 C                    -0.191972
      2 C                    -0.670977
      3 H                     0.199752
      4 C                     0.641205
      5 Cl                    0.450082
      6 C                    -1.000131
      7 H                     0.225593
      8 C                     0.669299
      9 Cl                    0.520791
     10 C                    -1.129214
     11 Cl                    0.518871
     12 C                     0.272294
     13 C                    -1.104820
     14 Cl                    0.406740
     15 C                    -0.220029
     16 H                     0.228772
     17 C                     0.515787
     18 Cl                    0.470458
     19 C                    -0.690789
     20 H                     0.200505
     21 C                    -0.513150
     22 H                     0.200931
  ----------------------------------------
  Sum of atomic charges =     0.000000

 -----------------------------------------------------------------
                    Cartesian Multipole Moments
 -----------------------------------------------------------------
    Charge (ESU x 10^10)
                 0.0000
    Dipole Moment (Debye)
         X       0.2958      Y      -1.4845      Z       0.2267
       Tot       1.5305
    Quadrupole Moments (Debye-Ang)
        XX    -134.5656     XY      -0.3975     YY    -130.9083
        XZ      -0.9081     YZ       2.8426     ZZ    -135.7129
    Octopole Moments (Debye-Ang^2)
       XXX    -187.9506    XXY     -32.9881    XYY     -42.1852
       YYY    -124.9847    XXZ      70.3460    XYZ       0.0172
       YYZ      42.5890    XZZ     -59.1874    YZZ     -43.3729
       ZZZ     157.0037
    Hexadecapole Moments (Debye-Ang^3)
      XXXX   -5885.8930   XXXY      67.4562   XXYY   -1134.2105
      XYYY      23.3757   YYYY   -1098.6505   XXXZ    1139.2245
      XXYZ      61.4576   XYYZ     353.4996   YYYZ     232.5716
      XXZZ   -1513.0319   XYZZ     -11.2416   YYZZ    -689.9130
      XZZZ    1155.4328   YZZZ     204.3622   ZZZZ   -3161.8684
 -----------------------------------------------------------------
 Calculating analytic gradient of the SCF energy
 Gradient of SCF Energy
            1           2           3           4           5           6
    1   0.0002293   0.0000171   0.0000474  -0.0000193   0.0000395  -0.0001339
    2  -0.0000504   0.0000664  -0.0000032  -0.0000478   0.0000228   0.0000420
    3   0.0002383  -0.0001854   0.0000042   0.0002511  -0.0001572  -0.0000897
            7           8           9          10          11          12
    1   0.0000183  -0.0001672  -0.0000423   0.0000798   0.0001102  -0.0000097
    2  -0.0000060   0.0000710  -0.0000202   0.0000433  -0.0000523  -0.0003625
    3   0.0000418   0.0000531   0.0001468  -0.0000429  -0.0002675  -0.0000881
           13          14          15          16          17          18
    1  -0.0001478   0.0000171   0.0000062   0.0000110   0.0002738  -0.0002660
    2   0.0003136  -0.0001657   0.0000376   0.0000182   0.0000127   0.0000131
    3   0.0000423   0.0000992  -0.0000295   0.0000746  -0.0002561   0.0001124
           19          20          21          22
    1   0.0001152  -0.0000529  -0.0001493   0.0000234
    2  -0.0000034  -0.0000642   0.0001981  -0.0000631
    3  -0.0000669  -0.0000089   0.0001115   0.0000168
 Max gradient component =       3.625E-04
 RMS gradient           =       1.271E-04
 Gradient time:  CPU 190.65 s  wall 32.00 s
 Geometry Optimization Parameters
   NAtoms,    NIC,     NZ,  NCons,   NDum,   NFix, NCnnct, MaxDiis
       22     155      22       0       0       0       0       0

 Cartesian Hessian Update
 Hessian updated using BFGS update


** GEOMETRY OPTIMIZATION IN DELOCALIZED INTERNAL COORDINATES **
   Searching for a Minimum

   Optimization Cycle:  10

                       Coordinates (Angstroms)
     ATOM                X               Y               Z
      1  C        -0.0129323343    0.0056637062   -0.0091668281
      2  C        -0.0425567286   -0.4431440841    1.3122659169
      3  H         0.8689384707   -0.7887393883    1.7817686174
      4  C        -1.2365543764   -0.4337824717    2.0219821733
      5  Cl       -1.2609264674   -0.9961299968    3.6832685670
      6  C        -2.4146963351    0.0144079941    1.4413041386
      7  H        -3.3412743368    0.0201910077    1.9979080361
      8  C        -2.3919686447    0.4597362996    0.1226923078
      9  Cl       -3.8909409119    1.0127370375   -0.5812131553
     10  C        -1.1985255726    0.4570354115   -0.6093059257
     11  Cl       -1.1696213802    1.0087352890   -2.2649744125
     12  C         1.2779334987   -0.0185147965   -0.7588082241
     13  C         2.1491705618    1.0764304951   -0.7768329399
     14  Cl        1.7391502678    2.5450628608    0.0922729114
     15  C         3.3541652589    1.0444996038   -1.4732536644
     16  H         4.0101733002    1.9037920903   -1.4701693633
     17  C         3.6925861945   -0.1101817581   -2.1685109852
     18  Cl        5.2046755392   -0.1570774227   -3.0563884052
     19  C         2.8573578396   -1.2226669639   -2.1704620171
     20  H         3.1352812595   -2.1154925022   -2.7152680206
     21  C         1.6605945685   -1.1637760175   -1.4645050833
     22  H         0.9997590999   -2.0228696542   -1.4656094324
   Point Group: c1    Number of degrees of freedom:    60


   Energy is  -2761.520104091

 Hessian updated using BFGS update

 60 Hessian modes will be used to form the next step
  Hessian Eigenvalues:
     0.001994    0.019035    0.019918    0.022797    0.023205    0.023617
     0.023811    0.023983    0.024022    0.024052    0.024096    0.024106
     0.024124    0.024149    0.024164    0.024439    0.024699    0.026274
     0.030679    0.159367    0.159713    0.159973    0.160500    0.160606
     0.212351    0.228705    0.234776    0.236505    0.240932    0.245210
     0.248707    0.249844    0.250233    0.251678    0.253041    0.273102
     0.299437    0.300936    0.301068    0.302618    0.303435    0.309952
     0.354532    0.356613    0.356659    0.356680    0.357397    0.369444
     0.430394    0.431965    0.433454    0.450054    0.463682    0.469846
     0.472343    0.474393    0.477970    0.478804    0.486624    0.506541

 Minimum search - taking simple RFO step
 Searching for Lamda that Minimizes Along All modes
 Value Taken    Lamda =  -0.00001914
 Step Taken.  Stepsize is  0.067034

                             Maximum     Tolerance    Cnvgd?
         Gradient           0.000578      0.000300      NO
         Displacement       0.058322      0.001200      NO
         Energy change     -0.000022      0.000001      NO


 New Cartesian Coordinates Obtained by Inverse Iteration

 Displacement from previous Coordinates is:  0.244543
 ----------------------------------------------------------------
             Standard Nuclear Orientation (Angstroms)
    I     Atom           X                Y                Z
 ----------------------------------------------------------------
    1      C      -0.0134949752     0.0095988437    -0.0102338044
    2      C      -0.0451626211    -0.4584425011     1.3046313587
    3      H       0.8642089186    -0.8167630029     1.7687416287
    4      C      -1.2387557517    -0.4523622527     2.0152071722
    5      Cl     -1.2659941661    -1.0394078383     3.6681459843
    6      C      -2.4144194985     0.0110573537     1.4420113721
    7      H      -3.3407003747     0.0145224181     1.9990666627
    8      C      -2.3897535580     0.4746934663     0.1296008253
    9      Cl     -3.8861022339     1.0453321929    -0.5658074221
   10      C      -1.1971581128     0.4756411621    -0.6031021021
   11      Cl     -1.1675103737     1.0484218703    -2.2511734461
   12      C       1.2765158689    -0.0147361659    -0.7608258084
   13      C       2.1404018220     1.0860475782    -0.7961276187
   14      Cl      1.7206394650     2.5663549791     0.0478689484
   15      C       3.3462364256     1.0509150086    -1.4905071369
   16      H       3.9961515083     1.9146848116    -1.5014939405
   17      C       3.6943068189    -0.1130820981    -2.1654237335
   18      Cl      5.2086906631    -0.1638666721    -3.0496287493
   19      C       2.8669918530    -1.2310856169    -2.1502452188
   20      H       3.1521547160    -2.1307438011    -2.6796873132
   21      C       1.6687299388    -1.1686642525    -1.4469482525
   22      H       1.0138124387    -2.0321987432    -1.4350751947
 ----------------------------------------------------------------
 Nuclear Repulsion Energy =        1709.13866209 hartrees
 There are       81 alpha and       81 beta electrons
 Applying Cartesian multipole field
    Component          Value
    ---------          -----
     (2,0,0)        1.00000E-12
     (0,2,0)        2.00000E-11
     (0,0,2)       -3.00000E-11
 Nucleus-field energy     =    -0.0000000483 hartrees
 Requested basis set is 6-311++G(d,p)
 There are 162 shells and 449 basis functions
 A cutoff of  1.0D-15 yielded  10139 shell pairs
 There are     84370 function pairs (     90648 Cartesian)
 Smallest overlap matrix eigenvalue = 2.04E-07
 Linear dependence detected in AO basis
 Number of orthogonalized atomic orbitals = 445
 Maximum deviation from orthogonality = 3.959E-10
 Guess from superposition of atomic densities
 Warning:  Energy on first SCF cycle will be non-variational
 SAD guess density has 162.000000 electrons

 -----------------------------------------------------------------------
  General SCF calculation program by
  Eric Jon Sundstrom, Paul Horn, Yuezhi Mao, Dmitri Zuev, Alec White,
  David Stuck, Shaama M.S., Shane Yost, Joonho Lee, David Small,
  Daniel Levine, Susi Lehtola, Hugh Burton, Evgeny Epifanovsky,
  Bang C. Huynh
 -----------------------------------------------------------------------
 Exchange:     0.2000 Hartree-Fock + 0.0800 Slater + 0.7200 B88
 Correlation:  0.1900 VWN1RPA + 0.8100 LYP
 Using SG-1 standard quadrature grid
 using 6 threads for integral computing
 -------------------------------------------------------
 OpenMP Integral computing Module                
 Release: version 2.0, May 2017, Q-Chem Inc. Pleasanton 
 -------------------------------------------------------
 A restricted SCF calculation will be
 performed using DIIS
 SCF converges when DIIS error is below 1.0e-08
 ---------------------------------------
  Cycle       Energy         DIIS error
 ---------------------------------------
    1   -2765.4899619458      2.91e-02  
    2   -2761.3749650479      2.38e-03  
    3   -2761.2884788968      2.93e-03  
    4   -2761.5098524759      6.02e-04  
    5   -2761.5178921675      2.88e-04  
    6   -2761.5198805697      9.72e-05  
    7   -2761.5200943018      2.95e-05  
    8   -2761.5201123816      1.31e-05  
    9   -2761.5201166535      2.99e-06  
   10   -2761.5201168688      1.09e-06  
   11   -2761.5201168967      3.25e-07  
   12   -2761.5201168989      1.30e-07  
   13   -2761.5201168994      3.86e-08  
   14   -2761.5201168996      1.11e-08  
   15   -2761.5201168998      5.02e-09  Convergence criterion met
 ---------------------------------------
 SCF time:   CPU 648.10s  wall 114.00s 
 SCF   energy in the final basis set =    -2761.5201168998
 Total energy in the final basis set =    -2761.5201168998

 --------------------------------------------------------------

                    Orbital Energies (a.u.)
 --------------------------------------------------------------

 Alpha MOs
 -- Occupied --
********-101.5736-101.5735-101.5710-101.5709 -10.2731 -10.2706 -10.2669
-10.2666 -10.2642 -10.2340 -10.2261 -10.2198 -10.2162 -10.2147 -10.2142
-10.2104  -9.4899  -9.4882  -9.4881  -9.4857  -9.4855  -7.2548  -7.2530
 -7.2528  -7.2504  -7.2501  -7.2447  -7.2441  -7.2430  -7.2429  -7.2426
 -7.2424  -7.2406  -7.2402  -7.2401  -7.2400  -0.9480  -0.9291  -0.9031
 -0.8944  -0.8797  -0.8541  -0.8410  -0.7977  -0.7729  -0.7533  -0.7422
 -0.6643  -0.6457  -0.6273  -0.6104  -0.5518  -0.5332  -0.5302  -0.5183
 -0.4941  -0.4806  -0.4640  -0.4629  -0.4611  -0.4455  -0.4337  -0.4272
 -0.4121  -0.4011  -0.3969  -0.3930  -0.3799  -0.3653  -0.3484  -0.3424
 -0.3383  -0.3360  -0.3327  -0.3298  -0.3252  -0.2837  -0.2823  -0.2691
 -0.2646
 -- Virtual --
 -0.0591  -0.0558  -0.0489  -0.0437  -0.0306  -0.0175  -0.0103   0.0004
  0.0033   0.0074   0.0132   0.0158   0.0230   0.0273   0.0374   0.0429
  0.0469   0.0497   0.0561   0.0580   0.0626   0.0712   0.0798   0.0821
  0.0857   0.0871   0.0894   0.0938   0.0951   0.0982   0.1034   0.1060
  0.1092   0.1129   0.1154   0.1170   0.1184   0.1203   0.1217   0.1243
  0.1261   0.1274   0.1326   0.1353   0.1382   0.1437   0.1461   0.1492
  0.1577   0.1621   0.1656   0.1686   0.1729   0.1787   0.1801   0.1871
  0.1903   0.1981   0.2013   0.2075   0.2093   0.2156   0.2199   0.2256
  0.2289   0.2312   0.2347   0.2381   0.2402   0.2489   0.2510   0.2555
  0.2578   0.2605   0.2616   0.2647   0.2738   0.2771   0.2845   0.2860
  0.2872   0.2905   0.2924   0.2959   0.3052   0.3081   0.3126   0.3194
  0.3280   0.3422   0.3428   0.3503   0.3606   0.3711   0.4099   0.4138
  0.4260   0.4357   0.4413   0.4486   0.4529   0.4532   0.4607   0.4633
  0.4765   0.4824   0.4927   0.4944   0.5000   0.5052   0.5114   0.5165
  0.5290   0.5362   0.5489   0.5549   0.5636   0.5653   0.5785   0.5800
  0.5826   0.5865   0.5951   0.6031   0.6161   0.6211   0.6335   0.6337
  0.6446   0.6506   0.6543   0.6584   0.6666   0.6791   0.6870   0.6912
  0.7021   0.7076   0.7123   0.7186   0.7311   0.7349   0.7668   0.8003
  0.8133   0.8167   0.8263   0.8316   0.8372   0.8421   0.8424   0.8466
  0.8487   0.8512   0.8536   0.8560   0.8587   0.8634   0.8687   0.8735
  0.8785   0.8812   0.8883   0.8990   0.9058   0.9073   0.9140   0.9236
  0.9327   0.9366   0.9446   0.9486   0.9519   0.9543   0.9636   0.9668
  0.9771   0.9842   0.9877   0.9937   1.0005   1.0164   1.0187   1.0350
  1.0488   1.0763   1.1041   1.1169   1.1273   1.1551   1.1744   1.1950
  1.2042   1.2194   1.2319   1.2377   1.2441   1.2471   1.2637   1.2768
  1.2971   1.3021   1.3171   1.3237   1.3432   1.3638   1.3963   1.4046
  1.4408   1.4816   1.4893   1.5217   1.5482   1.5523   1.5546   1.5609
  1.5819   1.5970   1.6028   1.6133   1.6254   1.6645   1.6831   1.6888
  1.7081   1.7284   1.7400   1.7815   1.7883   1.8131   1.8209   1.8390
  1.8609   1.8879   1.8893   1.9262   1.9316   1.9335   1.9379   1.9524
  1.9678   1.9903   2.0001   2.0139   2.0501   2.0590   2.0748   2.0804
  2.0949   2.1374   2.1408   2.1853   2.2327   2.2429   2.2572   2.2649
  2.2683   2.2785   2.2890   2.3050   2.3180   2.3368   2.3541   2.3678
  2.4142   2.4320   2.4351   2.4576   2.4836   2.4899   2.5048   2.5192
  2.5388   2.5477   2.5511   2.5655   2.5897   2.6057   2.6456   2.6787
  2.6870   2.6945   2.7048   2.7117   2.7202   2.7286   2.7442   2.7458
  2.7568   2.7644   2.7774   2.8273   2.8339   2.8383   2.8406   2.8858
  2.9022   2.9788   2.9834   3.0716   3.0899   3.0913   3.1248   3.1286
  3.1389   3.1823   3.2146   3.2492   3.2843   3.3228   3.3463   3.4256
  3.4423   3.5392   3.5883   3.6440   3.7071   3.7926   3.8007   3.8457
  3.9666   4.0635   4.0957   4.1252   4.3380   4.8087   4.8128   9.7683
  9.7716   9.7858   9.8207   9.8390  23.3958  23.5487  23.8241  23.8624
 23.8826  23.9207  23.9512  24.0135  24.0502  24.0653  24.1104  24.1480
 25.7988  25.8204  25.8208  25.8729  25.9631  26.1045  26.1251  26.1612
 26.2624  26.3493  26.5677  26.5870  26.6297  26.7069  26.8945 215.7602
215.7641 215.7805 215.8256 215.8421
 --------------------------------------------------------------

          Ground-State Mulliken Net Atomic Charges

     Atom                 Charge (a.u.)
  ----------------------------------------
      1 C                    -0.183007
      2 C                    -0.682886
      3 H                     0.199539
      4 C                     0.655754
      5 Cl                    0.447830
      6 C                    -0.984187
      7 H                     0.224803
      8 C                     0.661326
      9 Cl                    0.521185
     10 C                    -1.141988
     11 Cl                    0.516671
     12 C                     0.274892
     13 C                    -1.104868
     14 Cl                    0.404494
     15 C                    -0.223331
     16 H                     0.228205
     17 C                     0.512933
     18 Cl                    0.470149
     19 C                    -0.682727
     20 H                     0.200803
     21 C                    -0.515632
     22 H                     0.200043
  ----------------------------------------
  Sum of atomic charges =     0.000000

 -----------------------------------------------------------------
                    Cartesian Multipole Moments
 -----------------------------------------------------------------
    Charge (ESU x 10^10)
                 0.0000
    Dipole Moment (Debye)
         X       0.3008      Y      -1.4967      Z       0.2365
       Tot       1.5448
    Quadrupole Moments (Debye-Ang)
        XX    -134.5692     XY      -0.4260     YY    -130.8666
        XZ      -0.9138     YZ       2.7883     ZZ    -135.7728
    Octopole Moments (Debye-Ang^2)
       XXX    -187.6858    XXY     -33.7303    XYY     -41.7482
       YYY    -126.6936    XXZ      70.4544    XYZ      -0.1627
       YYZ      42.8052    XZZ     -59.1377    YZZ     -43.4946
       ZZZ     158.1762
    Hexadecapole Moments (Debye-Ang^3)
      XXXX   -5883.3810   XXXY      73.4818   XXYY   -1137.7609
      XYYY      29.5755   YYYY   -1128.9318   XXXZ    1144.6206
      XXYZ      65.9305   XYYZ     355.2456   YYYZ     246.7204
      XXZZ   -1508.3399   XYZZ      -8.0443   YYZZ    -691.2528
      XZZZ    1161.8720   YZZZ     217.1516   ZZZZ   -3141.1291
 -----------------------------------------------------------------
 Calculating analytic gradient of the SCF energy
 Gradient of SCF Energy
            1           2           3           4           5           6
    1   0.0003407   0.0000256   0.0000257  -0.0000287   0.0000088  -0.0000688
    2   0.0000668   0.0000452  -0.0000481  -0.0000399   0.0000189  -0.0000109
    3   0.0001442  -0.0001285   0.0000315   0.0001237  -0.0000714   0.0000547
            7           8           9          10          11          12
    1   0.0000267   0.0000005  -0.0000110  -0.0000677   0.0000150  -0.0003489
    2   0.0000063   0.0000571  -0.0000246   0.0000040  -0.0000262  -0.0004879
    3   0.0000247  -0.0001364   0.0001144  -0.0000107  -0.0001371  -0.0000837
           13          14          15          16          17          18
    1   0.0000388   0.0000630  -0.0000781  -0.0000026   0.0001842  -0.0001784
    2   0.0002958  -0.0000594   0.0001554  -0.0000154  -0.0001209   0.0000200
    3   0.0000686  -0.0000047   0.0000627   0.0000326  -0.0001904   0.0000696
           19          20          21          22
    1   0.0001461  -0.0000324  -0.0000732   0.0000147
    2  -0.0000298  -0.0000072   0.0002498  -0.0000490
    3  -0.0000801   0.0000082   0.0001065   0.0000015
 Max gradient component =       4.879E-04
 RMS gradient           =       1.227E-04
 Gradient time:  CPU 190.59 s  wall 31.99 s
 Geometry Optimization Parameters
   NAtoms,    NIC,     NZ,  NCons,   NDum,   NFix, NCnnct, MaxDiis
       22     155      22       0       0       0       0       0

 Cartesian Hessian Update
 Hessian updated using BFGS update


** GEOMETRY OPTIMIZATION IN DELOCALIZED INTERNAL COORDINATES **
   Searching for a Minimum

   Optimization Cycle:  11

                       Coordinates (Angstroms)
     ATOM                X               Y               Z
      1  C        -0.0134949752    0.0095988437   -0.0102338044
      2  C        -0.0451626211   -0.4584425011    1.3046313587
      3  H         0.8642089186   -0.8167630029    1.7687416287
      4  C        -1.2387557517   -0.4523622527    2.0152071722
      5  Cl       -1.2659941661   -1.0394078383    3.6681459843
      6  C        -2.4144194985    0.0110573537    1.4420113721
      7  H        -3.3407003747    0.0145224181    1.9990666627
      8  C        -2.3897535580    0.4746934663    0.1296008253
      9  Cl       -3.8861022339    1.0453321929   -0.5658074221
     10  C        -1.1971581128    0.4756411621   -0.6031021021
     11  Cl       -1.1675103737    1.0484218703   -2.2511734461
     12  C         1.2765158689   -0.0147361659   -0.7608258084
     13  C         2.1404018220    1.0860475782   -0.7961276187
     14  Cl        1.7206394650    2.5663549791    0.0478689484
     15  C         3.3462364256    1.0509150086   -1.4905071369
     16  H         3.9961515083    1.9146848116   -1.5014939405
     17  C         3.6943068189   -0.1130820981   -2.1654237335
     18  Cl        5.2086906631   -0.1638666721   -3.0496287493
     19  C         2.8669918530   -1.2310856169   -2.1502452188
     20  H         3.1521547160   -2.1307438011   -2.6796873132
     21  C         1.6687299388   -1.1686642525   -1.4469482525
     22  H         1.0138124387   -2.0321987432   -1.4350751947
   Point Group: c1    Number of degrees of freedom:    60


   Energy is  -2761.520116900

 Hessian updated using BFGS update

 60 Hessian modes will be used to form the next step
  Hessian Eigenvalues:
     0.001707    0.017748    0.019990    0.021338    0.023412    0.023616
     0.023834    0.023998    0.024009    0.024059    0.024088    0.024110
     0.024144    0.024152    0.024191    0.024343    0.024658    0.026304
     0.029001    0.159061    0.159687    0.159989    0.160264    0.160657
     0.213619    0.228110    0.232622    0.234835    0.236718    0.242729
     0.248725    0.249561    0.250261    0.251997    0.252838    0.273230
     0.297354    0.300103    0.301064    0.301359    0.303043    0.309402
     0.353645    0.356619    0.356664    0.356752    0.357333    0.365822
     0.428192    0.431981    0.432844    0.448912    0.463336    0.470966
     0.473215    0.474641    0.478236    0.479023    0.484711    0.505774

 Minimum search - taking simple RFO step
 Searching for Lamda that Minimizes Along All modes
 Value Taken    Lamda =  -0.00000607
 Step Taken.  Stepsize is  0.036429

                             Maximum     Tolerance    Cnvgd?
         Gradient           0.000252      0.000300     YES
         Displacement       0.031355      0.001200      NO
         Energy change     -0.000013      0.000001      NO


 New Cartesian Coordinates Obtained by Inverse Iteration

 Displacement from previous Coordinates is:  0.134416
 ----------------------------------------------------------------
             Standard Nuclear Orientation (Angstroms)
    I     Atom           X                Y                Z
 ----------------------------------------------------------------
    1      C      -0.0135622393     0.0126409484    -0.0101515162
    2      C      -0.0464004452    -0.4654408578     1.3011689134
    3      H       0.8622070165    -0.8289833195     1.7625831497
    4      C      -1.2401154965    -0.4626356793     2.0115151495
    5      Cl     -1.2689810516    -1.0634748899     3.6596988110
    6      C      -2.4147618646     0.0073238367     1.4417294353
    7      H      -3.3414115436     0.0077259607     1.9981985728
    8      C      -2.3886072433     0.4818418311     0.1332717000
    9      Cl     -3.8832891681     1.0609237369    -0.5589788849
   10      C      -1.1958900291     0.4865535222    -0.5989594223
   11      Cl     -1.1647306495     1.0732721878    -2.2416942029
   12      C       1.2765485744    -0.0116657920    -0.7610558806
   13      C       2.1365029456     1.0914727044    -0.8067388642
   14      Cl      1.7113153997     2.5781130565     0.0233797422
   15      C       3.3425712623     1.0539214973    -1.5005577175
   16      H       3.9893017282     1.9199404647    -1.5202683523
   17      C       3.6949491474    -0.1152220110    -2.1639593930
   18      Cl      5.2106625352    -0.1694006119    -3.0465443996
   19      C       2.8712013923    -1.2356169391    -2.1390481353
   20      H       3.1596839956    -2.1389857352    -2.6603003462
   21      C       1.6726279490    -1.1706624336    -1.4367212551
   22      H       1.0199665559    -2.0357247377    -1.4175728924
 ----------------------------------------------------------------
 Nuclear Repulsion Energy =        1709.28272347 hartrees
 There are       81 alpha and       81 beta electrons
 Applying Cartesian multipole field
    Component          Value
    ---------          -----
     (2,0,0)        1.00000E-12
     (0,2,0)        2.00000E-11
     (0,0,2)       -3.00000E-11
 Nucleus-field energy     =    -0.0000000477 hartrees
 Requested basis set is 6-311++G(d,p)
 There are 162 shells and 449 basis functions
 A cutoff of  1.0D-15 yielded  10136 shell pairs
 There are     84358 function pairs (     90636 Cartesian)
 Smallest overlap matrix eigenvalue = 2.05E-07
 Linear dependence detected in AO basis
 Number of orthogonalized atomic orbitals = 445
 Maximum deviation from orthogonality = 2.621E-10
 Guess from superposition of atomic densities
 Warning:  Energy on first SCF cycle will be non-variational
 SAD guess density has 162.000000 electrons

 -----------------------------------------------------------------------
  General SCF calculation program by
  Eric Jon Sundstrom, Paul Horn, Yuezhi Mao, Dmitri Zuev, Alec White,
  David Stuck, Shaama M.S., Shane Yost, Joonho Lee, David Small,
  Daniel Levine, Susi Lehtola, Hugh Burton, Evgeny Epifanovsky,
  Bang C. Huynh
 -----------------------------------------------------------------------
 Exchange:     0.2000 Hartree-Fock + 0.0800 Slater + 0.7200 B88
 Correlation:  0.1900 VWN1RPA + 0.8100 LYP
 Using SG-1 standard quadrature grid
 using 6 threads for integral computing
 -------------------------------------------------------
 OpenMP Integral computing Module                
 Release: version 2.0, May 2017, Q-Chem Inc. Pleasanton 
 -------------------------------------------------------
 A restricted SCF calculation will be
 performed using DIIS
 SCF converges when DIIS error is below 1.0e-08
 ---------------------------------------
  Cycle       Energy         DIIS error
 ---------------------------------------
    1   -2765.4903970863      2.91e-02  
    2   -2761.3750192401      2.38e-03  
    3   -2761.2885485938      2.93e-03  
    4   -2761.5098288583      6.03e-04  
    5   -2761.5178968212      2.88e-04  
    6   -2761.5198843608      9.71e-05  
    7   -2761.5200979778      2.94e-05  
    8   -2761.5201158447      1.31e-05  
    9   -2761.5201201274      2.99e-06  
   10   -2761.5201203434      1.09e-06  
   11   -2761.5201203713      3.24e-07  
   12   -2761.5201203737      1.30e-07  
   13   -2761.5201203743      3.87e-08  
   14   -2761.5201203741      1.11e-08  
   15   -2761.5201203743      5.01e-09  Convergence criterion met
 ---------------------------------------
 SCF time:   CPU 647.95s  wall 114.00s 
 SCF   energy in the final basis set =    -2761.5201203743
 Total energy in the final basis set =    -2761.5201203743

 --------------------------------------------------------------

                    Orbital Energies (a.u.)
 --------------------------------------------------------------

 Alpha MOs
 -- Occupied --
********-101.5736-101.5734-101.5710-101.5709 -10.2731 -10.2706 -10.2669
-10.2667 -10.2642 -10.2341 -10.2262 -10.2198 -10.2162 -10.2148 -10.2142
-10.2104  -9.4899  -9.4882  -9.4881  -9.4857  -9.4855  -7.2548  -7.2529
 -7.2528  -7.2504  -7.2501  -7.2447  -7.2441  -7.2429  -7.2429  -7.2427
 -7.2423  -7.2405  -7.2402  -7.2400  -7.2400  -0.9480  -0.9291  -0.9031
 -0.8943  -0.8796  -0.8541  -0.8410  -0.7977  -0.7729  -0.7533  -0.7422
 -0.6643  -0.6457  -0.6273  -0.6104  -0.5518  -0.5333  -0.5303  -0.5182
 -0.4941  -0.4805  -0.4640  -0.4629  -0.4611  -0.4455  -0.4338  -0.4272
 -0.4121  -0.4010  -0.3969  -0.3930  -0.3799  -0.3653  -0.3484  -0.3423
 -0.3383  -0.3360  -0.3327  -0.3299  -0.3252  -0.2838  -0.2823  -0.2691
 -0.2645
 -- Virtual --
 -0.0591  -0.0561  -0.0486  -0.0437  -0.0306  -0.0176  -0.0103   0.0004
  0.0032   0.0074   0.0132   0.0158   0.0230   0.0274   0.0374   0.0428
  0.0469   0.0498   0.0559   0.0583   0.0624   0.0712   0.0799   0.0821
  0.0855   0.0872   0.0894   0.0938   0.0951   0.0982   0.1033   0.1061
  0.1093   0.1129   0.1154   0.1170   0.1182   0.1203   0.1218   0.1243
  0.1261   0.1273   0.1327   0.1354   0.1383   0.1438   0.1463   0.1490
  0.1576   0.1621   0.1656   0.1685   0.1730   0.1788   0.1802   0.1867
  0.1903   0.1980   0.2014   0.2074   0.2097   0.2158   0.2197   0.2255
  0.2290   0.2313   0.2348   0.2380   0.2402   0.2490   0.2512   0.2553
  0.2579   0.2607   0.2617   0.2645   0.2740   0.2773   0.2844   0.2862
  0.2870   0.2904   0.2925   0.2954   0.3054   0.3081   0.3127   0.3192
  0.3281   0.3417   0.3430   0.3502   0.3605   0.3708   0.4099   0.4137
  0.4263   0.4355   0.4410   0.4489   0.4530   0.4534   0.4606   0.4634
  0.4764   0.4821   0.4927   0.4944   0.5006   0.5054   0.5115   0.5166
  0.5293   0.5363   0.5485   0.5552   0.5626   0.5654   0.5787   0.5800
  0.5826   0.5868   0.5953   0.6032   0.6159   0.6212   0.6334   0.6336
  0.6443   0.6496   0.6544   0.6584   0.6666   0.6793   0.6871   0.6915
  0.7015   0.7078   0.7116   0.7186   0.7310   0.7348   0.7660   0.8003
  0.8128   0.8167   0.8259   0.8313   0.8370   0.8419   0.8424   0.8463
  0.8493   0.8513   0.8534   0.8558   0.8587   0.8634   0.8686   0.8734
  0.8788   0.8813   0.8882   0.8991   0.9058   0.9076   0.9141   0.9234
  0.9320   0.9369   0.9447   0.9480   0.9519   0.9541   0.9636   0.9682
  0.9770   0.9842   0.9877   0.9936   1.0005   1.0165   1.0184   1.0345
  1.0488   1.0761   1.1041   1.1177   1.1268   1.1541   1.1747   1.1948
  1.2040   1.2196   1.2317   1.2378   1.2442   1.2467   1.2627   1.2765
  1.2969   1.3022   1.3173   1.3231   1.3429   1.3634   1.3958   1.4054
  1.4414   1.4816   1.4897   1.5215   1.5476   1.5526   1.5548   1.5607
  1.5817   1.5969   1.6027   1.6131   1.6250   1.6643   1.6833   1.6882
  1.7075   1.7281   1.7401   1.7815   1.7880   1.8124   1.8216   1.8391
  1.8609   1.8882   1.8890   1.9261   1.9313   1.9335   1.9380   1.9524
  1.9675   1.9896   2.0001   2.0139   2.0506   2.0588   2.0747   2.0802
  2.0947   2.1374   2.1412   2.1852   2.2326   2.2433   2.2576   2.2651
  2.2682   2.2786   2.2888   2.3045   2.3182   2.3369   2.3539   2.3678
  2.4143   2.4320   2.4354   2.4584   2.4819   2.4914   2.5049   2.5198
  2.5387   2.5478   2.5510   2.5654   2.5897   2.6061   2.6456   2.6785
  2.6868   2.6939   2.7048   2.7112   2.7203   2.7281   2.7437   2.7456
  2.7570   2.7645   2.7776   2.8273   2.8339   2.8386   2.8416   2.8852
  2.9023   2.9784   2.9834   3.0716   3.0895   3.0911   3.1241   3.1286
  3.1396   3.1826   3.2145   3.2491   3.2825   3.3230   3.3463   3.4255
  3.4423   3.5389   3.5881   3.6437   3.7069   3.7925   3.8003   3.8457
  3.9666   4.0634   4.0955   4.1251   4.3383   4.8082   4.8136   9.7681
  9.7714   9.7858   9.8188   9.8394  23.3955  23.5485  23.8242  23.8624
 23.8828  23.9211  23.9514  24.0135  24.0504  24.0653  24.1105  24.1480
 25.7996  25.8204  25.8208  25.8738  25.9651  26.1039  26.1252  26.1618
 26.2601  26.3527  26.5682  26.5865  26.6288  26.7081  26.8937 215.7600
215.7639 215.7805 215.8233 215.8428
 --------------------------------------------------------------

          Ground-State Mulliken Net Atomic Charges

     Atom                 Charge (a.u.)
  ----------------------------------------
      1 C                    -0.184062
      2 C                    -0.689156
      3 H                     0.199446
      4 C                     0.664308
      5 Cl                    0.446729
      6 C                    -0.974471
      7 H                     0.224209
      8 C                     0.660869
      9 Cl                    0.520530
     10 C                    -1.153294
     11 Cl                    0.517223
     12 C                     0.273373
     13 C                    -1.095814
     14 Cl                    0.403663
     15 C                    -0.228508
     16 H                     0.227804
     17 C                     0.512563
     18 Cl                    0.470008
     19 C                    -0.676681
     20 H                     0.200975
     21 C                    -0.519258
     22 H                     0.199544
  ----------------------------------------
  Sum of atomic charges =     0.000000

 -----------------------------------------------------------------
                    Cartesian Multipole Moments
 -----------------------------------------------------------------
    Charge (ESU x 10^10)
                -0.0000
    Dipole Moment (Debye)
         X       0.3017      Y      -1.5026      Z       0.2406
       Tot       1.5514
    Quadrupole Moments (Debye-Ang)
        XX    -134.5753     XY      -0.4292     YY    -130.8527
        XZ      -0.9109     YZ       2.7520     ZZ    -135.8068
    Octopole Moments (Debye-Ang^2)
       XXX    -187.6754    XXY     -34.1270    XYY     -41.5638
       YYY    -127.5852    XXZ      70.5252    XYZ      -0.2706
       YYZ      42.9111    XZZ     -59.1348    YZZ     -43.5350
       ZZZ     158.8048
    Hexadecapole Moments (Debye-Ang^3)
      XXXX   -5881.9530   XXXY      76.7787   XXYY   -1139.8478
      XYYY      32.7434   YYYY   -1146.0469   XXXZ    1147.7671
      XXYZ      68.2581   XYYZ     356.2325   YYYZ     254.4980
      XXZZ   -1505.8005   XYZZ      -6.2654   YYZZ    -692.0097
      XZZZ    1165.5488   YZZZ     224.2317   ZZZZ   -3129.7741
 -----------------------------------------------------------------
 Calculating analytic gradient of the SCF energy
 Gradient of SCF Energy
            1           2           3           4           5           6
    1   0.0000760   0.0000302   0.0000051  -0.0000292   0.0000076   0.0000214
    2   0.0000198   0.0000450  -0.0000129   0.0000087  -0.0000047  -0.0000549
    3   0.0000326  -0.0000489   0.0000089   0.0000162   0.0000082   0.0000634
            7           8           9          10          11          12
    1   0.0000106   0.0000661   0.0000008  -0.0000707   0.0000012  -0.0001211
    2   0.0000070   0.0000217  -0.0000031  -0.0000069  -0.0000188  -0.0002076
    3   0.0000091  -0.0000993   0.0000153   0.0000562   0.0000244  -0.0000507
           13          14          15          16          17          18
    1   0.0000690  -0.0000141  -0.0000802  -0.0000001   0.0000255  -0.0000183
    2   0.0000738  -0.0000085   0.0000545  -0.0000055  -0.0000972   0.0000166
    3   0.0000038  -0.0000257   0.0000517  -0.0000154  -0.0000520  -0.0000061
           19          20          21          22
    1   0.0000615  -0.0000092  -0.0000237  -0.0000085
    2   0.0000357   0.0000086   0.0001345  -0.0000056
    3  -0.0000287   0.0000011   0.0000479  -0.0000119
 Max gradient component =       2.076E-04
 RMS gradient           =       5.083E-05
 Gradient time:  CPU 190.98 s  wall 32.05 s
 Geometry Optimization Parameters
   NAtoms,    NIC,     NZ,  NCons,   NDum,   NFix, NCnnct, MaxDiis
       22     155      22       0       0       0       0       0

 Cartesian Hessian Update
 Hessian updated using BFGS update


** GEOMETRY OPTIMIZATION IN DELOCALIZED INTERNAL COORDINATES **
   Searching for a Minimum

   Optimization Cycle:  12

                       Coordinates (Angstroms)
     ATOM                X               Y               Z
      1  C        -0.0135622393    0.0126409484   -0.0101515162
      2  C        -0.0464004452   -0.4654408578    1.3011689134
      3  H         0.8622070165   -0.8289833195    1.7625831497
      4  C        -1.2401154965   -0.4626356793    2.0115151495
      5  Cl       -1.2689810516   -1.0634748899    3.6596988110
      6  C        -2.4147618646    0.0073238367    1.4417294353
      7  H        -3.3414115436    0.0077259607    1.9981985728
      8  C        -2.3886072433    0.4818418311    0.1332717000
      9  Cl       -3.8832891681    1.0609237369   -0.5589788849
     10  C        -1.1958900291    0.4865535222   -0.5989594223
     11  Cl       -1.1647306495    1.0732721878   -2.2416942029
     12  C         1.2765485744   -0.0116657920   -0.7610558806
     13  C         2.1365029456    1.0914727044   -0.8067388642
     14  Cl        1.7113153997    2.5781130565    0.0233797422
     15  C         3.3425712623    1.0539214973   -1.5005577175
     16  H         3.9893017282    1.9199404647   -1.5202683523
     17  C         3.6949491474   -0.1152220110   -2.1639593930
     18  Cl        5.2106625352   -0.1694006119   -3.0465443996
     19  C         2.8712013923   -1.2356169391   -2.1390481353
     20  H         3.1596839956   -2.1389857352   -2.6603003462
     21  C         1.6726279490   -1.1706624336   -1.4367212551
     22  H         1.0199665559   -2.0357247377   -1.4175728924
   Point Group: c1    Number of degrees of freedom:    60


   Energy is  -2761.520120374

 Hessian updated using BFGS update

 60 Hessian modes will be used to form the next step
  Hessian Eigenvalues:
     0.001587    0.017565    0.019965    0.021624    0.023384    0.023622
     0.023789    0.024002    0.024006    0.024067    0.024079    0.024130
     0.024141    0.024159    0.024218    0.024301    0.024652    0.026370
     0.030004    0.158117    0.159740    0.160044    0.160295    0.160613
     0.208688    0.218374    0.230090    0.234907    0.236981    0.242700
     0.248724    0.249849    0.250263    0.252141    0.254376    0.273160
     0.298510    0.300407    0.301091    0.301302    0.304379    0.309368
     0.351909    0.356617    0.356672    0.356748    0.357356    0.362604
     0.427856    0.432491    0.434319    0.447295    0.459436    0.470818
     0.472928    0.475193    0.478598    0.479618    0.483681    0.507394

 Minimum search - taking simple RFO step
 Searching for Lamda that Minimizes Along All modes
 Value Taken    Lamda =   0.00000000
 Step Taken.  Stepsize is  0.007525

                             Maximum     Tolerance    Cnvgd?
         Gradient           0.000102      0.000300     YES
         Displacement       0.005775      0.001200      NO
         Energy change     -0.000003      0.000001      NO


 New Cartesian Coordinates Obtained by Inverse Iteration

 Displacement from previous Coordinates is:  0.025623
 ----------------------------------------------------------------
             Standard Nuclear Orientation (Angstroms)
    I     Atom           X                Y                Z
 ----------------------------------------------------------------
    1      C      -0.0135670051     0.0134973377    -0.0101246513
    2      C      -0.0467413587    -0.4667683309     1.3004346935
    3      H       0.8617637803    -0.8311569240     1.7613531874
    4      C      -1.2404938989    -0.4646542713     2.0106485115
    5      Cl     -1.2696514204    -1.0680768919     3.6578993888
    6      C      -2.4149633500     0.0065737352     1.4415037886
    7      H      -3.3417275827     0.0061043183     1.9977911030
    8      C      -2.3885287084     0.4831091401     0.1338391257
    9      Cl     -3.8830811240     1.0632874763    -0.5577872204
   10      C      -1.1956545298     0.4887871915    -0.5983357853
   11      Cl     -1.1642336377     1.0781041246    -2.2401344455
   12      C       1.2767714131    -0.0107585052    -0.7608514756
   13      C       2.1360691310     1.0926826307    -0.8086303883
   14      Cl      1.7107317558     2.5802780269     0.0197506188
   15      C       3.3420367139     1.0545828353    -1.5026965935
   16      H       3.9882678565     1.9209426931    -1.5240428704
   17      C       3.6948075286    -0.1155161671    -2.1640525879
   18      Cl      5.2104811500    -0.1705657416    -3.0467678413
   19      C       2.8718310998    -1.2364915890    -2.1368177800
   20      H       3.1608635262    -2.1406354582    -2.6564466784
   21      C       1.6734668244    -1.1710029596    -1.4342969038
   22      H       1.0213406074    -2.0364059311    -1.4132409842
 ----------------------------------------------------------------
 Nuclear Repulsion Energy =        1709.25640992 hartrees
 There are       81 alpha and       81 beta electrons
 Applying Cartesian multipole field
    Component          Value
    ---------          -----
     (2,0,0)        1.00000E-12
     (0,2,0)        2.00000E-11
     (0,0,2)       -3.00000E-11
 Nucleus-field energy     =    -0.0000000476 hartrees
 Requested basis set is 6-311++G(d,p)
 There are 162 shells and 449 basis functions
 A cutoff of  1.0D-15 yielded  10135 shell pairs
 There are     84349 function pairs (     90627 Cartesian)
 Smallest overlap matrix eigenvalue = 2.05E-07
 Linear dependence detected in AO basis
 Number of orthogonalized atomic orbitals = 445
 Maximum deviation from orthogonality = 6.606E-10
 Guess from superposition of atomic densities
 Warning:  Energy on first SCF cycle will be non-variational
 SAD guess density has 162.000000 electrons

 -----------------------------------------------------------------------
  General SCF calculation program by
  Eric Jon Sundstrom, Paul Horn, Yuezhi Mao, Dmitri Zuev, Alec White,
  David Stuck, Shaama M.S., Shane Yost, Joonho Lee, David Small,
  Daniel Levine, Susi Lehtola, Hugh Burton, Evgeny Epifanovsky,
  Bang C. Huynh
 -----------------------------------------------------------------------
 Exchange:     0.2000 Hartree-Fock + 0.0800 Slater + 0.7200 B88
 Correlation:  0.1900 VWN1RPA + 0.8100 LYP
 Using SG-1 standard quadrature grid
 using 6 threads for integral computing
 -------------------------------------------------------
 OpenMP Integral computing Module                
 Release: version 2.0, May 2017, Q-Chem Inc. Pleasanton 
 -------------------------------------------------------
 A restricted SCF calculation will be
 performed using DIIS
 SCF converges when DIIS error is below 1.0e-08
 ---------------------------------------
  Cycle       Energy         DIIS error
 ---------------------------------------
    1   -2765.4900400434      2.91e-02  
    2   -2761.3750352853      2.38e-03  
    3   -2761.2885431858      2.93e-03  
    4   -2761.5098172273      6.03e-04  
    5   -2761.5178966906      2.88e-04  
    6   -2761.5198848695      9.71e-05  
    7   -2761.5200983458      2.93e-05  
    8   -2761.5201161591      1.31e-05  
    9   -2761.5201204445      2.99e-06  
   10   -2761.5201206609      1.09e-06  
   11   -2761.5201206889      3.24e-07  
   12   -2761.5201206913      1.30e-07  
   13   -2761.5201206916      3.87e-08  
   14   -2761.5201206916      1.11e-08  
   15   -2761.5201206915      5.01e-09  Convergence criterion met
 ---------------------------------------
 SCF time:   CPU 648.10s  wall 114.00s 
 SCF   energy in the final basis set =    -2761.5201206915
 Total energy in the final basis set =    -2761.5201206915

 --------------------------------------------------------------

                    Orbital Energies (a.u.)
 --------------------------------------------------------------

 Alpha MOs
 -- Occupied --
********-101.5737-101.5734-101.5710-101.5709 -10.2731 -10.2706 -10.2669
-10.2667 -10.2642 -10.2341 -10.2262 -10.2198 -10.2162 -10.2148 -10.2143
-10.2105  -9.4899  -9.4882  -9.4881  -9.4857  -9.4854  -7.2548  -7.2529
 -7.2528  -7.2503  -7.2501  -7.2447  -7.2441  -7.2429  -7.2429  -7.2427
 -7.2423  -7.2405  -7.2402  -7.2400  -7.2400  -0.9480  -0.9291  -0.9031
 -0.8943  -0.8796  -0.8542  -0.8410  -0.7977  -0.7729  -0.7533  -0.7422
 -0.6643  -0.6457  -0.6274  -0.6104  -0.5518  -0.5333  -0.5303  -0.5182
 -0.4941  -0.4805  -0.4640  -0.4629  -0.4611  -0.4455  -0.4338  -0.4271
 -0.4121  -0.4010  -0.3969  -0.3930  -0.3799  -0.3653  -0.3483  -0.3423
 -0.3383  -0.3360  -0.3327  -0.3299  -0.3252  -0.2838  -0.2823  -0.2691
 -0.2645
 -- Virtual --
 -0.0591  -0.0562  -0.0485  -0.0437  -0.0306  -0.0176  -0.0103   0.0004
  0.0032   0.0074   0.0132   0.0157   0.0230   0.0274   0.0374   0.0428
  0.0469   0.0498   0.0559   0.0583   0.0624   0.0712   0.0799   0.0821
  0.0855   0.0872   0.0894   0.0938   0.0951   0.0983   0.1033   0.1061
  0.1093   0.1129   0.1154   0.1170   0.1182   0.1203   0.1218   0.1243
  0.1261   0.1273   0.1327   0.1355   0.1384   0.1438   0.1463   0.1490
  0.1576   0.1621   0.1657   0.1685   0.1730   0.1788   0.1802   0.1866
  0.1903   0.1980   0.2014   0.2074   0.2098   0.2159   0.2197   0.2255
  0.2291   0.2313   0.2348   0.2380   0.2402   0.2490   0.2512   0.2553
  0.2579   0.2608   0.2617   0.2644   0.2741   0.2773   0.2843   0.2863
  0.2870   0.2904   0.2926   0.2953   0.3055   0.3081   0.3127   0.3192
  0.3282   0.3415   0.3430   0.3502   0.3604   0.3707   0.4099   0.4137
  0.4263   0.4354   0.4410   0.4490   0.4530   0.4535   0.4606   0.4634
  0.4764   0.4820   0.4927   0.4944   0.5006   0.5054   0.5115   0.5166
  0.5293   0.5363   0.5485   0.5552   0.5624   0.5654   0.5787   0.5800
  0.5826   0.5869   0.5953   0.6033   0.6159   0.6212   0.6333   0.6336
  0.6443   0.6494   0.6544   0.6584   0.6666   0.6794   0.6870   0.6915
  0.7013   0.7078   0.7114   0.7186   0.7310   0.7347   0.7658   0.8003
  0.8127   0.8167   0.8258   0.8313   0.8369   0.8419   0.8424   0.8462
  0.8494   0.8512   0.8534   0.8558   0.8587   0.8635   0.8685   0.8734
  0.8788   0.8814   0.8882   0.8992   0.9058   0.9077   0.9141   0.9233
  0.9318   0.9369   0.9447   0.9479   0.9520   0.9541   0.9636   0.9684
  0.9770   0.9843   0.9877   0.9936   1.0006   1.0165   1.0183   1.0344
  1.0488   1.0760   1.1040   1.1179   1.1267   1.1538   1.1748   1.1947
  1.2040   1.2196   1.2316   1.2378   1.2443   1.2465   1.2624   1.2764
  1.2968   1.3022   1.3173   1.3229   1.3428   1.3633   1.3956   1.4055
  1.4415   1.4815   1.4898   1.5215   1.5474   1.5526   1.5548   1.5606
  1.5817   1.5969   1.6027   1.6130   1.6249   1.6643   1.6834   1.6881
  1.7073   1.7280   1.7401   1.7815   1.7880   1.8122   1.8217   1.8391
  1.8610   1.8883   1.8890   1.9260   1.9312   1.9335   1.9381   1.9524
  1.9674   1.9894   2.0000   2.0138   2.0507   2.0588   2.0746   2.0801
  2.0947   2.1374   2.1413   2.1851   2.2326   2.2434   2.2577   2.2652
  2.2682   2.2786   2.2888   2.3044   2.3182   2.3369   2.3539   2.3677
  2.4143   2.4320   2.4355   2.4585   2.4815   2.4916   2.5049   2.5199
  2.5387   2.5478   2.5510   2.5653   2.5897   2.6063   2.6455   2.6784
  2.6867   2.6938   2.7047   2.7111   2.7203   2.7281   2.7436   2.7456
  2.7571   2.7645   2.7776   2.8272   2.8339   2.8386   2.8417   2.8851
  2.9023   2.9782   2.9834   3.0715   3.0894   3.0910   3.1239   3.1285
  3.1397   3.1827   3.2145   3.2491   3.2820   3.3229   3.3462   3.4255
  3.4423   3.5387   3.5880   3.6437   3.7068   3.7924   3.8002   3.8457
  3.9666   4.0634   4.0954   4.1251   4.3384   4.8080   4.8138   9.7680
  9.7714   9.7858   9.8185   9.8394  23.3954  23.5484  23.8242  23.8623
 23.8827  23.9211  23.9512  24.0135  24.0505  24.0652  24.1105  24.1478
 25.7997  25.8203  25.8209  25.8740  25.9653  26.1038  26.1252  26.1618
 26.2597  26.3532  26.5682  26.5863  26.6286  26.7082  26.8934 215.7600
215.7639 215.7805 215.8229 215.8427
 --------------------------------------------------------------

          Ground-State Mulliken Net Atomic Charges

     Atom                 Charge (a.u.)
  ----------------------------------------
      1 C                    -0.185677
      2 C                    -0.689919
      3 H                     0.199434
      4 C                     0.665850
      5 Cl                    0.446601
      6 C                    -0.972486
      7 H                     0.224102
      8 C                     0.659868
      9 Cl                    0.520382
     10 C                    -1.154283
     11 Cl                    0.517389
     12 C                     0.272930
     13 C                    -1.092036
     14 Cl                    0.403637
     15 C                    -0.230815
     16 H                     0.227762
     17 C                     0.512281
     18 Cl                    0.470040
     19 C                    -0.674924
     20 H                     0.201026
     21 C                    -0.520618
     22 H                     0.199456
  ----------------------------------------
  Sum of atomic charges =     0.000000

 -----------------------------------------------------------------
                    Cartesian Multipole Moments
 -----------------------------------------------------------------
    Charge (ESU x 10^10)
                -0.0000
    Dipole Moment (Debye)
         X       0.3020      Y      -1.5039      Z       0.2418
       Tot       1.5529
    Quadrupole Moments (Debye-Ang)
        XX    -134.5756     XY      -0.4291     YY    -130.8501
        XZ      -0.9099     YZ       2.7434     ZZ    -135.8160
    Octopole Moments (Debye-Ang^2)
       XXX    -187.6760    XXY     -34.2007    XYY     -41.5241
       YYY    -127.7496    XXZ      70.5481    XYZ      -0.2928
       YYZ      42.9403    XZZ     -59.1406    YZZ     -43.5333
       ZZZ     158.9530
    Hexadecapole Moments (Debye-Ang^3)
      XXXX   -5881.7792   XXXY      77.2183   XXYY   -1140.2654
      XYYY      33.1451   YYYY   -1149.2652   XXXZ    1148.3637
      XXYZ      68.6660   XYYZ     356.4146   YYYZ     255.9067
      XXZZ   -1505.4282   XYZZ      -5.9821   YYZZ    -692.1987
      XZZZ    1166.2668   YZZZ     225.4947   ZZZZ   -3127.9512
 -----------------------------------------------------------------
 Calculating analytic gradient of the SCF energy
 Gradient of SCF Energy
            1           2           3           4           5           6
    1   0.0000146   0.0000286   0.0000049  -0.0000151   0.0000133   0.0000143
    2  -0.0000016   0.0000051   0.0000002   0.0000074  -0.0000016  -0.0000217
    3   0.0000277  -0.0000157   0.0000016  -0.0000093   0.0000122   0.0000425
            7           8           9          10          11          12
    1   0.0000049   0.0000131  -0.0000023  -0.0000388  -0.0000016  -0.0000263
    2  -0.0000022   0.0000046  -0.0000101   0.0000034  -0.0000068  -0.0000742
    3   0.0000072  -0.0000244   0.0000161   0.0000084   0.0000091  -0.0000223
           13          14          15          16          17          18
    1   0.0000429  -0.0000076  -0.0000298  -0.0000029  -0.0000191  -0.0000028
    2   0.0000290   0.0000034   0.0000335   0.0000033  -0.0000387   0.0000107
    3  -0.0000189  -0.0000101   0.0000273  -0.0000160  -0.0000236  -0.0000078
           19          20          21          22
    1   0.0000278  -0.0000063  -0.0000096  -0.0000022
    2   0.0000181   0.0000011   0.0000395  -0.0000022
    3  -0.0000208  -0.0000059   0.0000297  -0.0000072
 Max gradient component =       7.424E-05
 RMS gradient           =       2.059E-05
 Gradient time:  CPU 190.17 s  wall 31.92 s
 Geometry Optimization Parameters
   NAtoms,    NIC,     NZ,  NCons,   NDum,   NFix, NCnnct, MaxDiis
       22     155      22       0       0       0       0       0

 Cartesian Hessian Update
 Hessian updated using BFGS update


** GEOMETRY OPTIMIZATION IN DELOCALIZED INTERNAL COORDINATES **
   Searching for a Minimum

   Optimization Cycle:  13

                       Coordinates (Angstroms)
     ATOM                X               Y               Z
      1  C        -0.0135670051    0.0134973377   -0.0101246513
      2  C        -0.0467413587   -0.4667683309    1.3004346935
      3  H         0.8617637803   -0.8311569240    1.7613531874
      4  C        -1.2404938989   -0.4646542713    2.0106485115
      5  Cl       -1.2696514204   -1.0680768919    3.6578993888
      6  C        -2.4149633500    0.0065737352    1.4415037886
      7  H        -3.3417275827    0.0061043183    1.9977911030
      8  C        -2.3885287084    0.4831091401    0.1338391257
      9  Cl       -3.8830811240    1.0632874763   -0.5577872204
     10  C        -1.1956545298    0.4887871915   -0.5983357853
     11  Cl       -1.1642336377    1.0781041246   -2.2401344455
     12  C         1.2767714131   -0.0107585052   -0.7608514756
     13  C         2.1360691310    1.0926826307   -0.8086303883
     14  Cl        1.7107317558    2.5802780269    0.0197506188
     15  C         3.3420367139    1.0545828353   -1.5026965935
     16  H         3.9882678565    1.9209426931   -1.5240428704
     17  C         3.6948075286   -0.1155161671   -2.1640525879
     18  Cl        5.2104811500   -0.1705657416   -3.0467678413
     19  C         2.8718310998   -1.2364915890   -2.1368177800
     20  H         3.1608635262   -2.1406354582   -2.6564466784
     21  C         1.6734668244   -1.1710029596   -1.4342969038
     22  H         1.0213406074   -2.0364059311   -1.4132409842
   Point Group: c1    Number of degrees of freedom:    60


   Energy is  -2761.520120692

 Hessian updated using BFGS update

 60 Hessian modes will be used to form the next step
  Hessian Eigenvalues:
     0.001590    0.017594    0.019498    0.021665    0.022347    0.023617
     0.023749    0.023961    0.024017    0.024073    0.024091    0.024117
     0.024148    0.024187    0.024228    0.024486    0.024918    0.026255
     0.029645    0.153206    0.159523    0.160096    0.160316    0.160709
     0.195084    0.216696    0.231074    0.234875    0.237536    0.242327
     0.248908    0.249745    0.250467    0.252205    0.254629    0.272507
     0.298808    0.300410    0.301093    0.301532    0.302542    0.309865
     0.351363    0.356613    0.356674    0.356872    0.357368    0.361058
     0.418831    0.431794    0.437964    0.439461    0.456790    0.470258
     0.472503    0.473827    0.477009    0.478801    0.486289    0.505654

 Minimum search - taking simple RFO step
 Searching for Lamda that Minimizes Along All modes
 Value Taken    Lamda =   0.00000000
 Step Taken.  Stepsize is  0.001534

                             Maximum     Tolerance    Cnvgd?
         Gradient           0.000045      0.000300     YES
         Displacement       0.000907      0.001200     YES
         Energy change     -0.000000      0.000001     YES

 Final energy is   -2761.5201206915012     


 ******************************
 **  OPTIMIZATION CONVERGED  **
 ******************************

                       Coordinates (Angstroms)
     ATOM                X               Y               Z
      1  C        -0.0135670051    0.0134973377   -0.0101246513
      2  C        -0.0467413587   -0.4667683309    1.3004346935
      3  H         0.8617637803   -0.8311569240    1.7613531874
      4  C        -1.2404938989   -0.4646542713    2.0106485115
      5  Cl       -1.2696514204   -1.0680768919    3.6578993888
      6  C        -2.4149633500    0.0065737352    1.4415037886
      7  H        -3.3417275827    0.0061043183    1.9977911030
      8  C        -2.3885287084    0.4831091401    0.1338391257
      9  Cl       -3.8830811240    1.0632874763   -0.5577872204
     10  C        -1.1956545298    0.4887871915   -0.5983357853
     11  Cl       -1.1642336377    1.0781041246   -2.2401344455
     12  C         1.2767714131   -0.0107585052   -0.7608514756
     13  C         2.1360691310    1.0926826307   -0.8086303883
     14  Cl        1.7107317558    2.5802780269    0.0197506188
     15  C         3.3420367139    1.0545828353   -1.5026965935
     16  H         3.9882678565    1.9209426931   -1.5240428704
     17  C         3.6948075286   -0.1155161671   -2.1640525879
     18  Cl        5.2104811500   -0.1705657416   -3.0467678413
     19  C         2.8718310998   -1.2364915890   -2.1368177800
     20  H         3.1608635262   -2.1406354582   -2.6564466784
     21  C         1.6734668244   -1.1710029596   -1.4342969038
     22  H         1.0213406074   -2.0364059311   -1.4132409842

Z-matrix Print:
$molecule
0 1
Cl
C  1 1.744645
C  2 1.399665 1 120.596568
C  3 1.392039 2 120.595504 1 179.671464 0
H  4 1.080901 3 119.992587 2 -179.961300 0
C  4 1.387573 3 119.044904 2 -0.040407 0
C  6 1.389048 4 121.212495 3 0.063349 0
H  7 1.081946 6 120.287129 4 179.562362 0
C  7 1.396181 6 119.989188 4 0.116998 0
C  9 1.493035 7 119.139020 6 -179.368663 0
C  10 1.398951 9 120.039496 7 84.654836 0
H  11 1.083805 10 118.833348 9 1.060078 0
C  11 1.390648 10 121.776194 9 -179.553796 0
H  13 1.082141 11 120.802908 10 -179.685148 0
C  13 1.390905 11 118.803745 10 0.144576 0
C  15 1.389594 13 121.272081 11 0.208208 0
H  16 1.081041 15 120.908541 13 179.720668 0
C  16 1.391954 15 118.705494 13 -0.285087 0
Cl 3 1.746036 2 121.395888 1 -0.107725 0
Cl 6 1.754538 4 119.197576 3 -179.923907 0
Cl 15 1.754846 13 119.709931 11 -179.844342 0
Cl 18 1.755012 16 117.938944 15 179.981472 0
$end


 --------------------------------------------------------------

                    Orbital Energies (a.u.)
 --------------------------------------------------------------

 Alpha MOs
 -- Occupied --
********-101.5737-101.5734-101.5710-101.5709 -10.2731 -10.2706 -10.2669
-10.2667 -10.2642 -10.2341 -10.2262 -10.2198 -10.2162 -10.2148 -10.2143
-10.2105  -9.4899  -9.4882  -9.4881  -9.4857  -9.4854  -7.2548  -7.2529
 -7.2528  -7.2503  -7.2501  -7.2447  -7.2441  -7.2429  -7.2429  -7.2427
 -7.2423  -7.2405  -7.2402  -7.2400  -7.2400  -0.9480  -0.9291  -0.9031
 -0.8943  -0.8796  -0.8542  -0.8410  -0.7977  -0.7729  -0.7533  -0.7422
 -0.6643  -0.6457  -0.6274  -0.6104  -0.5518  -0.5333  -0.5303  -0.5182
 -0.4941  -0.4805  -0.4640  -0.4629  -0.4611  -0.4455  -0.4338  -0.4271
 -0.4121  -0.4010  -0.3969  -0.3930  -0.3799  -0.3653  -0.3483  -0.3423
 -0.3383  -0.3360  -0.3327  -0.3299  -0.3252  -0.2838  -0.2823  -0.2691
 -0.2645
 -- Virtual --
 -0.0591  -0.0562  -0.0485  -0.0437  -0.0306  -0.0176  -0.0103   0.0004
  0.0032   0.0074   0.0132   0.0157   0.0230   0.0274   0.0374   0.0428
  0.0469   0.0498   0.0559   0.0583   0.0624   0.0712   0.0799   0.0821
  0.0855   0.0872   0.0894   0.0938   0.0951   0.0983   0.1033   0.1061
  0.1093   0.1129   0.1154   0.1170   0.1182   0.1203   0.1218   0.1243
  0.1261   0.1273   0.1327   0.1355   0.1384   0.1438   0.1463   0.1490
  0.1576   0.1621   0.1657   0.1685   0.1730   0.1788   0.1802   0.1866
  0.1903   0.1980   0.2014   0.2074   0.2098   0.2159   0.2197   0.2255
  0.2291   0.2313   0.2348   0.2380   0.2402   0.2490   0.2512   0.2553
  0.2579   0.2608   0.2617   0.2644   0.2741   0.2773   0.2843   0.2863
  0.2870   0.2904   0.2926   0.2953   0.3055   0.3081   0.3127   0.3192
  0.3282   0.3415   0.3430   0.3502   0.3604   0.3707   0.4099   0.4137
  0.4263   0.4354   0.4410   0.4490   0.4530   0.4535   0.4606   0.4634
  0.4764   0.4820   0.4927   0.4944   0.5006   0.5054   0.5115   0.5166
  0.5293   0.5363   0.5485   0.5552   0.5624   0.5654   0.5787   0.5800
  0.5826   0.5869   0.5953   0.6033   0.6159   0.6212   0.6333   0.6336
  0.6443   0.6494   0.6544   0.6584   0.6666   0.6794   0.6870   0.6915
  0.7013   0.7078   0.7114   0.7186   0.7310   0.7347   0.7658   0.8003
  0.8127   0.8167   0.8258   0.8313   0.8369   0.8419   0.8424   0.8462
  0.8494   0.8512   0.8534   0.8558   0.8587   0.8635   0.8685   0.8734
  0.8788   0.8814   0.8882   0.8992   0.9058   0.9077   0.9141   0.9233
  0.9318   0.9369   0.9447   0.9479   0.9520   0.9541   0.9636   0.9684
  0.9770   0.9843   0.9877   0.9936   1.0006   1.0165   1.0183   1.0344
  1.0488   1.0760   1.1040   1.1179   1.1267   1.1538   1.1748   1.1947
  1.2040   1.2196   1.2316   1.2378   1.2443   1.2465   1.2624   1.2764
  1.2968   1.3022   1.3173   1.3229   1.3428   1.3633   1.3956   1.4055
  1.4415   1.4815   1.4898   1.5215   1.5474   1.5526   1.5548   1.5606
  1.5817   1.5969   1.6027   1.6130   1.6249   1.6643   1.6834   1.6881
  1.7073   1.7280   1.7401   1.7815   1.7880   1.8122   1.8217   1.8391
  1.8610   1.8883   1.8890   1.9260   1.9312   1.9335   1.9381   1.9524
  1.9674   1.9894   2.0000   2.0138   2.0507   2.0588   2.0746   2.0801
  2.0947   2.1374   2.1413   2.1851   2.2326   2.2434   2.2577   2.2652
  2.2682   2.2786   2.2888   2.3044   2.3182   2.3369   2.3539   2.3677
  2.4143   2.4320   2.4355   2.4585   2.4815   2.4916   2.5049   2.5199
  2.5387   2.5478   2.5510   2.5653   2.5897   2.6063   2.6455   2.6784
  2.6867   2.6938   2.7047   2.7111   2.7203   2.7281   2.7436   2.7456
  2.7571   2.7645   2.7776   2.8272   2.8339   2.8386   2.8417   2.8851
  2.9023   2.9782   2.9834   3.0715   3.0894   3.0910   3.1239   3.1285
  3.1397   3.1827   3.2145   3.2491   3.2820   3.3229   3.3462   3.4255
  3.4423   3.5387   3.5880   3.6437   3.7068   3.7924   3.8002   3.8457
  3.9666   4.0634   4.0954   4.1251   4.3384   4.8080   4.8138   9.7680
  9.7714   9.7858   9.8185   9.8394  23.3954  23.5484  23.8242  23.8623
 23.8827  23.9211  23.9512  24.0135  24.0505  24.0652  24.1105  24.1478
 25.7997  25.8203  25.8209  25.8740  25.9653  26.1038  26.1252  26.1618
 26.2597  26.3532  26.5682  26.5863  26.6286  26.7082  26.8934 215.7600
215.7639 215.7805 215.8229 215.8427
 --------------------------------------------------------------

          Ground-State Mulliken Net Atomic Charges

     Atom                 Charge (a.u.)
  ----------------------------------------
      1 C                    -0.185677
      2 C                    -0.689919
      3 H                     0.199434
      4 C                     0.665850
      5 Cl                    0.446601
      6 C                    -0.972486
      7 H                     0.224102
      8 C                     0.659868
      9 Cl                    0.520382
     10 C                    -1.154283
     11 Cl                    0.517389
     12 C                     0.272930
     13 C                    -1.092036
     14 Cl                    0.403637
     15 C                    -0.230815
     16 H                     0.227762
     17 C                     0.512281
     18 Cl                    0.470040
     19 C                    -0.674924
     20 H                     0.201026
     21 C                    -0.520618
     22 H                     0.199456
  ----------------------------------------
  Sum of atomic charges =     0.000000

 -----------------------------------------------------------------
                    Cartesian Multipole Moments
 -----------------------------------------------------------------
    Charge (ESU x 10^10)
                -0.0000
    Dipole Moment (Debye)
         X       0.3020      Y      -1.5039      Z       0.2418
       Tot       1.5529
    Quadrupole Moments (Debye-Ang)
        XX    -134.5756     XY      -0.4291     YY    -130.8501
        XZ      -0.9099     YZ       2.7434     ZZ    -135.8160
    Octopole Moments (Debye-Ang^2)
       XXX    -187.6760    XXY     -34.2007    XYY     -41.5241
       YYY    -127.7496    XXZ      70.5481    XYZ      -0.2928
       YYZ      42.9403    XZZ     -59.1406    YZZ     -43.5333
       ZZZ     158.9530
    Hexadecapole Moments (Debye-Ang^3)
      XXXX   -5881.7792   XXXY      77.2183   XXYY   -1140.2654
      XYYY      33.1451   YYYY   -1149.2652   XXXZ    1148.3637
      XXYZ      68.6660   XYYZ     356.4146   YYYZ     255.9067
      XXZZ   -1505.4282   XYZZ      -5.9821   YYZZ    -692.1987
      XZZZ    1166.2668   YZZZ     225.4947   ZZZZ   -3127.9512
 -----------------------------------------------------------------
Archival summary:
1\1\february\OPT\ProcedureUnspecified\BasisUnspecified\l5125\taweetha\SatMar712:46:132020SatMar712:46:132020\0\\#,OPT,ProcedureUnspecified,BasisUnspecified,\\0,1\Cl\C,1,1.74464\C,2,1.39966,1,120.597\C,3,1.39204,2,120.596,1,179.671,0\H,4,1.0809,3,119.993,2,-179.961,0\C,4,1.38757,3,119.045,2,-0.0404068,0\C,6,1.38905,4,121.212,3,0.0633492,0\H,7,1.08195,6,120.287,4,179.562,0\C,7,1.39618,6,119.989,4,0.116998,0\C,9,1.49303,7,119.139,6,-179.369,0\C,10,1.39895,9,120.039,7,84.6548,0\H,11,1.08381,10,118.833,9,1.06008,0\C,11,1.39065,10,121.776,9,-179.554,0\H,13,1.08214,11,120.803,10,-179.685,0\C,13,1.39091,11,118.804,10,0.144576,0\C,15,1.38959,13,121.272,11,0.208208,0\H,16,1.08104,15,120.909,13,179.721,0\C,16,1.39195,15,118.705,13,-0.285087,0\Cl,3,1.74604,2,121.396,1,-0.107725,0\Cl,6,1.75454,4,119.198,3,-179.924,0\Cl,15,1.75485,13,119.71,11,-179.844,0\Cl,18,1.75501,16,117.939,15,179.981,0\\\@

 Total job time:  1913.60s(wall), 10925.91s(cpu) 
 Sat Mar  7 12:46:13 2020

        *************************************************************
        *                                                           *
        *  Thank you very much for using Q-Chem.  Have a nice day.  *
        *                                                           *
        *************************************************************


 
User input: 2 of 2 
 
                  Welcome to Q-Chem
     A Quantum Leap Into The Future Of Chemistry


 Q-Chem 5.2 (devel), Q-Chem, Inc., Pleasanton, CA (2019)

 Yihan Shao,  Zhengting Gan,  E. Epifanovsky,  A. T. B. Gilbert,  M. Wormit,  
 J. Kussmann,  A. W. Lange,  A. Behn,  Jia Deng,  Xintian Feng,  D. Ghosh,  
 M. Goldey,  P. R. Horn,  L. D. Jacobson,  I. Kaliman,  T. Kus,  A. Landau,  
 Jie Liu,  E. I. Proynov,  R. M. Richard,  R. P. Steele,  E. J. Sundstrom,  
 H. L. Woodcock III,  P. M. Zimmerman,  D. Zuev,  B. Albrecht,  E. Alguire,  
 S. A. Baeppler,  D. Barton,  Z. Benda,  Y. A. Bernard,  E. J. Berquist,  
 K. B. Bravaya,  H. Burton,  D. Casanova,  Chun-Min Chang,  Yunqing Chen,  
 A. Chien,  K. D. Closser,  M. P. Coons,  S. Coriani,  S. Dasgupta,  
 A. L. Dempwolff,  M. Diedenhofen,  Hainam Do,  R. G. Edgar,  Po-Tung Fang,  
 S. Faraji,  S. Fatehi,  Qingguo Feng,  K. D. Fenk,  J. Fosso-Tande,  
 J. Gayvert,  Qinghui Ge,  A. Ghysels,  G. Gidofalvi,  J. Gomes,  
 J. Gonthier,  A. Gunina,  D. Hait,  M. W. D. Hanson-Heine,  
 P. H. P. Harbach,  A. W. Hauser,  M. F. Herbst,  J. E. Herr,  
 E. G. Hohenstein,  Z. C. Holden,  Kerwin Hui,  B. C. Huynh,  T.-C. Jagau,  
 Hyunjun Ji,  B. Kaduk,  K. Khistyaev,  Jaehoon Kim,  P. Klunzinger,  K. Koh,  
 D. Kosenkov,  L. Koulias,  T. Kowalczyk,  C. M. Krauter,  A. Kunitsa,  
 Ka Un Lao,  A. Laurent,  K. V. Lawler,  Joonho Lee,  D. Lefrancois,  
 S. Lehtola,  D. S. Levine,  Yi-Pei Li,  You-Sheng Lin,  Fenglai Liu,  
 E. Livshits,  A. Luenser,  P. Manohar,  E. Mansoor,  S. F. Manzer,  
 Shan-Ping Mao,  Yuezhi Mao,  N. Mardirossian,  A. V. Marenich,  
 T. Markovich,  L. A. Martinez-Martinez,  S. A. Maurer,  N. J. Mayhall,  
 S. C. McKenzie,  J.-M. Mewes,  P. Morgante,  A. F. Morrison,  
 J. W. Mullinax,  K. Nanda,  T. S. Nguyen-Beck,  R. Olivares-Amaya,  
 J. A. Parkhill,  Zheng Pei,  T. M. Perrine,  F. Plasser,  P. Pokhilko,  
 S. Prager,  A. Prociuk,  E. Ramos,  D. R. Rehn,  F. Rob,  M. Scheurer,  
 M. Schneider,  N. Sergueev,  S. M. Sharada,  S. Sharma,  D. W. Small,  
 T. Stauch,  T. Stein,  Yu-Chuan Su,  A. J. W. Thom,  A. Tkatchenko,  
 T. Tsuchimochi,  N. M. Tubman,  L. Vogt,  M. L. Vidal,  O. Vydrov,  
 M. A. Watson,  J. Wenzel,  M. de Wergifosse,  T. A. Wesolowski,  A. White,  
 J. Witte,  A. Yamada,  Jun Yang,  K. Yao,  S. Yeganeh,  S. R. Yost,  
 Zhi-Qiang You,  A. Zech,  Igor Ying Zhang,  Xing Zhang,  Yan Zhao,  
 Ying Zhu,  B. R. Brooks,  G. K. L. Chan,  C. J. Cramer,  M. S. Gordon,  
 W. J. Hehre,  A. Klamt,  M. W. Schmidt,  C. D. Sherrill,  D. G. Truhlar,  
 A. Aspuru-Guzik,  R. Baer,  A. T. Bell,  N. A. Besley,  Jeng-Da Chai,  
 A. E. DePrince, III,  R. A. DiStasio Jr.,  A. Dreuw,  B. D. Dunietz,  
 T. R. Furlani,  Chao-Ping Hsu,  Yousung Jung,  Jing Kong,  D. S. Lambrecht,  
 WanZhen Liang,  C. Ochsenfeld,  V. A. Rassolov,  L. V. Slipchenko,  
 J. E. Subotnik,  T. Van Voorhis,  J. M. Herbert,  A. I. Krylov,  
 P. M. W. Gill,  M. Head-Gordon

 Contributors to earlier versions of Q-Chem not listed above: 
 R. D. Adamson,  B. Austin,  J. Baker,  G. J. O. Beran,  K. Brandhorst,  
 S. T. Brown,  E. F. C. Byrd,  A. K. Chakraborty,  C.-L. Cheng,  
 Siu Hung Chien,  D. M. Chipman,  D. L. Crittenden,  H. Dachsel,  
 R. J. Doerksen,  A. D. Dutoi,  L. Fusti-Molnar,  W. A. Goddard III,  
 A. Golubeva-Zadorozhnaya,  S. R. Gwaltney,  G. Hawkins,  A. Heyden,  
 S. Hirata,  G. Kedziora,  F. J. Keil,  C. Kelley,  Jihan Kim,  R. A. King,  
 R. Z. Khaliullin,  P. P. Korambath,  W. Kurlancheek,  A. M. Lee,  M. S. Lee,  
 S. V. Levchenko,  Ching Yeh Lin,  D. Liotard,  R. C. Lochan,  I. Lotan,  
 P. E. Maslen,  N. Nair,  D. P. O'Neill,  D. Neuhauser,  E. Neuscamman,  
 C. M. Oana,  R. Olson,  B. Peters,  R. Peverati,  P. A. Pieniazek,  
 Y. M. Rhee,  J. Ritchie,  M. A. Rohrdanz,  E. Rosta,  N. J. Russ,  
 H. F. Schaefer III,  N. E. Schultz,  N. Shenvi,  A. C. Simmonett,  A. Sodt,  
 D. Stuck,  K. S. Thanthiriwatte,  V. Vanovschi,  Tao Wang,  A. Warshel,  
 C. F. Williams,  Q. Wu,  X. Xu,  W. Zhang

 Please cite Q-Chem as follows:
 Y. Shao et al., Mol. Phys. 113, 184-215 (2015)
 DOI: 10.1080/00268976.2014.952696

 Q-Chem 5.2.1 for Intel X86 EM64T Linux

 Parts of Q-Chem use Armadillo 8.300.2 (Tropical Shenanigans).
 http://arma.sourceforge.net/

 Q-Chem begins on Sat Mar  7 12:46:13 2020  

Host: 
0

     Scratch files written to /scratch/taweetham/qchem22463//
NAlpha2: 162
NElect   162
Mult     1
The previous job contains 0 fragments, simply inherited here

 Q-Chem warning in module libgen/rem_setup.C, line 2168:

 Setting Thresh to 1e-14


Checking the input file for inconsistencies... 	...done.

--------------------------------------------------------------
User input:
--------------------------------------------------------------

$MOLECULE
READ
$END

$REM
   JOB_TYPE 	FREQUENCY
   BASIS 	6-311++G**
   METHOD	B3LYP
   SCF_GUESS_ALWAYS     TRUE
   SYM_IGNORE   TRUE
   S2THRESH     15
   THRESH       15
   MEM_TOTAL    10000
$END

--------------------------------------------------------------
 ----------------------------------------------------------------
             Standard Nuclear Orientation (Angstroms)
    I     Atom           X                Y                Z
 ----------------------------------------------------------------
    1      C      -0.0135670051     0.0134973377    -0.0101246513
    2      C      -0.0467413587    -0.4667683309     1.3004346935
    3      H       0.8617637803    -0.8311569240     1.7613531874
    4      C      -1.2404938989    -0.4646542713     2.0106485115
    5      Cl     -1.2696514204    -1.0680768919     3.6578993888
    6      C      -2.4149633500     0.0065737352     1.4415037886
    7      H      -3.3417275827     0.0061043183     1.9977911030
    8      C      -2.3885287084     0.4831091401     0.1338391257
    9      Cl     -3.8830811240     1.0632874763    -0.5577872204
   10      C      -1.1956545298     0.4887871915    -0.5983357853
   11      Cl     -1.1642336377     1.0781041246    -2.2401344455
   12      C       1.2767714131    -0.0107585052    -0.7608514756
   13      C       2.1360691310     1.0926826307    -0.8086303883
   14      Cl      1.7107317558     2.5802780269     0.0197506188
   15      C       3.3420367139     1.0545828353    -1.5026965935
   16      H       3.9882678565     1.9209426931    -1.5240428704
   17      C       3.6948075286    -0.1155161671    -2.1640525879
   18      Cl      5.2104811500    -0.1705657416    -3.0467678413
   19      C       2.8718310998    -1.2364915890    -2.1368177800
   20      H       3.1608635262    -2.1406354582    -2.6564466784
   21      C       1.6734668244    -1.1710029596    -1.4342969038
   22      H       1.0213406074    -2.0364059311    -1.4132409842
 ----------------------------------------------------------------
 Nuclear Repulsion Energy =        1709.25640992 hartrees
 There are       81 alpha and       81 beta electrons
 Requested basis set is 6-311++G(d,p)
 There are 162 shells and 449 basis functions

 Total QAlloc Memory Limit  10000 MB
 Mega-Array Size       188 MB
 MEM_STATIC part       192 MB
 A cutoff of  1.0D-15 yielded  10135 shell pairs
 There are     84349 function pairs (     90627 Cartesian)
 Smallest overlap matrix eigenvalue = 2.05E-07
 Linear dependence detected in AO basis
 Number of orthogonalized atomic orbitals = 445
 Maximum deviation from orthogonality = 3.353E-10
 Guess from superposition of atomic densities
 Warning:  Energy on first SCF cycle will be non-variational
 SAD guess density has 162.000000 electrons

 -----------------------------------------------------------------------
  General SCF calculation program by
  Eric Jon Sundstrom, Paul Horn, Yuezhi Mao, Dmitri Zuev, Alec White,
  David Stuck, Shaama M.S., Shane Yost, Joonho Lee, David Small,
  Daniel Levine, Susi Lehtola, Hugh Burton, Evgeny Epifanovsky,
  Bang C. Huynh
 -----------------------------------------------------------------------
 Exchange:     0.2000 Hartree-Fock + 0.0800 Slater + 0.7200 B88
 Correlation:  0.1900 VWN1RPA + 0.8100 LYP
 Using SG-1 standard quadrature grid
 using 6 threads for integral computing
 -------------------------------------------------------
 OpenMP Integral computing Module                
 Release: version 2.0, May 2017, Q-Chem Inc. Pleasanton 
 -------------------------------------------------------
 A restricted SCF calculation will be
 performed using DIIS
 SCF converges when DIIS error is below 1.0e-08
 ---------------------------------------
  Cycle       Energy         DIIS error
 ---------------------------------------
    1   -2765.4900400443      2.91e-02  
    2   -2761.3750352863      2.38e-03  
    3   -2761.2885431873      2.93e-03  
    4   -2761.5098172283      6.03e-04  
    5   -2761.5178966915      2.88e-04  
    6   -2761.5198848705      9.71e-05  
    7   -2761.5200983466      2.93e-05  
    8   -2761.5201161602      1.31e-05  
    9   -2761.5201204454      2.99e-06  
   10   -2761.5201206619      1.09e-06  
   11   -2761.5201206899      3.24e-07  
   12   -2761.5201206920      1.30e-07  
   13   -2761.5201206925      3.87e-08  
   14   -2761.5201206926      1.11e-08  
   15   -2761.5201206926      5.01e-09  Convergence criterion met
 ---------------------------------------
 SCF time:   CPU 647.23s  wall 114.00s 
 SCF   energy in the final basis set =    -2761.5201206926
 Total energy in the final basis set =    -2761.5201206926

 --------------------------------------------------------------

                    Orbital Energies (a.u.)
 --------------------------------------------------------------

 Alpha MOs
 -- Occupied --
********-101.5737-101.5734-101.5710-101.5709 -10.2731 -10.2706 -10.2669
-10.2667 -10.2642 -10.2341 -10.2262 -10.2198 -10.2162 -10.2148 -10.2143
-10.2105  -9.4899  -9.4882  -9.4881  -9.4857  -9.4854  -7.2548  -7.2529
 -7.2528  -7.2503  -7.2501  -7.2447  -7.2441  -7.2429  -7.2429  -7.2427
 -7.2423  -7.2405  -7.2402  -7.2400  -7.2400  -0.9480  -0.9291  -0.9031
 -0.8943  -0.8796  -0.8542  -0.8410  -0.7977  -0.7729  -0.7533  -0.7422
 -0.6643  -0.6457  -0.6274  -0.6104  -0.5518  -0.5333  -0.5303  -0.5182
 -0.4941  -0.4805  -0.4640  -0.4629  -0.4611  -0.4455  -0.4338  -0.4271
 -0.4121  -0.4010  -0.3969  -0.3930  -0.3799  -0.3653  -0.3483  -0.3423
 -0.3383  -0.3360  -0.3327  -0.3299  -0.3252  -0.2838  -0.2823  -0.2691
 -0.2645
 -- Virtual --
 -0.0591  -0.0562  -0.0485  -0.0437  -0.0306  -0.0176  -0.0103   0.0004
  0.0032   0.0074   0.0132   0.0157   0.0230   0.0274   0.0374   0.0428
  0.0469   0.0498   0.0559   0.0583   0.0624   0.0712   0.0799   0.0821
  0.0855   0.0872   0.0894   0.0938   0.0951   0.0983   0.1033   0.1061
  0.1093   0.1129   0.1154   0.1170   0.1182   0.1203   0.1218   0.1243
  0.1261   0.1273   0.1327   0.1355   0.1384   0.1438   0.1463   0.1490
  0.1576   0.1621   0.1657   0.1685   0.1730   0.1788   0.1802   0.1866
  0.1903   0.1980   0.2014   0.2074   0.2098   0.2159   0.2197   0.2255
  0.2291   0.2313   0.2348   0.2380   0.2402   0.2490   0.2512   0.2553
  0.2579   0.2608   0.2617   0.2644   0.2741   0.2773   0.2843   0.2863
  0.2870   0.2904   0.2926   0.2953   0.3055   0.3081   0.3127   0.3192
  0.3282   0.3415   0.3430   0.3502   0.3604   0.3707   0.4099   0.4137
  0.4263   0.4354   0.4410   0.4490   0.4530   0.4535   0.4606   0.4634
  0.4764   0.4820   0.4927   0.4944   0.5006   0.5054   0.5115   0.5166
  0.5293   0.5363   0.5485   0.5552   0.5624   0.5654   0.5787   0.5800
  0.5826   0.5869   0.5953   0.6033   0.6159   0.6212   0.6333   0.6336
  0.6443   0.6494   0.6544   0.6584   0.6666   0.6794   0.6870   0.6915
  0.7013   0.7078   0.7114   0.7186   0.7310   0.7347   0.7658   0.8003
  0.8127   0.8167   0.8258   0.8313   0.8369   0.8419   0.8424   0.8462
  0.8494   0.8512   0.8534   0.8558   0.8587   0.8635   0.8685   0.8734
  0.8788   0.8814   0.8882   0.8992   0.9058   0.9077   0.9141   0.9233
  0.9318   0.9369   0.9447   0.9479   0.9520   0.9541   0.9636   0.9684
  0.9770   0.9843   0.9877   0.9936   1.0006   1.0165   1.0183   1.0344
  1.0488   1.0760   1.1040   1.1179   1.1267   1.1538   1.1748   1.1947
  1.2040   1.2196   1.2316   1.2378   1.2443   1.2465   1.2624   1.2764
  1.2968   1.3022   1.3173   1.3229   1.3428   1.3633   1.3956   1.4055
  1.4415   1.4815   1.4898   1.5215   1.5474   1.5526   1.5548   1.5606
  1.5817   1.5969   1.6027   1.6130   1.6249   1.6643   1.6834   1.6881
  1.7073   1.7280   1.7401   1.7815   1.7880   1.8122   1.8217   1.8391
  1.8610   1.8883   1.8890   1.9260   1.9312   1.9335   1.9381   1.9524
  1.9674   1.9894   2.0000   2.0138   2.0507   2.0588   2.0746   2.0801
  2.0947   2.1374   2.1413   2.1851   2.2326   2.2434   2.2577   2.2652
  2.2682   2.2786   2.2888   2.3044   2.3182   2.3369   2.3539   2.3677
  2.4143   2.4320   2.4355   2.4585   2.4815   2.4916   2.5049   2.5199
  2.5387   2.5478   2.5510   2.5653   2.5897   2.6063   2.6455   2.6784
  2.6867   2.6938   2.7047   2.7111   2.7203   2.7281   2.7436   2.7456
  2.7571   2.7645   2.7776   2.8272   2.8339   2.8386   2.8417   2.8851
  2.9023   2.9782   2.9834   3.0715   3.0894   3.0910   3.1239   3.1285
  3.1397   3.1827   3.2145   3.2491   3.2820   3.3229   3.3462   3.4255
  3.4423   3.5387   3.5880   3.6437   3.7068   3.7924   3.8002   3.8457
  3.9666   4.0634   4.0954   4.1251   4.3384   4.8080   4.8138   9.7680
  9.7714   9.7858   9.8185   9.8394  23.3954  23.5484  23.8242  23.8623
 23.8827  23.9211  23.9512  24.0135  24.0505  24.0652  24.1105  24.1478
 25.7997  25.8203  25.8209  25.8740  25.9653  26.1038  26.1252  26.1618
 26.2597  26.3532  26.5682  26.5863  26.6286  26.7082  26.8934 215.7600
215.7639 215.7805 215.8229 215.8427
 --------------------------------------------------------------

          Ground-State Mulliken Net Atomic Charges

     Atom                 Charge (a.u.)
  ----------------------------------------
      1 C                    -0.185677
      2 C                    -0.689919
      3 H                     0.199434
      4 C                     0.665850
      5 Cl                    0.446601
      6 C                    -0.972486
      7 H                     0.224102
      8 C                     0.659868
      9 Cl                    0.520382
     10 C                    -1.154283
     11 Cl                    0.517389
     12 C                     0.272930
     13 C                    -1.092036
     14 Cl                    0.403637
     15 C                    -0.230815
     16 H                     0.227762
     17 C                     0.512280
     18 Cl                    0.470040
     19 C                    -0.674924
     20 H                     0.201026
     21 C                    -0.520618
     22 H                     0.199456
  ----------------------------------------
  Sum of atomic charges =     0.000000

 -----------------------------------------------------------------
                    Cartesian Multipole Moments
 -----------------------------------------------------------------
    Charge (ESU x 10^10)
                -0.0000
    Dipole Moment (Debye)
         X       0.3020      Y      -1.5039      Z       0.2418
       Tot       1.5529
    Quadrupole Moments (Debye-Ang)
        XX    -134.5756     XY      -0.4291     YY    -130.8501
        XZ      -0.9099     YZ       2.7434     ZZ    -135.8160
    Octopole Moments (Debye-Ang^2)
       XXX    -187.6760    XXY     -34.2007    XYY     -41.5241
       YYY    -127.7496    XXZ      70.5481    XYZ      -0.2928
       YYZ      42.9403    XZZ     -59.1406    YZZ     -43.5333
       ZZZ     158.9530
    Hexadecapole Moments (Debye-Ang^3)
      XXXX   -5881.7792   XXXY      77.2183   XXYY   -1140.2654
      XYYY      33.1451   YYYY   -1149.2652   XXXZ    1148.3637
      XXYZ      68.6660   XYYZ     356.4146   YYYZ     255.9067
      XXZZ   -1505.4282   XYZZ      -5.9821   YYZZ    -692.1987
      XZZZ    1166.2668   YZZZ     225.4947   ZZZZ   -3127.9512
 -----------------------------------------------------------------
 Calculating MO derivatives via CPSCF
    1     0    69    0.0186993  
    2     0    69    0.0056343  
    3     0    69    0.0006195  
    4     1    68    0.0000427  
    5    65     4    0.0000027  
    6    69     0    0.0000002  Converged
 Time for AOints: 1379.8 s (CPU) 233.2 s (wall)
 ------------------------------------------------------------------------------
                     AOints        : Timing summary (seconds)
 ------------------------------------------------------------------------------
     job step          cpu (% of tot)      sys (% of tot)     wall (% of tot)
 ------------------------------------------------------------------------------
  AOints            0.1380E+04 ( 9.0)   0.3400E-04 ( 5.4)   0.2332E+03 ( 9.0)
 ------------------------------------------------------------------------------
   Grand Totals     0.1531E+05          0.6310E-03          0.2603E+04
 ------------------------------------------------------------------------------
 Polarizability Matrix (a.u.)
            1           2           3
    1-244.5767875  11.9197681  43.4594570
    2  11.9197681-161.6799094  10.5467297
    3  43.4594570  10.5467297-210.1788936
 Calculating analytic Hessian of the SCF energy

 Direct stationary perturbation theory relativistic correction:

 rels  =       3.985309446771
 relv  =     -15.261436963292
 rel2e =       4.127428182371
 E_rel =      -7.148699334150

 Hessian of the SCF Energy
            1           2           3           4           5           6
    1   0.6040034  -0.0818661  -0.0413406  -0.1174778   0.0002179   0.0359228
    2  -0.0818661   0.2481209  -0.1432526   0.0228415  -0.0937581   0.0759844
    3  -0.0413406  -0.1432526   0.5821107  -0.0257736   0.0892402  -0.2852044
    4  -0.1174778   0.0228415  -0.0257736   0.7049159  -0.1234282  -0.0066124
    5   0.0002179  -0.0937581   0.0892402  -0.1234282   0.2162587  -0.1743068
    6   0.0359228   0.0759844  -0.2852044  -0.0066124  -0.1743068   0.6020096
    7   0.0041948  -0.0010264   0.0023906  -0.2592445   0.0851105  -0.1007205
    8   0.0088589   0.0000608   0.0042390   0.0851719  -0.0699450   0.0468618
    9  -0.0238161   0.0096860  -0.0090491  -0.1020519   0.0473193  -0.1042777
   10   0.0315469  -0.0331948   0.0739781  -0.2800630   0.0249648   0.0609287
   11  -0.0141708   0.0099766  -0.0025902   0.0036730  -0.0696674   0.0188193
   12   0.0226697   0.0092919  -0.0316928   0.1200340   0.0057811  -0.1500541
   13  -0.0034058   0.0020254  -0.0008019   0.0028037  -0.0091992   0.0256387
   14   0.0002591   0.0039823   0.0006803  -0.0002712   0.0013322   0.0086638
   15   0.0039381  -0.0004044   0.0029334   0.0017368   0.0138299  -0.0344175
   16  -0.0156497   0.0128530  -0.0251762  -0.0524969   0.0052498   0.0226694
   17   0.0123235  -0.0110929   0.0201443   0.0204329   0.0119954  -0.0219829
   18  -0.0248017   0.0198205  -0.0402164  -0.0182831  -0.0123500   0.0543314
   19   0.0002292  -0.0000494  -0.0008111  -0.0022717   0.0027575  -0.0028393
   20  -0.0001039  -0.0012769  -0.0000594   0.0025712   0.0038356   0.0028125
   21  -0.0006741  -0.0000648  -0.0007266  -0.0024369   0.0026463  -0.0002719
   22  -0.0535277   0.0217878  -0.0247795  -0.0191599  -0.0073602   0.0310861
   23   0.0032732   0.0094063  -0.0131745  -0.0079411  -0.0044238   0.0102169
   24   0.0265059  -0.0248420   0.0564263   0.0313098   0.0098547  -0.0485709
   25   0.0000507  -0.0013721   0.0061442  -0.0017984   0.0007168  -0.0010953
   26   0.0004126   0.0035177   0.0004128   0.0009302  -0.0010190  -0.0003097
   27   0.0012307   0.0015191  -0.0010650  -0.0018821  -0.0000332   0.0005235
   28  -0.2406694   0.0491564  -0.0263732   0.0343934   0.0208506  -0.0739171
   29   0.0691861  -0.0877116   0.0309019   0.0030928  -0.0016237   0.0272089
   30  -0.0836784   0.0430923  -0.1283321  -0.0245702   0.0155375  -0.0192225
   31   0.0029659   0.0081672  -0.0217442  -0.0036277   0.0013129   0.0008806
   32   0.0011736  -0.0027682   0.0175833   0.0029372   0.0032538   0.0000768
   33  -0.0019971   0.0132461  -0.0312408  -0.0033389   0.0012105   0.0027897
   34  -0.1827258   0.0012834   0.0624096  -0.0029827  -0.0026546   0.0110990
   35   0.0024732  -0.0795487  -0.0011242  -0.0100386   0.0054113   0.0061630
   36   0.0614303   0.0003901  -0.1114185   0.0298073   0.0015586  -0.0182495
   37  -0.0201603  -0.0212877   0.0043372  -0.0006714   0.0007017  -0.0019210
   38  -0.0073189   0.0051923   0.0058800   0.0021681  -0.0007404  -0.0024434
   39   0.0120618   0.0122532   0.0012415   0.0019288  -0.0010114  -0.0010557
   40  -0.0017016  -0.0016646  -0.0010052   0.0002520  -0.0008099  -0.0006953
   41   0.0025790  -0.0010948  -0.0012040  -0.0011728  -0.0002566   0.0003463
   42   0.0005055   0.0017666  -0.0019320   0.0001716   0.0005813   0.0003478
   43   0.0015829  -0.0033093   0.0009058  -0.0009030  -0.0000406   0.0003896
   44  -0.0029714  -0.0030824  -0.0023373   0.0001833   0.0002803  -0.0000753
   45   0.0014322  -0.0014752   0.0042676  -0.0007440  -0.0002199   0.0001274
   46  -0.0001980  -0.0009446  -0.0001613  -0.0002005   0.0000559   0.0000852
   47   0.0001957   0.0003034  -0.0000937   0.0000381   0.0000045  -0.0000501
   48   0.0002530   0.0005453   0.0004067   0.0000068   0.0000381   0.0000803
   49  -0.0011269  -0.0002349   0.0003338   0.0004715   0.0002504  -0.0002670
   50  -0.0005921  -0.0015979   0.0001200  -0.0000135   0.0001280   0.0001089
   51  -0.0001000  -0.0002587  -0.0009382  -0.0000576   0.0001196   0.0002068
   52   0.0008409   0.0001900  -0.0006983  -0.0006194   0.0000493   0.0001906
   53   0.0001089   0.0001864   0.0002082  -0.0000020   0.0000019   0.0000036
   54  -0.0007550   0.0001566  -0.0000671   0.0004272  -0.0000489  -0.0001573
   55   0.0039150   0.0005651   0.0015922  -0.0008850  -0.0001998   0.0001391
   56  -0.0001009  -0.0030814  -0.0032188   0.0002817   0.0002091  -0.0001043
   57   0.0017848  -0.0038648   0.0043720  -0.0005770   0.0001962   0.0003679
   58   0.0000697   0.0009498   0.0002916  -0.0001675  -0.0000344   0.0000575
   59  -0.0000317   0.0001143  -0.0000054   0.0000540  -0.0000111  -0.0000020
   60  -0.0000311  -0.0005675   0.0000184   0.0000086  -0.0000473   0.0000302
   61  -0.0125582   0.0238631   0.0177096  -0.0006712   0.0015468  -0.0009537
   62   0.0068172   0.0037892  -0.0044313  -0.0015004  -0.0015893   0.0021853
   63   0.0117681  -0.0138578  -0.0077942   0.0005084   0.0000958   0.0008033
   64  -0.0001974   0.0012652  -0.0014258   0.0004025  -0.0000616  -0.0000717
   65  -0.0007213   0.0003622   0.0020834  -0.0000084   0.0003239  -0.0001797
   66  -0.0023053   0.0008331  -0.0021015   0.0003873   0.0000093  -0.0001355
            7           8           9          10          11          12
    1   0.0041948   0.0088589  -0.0238161   0.0315469  -0.0141708   0.0226697
    2  -0.0010264   0.0000608   0.0096860  -0.0331948   0.0099766   0.0092919
    3   0.0023906   0.0042390  -0.0090491   0.0739781  -0.0025902  -0.0316928
    4  -0.2592445   0.0851719  -0.1020519  -0.2800630   0.0036730   0.1200340
    5   0.0851105  -0.0699450   0.0473193   0.0249648  -0.0696674   0.0057811
    6  -0.1007205   0.0468618  -0.1042777   0.0609287   0.0188193  -0.1500541
    7   0.2726259  -0.0923520   0.1065282  -0.0174174   0.0093168  -0.0135824
    8  -0.0923520   0.0636043  -0.0535798  -0.0008534   0.0026661   0.0006286
    9   0.1065282  -0.0535798   0.1086670   0.0149171  -0.0055472   0.0089855
   10  -0.0174174  -0.0008534   0.0149171   0.6329564  -0.1014454  -0.0332884
   11   0.0093168   0.0026661  -0.0055472  -0.1014454   0.1863248  -0.1164976
   12  -0.0135824   0.0006286   0.0089855  -0.0332884  -0.1164976   0.4567890
   13   0.0006599  -0.0008176   0.0001807  -0.0381617   0.0025713   0.0029094
   14  -0.0004958  -0.0020337  -0.0011998   0.0024673  -0.0378226   0.0413245
   15  -0.0006259  -0.0010073   0.0005721   0.0028848   0.0413419  -0.1355454
   16  -0.0026662   0.0004746   0.0034223  -0.2796795   0.0834274  -0.0941968
   17   0.0003000   0.0047074   0.0015485   0.0615914  -0.0931233   0.0471804
   18   0.0039452   0.0013198  -0.0009865  -0.0349762   0.0340177  -0.1331393
   19  -0.0006951  -0.0000327   0.0006969  -0.0169026  -0.0010034   0.0147507
   20   0.0004526   0.0002721  -0.0002831   0.0091123   0.0031262  -0.0056186
   21  -0.0006235   0.0000279   0.0005660  -0.0124761   0.0004324   0.0093189
   22   0.0001826  -0.0004794   0.0005247   0.0346876   0.0032531  -0.0251825
   23  -0.0005214  -0.0006813  -0.0000749   0.0237453  -0.0041953   0.0157125
   24   0.0007576  -0.0000574  -0.0009359  -0.0807514   0.0278819  -0.0207167
   25   0.0000317  -0.0000655  -0.0000774   0.0035390  -0.0002314   0.0011201
   26  -0.0000348  -0.0002654  -0.0001320  -0.0014067   0.0042813   0.0019606
   27  -0.0001128  -0.0001381   0.0000783   0.0042834   0.0012341  -0.0012919
   28   0.0012217   0.0005073   0.0016160  -0.0732555   0.0133347   0.0051800
   29   0.0006725   0.0048839   0.0028857   0.0139493  -0.0065209  -0.0025364
   30   0.0011312   0.0030067  -0.0026094   0.0050930  -0.0021785  -0.0009315
   31   0.0003115   0.0002845  -0.0008141   0.0007753  -0.0001749  -0.0002021
   32  -0.0001804  -0.0000262   0.0006590  -0.0003693  -0.0002533  -0.0002722
   33   0.0004053   0.0004412  -0.0011269  -0.0001075  -0.0003105   0.0004946
   34   0.0003673  -0.0004259  -0.0017192   0.0024085   0.0015196   0.0002605
   35  -0.0011538  -0.0033380  -0.0012888   0.0008972   0.0047622   0.0036197
   36   0.0006355  -0.0018515   0.0004610  -0.0000769   0.0040588  -0.0025437
   37   0.0002460  -0.0006046   0.0002107  -0.0001573   0.0002134   0.0004193
   38  -0.0001140   0.0002787   0.0005287   0.0001716   0.0001475   0.0002534
   39  -0.0000099   0.0006999   0.0002203  -0.0003908  -0.0013111  -0.0004788
   40   0.0000010   0.0000764   0.0000522   0.0000672   0.0002573  -0.0002679
   41   0.0000556  -0.0000969  -0.0001356   0.0001588  -0.0001570  -0.0001470
   42   0.0000518  -0.0001490  -0.0001116  -0.0002979   0.0000753   0.0001526
   43  -0.0001340  -0.0001355  -0.0000937  -0.0000096   0.0003956  -0.0000233
   44   0.0000575  -0.0002536   0.0000375   0.0000723   0.0001374  -0.0001075
   45  -0.0000010  -0.0000771  -0.0000121   0.0001793   0.0002985   0.0003487
   46  -0.0000029  -0.0000434  -0.0000073   0.0000412   0.0000941   0.0000227
   47  -0.0000036   0.0000079   0.0000018  -0.0000465  -0.0000498   0.0000015
   48  -0.0000006   0.0000391   0.0000072   0.0000604  -0.0000485   0.0000204
   49  -0.0000663  -0.0000536   0.0001091  -0.0001110  -0.0002833   0.0005807
   50  -0.0000651   0.0000093  -0.0000694  -0.0000890   0.0001696   0.0000373
   51  -0.0000062   0.0000049  -0.0001178  -0.0000475  -0.0000433  -0.0004214
   52   0.0000139   0.0000549  -0.0001388   0.0000810   0.0001522  -0.0005081
   53  -0.0000001  -0.0000104   0.0000014   0.0000104  -0.0000124   0.0000121
   54  -0.0000061  -0.0000407   0.0000772  -0.0000469  -0.0000330   0.0002837
   55   0.0000352   0.0001678   0.0001432   0.0000112  -0.0001210  -0.0001266
   56  -0.0000402  -0.0002077  -0.0001885   0.0001668   0.0001838   0.0000662
   57  -0.0000521   0.0000784  -0.0000478  -0.0000178  -0.0001227   0.0001577
   58   0.0000179   0.0000274   0.0000188   0.0000227  -0.0000457  -0.0000855
   59   0.0000042   0.0000060   0.0000080  -0.0000199  -0.0000063   0.0000004
   60  -0.0000022  -0.0000421  -0.0000184   0.0000802  -0.0000025   0.0000607
   61   0.0003273   0.0002797   0.0003570  -0.0004048  -0.0007489  -0.0005107
   62   0.0000331   0.0004158  -0.0001611   0.0000136   0.0000200  -0.0004463
   63  -0.0000640  -0.0002378  -0.0001831  -0.0001154   0.0003085   0.0004004
   64  -0.0000103  -0.0000396  -0.0000586   0.0000299   0.0000161   0.0000291
   65  -0.0000151  -0.0000539  -0.0000154   0.0001060   0.0000110  -0.0002447
   66  -0.0000382  -0.0001664  -0.0001581   0.0001873   0.0002152  -0.0001957
           13          14          15          16          17          18
    1  -0.0034058   0.0002591   0.0039381  -0.0156497   0.0123235  -0.0248017
    2   0.0020254   0.0039823  -0.0004044   0.0128530  -0.0110929   0.0198205
    3  -0.0008019   0.0006803   0.0029334  -0.0251762   0.0201443  -0.0402164
    4   0.0028037  -0.0002712   0.0017368  -0.0524969   0.0204329  -0.0182831
    5  -0.0091992   0.0013322   0.0138299   0.0052498   0.0119954  -0.0123500
    6   0.0256387   0.0086638  -0.0344175   0.0226694  -0.0219829   0.0543314
    7   0.0006599  -0.0004958  -0.0006259  -0.0026662   0.0003000   0.0039452
    8  -0.0008176  -0.0020337  -0.0010073   0.0004746   0.0047074   0.0013198
    9   0.0001807  -0.0011998   0.0005721   0.0034223   0.0015485  -0.0009865
   10  -0.0381617   0.0024673   0.0028848  -0.2796795   0.0615914  -0.0349762
   11   0.0025713  -0.0378226   0.0413419   0.0834274  -0.0931233   0.0340177
   12   0.0029094   0.0413245  -0.1355454  -0.0941968   0.0471804  -0.1331393
   13   0.0349910  -0.0037600  -0.0044238   0.0032929   0.0092721  -0.0243685
   14  -0.0037600   0.0366596  -0.0683586   0.0006527  -0.0025200   0.0187153
   15  -0.0044238  -0.0683586   0.1980267  -0.0009517   0.0134565  -0.0312684
   16   0.0032929   0.0006527  -0.0009517   0.7139980  -0.1028465  -0.0777388
   17   0.0092721  -0.0025200   0.0134565  -0.1028465   0.2064845  -0.1642704
   18  -0.0243685   0.0187153  -0.0312684  -0.0777388  -0.1642704   0.6145547
   19   0.0008993  -0.0008561   0.0002639  -0.2685871   0.0035849   0.1308350
   20  -0.0004431  -0.0020790  -0.0011779   0.0036385  -0.0370779   0.0063368
   21  -0.0007890  -0.0009805   0.0004668   0.1305811   0.0063798  -0.1292573
   22  -0.0029234   0.0021555  -0.0014845  -0.1101386   0.0152238  -0.0098636
   23   0.0008727   0.0038294   0.0006629  -0.0071867  -0.0894506   0.0886024
   24   0.0019586  -0.0000905   0.0032903   0.0512162   0.0753878  -0.2928225
   25  -0.0003369   0.0004179  -0.0008783  -0.0158594   0.0090529  -0.0124033
   26   0.0003589  -0.0002594   0.0006038   0.0168854  -0.0029258   0.0100921
   27  -0.0007502   0.0005985  -0.0010883  -0.0338362   0.0146858  -0.0153488
   28   0.0019829  -0.0004373  -0.0002771   0.0321885  -0.0305572   0.0680269
   29  -0.0004603  -0.0003640  -0.0000572  -0.0130481   0.0105552  -0.0028817
   30  -0.0002686  -0.0001097  -0.0000945   0.0194852   0.0082957  -0.0277959
   31   0.0001392  -0.0001387   0.0000379  -0.0037245   0.0016603  -0.0000111
   32  -0.0001274  -0.0005839   0.0005381   0.0001651   0.0035180   0.0007038
   33   0.0000268   0.0005706  -0.0019769   0.0043243  -0.0004076   0.0022473
   34   0.0002541   0.0001918  -0.0010029  -0.0001138  -0.0001308  -0.0012469
   35  -0.0003599  -0.0000962   0.0006158   0.0001633  -0.0011490  -0.0000668
   36   0.0005965  -0.0000493  -0.0004862  -0.0005074  -0.0004748  -0.0005841
   37  -0.0000502   0.0001194   0.0001224   0.0000025  -0.0001041   0.0001865
   38   0.0002165   0.0001656  -0.0007576   0.0004343   0.0000586  -0.0004674
   39   0.0001339   0.0002129  -0.0003471   0.0005180   0.0002348   0.0003360
   40   0.0000282  -0.0000448   0.0000167  -0.0000487   0.0000505   0.0001967
   41  -0.0000923  -0.0000761   0.0002671  -0.0002108   0.0000858   0.0002042
   42  -0.0000219  -0.0000177   0.0000673  -0.0000106  -0.0001421   0.0000815
   43  -0.0000451  -0.0001059   0.0001951  -0.0001057  -0.0000901   0.0001037
   44  -0.0000001   0.0000201   0.0000607  -0.0001920  -0.0000019   0.0001048
   45  -0.0000382  -0.0000183   0.0000155  -0.0000613  -0.0000899  -0.0000792
   46  -0.0000156  -0.0000151   0.0000347  -0.0000568  -0.0000170  -0.0000063
   47   0.0000034   0.0000053  -0.0000008   0.0000384   0.0000061   0.0000130
   48  -0.0000005   0.0000073  -0.0000403   0.0000013   0.0000313  -0.0000767
   49   0.0000734   0.0001534  -0.0004606   0.0002610   0.0000607  -0.0001332
   50  -0.0000037  -0.0000545  -0.0000226   0.0000238  -0.0000738   0.0000357
   51  -0.0000199  -0.0000524   0.0002169  -0.0000748   0.0000901   0.0001525
   52  -0.0000732  -0.0001385   0.0004268  -0.0001907  -0.0000312   0.0001305
   53   0.0000004   0.0000063  -0.0000116  -0.0000039  -0.0000029  -0.0000111
   54   0.0000462   0.0000747  -0.0002440   0.0001006  -0.0000152  -0.0000834
   55  -0.0000519  -0.0000601   0.0002385  -0.0000901  -0.0000064   0.0000093
   56  -0.0000026   0.0000221   0.0000264   0.0000701  -0.0000122  -0.0001759
   57  -0.0000276  -0.0000254  -0.0000092   0.0000465  -0.0000678  -0.0000131
   58  -0.0000118  -0.0000147   0.0000490  -0.0000682   0.0000246   0.0000279
   59   0.0000044   0.0000024  -0.0000052   0.0000106   0.0000006   0.0000198
   60   0.0000011   0.0000217  -0.0000505  -0.0000050   0.0000201  -0.0000756
   61  -0.0000582  -0.0001132   0.0002520  -0.0002711   0.0001771   0.0004303
   62  -0.0000563  -0.0000966   0.0002894  -0.0004971   0.0000273   0.0002489
   63   0.0000114   0.0000327   0.0000037   0.0002788  -0.0000195   0.0001090
   64   0.0000090   0.0000345  -0.0000919  -0.0000003   0.0000300  -0.0000588
   65  -0.0000029  -0.0000392   0.0001109  -0.0001032  -0.0000073  -0.0000106
   66   0.0000070   0.0000001  -0.0000249  -0.0000846   0.0000147  -0.0000666
           19          20          21          22          23          24
    1   0.0002292  -0.0001039  -0.0006741  -0.0535277   0.0032732   0.0265059
    2  -0.0000494  -0.0012769  -0.0000648   0.0217878   0.0094063  -0.0248420
    3  -0.0008111  -0.0000594  -0.0007266  -0.0247795  -0.0131745   0.0564263
    4  -0.0022717   0.0025712  -0.0024369  -0.0191599  -0.0079411   0.0313098
    5   0.0027575   0.0038356   0.0026463  -0.0073602  -0.0044238   0.0098547
    6  -0.0028393   0.0028125  -0.0002719   0.0310861   0.0102169  -0.0485709
    7  -0.0006951   0.0004526  -0.0006235   0.0001826  -0.0005214   0.0007576
    8  -0.0000327   0.0002721   0.0000279  -0.0004794  -0.0006813  -0.0000574
    9   0.0006969  -0.0002831   0.0005660   0.0005247  -0.0000749  -0.0009359
   10  -0.0169026   0.0091123  -0.0124761   0.0346876   0.0237453  -0.0807514
   11  -0.0010034   0.0031262   0.0004324   0.0032531  -0.0041953   0.0278819
   12   0.0147507  -0.0056186   0.0093189  -0.0251825   0.0157125  -0.0207167
   13   0.0008993  -0.0004431  -0.0007890  -0.0029234   0.0008727   0.0019586
   14  -0.0008561  -0.0020790  -0.0009805   0.0021555   0.0038294  -0.0000905
   15   0.0002639  -0.0011779   0.0004668  -0.0014845   0.0006629   0.0032903
   16  -0.2685871   0.0036385   0.1305811  -0.1101386  -0.0071867   0.0512162
   17   0.0035849  -0.0370779   0.0063798   0.0152238  -0.0894506   0.0753878
   18   0.1308350   0.0063368  -0.1292573  -0.0098636   0.0886024  -0.2928225
   19   0.2823524  -0.0062726  -0.1384505   0.0027042   0.0009653  -0.0024648
   20  -0.0062726   0.0285665  -0.0105493  -0.0090653   0.0026984   0.0058307
   21  -0.1384505  -0.0105493   0.1347409   0.0247237  -0.0001314  -0.0115746
   22   0.0027042  -0.0090653   0.0247237   0.5155544  -0.0612748  -0.0730638
   23   0.0009653   0.0026984  -0.0001314  -0.0612748   0.1822914  -0.1452805
   24  -0.0024648   0.0058307  -0.0115746  -0.0730638  -0.1452805   0.5539960
   25   0.0008342  -0.0008695   0.0003026  -0.1267600   0.0367032  -0.0385945
   26  -0.0002406  -0.0021455  -0.0011859   0.0381644  -0.0386513   0.0212569
   27  -0.0013645  -0.0008302   0.0003534  -0.0423224   0.0221420  -0.0575292
   28   0.0010687   0.0013582  -0.0009891  -0.2394710   0.0165953   0.0627732
   29   0.0010654   0.0040884   0.0032072  -0.0055403  -0.0644766   0.0192059
   30  -0.0002093   0.0030639  -0.0025949   0.1213093   0.0054469  -0.1468790
   31   0.0003522  -0.0003437   0.0008238   0.0000782  -0.0075328   0.0223457
   32   0.0001248   0.0000588   0.0002756   0.0007554  -0.0003319   0.0083112
   33  -0.0004457   0.0005460  -0.0010639  -0.0000324   0.0134743  -0.0338736
   34  -0.0000292  -0.0000163   0.0000538  -0.0018531   0.0027623  -0.0017975
   35  -0.0000432  -0.0000320  -0.0000264   0.0020721   0.0040982   0.0022763
   36   0.0000653  -0.0000763   0.0000066  -0.0014041   0.0026485  -0.0003169
   37   0.0000251   0.0000257   0.0000009  -0.0000612   0.0005809   0.0002456
   38   0.0000314   0.0000031   0.0000112  -0.0002564  -0.0002633   0.0004317
   39   0.0000049   0.0000451   0.0000288   0.0003030  -0.0003981  -0.0005589
   40   0.0000029  -0.0000137  -0.0000003   0.0005287  -0.0000019  -0.0002128
   41  -0.0000216  -0.0000305  -0.0000183   0.0001555  -0.0000263  -0.0002679
   42  -0.0000046  -0.0000134  -0.0000004  -0.0000803   0.0000530  -0.0002135
   43   0.0000004  -0.0000094  -0.0000169   0.0002880   0.0000433   0.0000558
   44   0.0000070  -0.0000059  -0.0000069   0.0000470   0.0001317   0.0000334
   45  -0.0000033  -0.0000257  -0.0000070   0.0000050  -0.0000198   0.0001615
   46  -0.0000005  -0.0000014  -0.0000037   0.0000048   0.0000385   0.0000296
   47  -0.0000005  -0.0000004   0.0000010  -0.0000177  -0.0000151  -0.0000336
   48  -0.0000013   0.0000007  -0.0000001  -0.0000589  -0.0000552   0.0000385
   49   0.0000000   0.0000001   0.0000085  -0.0004991   0.0000972  -0.0001476
   50  -0.0000005   0.0000045  -0.0000004   0.0000857   0.0001039  -0.0000037
   51  -0.0000004   0.0000040  -0.0000006   0.0002982  -0.0001514  -0.0000013
   52  -0.0000033   0.0000076  -0.0000075   0.0004138  -0.0000627  -0.0000050
   53  -0.0000002  -0.0000015  -0.0000005  -0.0000125  -0.0000063   0.0000068
   54   0.0000016  -0.0000037   0.0000036  -0.0002460   0.0000613  -0.0000087
   55   0.0000061   0.0000115   0.0000001   0.0001254   0.0000021   0.0001653
   56  -0.0000133  -0.0000008   0.0000047  -0.0000685   0.0001502   0.0000743
   57  -0.0000021   0.0000180   0.0000070   0.0000841   0.0001188   0.0001684
   58   0.0000015   0.0000012  -0.0000023   0.0000288  -0.0000624  -0.0000076
   59   0.0000000  -0.0000004   0.0000011  -0.0000030  -0.0000207  -0.0000230
   60  -0.0000011  -0.0000036  -0.0000005  -0.0000416   0.0000367   0.0000674
   61   0.0000193  -0.0000388  -0.0000226  -0.0000170  -0.0010523  -0.0003179
   62  -0.0000047  -0.0000048  -0.0000204   0.0002130  -0.0000314  -0.0001060
   63  -0.0000130  -0.0000086   0.0000201   0.0002282   0.0001342  -0.0001417
   64  -0.0000059  -0.0000008  -0.0000018  -0.0001850  -0.0000490   0.0000002
   65   0.0000025   0.0000021  -0.0000024   0.0001637  -0.0001366   0.0001500
   66  -0.0000072  -0.0000079  -0.0000142  -0.0000004  -0.0000231  -0.0000059
           25          26          27          28          29          30
    1   0.0000507   0.0004126   0.0012307  -0.2406694   0.0691861  -0.0836784
    2  -0.0013721   0.0035177   0.0015191   0.0491564  -0.0877116   0.0430923
    3   0.0061442   0.0004128  -0.0010650  -0.0263732   0.0309019  -0.1283321
    4  -0.0017984   0.0009302  -0.0018821   0.0343934   0.0030928  -0.0245702
    5   0.0007168  -0.0010190  -0.0000332   0.0208506  -0.0016237   0.0155375
    6  -0.0010953  -0.0003097   0.0005235  -0.0739171   0.0272089  -0.0192225
    7   0.0000317  -0.0000348  -0.0001128   0.0012217   0.0006725   0.0011312
    8  -0.0000655  -0.0002654  -0.0001381   0.0005073   0.0048839   0.0030067
    9  -0.0000774  -0.0001320   0.0000783   0.0016160   0.0028857  -0.0026094
   10   0.0035390  -0.0014067   0.0042834  -0.0732555   0.0139493   0.0050930
   11  -0.0002314   0.0042813   0.0012341   0.0133347  -0.0065209  -0.0021785
   12   0.0011201   0.0019606  -0.0012919   0.0051800  -0.0025364  -0.0009315
   13  -0.0003369   0.0003589  -0.0007502   0.0019829  -0.0004603  -0.0002686
   14   0.0004179  -0.0002594   0.0005985  -0.0004373  -0.0003640  -0.0001097
   15  -0.0008783   0.0006038  -0.0010883  -0.0002771  -0.0000572  -0.0000945
   16  -0.0158594   0.0168854  -0.0338362   0.0321885  -0.0130481   0.0194852
   17   0.0090529  -0.0029258   0.0146858  -0.0305572   0.0105552   0.0082957
   18  -0.0124033   0.0100921  -0.0153488   0.0680269  -0.0028817  -0.0277959
   19   0.0008342  -0.0002406  -0.0013645   0.0010687   0.0010654  -0.0002093
   20  -0.0008695  -0.0021455  -0.0008302   0.0013582   0.0040884   0.0030639
   21   0.0003026  -0.0011859   0.0003534  -0.0009891   0.0032072  -0.0025949
   22  -0.1267600   0.0381644  -0.0423224  -0.2394710  -0.0055403   0.1213093
   23   0.0367032  -0.0386513   0.0221420   0.0165953  -0.0644766   0.0054469
   24  -0.0385945   0.0212569  -0.0575292   0.0627732   0.0192059  -0.1468790
   25   0.1800473  -0.0598616   0.0627987  -0.0349080   0.0148229  -0.0175604
   26  -0.0598616   0.0375068  -0.0363556   0.0066744   0.0001249   0.0041121
   27   0.0627987  -0.0363556   0.0723573   0.0044800  -0.0005857   0.0023333
   28  -0.0349080   0.0066744   0.0044800   0.5831945  -0.0887207  -0.0379302
   29   0.0148229   0.0001249  -0.0005857  -0.0887207   0.1766678  -0.1186401
   30  -0.0175604   0.0041121   0.0023333  -0.0379302  -0.1186401   0.4596337
   31  -0.0038868  -0.0019127   0.0071365  -0.0373779   0.0031050   0.0017632
   32   0.0002089  -0.0002352  -0.0020619   0.0017636  -0.0375574   0.0433475
   33   0.0013284  -0.0006930   0.0004687   0.0045443   0.0422172  -0.1404189
   34  -0.0001734  -0.0001915   0.0005117  -0.0285563   0.0048474   0.0099044
   35   0.0003939   0.0000495  -0.0001186   0.0094079   0.0037908  -0.0044293
   36  -0.0015279   0.0003770   0.0000602  -0.0057765  -0.0034146   0.0122498
   37  -0.0000663   0.0000438   0.0000231   0.0005474  -0.0006838   0.0019313
   38   0.0008693  -0.0001493   0.0001035   0.0025907  -0.0015327  -0.0027987
   39   0.0003406  -0.0002421   0.0000144  -0.0004522   0.0024679  -0.0018726
   40  -0.0000412   0.0000200  -0.0000159  -0.0003888  -0.0012807  -0.0005017
   41  -0.0003010   0.0000508  -0.0000601  -0.0007761  -0.0005949   0.0010322
   42  -0.0001303   0.0000471   0.0000356  -0.0008627  -0.0000197   0.0004687
   43  -0.0001210   0.0000153  -0.0000805  -0.0000015   0.0000725   0.0005844
   44  -0.0001125   0.0000695  -0.0000182  -0.0000955  -0.0004202   0.0010228
   45   0.0001202  -0.0000017   0.0000309   0.0007828  -0.0003177  -0.0009552
   46  -0.0000450   0.0000212  -0.0000103   0.0000352  -0.0001618   0.0002987
   47   0.0000063  -0.0000052   0.0000054  -0.0000326   0.0000768  -0.0000185
   48   0.0000270   0.0000009   0.0000035   0.0001689  -0.0000992  -0.0001329
   49   0.0004066  -0.0001273   0.0000835   0.0003098   0.0002145  -0.0001902
   50   0.0000114  -0.0000613  -0.0000190   0.0000723   0.0004164   0.0000229
   51  -0.0002558   0.0000680  -0.0000761  -0.0003311   0.0001829   0.0005067
   52  -0.0004144   0.0001127  -0.0000736  -0.0003194  -0.0001416   0.0005646
   53   0.0000098  -0.0000014  -0.0000017   0.0000338  -0.0000287   0.0000002
   54   0.0002308  -0.0000712   0.0000540   0.0001231   0.0001033  -0.0003179
   55  -0.0000986   0.0000865  -0.0000360   0.0000389  -0.0006073   0.0001081
   56  -0.0000805   0.0000320   0.0000154  -0.0001001   0.0002337  -0.0003510
   57   0.0002065  -0.0000406   0.0000104   0.0008537   0.0001307  -0.0011669
   58  -0.0000626   0.0000148  -0.0000195  -0.0000276  -0.0000973   0.0003350
   59   0.0000130   0.0000022   0.0000058  -0.0000668   0.0000110  -0.0000792
   60   0.0000305  -0.0000135  -0.0000006   0.0001668   0.0000447  -0.0000957
   61  -0.0003351   0.0000379  -0.0000482  -0.0000015  -0.0004432   0.0023182
   62  -0.0003025   0.0000682  -0.0000521  -0.0021513   0.0000256   0.0008766
   63   0.0000094   0.0000688   0.0001178  -0.0015973   0.0001585  -0.0025545
   64  -0.0000023  -0.0000029   0.0000048  -0.0000012   0.0001631   0.0000807
   65  -0.0000297   0.0000158  -0.0000351   0.0005916  -0.0000409  -0.0002503
   66  -0.0001359   0.0000451  -0.0000414  -0.0002117  -0.0001656   0.0007819
           31          32          33          34          35          36
    1   0.0029659   0.0011736  -0.0019971  -0.1827258   0.0024732   0.0614303
    2   0.0081672  -0.0027682   0.0132461   0.0012834  -0.0795487   0.0003901
    3  -0.0217442   0.0175833  -0.0312408   0.0624096  -0.0011242  -0.1114185
    4  -0.0036277   0.0029372  -0.0033389  -0.0029827  -0.0100386   0.0298073
    5   0.0013129   0.0032538   0.0012105  -0.0026546   0.0054113   0.0015586
    6   0.0008806   0.0000768   0.0027897   0.0110990   0.0061630  -0.0182495
    7   0.0003115  -0.0001804   0.0004053   0.0003673  -0.0011538   0.0006355
    8   0.0002845  -0.0000262   0.0004412  -0.0004259  -0.0033380  -0.0018515
    9  -0.0008141   0.0006590  -0.0011269  -0.0017192  -0.0012888   0.0004610
   10   0.0007753  -0.0003693  -0.0001075   0.0024085   0.0008972  -0.0000769
   11  -0.0001749  -0.0002533  -0.0003105   0.0015196   0.0047622   0.0040588
   12  -0.0002021  -0.0002722   0.0004946   0.0002605   0.0036197  -0.0025437
   13   0.0001392  -0.0001274   0.0000268   0.0002541  -0.0003599   0.0005965
   14  -0.0001387  -0.0005839   0.0005706   0.0001918  -0.0000962  -0.0000493
   15   0.0000379   0.0005381  -0.0019769  -0.0010029   0.0006158  -0.0004862
   16  -0.0037245   0.0001651   0.0043243  -0.0001138   0.0001633  -0.0005074
   17   0.0016603   0.0035180  -0.0004076  -0.0001308  -0.0011490  -0.0004748
   18  -0.0000111   0.0007038   0.0022473  -0.0012469  -0.0000668  -0.0005841
   19   0.0003522   0.0001248  -0.0004457  -0.0000292  -0.0000432   0.0000653
   20  -0.0003437   0.0000588   0.0005460  -0.0000163  -0.0000320  -0.0000763
   21   0.0008238   0.0002756  -0.0010639   0.0000538  -0.0000264   0.0000066
   22   0.0000782   0.0007554  -0.0000324  -0.0018531   0.0020721  -0.0014041
   23  -0.0075328  -0.0003319   0.0134743   0.0027623   0.0040982   0.0026485
   24   0.0223457   0.0083112  -0.0338736  -0.0017975   0.0022763  -0.0003169
   25  -0.0038868   0.0002089   0.0013284  -0.0001734   0.0003939  -0.0015279
   26  -0.0019127  -0.0002352  -0.0006930  -0.0001915   0.0000495   0.0003770
   27   0.0071365  -0.0020619   0.0004687   0.0005117  -0.0001186   0.0000602
   28  -0.0373779   0.0017636   0.0045443  -0.0285563   0.0094079  -0.0057765
   29   0.0031050  -0.0375574   0.0422172   0.0048474   0.0037908  -0.0034146
   30   0.0017632   0.0433475  -0.1404189   0.0099044  -0.0044293   0.0122498
   31   0.0472953  -0.0060709  -0.0051269  -0.0020538   0.0008977  -0.0027265
   32  -0.0060709   0.0373532  -0.0694391  -0.0010977  -0.0022161   0.0007599
   33  -0.0051269  -0.0694391   0.2037320   0.0027792  -0.0010755  -0.0013763
   34  -0.0020538  -0.0010977   0.0027792   0.5429439   0.0634585  -0.1829418
   35   0.0008977  -0.0022161  -0.0010755   0.0634585   0.5754346   0.1176966
   36  -0.0027265   0.0007599  -0.0013763  -0.1829418   0.1176966   0.3240630
   37  -0.0012100  -0.0002401  -0.0013135  -0.1798042  -0.0744114   0.0350263
   38   0.0006943  -0.0004702   0.0006465  -0.1236889  -0.2093878   0.0119872
   39  -0.0012424  -0.0003410   0.0006950   0.0146837  -0.0162434  -0.0791378
   40  -0.0002037  -0.0003210   0.0002001   0.0062471  -0.0095165  -0.0050900
   41   0.0001029   0.0003682  -0.0001777   0.0098664  -0.0338478  -0.0205494
   42   0.0000304  -0.0001574   0.0000330   0.0029700  -0.0094046  -0.0012023
   43   0.0004027   0.0001508  -0.0001386  -0.0319140  -0.0525159   0.0019273
   44  -0.0001001   0.0000226  -0.0004671  -0.0152793   0.0333992   0.0180424
   45  -0.0002270  -0.0000431  -0.0000507   0.0167734   0.0398387   0.0146587
   46  -0.0000159   0.0000540  -0.0001557  -0.0020397   0.0007053   0.0044647
   47   0.0000009  -0.0000251   0.0000398   0.0003341   0.0016217  -0.0016709
   48  -0.0000275   0.0000584  -0.0000091   0.0044277  -0.0018850   0.0022425
   49   0.0001093  -0.0000243  -0.0000031  -0.0028258  -0.0143222  -0.0069277
   50   0.0000812   0.0001353   0.0001616  -0.0131305  -0.0667271  -0.0166832
   51   0.0002131  -0.0000113  -0.0000039  -0.0068348  -0.0160794  -0.0079396
   52  -0.0001343   0.0000624  -0.0001054  -0.0014274   0.0009333   0.0010201
   53   0.0000032   0.0000112  -0.0000161   0.0006660   0.0018842   0.0006762
   54   0.0000646  -0.0000576   0.0000823   0.0006695   0.0004875  -0.0010484
   55   0.0001382  -0.0001539  -0.0002670   0.0005302   0.0671721   0.0304120
   56  -0.0001636  -0.0002712   0.0002014   0.0283023   0.0264396  -0.0082762
   57  -0.0000351   0.0001173   0.0001774   0.0150750  -0.0306486  -0.0125866
   58  -0.0000092   0.0000750  -0.0001420  -0.0023358  -0.0014264   0.0046181
   59   0.0000260  -0.0000209   0.0000415  -0.0014456   0.0023867  -0.0009468
   60  -0.0000381   0.0000036  -0.0000233   0.0046099  -0.0010105   0.0038124
   61  -0.0003585   0.0011235  -0.0004426  -0.1216589   0.0070475   0.0358115
   62   0.0001059   0.0000248  -0.0002898   0.0608880  -0.2461517  -0.1049689
   63  -0.0011402  -0.0000954   0.0007267   0.0575292  -0.0745968  -0.1241720
   64   0.0000342  -0.0000095   0.0000088   0.0077389   0.0081642   0.0011711
   65  -0.0000047   0.0000136   0.0000795  -0.0160638  -0.0167866   0.0007719
   66   0.0000393   0.0000445  -0.0002827  -0.0082049  -0.0126942   0.0035039
           37          38          39          40          41          42
    1  -0.0201603  -0.0073189   0.0120618  -0.0017016   0.0025790   0.0005055
    2  -0.0212877   0.0051923   0.0122532  -0.0016646  -0.0010948   0.0017666
    3   0.0043372   0.0058800   0.0012415  -0.0010052  -0.0012040  -0.0019320
    4  -0.0006714   0.0021681   0.0019288   0.0002520  -0.0011728   0.0001716
    5   0.0007017  -0.0007404  -0.0010114  -0.0008099  -0.0002566   0.0005813
    6  -0.0019210  -0.0024434  -0.0010557  -0.0006953   0.0003463   0.0003478
    7   0.0002460  -0.0001140  -0.0000099   0.0000010   0.0000556   0.0000518
    8  -0.0006046   0.0002787   0.0006999   0.0000764  -0.0000969  -0.0001490
    9   0.0002107   0.0005287   0.0002203   0.0000522  -0.0001356  -0.0001116
   10  -0.0001573   0.0001716  -0.0003908   0.0000672   0.0001588  -0.0002979
   11   0.0002134   0.0001475  -0.0013111   0.0002573  -0.0001570   0.0000753
   12   0.0004193   0.0002534  -0.0004788  -0.0002679  -0.0001470   0.0001526
   13  -0.0000502   0.0002165   0.0001339   0.0000282  -0.0000923  -0.0000219
   14   0.0001194   0.0001656   0.0002129  -0.0000448  -0.0000761  -0.0000177
   15   0.0001224  -0.0007576  -0.0003471   0.0000167   0.0002671   0.0000673
   16   0.0000025   0.0004343   0.0005180  -0.0000487  -0.0002108  -0.0000106
   17  -0.0001041   0.0000586   0.0002348   0.0000505   0.0000858  -0.0001421
   18   0.0001865  -0.0004674   0.0003360   0.0001967   0.0002042   0.0000815
   19   0.0000251   0.0000314   0.0000049   0.0000029  -0.0000216  -0.0000046
   20   0.0000257   0.0000031   0.0000451  -0.0000137  -0.0000305  -0.0000134
   21   0.0000009   0.0000112   0.0000288  -0.0000003  -0.0000183  -0.0000004
   22  -0.0000612  -0.0002564   0.0003030   0.0005287   0.0001555  -0.0000803
   23   0.0005809  -0.0002633  -0.0003981  -0.0000019  -0.0000263   0.0000530
   24   0.0002456   0.0004317  -0.0005589  -0.0002128  -0.0002679  -0.0002135
   25  -0.0000663   0.0008693   0.0003406  -0.0000412  -0.0003010  -0.0001303
   26   0.0000438  -0.0001493  -0.0002421   0.0000200   0.0000508   0.0000471
   27   0.0000231   0.0001035   0.0000144  -0.0000159  -0.0000601   0.0000356
   28   0.0005474   0.0025907  -0.0004522  -0.0003888  -0.0007761  -0.0008627
   29  -0.0006838  -0.0015327   0.0024679  -0.0012807  -0.0005949  -0.0000197
   30   0.0019313  -0.0027987  -0.0018726  -0.0005017   0.0010322   0.0004687
   31  -0.0012100   0.0006943  -0.0012424  -0.0002037   0.0001029   0.0000304
   32  -0.0002401  -0.0004702  -0.0003410  -0.0003210   0.0003682  -0.0001574
   33  -0.0013135   0.0006465   0.0006950   0.0002001  -0.0001777   0.0000330
   34  -0.1798042  -0.1236889   0.0146837   0.0062471   0.0098664   0.0029700
   35  -0.0744114  -0.2093878  -0.0162434  -0.0095165  -0.0338478  -0.0094046
   36   0.0350263   0.0119872  -0.0791378  -0.0050900  -0.0205494  -0.0012023
   37   0.5211922   0.1002210  -0.1816266  -0.0441075   0.0211035   0.0187267
   38   0.1002210   0.4722117   0.0805357   0.0219762  -0.1185996  -0.0490188
   39  -0.1816266   0.0805357   0.2575329   0.0196050  -0.0488477  -0.0532316
   40  -0.0441075   0.0219762   0.0196050   0.0478221  -0.0348370  -0.0326087
   41   0.0211035  -0.1185996  -0.0488477  -0.0348370   0.1701801   0.0813556
   42   0.0187267  -0.0490188  -0.0532316  -0.0326087   0.0813556   0.0623974
   43  -0.2633089   0.0130149   0.1175387  -0.0064277   0.0078200   0.0094129
   44  -0.0407156  -0.1052708   0.0064983   0.0281519  -0.0165666  -0.0243102
   45   0.0975132  -0.0245793  -0.1251913   0.0171823  -0.0126791  -0.0104346
   46  -0.0118806  -0.0215840  -0.0002342   0.0000809   0.0000797  -0.0015641
   47   0.0029926   0.0037038  -0.0013094   0.0013526   0.0005685   0.0005087
   48   0.0093857   0.0124580   0.0024430  -0.0010399   0.0012252  -0.0016159
   49  -0.0009021   0.0276945   0.0151312  -0.0011136  -0.0008956   0.0030405
   50   0.0783230   0.0275690  -0.0368538  -0.0040896   0.0035744   0.0019961
   51   0.0353678  -0.0072720  -0.0163967   0.0017642   0.0000306   0.0038888
   52   0.0037243   0.0003907   0.0007252  -0.0007700   0.0009091   0.0008085
   53  -0.0029209  -0.0024527  -0.0011790   0.0007203  -0.0004027  -0.0005794
   54  -0.0006008  -0.0030600   0.0038844   0.0007355  -0.0006920  -0.0006645
   55  -0.0522741  -0.0272612   0.0165719   0.0009575   0.0011760  -0.0006495
   56  -0.0270192  -0.0141619   0.0117428   0.0015962  -0.0015339  -0.0012904
   57   0.0160606   0.0119385  -0.0096529  -0.0003534  -0.0009964  -0.0008464
   58  -0.0011529  -0.0005295   0.0000203   0.0000149   0.0001536  -0.0002727
   59  -0.0006705   0.0001223   0.0007362   0.0001799  -0.0000056   0.0001201
   60   0.0000201   0.0006807  -0.0005253  -0.0002556   0.0001068  -0.0003820
   61   0.0485622   0.0095897  -0.0183713  -0.0014343  -0.0067006   0.0005054
   62  -0.0368916  -0.0550124  -0.0041712  -0.0014511  -0.0003085  -0.0010507
   63  -0.0371248  -0.0318577   0.0190590   0.0024849   0.0021695   0.0032898
   64   0.0015046   0.0006874   0.0027499   0.0002340   0.0008475   0.0002803
   65   0.0012236  -0.0014135  -0.0035226  -0.0003506  -0.0012298  -0.0003506
   66   0.0030029  -0.0031995   0.0029976  -0.0001912  -0.0009629  -0.0001275
           43          44          45          46          47          48
    1   0.0015829  -0.0029714   0.0014322  -0.0001980   0.0001957   0.0002530
    2  -0.0033093  -0.0030824  -0.0014752  -0.0009446   0.0003034   0.0005453
    3   0.0009058  -0.0023373   0.0042676  -0.0001613  -0.0000937   0.0004067
    4  -0.0009030   0.0001833  -0.0007440  -0.0002005   0.0000381   0.0000068
    5  -0.0000406   0.0002803  -0.0002199   0.0000559   0.0000045   0.0000381
    6   0.0003896  -0.0000753   0.0001274   0.0000852  -0.0000501   0.0000803
    7  -0.0001340   0.0000575  -0.0000010  -0.0000029  -0.0000036  -0.0000006
    8  -0.0001355  -0.0002536  -0.0000771  -0.0000434   0.0000079   0.0000391
    9  -0.0000937   0.0000375  -0.0000121  -0.0000073   0.0000018   0.0000072
   10  -0.0000096   0.0000723   0.0001793   0.0000412  -0.0000465   0.0000604
   11   0.0003956   0.0001374   0.0002985   0.0000941  -0.0000498  -0.0000485
   12  -0.0000233  -0.0001075   0.0003487   0.0000227   0.0000015   0.0000204
   13  -0.0000451  -0.0000001  -0.0000382  -0.0000156   0.0000034  -0.0000005
   14  -0.0001059   0.0000201  -0.0000183  -0.0000151   0.0000053   0.0000073
   15   0.0001951   0.0000607   0.0000155   0.0000347  -0.0000008  -0.0000403
   16  -0.0001057  -0.0001920  -0.0000613  -0.0000568   0.0000384   0.0000013
   17  -0.0000901  -0.0000019  -0.0000899  -0.0000170   0.0000061   0.0000313
   18   0.0001037   0.0001048  -0.0000792  -0.0000063   0.0000130  -0.0000767
   19   0.0000004   0.0000070  -0.0000033  -0.0000005  -0.0000005  -0.0000013
   20  -0.0000094  -0.0000059  -0.0000257  -0.0000014  -0.0000004   0.0000007
   21  -0.0000169  -0.0000069  -0.0000070  -0.0000037   0.0000010  -0.0000001
   22   0.0002880   0.0000470   0.0000050   0.0000048  -0.0000177  -0.0000589
   23   0.0000433   0.0001317  -0.0000198   0.0000385  -0.0000151  -0.0000552
   24   0.0000558   0.0000334   0.0001615   0.0000296  -0.0000336   0.0000385
   25  -0.0001210  -0.0001125   0.0001202  -0.0000450   0.0000063   0.0000270
   26   0.0000153   0.0000695  -0.0000017   0.0000212  -0.0000052   0.0000009
   27  -0.0000805  -0.0000182   0.0000309  -0.0000103   0.0000054   0.0000035
   28  -0.0000015  -0.0000955   0.0007828   0.0000352  -0.0000326   0.0001689
   29   0.0000725  -0.0004202  -0.0003177  -0.0001618   0.0000768  -0.0000992
   30   0.0005844   0.0010228  -0.0009552   0.0002987  -0.0000185  -0.0001329
   31   0.0004027  -0.0001001  -0.0002270  -0.0000159   0.0000009  -0.0000275
   32   0.0001508   0.0000226  -0.0000431   0.0000540  -0.0000251   0.0000584
   33  -0.0001386  -0.0004671  -0.0000507  -0.0001557   0.0000398  -0.0000091
   34  -0.0319140  -0.0152793   0.0167734  -0.0020397   0.0003341   0.0044277
   35  -0.0525159   0.0333992   0.0398387   0.0007053   0.0016217  -0.0018850
   36   0.0019273   0.0180424   0.0146587   0.0044647  -0.0016709   0.0022425
   37  -0.2633089  -0.0407156   0.0975132  -0.0118806   0.0029926   0.0093857
   38   0.0130149  -0.1052708  -0.0245793  -0.0215840   0.0037038   0.0124580
   39   0.1175387   0.0064983  -0.1251913  -0.0002342  -0.0013094   0.0024430
   40  -0.0064277   0.0281519   0.0171823   0.0000809   0.0013526  -0.0010399
   41   0.0078200  -0.0165666  -0.0126791   0.0000797   0.0005685   0.0012252
   42   0.0094129  -0.0243102  -0.0104346  -0.0015641   0.0005087  -0.0016159
   43   0.5719300   0.1289483  -0.2012328  -0.1540540  -0.1432615   0.0110669
   44   0.1289483   0.6674177   0.1417688  -0.1430289  -0.2401416  -0.0009369
   45  -0.2012328   0.1417688   0.2941841   0.0110425  -0.0008340  -0.0407323
   46  -0.1540540  -0.1430289   0.0110425   0.1593615   0.1525985  -0.0162070
   47  -0.1432615  -0.2401416  -0.0008340   0.1525985   0.2513632   0.0041216
   48   0.0110669  -0.0009369  -0.0407323  -0.0162070   0.0041216   0.0342789
   49  -0.1091851   0.0553512   0.0483721   0.0076317  -0.0163238  -0.0090298
   50   0.0021488  -0.2704204  -0.0835754   0.0083246  -0.0156517  -0.0119590
   51   0.0274368  -0.1134907  -0.1229625   0.0007151   0.0018272   0.0034526
   52  -0.0226935   0.0022771   0.0163910   0.0002012   0.0002427  -0.0015565
   53   0.0232484   0.0019650  -0.0141794   0.0011667   0.0008512   0.0007399
   54   0.0246139  -0.0023229  -0.0103442  -0.0011482   0.0012850  -0.0015414
   55   0.0454366  -0.0307679  -0.0322729   0.0011516   0.0017493   0.0030911
   56   0.0058506  -0.0471304  -0.0254418   0.0013156  -0.0019871  -0.0038018
   57  -0.0179608  -0.0050452   0.0177174   0.0030039  -0.0039672   0.0023234
   58  -0.0010368  -0.0038603   0.0021774   0.0005062  -0.0007804  -0.0004255
   59  -0.0043678  -0.0017606  -0.0003817   0.0004127  -0.0006462  -0.0006053
   60   0.0019951  -0.0006184   0.0041218   0.0000410   0.0000787   0.0002986
   61  -0.0291895   0.0211985   0.0225809  -0.0004302   0.0009146   0.0000215
   62   0.0213209  -0.0183860  -0.0178815   0.0009271   0.0000658   0.0000066
   63   0.0233944  -0.0177782  -0.0238510  -0.0000780  -0.0000277  -0.0012190
   64  -0.0005156   0.0008312   0.0000321  -0.0000746  -0.0000007  -0.0001628
   65   0.0008043  -0.0000081  -0.0000637   0.0000024  -0.0000561   0.0001186
   66  -0.0000751  -0.0000490  -0.0010107  -0.0001624   0.0001222  -0.0002279
           49          50          51          52          53          54
    1  -0.0011269  -0.0005921  -0.0001000   0.0008409   0.0001089  -0.0007550
    2  -0.0002349  -0.0015979  -0.0002587   0.0001900   0.0001864   0.0001566
    3   0.0003338   0.0001200  -0.0009382  -0.0006983   0.0002082  -0.0000671
    4   0.0004715  -0.0000135  -0.0000576  -0.0006194  -0.0000020   0.0004272
    5   0.0002504   0.0001280   0.0001196   0.0000493   0.0000019  -0.0000489
    6  -0.0002670   0.0001089   0.0002068   0.0001906   0.0000036  -0.0001573
    7  -0.0000663  -0.0000651  -0.0000062   0.0000139  -0.0000001  -0.0000061
    8  -0.0000536   0.0000093   0.0000049   0.0000549  -0.0000104  -0.0000407
    9   0.0001091  -0.0000694  -0.0001178  -0.0001388   0.0000014   0.0000772
   10  -0.0001110  -0.0000890  -0.0000475   0.0000810   0.0000104  -0.0000469
   11  -0.0002833   0.0001696  -0.0000433   0.0001522  -0.0000124  -0.0000330
   12   0.0005807   0.0000373  -0.0004214  -0.0005081   0.0000121   0.0002837
   13   0.0000734  -0.0000037  -0.0000199  -0.0000732   0.0000004   0.0000462
   14   0.0001534  -0.0000545  -0.0000524  -0.0001385   0.0000063   0.0000747
   15  -0.0004606  -0.0000226   0.0002169   0.0004268  -0.0000116  -0.0002440
   16   0.0002610   0.0000238  -0.0000748  -0.0001907  -0.0000039   0.0001006
   17   0.0000607  -0.0000738   0.0000901  -0.0000312  -0.0000029  -0.0000152
   18  -0.0001332   0.0000357   0.0001525   0.0001305  -0.0000111  -0.0000834
   19   0.0000000  -0.0000005  -0.0000004  -0.0000033  -0.0000002   0.0000016
   20   0.0000001   0.0000045   0.0000040   0.0000076  -0.0000015  -0.0000037
   21   0.0000085  -0.0000004  -0.0000006  -0.0000075  -0.0000005   0.0000036
   22  -0.0004991   0.0000857   0.0002982   0.0004138  -0.0000125  -0.0002460
   23   0.0000972   0.0001039  -0.0001514  -0.0000627  -0.0000063   0.0000613
   24  -0.0001476  -0.0000037  -0.0000013  -0.0000050   0.0000068  -0.0000087
   25   0.0004066   0.0000114  -0.0002558  -0.0004144   0.0000098   0.0002308
   26  -0.0001273  -0.0000613   0.0000680   0.0001127  -0.0000014  -0.0000712
   27   0.0000835  -0.0000190  -0.0000761  -0.0000736  -0.0000017   0.0000540
   28   0.0003098   0.0000723  -0.0003311  -0.0003194   0.0000338   0.0001231
   29   0.0002145   0.0004164   0.0001829  -0.0001416  -0.0000287   0.0001033
   30  -0.0001902   0.0000229   0.0005067   0.0005646   0.0000002  -0.0003179
   31   0.0001093   0.0000812   0.0002131  -0.0001343   0.0000032   0.0000646
   32  -0.0000243   0.0001353  -0.0000113   0.0000624   0.0000112  -0.0000576
   33  -0.0000031   0.0001616  -0.0000039  -0.0001054  -0.0000161   0.0000823
   34  -0.0028258  -0.0131305  -0.0068348  -0.0014274   0.0006660   0.0006695
   35  -0.0143222  -0.0667271  -0.0160794   0.0009333   0.0018842   0.0004875
   36  -0.0069277  -0.0166832  -0.0079396   0.0010201   0.0006762  -0.0010484
   37  -0.0009021   0.0783230   0.0353678   0.0037243  -0.0029209  -0.0006008
   38   0.0276945   0.0275690  -0.0072720   0.0003907  -0.0024527  -0.0030600
   39   0.0151312  -0.0368538  -0.0163967   0.0007252  -0.0011790   0.0038844
   40  -0.0011136  -0.0040896   0.0017642  -0.0007700   0.0007203   0.0007355
   41  -0.0008956   0.0035744   0.0000306   0.0009091  -0.0004027  -0.0006920
   42   0.0030405   0.0019961   0.0038888   0.0008085  -0.0005794  -0.0006645
   43  -0.1091851   0.0021488   0.0274368  -0.0226935   0.0232484   0.0246139
   44   0.0553512  -0.2704204  -0.1134907   0.0022771   0.0019650  -0.0023229
   45   0.0483721  -0.0835754  -0.1229625   0.0163910  -0.0141794  -0.0103442
   46   0.0076317   0.0083246   0.0007151   0.0002012   0.0011667  -0.0011482
   47  -0.0163238  -0.0156517   0.0018272   0.0002427   0.0008512   0.0012850
   48  -0.0090298  -0.0119590   0.0034526  -0.0015565   0.0007399  -0.0015414
   49   0.4251466   0.0842896  -0.1382786  -0.1219088   0.0002777   0.0561865
   50   0.0842896   0.5960647   0.1378267   0.0000613  -0.0391141  -0.0061950
   51  -0.1382786   0.1378267   0.2572572   0.0560769  -0.0062736  -0.0578405
   52  -0.1219088   0.0000613   0.0560769   0.1733980  -0.0013894  -0.0925943
   53   0.0002777  -0.0391141  -0.0062736  -0.0013894   0.0348555   0.0098658
   54   0.0561865  -0.0061950  -0.0578405  -0.0925943   0.0098658   0.0681987
   55  -0.1635111  -0.0773154   0.0259893  -0.0317860  -0.0210516   0.0124275
   56  -0.1301983  -0.2559120  -0.0014693   0.0009140   0.0045592  -0.0004831
   57   0.0055564  -0.0311843  -0.0797281   0.0210008   0.0119403  -0.0027047
   58   0.0070927  -0.0166880  -0.0091675   0.0002816   0.0000583  -0.0015665
   59   0.0089238  -0.0164937  -0.0125268   0.0009523   0.0006494   0.0007300
   60   0.0008587   0.0020331   0.0027753  -0.0012394   0.0012213  -0.0013776
   61  -0.0389073  -0.0615075   0.0026596   0.0024741  -0.0002613   0.0009525
   62  -0.0147510   0.0357219   0.0192634  -0.0058250  -0.0030258   0.0004047
   63   0.0206115   0.0462252   0.0145075  -0.0011764  -0.0028264   0.0040656
   64  -0.0013416   0.0000756   0.0046499  -0.0010886  -0.0006621   0.0003842
   65  -0.0000969   0.0022130  -0.0017895   0.0002790   0.0000887  -0.0001457
   66   0.0045635  -0.0020033   0.0034627   0.0007682   0.0004029  -0.0002497
           55          56          57          58          59          60
    1   0.0039150  -0.0001009   0.0017848   0.0000697  -0.0000317  -0.0000311
    2   0.0005651  -0.0030814  -0.0038648   0.0009498   0.0001143  -0.0005675
    3   0.0015922  -0.0032188   0.0043720   0.0002916  -0.0000054   0.0000184
    4  -0.0008850   0.0002817  -0.0005770  -0.0001675   0.0000540   0.0000086
    5  -0.0001998   0.0002091   0.0001962  -0.0000344  -0.0000111  -0.0000473
    6   0.0001391  -0.0001043   0.0003679   0.0000575  -0.0000020   0.0000302
    7   0.0000352  -0.0000402  -0.0000521   0.0000179   0.0000042  -0.0000022
    8   0.0001678  -0.0002077   0.0000784   0.0000274   0.0000060  -0.0000421
    9   0.0001432  -0.0001885  -0.0000478   0.0000188   0.0000080  -0.0000184
   10   0.0000112   0.0001668  -0.0000178   0.0000227  -0.0000199   0.0000802
   11  -0.0001210   0.0001838  -0.0001227  -0.0000457  -0.0000063  -0.0000025
   12  -0.0001266   0.0000662   0.0001577  -0.0000855   0.0000004   0.0000607
   13  -0.0000519  -0.0000026  -0.0000276  -0.0000118   0.0000044   0.0000011
   14  -0.0000601   0.0000221  -0.0000254  -0.0000147   0.0000024   0.0000217
   15   0.0002385   0.0000264  -0.0000092   0.0000490  -0.0000052  -0.0000505
   16  -0.0000901   0.0000701   0.0000465  -0.0000682   0.0000106  -0.0000050
   17  -0.0000064  -0.0000122  -0.0000678   0.0000246   0.0000006   0.0000201
   18   0.0000093  -0.0001759  -0.0000131   0.0000279   0.0000198  -0.0000756
   19   0.0000061  -0.0000133  -0.0000021   0.0000015   0.0000000  -0.0000011
   20   0.0000115  -0.0000008   0.0000180   0.0000012  -0.0000004  -0.0000036
   21   0.0000001   0.0000047   0.0000070  -0.0000023   0.0000011  -0.0000005
   22   0.0001254  -0.0000685   0.0000841   0.0000288  -0.0000030  -0.0000416
   23   0.0000021   0.0001502   0.0001188  -0.0000624  -0.0000207   0.0000367
   24   0.0001653   0.0000743   0.0001684  -0.0000076  -0.0000230   0.0000674
   25  -0.0000986  -0.0000805   0.0002065  -0.0000626   0.0000130   0.0000305
   26   0.0000865   0.0000320  -0.0000406   0.0000148   0.0000022  -0.0000135
   27  -0.0000360   0.0000154   0.0000104  -0.0000195   0.0000058  -0.0000006
   28   0.0000389  -0.0001001   0.0008537  -0.0000276  -0.0000668   0.0001668
   29  -0.0006073   0.0002337   0.0001307  -0.0000973   0.0000110   0.0000447
   30   0.0001081  -0.0003510  -0.0011669   0.0003350  -0.0000792  -0.0000957
   31   0.0001382  -0.0001636  -0.0000351  -0.0000092   0.0000260  -0.0000381
   32  -0.0001539  -0.0002712   0.0001173   0.0000750  -0.0000209   0.0000036
   33  -0.0002670   0.0002014   0.0001774  -0.0001420   0.0000415  -0.0000233
   34   0.0005302   0.0283023   0.0150750  -0.0023358  -0.0014456   0.0046099
   35   0.0671721   0.0264396  -0.0306486  -0.0014264   0.0023867  -0.0010105
   36   0.0304120  -0.0082762  -0.0125866   0.0046181  -0.0009468   0.0038124
   37  -0.0522741  -0.0270192   0.0160606  -0.0011529  -0.0006705   0.0000201
   38  -0.0272612  -0.0141619   0.0119385  -0.0005295   0.0001223   0.0006807
   39   0.0165719   0.0117428  -0.0096529   0.0000203   0.0007362  -0.0005253
   40   0.0009575   0.0015962  -0.0003534   0.0000149   0.0001799  -0.0002556
   41   0.0011760  -0.0015339  -0.0009964   0.0001536  -0.0000056   0.0001068
   42  -0.0006495  -0.0012904  -0.0008464  -0.0002727   0.0001201  -0.0003820
   43   0.0454366   0.0058506  -0.0179608  -0.0010368  -0.0043678   0.0019951
   44  -0.0307679  -0.0471304  -0.0050452  -0.0038603  -0.0017606  -0.0006184
   45  -0.0322729  -0.0254418   0.0177174   0.0021774  -0.0003817   0.0041218
   46   0.0011516   0.0013156   0.0030039   0.0005062   0.0004127   0.0000410
   47   0.0017493  -0.0019871  -0.0039672  -0.0007804  -0.0006462   0.0000787
   48   0.0030911  -0.0038018   0.0023234  -0.0004255  -0.0006053   0.0002986
   49  -0.1635111  -0.1301983   0.0055564   0.0070927   0.0089238   0.0008587
   50  -0.0773154  -0.2559120  -0.0311843  -0.0166880  -0.0164937   0.0020331
   51   0.0259893  -0.0014693  -0.0797281  -0.0091675  -0.0125268   0.0027753
   52  -0.0317860   0.0009140   0.0210008   0.0002816   0.0009523  -0.0012394
   53  -0.0210516   0.0045592   0.0119403   0.0000583   0.0006494   0.0012213
   54   0.0124275  -0.0004831  -0.0027047  -0.0015665   0.0007300  -0.0013776
   55   0.5481119   0.0527123  -0.2171182  -0.0714625   0.0589767   0.0443332
   56   0.0527123   0.6631013   0.1800226   0.0610143  -0.2554863  -0.1214164
   57  -0.2171182   0.1800226   0.3217068   0.0451011  -0.1201347  -0.1071738
   58  -0.0714625   0.0610143   0.0451011   0.0712494  -0.0625393  -0.0514121
   59   0.0589767  -0.2554863  -0.1201347  -0.0625393   0.2674433   0.1309209
   60   0.0443332  -0.1214164  -0.1071738  -0.0514121   0.1309209   0.1047004
   61  -0.2685689   0.0278580   0.1275053  -0.0027545  -0.0013701   0.0027909
   62  -0.0277868  -0.1201074  -0.0073877   0.0232319   0.0035613  -0.0128988
   63   0.1051451  -0.0390228  -0.1365532   0.0124639   0.0009507  -0.0035785
   64  -0.0117287  -0.0222938  -0.0001339  -0.0001958   0.0009568  -0.0019101
   65   0.0027115   0.0049656  -0.0010762   0.0005276   0.0001524   0.0014523
   66   0.0101042   0.0130835   0.0034731  -0.0020595   0.0011755  -0.0025835
           61          62          63          64          65          66
    1  -0.0125582   0.0068172   0.0117681  -0.0001974  -0.0007213  -0.0023053
    2   0.0238631   0.0037892  -0.0138578   0.0012652   0.0003622   0.0008331
    3   0.0177096  -0.0044313  -0.0077942  -0.0014258   0.0020834  -0.0021015
    4  -0.0006712  -0.0015004   0.0005084   0.0004025  -0.0000084   0.0003873
    5   0.0015468  -0.0015893   0.0000958  -0.0000616   0.0003239   0.0000093
    6  -0.0009537   0.0021853   0.0008033  -0.0000717  -0.0001797  -0.0001355
    7   0.0003273   0.0000331  -0.0000640  -0.0000103  -0.0000151  -0.0000382
    8   0.0002797   0.0004158  -0.0002378  -0.0000396  -0.0000539  -0.0001664
    9   0.0003570  -0.0001611  -0.0001831  -0.0000586  -0.0000154  -0.0001581
   10  -0.0004048   0.0000136  -0.0001154   0.0000299   0.0001060   0.0001873
   11  -0.0007489   0.0000200   0.0003085   0.0000161   0.0000110   0.0002152
   12  -0.0005107  -0.0004463   0.0004004   0.0000291  -0.0002447  -0.0001957
   13  -0.0000582  -0.0000563   0.0000114   0.0000090  -0.0000029   0.0000070
   14  -0.0001132  -0.0000966   0.0000327   0.0000345  -0.0000392   0.0000001
   15   0.0002520   0.0002894   0.0000037  -0.0000919   0.0001109  -0.0000249
   16  -0.0002711  -0.0004971   0.0002788  -0.0000003  -0.0001032  -0.0000846
   17   0.0001771   0.0000273  -0.0000195   0.0000300  -0.0000073   0.0000147
   18   0.0004303   0.0002489   0.0001090  -0.0000588  -0.0000106  -0.0000666
   19   0.0000193  -0.0000047  -0.0000130  -0.0000059   0.0000025  -0.0000072
   20  -0.0000388  -0.0000048  -0.0000086  -0.0000008   0.0000021  -0.0000079
   21  -0.0000226  -0.0000204   0.0000201  -0.0000018  -0.0000024  -0.0000142
   22  -0.0000170   0.0002130   0.0002282  -0.0001850   0.0001637  -0.0000004
   23  -0.0010523  -0.0000314   0.0001342  -0.0000490  -0.0001366  -0.0000231
   24  -0.0003179  -0.0001060  -0.0001417   0.0000002   0.0001500  -0.0000059
   25  -0.0003351  -0.0003025   0.0000094  -0.0000023  -0.0000297  -0.0001359
   26   0.0000379   0.0000682   0.0000688  -0.0000029   0.0000158   0.0000451
   27  -0.0000482  -0.0000521   0.0001178   0.0000048  -0.0000351  -0.0000414
   28  -0.0000015  -0.0021513  -0.0015973  -0.0000012   0.0005916  -0.0002117
   29  -0.0004432   0.0000256   0.0001585   0.0001631  -0.0000409  -0.0001656
   30   0.0023182   0.0008766  -0.0025545   0.0000807  -0.0002503   0.0007819
   31  -0.0003585   0.0001059  -0.0011402   0.0000342  -0.0000047   0.0000393
   32   0.0011235   0.0000248  -0.0000954  -0.0000095   0.0000136   0.0000445
   33  -0.0004426  -0.0002898   0.0007267   0.0000088   0.0000795  -0.0002827
   34  -0.1216589   0.0608880   0.0575292   0.0077389  -0.0160638  -0.0082049
   35   0.0070475  -0.2461517  -0.0745968   0.0081642  -0.0167866  -0.0126942
   36   0.0358115  -0.1049689  -0.1241720   0.0011711   0.0007719   0.0035039
   37   0.0485622  -0.0368916  -0.0371248   0.0015046   0.0012236   0.0030029
   38   0.0095897  -0.0550124  -0.0318577   0.0006874  -0.0014135  -0.0031995
   39  -0.0183713  -0.0041712   0.0190590   0.0027499  -0.0035226   0.0029976
   40  -0.0014343  -0.0014511   0.0024849   0.0002340  -0.0003506  -0.0001912
   41  -0.0067006  -0.0003085   0.0021695   0.0008475  -0.0012298  -0.0009629
   42   0.0005054  -0.0010507   0.0032898   0.0002803  -0.0003506  -0.0001275
   43  -0.0291895   0.0213209   0.0233944  -0.0005156   0.0008043  -0.0000751
   44   0.0211985  -0.0183860  -0.0177782   0.0008312  -0.0000081  -0.0000490
   45   0.0225809  -0.0178815  -0.0238510   0.0000321  -0.0000637  -0.0010107
   46  -0.0004302   0.0009271  -0.0000780  -0.0000746   0.0000024  -0.0001624
   47   0.0009146   0.0000658  -0.0000277  -0.0000007  -0.0000561   0.0001222
   48   0.0000215   0.0000066  -0.0012190  -0.0001628   0.0001186  -0.0002279
   49  -0.0389073  -0.0147510   0.0206115  -0.0013416  -0.0000969   0.0045635
   50  -0.0615075   0.0357219   0.0462252   0.0000756   0.0022130  -0.0020033
   51   0.0026596   0.0192634   0.0145075   0.0046499  -0.0017895   0.0034627
   52   0.0024741  -0.0058250  -0.0011764  -0.0010886   0.0002790   0.0007682
   53  -0.0002613  -0.0030258  -0.0028264  -0.0006621   0.0000887   0.0004029
   54   0.0009525   0.0004047   0.0040656   0.0003842  -0.0001457  -0.0002497
   55  -0.2685689  -0.0277868   0.1051451  -0.0117287   0.0027115   0.0101042
   56   0.0278580  -0.1201074  -0.0390228  -0.0222938   0.0049656   0.0130835
   57   0.1275053  -0.0073877  -0.1365532  -0.0001339  -0.0010762   0.0034731
   58  -0.0027545   0.0232319   0.0124639  -0.0001958   0.0005276  -0.0020595
   59  -0.0013701   0.0035613   0.0009507   0.0009568   0.0001524   0.0011755
   60   0.0027909  -0.0128988  -0.0035785  -0.0019101   0.0014523  -0.0025835
   61   0.5805079   0.1161796  -0.2038082  -0.1542665  -0.1375735   0.0105798
   62   0.1161796   0.6356162   0.1318590  -0.1385094  -0.2346225  -0.0012689
   63  -0.2038082   0.1318590   0.3000077   0.0106873  -0.0016746  -0.0430627
   64  -0.1542665  -0.1385094   0.0106873   0.1596607   0.1485579  -0.0161631
   65  -0.1375735  -0.2346225  -0.0016746   0.1485579   0.2462462   0.0045946
   66   0.0105798  -0.0012689  -0.0430627  -0.0161631   0.0045946   0.0360693
 **********************************************************************
 **                                                                  **
 **                       VIBRATIONAL ANALYSIS                       **
 **                       --------------------                       **
 **                                                                  **
 **        VIBRATIONAL FREQUENCIES (CM**-1) AND NORMAL MODES         **
 **     FORCE CONSTANTS (mDYN/ANGSTROM) AND REDUCED MASSES (AMU)     **
 **                  INFRARED INTENSITIES (KM/MOL)                   **
 **                                                                  **
 **********************************************************************


 Mode:                 1                      2                      3
 Frequency:        16.72                  38.52                  44.71
 Force Cnst:      0.0021                 0.0143                 0.0207
 Red. Mass:      12.9600                16.3303                17.5363
 IR Active:          YES                    YES                    YES
 IR Intens:        0.104                  0.058                  0.018
 Raman Active:       YES                    YES                    YES
               X      Y      Z        X      Y      Z        X      Y      Z
 C         -0.013  0.013 -0.023   -0.072  0.025 -0.170   -0.014 -0.217 -0.060
 C          0.002  0.093  0.006    0.034  0.021 -0.168   -0.021 -0.170 -0.044
 H          0.012  0.144  0.027    0.075  0.029 -0.243   -0.042 -0.233 -0.054
 C          0.003  0.104  0.006    0.095  0.012 -0.069    0.005  0.003  0.001
 Cl         0.022  0.220  0.049    0.250  0.011 -0.067   -0.005  0.082  0.030
 C         -0.013  0.030 -0.025    0.047  0.008  0.028    0.049  0.158  0.041
 H         -0.013  0.035 -0.025    0.092  0.007  0.102    0.079  0.332  0.092
 C         -0.027 -0.048 -0.053   -0.059  0.012  0.027    0.053  0.096  0.018
 Cl        -0.043 -0.135 -0.091   -0.119  0.021  0.162    0.123  0.366  0.095
 C         -0.024 -0.051 -0.050   -0.119  0.018 -0.075    0.013 -0.131 -0.046
 Cl        -0.031 -0.113 -0.074   -0.256  0.032 -0.073    0.002 -0.293 -0.105
 C         -0.014  0.013 -0.028   -0.091  0.044 -0.206   -0.005 -0.182 -0.043
 C          0.073 -0.049  0.138   -0.027 -0.000 -0.063   -0.089 -0.112  0.007
 Cl         0.176 -0.133  0.344   -0.030 -0.020 -0.028   -0.222 -0.178  0.057
 C          0.068 -0.039  0.128    0.055 -0.038  0.080   -0.077  0.013  0.026
 H          0.136 -0.086  0.256    0.117 -0.080  0.215   -0.149  0.067  0.063
 C         -0.031  0.036 -0.056    0.067 -0.028  0.070    0.027  0.063 -0.008
 Cl        -0.044  0.051 -0.078    0.222 -0.110  0.340    0.038  0.233  0.001
 C         -0.124  0.099 -0.228   -0.028  0.037 -0.126    0.121 -0.007 -0.048
 H         -0.201  0.157 -0.373   -0.026  0.050 -0.148    0.205  0.033 -0.071
 C         -0.115  0.086 -0.213   -0.105  0.071 -0.260    0.101 -0.131 -0.066
 H         -0.185  0.136 -0.345   -0.158  0.107 -0.379    0.172 -0.186 -0.106
 TransDip  -0.005  0.004 -0.008   -0.001  0.002 -0.007    0.004 -0.000 -0.001

 Mode:                 4                      5                      6
 Frequency:        79.20                 131.45                 149.92
 Force Cnst:      0.0783                 0.0797                 0.2807
 Red. Mass:      21.2020                 7.8261                21.1993
 IR Active:          YES                    YES                    YES
 IR Intens:        0.082                  0.427                  0.126
 Raman Active:       YES                    YES                    YES
               X      Y      Z        X      Y      Z        X      Y      Z
 C         -0.026 -0.213 -0.080   -0.045  0.026 -0.093    0.007  0.130  0.014
 C         -0.031 -0.234 -0.088   -0.034  0.017 -0.100    0.065  0.169 -0.003
 H         -0.043 -0.285 -0.105   -0.024  0.023 -0.117    0.069  0.127 -0.047
 C          0.004 -0.064 -0.029   -0.010  0.011 -0.072    0.099  0.184  0.017
 Cl         0.085  0.307  0.108    0.099  0.021 -0.074    0.370 -0.162 -0.113
 C          0.003 -0.076 -0.037   -0.024  0.006 -0.042    0.093  0.242  0.047
 H          0.013 -0.025 -0.020   -0.012  0.004 -0.024    0.091  0.233  0.045
 C          0.004 -0.088 -0.041   -0.048  0.015 -0.041    0.069  0.177 -0.001
 Cl        -0.002 -0.135 -0.066   -0.088  0.013  0.024    0.093 -0.041 -0.227
 C          0.017 -0.030 -0.017   -0.061  0.031 -0.075    0.051  0.134 -0.012
 Cl         0.133  0.463  0.164   -0.150  0.056 -0.073    0.182 -0.016 -0.070
 C         -0.026 -0.203 -0.077    0.014 -0.009  0.007   -0.058  0.045  0.032
 C         -0.090 -0.154 -0.043    0.020 -0.012  0.013   -0.100  0.053  0.068
 Cl        -0.227 -0.215 -0.012    0.074 -0.049  0.107   -0.325 -0.056  0.166
 C         -0.076 -0.064 -0.016    0.026 -0.014  0.022   -0.102  0.049  0.075
 H         -0.129 -0.024  0.011   -0.019  0.018 -0.052   -0.073  0.027  0.048
 C          0.009 -0.035 -0.023    0.085 -0.051  0.121   -0.156  0.005  0.099
 Cl         0.037  0.085  0.016   -0.047  0.043 -0.113   -0.209 -0.147  0.052
 C          0.077 -0.086 -0.055    0.205 -0.134  0.332   -0.141 -0.002  0.107
 H          0.146 -0.061 -0.061    0.294 -0.196  0.490   -0.119  0.001  0.116
 C          0.052 -0.173 -0.082    0.156 -0.102  0.247   -0.131  0.009  0.090
 H          0.105 -0.214 -0.110    0.215 -0.145  0.345   -0.163  0.035  0.123
 TransDip   0.002 -0.008 -0.005    0.012 -0.007  0.015   -0.002  0.011  0.004

 Mode:                 7                      8                      9
 Frequency:       161.98                 173.06                 199.50
 Force Cnst:      0.1542                 0.1199                 0.4399
 Red. Mass:       9.9732                 6.7952                18.7603
 IR Active:          YES                    YES                    YES
 IR Intens:        0.087                  0.004                  0.461
 Raman Active:       YES                    YES                    YES
               X      Y      Z        X      Y      Z        X      Y      Z
 C          0.025  0.027  0.006   -0.008  0.002 -0.009    0.094  0.102 -0.045
 C          0.019  0.055  0.027   -0.008  0.014 -0.005    0.148  0.154 -0.012
 H         -0.022 -0.120 -0.030   -0.010  0.002 -0.011    0.187  0.268  0.003
 C          0.053  0.252  0.096   -0.001  0.025  0.003    0.116  0.018 -0.066
 Cl        -0.149 -0.108 -0.038    0.012 -0.013 -0.012   -0.223  0.070 -0.074
 C          0.105  0.454  0.170    0.001  0.036  0.009    0.120 -0.113 -0.121
 H          0.126  0.541  0.204    0.003  0.044  0.012    0.108 -0.208 -0.144
 C          0.064  0.272  0.112   -0.003  0.020  0.003    0.075 -0.055 -0.078
 Cl        -0.064 -0.184  0.004   -0.021 -0.009  0.011   -0.114 -0.061  0.347
 C          0.033  0.136  0.056   -0.007  0.007 -0.009    0.073  0.023 -0.098
 Cl        -0.060  0.023  0.015   -0.012  0.012 -0.007    0.141  0.016 -0.118
 C          0.013 -0.078 -0.048    0.025 -0.029  0.042    0.099  0.100 -0.041
 C          0.007 -0.073 -0.068    0.121 -0.097  0.214    0.082  0.106 -0.005
 Cl         0.001 -0.114 -0.019   -0.071  0.043 -0.145   -0.291 -0.061  0.137
 C          0.001 -0.031 -0.073    0.230 -0.171  0.407    0.125  0.145  0.012
 H         -0.029 -0.009 -0.069    0.298 -0.218  0.535    0.119  0.151  0.023
 C          0.050 -0.021 -0.058    0.111 -0.081  0.188    0.112  0.110  0.007
 Cl         0.092  0.073 -0.010   -0.053  0.055 -0.103    0.042 -0.255 -0.137
 C          0.074 -0.043 -0.039   -0.016  0.006 -0.040    0.103  0.122  0.020
 H          0.099 -0.047 -0.018   -0.125  0.083 -0.236    0.123  0.127  0.023
 C          0.056 -0.071 -0.044   -0.030  0.011 -0.063    0.097  0.099 -0.015
 H          0.090 -0.098 -0.047   -0.114  0.071 -0.219    0.104  0.095 -0.024
 TransDip   0.007  0.006  0.002   -0.002  0.001  0.001    0.020  0.008  0.002

 Mode:                10                     11                     12
 Frequency:       208.95                 230.98                 257.27
 Force Cnst:      0.5870                 0.1761                 0.5840
 Red. Mass:      22.8187                 5.6008                14.9744
 IR Active:          YES                    YES                    YES
 IR Intens:        0.200                  0.007                  0.207
 Raman Active:       YES                    YES                    YES
               X      Y      Z        X      Y      Z        X      Y      Z
 C         -0.105 -0.047 -0.052    0.017  0.115  0.044    0.096  0.004 -0.073
 C         -0.077 -0.121 -0.107    0.075  0.401  0.148    0.215 -0.039 -0.071
 H         -0.089 -0.212 -0.159    0.122  0.625  0.232    0.267 -0.026 -0.164
 C         -0.036  0.002 -0.069    0.016  0.134  0.047    0.240 -0.049 -0.049
 Cl         0.084  0.022 -0.083    0.004 -0.043 -0.018   -0.163  0.057 -0.046
 C          0.007  0.121 -0.036   -0.052 -0.168 -0.064    0.280 -0.045 -0.070
 H          0.029  0.205 -0.000   -0.098 -0.373 -0.141    0.282 -0.045 -0.071
 C         -0.066  0.090 -0.065   -0.034 -0.092 -0.038    0.243 -0.039 -0.036
 Cl        -0.313 -0.064  0.272   -0.010  0.051  0.018    0.262 -0.098  0.108
 C         -0.057  0.039 -0.089   -0.012 -0.018 -0.007    0.153  0.018 -0.117
 Cl         0.493 -0.062 -0.137    0.017  0.024  0.008   -0.141  0.081 -0.147
 C         -0.109 -0.043 -0.011   -0.011 -0.049 -0.007   -0.003 -0.008 -0.039
 C         -0.098 -0.051 -0.002    0.006 -0.082 -0.037   -0.053  0.007  0.016
 Cl         0.204  0.065 -0.070   -0.007 -0.118 -0.039    0.046  0.046 -0.003
 C         -0.132 -0.100 -0.003   -0.014 -0.081 -0.041   -0.090 -0.072  0.044
 H         -0.112 -0.118 -0.025   -0.014 -0.083 -0.055   -0.015 -0.132 -0.013
 C         -0.135 -0.094  0.032   -0.017 -0.078 -0.030   -0.181 -0.108  0.095
 Cl        -0.104  0.183  0.133    0.026  0.107  0.031   -0.231  0.109  0.163
 C         -0.104 -0.117  0.044   -0.025 -0.082 -0.015   -0.133 -0.139  0.058
 H         -0.094 -0.133  0.077   -0.035 -0.094 -0.002   -0.106 -0.133  0.064
 C         -0.113 -0.073  0.030   -0.033 -0.068 -0.000   -0.122 -0.072  0.030
 H         -0.135 -0.056  0.053   -0.033 -0.068  0.015   -0.199 -0.011  0.094
 TransDip  -0.007 -0.010  0.007    0.002 -0.002  0.001    0.012 -0.006 -0.006

 Mode:                13                     14                     15
 Frequency:       319.51                 328.38                 338.02
 Force Cnst:      0.5222                 1.0395                 0.5950
 Red. Mass:       8.6824                16.3618                 8.8393
 IR Active:          YES                    YES                    YES
 IR Intens:        0.394                  0.021                  0.258
 Raman Active:       YES                    YES                    YES
               X      Y      Z        X      Y      Z        X      Y      Z
 C          0.067  0.238  0.098    0.053  0.003 -0.017   -0.078  0.076 -0.060
 C         -0.035 -0.116 -0.041    0.180 -0.008 -0.069    0.024  0.008 -0.036
 H         -0.078 -0.266 -0.075    0.154 -0.022 -0.034    0.087  0.015 -0.152
 C         -0.068 -0.230 -0.100    0.133  0.035 -0.180    0.060 -0.075  0.085
 Cl         0.022  0.069 -0.004   -0.057  0.139 -0.339   -0.049 -0.067  0.232
 C         -0.056 -0.191 -0.083    0.030 -0.030  0.015    0.040 -0.078  0.061
 H         -0.109 -0.417 -0.172    0.128 -0.132  0.173    0.033 -0.140  0.053
 C          0.057  0.249  0.081   -0.073 -0.009  0.089   -0.023  0.030  0.067
 Cl        -0.018 -0.031 -0.002    0.001  0.011 -0.031    0.028  0.009 -0.055
 C          0.117  0.484  0.180   -0.031 -0.050  0.213   -0.066  0.109  0.005
 Cl        -0.029 -0.083 -0.023    0.038 -0.158  0.401    0.073 -0.002 -0.077
 C          0.044  0.039  0.062   -0.101  0.093 -0.243   -0.185  0.124 -0.281
 C          0.079 -0.015 -0.019   -0.062  0.061 -0.133   -0.100  0.061 -0.181
 Cl        -0.047 -0.099 -0.020    0.008 -0.003  0.019    0.009 -0.023  0.017
 C          0.054 -0.053 -0.040    0.015 -0.010  0.024    0.012 -0.012  0.009
 H          0.096 -0.085 -0.055    0.039 -0.028  0.020    0.002 -0.004  0.013
 C         -0.021 -0.063 -0.058    0.067 -0.076  0.173    0.140 -0.088  0.209
 Cl         0.039  0.056  0.011   -0.066  0.024 -0.009    0.007  0.022 -0.067
 C         -0.083 -0.030 -0.026    0.077 -0.081  0.155    0.112 -0.071  0.212
 H         -0.164 -0.046 -0.046    0.160 -0.127  0.281    0.192 -0.147  0.387
 C         -0.037  0.007  0.078   -0.096  0.054 -0.165   -0.145  0.107 -0.228
 H         -0.064  0.029  0.125   -0.152  0.095 -0.222   -0.206  0.150 -0.361
 TransDip  -0.005 -0.019 -0.005    0.000 -0.003  0.003   -0.010  0.001 -0.013

 Mode:                16                     17                     18
 Frequency:       396.20                 412.39                 432.88
 Force Cnst:      0.8247                 0.9859                 0.7469
 Red. Mass:       8.9166                 9.8391                 6.7655
 IR Active:          YES                    YES                    YES
 IR Intens:        3.106                  6.265                  4.162
 Raman Active:       YES                    YES                    YES
               X      Y      Z        X      Y      Z        X      Y      Z
 C         -0.021  0.016  0.008   -0.094 -0.002  0.016   -0.023 -0.130 -0.038
 C         -0.027 -0.033 -0.016   -0.302  0.081  0.022    0.049  0.102  0.047
 H         -0.028 -0.041 -0.020   -0.373  0.057  0.139    0.068  0.169  0.062
 C         -0.014  0.002 -0.003   -0.302  0.069  0.011    0.031  0.035  0.013
 Cl         0.001  0.007 -0.026    0.047  0.036 -0.124   -0.002 -0.000 -0.000
 C          0.001  0.052  0.025   -0.267  0.017  0.036   -0.007 -0.138 -0.059
 H          0.019  0.156  0.056   -0.366  0.041 -0.131   -0.068 -0.445 -0.162
 C         -0.007 -0.066 -0.013    0.052 -0.002  0.064    0.042  0.186  0.059
 Cl         0.042 -0.010  0.020    0.276 -0.122  0.160   -0.021 -0.008 -0.014
 C         -0.026 -0.078 -0.032   -0.015  0.039  0.001    0.044  0.172  0.063
 Cl         0.005  0.008 -0.002    0.021  0.008 -0.043   -0.006 -0.012 -0.006
 C         -0.014  0.086  0.036   -0.089 -0.034  0.021   -0.050 -0.221 -0.068
 C          0.015  0.072  0.017   -0.076 -0.044  0.014   -0.183 -0.077  0.058
 Cl        -0.119  0.190  0.141    0.030 -0.020 -0.024    0.007  0.199  0.076
 C         -0.014 -0.246 -0.089   -0.077  0.048 -0.010   -0.151 -0.040  0.091
 H          0.116 -0.342 -0.203   -0.201  0.139 -0.048   -0.197 -0.003  0.177
 C         -0.019 -0.309 -0.103    0.071  0.040  0.093   -0.002  0.036 -0.005
 Cl         0.212  0.073 -0.093    0.039 -0.018 -0.045    0.012 -0.049 -0.024
 C         -0.135 -0.260 -0.019    0.050  0.052  0.087    0.133 -0.054 -0.116
 H         -0.338 -0.371  0.055    0.086  0.049  0.112    0.262  0.014 -0.166
 C         -0.112  0.023  0.065   -0.076  0.046 -0.114    0.121 -0.203 -0.115
 H         -0.239  0.120  0.165   -0.092  0.053 -0.295    0.218 -0.279 -0.149
 TransDip  -0.045 -0.032  0.010   -0.078  0.010  0.017    0.006 -0.062 -0.021

 Mode:                19                     20                     21
 Frequency:       449.11                 487.88                 529.93
 Force Cnst:      0.4364                 1.0827                 1.2168
 Red. Mass:       3.6721                 7.7200                 7.3543
 IR Active:          YES                    YES                    YES
 IR Intens:        3.313                 15.634                  1.092
 Raman Active:       YES                    YES                    YES
               X      Y      Z        X      Y      Z        X      Y      Z
 C         -0.081  0.032 -0.058   -0.124 -0.007  0.069   -0.107  0.080 -0.197
 C         -0.006  0.028 -0.060    0.146 -0.046  0.032   -0.026  0.083 -0.203
 H          0.033  0.060 -0.113    0.227 -0.022 -0.112    0.052  0.122 -0.329
 C          0.027 -0.005 -0.000    0.187 -0.041  0.016    0.072 -0.011 -0.010
 Cl        -0.019  0.005 -0.004   -0.019  0.031 -0.072   -0.041  0.006  0.010
 C         -0.002 -0.019  0.060    0.168 -0.056  0.030   -0.044 -0.073  0.195
 H          0.020 -0.033  0.097    0.233 -0.126  0.138    0.025 -0.163  0.313
 C         -0.039 -0.016  0.061   -0.035 -0.002  0.043   -0.125 -0.016  0.198
 Cl         0.062 -0.016  0.005   -0.003  0.014 -0.037    0.060 -0.009 -0.016
 C         -0.087  0.010  0.002   -0.075  0.020  0.012   -0.200  0.041  0.015
 Cl         0.031 -0.006  0.002    0.002  0.017 -0.050    0.051 -0.011 -0.003
 C         -0.119  0.054 -0.110   -0.175 -0.053  0.182    0.054  0.016 -0.044
 C         -0.117  0.047 -0.151   -0.106 -0.152  0.233    0.254 -0.104  0.304
 Cl         0.018 -0.024 -0.001    0.042 -0.050 -0.060   -0.029  0.024 -0.009
 C          0.062 -0.051  0.162   -0.201  0.043  0.035    0.038  0.007 -0.083
 H          0.223 -0.162  0.519   -0.436  0.217 -0.000    0.015  0.020 -0.250
 C         -0.049  0.060 -0.091   -0.024  0.112  0.016   -0.105  0.052 -0.239
 Cl         0.034 -0.006 -0.012    0.168 -0.021 -0.096   -0.046 -0.003  0.052
 C         -0.077  0.076 -0.076   -0.105  0.141  0.167    0.106 -0.082  0.026
 H         -0.093  0.073 -0.080   -0.136  0.112  0.200    0.234 -0.156  0.227
 C          0.078 -0.055  0.209   -0.185  0.048  0.073    0.068 -0.001 -0.052
 H          0.274 -0.196  0.516   -0.177  0.037 -0.110    0.029  0.028 -0.084
 TransDip  -0.012 -0.004  0.057   -0.101  0.009  0.076    0.016 -0.005 -0.029

 Mode:                22                     23                     24
 Frequency:       558.64                 572.94                 607.87
 Force Cnst:      1.0228                 1.4311                 0.9684
 Red. Mass:       5.5628                 7.3993                 4.4484
 IR Active:          YES                    YES                    YES
 IR Intens:        2.651                 13.561                  2.948
 Raman Active:       YES                    YES                    YES
               X      Y      Z        X      Y      Z        X      Y      Z
 C         -0.023 -0.105 -0.035   -0.018  0.024 -0.107   -0.075 -0.247 -0.132
 C          0.036  0.157  0.063   -0.063  0.052 -0.113   -0.026 -0.060 -0.070
 H          0.151  0.688  0.256   -0.052  0.049 -0.139   -0.009 -0.051 -0.099
 C         -0.078 -0.351 -0.130   -0.052  0.059 -0.081    0.068  0.267  0.086
 Cl         0.005  0.019  0.007    0.014 -0.050  0.123   -0.005 -0.015  0.008
 C          0.011  0.038  0.006    0.058  0.084 -0.293   -0.024 -0.146 -0.062
 H          0.028  0.125  0.035   -0.043  0.138 -0.466   -0.137 -0.662 -0.251
 C          0.080  0.353  0.123    0.119  0.078 -0.257    0.039  0.198  0.065
 Cl        -0.007 -0.028 -0.010    0.020 -0.022  0.047    0.004 -0.008 -0.000
 C         -0.048 -0.237 -0.088    0.086  0.038 -0.151   -0.025 -0.028 -0.035
 Cl         0.002  0.016  0.008   -0.019 -0.061  0.177    0.002 -0.010  0.019
 C          0.006  0.031  0.014   -0.091  0.036 -0.096    0.037  0.061  0.063
 C          0.017  0.022 -0.004    0.026 -0.065  0.154    0.048  0.069 -0.016
 Cl         0.001 -0.015 -0.006    0.004 -0.005 -0.021    0.001 -0.031 -0.008
 C          0.015  0.000 -0.013   -0.024 -0.002  0.072    0.035  0.013 -0.060
 H          0.024 -0.006 -0.037    0.009 -0.024  0.211    0.028  0.017 -0.189
 C          0.002 -0.014  0.005   -0.141  0.104 -0.177    0.040 -0.062  0.068
 Cl         0.001  0.004  0.000    0.048 -0.006 -0.014   -0.001  0.010  0.001
 C         -0.023  0.005  0.014   -0.013  0.001  0.130   -0.079  0.031 -0.002
 H         -0.055 -0.011  0.024    0.154 -0.117  0.429   -0.256  0.046 -0.123
 C         -0.012  0.042  0.018   -0.087  0.007 -0.001   -0.002  0.100  0.090
 H         -0.028  0.055  0.036   -0.026 -0.036  0.109   -0.087  0.166  0.061
 TransDip   0.008  0.049  0.017   -0.020  0.050 -0.105   -0.038  0.005 -0.040

 Mode:                25                     26                     27
 Frequency:       609.95                 679.02                 741.15
 Force Cnst:      0.8961                 2.0508                 1.5111
 Red. Mass:       4.0879                 7.5495                 4.6690
 IR Active:          YES                    YES                    YES
 IR Intens:       31.244                  1.746                  5.210
 Raman Active:       YES                    YES                    YES
               X      Y      Z        X      Y      Z        X      Y      Z
 C         -0.054  0.138 -0.119   -0.102 -0.006  0.049    0.055  0.349  0.148
 C         -0.036  0.098 -0.173    0.010  0.003  0.048   -0.011 -0.094 -0.013
 H          0.033  0.132 -0.286    0.055  0.061  0.001   -0.127 -0.640 -0.216
 C          0.026 -0.062 -0.076    0.013 -0.035  0.007    0.022  0.091  0.034
 Cl        -0.013 -0.013  0.052    0.005  0.001 -0.006    0.002  0.003  0.001
 C          0.046  0.043 -0.012    0.075  0.031 -0.063   -0.007 -0.076 -0.050
 H          0.086  0.179  0.054    0.083  0.106 -0.051   -0.068 -0.350 -0.151
 C         -0.029 -0.045 -0.042   -0.020 -0.019 -0.074    0.027  0.186  0.050
 Cl         0.026 -0.007  0.008    0.019 -0.006  0.008    0.006 -0.006  0.002
 C         -0.071  0.060 -0.078   -0.033  0.072 -0.012   -0.079 -0.289 -0.106
 Cl         0.012 -0.030  0.077   -0.003 -0.007  0.015    0.002  0.010  0.004
 C          0.060 -0.077  0.113   -0.084  0.160  0.110   -0.044  0.002 -0.032
 C         -0.041 -0.015 -0.018   -0.151  0.051  0.109   -0.019 -0.057  0.022
 Cl         0.007  0.006  0.010    0.006 -0.059 -0.027   -0.002  0.011  0.005
 C         -0.075  0.039 -0.070   -0.226 -0.261  0.021   -0.044 -0.028  0.000
 H         -0.246  0.159 -0.317   -0.250 -0.247  0.031   -0.106  0.016 -0.008
 C          0.117 -0.068  0.223    0.102 -0.096 -0.090    0.036  0.002  0.009
 Cl         0.003 -0.001 -0.012   -0.061 -0.015  0.029   -0.010 -0.004  0.004
 C         -0.054  0.042 -0.113    0.202 -0.039 -0.133    0.043  0.000 -0.051
 H         -0.253  0.219 -0.533   -0.061 -0.167 -0.051    0.088  0.011 -0.046
 C          0.042 -0.079  0.073    0.303  0.379 -0.020    0.036 -0.040 -0.020
 H         -0.046 -0.018 -0.122    0.315  0.374 -0.028    0.116 -0.101  0.015
 TransDip  -0.031  0.068 -0.163   -0.014  0.040 -0.004   -0.001 -0.065 -0.034

 Mode:                28                     29                     30
 Frequency:       752.77                 760.85                 817.14
 Force Cnst:      1.3430                 2.7320                 2.0890
 Red. Mass:       4.0224                 8.0099                 5.3101
 IR Active:          YES                    YES                    YES
 IR Intens:        1.301                 21.044                 76.790
 Raman Active:       YES                    YES                    YES
               X      Y      Z        X      Y      Z        X      Y      Z
 C          0.044  0.060 -0.059    0.269  0.007 -0.114   -0.020  0.025 -0.050
 C         -0.052  0.038 -0.109    0.020  0.035 -0.109   -0.227  0.062 -0.044
 H         -0.043 -0.021 -0.176   -0.090 -0.038  0.054   -0.151  0.101 -0.167
 C          0.023  0.011  0.007   -0.043  0.043 -0.086   -0.008 -0.092  0.262
 Cl        -0.008  0.001  0.002   -0.009 -0.008  0.027   -0.006  0.025 -0.065
 C         -0.002 -0.035  0.062   -0.179 -0.010  0.129    0.133 -0.076  0.126
 H         -0.008 -0.095  0.054   -0.183 -0.014  0.125    0.019  0.015 -0.067
 C          0.046 -0.001  0.059    0.098 -0.054  0.105    0.281 -0.092  0.086
 Cl        -0.019  0.008 -0.011   -0.048  0.015 -0.014   -0.074  0.031 -0.039
 C          0.013 -0.031 -0.054    0.181 -0.076  0.067    0.131  0.027 -0.157
 Cl         0.003 -0.004  0.014    0.000  0.009 -0.025   -0.001 -0.013  0.036
 C          0.180 -0.083  0.250    0.089  0.138 -0.195   -0.037 -0.008 -0.001
 C         -0.148  0.114 -0.151   -0.090  0.165  0.253    0.013 -0.059 -0.003
 Cl         0.011 -0.019 -0.006    0.031 -0.072 -0.049   -0.005  0.013  0.007
 C         -0.030 -0.023  0.105   -0.259  0.056  0.123    0.007 -0.039 -0.026
 H          0.186 -0.177  0.480   -0.318  0.091 -0.102   -0.057  0.007 -0.054
 C         -0.117  0.056 -0.101   -0.169 -0.005  0.189    0.079 -0.025  0.019
 Cl         0.018 -0.005 -0.010    0.074 -0.014 -0.049   -0.014  0.003  0.005
 C          0.068 -0.079  0.106   -0.063 -0.119 -0.102   -0.047  0.083 -0.054
 H          0.034 -0.037  0.015    0.041 -0.121 -0.038    0.197 -0.137  0.467
 C         -0.028  0.035 -0.075    0.051  0.020  0.022   -0.036  0.039 -0.041
 H         -0.311  0.239 -0.480    0.003  0.071  0.451    0.282 -0.188  0.421
 TransDip   0.023  0.026  0.010   -0.028  0.089  0.113    0.205 -0.125  0.146

 Mode:                31                     32                     33
 Frequency:       837.72                 849.11                 880.80
 Force Cnst:      0.6974                 3.4402                 0.6695
 Red. Mass:       1.6867                 8.0986                 1.4648
 IR Active:          YES                    YES                    YES
 IR Intens:        4.679                 76.375                 21.344
 Raman Active:       YES                    YES                    YES
               X      Y      Z        X      Y      Z        X      Y      Z
 C         -0.012 -0.003  0.007    0.207 -0.011 -0.090    0.004  0.020  0.008
 C          0.033 -0.011 -0.015    0.119  0.034 -0.151   -0.011 -0.051 -0.018
 H          0.043  0.031 -0.003    0.026 -0.017 -0.012    0.057  0.262  0.094
 C          0.014  0.022 -0.053    0.000  0.088 -0.246    0.016  0.072  0.027
 Cl        -0.000 -0.005  0.013   -0.008 -0.019  0.056   -0.001 -0.005 -0.002
 C         -0.010  0.011 -0.024   -0.218  0.015  0.085   -0.034 -0.156 -0.057
 H          0.023 -0.025  0.033   -0.165 -0.004  0.176    0.191  0.860  0.318
 C         -0.074  0.023 -0.019    0.059 -0.040  0.072    0.012  0.051  0.019
 Cl         0.018 -0.007  0.008   -0.024  0.006 -0.001   -0.001 -0.004 -0.001
 C         -0.051  0.007  0.016    0.161 -0.066  0.080    0.001  0.002 -0.000
 Cl         0.001  0.001 -0.003   -0.001  0.009 -0.022   -0.000 -0.000 -0.000
 C          0.064 -0.035  0.103   -0.042 -0.071  0.039   -0.000  0.001  0.000
 C         -0.013  0.027 -0.019   -0.034 -0.234 -0.081   -0.001 -0.003  0.001
 Cl         0.002 -0.004 -0.002   -0.018  0.051  0.030   -0.000  0.000 -0.000
 C          0.005  0.015  0.011   -0.050 -0.251 -0.071   -0.004  0.001 -0.002
 H          0.031 -0.004  0.023   -0.234 -0.118  0.123    0.005 -0.005  0.020
 C          0.009 -0.016  0.057    0.241 -0.022 -0.135   -0.000  0.001  0.001
 Cl         0.001  0.001 -0.006   -0.047  0.007  0.028    0.000 -0.000 -0.000
 C         -0.047  0.013 -0.099   -0.064  0.307  0.135    0.003 -0.002 -0.001
 H          0.391 -0.264  0.628   -0.234  0.127  0.367    0.004  0.002 -0.008
 C         -0.046  0.026 -0.091   -0.055  0.101  0.047    0.001 -0.003 -0.001
 H          0.247 -0.182  0.471    0.165 -0.056 -0.023   -0.004 -0.000 -0.009
 TransDip  -0.006  0.006  0.069    0.204 -0.065 -0.180    0.031  0.135  0.051

 Mode:                34                     35                     36
 Frequency:       887.21                 900.19                 969.72
 Force Cnst:      0.6784                 0.6749                 0.7527
 Red. Mass:       1.4628                 1.4135                 1.3586
 IR Active:          YES                    YES                    YES
 IR Intens:       13.736                  2.836                  0.067
 Raman Active:       YES                    YES                    YES
               X      Y      Z        X      Y      Z        X      Y      Z
 C         -0.001 -0.002 -0.000    0.015  0.065  0.025    0.000 -0.002  0.002
 C          0.000  0.002  0.003   -0.032 -0.150 -0.055   -0.001  0.004 -0.008
 H         -0.002 -0.008 -0.001    0.186  0.851  0.307   -0.002 -0.006 -0.015
 C         -0.001 -0.003  0.001    0.006  0.033  0.012    0.002  0.002 -0.007
 Cl         0.000  0.000 -0.000   -0.000 -0.002 -0.001   -0.000 -0.000  0.001
 C          0.001  0.003  0.001    0.009  0.049  0.019    0.001 -0.002  0.002
 H         -0.003 -0.012 -0.007   -0.070 -0.299 -0.112    0.009 -0.006  0.016
 C          0.001 -0.002 -0.001   -0.000 -0.014 -0.005   -0.005  0.002 -0.000
 Cl        -0.000  0.000 -0.000   -0.000  0.002  0.000    0.001 -0.000  0.000
 C          0.000  0.001 -0.000    0.001 -0.003 -0.001   -0.005  0.003 -0.004
 Cl        -0.000  0.000 -0.000   -0.000 -0.000  0.000    0.000 -0.000  0.000
 C         -0.005  0.004 -0.010   -0.003  0.006 -0.002    0.013 -0.010  0.026
 C          0.030 -0.019  0.054   -0.005 -0.014  0.000    0.003 -0.004  0.006
 Cl        -0.002  0.001 -0.004   -0.000  0.001  0.000   -0.000  0.000 -0.000
 C         -0.083  0.059 -0.147   -0.010 -0.005  0.002   -0.006  0.007 -0.014
 H          0.455 -0.319  0.804   -0.021  0.003  0.020    0.039 -0.025  0.070
 C          0.031 -0.022  0.055    0.003  0.006 -0.002   -0.006  0.004 -0.009
 Cl        -0.002  0.001 -0.004   -0.001 -0.001  0.000    0.001 -0.000  0.001
 C         -0.006  0.004 -0.012    0.010 -0.005 -0.001    0.052 -0.038  0.094
 H          0.012 -0.008  0.019    0.013  0.016 -0.037   -0.299  0.199 -0.515
 C          0.009 -0.007  0.016    0.000 -0.015 -0.006   -0.060  0.044 -0.109
 H         -0.027  0.019 -0.047   -0.002 -0.014 -0.019    0.347 -0.245  0.621
 TransDip   0.054 -0.041  0.097    0.021  0.049  0.004   -0.001 -0.001 -0.008

 Mode:                37                     38                     39
 Frequency:      1035.85                1067.62                1112.93
 Force Cnst:      4.5836                 2.7512                 2.2856
 Red. Mass:       7.2505                 4.0967                 3.1320
 IR Active:          YES                    YES                    YES
 IR Intens:       23.736                 26.146                 57.927
 Raman Active:       YES                    YES                    YES
               X      Y      Z        X      Y      Z        X      Y      Z
 C          0.159 -0.016 -0.059   -0.061  0.011 -0.005   -0.006 -0.014 -0.008
 C         -0.245  0.074 -0.059    0.149 -0.066  0.093    0.009  0.001  0.004
 H         -0.326  0.059  0.080    0.199 -0.059  0.026    0.020 -0.014 -0.028
 C         -0.011 -0.050  0.148   -0.009 -0.013  0.040   -0.000 -0.003  0.007
 Cl         0.001  0.004 -0.013    0.001  0.003 -0.010    0.000  0.000 -0.001
 C          0.264 -0.009 -0.136   -0.128  0.005  0.063   -0.006  0.001 -0.001
 H          0.337 -0.064 -0.028   -0.208  0.069 -0.054   -0.023  0.019 -0.028
 C         -0.224  0.070 -0.054    0.035 -0.004 -0.009    0.004 -0.000 -0.000
 Cl         0.022 -0.007  0.007    0.003 -0.001  0.001    0.000 -0.000  0.000
 C         -0.047 -0.095  0.289   -0.051  0.090 -0.213   -0.002  0.003  0.000
 Cl         0.001  0.011 -0.032    0.001 -0.010  0.027    0.000 -0.000  0.000
 C          0.184  0.009 -0.111    0.072  0.025 -0.020    0.020  0.055  0.011
 C         -0.002  0.150  0.061   -0.002  0.235  0.091   -0.038  0.108  0.063
 Cl         0.001 -0.012 -0.005    0.003 -0.023 -0.010    0.005 -0.014 -0.008
 C         -0.125 -0.197 -0.007   -0.061 -0.160 -0.028   -0.016  0.056  0.031
 H         -0.012 -0.294 -0.112    0.259 -0.408 -0.311   -0.422  0.385  0.388
 C          0.054 -0.006 -0.033    0.028 -0.010 -0.020    0.296  0.022 -0.161
 Cl        -0.002  0.000  0.001   -0.002 -0.000  0.001   -0.033 -0.001  0.018
 C         -0.035  0.203  0.102    0.017  0.160  0.055    0.036 -0.104 -0.060
 H          0.057  0.266  0.058    0.296  0.316 -0.056   -0.038 -0.164 -0.045
 C         -0.050 -0.106 -0.015   -0.062 -0.151 -0.028   -0.140 -0.110  0.035
 H          0.014 -0.149 -0.053    0.096 -0.278 -0.141   -0.447  0.109  0.298
 TransDip  -0.019  0.023  0.153    0.060  0.139 -0.062    0.217  0.072 -0.086

 Mode:                40                     41                     42
 Frequency:      1118.72                1136.99                1162.98
 Force Cnst:      2.8609                 1.2727                 1.1031
 Red. Mass:       3.8798                 1.6709                 1.3843
 IR Active:          YES                    YES                    YES
 IR Intens:       15.734                 42.129                  3.944
 Raman Active:       YES                    YES                    YES
               X      Y      Z        X      Y      Z        X      Y      Z
 C          0.101  0.015 -0.096    0.028 -0.003 -0.011   -0.015 -0.016  0.001
 C          0.118 -0.045  0.052   -0.053 -0.014  0.070   -0.002  0.007 -0.004
 H          0.227 -0.020 -0.095   -0.361 -0.132  0.583    0.004 -0.009 -0.032
 C         -0.023 -0.087  0.249   -0.003  0.035 -0.092    0.001  0.003 -0.009
 Cl         0.002  0.010 -0.028    0.000 -0.003  0.007   -0.000 -0.000  0.001
 C         -0.087  0.012  0.018    0.060 -0.029  0.044    0.002  0.001 -0.006
 H         -0.266  0.151 -0.248    0.331 -0.255  0.488   -0.009  0.014 -0.026
 C         -0.138  0.059 -0.077   -0.036  0.009 -0.002    0.012 -0.005  0.008
 Cl         0.019 -0.008  0.010    0.005 -0.001 -0.001   -0.002  0.001 -0.001
 C         -0.067  0.053 -0.104   -0.019  0.060 -0.150    0.004 -0.005  0.018
 Cl         0.001 -0.006  0.017    0.000 -0.006  0.016   -0.000  0.001 -0.002
 C          0.174 -0.025 -0.091    0.047  0.003 -0.040   -0.000  0.048  0.019
 C          0.036 -0.152 -0.082    0.014 -0.029 -0.017    0.050 -0.068 -0.055
 Cl        -0.003  0.018  0.009   -0.001  0.004  0.002   -0.004  0.007  0.005
 C         -0.074 -0.012  0.036   -0.025 -0.011  0.010   -0.029 -0.065 -0.009
 H         -0.405  0.229  0.321   -0.120  0.058  0.086   -0.079 -0.039  0.029
 C         -0.026  0.011  0.019   -0.001  0.003  0.002   -0.046  0.016  0.033
 Cl         0.006 -0.001 -0.003    0.001 -0.000 -0.001    0.004 -0.002 -0.003
 C         -0.058  0.010  0.036   -0.012  0.007  0.009    0.069  0.010 -0.034
 H         -0.256 -0.090  0.113   -0.037 -0.005  0.019    0.694  0.339 -0.266
 C          0.043  0.079  0.003    0.006  0.010  0.005   -0.060  0.010  0.038
 H         -0.152  0.245  0.197   -0.074  0.075  0.052   -0.368  0.244  0.306
 TransDip  -0.084 -0.082  0.048   -0.010  0.051 -0.201   -0.049 -0.034  0.023

 Mode:                43                     44                     45
 Frequency:      1209.67                1264.35                1279.53
 Force Cnst:      1.6372                 1.6212                 3.7642
 Red. Mass:       1.8990                 1.7212                 3.9024
 IR Active:          YES                    YES                    YES
 IR Intens:       14.158                  4.649                  5.686
 Raman Active:       YES                    YES                    YES
               X      Y      Z        X      Y      Z        X      Y      Z
 C          0.043 -0.028  0.050    0.053  0.036 -0.093   -0.079  0.068 -0.184
 C         -0.027  0.018 -0.031    0.003 -0.009  0.014   -0.076 -0.029  0.128
 H          0.244  0.124 -0.487   -0.168 -0.068  0.318   -0.108 -0.052  0.174
 C         -0.010 -0.022  0.066    0.056 -0.029  0.044    0.199 -0.053  0.026
 Cl        -0.001  0.002 -0.006   -0.000  0.001 -0.003    0.000  0.001 -0.003
 C         -0.062 -0.007  0.058   -0.017  0.009 -0.015   -0.096  0.062 -0.110
 H          0.272 -0.298  0.642   -0.102  0.076 -0.148   -0.066  0.034 -0.047
 C         -0.098  0.073 -0.140   -0.074  0.008  0.023   -0.161 -0.007  0.116
 Cl         0.011 -0.006  0.009    0.004 -0.002  0.002    0.005 -0.003  0.004
 C          0.131 -0.013 -0.046    0.040 -0.003 -0.021    0.242 -0.041 -0.025
 Cl        -0.004 -0.001  0.006    0.001 -0.001  0.003   -0.001 -0.001  0.003
 C         -0.062  0.005  0.014   -0.057 -0.056  0.019   -0.044  0.102  0.082
 C         -0.021  0.006  0.017   -0.123 -0.036  0.053    0.044  0.014 -0.023
 Cl         0.001 -0.002 -0.001    0.003 -0.001 -0.002   -0.002 -0.002  0.001
 C          0.023  0.012 -0.008    0.052  0.033 -0.017    0.012 -0.018 -0.015
 H          0.113 -0.053 -0.088    0.512 -0.310 -0.409   -0.317  0.231  0.275
 C          0.008  0.001 -0.004    0.050  0.058 -0.006   -0.029 -0.030  0.005
 Cl        -0.001  0.000  0.001   -0.004 -0.000  0.002    0.002  0.001 -0.001
 C          0.016 -0.011 -0.013    0.018 -0.017 -0.017   -0.016 -0.030 -0.004
 H          0.083  0.023 -0.040   -0.030 -0.046  0.000    0.214  0.087 -0.087
 C         -0.012 -0.000  0.012   -0.002  0.020  0.007   -0.018 -0.025 -0.005
 H         -0.019  0.001 -0.009   -0.306  0.254  0.278    0.398 -0.353 -0.334
 TransDip  -0.115  0.036  0.002   -0.053  0.029  0.033   -0.076 -0.006  0.008

 Mode:                46                     47                     48
 Frequency:      1293.69                1306.24                1401.78
 Force Cnst:      8.9103                 2.5711                 3.5341
 Red. Mass:       9.0362                 2.5576                 3.0525
 IR Active:          YES                    YES                    YES
 IR Intens:        1.086                  9.259                 18.456
 Raman Active:       YES                    YES                    YES
               X      Y      Z        X      Y      Z        X      Y      Z
 C          0.078 -0.077  0.007    0.162 -0.028 -0.031   -0.026 -0.034  0.033
 C          0.051  0.029 -0.069    0.069  0.027 -0.115   -0.009  0.023 -0.046
 H         -0.099 -0.095  0.139   -0.285 -0.113  0.492   -0.131 -0.038  0.135
 C         -0.070  0.006  0.032   -0.029 -0.022  0.077    0.061 -0.012 -0.001
 Cl        -0.001  0.001 -0.002   -0.002  0.002 -0.005   -0.002  0.000 -0.000
 C          0.036 -0.032  0.061    0.026 -0.039  0.091   -0.015 -0.017  0.052
 H         -0.022  0.023 -0.033   -0.151  0.103 -0.188   -0.117  0.066 -0.104
 C          0.030  0.022 -0.069   -0.029  0.042 -0.096   -0.018  0.024 -0.051
 Cl         0.001 -0.000 -0.000    0.005 -0.002  0.002    0.002 -0.001  0.002
 C         -0.087  0.025  0.009   -0.071  0.018 -0.011    0.030 -0.005  0.003
 Cl         0.000 -0.001  0.000   -0.000 -0.001  0.002   -0.002  0.000 -0.000
 C          0.042  0.462  0.151   -0.148 -0.005  0.080   -0.017  0.101  0.044
 C         -0.218 -0.194  0.044    0.026  0.042  0.005    0.172 -0.040 -0.111
 Cl        -0.004  0.003  0.004    0.001 -0.003 -0.002   -0.004  0.004  0.004
 C          0.170 -0.175 -0.165    0.021  0.053  0.010   -0.161 -0.040  0.075
 H         -0.095  0.017  0.062   -0.081  0.140  0.098    0.175 -0.327 -0.229
 C          0.049  0.318  0.097   -0.017 -0.103 -0.031    0.005  0.164  0.061
 Cl         0.001  0.000 -0.000   -0.001  0.001  0.001    0.001 -0.006 -0.003
 C         -0.220 -0.170  0.058    0.043 -0.017 -0.031    0.153 -0.014 -0.092
 H          0.185  0.035 -0.095    0.317  0.124 -0.134   -0.571 -0.408  0.166
 C          0.133 -0.197 -0.147   -0.070  0.041  0.056   -0.105 -0.067  0.034
 H          0.209 -0.266 -0.241    0.337 -0.280 -0.305    0.008 -0.180 -0.078
 TransDip   0.000 -0.033  0.002   -0.076 -0.001  0.061   -0.056 -0.116 -0.050

 Mode:                49                     50                     51
 Frequency:      1414.31                1437.63                1502.84
 Force Cnst:      4.0679                 4.3203                 3.9212
 Red. Mass:       3.4517                 3.5479                 2.9468
 IR Active:          YES                    YES                    YES
 IR Intens:       58.243                 74.499                 84.668
 Raman Active:       YES                    YES                    YES
               X      Y      Z        X      Y      Z        X      Y      Z
 C         -0.023 -0.075  0.239    0.224 -0.075  0.045   -0.083 -0.003  0.038
 C         -0.115  0.057 -0.087   -0.064 -0.014  0.079   -0.027  0.005  0.006
 H         -0.179  0.055 -0.025    0.346  0.144 -0.613   -0.045 -0.004  0.023
 C          0.204 -0.010 -0.098   -0.101  0.053 -0.082    0.064 -0.008 -0.016
 Cl        -0.006 -0.000  0.005    0.003 -0.002  0.005   -0.001  0.000  0.000
 C          0.004 -0.055  0.147    0.119 -0.005 -0.059   -0.029 -0.005  0.030
 H         -0.443  0.312 -0.576   -0.009  0.118 -0.314   -0.050  0.010  0.005
 C         -0.130  0.043 -0.040   -0.144 -0.050  0.223    0.033  0.013 -0.055
 Cl         0.007 -0.003  0.003    0.004  0.001 -0.004   -0.001 -0.000  0.001
 C          0.082  0.017 -0.096   -0.030  0.069 -0.167   -0.005 -0.008  0.028
 Cl        -0.004 -0.001  0.004    0.002 -0.003  0.007   -0.001  0.000 -0.001
 C          0.025 -0.029 -0.061   -0.036  0.047  0.011    0.177  0.049 -0.080
 C         -0.017  0.034  0.026   -0.004 -0.042 -0.011   -0.056 -0.126 -0.018
 Cl         0.000 -0.001 -0.001   -0.000  0.001  0.000    0.002  0.004  0.000
 C          0.041 -0.022 -0.030   -0.031  0.031  0.031   -0.106  0.125  0.109
 H         -0.140  0.119  0.124    0.143 -0.102 -0.124    0.373 -0.232 -0.302
 C         -0.017 -0.025 -0.001    0.028  0.013 -0.011    0.118 -0.038 -0.082
 Cl         0.001  0.002 -0.000   -0.002 -0.001  0.001   -0.004  0.000  0.002
 C         -0.047  0.025  0.038    0.022 -0.035 -0.025   -0.102 -0.087  0.024
 H          0.025  0.073  0.013    0.072 -0.016 -0.050    0.425  0.178 -0.173
 C          0.069 -0.011 -0.037   -0.064  0.024  0.049   -0.062  0.091  0.070
 H         -0.147  0.162  0.118    0.168 -0.161 -0.177    0.380 -0.236 -0.303
 TransDip  -0.140  0.135 -0.148    0.085  0.033 -0.261    0.224 -0.106 -0.159

 Mode:                52                     53                     54
 Frequency:      1583.23                1587.63                1606.10
 Force Cnst:     10.6485                11.3474                10.9234
 Red. Mass:       7.2102                 7.6410                 7.1873
 IR Active:          YES                    YES                    YES
 IR Intens:       57.830                 18.798                 14.551
 Raman Active:       YES                    YES                    YES
               X      Y      Z        X      Y      Z        X      Y      Z
 C         -0.182  0.115 -0.213   -0.029  0.050 -0.040    0.186  0.028 -0.188
 C          0.079 -0.069  0.141    0.016 -0.019  0.029   -0.253 -0.068  0.336
 H          0.238 -0.022 -0.107    0.054  0.018 -0.010    0.244  0.135 -0.513
 C         -0.294  0.115 -0.135   -0.057  0.021 -0.027    0.249  0.000 -0.150
 Cl         0.003 -0.001  0.001    0.001 -0.000 -0.000   -0.002  0.000  0.000
 C          0.267 -0.175  0.311    0.051 -0.033  0.061   -0.066 -0.042  0.153
 H         -0.209  0.234 -0.506   -0.040  0.043 -0.095   -0.211  0.070 -0.058
 C         -0.129  0.076 -0.128   -0.023  0.013 -0.028    0.167  0.050 -0.236
 Cl         0.000  0.000 -0.000    0.000  0.000 -0.000   -0.002 -0.001  0.003
 C          0.238 -0.074  0.061    0.043 -0.017  0.013   -0.243  0.018  0.096
 Cl        -0.003 -0.000  0.002   -0.000  0.000  0.001    0.003 -0.001  0.001
 C          0.033  0.051  0.027   -0.067 -0.328 -0.084   -0.008 -0.005  0.006
 C         -0.029 -0.036 -0.001    0.154  0.190 -0.012   -0.068 -0.008  0.035
 Cl         0.001 -0.000 -0.000   -0.003  0.000  0.002    0.000  0.001  0.000
 C         -0.005  0.044  0.018   -0.001 -0.211 -0.084    0.077 -0.037 -0.059
 H          0.045  0.011 -0.020   -0.199 -0.087  0.079   -0.071  0.078  0.071
 C         -0.018 -0.077 -0.019    0.117  0.398  0.090   -0.047  0.013  0.032
 Cl         0.000  0.001  0.000   -0.002 -0.005 -0.001    0.000 -0.000 -0.000
 C          0.030  0.049  0.000   -0.202 -0.265  0.011    0.092  0.017 -0.046
 H         -0.059  0.006  0.037    0.375  0.013 -0.208   -0.097 -0.086  0.021
 C          0.010 -0.039 -0.024   -0.032  0.219  0.102   -0.078  0.027  0.053
 H         -0.051  0.006  0.053    0.324 -0.036 -0.192    0.051 -0.078 -0.052
 TransDip  -0.170  0.069 -0.160    0.004  0.139  0.004    0.069  0.051 -0.087

 Mode:                55                     56                     57
 Frequency:      1625.35                3184.61                3209.31
 Force Cnst:     10.4909                 6.5098                 6.6416
 Red. Mass:       6.7402                 1.0894                 1.0945
 IR Active:          YES                    YES                    YES
 IR Intens:       59.104                  2.247                  0.352
 Raman Active:       YES                    YES                    YES
               X      Y      Z        X      Y      Z        X      Y      Z
 C          0.103  0.006 -0.077   -0.000 -0.000  0.000    0.000 -0.000  0.000
 C         -0.054 -0.016  0.078   -0.000  0.000 -0.000   -0.001  0.000 -0.001
 H          0.063  0.028 -0.121    0.003 -0.001  0.001    0.013 -0.005  0.007
 C          0.047 -0.000 -0.028    0.000  0.000 -0.000    0.000  0.000 -0.000
 Cl        -0.000  0.000 -0.000    0.000 -0.000  0.000    0.000  0.000 -0.000
 C         -0.013 -0.008  0.028   -0.000 -0.000 -0.000   -0.000 -0.000  0.000
 H         -0.038  0.012 -0.009    0.000  0.000 -0.000    0.001 -0.000 -0.000
 C          0.033  0.009 -0.045   -0.000 -0.000  0.000   -0.000 -0.000  0.000
 Cl        -0.000 -0.000  0.000   -0.000 -0.000 -0.000    0.000 -0.000 -0.000
 C         -0.060  0.006  0.019    0.000  0.000 -0.000    0.000  0.000 -0.000
 Cl         0.001 -0.000  0.000    0.000 -0.000  0.000    0.000 -0.000  0.000
 C         -0.234  0.020  0.140   -0.001  0.002  0.001   -0.001  0.001  0.001
 C          0.253  0.058 -0.118    0.001  0.001 -0.000    0.000  0.000 -0.000
 Cl        -0.003 -0.003  0.000   -0.000 -0.000 -0.000   -0.000  0.000  0.000
 C         -0.221  0.105  0.166   -0.001 -0.001 -0.000   -0.002 -0.002  0.000
 H          0.178 -0.207 -0.183    0.010  0.014 -0.000    0.018  0.024 -0.001
 C          0.116 -0.044 -0.083   -0.001 -0.000  0.000    0.003  0.003 -0.001
 Cl         0.001  0.001 -0.001    0.000 -0.000 -0.000   -0.000 -0.000  0.000
 C         -0.258 -0.034  0.133   -0.004  0.022  0.011    0.023 -0.070 -0.040
 H          0.231  0.236 -0.039    0.077 -0.255 -0.144   -0.252  0.794  0.455
 C          0.275 -0.126 -0.205   -0.049 -0.066  0.001   -0.019 -0.021  0.002
 H         -0.271  0.304  0.270    0.570  0.759 -0.017    0.182  0.238 -0.007
 TransDip   0.191 -0.052 -0.147   -0.037 -0.030  0.008    0.003 -0.017 -0.007

 Mode:                58                     59                     60
 Frequency:      3210.61                3219.85                3222.17
 Force Cnst:      6.6322                 6.6754                 6.6840
 Red. Mass:       1.0920                 1.0928                 1.0927
 IR Active:          YES                    YES                    YES
 IR Intens:        0.108                  1.115                  1.715
 Raman Active:       YES                    YES                    YES
               X      Y      Z        X      Y      Z        X      Y      Z
 C         -0.001 -0.001  0.003    0.000 -0.000 -0.000    0.000 -0.000 -0.000
 C         -0.074  0.029 -0.037   -0.000  0.000 -0.000    0.001 -0.000 -0.000
 H          0.838 -0.334  0.422    0.001 -0.001  0.001   -0.006  0.002 -0.003
 C          0.003  0.000 -0.003    0.000 -0.000  0.000    0.003 -0.001  0.002
 Cl        -0.000 -0.000  0.000   -0.000  0.000  0.000   -0.000  0.000 -0.000
 C         -0.000 -0.000  0.001   -0.000  0.000  0.000   -0.075  0.000  0.045
 H          0.006  0.000 -0.004    0.003  0.000 -0.002    0.854  0.000 -0.513
 C          0.000 -0.000 -0.000   -0.000  0.000 -0.000   -0.001  0.001 -0.003
 Cl         0.000 -0.000  0.000    0.000  0.000  0.000    0.000 -0.000  0.000
 C          0.001 -0.000  0.000   -0.000 -0.000  0.000    0.000  0.000 -0.000
 Cl        -0.000  0.000 -0.000   -0.000  0.000 -0.000    0.000 -0.000  0.000
 C         -0.000  0.000 -0.000    0.000  0.000 -0.000   -0.000 -0.000  0.000
 C          0.000 -0.000 -0.000    0.003 -0.001 -0.002   -0.000 -0.000 -0.000
 Cl        -0.000  0.000  0.000   -0.000  0.000  0.000    0.000  0.000 -0.000
 C          0.000  0.000  0.000   -0.052 -0.070  0.002    0.000  0.000 -0.000
 H         -0.001 -0.002  0.000    0.594  0.798 -0.019   -0.002 -0.003  0.000
 C         -0.000 -0.000 -0.000   -0.002  0.003  0.002   -0.000 -0.000 -0.000
 Cl        -0.000  0.000 -0.000    0.000 -0.000 -0.000    0.000  0.000 -0.000
 C         -0.000  0.001  0.001   -0.000  0.002  0.001   -0.000  0.000  0.000
 H          0.004 -0.012 -0.007    0.006 -0.019 -0.011    0.000 -0.001 -0.000
 C          0.001  0.000 -0.000    0.001  0.002 -0.000    0.000  0.000 -0.000
 H         -0.005 -0.006 -0.000   -0.015 -0.020  0.001   -0.000 -0.000  0.000
 TransDip   0.005 -0.004  0.008    0.019  0.028 -0.001    0.037  0.000 -0.021

 STANDARD THERMODYNAMIC QUANTITIES AT   298.15 K  AND     1.00 ATM

   This Molecule has  0 Imaginary Frequencies
   Zero point vibrational energy:       82.923 kcal/mol

   Atom    1 Element C  Has Mass   12.00000
   Atom    2 Element C  Has Mass   12.00000
   Atom    3 Element H  Has Mass    1.00783
   Atom    4 Element C  Has Mass   12.00000
   Atom    5 Element Cl Has Mass   34.96885
   Atom    6 Element C  Has Mass   12.00000
   Atom    7 Element H  Has Mass    1.00783
   Atom    8 Element C  Has Mass   12.00000
   Atom    9 Element Cl Has Mass   34.96885
   Atom   10 Element C  Has Mass   12.00000
   Atom   11 Element Cl Has Mass   34.96885
   Atom   12 Element C  Has Mass   12.00000
   Atom   13 Element C  Has Mass   12.00000
   Atom   14 Element Cl Has Mass   34.96885
   Atom   15 Element C  Has Mass   12.00000
   Atom   16 Element H  Has Mass    1.00783
   Atom   17 Element C  Has Mass   12.00000
   Atom   18 Element Cl Has Mass   34.96885
   Atom   19 Element C  Has Mass   12.00000
   Atom   20 Element H  Has Mass    1.00783
   Atom   21 Element C  Has Mass   12.00000
   Atom   22 Element H  Has Mass    1.00783
   Molecular Mass:   323.883400 amu
   Principal axes and moments of inertia in amu*Bohr^2:
                             1           2           3
    Eigenvalues --     4069.79276 11272.95856 13056.85840
          X               0.87796     0.44059     0.18728
          Y               0.00509    -0.39976     0.91661
          Z              -0.47871     0.80379     0.35321
   Rotational Symmetry Number is   1
   The Molecule is an Asymmetric Top
   Translational Enthalpy:        0.889 kcal/mol
   Rotational Enthalpy:           0.889 kcal/mol
   Vibrational Enthalpy:         90.779 kcal/mol
   gas constant (RT):             0.592 kcal/mol
   Translational Entropy:        43.221  cal/mol.K
   Rotational Entropy:           34.748  cal/mol.K
   Vibrational Entropy:          52.845  cal/mol.K

   Total Enthalpy:               93.149 kcal/mol
   Total Entropy:               130.814  cal/mol.K

 ======================================================================

 STANDARD THERMODYNAMIC QUANTITIES FOR ANHARMONIC VIBRATION -- TOSH

   Zero point vibrational energy: ************ kcal/mol

   Vibrational Enthalpy:       Infinity kcal/mol
   Vibrational Entropy:             NaN  cal/mol.K

   Total Enthalpy:             Infinity kcal/mol
   Total Entropy:                   NaN  cal/mol.K

 ======================================================================

 STANDARD THERMODYNAMIC QUANTITIES FOR ANHARMONIC VIBRATION -- VPT2

   Zero point vibrational energy: ************ kcal/mol

   Vibrational Enthalpy:       Infinity kcal/mol
   Vibrational Entropy:             NaN  cal/mol.K

   Total Enthalpy:             Infinity kcal/mol
   Total Entropy:                   NaN  cal/mol.K

 ======================================================================

Archival summary:
1\1\february\FREQ\ProcedureUnspecified\BasisUnspecified\l5125\taweetha\SatMar713:39:362020SatMar713:39:362020\0\\#,FREQ,ProcedureUnspecified,BasisUnspecified,\\0,1\Cl\C,1,1.74464\C,2,1.39966,1,120.597\C,3,1.39204,2,120.596,1,179.671,0\H,4,1.0809,3,119.993,2,-179.961,0\C,4,1.38757,3,119.045,2,-0.0404068,0\C,6,1.38905,4,121.212,3,0.0633492,0\H,7,1.08195,6,120.287,4,179.562,0\C,7,1.39618,6,119.989,4,0.116998,0\C,9,1.49303,7,119.139,6,-179.369,0\C,10,1.39895,9,120.039,7,84.6548,0\H,11,1.08381,10,118.833,9,1.06008,0\C,11,1.39065,10,121.776,9,-179.554,0\H,13,1.08214,11,120.803,10,-179.685,0\C,13,1.39091,11,118.804,10,0.144576,0\C,15,1.38959,13,121.272,11,0.208208,0\H,16,1.08104,15,120.909,13,179.721,0\C,16,1.39195,15,118.705,13,-0.285087,0\Cl,3,1.74604,2,121.396,1,-0.107725,0\Cl,6,1.75454,4,119.198,3,-179.924,0\Cl,15,1.75485,13,119.71,11,-179.844,0\Cl,18,1.75501,16,117.939,15,179.981,0\\\@

 Total job time:  3202.68s(wall), 18629.78s(cpu) 
 Sat Mar  7 13:39:36 2020

        *************************************************************
        *                                                           *
        *  Thank you very much for using Q-Chem.  Have a nice day.  *
        *                                                           *
        *************************************************************
