# Supplementary material for: Quantum Chemical Investigation of Polychlorinated Dibenzodioxins, Dibenzofurans and Biphenyls: Relative Stability and Planarity Analysis
Source: Molecules. 2020 Dec 3;25(23):5697. doi: 10.3390/molecules25235697 (PMC7730433; doi:10.3390/molecules25235697)
Supplement: Supplementary file 1 [file molecules-25-05697-s001.zip › PCB/B3LYP/HClHClClClHHHH.out]

                  Welcome to Q-Chem
     A Quantum Leap Into The Future Of Chemistry


 Q-Chem 5.2 (devel), Q-Chem, Inc., Pleasanton, CA (2019)

 Yihan Shao,  Zhengting Gan,  E. Epifanovsky,  A. T. B. Gilbert,  M. Wormit,  
 J. Kussmann,  A. W. Lange,  A. Behn,  Jia Deng,  Xintian Feng,  D. Ghosh,  
 M. Goldey,  P. R. Horn,  L. D. Jacobson,  I. Kaliman,  T. Kus,  A. Landau,  
 Jie Liu,  E. I. Proynov,  R. M. Richard,  R. P. Steele,  E. J. Sundstrom,  
 H. L. Woodcock III,  P. M. Zimmerman,  D. Zuev,  B. Albrecht,  E. Alguire,  
 S. A. Baeppler,  D. Barton,  Z. Benda,  Y. A. Bernard,  E. J. Berquist,  
 K. B. Bravaya,  H. Burton,  D. Casanova,  Chun-Min Chang,  Yunqing Chen,  
 A. Chien,  K. D. Closser,  M. P. Coons,  S. Coriani,  S. Dasgupta,  
 A. L. Dempwolff,  M. Diedenhofen,  Hainam Do,  R. G. Edgar,  Po-Tung Fang,  
 S. Faraji,  S. Fatehi,  Qingguo Feng,  K. D. Fenk,  J. Fosso-Tande,  
 J. Gayvert,  Qinghui Ge,  A. Ghysels,  G. Gidofalvi,  J. Gomes,  
 J. Gonthier,  A. Gunina,  D. Hait,  M. W. D. Hanson-Heine,  
 P. H. P. Harbach,  A. W. Hauser,  M. F. Herbst,  J. E. Herr,  
 E. G. Hohenstein,  Z. C. Holden,  Kerwin Hui,  B. C. Huynh,  T.-C. Jagau,  
 Hyunjun Ji,  B. Kaduk,  K. Khistyaev,  Jaehoon Kim,  P. Klunzinger,  K. Koh,  
 D. Kosenkov,  L. Koulias,  T. Kowalczyk,  C. M. Krauter,  A. Kunitsa,  
 Ka Un Lao,  A. Laurent,  K. V. Lawler,  Joonho Lee,  D. Lefrancois,  
 S. Lehtola,  D. S. Levine,  Yi-Pei Li,  You-Sheng Lin,  Fenglai Liu,  
 E. Livshits,  A. Luenser,  P. Manohar,  E. Mansoor,  S. F. Manzer,  
 Shan-Ping Mao,  Yuezhi Mao,  N. Mardirossian,  A. V. Marenich,  
 T. Markovich,  L. A. Martinez-Martinez,  S. A. Maurer,  N. J. Mayhall,  
 S. C. McKenzie,  J.-M. Mewes,  P. Morgante,  A. F. Morrison,  
 J. W. Mullinax,  K. Nanda,  T. S. Nguyen-Beck,  R. Olivares-Amaya,  
 J. A. Parkhill,  Zheng Pei,  T. M. Perrine,  F. Plasser,  P. Pokhilko,  
 S. Prager,  A. Prociuk,  E. Ramos,  D. R. Rehn,  F. Rob,  M. Scheurer,  
 M. Schneider,  N. Sergueev,  S. M. Sharada,  S. Sharma,  D. W. Small,  
 T. Stauch,  T. Stein,  Yu-Chuan Su,  A. J. W. Thom,  A. Tkatchenko,  
 T. Tsuchimochi,  N. M. Tubman,  L. Vogt,  M. L. Vidal,  O. Vydrov,  
 M. A. Watson,  J. Wenzel,  M. de Wergifosse,  T. A. Wesolowski,  A. White,  
 J. Witte,  A. Yamada,  Jun Yang,  K. Yao,  S. Yeganeh,  S. R. Yost,  
 Zhi-Qiang You,  A. Zech,  Igor Ying Zhang,  Xing Zhang,  Yan Zhao,  
 Ying Zhu,  B. R. Brooks,  G. K. L. Chan,  C. J. Cramer,  M. S. Gordon,  
 W. J. Hehre,  A. Klamt,  M. W. Schmidt,  C. D. Sherrill,  D. G. Truhlar,  
 A. Aspuru-Guzik,  R. Baer,  A. T. Bell,  N. A. Besley,  Jeng-Da Chai,  
 A. E. DePrince, III,  R. A. DiStasio Jr.,  A. Dreuw,  B. D. Dunietz,  
 T. R. Furlani,  Chao-Ping Hsu,  Yousung Jung,  Jing Kong,  D. S. Lambrecht,  
 WanZhen Liang,  C. Ochsenfeld,  V. A. Rassolov,  L. V. Slipchenko,  
 J. E. Subotnik,  T. Van Voorhis,  J. M. Herbert,  A. I. Krylov,  
 P. M. W. Gill,  M. Head-Gordon

 Contributors to earlier versions of Q-Chem not listed above: 
 R. D. Adamson,  B. Austin,  J. Baker,  G. J. O. Beran,  K. Brandhorst,  
 S. T. Brown,  E. F. C. Byrd,  A. K. Chakraborty,  C.-L. Cheng,  
 Siu Hung Chien,  D. M. Chipman,  D. L. Crittenden,  H. Dachsel,  
 R. J. Doerksen,  A. D. Dutoi,  L. Fusti-Molnar,  W. A. Goddard III,  
 A. Golubeva-Zadorozhnaya,  S. R. Gwaltney,  G. Hawkins,  A. Heyden,  
 S. Hirata,  G. Kedziora,  F. J. Keil,  C. Kelley,  Jihan Kim,  R. A. King,  
 R. Z. Khaliullin,  P. P. Korambath,  W. Kurlancheek,  A. M. Lee,  M. S. Lee,  
 S. V. Levchenko,  Ching Yeh Lin,  D. Liotard,  R. C. Lochan,  I. Lotan,  
 P. E. Maslen,  N. Nair,  D. P. O'Neill,  D. Neuhauser,  E. Neuscamman,  
 C. M. Oana,  R. Olson,  B. Peters,  R. Peverati,  P. A. Pieniazek,  
 Y. M. Rhee,  J. Ritchie,  M. A. Rohrdanz,  E. Rosta,  N. J. Russ,  
 H. F. Schaefer III,  N. E. Schultz,  N. Shenvi,  A. C. Simmonett,  A. Sodt,  
 D. Stuck,  K. S. Thanthiriwatte,  V. Vanovschi,  Tao Wang,  A. Warshel,  
 C. F. Williams,  Q. Wu,  X. Xu,  W. Zhang

 Please cite Q-Chem as follows:
 Y. Shao et al., Mol. Phys. 113, 184-215 (2015)
 DOI: 10.1080/00268976.2014.952696

 Q-Chem 5.2.1 for Intel X86 EM64T Linux

 Parts of Q-Chem use Armadillo 8.300.2 (Tropical Shenanigans).
 http://arma.sourceforge.net/

 Q-Chem begins on Sat Mar  7 10:58:26 2020  

Host: 
0

     Scratch files written to /scratch/taweetham/qchem19989//
NAlpha2: 146
NElect   146
Mult     1

 Q-Chem warning in module libgen/rem_setup.C, line 2168:

 Setting Thresh to 1e-14


Checking the input file for inconsistencies... 	...done.

--------------------------------------------------------------
User input:
--------------------------------------------------------------
$MOLECULE
0 1
C 
C  1 1.394960
H  2 CH 1 119.528007
C  2 1.386606 1 120.846377 3 178.766605 0
Cl  4 CCl 2 119.698148 1 -179.612229 0
C  4 1.387279 2 120.235871 1 -0.083363 0
H  6 CH 4 120.254637 2 -179.958574 0
C  6 1.387279 4 119.490737 2 0.041992 0
Cl  8 CCl 6 120.064298 4 179.568218 0
C  8 1.386606 6 120.235863 4 0.041336 0
Cl  10 CCl 8 119.614146 6 178.681836 0
C  1 1.488550 2 120.827489 3 1.275929 0
C  12 1.394960 1 120.827496 2 -44.635695 0
Cl  13 CCl 12 119.528011 1 1.275194 0
C  13 1.386606 12 120.846392 1 -179.957497 0
H  15 CH 13 119.698155 12 -179.612829 0
C  15 1.387278 13 120.235860 12 -0.083872 0
H  17 CH 15 120.254633 13 -179.958492 0
C  17 1.387279 15 119.490737 13 0.041666 0
H  19 CH 17 120.064293 15 179.568399 0
C  19 1.386606 17 120.235874 15 0.041790 0
H  21 CH 19 119.614152 17 178.681599 0

CH=1.08273
CCl=1.75400
$END

$REM
   JOB_TYPE	OPTIMIZATION
   BASIS	6-311++G**
   METHOD	B3LYP
   SCF_GUESS_ALWAYS     TRUE
   SYM_IGNORE   TRUE
   S2THRESH     15
   THRESH       15
$END

--------------------------------------------------------------
 ----------------------------------------------------------------
             Standard Nuclear Orientation (Angstroms)
    I     Atom           X                Y                Z
 ----------------------------------------------------------------
    1      C       0.0000000000     0.0000000000     0.0000000000
    2      C       0.0000000000     0.0000000000     1.3949600000
    3      H       0.9420994930     0.0000000000     1.9285823367
    4      C      -1.1901880373     0.0256249026     2.1059255403
    5      Cl     -1.1548436435     0.0351778398     3.8595433764
    6      C      -2.4041742747     0.0535064326     1.4351028665
    7      H      -3.3336980403     0.0741960811     1.9899557843
    8      C      -2.4180259722     0.0546630380     0.0478935036
    9      Cl     -3.9445745286     0.0782926128    -0.8155919614
   10      C      -1.2274122092     0.0272853135    -0.6622934626
   11      Cl     -1.2645630159    -0.0058824468    -2.4155862839
   12      C       1.2779219872    -0.0284629571    -0.7628147595
   13      C       2.3470698978     0.7895533347    -0.3971844912
   14      Cl      2.1937652685     1.8399754745     0.9991059581
   15      C       3.5373425750     0.7639926356    -1.1080106329
   16      H       4.3574386523     1.4022626844    -0.8041060066
   17      C       3.6820915760    -0.0819840560    -2.1979241218
   18      H       4.6116137590    -0.1026767181    -2.7527795786
   19      C       2.6267066856    -0.9012420975    -2.5714505845
   20      H       2.7271154486    -1.5600000441    -3.4248322698
   21      C       1.4361780334    -0.8737960689    -1.8611235872
   22      H       0.6116407652    -1.5017402028    -2.1743786128
 ----------------------------------------------------------------
 Nuclear Repulsion Energy =        1486.45471108 hartrees
 There are       73 alpha and       73 beta electrons
 Requested basis set is 6-311++G(d,p)
 There are 154 shells and 426 basis functions

 Total QAlloc Memory Limit   2000 MB
 Mega-Array Size       188 MB
 MEM_STATIC part       192 MB
 A cutoff of  1.0D-15 yielded   9549 shell pairs
 There are     78089 function pairs (     83924 Cartesian)
 Smallest overlap matrix eigenvalue = 3.15E-07
 Linear dependence detected in AO basis
 Number of orthogonalized atomic orbitals = 422
 Maximum deviation from orthogonality = 3.270E-10

 Scale SEOQF with 1.000000e-01/1.000000e-01/1.000000e-01

 Standard Electronic Orientation quadrupole field applied
 Nucleus-field energy     =    -0.0000000266 hartrees
 Guess from superposition of atomic densities
 Warning:  Energy on first SCF cycle will be non-variational
 SAD guess density has 146.000000 electrons

 -----------------------------------------------------------------------
  General SCF calculation program by
  Eric Jon Sundstrom, Paul Horn, Yuezhi Mao, Dmitri Zuev, Alec White,
  David Stuck, Shaama M.S., Shane Yost, Joonho Lee, David Small,
  Daniel Levine, Susi Lehtola, Hugh Burton, Evgeny Epifanovsky,
  Bang C. Huynh
 -----------------------------------------------------------------------
 Exchange:     0.2000 Hartree-Fock + 0.0800 Slater + 0.7200 B88
 Correlation:  0.1900 VWN1RPA + 0.8100 LYP
 Using SG-1 standard quadrature grid
 using 6 threads for integral computing
 -------------------------------------------------------
 OpenMP Integral computing Module                
 Release: version 2.0, May 2017, Q-Chem Inc. Pleasanton 
 -------------------------------------------------------
 A restricted SCF calculation will be
 performed using DIIS
 SCF converges when DIIS error is below 1.0e-08
 ---------------------------------------
  Cycle       Energy         DIIS error
 ---------------------------------------
    1   -2305.7785489402      3.06e-02  
    2   -2301.7206038535      2.63e-03  
    3   -2301.6326714219      3.21e-03  
    4   -2301.8779435386      5.27e-04  
    5   -2301.8829123854      2.73e-04  
    6   -2301.8844834421      9.52e-05  
    7   -2301.8846705127      2.56e-05  
    8   -2301.8846819555      1.17e-05  
    9   -2301.8846851075      2.52e-06  
   10   -2301.8846852381      1.02e-06  
   11   -2301.8846852613      2.86e-07  
   12   -2301.8846852631      1.25e-07  
   13   -2301.8846852632      4.76e-08  
   14   -2301.8846852634      1.37e-08  
   15   -2301.8846852632      4.73e-09  Convergence criterion met
 ---------------------------------------
 SCF time:   CPU 560.41s  wall 146.00s 
 SCF   energy in the final basis set =    -2301.8846852632
 Total energy in the final basis set =    -2301.8846852632

 --------------------------------------------------------------

                    Orbital Energies (a.u.)
 --------------------------------------------------------------

 Alpha MOs
 -- Occupied --
********-101.5699-101.5687-101.5658 -10.2670 -10.2641 -10.2607 -10.2550
-10.2274 -10.2176 -10.2148 -10.2079 -10.2008 -10.1992 -10.1985 -10.1943
 -9.4854  -9.4844  -9.4841  -9.4812  -7.2502  -7.2490  -7.2486  -7.2457
 -7.2403  -7.2395  -7.2393  -7.2391  -7.2389  -7.2382  -7.2360  -7.2356
 -0.9456  -0.9163  -0.8996  -0.8752  -0.8572  -0.8433  -0.8006  -0.7639
 -0.7536  -0.7413  -0.6650  -0.6402  -0.6169  -0.6078  -0.5465  -0.5307
 -0.5297  -0.4929  -0.4893  -0.4741  -0.4607  -0.4566  -0.4514  -0.4440
 -0.4202  -0.4134  -0.4088  -0.3932  -0.3848  -0.3813  -0.3615  -0.3528
 -0.3455  -0.3347  -0.3326  -0.3246  -0.3189  -0.2952  -0.2691  -0.2617
 -0.2572
 -- Virtual --
 -0.0678  -0.0444  -0.0368  -0.0302  -0.0179  -0.0117  -0.0036   0.0030
  0.0069   0.0102   0.0198   0.0272   0.0296   0.0367   0.0415   0.0479
  0.0521   0.0546   0.0600   0.0704   0.0743   0.0828   0.0849   0.0875
  0.0935   0.0952   0.0970   0.1015   0.1043   0.1080   0.1119   0.1124
  0.1160   0.1184   0.1211   0.1231   0.1277   0.1307   0.1327   0.1343
  0.1382   0.1412   0.1433   0.1501   0.1530   0.1587   0.1608   0.1664
  0.1702   0.1734   0.1782   0.1856   0.1907   0.1940   0.2011   0.2028
  0.2065   0.2091   0.2155   0.2207   0.2241   0.2266   0.2323   0.2360
  0.2382   0.2456   0.2481   0.2519   0.2594   0.2610   0.2634   0.2691
  0.2722   0.2761   0.2827   0.2845   0.2905   0.2938   0.2957   0.3012
  0.3084   0.3108   0.3167   0.3192   0.3232   0.3263   0.3362   0.3462
  0.3496   0.3606   0.3720   0.4141   0.4352   0.4359   0.4470   0.4518
  0.4596   0.4621   0.4666   0.4769   0.4802   0.4902   0.4993   0.5111
  0.5199   0.5257   0.5333   0.5383   0.5439   0.5506   0.5554   0.5633
  0.5670   0.5836   0.5843   0.5898   0.5928   0.5943   0.6039   0.6105
  0.6186   0.6232   0.6290   0.6366   0.6486   0.6520   0.6658   0.6680
  0.6850   0.6911   0.6994   0.7064   0.7079   0.7200   0.7301   0.7389
  0.7476   0.7602   0.7997   0.8088   0.8172   0.8310   0.8376   0.8392
  0.8437   0.8456   0.8482   0.8517   0.8588   0.8671   0.8723   0.8734
  0.8790   0.8890   0.8941   0.8966   0.9031   0.9059   0.9150   0.9286
  0.9343   0.9386   0.9441   0.9462   0.9568   0.9597   0.9639   0.9746
  0.9873   0.9948   1.0013   1.0111   1.0165   1.0298   1.0513   1.0639
  1.0816   1.0987   1.1080   1.1154   1.1273   1.1720   1.1879   1.1935
  1.2138   1.2343   1.2425   1.2661   1.2735   1.2849   1.2885   1.3084
  1.3350   1.3489   1.3558   1.3623   1.4052   1.4666   1.4892   1.4962
  1.5164   1.5169   1.5473   1.5584   1.5598   1.5801   1.5850   1.6036
  1.6219   1.6333   1.6504   1.6589   1.6735   1.6925   1.7200   1.7329
  1.7545   1.7735   1.8009   1.8097   1.8362   1.8657   1.8750   1.8866
  1.8906   1.9093   1.9146   1.9306   1.9373   1.9455   1.9530   1.9762
  1.9812   1.9957   2.0281   2.0399   2.0508   2.0752   2.1040   2.1310
  2.1468   2.1982   2.2162   2.2550   2.2652   2.2758   2.2783   2.3070
  2.3096   2.3146   2.3400   2.3496   2.3595   2.3917   2.4247   2.4369
  2.4521   2.4616   2.4774   2.5271   2.5421   2.5461   2.5654   2.5721
  2.5963   2.6110   2.6195   2.6504   2.6595   2.6948   2.6984   2.7144
  2.7329   2.7364   2.7492   2.7542   2.7677   2.7790   2.7923   2.7943
  2.8157   2.8353   2.8425   2.8518   2.8773   2.9064   2.9211   2.9715
  2.9854   3.0853   3.0883   3.0937   3.1528   3.1812   3.1912   3.2229
  3.2408   3.2715   3.3530   3.3609   3.4000   3.4422   3.5194   3.5599
  3.6010   3.6556   3.7313   3.8068   3.8532   3.9686   4.0315   4.0756
  4.1041   4.1458   4.4237   4.8175   4.8412   9.7583   9.7875   9.8203
  9.8315  23.3981  23.5887  23.8402  23.9062  23.9164  23.9534  24.0011
 24.0406  24.0667  24.0890  24.1271  24.1851  25.8174  25.8306  25.9292
 25.9444  26.1077  26.1918  26.2915  26.3092  26.5894  26.6311  26.7630
 26.8720 215.7496 215.7824 215.8232 215.8362
 --------------------------------------------------------------

          Ground-State Mulliken Net Atomic Charges

     Atom                 Charge (a.u.)
  ----------------------------------------
      1 C                    -0.156722
      2 C                    -0.981053
      3 H                     0.182957
      4 C                     0.609610
      5 Cl                    0.480360
      6 C                    -0.838258
      7 H                     0.205928
      8 C                     0.219412
      9 Cl                    0.437807
     10 C                    -1.266835
     11 Cl                    0.645812
     12 C                     1.585473
     13 C                    -0.468528
     14 Cl                    0.538406
     15 C                    -0.550128
     16 H                     0.202542
     17 C                    -0.417798
     18 H                     0.162848
     19 C                    -0.351038
     20 H                     0.178878
     21 C                    -0.580733
     22 H                     0.161059
  ----------------------------------------
  Sum of atomic charges =     0.000000

 -----------------------------------------------------------------
                    Cartesian Multipole Moments
 -----------------------------------------------------------------
    Charge (ESU x 10^10)
                 0.0000
    Dipole Moment (Debye)
         X       1.8631      Y      -0.9534      Z      -1.0749
       Tot       2.3528
    Quadrupole Moments (Debye-Ang)
        XX    -113.0744     XY      -0.3290     YY    -121.9918
        XZ      -7.5438     YZ       2.8464     ZZ    -118.4133
    Octopole Moments (Debye-Ang^2)
       XXX      56.3888    XXY     -16.9137    XYY       5.7854
       YYY     -71.3102    XXZ      -9.2489    XYZ       2.7723
       YYZ       2.5149    XZZ      23.0045    YZZ     -32.9709
       ZZZ      -1.7642
    Hexadecapole Moments (Debye-Ang^3)
      XXXX   -3735.8255   XXXY    -108.6952   XXYY    -763.8674
      XYYY    -148.8621   YYYY    -523.2241   XXXZ     229.7923
      XXYZ     -43.4033   XYYZ     122.0336   YYYZ    -129.3316
      XXZZ   -1052.3529   XYZZ     -72.7336   YYZZ    -545.8909
      XZZZ     338.6200   YZZZ     -93.0820   ZZZZ   -2733.3774
 -----------------------------------------------------------------
 Calculating analytic gradient of the SCF energy
 Gradient of SCF Energy
            1           2           3           4           5           6
    1  -0.0040502  -0.0018050   0.0053883  -0.0020692   0.0008267   0.0088903
    2   0.0026387   0.0045547   0.0047593  -0.0000830   0.0003435  -0.0006923
    3   0.0034374  -0.0081473   0.0001841   0.0056979   0.0009744  -0.0065153
            7           8           9          10          11          12
    1  -0.0001226   0.0072105   0.0005626  -0.0020541   0.0125400   0.0087663
    2  -0.0000737   0.0004301  -0.0003150   0.0026827  -0.0078006  -0.0003531
    3   0.0013260   0.0016942  -0.0064579   0.0118180   0.0015737  -0.0094220
           13          14          15          16          17          18
    1  -0.0009356  -0.0130918  -0.0085734   0.0004297  -0.0002779  -0.0009185
    2   0.0033240  -0.0136221  -0.0058265  -0.0008129  -0.0005528  -0.0009188
    3  -0.0000430   0.0032356  -0.0029639  -0.0006260   0.0008033  -0.0004265
           19          20          21          22
    1   0.0009575  -0.0000122  -0.0056158  -0.0060456
    2   0.0041709   0.0009997   0.0055655   0.0015818
    3   0.0037763   0.0002873   0.0029183  -0.0031247
 Max gradient component =       1.362E-02
 RMS gradient           =       4.966E-03
 Gradient time:  CPU 160.31 s  wall 40.31 s
 Geometry Optimization Parameters
   NAtoms,    NIC,     NZ,  NCons,   NDum,   NFix, NCnnct, MaxDiis
       22     155      22       0       0       0       0       0


** GEOMETRY OPTIMIZATION IN DELOCALIZED INTERNAL COORDINATES **
   Searching for a Minimum

   Optimization Cycle:   1

                       Coordinates (Angstroms)
     ATOM                X               Y               Z
      1  C         0.0000000000    0.0000000000    0.0000000000
      2  C         0.0000000000    0.0000000000    1.3949600000
      3  H         0.9420994930    0.0000000000    1.9285823367
      4  C        -1.1901880373    0.0256249026    2.1059255403
      5  Cl       -1.1548436435    0.0351778398    3.8595433764
      6  C        -2.4041742747    0.0535064326    1.4351028665
      7  H        -3.3336980403    0.0741960811    1.9899557843
      8  C        -2.4180259722    0.0546630380    0.0478935036
      9  Cl       -3.9445745286    0.0782926128   -0.8155919614
     10  C        -1.2274122092    0.0272853135   -0.6622934626
     11  Cl       -1.2645630159   -0.0058824468   -2.4155862839
     12  C         1.2779219872   -0.0284629571   -0.7628147595
     13  C         2.3470698978    0.7895533347   -0.3971844912
     14  Cl        2.1937652685    1.8399754745    0.9991059581
     15  C         3.5373425750    0.7639926356   -1.1080106329
     16  H         4.3574386523    1.4022626844   -0.8041060066
     17  C         3.6820915760   -0.0819840560   -2.1979241218
     18  H         4.6116137590   -0.1026767181   -2.7527795786
     19  C         2.6267066856   -0.9012420975   -2.5714505845
     20  H         2.7271154486   -1.5600000441   -3.4248322698
     21  C         1.4361780334   -0.8737960689   -1.8611235872
     22  H         0.6116407652   -1.5017402028   -2.1743786128
   Point Group: c1    Number of degrees of freedom:    60


   Energy is  -2301.884685263


 Attempting to generate delocalized internal coordinates
 Initial Hessian constructed with Jon Baker's OPTIMIZE code

 60 Hessian modes will be used to form the next step
  Hessian Eigenvalues:
     0.010693    0.019215    0.019215    0.023207    0.023207    0.023580
     0.023580    0.023679    0.023679    0.023938    0.023938    0.024090
     0.024090    0.024114    0.024114    0.024135    0.024136    0.024142
     0.024143    0.159965    0.159966    0.159995    0.159996    0.160000
     0.160000    0.220001    0.224910    0.234709    0.234957    0.244818
     0.249942    0.249943    0.249991    0.249993    0.250000    0.250000
     0.250000    0.301033    0.301033    0.301033    0.301033    0.336089
     0.356665    0.356665    0.356665    0.356665    0.356665    0.356665
     0.428377    0.429428    0.430916    0.433476    0.467773    0.467824
     0.472122    0.472140    0.478203    0.478204    0.479142    0.479142

 Minimum search - taking simple RFO step
 Searching for Lamda that Minimizes Along All modes
 Value Taken    Lamda =  -0.04513661
 Calculated Step too Large.  Step scaled by  0.435667
 Step Taken.  Stepsize is  0.300000

                             Maximum     Tolerance    Cnvgd?
         Gradient           0.052062      0.000300      NO
         Displacement       0.254231      0.001200      NO
         Energy change     *********      0.000001      NO


 New Cartesian Coordinates Obtained by Inverse Iteration

 Displacement from previous Coordinates is:  1.177188
 ----------------------------------------------------------------
             Standard Nuclear Orientation (Angstroms)
    I     Atom           X                Y                Z
 ----------------------------------------------------------------
    1      C      -0.0192217723     0.0159134683    -0.0212798038
    2      C      -0.0230183436    -0.0648104433     1.3754328447
    3      H       0.9143815901    -0.1264651690     1.9082131446
    4      C      -1.2074556840    -0.0645276940     2.0953665865
    5      Cl     -1.1575843798    -0.1676489761     3.8449603523
    6      C      -2.4283049777     0.0225873313     1.4464928019
    7      H      -3.3525545955     0.0269369871     2.0095868719
    8      C      -2.4508583123     0.1063017125     0.0630972108
    9      Cl     -3.9960330284     0.2197808901    -0.7553164169
   10      C      -1.2661909393     0.0987441659    -0.6709289674
   11      Cl     -1.3807688335     0.2224882787    -2.4179335900
   12      C       1.2836901747    -0.0024920032    -0.7640779039
   13      C       2.3502003486     0.8624619913    -0.4538278860
   14      Cl      2.2246814481     2.0673190946     0.8187480339
   15      C       3.5452936856     0.8112184807    -1.1600561548
   16      H       4.3457785087     1.4935270244    -0.9023968091
   17      C       3.7176623384    -0.1068792099    -2.1852966124
   18      H       4.6526196941    -0.1440005633    -2.7307023542
   19      C       2.6825700747    -0.9739567168    -2.5042226098
   20      H       2.8035316515    -1.6946632175    -3.3037835829
   21      C       1.4854233718    -0.9169769764    -1.8052363901
   22      H       0.6896623999    -1.5961126971    -2.0738457524
 ----------------------------------------------------------------
 Nuclear Repulsion Energy =        1473.04815849 hartrees
 There are       73 alpha and       73 beta electrons
 Applying Cartesian multipole field
    Component          Value
    ---------          -----
     (2,0,0)        1.00000E-11
     (0,2,0)        2.00000E-11
     (0,0,2)       -3.00000E-11
 Nucleus-field energy     =    -0.0000000229 hartrees
 Requested basis set is 6-311++G(d,p)
 There are 154 shells and 426 basis functions
 A cutoff of  1.0D-15 yielded   9515 shell pairs
 There are     77744 function pairs (     83538 Cartesian)
 Smallest overlap matrix eigenvalue = 3.49E-07
 Linear dependence detected in AO basis
 Number of orthogonalized atomic orbitals = 422
 Maximum deviation from orthogonality = 2.680E-10
 Guess from superposition of atomic densities
 Warning:  Energy on first SCF cycle will be non-variational
 SAD guess density has 146.000000 electrons

 -----------------------------------------------------------------------
  General SCF calculation program by
  Eric Jon Sundstrom, Paul Horn, Yuezhi Mao, Dmitri Zuev, Alec White,
  David Stuck, Shaama M.S., Shane Yost, Joonho Lee, David Small,
  Daniel Levine, Susi Lehtola, Hugh Burton, Evgeny Epifanovsky,
  Bang C. Huynh
 -----------------------------------------------------------------------
 Exchange:     0.2000 Hartree-Fock + 0.0800 Slater + 0.7200 B88
 Correlation:  0.1900 VWN1RPA + 0.8100 LYP
 Using SG-1 standard quadrature grid
 using 6 threads for integral computing
 -------------------------------------------------------
 OpenMP Integral computing Module                
 Release: version 2.0, May 2017, Q-Chem Inc. Pleasanton 
 -------------------------------------------------------
 A restricted SCF calculation will be
 performed using DIIS
 SCF converges when DIIS error is below 1.0e-08
 ---------------------------------------
  Cycle       Energy         DIIS error
 ---------------------------------------
    1   -2305.6718057606      3.03e-02  
    2   -2301.7341706297      2.61e-03  
    3   -2301.6466693932      3.19e-03  
    4   -2301.8872942920      5.64e-04  
    5   -2301.8930029325      2.94e-04  
    6   -2301.8948852638      9.68e-05  
    7   -2301.8950726020      3.05e-05  
    8   -2301.8950904988      1.26e-05  
    9   -2301.8950942580      2.50e-06  
   10   -2301.8950943847      1.05e-06  
   11   -2301.8950944090      2.95e-07  
   12   -2301.8950944106      1.30e-07  
   13   -2301.8950944110      4.55e-08  
   14   -2301.8950944109      1.29e-08  
   15   -2301.8950944109      4.93e-09  Convergence criterion met
 ---------------------------------------
 SCF time:   CPU 554.76s  wall 144.00s 
 SCF   energy in the final basis set =    -2301.8950944109
 Total energy in the final basis set =    -2301.8950944109

 --------------------------------------------------------------

                    Orbital Energies (a.u.)
 --------------------------------------------------------------

 Alpha MOs
 -- Occupied --
********-101.5701-101.5693-101.5655 -10.2679 -10.2672 -10.2613 -10.2573
-10.2323 -10.2223 -10.2151 -10.2100 -10.2010 -10.2008 -10.1996 -10.1955
 -9.4857  -9.4846  -9.4842  -9.4804  -7.2506  -7.2492  -7.2489  -7.2450
 -7.2406  -7.2398  -7.2395  -7.2392  -7.2391  -7.2384  -7.2352  -7.2348
 -0.9435  -0.9136  -0.8997  -0.8739  -0.8558  -0.8431  -0.8006  -0.7641
 -0.7518  -0.7404  -0.6650  -0.6376  -0.6166  -0.6085  -0.5468  -0.5291
 -0.5288  -0.4943  -0.4900  -0.4731  -0.4592  -0.4571  -0.4497  -0.4423
 -0.4198  -0.4136  -0.4065  -0.3912  -0.3849  -0.3810  -0.3609  -0.3523
 -0.3470  -0.3347  -0.3330  -0.3255  -0.3191  -0.2944  -0.2706  -0.2626
 -0.2590
 -- Virtual --
 -0.0671  -0.0459  -0.0376  -0.0296  -0.0232  -0.0122  -0.0032   0.0034
  0.0060   0.0100   0.0191   0.0254   0.0291   0.0367   0.0410   0.0465
  0.0520   0.0534   0.0594   0.0702   0.0741   0.0811   0.0835   0.0876
  0.0939   0.0954   0.0977   0.1004   0.1027   0.1065   0.1114   0.1119
  0.1144   0.1173   0.1201   0.1216   0.1264   0.1292   0.1305   0.1315
  0.1369   0.1386   0.1422   0.1498   0.1504   0.1572   0.1580   0.1657
  0.1688   0.1713   0.1755   0.1835   0.1890   0.1922   0.1954   0.2001
  0.2060   0.2073   0.2138   0.2192   0.2242   0.2258   0.2279   0.2331
  0.2409   0.2467   0.2483   0.2519   0.2573   0.2585   0.2629   0.2699
  0.2717   0.2747   0.2801   0.2857   0.2877   0.2909   0.2950   0.3011
  0.3072   0.3085   0.3136   0.3171   0.3236   0.3260   0.3325   0.3461
  0.3494   0.3563   0.3698   0.4137   0.4314   0.4396   0.4434   0.4469
  0.4591   0.4632   0.4653   0.4768   0.4811   0.4904   0.4977   0.5061
  0.5179   0.5206   0.5302   0.5364   0.5436   0.5523   0.5607   0.5629
  0.5664   0.5774   0.5807   0.5886   0.5919   0.5982   0.6063   0.6098
  0.6170   0.6254   0.6334   0.6422   0.6480   0.6568   0.6716   0.6734
  0.6851   0.6927   0.6992   0.7064   0.7093   0.7195   0.7277   0.7400
  0.7445   0.7564   0.8022   0.8098   0.8171   0.8327   0.8341   0.8404
  0.8444   0.8469   0.8508   0.8542   0.8569   0.8628   0.8642   0.8702
  0.8758   0.8869   0.8901   0.8952   0.8979   0.9054   0.9173   0.9214
  0.9270   0.9342   0.9425   0.9484   0.9515   0.9605   0.9666   0.9726
  0.9790   0.9834   0.9962   1.0031   1.0117   1.0239   1.0469   1.0646
  1.0703   1.0919   1.0979   1.1095   1.1163   1.1558   1.1852   1.1969
  1.2120   1.2276   1.2361   1.2584   1.2687   1.2795   1.2873   1.3043
  1.3293   1.3414   1.3517   1.3612   1.4131   1.4582   1.4871   1.4932
  1.5133   1.5194   1.5469   1.5542   1.5586   1.5728   1.5834   1.6033
  1.6198   1.6283   1.6458   1.6590   1.6743   1.6917   1.7194   1.7308
  1.7449   1.7608   1.7990   1.8058   1.8304   1.8611   1.8701   1.8798
  1.8924   1.9061   1.9159   1.9240   1.9333   1.9448   1.9473   1.9726
  1.9758   1.9895   2.0212   2.0378   2.0424   2.0717   2.0945   2.1145
  2.1415   2.1916   2.2141   2.2536   2.2562   2.2746   2.2871   2.3014
  2.3088   2.3132   2.3266   2.3456   2.3550   2.3900   2.4286   2.4346
  2.4444   2.4596   2.4737   2.5264   2.5391   2.5441   2.5592   2.5630
  2.5901   2.6027   2.6220   2.6543   2.6602   2.6884   2.6933   2.7107
  2.7267   2.7270   2.7452   2.7494   2.7639   2.7784   2.7916   2.7930
  2.8091   2.8264   2.8386   2.8460   2.8678   2.8940   2.9126   2.9648
  2.9812   3.0744   3.0820   3.0847   3.1432   3.1627   3.1755   3.2103
  3.2238   3.2614   3.3438   3.3536   3.3950   3.4348   3.5158   3.5490
  3.5946   3.6486   3.7260   3.8006   3.8444   3.9616   4.0313   4.0708
  4.0975   4.1386   4.4063   4.8067   4.8347   9.7533   9.7866   9.8111
  9.8265  23.4014  23.5798  23.8336  23.8858  23.9047  23.9330  23.9805
 24.0307  24.0588  24.0839  24.1205  24.1787  25.8159  25.8286  25.9172
 25.9326  26.1023  26.1754  26.2573  26.2742  26.5733  26.6262  26.7332
 26.8494 215.7440 215.7813 215.8108 215.8294
 --------------------------------------------------------------

          Ground-State Mulliken Net Atomic Charges

     Atom                 Charge (a.u.)
  ----------------------------------------
      1 C                     0.114922
      2 C                    -1.444161
      3 H                     0.183741
      4 C                     0.726567
      5 Cl                    0.463704
      6 C                    -0.938579
      7 H                     0.208639
      8 C                    -0.118728
      9 Cl                    0.465746
     10 C                    -0.479779
     11 Cl                    0.575050
     12 C                     1.301048
     13 C                    -0.492611
     14 Cl                    0.488974
     15 C                    -0.370520
     16 H                     0.203962
     17 C                    -0.447500
     18 H                     0.161823
     19 C                    -0.309464
     20 H                     0.178204
     21 C                    -0.640863
     22 H                     0.169824
  ----------------------------------------
  Sum of atomic charges =     0.000000

 -----------------------------------------------------------------
                    Cartesian Multipole Moments
 -----------------------------------------------------------------
    Charge (ESU x 10^10)
                -0.0000
    Dipole Moment (Debye)
         X       1.8636      Y      -1.1594      Z      -1.0033
       Tot       2.4132
    Quadrupole Moments (Debye-Ang)
        XX    -112.5842     XY      -0.5342     YY    -121.7756
        XZ      -7.7260     YZ       2.9575     ZZ    -118.9836
    Octopole Moments (Debye-Ang^2)
       XXX      61.8027    XXY     -22.2153    XYY       8.6735
       YYY     -85.6379    XXZ      -8.8222    XYZ       3.2839
       YYZ       3.4106    XZZ      23.7172    YZZ     -36.9905
       ZZZ       6.1070
    Hexadecapole Moments (Debye-Ang^3)
      XXXX   -3833.4794   XXXY    -104.4371   XXYY    -793.0998
      XYYY    -142.9493   YYYY    -613.9801   XXXZ     241.4146
      XXYZ     -20.7155   XYYZ     125.8629   YYYZ     -56.6297
      XXZZ   -1056.1129   XYZZ     -73.8634   YYZZ    -548.7523
      XZZZ     362.4910   YZZZ     -36.0405   ZZZZ   -2688.0165
 -----------------------------------------------------------------
 Calculating analytic gradient of the SCF energy
 Gradient of SCF Energy
            1           2           3           4           5           6
    1  -0.0005565  -0.0039583  -0.0005069  -0.0016856   0.0005023   0.0063218
    2  -0.0003426   0.0017925   0.0012011  -0.0004935   0.0002017   0.0000291
    3   0.0024143  -0.0021759   0.0001600   0.0030794   0.0002241  -0.0053867
            7           8           9          10          11          12
    1  -0.0002572   0.0034908   0.0006379  -0.0040846  -0.0026591   0.0048171
    2  -0.0000086   0.0003068   0.0002424  -0.0004825  -0.0019160  -0.0028296
    3   0.0010097   0.0019253  -0.0047648   0.0074293  -0.0007710  -0.0048533
           13          14          15          16          17          18
    1   0.0032513   0.0000467  -0.0057081   0.0006523  -0.0004364  -0.0006018
    2   0.0032539  -0.0030207  -0.0031174  -0.0005363   0.0000848  -0.0006296
    3   0.0016798  -0.0001648  -0.0012863  -0.0005760   0.0005198  -0.0002449
           19          20          21          22
    1   0.0008294   0.0002905  -0.0014297   0.0010443
    2   0.0034193   0.0005542   0.0012630   0.0010278
    3   0.0029681   0.0000720  -0.0001339  -0.0011243
 Max gradient component =       7.429E-03
 RMS gradient           =       2.462E-03
 Gradient time:  CPU 158.11 s  wall 39.77 s
 Geometry Optimization Parameters
   NAtoms,    NIC,     NZ,  NCons,   NDum,   NFix, NCnnct, MaxDiis
       22     155      22       0       0       0       0       0

 Cartesian Hessian Update
 Hessian updated using BFGS update


** GEOMETRY OPTIMIZATION IN DELOCALIZED INTERNAL COORDINATES **
   Searching for a Minimum

   Optimization Cycle:   2

                       Coordinates (Angstroms)
     ATOM                X               Y               Z
      1  C        -0.0192217723    0.0159134683   -0.0212798038
      2  C        -0.0230183436   -0.0648104433    1.3754328447
      3  H         0.9143815901   -0.1264651690    1.9082131446
      4  C        -1.2074556840   -0.0645276940    2.0953665865
      5  Cl       -1.1575843798   -0.1676489761    3.8449603523
      6  C        -2.4283049777    0.0225873313    1.4464928019
      7  H        -3.3525545955    0.0269369871    2.0095868719
      8  C        -2.4508583123    0.1063017125    0.0630972108
      9  Cl       -3.9960330284    0.2197808901   -0.7553164169
     10  C        -1.2661909393    0.0987441659   -0.6709289674
     11  Cl       -1.3807688335    0.2224882787   -2.4179335900
     12  C         1.2836901747   -0.0024920032   -0.7640779039
     13  C         2.3502003486    0.8624619913   -0.4538278860
     14  Cl        2.2246814481    2.0673190946    0.8187480339
     15  C         3.5452936856    0.8112184807   -1.1600561548
     16  H         4.3457785087    1.4935270244   -0.9023968091
     17  C         3.7176623384   -0.1068792099   -2.1852966124
     18  H         4.6526196941   -0.1440005633   -2.7307023542
     19  C         2.6825700747   -0.9739567168   -2.5042226098
     20  H         2.8035316515   -1.6946632175   -3.3037835829
     21  C         1.4854233718   -0.9169769764   -1.8052363901
     22  H         0.6896623999   -1.5961126971   -2.0738457524
   Point Group: c1    Number of degrees of freedom:    60


   Energy is  -2301.895094411

 Hessian updated using BFGS update

 54 Hessian modes will be used to form the next step
  Hessian Eigenvalues:
     0.016639    0.019215    0.019497    0.023206    0.023213    0.023580
     0.023668    0.023679    0.023936    0.023938    0.024090    0.024090
     0.024113    0.024114    0.024135    0.024135    0.024142    0.024142
     0.031578    0.159703    0.159969    0.159996    0.159997    0.160000
     0.160395    0.219381    0.225675    0.232580    0.235680    0.240680
     0.245282    0.249949    0.249986    0.249992    0.249999    0.250000
     0.300550    0.300698    0.313028    0.354161    0.356604    0.373459
     0.428777    0.430006    0.430623    0.461394    0.466535    0.468023
     0.472104    0.476066    0.478200    0.478309    0.479142    0.580217

 Minimum search - taking simple RFO step
 Searching for Lamda that Minimizes Along All modes
 Value Taken    Lamda =  -0.00454716
 Calculated Step too Large.  Step scaled by  0.897007
 Step Taken.  Stepsize is  0.300000

                             Maximum     Tolerance    Cnvgd?
         Gradient           0.013008      0.000300      NO
         Displacement       0.255991      0.001200      NO
         Energy change     -0.010409      0.000001      NO


 New Cartesian Coordinates Obtained by Inverse Iteration

 Displacement from previous Coordinates is:  1.113985
 ----------------------------------------------------------------
             Standard Nuclear Orientation (Angstroms)
    I     Atom           X                Y                Z
 ----------------------------------------------------------------
    1      C      -0.0175695676     0.0330949472    -0.0292328249
    2      C      -0.0065202295    -0.1287065081     1.3589910903
    3      H       0.9360831681    -0.2532545313     1.8754602764
    4      C      -1.1914643923    -0.1434877748     2.0788965552
    5      Cl     -1.1443397989    -0.3606732919     3.8180154372
    6      C      -2.4160529056     0.0055713442     1.4430097829
    7      H      -3.3386534833    -0.0056088045     2.0069227801
    8      C      -2.4422234545     0.1734651418     0.0636488869
    9      Cl     -4.0038311768     0.3699950339    -0.7014415111
   10      C      -1.2531099535     0.1862137836    -0.6775752994
   11      Cl     -1.3002772947     0.4411024600    -2.4113852134
   12      C       1.2690129429     0.0084380401    -0.7758913959
   13      C       2.2998006578     0.9228103054    -0.5187436017
   14      Cl      2.0849961215     2.2158768323     0.6549719567
   15      C       3.5081409111     0.8624415246    -1.2060585026
   16      H       4.2792994129     1.5913733186    -0.9905601834
   17      C       3.7141472541    -0.1250613894    -2.1635633992
   18      H       4.6569761773    -0.1699561360    -2.6955097849
   19      C       2.7057445763    -1.0467408642    -2.4332563424
   20      H       2.8547883087    -1.8219491695    -3.1755468373
   21      C       1.4992784453    -0.9724849340    -1.7483865017
   22      H       0.7192787005    -1.6937135694    -1.9597723548
 ----------------------------------------------------------------
 Nuclear Repulsion Energy =        1474.69020605 hartrees
 There are       73 alpha and       73 beta electrons
 Applying Cartesian multipole field
    Component          Value
    ---------          -----
     (2,0,0)        1.00000E-11
     (0,2,0)        2.00000E-11
     (0,0,2)       -3.00000E-11
 Nucleus-field energy     =    -0.0000000205 hartrees
 Requested basis set is 6-311++G(d,p)
 There are 154 shells and 426 basis functions
 A cutoff of  1.0D-15 yielded   9525 shell pairs
 There are     77866 function pairs (     83678 Cartesian)
 Smallest overlap matrix eigenvalue = 3.31E-07
 Linear dependence detected in AO basis
 Number of orthogonalized atomic orbitals = 422
 Maximum deviation from orthogonality = 3.291E-10
 Guess from superposition of atomic densities
 Warning:  Energy on first SCF cycle will be non-variational
 SAD guess density has 146.000000 electrons

 -----------------------------------------------------------------------
  General SCF calculation program by
  Eric Jon Sundstrom, Paul Horn, Yuezhi Mao, Dmitri Zuev, Alec White,
  David Stuck, Shaama M.S., Shane Yost, Joonho Lee, David Small,
  Daniel Levine, Susi Lehtola, Hugh Burton, Evgeny Epifanovsky,
  Bang C. Huynh
 -----------------------------------------------------------------------
 Exchange:     0.2000 Hartree-Fock + 0.0800 Slater + 0.7200 B88
 Correlation:  0.1900 VWN1RPA + 0.8100 LYP
 Using SG-1 standard quadrature grid
 using 6 threads for integral computing
 -------------------------------------------------------
 OpenMP Integral computing Module                
 Release: version 2.0, May 2017, Q-Chem Inc. Pleasanton 
 -------------------------------------------------------
 A restricted SCF calculation will be
 performed using DIIS
 SCF converges when DIIS error is below 1.0e-08
 ---------------------------------------
  Cycle       Energy         DIIS error
 ---------------------------------------
    1   -2305.6558749189      3.02e-02  
    2   -2301.7383556732      2.59e-03  
    3   -2301.6526676707      3.16e-03  
    4   -2301.8897370459      5.64e-04  
    5   -2301.8955789736      2.88e-04  
    6   -2301.8973756716      9.33e-05  
    7   -2301.8975520813      2.64e-05  
    8   -2301.8975642949      1.23e-05  
    9   -2301.8975678541      2.57e-06  
   10   -2301.8975679882      1.10e-06  
   11   -2301.8975680148      3.26e-07  
   12   -2301.8975680171      1.37e-07  
   13   -2301.8975680174      4.51e-08  
   14   -2301.8975680176      1.31e-08  
   15   -2301.8975680175      5.25e-09  Convergence criterion met
 ---------------------------------------
 SCF time:   CPU 555.41s  wall 144.00s 
 SCF   energy in the final basis set =    -2301.8975680175
 Total energy in the final basis set =    -2301.8975680175

 --------------------------------------------------------------

                    Orbital Energies (a.u.)
 --------------------------------------------------------------

 Alpha MOs
 -- Occupied --
********-101.5699-101.5698-101.5645 -10.2694 -10.2674 -10.2617 -10.2563
-10.2297 -10.2196 -10.2154 -10.2106 -10.2020 -10.2018 -10.2008 -10.1968
 -9.4864  -9.4847  -9.4843  -9.4793  -7.2513  -7.2494  -7.2489  -7.2439
 -7.2413  -7.2406  -7.2396  -7.2392  -7.2389  -7.2389  -7.2341  -7.2337
 -0.9428  -0.9130  -0.8990  -0.8760  -0.8546  -0.8425  -0.8004  -0.7635
 -0.7511  -0.7400  -0.6652  -0.6367  -0.6178  -0.6073  -0.5465  -0.5295
 -0.5277  -0.4951  -0.4909  -0.4731  -0.4593  -0.4567  -0.4494  -0.4408
 -0.4198  -0.4145  -0.4054  -0.3900  -0.3839  -0.3818  -0.3620  -0.3517
 -0.3445  -0.3343  -0.3325  -0.3250  -0.3224  -0.2913  -0.2711  -0.2626
 -0.2599
 -- Virtual --
 -0.0640  -0.0477  -0.0376  -0.0292  -0.0260  -0.0124  -0.0031   0.0040
  0.0057   0.0099   0.0184   0.0238   0.0283   0.0367   0.0409   0.0459
  0.0523   0.0531   0.0594   0.0697   0.0742   0.0798   0.0835   0.0880
  0.0937   0.0953   0.0990   0.0998   0.1023   0.1061   0.1100   0.1123
  0.1138   0.1176   0.1185   0.1214   0.1248   0.1286   0.1290   0.1312
  0.1348   0.1371   0.1423   0.1482   0.1494   0.1556   0.1575   0.1647
  0.1669   0.1715   0.1734   0.1826   0.1890   0.1904   0.1935   0.2006
  0.2057   0.2072   0.2149   0.2171   0.2244   0.2280   0.2289   0.2338
  0.2440   0.2477   0.2487   0.2545   0.2559   0.2596   0.2622   0.2691
  0.2713   0.2757   0.2781   0.2828   0.2846   0.2924   0.2949   0.3010
  0.3041   0.3071   0.3113   0.3165   0.3236   0.3273   0.3340   0.3474
  0.3488   0.3564   0.3711   0.4136   0.4290   0.4381   0.4441   0.4476
  0.4593   0.4640   0.4656   0.4775   0.4836   0.4921   0.4962   0.5037
  0.5147   0.5180   0.5292   0.5356   0.5440   0.5538   0.5613   0.5661
  0.5683   0.5779   0.5813   0.5878   0.5921   0.6045   0.6060   0.6137
  0.6220   0.6273   0.6293   0.6432   0.6542   0.6593   0.6768   0.6779
  0.6875   0.6897   0.7017   0.7073   0.7110   0.7219   0.7281   0.7378
  0.7449   0.7570   0.8066   0.8132   0.8200   0.8340   0.8359   0.8387
  0.8456   0.8460   0.8488   0.8531   0.8542   0.8583   0.8652   0.8719
  0.8754   0.8818   0.8915   0.8958   0.8961   0.9088   0.9174   0.9193
  0.9242   0.9351   0.9406   0.9503   0.9545   0.9581   0.9683   0.9767
  0.9832   0.9854   0.9991   1.0040   1.0114   1.0226   1.0480   1.0566
  1.0730   1.0873   1.0962   1.1108   1.1241   1.1554   1.1845   1.1986
  1.2106   1.2270   1.2384   1.2563   1.2644   1.2824   1.2954   1.3024
  1.3297   1.3491   1.3581   1.3628   1.4156   1.4524   1.4880   1.4942
  1.5112   1.5254   1.5492   1.5548   1.5571   1.5768   1.5855   1.6031
  1.6212   1.6253   1.6416   1.6585   1.6765   1.6900   1.7208   1.7310
  1.7515   1.7597   1.7993   1.8044   1.8325   1.8606   1.8672   1.8750
  1.8932   1.9049   1.9176   1.9289   1.9371   1.9457   1.9470   1.9709
  1.9797   1.9880   2.0245   2.0348   2.0375   2.0735   2.0910   2.1085
  2.1432   2.1875   2.2143   2.2505   2.2588   2.2736   2.2861   2.3020
  2.3042   2.3102   2.3304   2.3458   2.3535   2.4015   2.4303   2.4372
  2.4538   2.4582   2.4685   2.5202   2.5343   2.5427   2.5527   2.5602
  2.5851   2.6016   2.6157   2.6629   2.6696   2.6899   2.6927   2.7133
  2.7233   2.7271   2.7417   2.7483   2.7616   2.7818   2.7872   2.7898
  2.8067   2.8238   2.8387   2.8423   2.8651   2.8875   2.9130   2.9738
  2.9904   3.0743   3.0816   3.0850   3.1359   3.1669   3.1737   3.2139
  3.2283   3.2616   3.3430   3.3499   3.3905   3.4357   3.5169   3.5452
  3.5961   3.6528   3.7317   3.7980   3.8476   3.9637   4.0282   4.0723
  4.0978   4.1366   4.3859   4.8084   4.8340   9.7607   9.7888   9.8079
  9.8340  23.4048  23.5890  23.8332  23.8862  23.9057  23.9331  23.9789
 24.0274  24.0590  24.0770  24.1191  24.1686  25.8120  25.8275  25.9112
 25.9278  26.1102  26.1478  26.2417  26.3131  26.5642  26.6236  26.7188
 26.8393 215.7522 215.7832 215.8062 215.8385
 --------------------------------------------------------------

          Ground-State Mulliken Net Atomic Charges

     Atom                 Charge (a.u.)
  ----------------------------------------
      1 C                     0.051447
      2 C                    -1.300891
      3 H                     0.191635
      4 C                     0.715024
      5 Cl                    0.453979
      6 C                    -1.083374
      7 H                     0.212617
      8 C                     0.034241
      9 Cl                    0.482963
     10 C                    -0.481555
     11 Cl                    0.522560
     12 C                     1.277281
     13 C                    -0.548207
     14 Cl                    0.441682
     15 C                    -0.316587
     16 H                     0.203403
     17 C                    -0.413943
     18 H                     0.164380
     19 C                    -0.322370
     20 H                     0.177486
     21 C                    -0.644025
     22 H                     0.182254
  ----------------------------------------
  Sum of atomic charges =     0.000000

 -----------------------------------------------------------------
                    Cartesian Multipole Moments
 -----------------------------------------------------------------
    Charge (ESU x 10^10)
                 0.0000
    Dipole Moment (Debye)
         X       1.8853      Y      -1.3227      Z      -0.9380
       Tot       2.4867
    Quadrupole Moments (Debye-Ang)
        XX    -112.3440     XY      -0.6014     YY    -121.4993
        XZ      -7.7067     YZ       3.0894     ZZ    -119.5806
    Octopole Moments (Debye-Ang^2)
       XXX      62.6007    XXY     -26.6834    XYY      10.3678
       YYY     -98.1328    XXZ      -6.7656    XYZ       3.0635
       YYZ       4.1264    XZZ      24.0577    YZZ     -40.1181
       ZZZ      13.5069
    Hexadecapole Moments (Debye-Ang^3)
      XXXX   -3753.9758   XXXY     -76.9376   XXYY    -791.5434
      XYYY    -115.3924   YYYY    -706.4609   XXXZ     266.8874
      XXYZ       1.2989   XYYZ     131.8405   YYYZ      14.8061
      XXZZ   -1035.8932   XYZZ     -65.6780   YYZZ    -551.2167
      XZZZ     392.8824   YZZZ      21.8182   ZZZZ   -2637.3370
 -----------------------------------------------------------------
 Calculating analytic gradient of the SCF energy
 Gradient of SCF Energy
            1           2           3           4           5           6
    1   0.0021056  -0.0014939   0.0003128  -0.0005650   0.0003570   0.0009646
    2   0.0007019   0.0020497   0.0001337  -0.0000540  -0.0000402   0.0000823
    3  -0.0003088  -0.0019360   0.0003664   0.0017690  -0.0003118  -0.0017249
            7           8           9          10          11          12
    1  -0.0001139   0.0004330  -0.0013149   0.0008718   0.0023738  -0.0003936
    2   0.0000271  -0.0000353   0.0001195  -0.0014420  -0.0006320  -0.0010563
    3   0.0004736   0.0011394   0.0000213   0.0027777  -0.0018093  -0.0016389
           13          14          15          16          17          18
    1   0.0006671  -0.0010590  -0.0026607   0.0001770   0.0007539  -0.0002296
    2   0.0006208  -0.0013793  -0.0011446  -0.0000197  -0.0001400  -0.0001791
    3   0.0016019   0.0002221   0.0001331  -0.0000646  -0.0006305  -0.0000933
           19          20          21          22
    1   0.0003678  -0.0001466  -0.0015699   0.0001627
    2   0.0007537  -0.0000570   0.0020353  -0.0003446
    3   0.0006090   0.0000001  -0.0001614  -0.0004338
 Max gradient component =       2.778E-03
 RMS gradient           =       1.062E-03
 Gradient time:  CPU 158.36 s  wall 39.82 s
 Geometry Optimization Parameters
   NAtoms,    NIC,     NZ,  NCons,   NDum,   NFix, NCnnct, MaxDiis
       22     155      22       0       0       0       0       0

 Cartesian Hessian Update
 Hessian updated using BFGS update


** GEOMETRY OPTIMIZATION IN DELOCALIZED INTERNAL COORDINATES **
   Searching for a Minimum

   Optimization Cycle:   3

                       Coordinates (Angstroms)
     ATOM                X               Y               Z
      1  C        -0.0175695676    0.0330949472   -0.0292328249
      2  C        -0.0065202295   -0.1287065081    1.3589910903
      3  H         0.9360831681   -0.2532545313    1.8754602764
      4  C        -1.1914643923   -0.1434877748    2.0788965552
      5  Cl       -1.1443397989   -0.3606732919    3.8180154372
      6  C        -2.4160529056    0.0055713442    1.4430097829
      7  H        -3.3386534833   -0.0056088045    2.0069227801
      8  C        -2.4422234545    0.1734651418    0.0636488869
      9  Cl       -4.0038311768    0.3699950339   -0.7014415111
     10  C        -1.2531099535    0.1862137836   -0.6775752994
     11  Cl       -1.3002772947    0.4411024600   -2.4113852134
     12  C         1.2690129429    0.0084380401   -0.7758913959
     13  C         2.2998006578    0.9228103054   -0.5187436017
     14  Cl        2.0849961215    2.2158768323    0.6549719567
     15  C         3.5081409111    0.8624415246   -1.2060585026
     16  H         4.2792994129    1.5913733186   -0.9905601834
     17  C         3.7141472541   -0.1250613894   -2.1635633992
     18  H         4.6569761773   -0.1699561360   -2.6955097849
     19  C         2.7057445763   -1.0467408642   -2.4332563424
     20  H         2.8547883087   -1.8219491695   -3.1755468373
     21  C         1.4992784453   -0.9724849340   -1.7483865017
     22  H         0.7192787005   -1.6937135694   -1.9597723548
   Point Group: c1    Number of degrees of freedom:    60


   Energy is  -2301.897568018

 Hessian updated using BFGS update

 56 Hessian modes will be used to form the next step
  Hessian Eigenvalues:
     0.015041    0.019098    0.019220    0.022870    0.023208    0.023578
     0.023678    0.023684    0.023909    0.023938    0.024088    0.024090
     0.024108    0.024115    0.024130    0.024137    0.024142    0.024155
     0.031373    0.157992    0.159971    0.159996    0.160000    0.160072
     0.160468    0.213442    0.224271    0.227561    0.235540    0.242695
     0.245442    0.249956    0.249990    0.249995    0.250000    0.260845
     0.299653    0.301023    0.302619    0.312748    0.355070    0.356501
     0.356698    0.381299    0.428669    0.430525    0.432619    0.459807
     0.463683    0.468226    0.472335    0.476069    0.478298    0.478569
     0.480993    0.639064

 Minimum search - taking simple RFO step
 Searching for Lamda that Minimizes Along All modes
 Value Taken    Lamda =  -0.00101311
 Step Taken.  Stepsize is  0.194973

                             Maximum     Tolerance    Cnvgd?
         Gradient           0.006836      0.000300      NO
         Displacement       0.145732      0.001200      NO
         Energy change     -0.002474      0.000001      NO


 New Cartesian Coordinates Obtained by Inverse Iteration

 Displacement from previous Coordinates is:  0.663186
 ----------------------------------------------------------------
             Standard Nuclear Orientation (Angstroms)
    I     Atom           X                Y                Z
 ----------------------------------------------------------------
    1      C      -0.0204514353     0.0565918815    -0.0339248643
    2      C       0.0015133767    -0.1640562749     1.3464541749
    3      H       0.9485940554    -0.3146325051     1.8490033824
    4      C      -1.1838239525    -0.1973778218     2.0659820697
    5      Cl     -1.1402631930    -0.4818957643     3.7963179282
    6      C      -2.4111896899    -0.0165975612     1.4407456544
    7      H      -3.3332653340    -0.0483669502     2.0032072235
    8      C      -2.4396916211     0.2106747806     0.0682002216
    9      Cl     -3.9981765461     0.4416744929    -0.6873263507
   10      C      -1.2535134660     0.2519986201    -0.6743161505
   11      Cl     -1.3018412397     0.5751330234    -2.3919418204
   12      C       1.2629656424     0.0286994115    -0.7839889117
   13      C       2.2782853126     0.9676758787    -0.5686429690
   14      Cl      2.0302406086     2.3051381075     0.5496685394
   15      C       3.4967184202     0.8901443245    -1.2398501260
   16      H       4.2568057796     1.6378274158    -1.0525087583
   17      C       3.7168853143    -0.1430754985    -2.1456331239
   18      H       4.6654411938    -0.2024805095    -2.6664864438
   19      C       2.7192402673    -1.0885093593    -2.3821327058
   20      H       2.8827771397    -1.8950602835    -3.0869152813
   21      C       1.5079838263    -0.9962428171    -1.7068867029
   22      H       0.7282699608    -1.7285168328    -1.8860319723
 ----------------------------------------------------------------
 Nuclear Repulsion Energy =        1474.66984181 hartrees
 There are       73 alpha and       73 beta electrons
 Applying Cartesian multipole field
    Component          Value
    ---------          -----
     (2,0,0)        1.00000E-11
     (0,2,0)        2.00000E-11
     (0,0,2)       -3.00000E-11
 Nucleus-field energy     =    -0.0000000185 hartrees
 Requested basis set is 6-311++G(d,p)
 There are 154 shells and 426 basis functions
 A cutoff of  1.0D-15 yielded   9526 shell pairs
 There are     77928 function pairs (     83758 Cartesian)
 Smallest overlap matrix eigenvalue = 3.22E-07
 Linear dependence detected in AO basis
 Number of orthogonalized atomic orbitals = 422
 Maximum deviation from orthogonality = 5.797E-10
 Guess from superposition of atomic densities
 Warning:  Energy on first SCF cycle will be non-variational
 SAD guess density has 146.000000 electrons

 -----------------------------------------------------------------------
  General SCF calculation program by
  Eric Jon Sundstrom, Paul Horn, Yuezhi Mao, Dmitri Zuev, Alec White,
  David Stuck, Shaama M.S., Shane Yost, Joonho Lee, David Small,
  Daniel Levine, Susi Lehtola, Hugh Burton, Evgeny Epifanovsky,
  Bang C. Huynh
 -----------------------------------------------------------------------
 Exchange:     0.2000 Hartree-Fock + 0.0800 Slater + 0.7200 B88
 Correlation:  0.1900 VWN1RPA + 0.8100 LYP
 Using SG-1 standard quadrature grid
 using 6 threads for integral computing
 -------------------------------------------------------
 OpenMP Integral computing Module                
 Release: version 2.0, May 2017, Q-Chem Inc. Pleasanton 
 -------------------------------------------------------
 A restricted SCF calculation will be
 performed using DIIS
 SCF converges when DIIS error is below 1.0e-08
 ---------------------------------------
  Cycle       Energy         DIIS error
 ---------------------------------------
    1   -2305.6501452033      3.02e-02  
    2   -2301.7401610852      2.58e-03  
    3   -2301.6558366419      3.15e-03  
    4   -2301.8903488282      5.67e-04  
    5   -2301.8963140304      2.86e-04  
    6   -2301.8980849744      9.26e-05  
    7   -2301.8982605275      2.48e-05  
    8   -2301.8982708475      1.20e-05  
    9   -2301.8982741780      2.53e-06  
   10   -2301.8982743079      1.10e-06  
   11   -2301.8982743345      3.23e-07  
   12   -2301.8982743367      1.38e-07  
   13   -2301.8982743371      4.48e-08  
   14   -2301.8982743372      1.28e-08  
   15   -2301.8982743373      5.28e-09  Convergence criterion met
 ---------------------------------------
 SCF time:   CPU 555.25s  wall 144.00s 
 SCF   energy in the final basis set =    -2301.8982743373
 Total energy in the final basis set =    -2301.8982743373

 --------------------------------------------------------------

                    Orbital Energies (a.u.)
 --------------------------------------------------------------

 Alpha MOs
 -- Occupied --
********-101.5702-101.5696-101.5639 -10.2692 -10.2669 -10.2621 -10.2561
-10.2292 -10.2188 -10.2156 -10.2111 -10.2025 -10.2021 -10.2011 -10.1974
 -9.4866  -9.4849  -9.4841  -9.4787  -7.2514  -7.2496  -7.2487  -7.2433
 -7.2414  -7.2408  -7.2398  -7.2391  -7.2390  -7.2387  -7.2335  -7.2331
 -0.9431  -0.9125  -0.8991  -0.8764  -0.8540  -0.8425  -0.8003  -0.7634
 -0.7507  -0.7400  -0.6651  -0.6359  -0.6187  -0.6068  -0.5464  -0.5295
 -0.5276  -0.4957  -0.4909  -0.4731  -0.4598  -0.4564  -0.4492  -0.4406
 -0.4198  -0.4151  -0.4048  -0.3897  -0.3833  -0.3824  -0.3620  -0.3511
 -0.3447  -0.3337  -0.3323  -0.3246  -0.3225  -0.2894  -0.2717  -0.2632
 -0.2604
 -- Virtual --
 -0.0617  -0.0485  -0.0373  -0.0309  -0.0263  -0.0126  -0.0030   0.0043
  0.0055   0.0099   0.0182   0.0231   0.0286   0.0368   0.0408   0.0455
  0.0521   0.0535   0.0596   0.0690   0.0743   0.0791   0.0837   0.0883
  0.0934   0.0953   0.0992   0.0995   0.1024   0.1058   0.1085   0.1122
  0.1138   0.1170   0.1183   0.1209   0.1245   0.1278   0.1288   0.1308
  0.1337   0.1372   0.1423   0.1481   0.1493   0.1542   0.1578   0.1637
  0.1658   0.1721   0.1727   0.1819   0.1890   0.1903   0.1933   0.2009
  0.2054   0.2072   0.2147   0.2159   0.2249   0.2279   0.2314   0.2341
  0.2434   0.2471   0.2492   0.2531   0.2543   0.2597   0.2606   0.2678
  0.2714   0.2773   0.2789   0.2816   0.2832   0.2922   0.2951   0.3002
  0.3017   0.3066   0.3122   0.3131   0.3243   0.3275   0.3354   0.3475
  0.3501   0.3556   0.3710   0.4135   0.4277   0.4364   0.4456   0.4478
  0.4589   0.4621   0.4662   0.4771   0.4874   0.4929   0.4954   0.5029
  0.5125   0.5178   0.5285   0.5353   0.5430   0.5513   0.5616   0.5649
  0.5679   0.5785   0.5825   0.5862   0.5917   0.6030   0.6075   0.6182
  0.6246   0.6280   0.6313   0.6452   0.6602   0.6624   0.6745   0.6789
  0.6883   0.6910   0.7020   0.7056   0.7118   0.7265   0.7301   0.7348
  0.7462   0.7614   0.8067   0.8157   0.8204   0.8342   0.8356   0.8385
  0.8460   0.8467   0.8493   0.8522   0.8548   0.8596   0.8672   0.8743
  0.8778   0.8809   0.8890   0.8937   0.8993   0.9081   0.9143   0.9187
  0.9255   0.9311   0.9403   0.9508   0.9571   0.9601   0.9686   0.9783
  0.9864   0.9889   1.0006   1.0050   1.0129   1.0232   1.0451   1.0545
  1.0660   1.0867   1.0965   1.1136   1.1349   1.1559   1.1856   1.2009
  1.2095   1.2295   1.2392   1.2568   1.2643   1.2860   1.2992   1.3054
  1.3255   1.3476   1.3592   1.3683   1.4182   1.4432   1.4881   1.4941
  1.5079   1.5282   1.5481   1.5538   1.5584   1.5778   1.5836   1.6021
  1.6207   1.6251   1.6413   1.6570   1.6752   1.6905   1.7191   1.7314
  1.7512   1.7597   1.7992   1.8073   1.8315   1.8596   1.8650   1.8701
  1.8909   1.9043   1.9166   1.9320   1.9402   1.9471   1.9479   1.9713
  1.9843   1.9887   2.0280   2.0340   2.0370   2.0750   2.0895   2.1035
  2.1422   2.1871   2.2153   2.2485   2.2622   2.2729   2.2834   2.3020
  2.3024   2.3074   2.3344   2.3464   2.3563   2.4062   2.4310   2.4377
  2.4555   2.4615   2.4697   2.5166   2.5319   2.5424   2.5503   2.5615
  2.5840   2.6020   2.6100   2.6629   2.6740   2.6912   2.6942   2.7133
  2.7227   2.7275   2.7387   2.7461   2.7575   2.7810   2.7865   2.7918
  2.8050   2.8217   2.8400   2.8416   2.8661   2.8814   2.9128   2.9772
  2.9938   3.0769   3.0809   3.0864   3.1326   3.1662   3.1741   3.2152
  3.2311   3.2621   3.3404   3.3498   3.3883   3.4359   3.5190   3.5446
  3.5973   3.6543   3.7345   3.7963   3.8495   3.9668   4.0268   4.0726
  4.0982   4.1359   4.3724   4.8097   4.8326   9.7626   9.7877   9.8083
  9.8383  23.4071  23.5902  23.8307  23.8887  23.9043  23.9356  23.9773
 24.0248  24.0581  24.0751  24.1184  24.1657  25.8107  25.8264  25.9108
 25.9243  26.1104  26.1514  26.2365  26.3212  26.5663  26.6175  26.7167
 26.8396 215.7545 215.7815 215.8067 215.8439
 --------------------------------------------------------------

          Ground-State Mulliken Net Atomic Charges

     Atom                 Charge (a.u.)
  ----------------------------------------
      1 C                     0.032389
      2 C                    -1.241625
      3 H                     0.192937
      4 C                     0.724739
      5 Cl                    0.447564
      6 C                    -1.124777
      7 H                     0.214227
      8 C                     0.111906
      9 Cl                    0.490486
     10 C                    -0.513687
     11 Cl                    0.517297
     12 C                     1.170681
     13 C                    -0.599290
     14 Cl                    0.426806
     15 C                    -0.237150
     16 H                     0.202277
     17 C                    -0.371359
     18 H                     0.166504
     19 C                    -0.337639
     20 H                     0.176321
     21 C                    -0.635375
     22 H                     0.186770
  ----------------------------------------
  Sum of atomic charges =     0.000000

 -----------------------------------------------------------------
                    Cartesian Multipole Moments
 -----------------------------------------------------------------
    Charge (ESU x 10^10)
                -0.0000
    Dipole Moment (Debye)
         X       1.8851      Y      -1.4128      Z      -0.9135
       Tot       2.5267
    Quadrupole Moments (Debye-Ang)
        XX    -112.1378     XY      -0.6547     YY    -121.4220
        XZ      -7.5556     YZ       3.1370     ZZ    -119.9384
    Octopole Moments (Debye-Ang^2)
       XXX      64.2610    XXY     -29.6085    XYY      11.4298
       YYY    -105.3403    XXZ      -5.8277    XYZ       3.0975
       YYZ       4.7791    XZZ      23.7487    YZZ     -41.7144
       ZZZ      18.3280
    Hexadecapole Moments (Debye-Ang^3)
      XXXX   -3727.9000   XXXY     -65.7286   XXYY    -796.0035
      XYYY    -104.7190   YYYY    -772.2668   XXXZ     276.8566
      XXYZ      15.5582   XYYZ     133.6279   YYYZ      60.2419
      XXZZ   -1024.8725   XYZZ     -61.9286   YYZZ    -553.3184
      XZZZ     407.6637   YZZZ      59.9003   ZZZZ   -2599.3023
 -----------------------------------------------------------------
 Calculating analytic gradient of the SCF energy
 Gradient of SCF Energy
            1           2           3           4           5           6
    1   0.0013756   0.0004346   0.0008402   0.0005660   0.0000410  -0.0009362
    2   0.0007194   0.0008697   0.0001370  -0.0000310   0.0000290  -0.0001229
    3  -0.0007462  -0.0004782   0.0002307   0.0005547  -0.0002548   0.0002410
            7           8           9          10          11          12
    1   0.0000796   0.0006003  -0.0000578   0.0000288   0.0010590  -0.0016893
    2   0.0000316   0.0000453  -0.0000991  -0.0003634  -0.0004370  -0.0003307
    3  -0.0001169  -0.0008197   0.0001074   0.0008075  -0.0003824   0.0000783
           13          14          15          16          17          18
    1  -0.0003658  -0.0011611   0.0001813  -0.0000212   0.0005397  -0.0000075
    2  -0.0001966  -0.0008113   0.0001230   0.0000887  -0.0001100   0.0001413
    3   0.0003406   0.0005014   0.0002625   0.0000770  -0.0001384   0.0000465
           19          20          21          22
    1  -0.0000206  -0.0002165  -0.0004064  -0.0008634
    2  -0.0004243  -0.0001018   0.0011105  -0.0002674
    3  -0.0004304   0.0000174   0.0002549  -0.0001530
 Max gradient component =       1.689E-03
 RMS gradient           =       5.310E-04
 Gradient time:  CPU 158.25 s  wall 39.78 s
 Geometry Optimization Parameters
   NAtoms,    NIC,     NZ,  NCons,   NDum,   NFix, NCnnct, MaxDiis
       22     155      22       0       0       0       0       0

 Cartesian Hessian Update
 Hessian updated using BFGS update


** GEOMETRY OPTIMIZATION IN DELOCALIZED INTERNAL COORDINATES **
   Searching for a Minimum

   Optimization Cycle:   4

                       Coordinates (Angstroms)
     ATOM                X               Y               Z
      1  C        -0.0204514353    0.0565918815   -0.0339248643
      2  C         0.0015133767   -0.1640562749    1.3464541749
      3  H         0.9485940554   -0.3146325051    1.8490033824
      4  C        -1.1838239525   -0.1973778218    2.0659820697
      5  Cl       -1.1402631930   -0.4818957643    3.7963179282
      6  C        -2.4111896899   -0.0165975612    1.4407456544
      7  H        -3.3332653340   -0.0483669502    2.0032072235
      8  C        -2.4396916211    0.2106747806    0.0682002216
      9  Cl       -3.9981765461    0.4416744929   -0.6873263507
     10  C        -1.2535134660    0.2519986201   -0.6743161505
     11  Cl       -1.3018412397    0.5751330234   -2.3919418204
     12  C         1.2629656424    0.0286994115   -0.7839889117
     13  C         2.2782853126    0.9676758787   -0.5686429690
     14  Cl        2.0302406086    2.3051381075    0.5496685394
     15  C         3.4967184202    0.8901443245   -1.2398501260
     16  H         4.2568057796    1.6378274158   -1.0525087583
     17  C         3.7168853143   -0.1430754985   -2.1456331239
     18  H         4.6654411938   -0.2024805095   -2.6664864438
     19  C         2.7192402673   -1.0885093593   -2.3821327058
     20  H         2.8827771397   -1.8950602835   -3.0869152813
     21  C         1.5079838263   -0.9962428171   -1.7068867029
     22  H         0.7282699608   -1.7285168328   -1.8860319723
   Point Group: c1    Number of degrees of freedom:    60


   Energy is  -2301.898274337

 Hessian updated using BFGS update

 58 Hessian modes will be used to form the next step
  Hessian Eigenvalues:
     0.010057    0.019186    0.019620    0.023202    0.023396    0.023597
     0.023678    0.023704    0.023931    0.024039    0.024082    0.024091
     0.024114    0.024122    0.024134    0.024142    0.024149    0.024299
     0.029126    0.159024    0.159973    0.160000    0.160037    0.160230
     0.160840    0.208126    0.223173    0.226818    0.235470    0.241911
     0.245346    0.249968    0.249990    0.249995    0.252212    0.269591
     0.300189    0.301021    0.301146    0.303963    0.317866    0.353981
     0.356464    0.356681    0.356759    0.372916    0.428899    0.430369
     0.432822    0.453793    0.467923    0.469901    0.472797    0.475922
     0.478293    0.478568    0.493248    0.567068

 Minimum search - taking simple RFO step
 Searching for Lamda that Minimizes Along All modes
 Value Taken    Lamda =  -0.00056015
 Step Taken.  Stepsize is  0.188831

                             Maximum     Tolerance    Cnvgd?
         Gradient           0.005283      0.000300      NO
         Displacement       0.161103      0.001200      NO
         Energy change     -0.000706      0.000001      NO


 New Cartesian Coordinates Obtained by Inverse Iteration

 Displacement from previous Coordinates is:  0.671370
 ----------------------------------------------------------------
             Standard Nuclear Orientation (Angstroms)
    I     Atom           X                Y                Z
 ----------------------------------------------------------------
    1      C      -0.0200690102     0.0626551251    -0.0267449149
    2      C      -0.0031302086    -0.2131144702     1.3440564506
    3      H       0.9409455772    -0.3951978412     1.8403857076
    4      C      -1.1919045669    -0.2533290242     2.0576954138
    5      Cl     -1.1622182666    -0.6013102689     3.7779502690
    6      C      -2.4137453741    -0.0282974078     1.4374738161
    7      H      -3.3381070885    -0.0679940391     1.9954647853
    8      C      -2.4352556209     0.2528582244     0.0744696076
    9      Cl     -3.9861125837     0.5379108088    -0.6756759647
   10      C      -1.2458899435     0.3047641316    -0.6634577465
   11      Cl     -1.2768632012     0.6908065979    -2.3649537234
   12      C       1.2672565659     0.0355187774    -0.7787464756
   13      C       2.2625718954     1.0043396141    -0.6146916762
   14      Cl      1.9904891028     2.3853395654     0.4448956729
   15      C       3.4797779533     0.9225641952    -1.2887783045
   16      H       4.2244907466     1.6936854492    -1.1406366687
   17      C       3.7156802664    -0.1476353607    -2.1454497232
   18      H       4.6634577480    -0.2128492393    -2.6675123275
   19      C       2.7376942171    -1.1235059429    -2.3335608136
   20      H       2.9173396643    -1.9562024961    -3.0028800289
   21      C       1.5281206227    -1.0256406708    -1.6568096591
   22      H       0.7589759242    -1.7766199694    -1.7995006829
 ----------------------------------------------------------------
 Nuclear Repulsion Energy =        1474.00673227 hartrees
 There are       73 alpha and       73 beta electrons
 Applying Cartesian multipole field
    Component          Value
    ---------          -----
     (2,0,0)        1.00000E-11
     (0,2,0)        2.00000E-11
     (0,0,2)       -3.00000E-11
 Nucleus-field energy     =    -0.0000000166 hartrees
 Requested basis set is 6-311++G(d,p)
 There are 154 shells and 426 basis functions
 A cutoff of  1.0D-15 yielded   9520 shell pairs
 There are     77937 function pairs (     83769 Cartesian)
 Smallest overlap matrix eigenvalue = 3.09E-07
 Linear dependence detected in AO basis
 Number of orthogonalized atomic orbitals = 422
 Maximum deviation from orthogonality = 3.419E-10
 Guess from superposition of atomic densities
 Warning:  Energy on first SCF cycle will be non-variational
 SAD guess density has 146.000000 electrons

 -----------------------------------------------------------------------
  General SCF calculation program by
  Eric Jon Sundstrom, Paul Horn, Yuezhi Mao, Dmitri Zuev, Alec White,
  David Stuck, Shaama M.S., Shane Yost, Joonho Lee, David Small,
  Daniel Levine, Susi Lehtola, Hugh Burton, Evgeny Epifanovsky,
  Bang C. Huynh
 -----------------------------------------------------------------------
 Exchange:     0.2000 Hartree-Fock + 0.0800 Slater + 0.7200 B88
 Correlation:  0.1900 VWN1RPA + 0.8100 LYP
 Using SG-1 standard quadrature grid
 using 6 threads for integral computing
 -------------------------------------------------------
 OpenMP Integral computing Module                
 Release: version 2.0, May 2017, Q-Chem Inc. Pleasanton 
 -------------------------------------------------------
 A restricted SCF calculation will be
 performed using DIIS
 SCF converges when DIIS error is below 1.0e-08
 ---------------------------------------
  Cycle       Energy         DIIS error
 ---------------------------------------
    1   -2305.6452354701      3.02e-02  
    2   -2301.7406583816      2.58e-03  
    3   -2301.6563589198      3.15e-03  
    4   -2301.8905182550      5.73e-04  
    5   -2301.8966685719      2.88e-04  
    6   -2301.8984685198      9.26e-05  
    7   -2301.8986440201      2.45e-05  
    8   -2301.8986540422      1.20e-05  
    9   -2301.8986573950      2.54e-06  
   10   -2301.8986575259      1.11e-06  
   11   -2301.8986575532      3.23e-07  
   12   -2301.8986575552      1.38e-07  
   13   -2301.8986575556      4.44e-08  
   14   -2301.8986575560      1.25e-08  
   15   -2301.8986575558      5.31e-09  Convergence criterion met
 ---------------------------------------
 SCF time:   CPU 554.60s  wall 144.00s 
 SCF   energy in the final basis set =    -2301.8986575558
 Total energy in the final basis set =    -2301.8986575558

 --------------------------------------------------------------

                    Orbital Energies (a.u.)
 --------------------------------------------------------------

 Alpha MOs
 -- Occupied --
********-101.5702-101.5696-101.5635 -10.2693 -10.2668 -10.2623 -10.2560
-10.2293 -10.2188 -10.2157 -10.2113 -10.2024 -10.2022 -10.2009 -10.1973
 -9.4867  -9.4850  -9.4841  -9.4782  -7.2516  -7.2497  -7.2487  -7.2428
 -7.2416  -7.2409  -7.2399  -7.2392  -7.2390  -7.2387  -7.2331  -7.2327
 -0.9432  -0.9121  -0.8991  -0.8768  -0.8537  -0.8424  -0.8001  -0.7633
 -0.7506  -0.7400  -0.6649  -0.6350  -0.6198  -0.6065  -0.5463  -0.5295
 -0.5276  -0.4963  -0.4906  -0.4732  -0.4600  -0.4562  -0.4490  -0.4406
 -0.4197  -0.4157  -0.4041  -0.3894  -0.3827  -0.3825  -0.3621  -0.3506
 -0.3446  -0.3329  -0.3323  -0.3244  -0.3229  -0.2875  -0.2725  -0.2642
 -0.2608
 -- Virtual --
 -0.0591  -0.0494  -0.0369  -0.0331  -0.0264  -0.0128  -0.0030   0.0046
  0.0052   0.0099   0.0178   0.0225   0.0287   0.0369   0.0407   0.0451
  0.0518   0.0544   0.0599   0.0682   0.0744   0.0782   0.0842   0.0885
  0.0931   0.0949   0.0990   0.0993   0.1029   0.1053   0.1072   0.1121
  0.1143   0.1166   0.1181   0.1204   0.1245   0.1273   0.1289   0.1304
  0.1330   0.1371   0.1423   0.1481   0.1491   0.1531   0.1582   0.1622
  0.1650   0.1715   0.1734   0.1811   0.1893   0.1906   0.1936   0.2017
  0.2048   0.2069   0.2138   0.2149   0.2249   0.2278   0.2338   0.2344
  0.2407   0.2463   0.2484   0.2524   0.2544   0.2579   0.2615   0.2669
  0.2715   0.2771   0.2783   0.2817   0.2850   0.2915   0.2956   0.2983
  0.2999   0.3063   0.3090   0.3159   0.3260   0.3281   0.3360   0.3462
  0.3529   0.3558   0.3706   0.4134   0.4263   0.4354   0.4460   0.4485
  0.4585   0.4599   0.4673   0.4763   0.4907   0.4925   0.4953   0.5028
  0.5115   0.5180   0.5282   0.5354   0.5417   0.5497   0.5609   0.5661
  0.5679   0.5786   0.5838   0.5842   0.5911   0.6008   0.6084   0.6208
  0.6250   0.6288   0.6349   0.6474   0.6621   0.6665   0.6718   0.6778
  0.6876   0.6893   0.7020   0.7054   0.7120   0.7245   0.7310   0.7343
  0.7471   0.7675   0.8048   0.8181   0.8209   0.8337   0.8362   0.8398
  0.8447   0.8474   0.8501   0.8525   0.8556   0.8607   0.8678   0.8746
  0.8797   0.8832   0.8874   0.8949   0.9014   0.9058   0.9118   0.9196
  0.9264   0.9286   0.9424   0.9522   0.9569   0.9634   0.9714   0.9807
  0.9901   0.9911   1.0016   1.0045   1.0135   1.0259   1.0414   1.0523
  1.0597   1.0867   1.0989   1.1185   1.1457   1.1574   1.1832   1.2027
  1.2102   1.2324   1.2394   1.2578   1.2644   1.2882   1.3012   1.3083
  1.3231   1.3462   1.3598   1.3744   1.4190   1.4313   1.4871   1.4944
  1.5045   1.5323   1.5490   1.5533   1.5597   1.5775   1.5816   1.6011
  1.6189   1.6254   1.6434   1.6565   1.6739   1.6891   1.7172   1.7319
  1.7483   1.7605   1.7991   1.8101   1.8291   1.8558   1.8624   1.8672
  1.8868   1.9025   1.9165   1.9350   1.9412   1.9476   1.9500   1.9733
  1.9880   1.9909   2.0306   2.0347   2.0374   2.0768   2.0876   2.1005
  2.1408   2.1867   2.2169   2.2468   2.2659   2.2721   2.2814   2.3005
  2.3044   2.3070   2.3365   2.3473   2.3582   2.4083   2.4307   2.4378
  2.4561   2.4618   2.4738   2.5152   2.5289   2.5420   2.5490   2.5636
  2.5847   2.6010   2.6066   2.6585   2.6772   2.6917   2.6978   2.7128
  2.7229   2.7264   2.7371   2.7450   2.7562   2.7788   2.7882   2.7929
  2.8084   2.8208   2.8418   2.8444   2.8691   2.8741   2.9122   2.9792
  2.9959   3.0791   3.0820   3.0889   3.1308   3.1625   3.1754   3.2141
  3.2342   3.2624   3.3379   3.3506   3.3882   3.4358   3.5229   3.5458
  3.5994   3.6559   3.7373   3.7966   3.8508   3.9676   4.0266   4.0728
  4.0981   4.1355   4.3617   4.8107   4.8317   9.7648   9.7865   9.8095
  9.8384  23.4091  23.5886  23.8302  23.8860  23.9031  23.9351  23.9774
 24.0240  24.0601  24.0763  24.1202  24.1671  25.8080  25.8252  25.9091
 25.9265  26.1113  26.1539  26.2368  26.3249  26.5665  26.6128  26.7160
 26.8475 215.7569 215.7799 215.8083 215.8447
 --------------------------------------------------------------

          Ground-State Mulliken Net Atomic Charges

     Atom                 Charge (a.u.)
  ----------------------------------------
      1 C                    -0.031841
      2 C                    -1.100580
      3 H                     0.194066
      4 C                     0.707195
      5 Cl                    0.442910
      6 C                    -1.149146
      7 H                     0.216680
      8 C                     0.264007
      9 Cl                    0.494799
     10 C                    -0.640330
     11 Cl                    0.535736
     12 C                     0.974775
     13 C                    -0.652855
     14 Cl                    0.435731
     15 C                    -0.163022
     16 H                     0.201493
     17 C                    -0.332389
     18 H                     0.168087
     19 C                    -0.348792
     20 H                     0.174853
     21 C                    -0.582995
     22 H                     0.191618
  ----------------------------------------
  Sum of atomic charges =     0.000000

 -----------------------------------------------------------------
                    Cartesian Multipole Moments
 -----------------------------------------------------------------
    Charge (ESU x 10^10)
                 0.0000
    Dipole Moment (Debye)
         X       1.8756      Y      -1.4844      Z      -0.8925
       Tot       2.5530
    Quadrupole Moments (Debye-Ang)
        XX    -112.0435     XY      -0.7127     YY    -121.3004
        XZ      -7.5254     YZ       3.1191     ZZ    -120.1751
    Octopole Moments (Debye-Ang^2)
       XXX      64.2606    XXY     -32.0432    XYY      12.3844
       YYY    -111.9395    XXZ      -5.5071    XYZ       2.8071
       YYZ       5.2366    XZZ      23.9011    YZZ     -42.9095
       ZZZ      22.1379
    Hexadecapole Moments (Debye-Ang^3)
      XXXX   -3709.1676   XXXY     -53.9762   XXYY    -801.3110
      XYYY     -92.7072   YYYY    -841.6398   XXXZ     294.4228
      XXYZ      28.9736   XYYZ     138.6927   YYYZ     105.2562
      XXZZ   -1013.6393   XYZZ     -57.2236   YYZZ    -557.4355
      XZZZ     429.2859   YZZZ      98.1026   ZZZZ   -2565.2987
 -----------------------------------------------------------------
 Calculating analytic gradient of the SCF energy
 Gradient of SCF Energy
            1           2           3           4           5           6
    1  -0.0008380   0.0007532   0.0004119   0.0004589  -0.0002070  -0.0006860
    2   0.0004720  -0.0001483   0.0002082  -0.0000105   0.0000430  -0.0001348
    3  -0.0006925   0.0006793  -0.0000754  -0.0006102   0.0001395   0.0009737
            7           8           9          10          11          12
    1   0.0001132   0.0000072   0.0002978   0.0001162   0.0009196  -0.0006328
    2  -0.0000226   0.0000230  -0.0001772   0.0000130  -0.0004386   0.0005954
    3  -0.0002327  -0.0007038   0.0002568  -0.0006291   0.0006247   0.0005644
           13          14          15          16          17          18
    1  -0.0000337  -0.0006230   0.0010791  -0.0001513  -0.0004063   0.0001146
    2  -0.0007646   0.0000083   0.0005028  -0.0000195  -0.0001155   0.0001166
    3  -0.0001983   0.0002599  -0.0000580   0.0000199   0.0002913   0.0000614
           19          20          21          22
    1  -0.0000573   0.0000033   0.0002306  -0.0008700
    2  -0.0004625   0.0000840   0.0000916   0.0001360
    3  -0.0003090   0.0000651  -0.0003803  -0.0000468
 Max gradient component =       1.079E-03
 RMS gradient           =       4.360E-04
 Gradient time:  CPU 157.82 s  wall 39.69 s
 Geometry Optimization Parameters
   NAtoms,    NIC,     NZ,  NCons,   NDum,   NFix, NCnnct, MaxDiis
       22     155      22       0       0       0       0       0

 Cartesian Hessian Update
 Hessian updated using BFGS update


** GEOMETRY OPTIMIZATION IN DELOCALIZED INTERNAL COORDINATES **
   Searching for a Minimum

   Optimization Cycle:   5

                       Coordinates (Angstroms)
     ATOM                X               Y               Z
      1  C        -0.0200690102    0.0626551251   -0.0267449149
      2  C        -0.0031302086   -0.2131144702    1.3440564506
      3  H         0.9409455772   -0.3951978412    1.8403857076
      4  C        -1.1919045669   -0.2533290242    2.0576954138
      5  Cl       -1.1622182666   -0.6013102689    3.7779502690
      6  C        -2.4137453741   -0.0282974078    1.4374738161
      7  H        -3.3381070885   -0.0679940391    1.9954647853
      8  C        -2.4352556209    0.2528582244    0.0744696076
      9  Cl       -3.9861125837    0.5379108088   -0.6756759647
     10  C        -1.2458899435    0.3047641316   -0.6634577465
     11  Cl       -1.2768632012    0.6908065979   -2.3649537234
     12  C         1.2672565659    0.0355187774   -0.7787464756
     13  C         2.2625718954    1.0043396141   -0.6146916762
     14  Cl        1.9904891028    2.3853395654    0.4448956729
     15  C         3.4797779533    0.9225641952   -1.2887783045
     16  H         4.2244907466    1.6936854492   -1.1406366687
     17  C         3.7156802664   -0.1476353607   -2.1454497232
     18  H         4.6634577480   -0.2128492393   -2.6675123275
     19  C         2.7376942171   -1.1235059429   -2.3335608136
     20  H         2.9173396643   -1.9562024961   -3.0028800289
     21  C         1.5281206227   -1.0256406708   -1.6568096591
     22  H         0.7589759242   -1.7766199694   -1.7995006829
   Point Group: c1    Number of degrees of freedom:    60


   Energy is  -2301.898657556

 Hessian updated using BFGS update

 59 Hessian modes will be used to form the next step
  Hessian Eigenvalues:
     0.006233    0.019453    0.019688    0.023195    0.023594    0.023634
     0.023700    0.023911    0.024009    0.024058    0.024090    0.024108
     0.024120    0.024122    0.024139    0.024142    0.024208    0.024934
     0.028407    0.159660    0.159981    0.160002    0.160060    0.160268
     0.162213    0.217957    0.224671    0.226726    0.235759    0.241208
     0.245302    0.249970    0.249992    0.250011    0.261946    0.267705
     0.300450    0.301012    0.301132    0.307177    0.318295    0.351272
     0.356528    0.356665    0.356756    0.357044    0.361981    0.427129
     0.429723    0.431996    0.452335    0.467888    0.471140    0.473178
     0.474705    0.478334    0.478837    0.486989    0.527553

 Minimum search - taking simple RFO step
 Searching for Lamda that Minimizes Along All modes
 Value Taken    Lamda =  -0.00028150
 Step Taken.  Stepsize is  0.180779

                             Maximum     Tolerance    Cnvgd?
         Gradient           0.002500      0.000300      NO
         Displacement       0.153512      0.001200      NO
         Energy change     -0.000383      0.000001      NO


 New Cartesian Coordinates Obtained by Inverse Iteration

 Displacement from previous Coordinates is:  0.626245
 ----------------------------------------------------------------
             Standard Nuclear Orientation (Angstroms)
    I     Atom           X                Y                Z
 ----------------------------------------------------------------
    1      C      -0.0201296113     0.0503955061    -0.0248563397
    2      C      -0.0102338440    -0.2646058384     1.3367960283
    3      H       0.9290495712    -0.4818531850     1.8273254372
    4      C      -1.1998272053    -0.2966571008     2.0496501851
    5      Cl     -1.1781775259    -0.6964847531     3.7591532872
    6      C      -2.4146933573    -0.0226824365     1.4366613667
    7      H      -3.3398710441    -0.0554735362     1.9943335962
    8      C      -2.4293860576     0.3003795524     0.0833051169
    9      Cl     -3.9704927845     0.6521519844    -0.6590502726
   10      C      -1.2390193298     0.3436194728    -0.6536829865
   11      Cl     -1.2612096610     0.7830323890    -2.3416496400
   12      C       1.2698498962     0.0246430273    -0.7772124487
   13      C       2.2370488622     1.0252521995    -0.6545562272
   14      Cl      1.9342710813     2.4262054872     0.3695137816
   15      C       3.4520694329     0.9535405382    -1.3331579877
   16      H       4.1761361167     1.7494001559    -1.2162855239
   17      C       3.7140215657    -0.1396277173    -2.1517707954
   18      H       4.6601930542    -0.1982945852    -2.6775188628
   19      C       2.7654748474    -1.1513106605    -2.2931085828
   20      H       2.9677628049    -2.0038297441    -2.9304247574
   21      C       1.5576951619    -1.0643759315    -1.6118782713
   22      H       0.8129724458    -1.8446790657    -1.7185930902
 ----------------------------------------------------------------
 Nuclear Repulsion Energy =        1474.50124127 hartrees
 There are       73 alpha and       73 beta electrons
 Applying Cartesian multipole field
    Component          Value
    ---------          -----
     (2,0,0)        1.00000E-11
     (0,2,0)        2.00000E-11
     (0,0,2)       -3.00000E-11
 Nucleus-field energy     =    -0.0000000151 hartrees
 Requested basis set is 6-311++G(d,p)
 There are 154 shells and 426 basis functions
 A cutoff of  1.0D-15 yielded   9520 shell pairs
 There are     77789 function pairs (     83584 Cartesian)
 Smallest overlap matrix eigenvalue = 2.92E-07
 Linear dependence detected in AO basis
 Number of orthogonalized atomic orbitals = 422
 Maximum deviation from orthogonality = 6.001E-10
 Guess from superposition of atomic densities
 Warning:  Energy on first SCF cycle will be non-variational
 SAD guess density has 146.000000 electrons

 -----------------------------------------------------------------------
  General SCF calculation program by
  Eric Jon Sundstrom, Paul Horn, Yuezhi Mao, Dmitri Zuev, Alec White,
  David Stuck, Shaama M.S., Shane Yost, Joonho Lee, David Small,
  Daniel Levine, Susi Lehtola, Hugh Burton, Evgeny Epifanovsky,
  Bang C. Huynh
 -----------------------------------------------------------------------
 Exchange:     0.2000 Hartree-Fock + 0.0800 Slater + 0.7200 B88
 Correlation:  0.1900 VWN1RPA + 0.8100 LYP
 Using SG-1 standard quadrature grid
 using 6 threads for integral computing
 -------------------------------------------------------
 OpenMP Integral computing Module                
 Release: version 2.0, May 2017, Q-Chem Inc. Pleasanton 
 -------------------------------------------------------
 A restricted SCF calculation will be
 performed using DIIS
 SCF converges when DIIS error is below 1.0e-08
 ---------------------------------------
  Cycle       Energy         DIIS error
 ---------------------------------------
    1   -2305.6453112439      3.02e-02  
    2   -2301.7407940237      2.58e-03  
    3   -2301.6567698023      3.14e-03  
    4   -2301.8906068291      5.76e-04  
    5   -2301.8968385000      2.89e-04  
    6   -2301.8986604399      9.28e-05  
    7   -2301.8988367986      2.44e-05  
    8   -2301.8988466130      1.20e-05  
    9   -2301.8988499527      2.55e-06  
   10   -2301.8988500847      1.12e-06  
   11   -2301.8988501125      3.22e-07  
   12   -2301.8988501146      1.37e-07  
   13   -2301.8988501151      4.40e-08  
   14   -2301.8988501150      1.23e-08  
   15   -2301.8988501151      5.31e-09  Convergence criterion met
 ---------------------------------------
 SCF time:   CPU 555.41s  wall 145.00s 
 SCF   energy in the final basis set =    -2301.8988501151
 Total energy in the final basis set =    -2301.8988501151

 --------------------------------------------------------------

                    Orbital Energies (a.u.)
 --------------------------------------------------------------

 Alpha MOs
 -- Occupied --
********-101.5700-101.5697-101.5633 -10.2692 -10.2666 -10.2623 -10.2557
-10.2292 -10.2187 -10.2157 -10.2113 -10.2023 -10.2021 -10.2008 -10.1973
 -9.4866  -9.4847  -9.4842  -9.4780  -7.2515  -7.2495  -7.2488  -7.2426
 -7.2415  -7.2408  -7.2396  -7.2391  -7.2390  -7.2388  -7.2328  -7.2324
 -0.9431  -0.9120  -0.8991  -0.8765  -0.8537  -0.8424  -0.8000  -0.7633
 -0.7506  -0.7399  -0.6648  -0.6340  -0.6207  -0.6063  -0.5462  -0.5295
 -0.5275  -0.4967  -0.4904  -0.4732  -0.4599  -0.4560  -0.4489  -0.4405
 -0.4196  -0.4161  -0.4038  -0.3891  -0.3828  -0.3822  -0.3617  -0.3502
 -0.3446  -0.3326  -0.3322  -0.3240  -0.3228  -0.2857  -0.2737  -0.2649
 -0.2609
 -- Virtual --
 -0.0568  -0.0497  -0.0372  -0.0343  -0.0267  -0.0129  -0.0030   0.0048
  0.0051   0.0099   0.0175   0.0221   0.0288   0.0369   0.0407   0.0451
  0.0516   0.0553   0.0600   0.0675   0.0746   0.0774   0.0848   0.0889
  0.0926   0.0946   0.0989   0.0990   0.1030   0.1047   0.1068   0.1120
  0.1147   0.1164   0.1180   0.1199   0.1248   0.1273   0.1290   0.1303
  0.1329   0.1371   0.1424   0.1482   0.1490   0.1521   0.1585   0.1608
  0.1645   0.1709   0.1742   0.1806   0.1896   0.1914   0.1937   0.2022
  0.2047   0.2071   0.2133   0.2149   0.2245   0.2283   0.2344   0.2352
  0.2378   0.2459   0.2469   0.2531   0.2550   0.2575   0.2623   0.2666
  0.2712   0.2767   0.2783   0.2811   0.2864   0.2912   0.2943   0.2975
  0.2987   0.3067   0.3081   0.3182   0.3286   0.3291   0.3361   0.3458
  0.3530   0.3601   0.3707   0.4135   0.4260   0.4358   0.4454   0.4496
  0.4567   0.4602   0.4682   0.4759   0.4906   0.4945   0.4954   0.5041
  0.5116   0.5183   0.5282   0.5355   0.5404   0.5504   0.5611   0.5672
  0.5688   0.5784   0.5828   0.5844   0.5909   0.5995   0.6079   0.6212
  0.6241   0.6308   0.6379   0.6500   0.6610   0.6678   0.6707   0.6765
  0.6859   0.6898   0.7024   0.7070   0.7123   0.7199   0.7298   0.7367
  0.7495   0.7703   0.8022   0.8190   0.8221   0.8335   0.8368   0.8410
  0.8446   0.8478   0.8515   0.8534   0.8554   0.8604   0.8675   0.8740
  0.8797   0.8857   0.8893   0.8963   0.9006   0.9054   0.9121   0.9188
  0.9272   0.9295   0.9457   0.9529   0.9566   0.9648   0.9740   0.9828
  0.9915   0.9944   1.0002   1.0054   1.0128   1.0277   1.0393   1.0479
  1.0579   1.0884   1.1037   1.1218   1.1512   1.1620   1.1816   1.2048
  1.2124   1.2333   1.2419   1.2610   1.2661   1.2890   1.3025   1.3098
  1.3225   1.3459   1.3601   1.3802   1.4165   1.4240   1.4855   1.4947
  1.5018   1.5361   1.5520   1.5526   1.5608   1.5766   1.5811   1.6008
  1.6186   1.6261   1.6459   1.6559   1.6741   1.6879   1.7167   1.7325
  1.7443   1.7637   1.7989   1.8118   1.8262   1.8509   1.8594   1.8673
  1.8821   1.9019   1.9169   1.9378   1.9410   1.9470   1.9508   1.9772
  1.9875   1.9970   2.0320   2.0354   2.0395   2.0787   2.0857   2.0996
  2.1408   2.1867   2.2183   2.2459   2.2679   2.2708   2.2822   2.2986
  2.3070   2.3085   2.3350   2.3485   2.3606   2.4097   2.4310   2.4378
  2.4545   2.4583   2.4793   2.5156   2.5256   2.5431   2.5492   2.5643
  2.5851   2.5975   2.6065   2.6541   2.6804   2.6922   2.7009   2.7127
  2.7220   2.7257   2.7369   2.7451   2.7567   2.7743   2.7886   2.7929
  2.8154   2.8249   2.8428   2.8473   2.8647   2.8768   2.9113   2.9814
  2.9972   3.0792   3.0866   3.0921   3.1301   3.1589   3.1768   3.2148
  3.2399   3.2648   3.3364   3.3515   3.3882   3.4367   3.5251   3.5485
  3.6017   3.6569   3.7398   3.7987   3.8526   3.9675   4.0268   4.0729
  4.0982   4.1356   4.3550   4.8123   4.8304   9.7670   9.7862   9.8131
  9.8374  23.4102  23.5883  23.8304  23.8853  23.9034  23.9357  23.9780
 24.0247  24.0624  24.0783  24.1231  24.1689  25.8050  25.8245  25.9041
 25.9335  26.1115  26.1574  26.2459  26.3171  26.5674  26.6148  26.7149
 26.8587 215.7594 215.7797 215.8124 215.8442
 --------------------------------------------------------------

          Ground-State Mulliken Net Atomic Charges

     Atom                 Charge (a.u.)
  ----------------------------------------
      1 C                    -0.083035
      2 C                    -0.917935
      3 H                     0.195214
      4 C                     0.664467
      5 Cl                    0.444453
      6 C                    -1.143487
      7 H                     0.219475
      8 C                     0.412725
      9 Cl                    0.501158
     10 C                    -0.777176
     11 Cl                    0.546634
     12 C                     0.769792
     13 C                    -0.730012
     14 Cl                    0.452592
     15 C                    -0.105960
     16 H                     0.201876
     17 C                    -0.303984
     18 H                     0.169241
     19 C                    -0.352820
     20 H                     0.173593
     21 C                    -0.531587
     22 H                     0.194776
  ----------------------------------------
  Sum of atomic charges =     0.000000

 -----------------------------------------------------------------
                    Cartesian Multipole Moments
 -----------------------------------------------------------------
    Charge (ESU x 10^10)
                 0.0000
    Dipole Moment (Debye)
         X       1.8933      Y      -1.5315      Z      -0.8611
       Tot       2.5829
    Quadrupole Moments (Debye-Ang)
        XX    -112.0035     XY      -0.7613     YY    -121.0941
        XZ      -7.5643     YZ       3.0765     ZZ    -120.3424
    Octopole Moments (Debye-Ang^2)
       XXX      65.0435    XXY     -33.7594    XYY      13.7280
       YYY    -117.4702    XXZ      -5.5130    XYZ       2.3883
       YYZ       5.4884    XZZ      24.4235    YZZ     -43.6570
       ZZZ      25.1295
    Hexadecapole Moments (Debye-Ang^3)
      XXXX   -3685.5972   XXXY     -33.4397   XXYY    -802.9787
      XYYY     -71.3487   YYYY    -898.6206   XXXZ     309.4419
      XXYZ      39.5880   XYYZ     143.1413   YYYZ     141.2302
      XXZZ   -1001.3416   XYZZ     -49.3583   YYZZ    -560.7230
      XZZZ     447.2846   YZZZ     128.5741   ZZZZ   -2536.6123
 -----------------------------------------------------------------
 Calculating analytic gradient of the SCF energy
 Gradient of SCF Energy
            1           2           3           4           5           6
    1  -0.0011926   0.0004987   0.0001075   0.0002260  -0.0001376   0.0001213
    2  -0.0001565   0.0000335   0.0001874   0.0001494  -0.0000532  -0.0001346
    3  -0.0000741   0.0006757  -0.0001556  -0.0007776   0.0003162   0.0004231
            7           8           9          10          11          12
    1   0.0000038  -0.0001434   0.0003008   0.0000354   0.0000619   0.0007461
    2  -0.0000435  -0.0001086  -0.0000394   0.0000338  -0.0000205   0.0017516
    3  -0.0001105  -0.0001325  -0.0000796  -0.0008876   0.0007358   0.0003148
           13          14          15          16          17          18
    1  -0.0003567  -0.0004163   0.0006083  -0.0001158  -0.0004528   0.0001317
    2  -0.0011299  -0.0000194   0.0000266  -0.0000503   0.0000803  -0.0000239
    3  -0.0004644   0.0003870  -0.0001714   0.0000133   0.0002395   0.0000593
           19          20          21          22
    1  -0.0002828   0.0001279   0.0004438  -0.0003152
    2  -0.0001328   0.0001259  -0.0006476   0.0001717
    3   0.0000320   0.0000329  -0.0003798   0.0000036
 Max gradient component =       1.752E-03
 RMS gradient           =       4.288E-04
 Gradient time:  CPU 157.71 s  wall 39.67 s
 Geometry Optimization Parameters
   NAtoms,    NIC,     NZ,  NCons,   NDum,   NFix, NCnnct, MaxDiis
       22     155      22       0       0       0       0       0

 Cartesian Hessian Update
 Hessian updated using BFGS update


** GEOMETRY OPTIMIZATION IN DELOCALIZED INTERNAL COORDINATES **
   Searching for a Minimum

   Optimization Cycle:   6

                       Coordinates (Angstroms)
     ATOM                X               Y               Z
      1  C        -0.0201296113    0.0503955061   -0.0248563397
      2  C        -0.0102338440   -0.2646058384    1.3367960283
      3  H         0.9290495712   -0.4818531850    1.8273254372
      4  C        -1.1998272053   -0.2966571008    2.0496501851
      5  Cl       -1.1781775259   -0.6964847531    3.7591532872
      6  C        -2.4146933573   -0.0226824365    1.4366613667
      7  H        -3.3398710441   -0.0554735362    1.9943335962
      8  C        -2.4293860576    0.3003795524    0.0833051169
      9  Cl       -3.9704927845    0.6521519844   -0.6590502726
     10  C        -1.2390193298    0.3436194728   -0.6536829865
     11  Cl       -1.2612096610    0.7830323890   -2.3416496400
     12  C         1.2698498962    0.0246430273   -0.7772124487
     13  C         2.2370488622    1.0252521995   -0.6545562272
     14  Cl        1.9342710813    2.4262054872    0.3695137816
     15  C         3.4520694329    0.9535405382   -1.3331579877
     16  H         4.1761361167    1.7494001559   -1.2162855239
     17  C         3.7140215657   -0.1396277173   -2.1517707954
     18  H         4.6601930542   -0.1982945852   -2.6775188628
     19  C         2.7654748474   -1.1513106605   -2.2931085828
     20  H         2.9677628049   -2.0038297441   -2.9304247574
     21  C         1.5576951619   -1.0643759315   -1.6118782713
     22  H         0.8129724458   -1.8446790657   -1.7185930902
   Point Group: c1    Number of degrees of freedom:    60


   Energy is  -2301.898850115

 Hessian updated using BFGS update

 60 Hessian modes will be used to form the next step
  Hessian Eigenvalues:
     0.003651    0.019591    0.019961    0.023334    0.023474    0.023633
     0.023710    0.023941    0.024019    0.024088    0.024100    0.024115
     0.024118    0.024136    0.024140    0.024166    0.024235    0.026101
     0.028456    0.159637    0.159992    0.160006    0.160087    0.160415
     0.160916    0.217500    0.224872    0.226658    0.235639    0.241825
     0.245646    0.249774    0.249972    0.250347    0.254157    0.269127
     0.300486    0.301013    0.301479    0.302928    0.321603    0.354041
     0.356525    0.356654    0.356665    0.356727    0.356778    0.367942
     0.424965    0.429882    0.433319    0.451415    0.469689    0.472054
     0.473513    0.476737    0.478477    0.478994    0.485066    0.528082

 Minimum search - taking simple RFO step
 Searching for Lamda that Minimizes Along All modes
 Value Taken    Lamda =  -0.00015150
 Step Taken.  Stepsize is  0.175725

                             Maximum     Tolerance    Cnvgd?
         Gradient           0.001103      0.000300      NO
         Displacement       0.145902      0.001200      NO
         Energy change     -0.000193      0.000001      NO


 New Cartesian Coordinates Obtained by Inverse Iteration

 Displacement from previous Coordinates is:  0.606191
 ----------------------------------------------------------------
             Standard Nuclear Orientation (Angstroms)
    I     Atom           X                Y                Z
 ----------------------------------------------------------------
    1      C      -0.0148944984     0.0346238568    -0.0144635367
    2      C      -0.0206065434    -0.3200964760     1.3366562369
    3      H       0.9096993788    -0.5768379308     1.8253056655
    4      C      -1.2139243742    -0.3376344360     2.0448454840
    5      Cl     -1.2090178075    -0.7862866606     3.7419123399
    6      C      -2.4172392140    -0.0095188286     1.4357254623
    7      H      -3.3451395941    -0.0300444849     1.9898281539
    8      C      -2.4172109141     0.3490989041     0.0915717032
    9      Cl     -3.9447227365     0.7625105542    -0.6479940144
   10      C      -1.2227943940     0.3761302534    -0.6397466542
   11      Cl     -1.2249352118     0.8436539279    -2.3208923152
   12      C       1.2770690878     0.0081267953    -0.7648324606
   13      C       2.2150286390     1.0410878191    -0.6865936574
   14      Cl      1.8826081977     2.4644111465     0.2952766723
   15      C       3.4233248960     0.9830215635    -1.3777741157
   16      H       4.1245495009     1.8036752837    -1.2961631288
   17      C       3.7087640021    -0.1276422692    -2.1644175656
   18      H       4.6483806740    -0.1746116637    -2.7026342562
   19      C       2.7900371787    -1.1718416261    -2.2584946160
   20      H       3.0097333301    -2.0384592131    -2.8708956030
   21      C       1.5876627771    -1.0991683192    -1.5652115325
   22      H       0.8671320458    -1.9054524378    -1.6380152484
 ----------------------------------------------------------------
 Nuclear Repulsion Energy =        1475.38174104 hartrees
 There are       73 alpha and       73 beta electrons
 Applying Cartesian multipole field
    Component          Value
    ---------          -----
     (2,0,0)        1.00000E-11
     (0,2,0)        2.00000E-11
     (0,0,2)       -3.00000E-11
 Nucleus-field energy     =    -0.0000000139 hartrees
 Requested basis set is 6-311++G(d,p)
 There are 154 shells and 426 basis functions
 A cutoff of  1.0D-15 yielded   9523 shell pairs
 There are     77820 function pairs (     83615 Cartesian)
 Smallest overlap matrix eigenvalue = 2.72E-07
 Linear dependence detected in AO basis
 Number of orthogonalized atomic orbitals = 422
 Maximum deviation from orthogonality = 3.546E-10
 Guess from superposition of atomic densities
 Warning:  Energy on first SCF cycle will be non-variational
 SAD guess density has 146.000000 electrons

 -----------------------------------------------------------------------
  General SCF calculation program by
  Eric Jon Sundstrom, Paul Horn, Yuezhi Mao, Dmitri Zuev, Alec White,
  David Stuck, Shaama M.S., Shane Yost, Joonho Lee, David Small,
  Daniel Levine, Susi Lehtola, Hugh Burton, Evgeny Epifanovsky,
  Bang C. Huynh
 -----------------------------------------------------------------------
 Exchange:     0.2000 Hartree-Fock + 0.0800 Slater + 0.7200 B88
 Correlation:  0.1900 VWN1RPA + 0.8100 LYP
 Using SG-1 standard quadrature grid
 using 6 threads for integral computing
 -------------------------------------------------------
 OpenMP Integral computing Module                
 Release: version 2.0, May 2017, Q-Chem Inc. Pleasanton 
 -------------------------------------------------------
 A restricted SCF calculation will be
 performed using DIIS
 SCF converges when DIIS error is below 1.0e-08
 ---------------------------------------
  Cycle       Energy         DIIS error
 ---------------------------------------
    1   -2305.6439297051      3.02e-02  
    2   -2301.7408792555      2.58e-03  
    3   -2301.6569646834      3.14e-03  
    4   -2301.8906342238      5.78e-04  
    5   -2301.8969244212      2.90e-04  
    6   -2301.8987680096      9.29e-05  
    7   -2301.8989448249      2.42e-05  
    8   -2301.8989544538      1.20e-05  
    9   -2301.8989577913      2.57e-06  
   10   -2301.8989579253      1.13e-06  
   11   -2301.8989579535      3.22e-07  
   12   -2301.8989579555      1.37e-07  
   13   -2301.8989579559      4.38e-08  
   14   -2301.8989579560      1.22e-08  
   15   -2301.8989579561      5.33e-09  Convergence criterion met
 ---------------------------------------
 SCF time:   CPU 553.99s  wall 144.00s 
 SCF   energy in the final basis set =    -2301.8989579561
 Total energy in the final basis set =    -2301.8989579561

 --------------------------------------------------------------

                    Orbital Energies (a.u.)
 --------------------------------------------------------------

 Alpha MOs
 -- Occupied --
********-101.5699-101.5697-101.5631 -10.2692 -10.2665 -10.2624 -10.2555
-10.2290 -10.2185 -10.2157 -10.2113 -10.2022 -10.2021 -10.2007 -10.1972
 -9.4866  -9.4844  -9.4844  -9.4778  -7.2514  -7.2492  -7.2490  -7.2424
 -7.2414  -7.2407  -7.2393  -7.2392  -7.2389  -7.2387  -7.2326  -7.2322
 -0.9430  -0.9119  -0.8991  -0.8762  -0.8536  -0.8422  -0.7999  -0.7632
 -0.7505  -0.7398  -0.6648  -0.6329  -0.6215  -0.6062  -0.5461  -0.5294
 -0.5275  -0.4969  -0.4904  -0.4732  -0.4598  -0.4559  -0.4486  -0.4404
 -0.4194  -0.4164  -0.4033  -0.3890  -0.3829  -0.3819  -0.3615  -0.3498
 -0.3444  -0.3326  -0.3318  -0.3239  -0.3228  -0.2840  -0.2752  -0.2651
 -0.2608
 -- Virtual --
 -0.0551  -0.0497  -0.0384  -0.0345  -0.0270  -0.0130  -0.0029   0.0048
  0.0053   0.0099   0.0171   0.0219   0.0289   0.0369   0.0407   0.0451
  0.0516   0.0560   0.0605   0.0666   0.0744   0.0769   0.0853   0.0896
  0.0918   0.0942   0.0987   0.0991   0.1027   0.1044   0.1069   0.1121
  0.1151   0.1166   0.1179   0.1194   0.1251   0.1273   0.1289   0.1305
  0.1329   0.1367   0.1426   0.1484   0.1488   0.1519   0.1587   0.1597
  0.1642   0.1704   0.1750   0.1803   0.1897   0.1925   0.1937   0.2023
  0.2046   0.2073   0.2128   0.2154   0.2237   0.2290   0.2336   0.2349
  0.2376   0.2441   0.2466   0.2539   0.2555   0.2586   0.2626   0.2664
  0.2698   0.2763   0.2787   0.2807   0.2865   0.2906   0.2917   0.2979
  0.3001   0.3074   0.3081   0.3192   0.3290   0.3314   0.3372   0.3461
  0.3525   0.3639   0.3725   0.4140   0.4264   0.4372   0.4449   0.4504
  0.4549   0.4612   0.4688   0.4755   0.4886   0.4949   0.4971   0.5055
  0.5120   0.5190   0.5281   0.5358   0.5395   0.5514   0.5625   0.5695
  0.5709   0.5779   0.5829   0.5837   0.5911   0.5992   0.6065   0.6211
  0.6232   0.6330   0.6397   0.6518   0.6591   0.6667   0.6722   0.6748
  0.6848   0.6912   0.7036   0.7076   0.7122   0.7170   0.7291   0.7386
  0.7537   0.7720   0.8000   0.8186   0.8242   0.8330   0.8375   0.8410
  0.8451   0.8481   0.8531   0.8542   0.8554   0.8593   0.8659   0.8729
  0.8809   0.8865   0.8908   0.8974   0.8985   0.9056   0.9124   0.9205
  0.9272   0.9323   0.9481   0.9527   0.9567   0.9657   0.9727   0.9842
  0.9924   0.9978   0.9997   1.0072   1.0118   1.0275   1.0392   1.0438
  1.0571   1.0899   1.1088   1.1226   1.1535   1.1664   1.1815   1.2068
  1.2168   1.2337   1.2452   1.2649   1.2707   1.2885   1.3027   1.3113
  1.3221   1.3452   1.3618   1.3863   1.4106   1.4232   1.4838   1.4946
  1.5000   1.5380   1.5517   1.5552   1.5621   1.5737   1.5828   1.6005
  1.6179   1.6281   1.6487   1.6567   1.6743   1.6865   1.7165   1.7328
  1.7427   1.7667   1.7982   1.8130   1.8254   1.8465   1.8559   1.8684
  1.8784   1.9011   1.9173   1.9387   1.9413   1.9464   1.9513   1.9809
  1.9856   2.0022   2.0329   2.0364   2.0416   2.0795   2.0850   2.0989
  2.1414   2.1867   2.2188   2.2453   2.2680   2.2694   2.2832   2.2974
  2.3072   2.3131   2.3313   2.3497   2.3623   2.4107   2.4314   2.4382
  2.4496   2.4581   2.4839   2.5172   2.5206   2.5450   2.5494   2.5630
  2.5847   2.5953   2.6077   2.6512   2.6830   2.6928   2.7032   2.7130
  2.7196   2.7281   2.7363   2.7454   2.7560   2.7674   2.7874   2.7921
  2.8167   2.8324   2.8435   2.8493   2.8575   2.8842   2.9104   2.9835
  2.9976   3.0790   3.0906   3.0946   3.1301   3.1547   3.1784   3.2150
  3.2455   3.2720   3.3349   3.3513   3.3881   3.4373   3.5262   3.5520
  3.6025   3.6576   3.7420   3.8012   3.8529   3.9671   4.0269   4.0730
  4.0989   4.1360   4.3514   4.8136   4.8279   9.7692   9.7865   9.8199
  9.8366  23.4118  23.5889  23.8304  23.8851  23.9041  23.9353  23.9783
 24.0243  24.0627  24.0797  24.1249  24.1696  25.8023  25.8240  25.8961
 25.9412  26.1117  26.1592  26.2581  26.3089  26.5682  26.6207  26.7091
 26.8724 215.7616 215.7804 215.8200 215.8437
 --------------------------------------------------------------

          Ground-State Mulliken Net Atomic Charges

     Atom                 Charge (a.u.)
  ----------------------------------------
      1 C                    -0.111235
      2 C                    -0.726000
      3 H                     0.196646
      4 C                     0.607503
      5 Cl                    0.448548
      6 C                    -1.113545
      7 H                     0.222813
      8 C                     0.536447
      9 Cl                    0.507100
     10 C                    -0.913594
     11 Cl                    0.554720
     12 C                     0.590667
     13 C                    -0.797553
     14 Cl                    0.455962
     15 C                    -0.082769
     16 H                     0.202913
     17 C                    -0.285805
     18 H                     0.170021
     19 C                    -0.350759
     20 H                     0.173127
     21 C                    -0.480113
     22 H                     0.194906
  ----------------------------------------
  Sum of atomic charges =     0.000000

 -----------------------------------------------------------------
                    Cartesian Multipole Moments
 -----------------------------------------------------------------
    Charge (ESU x 10^10)
                 0.0000
    Dipole Moment (Debye)
         X       1.8960      Y      -1.5615      Z      -0.8320
       Tot       2.5933
    Quadrupole Moments (Debye-Ang)
        XX    -112.0355     XY      -0.7983     YY    -120.9076
        XZ      -7.6342     YZ       3.0021     ZZ    -120.4028
    Octopole Moments (Debye-Ang^2)
       XXX      64.2210    XXY     -34.8438    XYY      14.7399
       YYY    -121.6480    XXZ      -5.6217    XYZ       1.7422
       YYZ       5.8143    XZZ      25.0097    YZZ     -44.1077
       ZZZ      27.4279
    Hexadecapole Moments (Debye-Ang^3)
      XXXX   -3657.0964   XXXY     -16.3206   XXYY    -803.4610
      XYYY     -53.6043   YYYY    -953.2647   XXXZ     327.8400
      XXYZ      48.7575   XYYZ     148.8589   YYYZ     173.1529
      XXZZ    -988.2175   XYZZ     -42.3155   YYZZ    -565.1470
      XZZZ     466.8780   YZZZ     156.3092   ZZZZ   -2511.8212
 -----------------------------------------------------------------
 Calculating analytic gradient of the SCF energy
 Gradient of SCF Energy
            1           2           3           4           5           6
    1  -0.0010293   0.0001067   0.0000179   0.0000147  -0.0000191   0.0002543
    2  -0.0001242  -0.0000363   0.0000803   0.0000907  -0.0000763   0.0000531
    3  -0.0000037   0.0002081  -0.0000592  -0.0003026   0.0001673  -0.0001421
            7           8           9          10          11          12
    1  -0.0000585  -0.0002122   0.0000769   0.0003512   0.0000110   0.0010382
    2  -0.0000801  -0.0001644   0.0000091   0.0000547  -0.0000871   0.0011001
    3  -0.0000167   0.0003922  -0.0001506  -0.0004222   0.0003370   0.0002234
           13          14          15          16          17          18
    1  -0.0003293  -0.0000418   0.0001977  -0.0000155   0.0000279   0.0000206
    2  -0.0006872   0.0000853  -0.0001838   0.0000361   0.0002925  -0.0000275
    3  -0.0001888   0.0001969  -0.0001793  -0.0000225   0.0001852   0.0000036
           19          20          21          22
    1  -0.0004278   0.0001030  -0.0000969   0.0000102
    2   0.0000175   0.0000463  -0.0004953   0.0000965
    3   0.0002237  -0.0000335  -0.0004278   0.0000116
 Max gradient component =       1.100E-03
 RMS gradient           =       3.010E-04
 Gradient time:  CPU 157.58 s  wall 39.62 s
 Geometry Optimization Parameters
   NAtoms,    NIC,     NZ,  NCons,   NDum,   NFix, NCnnct, MaxDiis
       22     155      22       0       0       0       0       0

 Cartesian Hessian Update
 Hessian updated using BFGS update


** GEOMETRY OPTIMIZATION IN DELOCALIZED INTERNAL COORDINATES **
   Searching for a Minimum

   Optimization Cycle:   7

                       Coordinates (Angstroms)
     ATOM                X               Y               Z
      1  C        -0.0148944984    0.0346238568   -0.0144635367
      2  C        -0.0206065434   -0.3200964760    1.3366562369
      3  H         0.9096993788   -0.5768379308    1.8253056655
      4  C        -1.2139243742   -0.3376344360    2.0448454840
      5  Cl       -1.2090178075   -0.7862866606    3.7419123399
      6  C        -2.4172392140   -0.0095188286    1.4357254623
      7  H        -3.3451395941   -0.0300444849    1.9898281539
      8  C        -2.4172109141    0.3490989041    0.0915717032
      9  Cl       -3.9447227365    0.7625105542   -0.6479940144
     10  C        -1.2227943940    0.3761302534   -0.6397466542
     11  Cl       -1.2249352118    0.8436539279   -2.3208923152
     12  C         1.2770690878    0.0081267953   -0.7648324606
     13  C         2.2150286390    1.0410878191   -0.6865936574
     14  Cl        1.8826081977    2.4644111465    0.2952766723
     15  C         3.4233248960    0.9830215635   -1.3777741157
     16  H         4.1245495009    1.8036752837   -1.2961631288
     17  C         3.7087640021   -0.1276422692   -2.1644175656
     18  H         4.6483806740   -0.1746116637   -2.7026342562
     19  C         2.7900371787   -1.1718416261   -2.2584946160
     20  H         3.0097333301   -2.0384592131   -2.8708956030
     21  C         1.5876627771   -1.0991683192   -1.5652115325
     22  H         0.8671320458   -1.9054524378   -1.6380152484
   Point Group: c1    Number of degrees of freedom:    60


   Energy is  -2301.898957956

 Hessian updated using BFGS update

 60 Hessian modes will be used to form the next step
  Hessian Eigenvalues:
     0.001968    0.019528    0.020437    0.023076    0.023519    0.023640
     0.023829    0.023932    0.024032    0.024084    0.024094    0.024111
     0.024118    0.024130    0.024140    0.024199    0.024556    0.026204
     0.028846    0.159515    0.159857    0.159994    0.160015    0.160092
     0.161219    0.217900    0.224488    0.226516    0.234527    0.240991
     0.244083    0.246587    0.249977    0.250563    0.250910    0.278320
     0.299334    0.300921    0.301095    0.302347    0.322172    0.354045
     0.356523    0.356664    0.356673    0.356755    0.357091    0.369702
     0.423415    0.429964    0.433119    0.452616    0.466191    0.471296
     0.474754    0.474971    0.478445    0.479515    0.486915    0.528101

 Minimum search - taking simple RFO step
 Searching for Lamda that Minimizes Along All modes
 Value Taken    Lamda =  -0.00008296
 Step Taken.  Stepsize is  0.188784

                             Maximum     Tolerance    Cnvgd?
         Gradient           0.000534      0.000300      NO
         Displacement       0.160645      0.001200      NO
         Energy change     -0.000108      0.000001      NO


 New Cartesian Coordinates Obtained by Inverse Iteration

 Displacement from previous Coordinates is:  0.662965
 ----------------------------------------------------------------
             Standard Nuclear Orientation (Angstroms)
    I     Atom           X                Y                Z
 ----------------------------------------------------------------
    1      C      -0.0121194950     0.0157276446    -0.0097428892
    2      C      -0.0311295561    -0.3804594108     1.3290062151
    3      H       0.8901980175    -0.6786615783     1.8112735461
    4      C      -1.2258851199    -0.3819039770     2.0361489166
    5      Cl     -1.2361407639    -0.8793316462     3.7190524336
    6      C      -2.4168093434     0.0048076034     1.4371002231
    7      H      -3.3448948375     0.0004469110     1.9912910101
    8      C      -2.4038424644     0.4022450407     0.1037479466
    9      Cl     -3.9164133685     0.8868069394    -0.6233100808
   10      C      -1.2085199301     0.4105199897    -0.6259156883
   11      Cl     -1.1917205714     0.9159931993    -2.2965282304
   12      C       1.2801489479    -0.0098317103    -0.7592411770
   13      C       2.1841421626     1.0558810164    -0.7257281119
   14      Cl      1.8092928372     2.4994501389     0.2084154070
   15      C       3.3890767251     1.0117061141    -1.4229865021
   16      H       4.0643328281     1.8565366917    -1.3753289790
   17      C       3.7052886138    -0.1169076355    -2.1721410701
   18      H       4.6412412460    -0.1522572263    -2.7173951304
   19      C       2.8218350725    -1.1938865178    -2.2189075691
   20      H       3.0646846439    -2.0748568567    -2.8014664243
   21      C       1.6222356886    -1.1356552142    -1.5179578758
   22      H       0.9285030868    -1.9676237579    -1.5563929567
 ----------------------------------------------------------------
 Nuclear Repulsion Energy =        1477.08090675 hartrees
 There are       73 alpha and       73 beta electrons
 Applying Cartesian multipole field
    Component          Value
    ---------          -----
     (2,0,0)        1.00000E-11
     (0,2,0)        2.00000E-11
     (0,0,2)       -3.00000E-11
 Nucleus-field energy     =    -0.0000000124 hartrees
 Requested basis set is 6-311++G(d,p)
 There are 154 shells and 426 basis functions
 A cutoff of  1.0D-15 yielded   9538 shell pairs
 There are     77954 function pairs (     83771 Cartesian)
 Smallest overlap matrix eigenvalue = 2.54E-07
 Linear dependence detected in AO basis
 Number of orthogonalized atomic orbitals = 422
 Maximum deviation from orthogonality = 2.238E-10
 Guess from superposition of atomic densities
 Warning:  Energy on first SCF cycle will be non-variational
 SAD guess density has 146.000000 electrons

 -----------------------------------------------------------------------
  General SCF calculation program by
  Eric Jon Sundstrom, Paul Horn, Yuezhi Mao, Dmitri Zuev, Alec White,
  David Stuck, Shaama M.S., Shane Yost, Joonho Lee, David Small,
  Daniel Levine, Susi Lehtola, Hugh Burton, Evgeny Epifanovsky,
  Bang C. Huynh
 -----------------------------------------------------------------------
 Exchange:     0.2000 Hartree-Fock + 0.0800 Slater + 0.7200 B88
 Correlation:  0.1900 VWN1RPA + 0.8100 LYP
 Using SG-1 standard quadrature grid
 using 6 threads for integral computing
 -------------------------------------------------------
 OpenMP Integral computing Module                
 Release: version 2.0, May 2017, Q-Chem Inc. Pleasanton 
 -------------------------------------------------------
 A restricted SCF calculation will be
 performed using DIIS
 SCF converges when DIIS error is below 1.0e-08
 ---------------------------------------
  Cycle       Energy         DIIS error
 ---------------------------------------
    1   -2305.6443645356      3.02e-02  
    2   -2301.7410036987      2.58e-03  
    3   -2301.6572065018      3.14e-03  
    4   -2301.8906163787      5.81e-04  
    5   -2301.8969691010      2.92e-04  
    6   -2301.8988379917      9.31e-05  
    7   -2301.8990156854      2.41e-05  
    8   -2301.8990252049      1.20e-05  
    9   -2301.8990285480      2.59e-06  
   10   -2301.8990286842      1.13e-06  
   11   -2301.8990287130      3.22e-07  
   12   -2301.8990287149      1.36e-07  
   13   -2301.8990287154      4.37e-08  
   14   -2301.8990287156      1.21e-08  
   15   -2301.8990287156      5.35e-09  Convergence criterion met
 ---------------------------------------
 SCF time:   CPU 554.75s  wall 144.00s 
 SCF   energy in the final basis set =    -2301.8990287156
 Total energy in the final basis set =    -2301.8990287156

 --------------------------------------------------------------

                    Orbital Energies (a.u.)
 --------------------------------------------------------------

 Alpha MOs
 -- Occupied --
********-101.5700-101.5694-101.5629 -10.2692 -10.2663 -10.2625 -10.2552
-10.2288 -10.2182 -10.2157 -10.2114 -10.2021 -10.2020 -10.2006 -10.1973
 -9.4865  -9.4845  -9.4841  -9.4775  -7.2513  -7.2491  -7.2488  -7.2422
 -7.2413  -7.2407  -7.2393  -7.2391  -7.2390  -7.2383  -7.2324  -7.2320
 -0.9429  -0.9118  -0.8990  -0.8759  -0.8536  -0.8421  -0.7998  -0.7630
 -0.7504  -0.7396  -0.6649  -0.6318  -0.6223  -0.6061  -0.5461  -0.5292
 -0.5275  -0.4970  -0.4903  -0.4732  -0.4596  -0.4558  -0.4485  -0.4403
 -0.4193  -0.4167  -0.4029  -0.3889  -0.3831  -0.3817  -0.3613  -0.3493
 -0.3443  -0.3326  -0.3313  -0.3237  -0.3228  -0.2821  -0.2771  -0.2650
 -0.2607
 -- Virtual --
 -0.0538  -0.0494  -0.0399  -0.0344  -0.0269  -0.0130  -0.0029   0.0048
  0.0057   0.0100   0.0169   0.0217   0.0289   0.0369   0.0408   0.0453
  0.0515   0.0564   0.0614   0.0654   0.0741   0.0768   0.0856   0.0904
  0.0910   0.0940   0.0985   0.0994   0.1024   0.1043   0.1071   0.1121
  0.1151   0.1169   0.1180   0.1192   0.1251   0.1275   0.1287   0.1308
  0.1333   0.1363   0.1430   0.1483   0.1487   0.1523   0.1581   0.1593
  0.1642   0.1700   0.1757   0.1800   0.1897   0.1934   0.1939   0.2018
  0.2050   0.2076   0.2127   0.2166   0.2229   0.2298   0.2319   0.2355
  0.2382   0.2418   0.2467   0.2544   0.2554   0.2602   0.2637   0.2666
  0.2677   0.2758   0.2784   0.2814   0.2860   0.2895   0.2914   0.2983
  0.3008   0.3075   0.3087   0.3197   0.3283   0.3335   0.3392   0.3473
  0.3520   0.3663   0.3753   0.4144   0.4272   0.4398   0.4450   0.4510
  0.4539   0.4621   0.4692   0.4754   0.4864   0.4953   0.4997   0.5071
  0.5127   0.5200   0.5285   0.5361   0.5394   0.5529   0.5638   0.5720
  0.5731   0.5779   0.5812   0.5838   0.5913   0.5991   0.6050   0.6217
  0.6230   0.6359   0.6404   0.6523   0.6577   0.6657   0.6729   0.6750
  0.6846   0.6930   0.7037   0.7082   0.7125   0.7156   0.7284   0.7404
  0.7583   0.7752   0.7982   0.8172   0.8263   0.8316   0.8377   0.8421
  0.8458   0.8477   0.8530   0.8547   0.8559   0.8585   0.8651   0.8719
  0.8824   0.8863   0.8910   0.8933   0.9003   0.9073   0.9124   0.9219
  0.9279   0.9368   0.9507   0.9529   0.9578   0.9663   0.9689   0.9852
  0.9913   0.9982   1.0008   1.0072   1.0146   1.0261   1.0393   1.0425
  1.0564   1.0909   1.1146   1.1220   1.1534   1.1676   1.1830   1.2088
  1.2216   1.2354   1.2470   1.2676   1.2784   1.2890   1.3031   1.3134
  1.3224   1.3448   1.3644   1.3913   1.4055   1.4255   1.4828   1.4944
  1.4991   1.5385   1.5505   1.5573   1.5640   1.5706   1.5851   1.6006
  1.6173   1.6302   1.6517   1.6579   1.6754   1.6868   1.7164   1.7329
  1.7413   1.7713   1.7983   1.8141   1.8255   1.8436   1.8528   1.8700
  1.8754   1.9016   1.9177   1.9391   1.9419   1.9455   1.9517   1.9812
  1.9860   2.0074   2.0330   2.0379   2.0450   2.0802   2.0841   2.0981
  2.1431   2.1873   2.2184   2.2452   2.2668   2.2689   2.2836   2.2960
  2.3074   2.3190   2.3253   2.3508   2.3640   2.4114   2.4328   2.4377
  2.4458   2.4597   2.4881   2.5147   2.5197   2.5481   2.5504   2.5610
  2.5836   2.5963   2.6098   2.6499   2.6856   2.6933   2.7051   2.7123
  2.7172   2.7304   2.7326   2.7466   2.7527   2.7621   2.7862   2.7914
  2.8172   2.8371   2.8433   2.8468   2.8548   2.8926   2.9099   2.9858
  2.9973   3.0792   3.0940   3.0964   3.1310   3.1508   3.1799   3.2157
  3.2493   3.2846   3.3344   3.3511   3.3877   3.4381   3.5267   3.5564
  3.6028   3.6587   3.7437   3.8042   3.8529   3.9670   4.0270   4.0734
  4.1000   4.1365   4.3492   4.8151   4.8251   9.7709   9.7872   9.8319
  9.8346  23.4135  23.5900  23.8300  23.8860  23.9051  23.9358  23.9787
 24.0239  24.0622  24.0806  24.1262  24.1701  25.8003  25.8236  25.8852
 25.9519  26.1109  26.1599  26.2658  26.3104  26.5691  26.6288  26.7033
 26.8878 215.7634 215.7814 215.8333 215.8416
 --------------------------------------------------------------

          Ground-State Mulliken Net Atomic Charges

     Atom                 Charge (a.u.)
  ----------------------------------------
      1 C                    -0.113767
      2 C                    -0.557571
      3 H                     0.197941
      4 C                     0.549763
      5 Cl                    0.454390
      6 C                    -1.056585
      7 H                     0.225756
      8 C                     0.601272
      9 Cl                    0.515652
     10 C                    -1.002811
     11 Cl                    0.545344
     12 C                     0.420978
     13 C                    -0.840613
     14 Cl                    0.448301
     15 C                    -0.062725
     16 H                     0.204157
     17 C                    -0.272341
     18 H                     0.170422
     19 C                    -0.345533
     20 H                     0.173159
     21 C                    -0.448397
     22 H                     0.193212
  ----------------------------------------
  Sum of atomic charges =     0.000000

 -----------------------------------------------------------------
                    Cartesian Multipole Moments
 -----------------------------------------------------------------
    Charge (ESU x 10^10)
                -0.0000
    Dipole Moment (Debye)
         X       1.9132      Y      -1.5894      Z      -0.7964
       Tot       2.6117
    Quadrupole Moments (Debye-Ang)
        XX    -112.0236     XY      -0.8631     YY    -120.7064
        XZ      -7.6829     YZ       2.9285     ZZ    -120.4970
    Octopole Moments (Debye-Ang^2)
       XXX      64.4536    XXY     -36.1939    XYY      16.0960
       YYY    -126.3675    XXZ      -5.5429    XYZ       1.1153
       YYZ       6.2331    XZZ      25.6128    YZZ     -44.6063
       ZZZ      30.1647
    Hexadecapole Moments (Debye-Ang^3)
      XXXX   -3620.1769   XXXY       5.4390   XXYY    -803.4747
      XYYY     -30.7086   YYYY   -1015.7752   XXXZ     348.1712
      XXYZ      59.2838   XYYZ     155.1074   YYYZ     207.1949
      XXZZ    -973.3260   XYZZ     -33.2224   YYZZ    -569.7904
      XZZZ     488.4352   YZZZ     186.3780   ZZZZ   -2480.9258
 -----------------------------------------------------------------
 Calculating analytic gradient of the SCF energy
 Gradient of SCF Energy
            1           2           3           4           5           6
    1  -0.0005192  -0.0000516   0.0000312  -0.0000595   0.0000539   0.0001158
    2  -0.0001347   0.0001156   0.0000826  -0.0000795  -0.0000179   0.0000975
    3   0.0000899  -0.0000657  -0.0000201   0.0001536  -0.0000415  -0.0003102
            7           8           9          10          11          12
    1  -0.0000272  -0.0002023  -0.0000245   0.0003661   0.0001570   0.0009130
    2  -0.0000455  -0.0001232   0.0000800  -0.0000744  -0.0000748   0.0005662
    3   0.0000420   0.0003857  -0.0000585  -0.0000683  -0.0000183   0.0000276
           13          14          15          16          17          18
    1  -0.0004473  -0.0000864   0.0000691   0.0000169   0.0001467  -0.0000498
    2  -0.0003127  -0.0001192  -0.0002627   0.0000478   0.0002859  -0.0000345
    3  -0.0001050   0.0002065  -0.0001612   0.0000103   0.0000106  -0.0000233
           19          20          21          22
    1  -0.0002291   0.0000419  -0.0002217   0.0000069
    2   0.0000450  -0.0000095  -0.0000696   0.0000377
    3   0.0001612  -0.0000489  -0.0001546  -0.0000119
 Max gradient component =       9.130E-04
 RMS gradient           =       2.052E-04
 Gradient time:  CPU 158.04 s  wall 39.76 s
 Geometry Optimization Parameters
   NAtoms,    NIC,     NZ,  NCons,   NDum,   NFix, NCnnct, MaxDiis
       22     155      22       0       0       0       0       0

 Cartesian Hessian Update
 Hessian updated using BFGS update


** GEOMETRY OPTIMIZATION IN DELOCALIZED INTERNAL COORDINATES **
   Searching for a Minimum

   Optimization Cycle:   8

                       Coordinates (Angstroms)
     ATOM                X               Y               Z
      1  C        -0.0121194950    0.0157276446   -0.0097428892
      2  C        -0.0311295561   -0.3804594108    1.3290062151
      3  H         0.8901980175   -0.6786615783    1.8112735461
      4  C        -1.2258851199   -0.3819039770    2.0361489166
      5  Cl       -1.2361407639   -0.8793316462    3.7190524336
      6  C        -2.4168093434    0.0048076034    1.4371002231
      7  H        -3.3448948375    0.0004469110    1.9912910101
      8  C        -2.4038424644    0.4022450407    0.1037479466
      9  Cl       -3.9164133685    0.8868069394   -0.6233100808
     10  C        -1.2085199301    0.4105199897   -0.6259156883
     11  Cl       -1.1917205714    0.9159931993   -2.2965282304
     12  C         1.2801489479   -0.0098317103   -0.7592411770
     13  C         2.1841421626    1.0558810164   -0.7257281119
     14  Cl        1.8092928372    2.4994501389    0.2084154070
     15  C         3.3890767251    1.0117061141   -1.4229865021
     16  H         4.0643328281    1.8565366917   -1.3753289790
     17  C         3.7052886138   -0.1169076355   -2.1721410701
     18  H         4.6412412460   -0.1522572263   -2.7173951304
     19  C         2.8218350725   -1.1938865178   -2.2189075691
     20  H         3.0646846439   -2.0748568567   -2.8014664243
     21  C         1.6222356886   -1.1356552142   -1.5179578758
     22  H         0.9285030868   -1.9676237579   -1.5563929567
   Point Group: c1    Number of degrees of freedom:    60


   Energy is  -2301.899028716

 Hessian updated using BFGS update

 60 Hessian modes will be used to form the next step
  Hessian Eigenvalues:
     0.000457    0.019983    0.020504    0.023214    0.023609    0.023761
     0.023833    0.023964    0.024053    0.024075    0.024105    0.024115
     0.024119    0.024130    0.024147    0.024434    0.025475    0.026888
     0.030193    0.159417    0.159786    0.160003    0.160039    0.160238
     0.161498    0.219700    0.225104    0.229096    0.236762    0.238569
     0.245517    0.247447    0.250284    0.250878    0.255365    0.279108
     0.300001    0.300968    0.301730    0.302303    0.330106    0.354812
     0.356531    0.356666    0.356728    0.356827    0.357365    0.371163
     0.422011    0.430787    0.433045    0.455355    0.463679    0.471083
     0.474431    0.475389    0.478626    0.479241    0.487646    0.551174

 Minimum search - taking simple RFO step
 Searching for Lamda that Minimizes Along All modes
 Value Taken    Lamda =  -0.00018195
 Calculated Step too Large.  Step scaled by  0.578783
 Step Taken.  Stepsize is  0.300000

                             Maximum     Tolerance    Cnvgd?
         Gradient           0.000649      0.000300      NO
         Displacement       0.258116      0.001200      NO
         Energy change     -0.000071      0.000001      NO


 New Cartesian Coordinates Obtained by Inverse Iteration

 Displacement from previous Coordinates is:  1.054927
 ----------------------------------------------------------------
             Standard Nuclear Orientation (Angstroms)
    I     Atom           X                Y                Z
 ----------------------------------------------------------------
    1      C      -0.0098595371    -0.0041773047    -0.0056468046
    2      C      -0.0491743534    -0.4704415334     1.3089949601
    3      H       0.8568738571    -0.8341708643     1.7753056667
    4      C      -1.2444779874    -0.4530294046     2.0166006363
    5      Cl     -1.2794291093    -1.0352252558     3.6714237942
    6      C      -2.4145053851     0.0215144834     1.4402850682
    7      H      -3.3417385630     0.0345405070     1.9957560268
    8      C      -2.3818714633     0.4844740870     0.1280977387
    9      Cl     -3.8704838459     1.0712674803    -0.5722610359
   10      C      -1.1870311703     0.4725176053    -0.6012507032
   11      Cl     -1.1435216372     1.0424197985    -2.2507227142
   12      C       1.2828500297    -0.0290177618    -0.7539135225
   13      C       2.1349173044     1.0796594442    -0.7936167440
   14      Cl      1.6932469534     2.5554423736     0.0546975424
   15      C       3.3362799125     1.0499209903    -1.4964174250
   16      H       3.9713790578     1.9266191615    -1.5050455550
   17      C       3.7017461042    -0.1067394049    -2.1785852621
   18      H       4.6339680661    -0.1302114042    -2.7307258125
   19      C       2.8724600362    -1.2260526482    -2.1491211966
   20      H       3.1529226279    -2.1289292063    -2.6788998983
   21      C       1.6754933006    -1.1828129236    -1.4404169690
   22      H       1.0234602220    -2.0488224610    -1.4215447773
 ----------------------------------------------------------------
 Nuclear Repulsion Energy =        1480.18693495 hartrees
 There are       73 alpha and       73 beta electrons
 Applying Cartesian multipole field
    Component          Value
    ---------          -----
     (2,0,0)        1.00000E-11
     (0,2,0)        2.00000E-11
     (0,0,2)       -3.00000E-11
 Nucleus-field energy     =    -0.0000000097 hartrees
 Requested basis set is 6-311++G(d,p)
 There are 154 shells and 426 basis functions
 A cutoff of  1.0D-15 yielded   9538 shell pairs
 There are     77996 function pairs (     83824 Cartesian)
 Smallest overlap matrix eigenvalue = 2.52E-07
 Linear dependence detected in AO basis
 Number of orthogonalized atomic orbitals = 422
 Maximum deviation from orthogonality = 2.705E-10
 Guess from superposition of atomic densities
 Warning:  Energy on first SCF cycle will be non-variational
 SAD guess density has 146.000000 electrons

 -----------------------------------------------------------------------
  General SCF calculation program by
  Eric Jon Sundstrom, Paul Horn, Yuezhi Mao, Dmitri Zuev, Alec White,
  David Stuck, Shaama M.S., Shane Yost, Joonho Lee, David Small,
  Daniel Levine, Susi Lehtola, Hugh Burton, Evgeny Epifanovsky,
  Bang C. Huynh
 -----------------------------------------------------------------------
 Exchange:     0.2000 Hartree-Fock + 0.0800 Slater + 0.7200 B88
 Correlation:  0.1900 VWN1RPA + 0.8100 LYP
 Using SG-1 standard quadrature grid
 using 6 threads for integral computing
 -------------------------------------------------------
 OpenMP Integral computing Module                
 Release: version 2.0, May 2017, Q-Chem Inc. Pleasanton 
 -------------------------------------------------------
 A restricted SCF calculation will be
 performed using DIIS
 SCF converges when DIIS error is below 1.0e-08
 ---------------------------------------
  Cycle       Energy         DIIS error
 ---------------------------------------
    1   -2305.6461378514      3.02e-02  
    2   -2301.7411919888      2.58e-03  
    3   -2301.6572239880      3.14e-03  
    4   -2301.8904655265      5.86e-04  
    5   -2301.8969616752      2.95e-04  
    6   -2301.8988807833      9.37e-05  
    7   -2301.8990602189      2.44e-05  
    8   -2301.8990698560      1.22e-05  
    9   -2301.8990732910      2.63e-06  
   10   -2301.8990734323      1.15e-06  
   11   -2301.8990734618      3.22e-07  
   12   -2301.8990734638      1.34e-07  
   13   -2301.8990734642      4.39e-08  
   14   -2301.8990734642      1.21e-08  
   15   -2301.8990734645      5.40e-09  Convergence criterion met
 ---------------------------------------
 SCF time:   CPU 554.21s  wall 144.00s 
 SCF   energy in the final basis set =    -2301.8990734645
 Total energy in the final basis set =    -2301.8990734645

 --------------------------------------------------------------

                    Orbital Energies (a.u.)
 --------------------------------------------------------------

 Alpha MOs
 -- Occupied --
********-101.5702-101.5689-101.5625 -10.2690 -10.2659 -10.2625 -10.2548
-10.2285 -10.2180 -10.2157 -10.2114 -10.2022 -10.2019 -10.2005 -10.1973
 -9.4863  -9.4847  -9.4836  -9.4772  -7.2512  -7.2493  -7.2483  -7.2418
 -7.2412  -7.2405  -7.2395  -7.2392  -7.2384  -7.2378  -7.2321  -7.2316
 -0.9428  -0.9118  -0.8989  -0.8755  -0.8537  -0.8419  -0.7997  -0.7628
 -0.7504  -0.7394  -0.6650  -0.6305  -0.6233  -0.6058  -0.5460  -0.5290
 -0.5275  -0.4968  -0.4903  -0.4731  -0.4595  -0.4557  -0.4483  -0.4401
 -0.4191  -0.4171  -0.4025  -0.3888  -0.3832  -0.3814  -0.3615  -0.3485
 -0.3439  -0.3327  -0.3303  -0.3239  -0.3224  -0.2808  -0.2789  -0.2647
 -0.2604
 -- Virtual --
 -0.0532  -0.0500  -0.0397  -0.0345  -0.0265  -0.0131  -0.0028   0.0047
  0.0063   0.0101   0.0165   0.0217   0.0292   0.0369   0.0411   0.0455
  0.0516   0.0565   0.0629   0.0634   0.0739   0.0769   0.0858   0.0892
  0.0924   0.0938   0.0984   0.0999   0.1024   0.1045   0.1076   0.1120
  0.1152   0.1172   0.1180   0.1192   0.1244   0.1276   0.1293   0.1315
  0.1339   0.1358   0.1445   0.1476   0.1490   0.1541   0.1566   0.1592
  0.1651   0.1694   0.1769   0.1796   0.1888   0.1935   0.1960   0.2003
  0.2053   0.2078   0.2130   0.2189   0.2222   0.2304   0.2314   0.2369
  0.2389   0.2405   0.2472   0.2544   0.2559   0.2614   0.2643   0.2677
  0.2683   0.2743   0.2770   0.2805   0.2865   0.2907   0.2916   0.2973
  0.3001   0.3074   0.3095   0.3192   0.3265   0.3353   0.3397   0.3485
  0.3518   0.3671   0.3763   0.4146   0.4287   0.4436   0.4455   0.4519
  0.4544   0.4614   0.4696   0.4754   0.4830   0.4963   0.5033   0.5085
  0.5149   0.5218   0.5302   0.5368   0.5398   0.5532   0.5651   0.5699
  0.5742   0.5777   0.5816   0.5845   0.5920   0.5985   0.6059   0.6223
  0.6252   0.6395   0.6412   0.6483   0.6579   0.6619   0.6733   0.6789
  0.6866   0.6944   0.7019   0.7083   0.7126   0.7143   0.7278   0.7410
  0.7597   0.7742   0.7968   0.8142   0.8280   0.8301   0.8372   0.8436
  0.8456   0.8471   0.8493   0.8543   0.8560   0.8595   0.8647   0.8715
  0.8804   0.8852   0.8875   0.8911   0.9024   0.9103   0.9118   0.9237
  0.9284   0.9428   0.9491   0.9544   0.9587   0.9677   0.9719   0.9859
  0.9885   0.9965   0.9998   1.0040   1.0177   1.0274   1.0368   1.0462
  1.0555   1.0902   1.1166   1.1241   1.1525   1.1623   1.1854   1.2098
  1.2242   1.2363   1.2473   1.2664   1.2762   1.2891   1.3039   1.3161
  1.3247   1.3440   1.3668   1.3918   1.4041   1.4320   1.4823   1.4958
  1.4994   1.5365   1.5491   1.5575   1.5644   1.5692   1.5862   1.6007
  1.6163   1.6313   1.6517   1.6579   1.6761   1.6891   1.7133   1.7329
  1.7402   1.7741   1.7997   1.8167   1.8262   1.8430   1.8473   1.8716
  1.8737   1.9020   1.9163   1.9389   1.9423   1.9438   1.9533   1.9767
  1.9864   2.0118   2.0317   2.0396   2.0498   2.0793   2.0829   2.0964
  2.1462   2.1869   2.2167   2.2474   2.2665   2.2696   2.2839   2.2928
  2.3092   2.3124   2.3291   2.3516   2.3643   2.4120   2.4354   2.4359
  2.4446   2.4652   2.4893   2.5082   2.5250   2.5524   2.5532   2.5584
  2.5822   2.6010   2.6137   2.6508   2.6864   2.6938   2.7037   2.7107
  2.7142   2.7254   2.7325   2.7469   2.7481   2.7621   2.7857   2.7910
  2.8170   2.8379   2.8432   2.8489   2.8543   2.8952   2.9105   2.9877
  2.9963   3.0797   3.0941   3.0971   3.1320   3.1500   3.1819   3.2171
  3.2492   3.2880   3.3351   3.3503   3.3868   3.4380   3.5256   3.5586
  3.6021   3.6586   3.7445   3.8048   3.8520   3.9666   4.0269   4.0735
  4.1004   4.1369   4.3496   4.8150   4.8245   9.7713   9.7876   9.8245
  9.8460  23.4136  23.5910  23.8298  23.8869  23.9062  23.9362  23.9785
 24.0235  24.0610  24.0805  24.1268  24.1698  25.8033  25.8235  25.8779
 25.9704  26.1081  26.1625  26.2591  26.3316  26.5711  26.6342  26.7064
 26.8976 215.7637 215.7821 215.8291 215.8497
 --------------------------------------------------------------

          Ground-State Mulliken Net Atomic Charges

     Atom                 Charge (a.u.)
  ----------------------------------------
      1 C                    -0.106503
      2 C                    -0.441402
      3 H                     0.198412
      4 C                     0.525843
      5 Cl                    0.456034
      6 C                    -0.974014
      7 H                     0.225826
      8 C                     0.597704
      9 Cl                    0.522451
     10 C                    -1.081727
     11 Cl                    0.526154
     12 C                     0.338322
     13 C                    -0.871903
     14 Cl                    0.426045
     15 C                    -0.066853
     16 H                     0.205111
     17 C                    -0.279017
     18 H                     0.169572
     19 C                    -0.325307
     20 H                     0.174169
     21 C                    -0.408364
     22 H                     0.189446
  ----------------------------------------
  Sum of atomic charges =     0.000000

 -----------------------------------------------------------------
                    Cartesian Multipole Moments
 -----------------------------------------------------------------
    Charge (ESU x 10^10)
                -0.0000
    Dipole Moment (Debye)
         X       1.9482      Y      -1.6337      Z      -0.7435
       Tot       2.6490
    Quadrupole Moments (Debye-Ang)
        XX    -111.9896     XY      -1.0083     YY    -120.4329
        XZ      -7.7263     YZ       2.7838     ZZ    -120.6704
    Octopole Moments (Debye-Ang^2)
       XXX      65.3715    XXY     -38.7517    XYY      18.2828
       YYY    -133.8334    XXZ      -5.2304    XYZ       0.2035
       YYZ       7.1453    XZZ      26.3903    YZZ     -45.3170
       ZZZ      34.8321
    Hexadecapole Moments (Debye-Ang^3)
      XXXX   -3563.5222   XXXY      36.5159   XXYY    -806.1563
      XYYY       2.3037   YYYY   -1125.6576   XXXZ     380.8094
      XXYZ      77.2519   XYYZ     165.3386   YYYZ     262.3600
      XXZZ    -949.6703   XYZZ     -18.8059   YYZZ    -577.6252
      XZZZ     523.1861   YZZZ     236.3744   ZZZZ   -2423.1642
 -----------------------------------------------------------------
 Calculating analytic gradient of the SCF energy
 Gradient of SCF Energy
            1           2           3           4           5           6
    1  -0.0004249  -0.0000003   0.0000821  -0.0001629   0.0001409  -0.0000525
    2  -0.0001351   0.0002889   0.0000056  -0.0002346   0.0001057   0.0001223
    3   0.0004200  -0.0003962  -0.0000634   0.0005005  -0.0001793  -0.0003904
            7           8           9          10          11          12
    1   0.0000103  -0.0003274  -0.0000594   0.0004399   0.0005736   0.0009911
    2  -0.0000208   0.0000705   0.0000420   0.0000199  -0.0001073  -0.0002696
    3   0.0000859   0.0003837   0.0000445   0.0002558  -0.0003182  -0.0003070
           13          14          15          16          17          18
    1  -0.0003558  -0.0005561   0.0000369   0.0000392   0.0001497  -0.0000985
    2   0.0000229  -0.0003042  -0.0002544   0.0000698   0.0002637  -0.0000262
    3   0.0000486   0.0001077  -0.0001577   0.0000590  -0.0001345  -0.0000514
           19          20          21          22
    1   0.0000946  -0.0000444  -0.0004747  -0.0000012
    2   0.0000977  -0.0000833   0.0004779  -0.0001515
    3  -0.0000117  -0.0000736   0.0001557   0.0000221
 Max gradient component =       9.911E-04
 RMS gradient           =       2.645E-04
 Gradient time:  CPU 157.60 s  wall 39.63 s
 Geometry Optimization Parameters
   NAtoms,    NIC,     NZ,  NCons,   NDum,   NFix, NCnnct, MaxDiis
       22     155      22       0       0       0       0       0

 Cartesian Hessian Update
 Hessian updated using BFGS update


** GEOMETRY OPTIMIZATION IN DELOCALIZED INTERNAL COORDINATES **
   Searching for a Minimum

   Optimization Cycle:   9

                       Coordinates (Angstroms)
     ATOM                X               Y               Z
      1  C        -0.0098595371   -0.0041773047   -0.0056468046
      2  C        -0.0491743534   -0.4704415334    1.3089949601
      3  H         0.8568738571   -0.8341708643    1.7753056667
      4  C        -1.2444779874   -0.4530294046    2.0166006363
      5  Cl       -1.2794291093   -1.0352252558    3.6714237942
      6  C        -2.4145053851    0.0215144834    1.4402850682
      7  H        -3.3417385630    0.0345405070    1.9957560268
      8  C        -2.3818714633    0.4844740870    0.1280977387
      9  Cl       -3.8704838459    1.0712674803   -0.5722610359
     10  C        -1.1870311703    0.4725176053   -0.6012507032
     11  Cl       -1.1435216372    1.0424197985   -2.2507227142
     12  C         1.2828500297   -0.0290177618   -0.7539135225
     13  C         2.1349173044    1.0796594442   -0.7936167440
     14  Cl        1.6932469534    2.5554423736    0.0546975424
     15  C         3.3362799125    1.0499209903   -1.4964174250
     16  H         3.9713790578    1.9266191615   -1.5050455550
     17  C         3.7017461042   -0.1067394049   -2.1785852621
     18  H         4.6339680661   -0.1302114042   -2.7307258125
     19  C         2.8724600362   -1.2260526482   -2.1491211966
     20  H         3.1529226279   -2.1289292063   -2.6788998983
     21  C         1.6754933006   -1.1828129236   -1.4404169690
     22  H         1.0234602220   -2.0488224610   -1.4215447773
   Point Group: c1    Number of degrees of freedom:    60


   Energy is  -2301.899073464

 Hessian updated using BFGS update

 60 Hessian modes will be used to form the next step
  Hessian Eigenvalues:
     0.001635    0.020107    0.020657    0.023201    0.023613    0.023812
     0.023919    0.023982    0.024053    0.024068    0.024105    0.024116
     0.024129    0.024136    0.024178    0.024507    0.026512    0.026833
     0.029677    0.159199    0.159802    0.160007    0.160066    0.160250
     0.161547    0.218654    0.224534    0.228204    0.236894    0.237896
     0.245495    0.248836    0.250295    0.251095    0.257478    0.285125
     0.300004    0.300981    0.301701    0.302816    0.334084    0.355212
     0.356537    0.356667    0.356728    0.356912    0.357375    0.374242
     0.421457    0.430741    0.433050    0.456095    0.463266    0.471041
     0.474207    0.475390    0.478637    0.479117    0.488659    0.567855

 Minimum search - taking simple RFO step
 Searching for Lamda that Minimizes Along All modes
 Value Taken    Lamda =  -0.00005827
 Step Taken.  Stepsize is  0.081612

                             Maximum     Tolerance    Cnvgd?
         Gradient           0.002678      0.000300      NO
         Displacement       0.067483      0.001200      NO
         Energy change     -0.000045      0.000001      NO


 New Cartesian Coordinates Obtained by Inverse Iteration

 Displacement from previous Coordinates is:  0.293119
 ----------------------------------------------------------------
             Standard Nuclear Orientation (Angstroms)
    I     Atom           X                Y                Z
 ----------------------------------------------------------------
    1      C      -0.0122088312     0.0089723510    -0.0103264531
    2      C      -0.0429017820    -0.4434448550     1.3099251435
    3      H       0.8686442388    -0.7902342427     1.7783877433
    4      C      -1.2369255794    -0.4364354769     2.0193460313
    5      Cl     -1.2614638274    -1.0037275686     3.6796755380
    6      C      -2.4152851514     0.0129309998     1.4401818958
    7      H      -3.3420074314     0.0167464548     1.9965138513
    8      C      -2.3917289023     0.4617209570     0.1228578211
    9      Cl     -3.8915904454     1.0161042555    -0.5797978812
   10      C      -1.1981331438     0.4612130795    -0.6089667810
   11      Cl     -1.1697064406     1.0164227998    -2.2636897083
   12      C       1.2791334028    -0.0166555899    -0.7600332700
   13      C       2.1497693995     1.0788736816    -0.7798259807
   14      Cl      1.7336154031     2.5510120428     0.0881005024
   15      C       3.3543416732     1.0391773948    -1.4768102490
   16      H       4.0033731938     1.9055423463    -1.4699481126
   17      C       3.7059088001    -0.1140694529    -2.1719846101
   18      H       4.6416708966    -0.1448864579    -2.7178571554
   19      C       2.8587391515    -1.2202164638    -2.1629894126
   20      H       3.1285455364    -2.1205947762    -2.7023094245
   21      C       1.6585656818    -1.1669202924    -1.4608684956
   22      H       0.9931485770    -2.0227854282    -1.4565879795
 ----------------------------------------------------------------
 Nuclear Repulsion Energy =        1478.44338913 hartrees
 There are       73 alpha and       73 beta electrons
 Applying Cartesian multipole field
    Component          Value
    ---------          -----
     (2,0,0)        1.00000E-11
     (0,2,0)        2.00000E-11
     (0,0,2)       -3.00000E-11
 Nucleus-field energy     =    -0.0000000101 hartrees
 Requested basis set is 6-311++G(d,p)
 There are 154 shells and 426 basis functions
 A cutoff of  1.0D-15 yielded   9533 shell pairs
 There are     77961 function pairs (     83786 Cartesian)
 Smallest overlap matrix eigenvalue = 2.47E-07
 Linear dependence detected in AO basis
 Number of orthogonalized atomic orbitals = 422
 Maximum deviation from orthogonality = 1.889E-10
 Guess from superposition of atomic densities
 Warning:  Energy on first SCF cycle will be non-variational
 SAD guess density has 146.000000 electrons

 -----------------------------------------------------------------------
  General SCF calculation program by
  Eric Jon Sundstrom, Paul Horn, Yuezhi Mao, Dmitri Zuev, Alec White,
  David Stuck, Shaama M.S., Shane Yost, Joonho Lee, David Small,
  Daniel Levine, Susi Lehtola, Hugh Burton, Evgeny Epifanovsky,
  Bang C. Huynh
 -----------------------------------------------------------------------
 Exchange:     0.2000 Hartree-Fock + 0.0800 Slater + 0.7200 B88
 Correlation:  0.1900 VWN1RPA + 0.8100 LYP
 Using SG-1 standard quadrature grid
 using 6 threads for integral computing
 -------------------------------------------------------
 OpenMP Integral computing Module                
 Release: version 2.0, May 2017, Q-Chem Inc. Pleasanton 
 -------------------------------------------------------
 A restricted SCF calculation will be
 performed using DIIS
 SCF converges when DIIS error is below 1.0e-08
 ---------------------------------------
  Cycle       Energy         DIIS error
 ---------------------------------------
    1   -2305.6431364127      3.02e-02  
    2   -2301.7412190550      2.58e-03  
    3   -2301.6570605311      3.14e-03  
    4   -2301.8904909887      5.87e-04  
    5   -2301.8969941205      2.95e-04  
    6   -2301.8989079695      9.36e-05  
    7   -2301.8990867664      2.45e-05  
    8   -2301.8990965249      1.23e-05  
    9   -2301.8990999987      2.63e-06  
   10   -2301.8991001402      1.15e-06  
   11   -2301.8991001694      3.23e-07  
   12   -2301.8991001714      1.35e-07  
   13   -2301.8991001721      4.37e-08  
   14   -2301.8991001721      1.21e-08  
   15   -2301.8991001718      5.38e-09  Convergence criterion met
 ---------------------------------------
 SCF time:   CPU 555.89s  wall 145.00s 
 SCF   energy in the final basis set =    -2301.8991001718
 Total energy in the final basis set =    -2301.8991001718

 --------------------------------------------------------------

                    Orbital Energies (a.u.)
 --------------------------------------------------------------

 Alpha MOs
 -- Occupied --
********-101.5701-101.5691-101.5626 -10.2691 -10.2662 -10.2625 -10.2550
-10.2288 -10.2182 -10.2157 -10.2115 -10.2022 -10.2019 -10.2006 -10.1973
 -9.4864  -9.4847  -9.4838  -9.4773  -7.2512  -7.2493  -7.2486  -7.2419
 -7.2412  -7.2406  -7.2394  -7.2392  -7.2386  -7.2380  -7.2322  -7.2317
 -0.9428  -0.9117  -0.8990  -0.8757  -0.8537  -0.8420  -0.7998  -0.7628
 -0.7504  -0.7395  -0.6650  -0.6307  -0.6231  -0.6059  -0.5460  -0.5291
 -0.5275  -0.4969  -0.4904  -0.4731  -0.4596  -0.4557  -0.4484  -0.4401
 -0.4191  -0.4170  -0.4026  -0.3889  -0.3832  -0.3815  -0.3614  -0.3488
 -0.3441  -0.3327  -0.3305  -0.3239  -0.3226  -0.2804  -0.2791  -0.2648
 -0.2605
 -- Virtual --
 -0.0533  -0.0497  -0.0403  -0.0344  -0.0266  -0.0131  -0.0028   0.0046
  0.0061   0.0100   0.0166   0.0216   0.0291   0.0369   0.0409   0.0453
  0.0515   0.0565   0.0626   0.0637   0.0740   0.0769   0.0858   0.0896
  0.0919   0.0938   0.0984   0.0997   0.1023   0.1043   0.1074   0.1120
  0.1152   0.1171   0.1180   0.1191   0.1246   0.1275   0.1290   0.1312
  0.1338   0.1361   0.1440   0.1477   0.1489   0.1533   0.1568   0.1593
  0.1647   0.1697   0.1767   0.1797   0.1892   0.1933   0.1953   0.2006
  0.2053   0.2075   0.2130   0.2183   0.2224   0.2304   0.2311   0.2365
  0.2388   0.2402   0.2470   0.2544   0.2554   0.2611   0.2649   0.2668
  0.2676   0.2747   0.2773   0.2814   0.2862   0.2902   0.2917   0.2984
  0.3000   0.3070   0.3094   0.3196   0.3269   0.3351   0.3401   0.3483
  0.3516   0.3671   0.3766   0.4144   0.4282   0.4433   0.4444   0.4516
  0.4537   0.4619   0.4694   0.4755   0.4838   0.4960   0.5029   0.5075
  0.5137   0.5213   0.5298   0.5364   0.5397   0.5530   0.5652   0.5722
  0.5740   0.5766   0.5811   0.5843   0.5916   0.5985   0.6054   0.6222
  0.6234   0.6390   0.6401   0.6495   0.6580   0.6624   0.6730   0.6779
  0.6857   0.6934   0.7025   0.7086   0.7125   0.7144   0.7282   0.7417
  0.7600   0.7765   0.7970   0.8155   0.8279   0.8308   0.8373   0.8441
  0.8459   0.8469   0.8496   0.8539   0.8558   0.8590   0.8650   0.8715
  0.8811   0.8861   0.8870   0.8913   0.9026   0.9098   0.9116   0.9231
  0.9290   0.9414   0.9491   0.9546   0.9603   0.9668   0.9691   0.9858
  0.9893   0.9976   0.9999   1.0055   1.0169   1.0257   1.0363   1.0444
  1.0558   1.0905   1.1179   1.1222   1.1522   1.1650   1.1848   1.2094
  1.2238   1.2365   1.2476   1.2682   1.2774   1.2891   1.3036   1.3157
  1.3240   1.3444   1.3660   1.3923   1.4041   1.4303   1.4823   1.4950
  1.4989   1.5372   1.5494   1.5576   1.5646   1.5688   1.5858   1.6005
  1.6162   1.6316   1.6522   1.6583   1.6756   1.6888   1.7142   1.7330
  1.7401   1.7740   1.7995   1.8155   1.8259   1.8430   1.8480   1.8707
  1.8730   1.9023   1.9168   1.9391   1.9422   1.9440   1.9526   1.9782
  1.9865   2.0112   2.0319   2.0396   2.0495   2.0801   2.0833   2.0968
  2.1453   2.1875   2.2171   2.2464   2.2661   2.2692   2.2836   2.2935
  2.3085   2.3141   2.3272   2.3516   2.3642   2.4116   2.4340   2.4362
  2.4446   2.4637   2.4902   2.5088   2.5233   2.5512   2.5517   2.5588
  2.5827   2.5992   2.6117   2.6498   2.6865   2.6935   2.7048   2.7105
  2.7145   2.7260   2.7318   2.7471   2.7494   2.7612   2.7854   2.7910
  2.8170   2.8376   2.8427   2.8475   2.8540   2.8959   2.9102   2.9874
  2.9963   3.0795   3.0947   3.0969   3.1315   3.1486   3.1813   3.2161
  3.2498   3.2897   3.3343   3.3507   3.3872   3.4379   3.5259   3.5586
  3.6024   3.6586   3.7443   3.8051   3.8521   3.9668   4.0270   4.0735
  4.1005   4.1365   4.3492   4.8151   4.8234   9.7713   9.7877   9.8280
  9.8428  23.4143  23.5908  23.8292  23.8868  23.9053  23.9355  23.9783
 24.0232  24.0610  24.0803  24.1260  24.1694  25.8012  25.8234  25.8770
 25.9647  26.1088  26.1600  26.2590  26.3266  26.5700  26.6324  26.7034
 26.8954 215.7637 215.7821 215.8336 215.8456
 --------------------------------------------------------------

          Ground-State Mulliken Net Atomic Charges

     Atom                 Charge (a.u.)
  ----------------------------------------
      1 C                    -0.100908
      2 C                    -0.487571
      3 H                     0.198178
      4 C                     0.538380
      5 Cl                    0.455028
      6 C                    -0.993457
      7 H                     0.226370
      8 C                     0.596789
      9 Cl                    0.523186
     10 C                    -1.045675
     11 Cl                    0.526897
     12 C                     0.342834
     13 C                    -0.865671
     14 Cl                    0.432443
     15 C                    -0.055708
     16 H                     0.204739
     17 C                    -0.273649
     18 H                     0.169915
     19 C                    -0.329653
     20 H                     0.173878
     21 C                    -0.426837
     22 H                     0.190493
  ----------------------------------------
  Sum of atomic charges =     0.000000

 -----------------------------------------------------------------
                    Cartesian Multipole Moments
 -----------------------------------------------------------------
    Charge (ESU x 10^10)
                 0.0000
    Dipole Moment (Debye)
         X       1.9399      Y      -1.6306      Z      -0.7502
       Tot       2.6428
    Quadrupole Moments (Debye-Ang)
        XX    -111.9731     XY      -0.9832     YY    -120.5256
        XZ      -7.6965     YZ       2.8429     ZZ    -120.6719
    Octopole Moments (Debye-Ang^2)
       XXX      65.7185    XXY     -38.3559    XYY      17.7975
       YYY    -132.2172    XXZ      -5.1127    XYZ       0.5519
       YYZ       7.0438    XZZ      26.0331    YZZ     -45.2408
       ZZZ      34.1816
    Hexadecapole Moments (Debye-Ang^3)
      XXXX   -3587.4766   XXXY      26.4336   XXYY    -808.1518
      XYYY      -8.1760   YYYY   -1101.1876   XXXZ     370.5732
      XXYZ      73.5256   XYYZ     162.2001   YYYZ     250.5380
      XXZZ    -957.3858   XYZZ     -23.2402   YYZZ    -575.4230
      XZZZ     513.4769   YZZZ     225.3252   ZZZZ   -2433.9983
 -----------------------------------------------------------------
 Calculating analytic gradient of the SCF energy
 Gradient of SCF Energy
            1           2           3           4           5           6
    1   0.0002506  -0.0000157   0.0000431  -0.0000486   0.0000462  -0.0001339
    2  -0.0000409   0.0000640  -0.0000086  -0.0000875   0.0000317   0.0000671
    3   0.0002468  -0.0002188   0.0000041   0.0003047  -0.0001813  -0.0001290
            7           8           9          10          11          12
    1   0.0000164  -0.0002116  -0.0000643   0.0001289   0.0001635   0.0000118
    2  -0.0000201   0.0000580  -0.0000260   0.0000180  -0.0000720  -0.0004379
    3   0.0000487   0.0001077   0.0001711  -0.0000455  -0.0002950  -0.0001309
           13          14          15          16          17          18
    1  -0.0001333   0.0000138   0.0000098   0.0000119   0.0000885  -0.0000485
    2   0.0003106  -0.0001003   0.0000462   0.0000331   0.0000712  -0.0000022
    3   0.0000302   0.0001271  -0.0000254   0.0000516  -0.0000828  -0.0000303
           19          20          21          22
    1   0.0000895  -0.0000228  -0.0002037   0.0000084
    2  -0.0000464  -0.0000370   0.0002492  -0.0000701
    3  -0.0000684  -0.0000322   0.0001377   0.0000099
 Max gradient component =       4.379E-04
 RMS gradient           =       1.302E-04
 Gradient time:  CPU 157.55 s  wall 39.62 s
 Geometry Optimization Parameters
   NAtoms,    NIC,     NZ,  NCons,   NDum,   NFix, NCnnct, MaxDiis
       22     155      22       0       0       0       0       0

 Cartesian Hessian Update
 Hessian updated using BFGS update


** GEOMETRY OPTIMIZATION IN DELOCALIZED INTERNAL COORDINATES **
   Searching for a Minimum

   Optimization Cycle:  10

                       Coordinates (Angstroms)
     ATOM                X               Y               Z
      1  C        -0.0122088312    0.0089723510   -0.0103264531
      2  C        -0.0429017820   -0.4434448550    1.3099251435
      3  H         0.8686442388   -0.7902342427    1.7783877433
      4  C        -1.2369255794   -0.4364354769    2.0193460313
      5  Cl       -1.2614638274   -1.0037275686    3.6796755380
      6  C        -2.4152851514    0.0129309998    1.4401818958
      7  H        -3.3420074314    0.0167464548    1.9965138513
      8  C        -2.3917289023    0.4617209570    0.1228578211
      9  Cl       -3.8915904454    1.0161042555   -0.5797978812
     10  C        -1.1981331438    0.4612130795   -0.6089667810
     11  Cl       -1.1697064406    1.0164227998   -2.2636897083
     12  C         1.2791334028   -0.0166555899   -0.7600332700
     13  C         2.1497693995    1.0788736816   -0.7798259807
     14  Cl        1.7336154031    2.5510120428    0.0881005024
     15  C         3.3543416732    1.0391773948   -1.4768102490
     16  H         4.0033731938    1.9055423463   -1.4699481126
     17  C         3.7059088001   -0.1140694529   -2.1719846101
     18  H         4.6416708966   -0.1448864579   -2.7178571554
     19  C         2.8587391515   -1.2202164638   -2.1629894126
     20  H         3.1285455364   -2.1205947762   -2.7023094245
     21  C         1.6585656818   -1.1669202924   -1.4608684956
     22  H         0.9931485770   -2.0227854282   -1.4565879795
   Point Group: c1    Number of degrees of freedom:    60


   Energy is  -2301.899100172

 Hessian updated using BFGS update

 60 Hessian modes will be used to form the next step
  Hessian Eigenvalues:
     0.002325    0.019680    0.020115    0.023156    0.023220    0.023618
     0.023832    0.023985    0.024034    0.024054    0.024105    0.024107
     0.024117    0.024130    0.024155    0.024616    0.025125    0.026830
     0.031424    0.159020    0.159797    0.159984    0.160036    0.160179
     0.161256    0.217392    0.223619    0.228622    0.236988    0.238744
     0.244930    0.248443    0.249831    0.251033    0.252027    0.279698
     0.299363    0.300986    0.301627    0.302905    0.314322    0.354424
     0.356521    0.356668    0.356694    0.356728    0.357092    0.369580
     0.427493    0.430648    0.433199    0.450374    0.464258    0.470424
     0.473543    0.474665    0.478584    0.479015    0.487293    0.512073

 Minimum search - taking simple RFO step
 Searching for Lamda that Minimizes Along All modes
 Value Taken    Lamda =  -0.00001792
 Step Taken.  Stepsize is  0.057261

                             Maximum     Tolerance    Cnvgd?
         Gradient           0.000676      0.000300      NO
         Displacement       0.049623      0.001200      NO
         Energy change     -0.000027      0.000001      NO


 New Cartesian Coordinates Obtained by Inverse Iteration

 Displacement from previous Coordinates is:  0.209301
 ----------------------------------------------------------------
             Standard Nuclear Orientation (Angstroms)
    I     Atom           X                Y                Z
 ----------------------------------------------------------------
    1      C      -0.0127319132     0.0125167679    -0.0113655126
    2      C      -0.0450616318    -0.4562251616     1.3032821461
    3      H       0.8647266619    -0.8137957310     1.7670809609
    4      C      -1.2387451801    -0.4521889232     2.0134111951
    5      Cl     -1.2657325392    -1.0408911970     3.6664796656
    6      C      -2.4150628824     0.0099761423     1.4406316769
    7      H      -3.3415551957     0.0117229565     1.9972927176
    8      C      -2.3898541595     0.4745096893     0.1286442003
    9      Cl     -3.8874203706     1.0439151907    -0.5669162258
   10      C      -1.1970325372     0.4772869371    -0.6037040578
   11      Cl     -1.1682023719     1.0507651619    -2.2517913040
   12      C       1.2778971658    -0.0133463525    -0.7618277529
   13      C       2.1423564240     1.0870028012    -0.7963460053
   14      Cl      1.7178840098     2.5690465149     0.0499847682
   15      C       3.3478028959     1.0442643942    -1.4912946810
   16      H       3.9917141533     1.9143968471    -1.4963106161
   17      C       3.7076007544    -0.1169514728    -2.1689492157
   18      H       4.6445488692    -0.1498050786    -2.7127280148
   19      C       2.8669961559    -1.2275955766    -2.1454398018
   20      H       3.1428541664    -2.1340632899    -2.6711893262
   21      C       1.6655049691    -1.1711334349    -1.4457005815
   22      H       1.0050169759    -2.0306614267    -1.4302512225
 ----------------------------------------------------------------
 Nuclear Repulsion Energy =        1478.65017831 hartrees
 There are       73 alpha and       73 beta electrons
 Applying Cartesian multipole field
    Component          Value
    ---------          -----
     (2,0,0)        1.00000E-11
     (0,2,0)        2.00000E-11
     (0,0,2)       -3.00000E-11
 Nucleus-field energy     =    -0.0000000093 hartrees
 Requested basis set is 6-311++G(d,p)
 There are 154 shells and 426 basis functions
 A cutoff of  1.0D-15 yielded   9535 shell pairs
 There are     77979 function pairs (     83804 Cartesian)
 Smallest overlap matrix eigenvalue = 2.49E-07
 Linear dependence detected in AO basis
 Number of orthogonalized atomic orbitals = 422
 Maximum deviation from orthogonality = 2.640E-10
 Guess from superposition of atomic densities
 Warning:  Energy on first SCF cycle will be non-variational
 SAD guess density has 146.000000 electrons

 -----------------------------------------------------------------------
  General SCF calculation program by
  Eric Jon Sundstrom, Paul Horn, Yuezhi Mao, Dmitri Zuev, Alec White,
  David Stuck, Shaama M.S., Shane Yost, Joonho Lee, David Small,
  Daniel Levine, Susi Lehtola, Hugh Burton, Evgeny Epifanovsky,
  Bang C. Huynh
 -----------------------------------------------------------------------
 Exchange:     0.2000 Hartree-Fock + 0.0800 Slater + 0.7200 B88
 Correlation:  0.1900 VWN1RPA + 0.8100 LYP
 Using SG-1 standard quadrature grid
 using 6 threads for integral computing
 -------------------------------------------------------
 OpenMP Integral computing Module                
 Release: version 2.0, May 2017, Q-Chem Inc. Pleasanton 
 -------------------------------------------------------
 A restricted SCF calculation will be
 performed using DIIS
 SCF converges when DIIS error is below 1.0e-08
 ---------------------------------------
  Cycle       Energy         DIIS error
 ---------------------------------------
    1   -2305.6440532244      3.02e-02  
    2   -2301.7412695296      2.58e-03  
    3   -2301.6570009618      3.14e-03  
    4   -2301.8904479055      5.88e-04  
    5   -2301.8969967000      2.96e-04  
    6   -2301.8989205680      9.37e-05  
    7   -2301.8990997934      2.46e-05  
    8   -2301.8991096280      1.23e-05  
    9   -2301.8991131435      2.64e-06  
   10   -2301.8991132860      1.15e-06  
   11   -2301.8991133153      3.23e-07  
   12   -2301.8991133172      1.34e-07  
   13   -2301.8991133177      4.37e-08  
   14   -2301.8991133179      1.20e-08  
   15   -2301.8991133177      5.38e-09  Convergence criterion met
 ---------------------------------------
 SCF time:   CPU 553.00s  wall 144.00s 
 SCF   energy in the final basis set =    -2301.8991133177
 Total energy in the final basis set =    -2301.8991133177

 --------------------------------------------------------------

                    Orbital Energies (a.u.)
 --------------------------------------------------------------

 Alpha MOs
 -- Occupied --
********-101.5702-101.5690-101.5626 -10.2691 -10.2661 -10.2626 -10.2550
-10.2288 -10.2183 -10.2157 -10.2115 -10.2022 -10.2019 -10.2005 -10.1973
 -9.4864  -9.4847  -9.4837  -9.4773  -7.2512  -7.2493  -7.2485  -7.2419
 -7.2412  -7.2405  -7.2394  -7.2392  -7.2385  -7.2379  -7.2321  -7.2317
 -0.9428  -0.9117  -0.8990  -0.8756  -0.8538  -0.8420  -0.7999  -0.7628
 -0.7504  -0.7395  -0.6651  -0.6306  -0.6233  -0.6059  -0.5460  -0.5291
 -0.5275  -0.4969  -0.4905  -0.4731  -0.4596  -0.4558  -0.4484  -0.4402
 -0.4191  -0.4171  -0.4026  -0.3889  -0.3832  -0.3816  -0.3614  -0.3487
 -0.3441  -0.3327  -0.3303  -0.3241  -0.3224  -0.2806  -0.2791  -0.2647
 -0.2605
 -- Virtual --
 -0.0533  -0.0500  -0.0401  -0.0344  -0.0265  -0.0132  -0.0027   0.0046
  0.0062   0.0100   0.0166   0.0216   0.0292   0.0369   0.0409   0.0453
  0.0515   0.0566   0.0628   0.0634   0.0740   0.0769   0.0858   0.0893
  0.0921   0.0939   0.0983   0.0999   0.1023   0.1044   0.1075   0.1119
  0.1153   0.1171   0.1180   0.1192   0.1243   0.1275   0.1291   0.1312
  0.1338   0.1361   0.1444   0.1477   0.1491   0.1534   0.1565   0.1593
  0.1650   0.1697   0.1770   0.1796   0.1889   0.1933   0.1957   0.2002
  0.2054   0.2074   0.2131   0.2187   0.2225   0.2303   0.2313   0.2367
  0.2389   0.2401   0.2472   0.2543   0.2553   0.2613   0.2644   0.2675
  0.2680   0.2744   0.2771   0.2813   0.2864   0.2907   0.2916   0.2979
  0.3000   0.3070   0.3095   0.3194   0.3266   0.3352   0.3400   0.3485
  0.3515   0.3670   0.3764   0.4143   0.4284   0.4435   0.4445   0.4518
  0.4540   0.4616   0.4694   0.4757   0.4833   0.4962   0.5030   0.5081
  0.5140   0.5217   0.5303   0.5367   0.5397   0.5525   0.5655   0.5705
  0.5743   0.5770   0.5813   0.5843   0.5918   0.5984   0.6057   0.6221
  0.6234   0.6392   0.6402   0.6486   0.6580   0.6610   0.6732   0.6786
  0.6862   0.6932   0.7019   0.7090   0.7123   0.7139   0.7284   0.7417
  0.7602   0.7752   0.7967   0.8154   0.8283   0.8307   0.8370   0.8433
  0.8459   0.8467   0.8492   0.8538   0.8558   0.8591   0.8651   0.8717
  0.8803   0.8861   0.8871   0.8909   0.9030   0.9103   0.9114   0.9230
  0.9290   0.9423   0.9484   0.9549   0.9588   0.9675   0.9712   0.9856
  0.9890   0.9978   0.9995   1.0055   1.0163   1.0258   1.0357   1.0445
  1.0559   1.0902   1.1171   1.1238   1.1515   1.1637   1.1854   1.2092
  1.2240   1.2365   1.2475   1.2670   1.2764   1.2884   1.3038   1.3161
  1.3240   1.3440   1.3657   1.3917   1.4044   1.4317   1.4823   1.4955
  1.4990   1.5367   1.5493   1.5576   1.5644   1.5689   1.5857   1.6004
  1.6158   1.6317   1.6520   1.6577   1.6751   1.6894   1.7133   1.7329
  1.7398   1.7738   1.8002   1.8159   1.8254   1.8433   1.8469   1.8704
  1.8729   1.9026   1.9162   1.9391   1.9421   1.9437   1.9528   1.9776
  1.9862   2.0113   2.0313   2.0399   2.0507   2.0796   2.0833   2.0965
  2.1459   2.1875   2.2170   2.2470   2.2665   2.2694   2.2838   2.2928
  2.3090   2.3121   2.3281   2.3519   2.3641   2.4117   2.4343   2.4361
  2.4445   2.4649   2.4899   2.5082   2.5245   2.5516   2.5525   2.5581
  2.5828   2.6000   2.6118   2.6500   2.6858   2.6935   2.7039   2.7105
  2.7140   2.7251   2.7320   2.7470   2.7486   2.7615   2.7855   2.7910
  2.8170   2.8378   2.8434   2.8484   2.8533   2.8955   2.9104   2.9876
  2.9960   3.0796   3.0942   3.0968   3.1315   3.1489   3.1817   3.2162
  3.2496   3.2878   3.3346   3.3506   3.3871   3.4376   3.5256   3.5582
  3.6024   3.6583   3.7443   3.8046   3.8519   3.9669   4.0271   4.0735
  4.1002   4.1364   4.3497   4.8148   4.8238   9.7711   9.7877   9.8256
  9.8438  23.4139  23.5907  23.8291  23.8873  23.9053  23.9359  23.9785
 24.0231  24.0610  24.0801  24.1257  24.1694  25.8023  25.8234  25.8771
 25.9678  26.1080  26.1609  26.2561  26.3306  26.5706  26.6318  26.7049
 26.8948 215.7634 215.7821 215.8306 215.8469
 --------------------------------------------------------------

          Ground-State Mulliken Net Atomic Charges

     Atom                 Charge (a.u.)
  ----------------------------------------
      1 C                    -0.095365
      2 C                    -0.495764
      3 H                     0.198031
      4 C                     0.549727
      5 Cl                    0.453341
      6 C                    -0.980155
      7 H                     0.225815
      8 C                     0.591012
      9 Cl                    0.523409
     10 C                    -1.056326
     11 Cl                    0.524550
     12 C                     0.340010
     13 C                    -0.866186
     14 Cl                    0.429235
     15 C                    -0.054934
     16 H                     0.204500
     17 C                    -0.276738
     18 H                     0.169624
     19 C                    -0.324531
     20 H                     0.174098
     21 C                    -0.423179
     22 H                     0.189826
  ----------------------------------------
  Sum of atomic charges =     0.000000

 -----------------------------------------------------------------
                    Cartesian Multipole Moments
 -----------------------------------------------------------------
    Charge (ESU x 10^10)
                 0.0000
    Dipole Moment (Debye)
         X       1.9471      Y      -1.6447      Z      -0.7380
       Tot       2.6534
    Quadrupole Moments (Debye-Ang)
        XX    -111.9478     XY      -1.0200     YY    -120.5039
        XZ      -7.6833     YZ       2.8225     ZZ    -120.7332
    Octopole Moments (Debye-Ang^2)
       XXX      66.2610    XXY     -39.1345    XYY      18.2006
       YYY    -133.9125    XXZ      -4.9145    XYZ       0.4707
       YYZ       7.3235    XZZ      26.0457    YZZ     -45.4523
       ZZZ      35.4691
    Hexadecapole Moments (Debye-Ang^3)
      XXXX   -3581.7950   XXXY      30.2688   XXYY    -810.8026
      XYYY      -3.9536   YYYY   -1127.2348   XXXZ     375.7810
      XXYZ      77.8364   XYYZ     163.9525   YYYZ     263.4094
      XXZZ    -953.5557   XYZZ     -21.0086   YYZZ    -576.9290
      XZZZ     519.8267   YZZZ     237.0808   ZZZZ   -2418.6378
 -----------------------------------------------------------------
 Calculating analytic gradient of the SCF energy
 Gradient of SCF Energy
            1           2           3           4           5           6
    1   0.0003260   0.0000003   0.0000266  -0.0000415   0.0000179  -0.0000756
    2   0.0000510   0.0000554  -0.0000421  -0.0000693   0.0000204   0.0000020
    3   0.0001560  -0.0001642   0.0000278   0.0001893  -0.0001033   0.0000094
            7           8           9          10          11          12
    1   0.0000259  -0.0000275  -0.0000264  -0.0000261   0.0000562  -0.0002635
    2  -0.0000044   0.0000504  -0.0000245  -0.0000105  -0.0000464  -0.0005080
    3   0.0000302  -0.0000942   0.0001214   0.0000119  -0.0001637  -0.0001178
           13          14          15          16          17          18
    1   0.0000084   0.0000447  -0.0000589  -0.0000046   0.0000252  -0.0000251
    2   0.0003083  -0.0000456   0.0001082   0.0000086  -0.0000740   0.0000162
    3   0.0000687   0.0000257   0.0000298   0.0000277  -0.0000492  -0.0000303
           19          20          21          22
    1   0.0001600  -0.0000230  -0.0001207   0.0000018
    2  -0.0000107  -0.0000061   0.0002669  -0.0000459
    3  -0.0000864  -0.0000088   0.0001177   0.0000022
 Max gradient component =       5.080E-04
 RMS gradient           =       1.166E-04
 Gradient time:  CPU 158.61 s  wall 39.88 s
 Geometry Optimization Parameters
   NAtoms,    NIC,     NZ,  NCons,   NDum,   NFix, NCnnct, MaxDiis
       22     155      22       0       0       0       0       0

 Cartesian Hessian Update
 Hessian updated using BFGS update


** GEOMETRY OPTIMIZATION IN DELOCALIZED INTERNAL COORDINATES **
   Searching for a Minimum

   Optimization Cycle:  11

                       Coordinates (Angstroms)
     ATOM                X               Y               Z
      1  C        -0.0127319132    0.0125167679   -0.0113655126
      2  C        -0.0450616318   -0.4562251616    1.3032821461
      3  H         0.8647266619   -0.8137957310    1.7670809609
      4  C        -1.2387451801   -0.4521889232    2.0134111951
      5  Cl       -1.2657325392   -1.0408911970    3.6664796656
      6  C        -2.4150628824    0.0099761423    1.4406316769
      7  H        -3.3415551957    0.0117229565    1.9972927176
      8  C        -2.3898541595    0.4745096893    0.1286442003
      9  Cl       -3.8874203706    1.0439151907   -0.5669162258
     10  C        -1.1970325372    0.4772869371   -0.6037040578
     11  Cl       -1.1682023719    1.0507651619   -2.2517913040
     12  C         1.2778971658   -0.0133463525   -0.7618277529
     13  C         2.1423564240    1.0870028012   -0.7963460053
     14  Cl        1.7178840098    2.5690465149    0.0499847682
     15  C         3.3478028959    1.0442643942   -1.4912946810
     16  H         3.9917141533    1.9143968471   -1.4963106161
     17  C         3.7076007544   -0.1169514728   -2.1689492157
     18  H         4.6445488692   -0.1498050786   -2.7127280148
     19  C         2.8669961559   -1.2275955766   -2.1454398018
     20  H         3.1428541664   -2.1340632899   -2.6711893262
     21  C         1.6655049691   -1.1711334349   -1.4457005815
     22  H         1.0050169759   -2.0306614267   -1.4302512225
   Point Group: c1    Number of degrees of freedom:    60


   Energy is  -2301.899113318

 Hessian updated using BFGS update

 60 Hessian modes will be used to form the next step
  Hessian Eigenvalues:
     0.001769    0.018219    0.020307    0.021334    0.023457    0.023616
     0.023840    0.023992    0.024033    0.024063    0.024098    0.024115
     0.024127    0.024152    0.024176    0.024406    0.024873    0.026912
     0.029095    0.159344    0.159587    0.159843    0.160022    0.160133
     0.161046    0.217746    0.223386    0.228262    0.232083    0.237110
     0.239301    0.248006    0.249372    0.251047    0.251838    0.279114
     0.298680    0.300287    0.301200    0.302768    0.310352    0.353317
     0.356543    0.356660    0.356713    0.356750    0.357076    0.365552
     0.424992    0.430624    0.432557    0.448968    0.462055    0.471420
     0.474308    0.475114    0.478637    0.479547    0.486165    0.505162

 Minimum search - taking simple RFO step
 Searching for Lamda that Minimizes Along All modes
 Value Taken    Lamda =  -0.00000968
 Step Taken.  Stepsize is  0.051998

                             Maximum     Tolerance    Cnvgd?
         Gradient           0.000351      0.000300      NO
         Displacement       0.044680      0.001200      NO
         Energy change     -0.000013      0.000001      NO


 New Cartesian Coordinates Obtained by Inverse Iteration

 Displacement from previous Coordinates is:  0.190743
 ----------------------------------------------------------------
             Standard Nuclear Orientation (Angstroms)
    I     Atom           X                Y                Z
 ----------------------------------------------------------------
    1      C      -0.0130102853     0.0165543376    -0.0116542974
    2      C      -0.0469527976    -0.4665759792     1.2978676675
    3      H       0.8615918214    -0.8322816725     1.7576278287
    4      C      -1.2406838107    -0.4665082911     2.0078962062
    5      Cl     -1.2700331915    -1.0747704737     3.6541573413
    6      C      -2.4154440740     0.0055650201     1.4403069439
    7      H      -3.3422696481     0.0036267326     1.9964129871
    8      C      -2.3882748071     0.4852484520     0.1338002979
    9      Cl     -3.8836248823     1.0669077829    -0.5565876977
   10      C      -1.1955013396     0.4927569115    -0.5982107399
   11      Cl     -1.1650734096     1.0852842519    -2.2390310939
   12      C       1.2776448983    -0.0095027344    -0.7624684600
   13      C       2.1365804920     1.0943335012    -0.8114334991
   14      Cl      1.7047563778     2.5850332129     0.0155704749
   15      C       3.3425080201     1.0483270846    -1.5052455258
   16      H       3.9819935722     1.9215658986    -1.5219400767
   17      C       3.7086917264    -0.1199922998    -2.1669286888
   18      H       4.6464304150    -0.1553608326    -2.7092170099
   19      C       2.8734990974    -1.2342340930    -2.1293338341
   20      H       3.1542799304    -2.1461731758    -2.6428160448
   21      C       1.6715175221    -1.1744530338    -1.4309397219
   22      H       1.0148787927    -2.0366048416    -1.4048400444
 ----------------------------------------------------------------
 Nuclear Repulsion Energy =        1478.87975169 hartrees
 There are       73 alpha and       73 beta electrons
 Applying Cartesian multipole field
    Component          Value
    ---------          -----
     (2,0,0)        1.00000E-11
     (0,2,0)        2.00000E-11
     (0,0,2)       -3.00000E-11
 Nucleus-field energy     =    -0.0000000086 hartrees
 Requested basis set is 6-311++G(d,p)
 There are 154 shells and 426 basis functions
 A cutoff of  1.0D-15 yielded   9529 shell pairs
 There are     77950 function pairs (     83775 Cartesian)
 Smallest overlap matrix eigenvalue = 2.51E-07
 Linear dependence detected in AO basis
 Number of orthogonalized atomic orbitals = 423
 Maximum deviation from orthogonality = 3.520E-10
 Guess from superposition of atomic densities
 Warning:  Energy on first SCF cycle will be non-variational
 SAD guess density has 146.000000 electrons

 -----------------------------------------------------------------------
  General SCF calculation program by
  Eric Jon Sundstrom, Paul Horn, Yuezhi Mao, Dmitri Zuev, Alec White,
  David Stuck, Shaama M.S., Shane Yost, Joonho Lee, David Small,
  Daniel Levine, Susi Lehtola, Hugh Burton, Evgeny Epifanovsky,
  Bang C. Huynh
 -----------------------------------------------------------------------
 Exchange:     0.2000 Hartree-Fock + 0.0800 Slater + 0.7200 B88
 Correlation:  0.1900 VWN1RPA + 0.8100 LYP
 Using SG-1 standard quadrature grid
 using 6 threads for integral computing
 -------------------------------------------------------
 OpenMP Integral computing Module                
 Release: version 2.0, May 2017, Q-Chem Inc. Pleasanton 
 -------------------------------------------------------
 A restricted SCF calculation will be
 performed using DIIS
 SCF converges when DIIS error is below 1.0e-08
 ---------------------------------------
  Cycle       Energy         DIIS error
 ---------------------------------------
    1   -2305.6449973826      3.02e-02  
    2   -2301.7413677105      2.58e-03  
    3   -2301.6569346977      3.14e-03  
    4   -2301.8904690479      5.88e-04  
    5   -2301.8970659241      2.95e-04  
    6   -2301.8989981972      9.36e-05  
    7   -2301.8991778578      2.45e-05  
    8   -2301.8991876937      1.23e-05  
    9   -2301.8991912236      2.64e-06  
   10   -2301.8991913663      1.15e-06  
   11   -2301.8991913960      3.22e-07  
   12   -2301.8991913983      1.34e-07  
   13   -2301.8991913986      4.37e-08  
   14   -2301.8991913986      1.20e-08  
   15   -2301.8991913985      5.38e-09  Convergence criterion met
 ---------------------------------------
 SCF time:   CPU 556.67s  wall 144.00s 
 SCF   energy in the final basis set =    -2301.8991913985
 Total energy in the final basis set =    -2301.8991913985

 --------------------------------------------------------------

                    Orbital Energies (a.u.)
 --------------------------------------------------------------

 Alpha MOs
 -- Occupied --
********-101.5702-101.5689-101.5625 -10.2690 -10.2661 -10.2626 -10.2550
-10.2289 -10.2183 -10.2157 -10.2116 -10.2022 -10.2019 -10.2005 -10.1973
 -9.4863  -9.4847  -9.4836  -9.4772  -7.2512  -7.2493  -7.2484  -7.2418
 -7.2411  -7.2405  -7.2394  -7.2392  -7.2384  -7.2379  -7.2321  -7.2316
 -0.9428  -0.9117  -0.8990  -0.8755  -0.8539  -0.8420  -0.7999  -0.7627
 -0.7504  -0.7395  -0.6651  -0.6305  -0.6234  -0.6059  -0.5460  -0.5291
 -0.5275  -0.4968  -0.4905  -0.4731  -0.4596  -0.4558  -0.4484  -0.4402
 -0.4191  -0.4171  -0.4025  -0.3889  -0.3832  -0.3816  -0.3615  -0.3486
 -0.3441  -0.3327  -0.3300  -0.3242  -0.3222  -0.2810  -0.2788  -0.2647
 -0.2605
 -- Virtual --
 -0.0533  -0.0503  -0.0397  -0.0344  -0.0265  -0.0132  -0.0027   0.0045
  0.0063   0.0100   0.0166   0.0216   0.0293   0.0368   0.0409   0.0451
  0.0509   0.0564   0.0625   0.0636   0.0739   0.0766   0.0858   0.0889
  0.0923   0.0938   0.0983   0.0999   0.1023   0.1044   0.1074   0.1116
  0.1150   0.1170   0.1180   0.1192   0.1240   0.1274   0.1289   0.1300
  0.1336   0.1357   0.1436   0.1476   0.1487   0.1526   0.1554   0.1590
  0.1652   0.1695   0.1764   0.1793   0.1885   0.1904   0.1949   0.1990
  0.2051   0.2070   0.2119   0.2189   0.2228   0.2293   0.2311   0.2364
  0.2385   0.2397   0.2473   0.2527   0.2545   0.2601   0.2624   0.2666
  0.2685   0.2721   0.2748   0.2798   0.2865   0.2894   0.2913   0.2954
  0.3001   0.3037   0.3097   0.3176   0.3238   0.3269   0.3354   0.3403
  0.3493   0.3517   0.3680   0.3761   0.4166   0.4286   0.4432   0.4460
  0.4521   0.4543   0.4612   0.4740   0.4769   0.4866   0.4992   0.5026
  0.5119   0.5158   0.5250   0.5309   0.5397   0.5411   0.5533   0.5674
  0.5691   0.5746   0.5783   0.5841   0.5859   0.5947   0.5989   0.6065
  0.6220   0.6249   0.6392   0.6404   0.6479   0.6589   0.6606   0.6734
  0.6861   0.6893   0.6949   0.7031   0.7119   0.7136   0.7199   0.7285
  0.7436   0.7610   0.7766   0.8051   0.8170   0.8286   0.8366   0.8384
  0.8442   0.8457   0.8468   0.8526   0.8538   0.8558   0.8598   0.8661
  0.8719   0.8814   0.8864   0.8873   0.8907   0.9043   0.9105   0.9119
  0.9242   0.9356   0.9480   0.9498   0.9563   0.9623   0.9721   0.9821
  0.9852   0.9890   0.9982   1.0010   1.0058   1.0171   1.0260   1.0391
  1.0451   1.0586   1.0900   1.1162   1.1265   1.1510   1.1622   1.1861
  1.2090   1.2244   1.2371   1.2473   1.2657   1.2760   1.2889   1.3042
  1.3170   1.3240   1.3468   1.3654   1.3924   1.4048   1.4332   1.4850
  1.4961   1.4992   1.5364   1.5493   1.5578   1.5660   1.5693   1.5861
  1.6007   1.6157   1.6316   1.6521   1.6580   1.6760   1.6925   1.7131
  1.7329   1.7396   1.7733   1.8008   1.8167   1.8254   1.8443   1.8463
  1.8702   1.8734   1.9031   1.9158   1.9400   1.9420   1.9440   1.9537
  1.9773   1.9860   2.0123   2.0313   2.0400   2.0516   2.0824   2.0833
  2.0965   2.1470   2.1882   2.2170   2.2476   2.2671   2.2700   2.2843
  2.2921   2.3093   2.3120   2.3297   2.3525   2.3640   2.4118   2.4360
  2.4421   2.4458   2.4692   2.4897   2.5080   2.5255   2.5524   2.5537
  2.5579   2.5854   2.6007   2.6133   2.6511   2.6856   2.6936   2.7061
  2.7120   2.7145   2.7286   2.7328   2.7478   2.7499   2.7620   2.7857
  2.7915   2.8170   2.8412   2.8442   2.8513   2.8543   2.8947   2.9107
  2.9905   2.9980   3.0803   3.0960   3.0967   3.1322   3.1496   3.1821
  3.2164   3.2494   3.2856   3.3350   3.3514   3.3894   3.4380   3.5285
  3.5590   3.6030   3.6587   3.7441   3.8039   3.8530   3.9670   4.0272
  4.0738   4.1000   4.1362   4.3518   4.8147   4.8244   9.7710   9.7887
  9.8235   9.8468  23.4151  23.5924  23.8296  23.8877  23.9069  23.9365
 23.9812  24.0237  24.0613  24.0801  24.1257  24.1697  25.8036  25.8242
 25.8783  25.9709  26.1107  26.1633  26.2662  26.3473  26.5720  26.6351
 26.7067  26.8987 215.7634 215.7834 215.8279 215.8505
 --------------------------------------------------------------

          Ground-State Mulliken Net Atomic Charges

     Atom                 Charge (a.u.)
  ----------------------------------------
      1 C                     0.051995
      2 C                    -0.675744
      3 H                     0.206378
      4 C                     0.547766
      5 Cl                    0.477019
      6 C                    -0.800988
      7 H                     0.225248
      8 C                     0.603496
      9 Cl                    0.507159
     10 C                    -1.429193
     11 Cl                    0.535149
     12 C                     0.738275
     13 C                    -0.724197
     14 Cl                    0.443415
     15 C                    -0.605462
     16 H                     0.204433
     17 C                    -0.230521
     18 H                     0.173011
     19 C                    -0.380915
     20 H                     0.173322
     21 C                    -0.230381
     22 H                     0.190736
  ----------------------------------------
  Sum of atomic charges =     0.000000

 -----------------------------------------------------------------
                    Cartesian Multipole Moments
 -----------------------------------------------------------------
    Charge (ESU x 10^10)
                -0.0000
    Dipole Moment (Debye)
         X       1.9533      Y      -1.6566      Z      -0.7275
       Tot       2.6625
    Quadrupole Moments (Debye-Ang)
        XX    -111.9171     XY      -1.0432     YY    -120.4894
        XZ      -7.6747     YZ       2.7996     ZZ    -120.7891
    Octopole Moments (Debye-Ang^2)
       XXX      66.6024    XXY     -39.8417    XYY      18.5187
       YYY    -135.4658    XXZ      -4.6919    XYZ       0.3872
       YYZ       7.5558    XZZ      26.0626    YZZ     -45.6493
       ZZZ      36.5975
    Hexadecapole Moments (Debye-Ang^3)
      XXXX   -3576.6137   XXXY      33.3312   XXYY    -813.3097
      XYYY      -0.6561   YYYY   -1151.3992   XXXZ     380.4868
      XXYZ      81.8029   XYYZ     165.5584   YYYZ     275.2221
      XXZZ    -950.1840   XYZZ     -19.0403   YYZZ    -578.2785
      XZZZ     525.6245   YZZZ     247.9873   ZZZZ   -2404.3553
 -----------------------------------------------------------------
 Calculating analytic gradient of the SCF energy
 Gradient of SCF Energy
            1           2           3           4           5           6
    1   0.0000981   0.0000313   0.0000103  -0.0000311   0.0000110   0.0000224
    2   0.0000450   0.0000052  -0.0000041   0.0000316  -0.0000071  -0.0001026
    3   0.0000621  -0.0000468   0.0000137   0.0000049  -0.0000064   0.0000753
            7           8           9          10          11          12
    1   0.0000108   0.0000382   0.0000031  -0.0001087   0.0000375  -0.0001060
    2   0.0000018   0.0000643  -0.0000062  -0.0000528  -0.0000301  -0.0001731
    3   0.0000061  -0.0000733   0.0000117   0.0000332   0.0000149  -0.0001024
           13          14          15          16          17          18
    1   0.0000758  -0.0000250  -0.0000615  -0.0000065  -0.0000523   0.0000065
    2   0.0001003  -0.0000452   0.0000479   0.0000064  -0.0000741   0.0000220
    3   0.0000754  -0.0000476   0.0000330  -0.0000083  -0.0000658  -0.0000011
           19          20          21          22
    1   0.0001168  -0.0000184  -0.0000399  -0.0000123
    2   0.0000475   0.0000120   0.0001066   0.0000046
    3  -0.0000068  -0.0000049   0.0000491  -0.0000160
 Max gradient component =       1.731E-04
 RMS gradient           =       5.480E-05
 Gradient time:  CPU 157.62 s  wall 39.64 s
 Geometry Optimization Parameters
   NAtoms,    NIC,     NZ,  NCons,   NDum,   NFix, NCnnct, MaxDiis
       22     155      22       0       0       0       0       0

 Cartesian Hessian Update
 Hessian updated using BFGS update


** GEOMETRY OPTIMIZATION IN DELOCALIZED INTERNAL COORDINATES **
   Searching for a Minimum

   Optimization Cycle:  12

                       Coordinates (Angstroms)
     ATOM                X               Y               Z
      1  C        -0.0130102853    0.0165543376   -0.0116542974
      2  C        -0.0469527976   -0.4665759792    1.2978676675
      3  H         0.8615918214   -0.8322816725    1.7576278287
      4  C        -1.2406838107   -0.4665082911    2.0078962062
      5  Cl       -1.2700331915   -1.0747704737    3.6541573413
      6  C        -2.4154440740    0.0055650201    1.4403069439
      7  H        -3.3422696481    0.0036267326    1.9964129871
      8  C        -2.3882748071    0.4852484520    0.1338002979
      9  Cl       -3.8836248823    1.0669077829   -0.5565876977
     10  C        -1.1955013396    0.4927569115   -0.5982107399
     11  Cl       -1.1650734096    1.0852842519   -2.2390310939
     12  C         1.2776448983   -0.0095027344   -0.7624684600
     13  C         2.1365804920    1.0943335012   -0.8114334991
     14  Cl        1.7047563778    2.5850332129    0.0155704749
     15  C         3.3425080201    1.0483270846   -1.5052455258
     16  H         3.9819935722    1.9215658986   -1.5219400767
     17  C         3.7086917264   -0.1199922998   -2.1669286888
     18  H         4.6464304150   -0.1553608326   -2.7092170099
     19  C         2.8734990974   -1.2342340930   -2.1293338341
     20  H         3.1542799304   -2.1461731758   -2.6428160448
     21  C         1.6715175221   -1.1744530338   -1.4309397219
     22  H         1.0148787927   -2.0366048416   -1.4048400444
   Point Group: c1    Number of degrees of freedom:    60


   Energy is  -2301.899191399

 Hessian updated using BFGS update

 60 Hessian modes will be used to form the next step
  Hessian Eigenvalues:
     0.001396    0.017879    0.020382    0.021009    0.023455    0.023616
     0.023834    0.023986    0.024033    0.024066    0.024097    0.024126
     0.024141    0.024155    0.024298    0.024490    0.024848    0.026896
     0.030702    0.159160    0.159505    0.159974    0.160016    0.160109
     0.161022    0.213341    0.221405    0.225536    0.230637    0.237119
     0.239963    0.247995    0.250288    0.251826    0.253073    0.278730
     0.298373    0.300024    0.301189    0.304676    0.309147    0.352039
     0.356542    0.356678    0.356715    0.356755    0.357114    0.363447
     0.426559    0.430591    0.432014    0.447392    0.459925    0.471310
     0.474258    0.475121    0.478633    0.481010    0.485143    0.505938

 Minimum search - taking simple RFO step
 Searching for Lamda that Minimizes Along All modes
 Value Taken    Lamda =  -0.00000144
 Step Taken.  Stepsize is  0.024456

                             Maximum     Tolerance    Cnvgd?
         Gradient           0.000173      0.000300     YES
         Displacement       0.019818      0.001200      NO
         Energy change     -0.000078      0.000001      NO


 New Cartesian Coordinates Obtained by Inverse Iteration

 Displacement from previous Coordinates is:  0.084183
 ----------------------------------------------------------------
             Standard Nuclear Orientation (Angstroms)
    I     Atom           X                Y                Z
 ----------------------------------------------------------------
    1      C      -0.0131872744     0.0182728226    -0.0119035521
    2      C      -0.0480835396    -0.4714457353     1.2952115552
    3      H       0.8597950646    -0.8412039549     1.7529940541
    4      C      -1.2417548084    -0.4728152945     2.0053085866
    5      Cl     -1.2721878906    -1.0896162158     3.6484547314
    6      C      -2.4156618259     0.0042512500     1.4401586724
    7      H      -3.3426138328     0.0007280880     1.9960562007
    8      C      -2.3876395718     0.4900977462     0.1360059286
    9      Cl     -3.8823591282     1.0766803748    -0.5516148276
   10      C      -1.1947628709     0.4998804436    -0.5959579406
   11      Cl     -1.1640556082     1.1000540930    -2.2339233656
   12      C       1.2776845069    -0.0078706168    -0.7625438723
   13      C       2.1339114776     1.0976834949    -0.8183504471
   14      Cl      1.7001301915     2.5916489485     0.0018543447
   15      C       3.3400617281     1.0502881637    -1.5117532956
   16      H       3.9776035327     1.9248407692    -1.5334129998
   17      C       3.7090728311    -0.1210770077    -2.1663587785
   18      H       4.6468932689    -0.1574644691    -2.7084260109
   19      C       2.8764153886    -1.2370483170    -2.1223068905
   20      H       3.1595951155    -2.1514072499    -2.6301582322
   21      C       1.6745217633    -1.1760374071    -1.4239699081
   22      H       1.0201259019    -2.0396941680    -1.3923709399
 ----------------------------------------------------------------
 Nuclear Repulsion Energy =        1478.90362862 hartrees
 There are       73 alpha and       73 beta electrons
 Applying Cartesian multipole field
    Component          Value
    ---------          -----
     (2,0,0)        1.00000E-11
     (0,2,0)        2.00000E-11
     (0,0,2)       -3.00000E-11
 Nucleus-field energy     =    -0.0000000083 hartrees
 Requested basis set is 6-311++G(d,p)
 There are 154 shells and 426 basis functions
 A cutoff of  1.0D-15 yielded   9529 shell pairs
 There are     77947 function pairs (     83772 Cartesian)
 Smallest overlap matrix eigenvalue = 2.53E-07
 Linear dependence detected in AO basis
 Number of orthogonalized atomic orbitals = 423
 Maximum deviation from orthogonality = 3.335E-10
 Guess from superposition of atomic densities
 Warning:  Energy on first SCF cycle will be non-variational
 SAD guess density has 146.000000 electrons

 -----------------------------------------------------------------------
  General SCF calculation program by
  Eric Jon Sundstrom, Paul Horn, Yuezhi Mao, Dmitri Zuev, Alec White,
  David Stuck, Shaama M.S., Shane Yost, Joonho Lee, David Small,
  Daniel Levine, Susi Lehtola, Hugh Burton, Evgeny Epifanovsky,
  Bang C. Huynh
 -----------------------------------------------------------------------
 Exchange:     0.2000 Hartree-Fock + 0.0800 Slater + 0.7200 B88
 Correlation:  0.1900 VWN1RPA + 0.8100 LYP
 Using SG-1 standard quadrature grid
 using 6 threads for integral computing
 -------------------------------------------------------
 OpenMP Integral computing Module                
 Release: version 2.0, May 2017, Q-Chem Inc. Pleasanton 
 -------------------------------------------------------
 A restricted SCF calculation will be
 performed using DIIS
 SCF converges when DIIS error is below 1.0e-08
 ---------------------------------------
  Cycle       Energy         DIIS error
 ---------------------------------------
    1   -2305.6445915450      3.02e-02  
    2   -2301.7413967324      2.58e-03  
    3   -2301.6568737298      3.14e-03  
    4   -2301.8904351671      5.89e-04  
    5   -2301.8970604041      2.96e-04  
    6   -2301.8989987694      9.36e-05  
    7   -2301.8991784645      2.46e-05  
    8   -2301.8991883284      1.23e-05  
    9   -2301.8991918730      2.64e-06  
   10   -2301.8991920166      1.15e-06  
   11   -2301.8991920460      3.22e-07  
   12   -2301.8991920481      1.34e-07  
   13   -2301.8991920485      4.38e-08  
   14   -2301.8991920487      1.20e-08  
   15   -2301.8991920487      5.38e-09  Convergence criterion met
 ---------------------------------------
 SCF time:   CPU 555.54s  wall 144.00s 
 SCF   energy in the final basis set =    -2301.8991920487
 Total energy in the final basis set =    -2301.8991920487

 --------------------------------------------------------------

                    Orbital Energies (a.u.)
 --------------------------------------------------------------

 Alpha MOs
 -- Occupied --
********-101.5702-101.5689-101.5624 -10.2690 -10.2661 -10.2626 -10.2550
-10.2289 -10.2184 -10.2157 -10.2116 -10.2022 -10.2019 -10.2005 -10.1974
 -9.4863  -9.4847  -9.4836  -9.4772  -7.2512  -7.2493  -7.2484  -7.2417
 -7.2411  -7.2405  -7.2395  -7.2392  -7.2384  -7.2378  -7.2320  -7.2316
 -0.9428  -0.9117  -0.8990  -0.8755  -0.8539  -0.8420  -0.7999  -0.7627
 -0.7504  -0.7395  -0.6651  -0.6305  -0.6235  -0.6058  -0.5460  -0.5291
 -0.5275  -0.4968  -0.4905  -0.4731  -0.4596  -0.4558  -0.4484  -0.4402
 -0.4191  -0.4171  -0.4025  -0.3889  -0.3831  -0.3816  -0.3615  -0.3485
 -0.3441  -0.3327  -0.3299  -0.3243  -0.3222  -0.2813  -0.2787  -0.2647
 -0.2604
 -- Virtual --
 -0.0534  -0.0505  -0.0396  -0.0344  -0.0264  -0.0132  -0.0027   0.0045
  0.0063   0.0100   0.0166   0.0216   0.0293   0.0368   0.0409   0.0451
  0.0509   0.0564   0.0624   0.0637   0.0739   0.0766   0.0858   0.0888
  0.0924   0.0939   0.0983   0.0999   0.1024   0.1044   0.1074   0.1116
  0.1150   0.1169   0.1179   0.1192   0.1239   0.1274   0.1289   0.1300
  0.1336   0.1357   0.1437   0.1476   0.1488   0.1526   0.1553   0.1590
  0.1653   0.1695   0.1764   0.1793   0.1885   0.1903   0.1950   0.1989
  0.2050   0.2070   0.2121   0.2190   0.2229   0.2293   0.2313   0.2365
  0.2386   0.2396   0.2475   0.2525   0.2545   0.2600   0.2624   0.2668
  0.2687   0.2722   0.2748   0.2798   0.2865   0.2894   0.2914   0.2951
  0.3002   0.3037   0.3098   0.3176   0.3236   0.3268   0.3352   0.3402
  0.3493   0.3516   0.3678   0.3758   0.4165   0.4286   0.4429   0.4463
  0.4522   0.4545   0.4611   0.4740   0.4769   0.4866   0.4991   0.5024
  0.5125   0.5158   0.5252   0.5310   0.5397   0.5411   0.5531   0.5674
  0.5685   0.5747   0.5784   0.5840   0.5860   0.5947   0.5991   0.6066
  0.6218   0.6249   0.6391   0.6404   0.6476   0.6587   0.6601   0.6736
  0.6862   0.6896   0.6949   0.7027   0.7117   0.7135   0.7196   0.7285
  0.7435   0.7612   0.7759   0.8054   0.8169   0.8287   0.8364   0.8380
  0.8437   0.8452   0.8469   0.8530   0.8540   0.8558   0.8597   0.8661
  0.8720   0.8814   0.8867   0.8875   0.8905   0.9044   0.9105   0.9121
  0.9241   0.9354   0.9479   0.9501   0.9555   0.9623   0.9731   0.9820
  0.9849   0.9889   0.9984   1.0009   1.0059   1.0165   1.0259   1.0389
  1.0452   1.0586   1.0897   1.1154   1.1273   1.1507   1.1614   1.1864
  1.2089   1.2244   1.2370   1.2471   1.2645   1.2760   1.2885   1.3042
  1.3171   1.3236   1.3464   1.3651   1.3921   1.4050   1.4337   1.4849
  1.4963   1.4994   1.5361   1.5493   1.5577   1.5659   1.5694   1.5858
  1.6007   1.6156   1.6315   1.6520   1.6576   1.6758   1.6926   1.7127
  1.7329   1.7395   1.7731   1.8010   1.8169   1.8251   1.8443   1.8461
  1.8701   1.8736   1.9032   1.9156   1.9399   1.9420   1.9439   1.9538
  1.9769   1.9859   2.0121   2.0311   2.0399   2.0520   2.0821   2.0832
  2.0963   2.1472   2.1881   2.2170   2.2478   2.2674   2.2700   2.2845
  2.2918   2.3092   2.3119   2.3299   2.3525   2.3639   2.4118   2.4359
  2.4424   2.4458   2.4698   2.4891   2.5079   2.5259   2.5524   2.5541
  2.5575   2.5854   2.6009   2.6135   2.6510   2.6853   2.6935   2.7057
  2.7123   2.7145   2.7284   2.7330   2.7474   2.7500   2.7622   2.7857
  2.7915   2.8168   2.8414   2.8446   2.8510   2.8546   2.8942   2.9108
  2.9902   2.9979   3.0803   3.0957   3.0965   3.1320   3.1497   3.1823
  3.2163   3.2491   3.2840   3.3350   3.3513   3.3894   3.4379   3.5283
  3.5584   3.6028   3.6585   3.7439   3.8035   3.8529   3.9669   4.0272
  4.0737   4.0999   4.1361   4.3521   4.8144   4.8247   9.7708   9.7887
  9.8225   9.8467  23.4148  23.5922  23.8296  23.8875  23.9068  23.9364
 23.9811  24.0237  24.0613  24.0799  24.1255  24.1695  25.8041  25.8242
 25.8792  25.9718  26.1106  26.1635  26.2651  26.3490  26.5722  26.6345
 26.7073  26.8979 215.7633 215.7834 215.8266 215.8505
 --------------------------------------------------------------

          Ground-State Mulliken Net Atomic Charges

     Atom                 Charge (a.u.)
  ----------------------------------------
      1 C                     0.044124
      2 C                    -0.678449
      3 H                     0.206162
      4 C                     0.553201
      5 Cl                    0.476018
      6 C                    -0.798854
      7 H                     0.224916
      8 C                     0.601824
      9 Cl                    0.506826
     10 C                    -1.424710
     11 Cl                    0.535344
     12 C                     0.734951
     13 C                    -0.717394
     14 Cl                    0.442094
     15 C                    -0.606475
     16 H                     0.204135
     17 C                    -0.231126
     18 H                     0.173000
     19 C                    -0.379769
     20 H                     0.173391
     21 C                    -0.229752
     22 H                     0.190545
  ----------------------------------------
  Sum of atomic charges =     0.000000

 -----------------------------------------------------------------
                    Cartesian Multipole Moments
 -----------------------------------------------------------------
    Charge (ESU x 10^10)
                -0.0000
    Dipole Moment (Debye)
         X       1.9563      Y      -1.6629      Z      -0.7234
       Tot       2.6675
    Quadrupole Moments (Debye-Ang)
        XX    -111.9099     XY      -1.0578     YY    -120.4835
        XZ      -7.6737     YZ       2.7872     ZZ    -120.8110
    Octopole Moments (Debye-Ang^2)
       XXX      66.7501    XXY     -40.1652    XYY      18.6701
       YYY    -136.1466    XXZ      -4.6379    XYZ       0.3516
       YYZ       7.6623    XZZ      26.0767    YZZ     -45.7205
       ZZZ      37.0599
    Hexadecapole Moments (Debye-Ang^3)
      XXXX   -3575.1715   XXXY      34.5471   XXYY    -814.5511
      XYYY       0.6837   YYYY   -1161.9712   XXXZ     382.5052
      XXYZ      83.4769   XYYZ     166.2550   YYYZ     280.2589
      XXZZ    -948.7171   XYZZ     -18.2132   YYZZ    -578.8739
      XZZZ     528.0744   YZZZ     252.6197   ZZZZ   -2398.0626
 -----------------------------------------------------------------
 Calculating analytic gradient of the SCF energy
 Gradient of SCF Energy
            1           2           3           4           5           6
    1  -0.0000010   0.0000474  -0.0000001  -0.0000238   0.0000095   0.0000174
    2  -0.0000221   0.0000069   0.0000028   0.0000098  -0.0000104  -0.0000248
    3   0.0000371  -0.0000120   0.0000019  -0.0000392   0.0000278   0.0000563
            7           8           9          10          11          12
    1   0.0000024   0.0000034   0.0000014  -0.0000472   0.0000041  -0.0000091
    2  -0.0000096  -0.0000133  -0.0000231   0.0000285  -0.0000105  -0.0000741
    3   0.0000039  -0.0000342   0.0000209   0.0000113   0.0000089  -0.0000075
           13          14          15          16          17          18
    1   0.0000238  -0.0000150  -0.0000190  -0.0000075  -0.0000098  -0.0000008
    2   0.0000527  -0.0000002   0.0000366   0.0000097  -0.0000460   0.0000218
    3  -0.0000357  -0.0000142   0.0000284  -0.0000136  -0.0000060  -0.0000029
           19          20          21          22
    1   0.0000316  -0.0000028  -0.0000057   0.0000007
    2   0.0000347   0.0000044   0.0000232   0.0000029
    3  -0.0000430  -0.0000049   0.0000265  -0.0000097
 Max gradient component =       7.409E-05
 RMS gradient           =       2.435E-05
 Gradient time:  CPU 158.01 s  wall 39.71 s
 Geometry Optimization Parameters
   NAtoms,    NIC,     NZ,  NCons,   NDum,   NFix, NCnnct, MaxDiis
       22     155      22       0       0       0       0       0

 Cartesian Hessian Update
 Hessian updated using BFGS update


** GEOMETRY OPTIMIZATION IN DELOCALIZED INTERNAL COORDINATES **
   Searching for a Minimum

   Optimization Cycle:  13

                       Coordinates (Angstroms)
     ATOM                X               Y               Z
      1  C        -0.0131872744    0.0182728226   -0.0119035521
      2  C        -0.0480835396   -0.4714457353    1.2952115552
      3  H         0.8597950646   -0.8412039549    1.7529940541
      4  C        -1.2417548084   -0.4728152945    2.0053085866
      5  Cl       -1.2721878906   -1.0896162158    3.6484547314
      6  C        -2.4156618259    0.0042512500    1.4401586724
      7  H        -3.3426138328    0.0007280880    1.9960562007
      8  C        -2.3876395718    0.4900977462    0.1360059286
      9  Cl       -3.8823591282    1.0766803748   -0.5516148276
     10  C        -1.1947628709    0.4998804436   -0.5959579406
     11  Cl       -1.1640556082    1.1000540930   -2.2339233656
     12  C         1.2776845069   -0.0078706168   -0.7625438723
     13  C         2.1339114776    1.0976834949   -0.8183504471
     14  Cl        1.7001301915    2.5916489485    0.0018543447
     15  C         3.3400617281    1.0502881637   -1.5117532956
     16  H         3.9776035327    1.9248407692   -1.5334129998
     17  C         3.7090728311   -0.1210770077   -2.1663587785
     18  H         4.6468932689   -0.1574644691   -2.7084260109
     19  C         2.8764153886   -1.2370483170   -2.1223068905
     20  H         3.1595951155   -2.1514072499   -2.6301582322
     21  C         1.6745217633   -1.1760374071   -1.4239699081
     22  H         1.0201259019   -2.0396941680   -1.3923709399
   Point Group: c1    Number of degrees of freedom:    60


   Energy is  -2301.899192049

 Hessian updated using BFGS update

 60 Hessian modes will be used to form the next step
  Hessian Eigenvalues:
     0.001466    0.017955    0.020350    0.021716    0.023220    0.023616
     0.023801    0.023958    0.024022    0.024077    0.024101    0.024126
     0.024128    0.024159    0.024421    0.024625    0.025915    0.026959
     0.030461    0.157966    0.159630    0.159929    0.160016    0.160154
     0.161029    0.205403    0.220443    0.224708    0.230859    0.237166
     0.240244    0.248096    0.250260    0.251360    0.252100    0.277599
     0.297391    0.299911    0.302037    0.302535    0.308477    0.352189
     0.356554    0.356676    0.356719    0.356816    0.357093    0.363411
     0.426691    0.431323    0.431645    0.445939    0.457833    0.471545
     0.473933    0.474526    0.478267    0.478724    0.485081    0.506047

 Minimum search - taking simple RFO step
 Searching for Lamda that Minimizes Along All modes
 Value Taken    Lamda =   0.00000000
 Step Taken.  Stepsize is  0.001794

                             Maximum     Tolerance    Cnvgd?
         Gradient           0.000054      0.000300     YES
         Displacement       0.000714      0.001200     YES
         Energy change     -0.000001      0.000001     YES

 Final energy is   -2301.8991920487024     


 ******************************
 **  OPTIMIZATION CONVERGED  **
 ******************************

                       Coordinates (Angstroms)
     ATOM                X               Y               Z
      1  C        -0.0131872744    0.0182728226   -0.0119035521
      2  C        -0.0480835396   -0.4714457353    1.2952115552
      3  H         0.8597950646   -0.8412039549    1.7529940541
      4  C        -1.2417548084   -0.4728152945    2.0053085866
      5  Cl       -1.2721878906   -1.0896162158    3.6484547314
      6  C        -2.4156618259    0.0042512500    1.4401586724
      7  H        -3.3426138328    0.0007280880    1.9960562007
      8  C        -2.3876395718    0.4900977462    0.1360059286
      9  Cl       -3.8823591282    1.0766803748   -0.5516148276
     10  C        -1.1947628709    0.4998804436   -0.5959579406
     11  Cl       -1.1640556082    1.1000540930   -2.2339233656
     12  C         1.2776845069   -0.0078706168   -0.7625438723
     13  C         2.1339114776    1.0976834949   -0.8183504471
     14  Cl        1.7001301915    2.5916489485    0.0018543447
     15  C         3.3400617281    1.0502881637   -1.5117532956
     16  H         3.9776035327    1.9248407692   -1.5334129998
     17  C         3.7090728311   -0.1210770077   -2.1663587785
     18  H         4.6468932689   -0.1574644691   -2.7084260109
     19  C         2.8764153886   -1.2370483170   -2.1223068905
     20  H         3.1595951155   -2.1514072499   -2.6301582322
     21  C         1.6745217633   -1.1760374071   -1.4239699081
     22  H         1.0201259019   -2.0396941680   -1.3923709399

Z-matrix Print:
$molecule
0 1
Cl
C  1 1.744730
C  2 1.399579 1 120.556694
C  3 1.391994 2 120.636071 1 179.614664 0
H  4 1.080867 3 120.016796 2 -179.955943 0
C  4 1.387460 3 118.986348 2 -0.070777 0
C  6 1.388917 4 121.235527 3 0.072530 0
H  7 1.081910 6 120.299420 4 179.604946 0
C  7 1.396278 6 120.028893 4 0.113094 0
C  9 1.493484 7 119.076506 6 -179.155080 0
C  10 1.399460 9 122.346466 7 -95.415064 0
C  11 1.392068 10 121.539146 9 179.325472 0
H  12 1.082484 11 119.522370 10 -179.989115 0
C  12 1.391680 11 119.517903 10 -0.028657 0
H  14 1.083821 12 119.534526 11 179.844013 0
C  14 1.393072 12 120.060002 11 -0.185036 0
H  16 1.083585 14 120.328326 12 -179.980537 0
C  16 1.391382 14 119.805429 12 0.101556 0
H  18 1.084037 16 120.076074 14 179.590055 0
Cl 3 1.746736 2 121.406980 1 -0.149189 0
Cl 6 1.755363 4 119.172338 3 -179.877763 0
Cl 11 1.758646 10 120.104737 9 -0.518140 0
$end


 --------------------------------------------------------------

                    Orbital Energies (a.u.)
 --------------------------------------------------------------

 Alpha MOs
 -- Occupied --
********-101.5702-101.5689-101.5624 -10.2690 -10.2661 -10.2626 -10.2550
-10.2289 -10.2184 -10.2157 -10.2116 -10.2022 -10.2019 -10.2005 -10.1974
 -9.4863  -9.4847  -9.4836  -9.4772  -7.2512  -7.2493  -7.2484  -7.2417
 -7.2411  -7.2405  -7.2395  -7.2392  -7.2384  -7.2378  -7.2320  -7.2316
 -0.9428  -0.9117  -0.8990  -0.8755  -0.8539  -0.8420  -0.7999  -0.7627
 -0.7504  -0.7395  -0.6651  -0.6305  -0.6235  -0.6058  -0.5460  -0.5291
 -0.5275  -0.4968  -0.4905  -0.4731  -0.4596  -0.4558  -0.4484  -0.4402
 -0.4191  -0.4171  -0.4025  -0.3889  -0.3831  -0.3816  -0.3615  -0.3485
 -0.3441  -0.3327  -0.3299  -0.3243  -0.3222  -0.2813  -0.2787  -0.2647
 -0.2604
 -- Virtual --
 -0.0534  -0.0505  -0.0396  -0.0344  -0.0264  -0.0132  -0.0027   0.0045
  0.0063   0.0100   0.0166   0.0216   0.0293   0.0368   0.0409   0.0451
  0.0509   0.0564   0.0624   0.0637   0.0739   0.0766   0.0858   0.0888
  0.0924   0.0939   0.0983   0.0999   0.1024   0.1044   0.1074   0.1116
  0.1150   0.1169   0.1179   0.1192   0.1239   0.1274   0.1289   0.1300
  0.1336   0.1357   0.1437   0.1476   0.1488   0.1526   0.1553   0.1590
  0.1653   0.1695   0.1764   0.1793   0.1885   0.1903   0.1950   0.1989
  0.2050   0.2070   0.2121   0.2190   0.2229   0.2293   0.2313   0.2365
  0.2386   0.2396   0.2475   0.2525   0.2545   0.2600   0.2624   0.2668
  0.2687   0.2722   0.2748   0.2798   0.2865   0.2894   0.2914   0.2951
  0.3002   0.3037   0.3098   0.3176   0.3236   0.3268   0.3352   0.3402
  0.3493   0.3516   0.3678   0.3758   0.4165   0.4286   0.4429   0.4463
  0.4522   0.4545   0.4611   0.4740   0.4769   0.4866   0.4991   0.5024
  0.5125   0.5158   0.5252   0.5310   0.5397   0.5411   0.5531   0.5674
  0.5685   0.5747   0.5784   0.5840   0.5860   0.5947   0.5991   0.6066
  0.6218   0.6249   0.6391   0.6404   0.6476   0.6587   0.6601   0.6736
  0.6862   0.6896   0.6949   0.7027   0.7117   0.7135   0.7196   0.7285
  0.7435   0.7612   0.7759   0.8054   0.8169   0.8287   0.8364   0.8380
  0.8437   0.8452   0.8469   0.8530   0.8540   0.8558   0.8597   0.8661
  0.8720   0.8814   0.8867   0.8875   0.8905   0.9044   0.9105   0.9121
  0.9241   0.9354   0.9479   0.9501   0.9555   0.9623   0.9731   0.9820
  0.9849   0.9889   0.9984   1.0009   1.0059   1.0165   1.0259   1.0389
  1.0452   1.0586   1.0897   1.1154   1.1273   1.1507   1.1614   1.1864
  1.2089   1.2244   1.2370   1.2471   1.2645   1.2760   1.2885   1.3042
  1.3171   1.3236   1.3464   1.3651   1.3921   1.4050   1.4337   1.4849
  1.4963   1.4994   1.5361   1.5493   1.5577   1.5659   1.5694   1.5858
  1.6007   1.6156   1.6315   1.6520   1.6576   1.6758   1.6926   1.7127
  1.7329   1.7395   1.7731   1.8010   1.8169   1.8251   1.8443   1.8461
  1.8701   1.8736   1.9032   1.9156   1.9399   1.9420   1.9439   1.9538
  1.9769   1.9859   2.0121   2.0311   2.0399   2.0520   2.0821   2.0832
  2.0963   2.1472   2.1881   2.2170   2.2478   2.2674   2.2700   2.2845
  2.2918   2.3092   2.3119   2.3299   2.3525   2.3639   2.4118   2.4359
  2.4424   2.4458   2.4698   2.4891   2.5079   2.5259   2.5524   2.5541
  2.5575   2.5854   2.6009   2.6135   2.6510   2.6853   2.6935   2.7057
  2.7123   2.7145   2.7284   2.7330   2.7474   2.7500   2.7622   2.7857
  2.7915   2.8168   2.8414   2.8446   2.8510   2.8546   2.8942   2.9108
  2.9902   2.9979   3.0803   3.0957   3.0965   3.1320   3.1497   3.1823
  3.2163   3.2491   3.2840   3.3350   3.3513   3.3894   3.4379   3.5283
  3.5584   3.6028   3.6585   3.7439   3.8035   3.8529   3.9669   4.0272
  4.0737   4.0999   4.1361   4.3521   4.8144   4.8247   9.7708   9.7887
  9.8225   9.8467  23.4148  23.5922  23.8296  23.8875  23.9068  23.9364
 23.9811  24.0237  24.0613  24.0799  24.1255  24.1695  25.8041  25.8242
 25.8792  25.9718  26.1106  26.1635  26.2651  26.3490  26.5722  26.6345
 26.7073  26.8979 215.7633 215.7834 215.8266 215.8505
 --------------------------------------------------------------

          Ground-State Mulliken Net Atomic Charges

     Atom                 Charge (a.u.)
  ----------------------------------------
      1 C                     0.044124
      2 C                    -0.678449
      3 H                     0.206162
      4 C                     0.553201
      5 Cl                    0.476018
      6 C                    -0.798854
      7 H                     0.224916
      8 C                     0.601824
      9 Cl                    0.506826
     10 C                    -1.424710
     11 Cl                    0.535344
     12 C                     0.734951
     13 C                    -0.717394
     14 Cl                    0.442094
     15 C                    -0.606475
     16 H                     0.204135
     17 C                    -0.231126
     18 H                     0.173000
     19 C                    -0.379769
     20 H                     0.173391
     21 C                    -0.229752
     22 H                     0.190545
  ----------------------------------------
  Sum of atomic charges =     0.000000

 -----------------------------------------------------------------
                    Cartesian Multipole Moments
 -----------------------------------------------------------------
    Charge (ESU x 10^10)
                -0.0000
    Dipole Moment (Debye)
         X       1.9563      Y      -1.6629      Z      -0.7234
       Tot       2.6675
    Quadrupole Moments (Debye-Ang)
        XX    -111.9099     XY      -1.0578     YY    -120.4835
        XZ      -7.6737     YZ       2.7872     ZZ    -120.8110
    Octopole Moments (Debye-Ang^2)
       XXX      66.7501    XXY     -40.1652    XYY      18.6701
       YYY    -136.1466    XXZ      -4.6379    XYZ       0.3516
       YYZ       7.6623    XZZ      26.0767    YZZ     -45.7205
       ZZZ      37.0599
    Hexadecapole Moments (Debye-Ang^3)
      XXXX   -3575.1715   XXXY      34.5471   XXYY    -814.5511
      XYYY       0.6837   YYYY   -1161.9712   XXXZ     382.5052
      XXYZ      83.4769   XYYZ     166.2550   YYYZ     280.2589
      XXZZ    -948.7171   XYZZ     -18.2132   YYZZ    -578.8739
      XZZZ     528.0744   YZZZ     252.6197   ZZZZ   -2398.0626
 -----------------------------------------------------------------
Archival summary:
1\1\garfield\OPT\ProcedureUnspecified\BasisUnspecified\l4126\taweetha\SatMar711:38:312020SatMar711:38:312020\0\\#,OPT,ProcedureUnspecified,BasisUnspecified,\\0,1\Cl\C,1,1.74473\C,2,1.39958,1,120.557\C,3,1.39199,2,120.636,1,179.615,0\H,4,1.08087,3,120.017,2,-179.956,0\C,4,1.38746,3,118.986,2,-0.0707775,0\C,6,1.38892,4,121.236,3,0.0725305,0\H,7,1.08191,6,120.299,4,179.605,0\C,7,1.39628,6,120.029,4,0.113094,0\C,9,1.49348,7,119.077,6,-179.155,0\C,10,1.39946,9,122.346,7,-95.4151,0\C,11,1.39207,10,121.539,9,179.325,0\H,12,1.08248,11,119.522,10,-179.989,0\C,12,1.39168,11,119.518,10,-0.0286567,0\H,14,1.08382,12,119.535,11,179.844,0\C,14,1.39307,12,120.06,11,-0.185036,0\H,16,1.08358,14,120.328,12,-179.981,0\C,16,1.39138,14,119.805,12,0.101556,0\H,18,1.08404,16,120.076,14,179.59,0\Cl,3,1.74674,2,121.407,1,-0.149189,0\Cl,6,1.75536,4,119.172,3,-179.878,0\Cl,11,1.75865,10,120.105,9,-0.51814,0\\\@

 Total job time:  2404.63s(wall), 9286.37s(cpu) 
 Sat Mar  7 11:38:31 2020

        *************************************************************
        *                                                           *
        *  Thank you very much for using Q-Chem.  Have a nice day.  *
        *                                                           *
        *************************************************************


 
User input: 2 of 2 
 
                  Welcome to Q-Chem
     A Quantum Leap Into The Future Of Chemistry


 Q-Chem 5.2 (devel), Q-Chem, Inc., Pleasanton, CA (2019)

 Yihan Shao,  Zhengting Gan,  E. Epifanovsky,  A. T. B. Gilbert,  M. Wormit,  
 J. Kussmann,  A. W. Lange,  A. Behn,  Jia Deng,  Xintian Feng,  D. Ghosh,  
 M. Goldey,  P. R. Horn,  L. D. Jacobson,  I. Kaliman,  T. Kus,  A. Landau,  
 Jie Liu,  E. I. Proynov,  R. M. Richard,  R. P. Steele,  E. J. Sundstrom,  
 H. L. Woodcock III,  P. M. Zimmerman,  D. Zuev,  B. Albrecht,  E. Alguire,  
 S. A. Baeppler,  D. Barton,  Z. Benda,  Y. A. Bernard,  E. J. Berquist,  
 K. B. Bravaya,  H. Burton,  D. Casanova,  Chun-Min Chang,  Yunqing Chen,  
 A. Chien,  K. D. Closser,  M. P. Coons,  S. Coriani,  S. Dasgupta,  
 A. L. Dempwolff,  M. Diedenhofen,  Hainam Do,  R. G. Edgar,  Po-Tung Fang,  
 S. Faraji,  S. Fatehi,  Qingguo Feng,  K. D. Fenk,  J. Fosso-Tande,  
 J. Gayvert,  Qinghui Ge,  A. Ghysels,  G. Gidofalvi,  J. Gomes,  
 J. Gonthier,  A. Gunina,  D. Hait,  M. W. D. Hanson-Heine,  
 P. H. P. Harbach,  A. W. Hauser,  M. F. Herbst,  J. E. Herr,  
 E. G. Hohenstein,  Z. C. Holden,  Kerwin Hui,  B. C. Huynh,  T.-C. Jagau,  
 Hyunjun Ji,  B. Kaduk,  K. Khistyaev,  Jaehoon Kim,  P. Klunzinger,  K. Koh,  
 D. Kosenkov,  L. Koulias,  T. Kowalczyk,  C. M. Krauter,  A. Kunitsa,  
 Ka Un Lao,  A. Laurent,  K. V. Lawler,  Joonho Lee,  D. Lefrancois,  
 S. Lehtola,  D. S. Levine,  Yi-Pei Li,  You-Sheng Lin,  Fenglai Liu,  
 E. Livshits,  A. Luenser,  P. Manohar,  E. Mansoor,  S. F. Manzer,  
 Shan-Ping Mao,  Yuezhi Mao,  N. Mardirossian,  A. V. Marenich,  
 T. Markovich,  L. A. Martinez-Martinez,  S. A. Maurer,  N. J. Mayhall,  
 S. C. McKenzie,  J.-M. Mewes,  P. Morgante,  A. F. Morrison,  
 J. W. Mullinax,  K. Nanda,  T. S. Nguyen-Beck,  R. Olivares-Amaya,  
 J. A. Parkhill,  Zheng Pei,  T. M. Perrine,  F. Plasser,  P. Pokhilko,  
 S. Prager,  A. Prociuk,  E. Ramos,  D. R. Rehn,  F. Rob,  M. Scheurer,  
 M. Schneider,  N. Sergueev,  S. M. Sharada,  S. Sharma,  D. W. Small,  
 T. Stauch,  T. Stein,  Yu-Chuan Su,  A. J. W. Thom,  A. Tkatchenko,  
 T. Tsuchimochi,  N. M. Tubman,  L. Vogt,  M. L. Vidal,  O. Vydrov,  
 M. A. Watson,  J. Wenzel,  M. de Wergifosse,  T. A. Wesolowski,  A. White,  
 J. Witte,  A. Yamada,  Jun Yang,  K. Yao,  S. Yeganeh,  S. R. Yost,  
 Zhi-Qiang You,  A. Zech,  Igor Ying Zhang,  Xing Zhang,  Yan Zhao,  
 Ying Zhu,  B. R. Brooks,  G. K. L. Chan,  C. J. Cramer,  M. S. Gordon,  
 W. J. Hehre,  A. Klamt,  M. W. Schmidt,  C. D. Sherrill,  D. G. Truhlar,  
 A. Aspuru-Guzik,  R. Baer,  A. T. Bell,  N. A. Besley,  Jeng-Da Chai,  
 A. E. DePrince, III,  R. A. DiStasio Jr.,  A. Dreuw,  B. D. Dunietz,  
 T. R. Furlani,  Chao-Ping Hsu,  Yousung Jung,  Jing Kong,  D. S. Lambrecht,  
 WanZhen Liang,  C. Ochsenfeld,  V. A. Rassolov,  L. V. Slipchenko,  
 J. E. Subotnik,  T. Van Voorhis,  J. M. Herbert,  A. I. Krylov,  
 P. M. W. Gill,  M. Head-Gordon

 Contributors to earlier versions of Q-Chem not listed above: 
 R. D. Adamson,  B. Austin,  J. Baker,  G. J. O. Beran,  K. Brandhorst,  
 S. T. Brown,  E. F. C. Byrd,  A. K. Chakraborty,  C.-L. Cheng,  
 Siu Hung Chien,  D. M. Chipman,  D. L. Crittenden,  H. Dachsel,  
 R. J. Doerksen,  A. D. Dutoi,  L. Fusti-Molnar,  W. A. Goddard III,  
 A. Golubeva-Zadorozhnaya,  S. R. Gwaltney,  G. Hawkins,  A. Heyden,  
 S. Hirata,  G. Kedziora,  F. J. Keil,  C. Kelley,  Jihan Kim,  R. A. King,  
 R. Z. Khaliullin,  P. P. Korambath,  W. Kurlancheek,  A. M. Lee,  M. S. Lee,  
 S. V. Levchenko,  Ching Yeh Lin,  D. Liotard,  R. C. Lochan,  I. Lotan,  
 P. E. Maslen,  N. Nair,  D. P. O'Neill,  D. Neuhauser,  E. Neuscamman,  
 C. M. Oana,  R. Olson,  B. Peters,  R. Peverati,  P. A. Pieniazek,  
 Y. M. Rhee,  J. Ritchie,  M. A. Rohrdanz,  E. Rosta,  N. J. Russ,  
 H. F. Schaefer III,  N. E. Schultz,  N. Shenvi,  A. C. Simmonett,  A. Sodt,  
 D. Stuck,  K. S. Thanthiriwatte,  V. Vanovschi,  Tao Wang,  A. Warshel,  
 C. F. Williams,  Q. Wu,  X. Xu,  W. Zhang

 Please cite Q-Chem as follows:
 Y. Shao et al., Mol. Phys. 113, 184-215 (2015)
 DOI: 10.1080/00268976.2014.952696

 Q-Chem 5.2.1 for Intel X86 EM64T Linux

 Parts of Q-Chem use Armadillo 8.300.2 (Tropical Shenanigans).
 http://arma.sourceforge.net/

 Q-Chem begins on Sat Mar  7 11:38:31 2020  

Host: 
0

     Scratch files written to /scratch/taweetham/qchem19989//
NAlpha2: 146
NElect   146
Mult     1
The previous job contains 0 fragments, simply inherited here

 Q-Chem warning in module libgen/rem_setup.C, line 2168:

 Setting Thresh to 1e-14


Checking the input file for inconsistencies... 	...done.

--------------------------------------------------------------
User input:
--------------------------------------------------------------

$MOLECULE
READ
$END

$REM
   JOB_TYPE 	FREQUENCY
   BASIS 	6-311++G**
   METHOD	B3LYP
   SCF_GUESS_ALWAYS     TRUE
   SYM_IGNORE   TRUE
   S2THRESH     15
   THRESH       15
   MEM_TOTAL    10000
$END

--------------------------------------------------------------
 ----------------------------------------------------------------
             Standard Nuclear Orientation (Angstroms)
    I     Atom           X                Y                Z
 ----------------------------------------------------------------
    1      C      -0.0131872744     0.0182728226    -0.0119035521
    2      C      -0.0480835396    -0.4714457353     1.2952115552
    3      H       0.8597950646    -0.8412039549     1.7529940541
    4      C      -1.2417548084    -0.4728152945     2.0053085866
    5      Cl     -1.2721878906    -1.0896162158     3.6484547314
    6      C      -2.4156618259     0.0042512500     1.4401586724
    7      H      -3.3426138328     0.0007280880     1.9960562007
    8      C      -2.3876395718     0.4900977462     0.1360059286
    9      Cl     -3.8823591282     1.0766803748    -0.5516148276
   10      C      -1.1947628709     0.4998804436    -0.5959579406
   11      Cl     -1.1640556082     1.1000540930    -2.2339233656
   12      C       1.2776845069    -0.0078706168    -0.7625438723
   13      C       2.1339114776     1.0976834949    -0.8183504471
   14      Cl      1.7001301915     2.5916489485     0.0018543447
   15      C       3.3400617281     1.0502881637    -1.5117532956
   16      H       3.9776035327     1.9248407692    -1.5334129998
   17      C       3.7090728311    -0.1210770077    -2.1663587785
   18      H       4.6468932689    -0.1574644691    -2.7084260109
   19      C       2.8764153886    -1.2370483170    -2.1223068905
   20      H       3.1595951155    -2.1514072499    -2.6301582322
   21      C       1.6745217633    -1.1760374071    -1.4239699081
   22      H       1.0201259019    -2.0396941680    -1.3923709399
 ----------------------------------------------------------------
 Nuclear Repulsion Energy =        1478.90362862 hartrees
 There are       73 alpha and       73 beta electrons
 Requested basis set is 6-311++G(d,p)
 There are 154 shells and 426 basis functions

 Total QAlloc Memory Limit  10000 MB
 Mega-Array Size       188 MB
 MEM_STATIC part       192 MB
 A cutoff of  1.0D-15 yielded   9529 shell pairs
 There are     77947 function pairs (     83772 Cartesian)
 Smallest overlap matrix eigenvalue = 2.53E-07
 Linear dependence detected in AO basis
 Number of orthogonalized atomic orbitals = 423
 Maximum deviation from orthogonality = 1.279E-09
 Guess from superposition of atomic densities
 Warning:  Energy on first SCF cycle will be non-variational
 SAD guess density has 146.000000 electrons

 -----------------------------------------------------------------------
  General SCF calculation program by
  Eric Jon Sundstrom, Paul Horn, Yuezhi Mao, Dmitri Zuev, Alec White,
  David Stuck, Shaama M.S., Shane Yost, Joonho Lee, David Small,
  Daniel Levine, Susi Lehtola, Hugh Burton, Evgeny Epifanovsky,
  Bang C. Huynh
 -----------------------------------------------------------------------
 Exchange:     0.2000 Hartree-Fock + 0.0800 Slater + 0.7200 B88
 Correlation:  0.1900 VWN1RPA + 0.8100 LYP
 Using SG-1 standard quadrature grid
 using 6 threads for integral computing
 -------------------------------------------------------
 OpenMP Integral computing Module                
 Release: version 2.0, May 2017, Q-Chem Inc. Pleasanton 
 -------------------------------------------------------
 A restricted SCF calculation will be
 performed using DIIS
 SCF converges when DIIS error is below 1.0e-08
 ---------------------------------------
  Cycle       Energy         DIIS error
 ---------------------------------------
    1   -2305.6445915451      3.02e-02  
    2   -2301.7413967323      2.58e-03  
    3   -2301.6568737295      3.14e-03  
    4   -2301.8904351672      5.89e-04  
    5   -2301.8970604040      2.96e-04  
    6   -2301.8989987693      9.36e-05  
    7   -2301.8991784648      2.46e-05  
    8   -2301.8991883286      1.23e-05  
    9   -2301.8991918734      2.64e-06  
   10   -2301.8991920167      1.15e-06  
   11   -2301.8991920462      3.22e-07  
   12   -2301.8991920483      1.34e-07  
   13   -2301.8991920485      4.38e-08  
   14   -2301.8991920488      1.20e-08  
   15   -2301.8991920488      5.38e-09  Convergence criterion met
 ---------------------------------------
 SCF time:   CPU 554.78s  wall 144.00s 
 SCF   energy in the final basis set =    -2301.8991920488
 Total energy in the final basis set =    -2301.8991920488

 --------------------------------------------------------------

                    Orbital Energies (a.u.)
 --------------------------------------------------------------

 Alpha MOs
 -- Occupied --
********-101.5702-101.5689-101.5624 -10.2690 -10.2661 -10.2626 -10.2550
-10.2289 -10.2184 -10.2157 -10.2116 -10.2022 -10.2019 -10.2005 -10.1974
 -9.4863  -9.4847  -9.4836  -9.4772  -7.2512  -7.2493  -7.2484  -7.2417
 -7.2411  -7.2405  -7.2395  -7.2392  -7.2384  -7.2378  -7.2320  -7.2316
 -0.9428  -0.9117  -0.8990  -0.8755  -0.8539  -0.8420  -0.7999  -0.7627
 -0.7504  -0.7395  -0.6651  -0.6305  -0.6235  -0.6058  -0.5460  -0.5291
 -0.5275  -0.4968  -0.4905  -0.4731  -0.4596  -0.4558  -0.4484  -0.4402
 -0.4191  -0.4171  -0.4025  -0.3889  -0.3831  -0.3816  -0.3615  -0.3485
 -0.3441  -0.3327  -0.3299  -0.3243  -0.3222  -0.2813  -0.2787  -0.2647
 -0.2604
 -- Virtual --
 -0.0534  -0.0505  -0.0396  -0.0344  -0.0264  -0.0132  -0.0027   0.0045
  0.0063   0.0100   0.0166   0.0216   0.0293   0.0368   0.0409   0.0451
  0.0509   0.0564   0.0624   0.0637   0.0739   0.0766   0.0858   0.0888
  0.0924   0.0939   0.0983   0.0999   0.1024   0.1044   0.1074   0.1116
  0.1150   0.1169   0.1179   0.1192   0.1239   0.1274   0.1289   0.1300
  0.1336   0.1357   0.1437   0.1476   0.1488   0.1526   0.1553   0.1590
  0.1653   0.1695   0.1764   0.1793   0.1885   0.1903   0.1950   0.1989
  0.2050   0.2070   0.2121   0.2190   0.2229   0.2293   0.2313   0.2365
  0.2386   0.2396   0.2475   0.2525   0.2545   0.2600   0.2624   0.2668
  0.2687   0.2722   0.2748   0.2798   0.2865   0.2894   0.2914   0.2951
  0.3002   0.3037   0.3098   0.3176   0.3236   0.3268   0.3352   0.3402
  0.3493   0.3516   0.3678   0.3758   0.4165   0.4286   0.4429   0.4463
  0.4522   0.4545   0.4611   0.4740   0.4769   0.4866   0.4991   0.5024
  0.5125   0.5158   0.5252   0.5310   0.5397   0.5411   0.5531   0.5674
  0.5685   0.5747   0.5784   0.5840   0.5860   0.5947   0.5991   0.6066
  0.6218   0.6249   0.6391   0.6404   0.6476   0.6587   0.6601   0.6736
  0.6862   0.6896   0.6949   0.7027   0.7117   0.7135   0.7196   0.7285
  0.7435   0.7612   0.7759   0.8054   0.8169   0.8287   0.8364   0.8380
  0.8437   0.8452   0.8469   0.8530   0.8540   0.8558   0.8597   0.8661
  0.8720   0.8814   0.8867   0.8875   0.8905   0.9044   0.9105   0.9121
  0.9241   0.9354   0.9479   0.9501   0.9555   0.9623   0.9731   0.9820
  0.9849   0.9889   0.9984   1.0009   1.0059   1.0165   1.0259   1.0389
  1.0452   1.0586   1.0897   1.1154   1.1273   1.1507   1.1614   1.1864
  1.2089   1.2244   1.2370   1.2471   1.2645   1.2760   1.2885   1.3042
  1.3171   1.3236   1.3464   1.3651   1.3921   1.4050   1.4337   1.4849
  1.4963   1.4994   1.5361   1.5493   1.5577   1.5659   1.5694   1.5858
  1.6007   1.6156   1.6315   1.6520   1.6576   1.6758   1.6926   1.7127
  1.7329   1.7395   1.7731   1.8010   1.8169   1.8251   1.8443   1.8461
  1.8701   1.8736   1.9032   1.9156   1.9399   1.9420   1.9439   1.9538
  1.9769   1.9859   2.0121   2.0311   2.0399   2.0520   2.0821   2.0832
  2.0963   2.1472   2.1881   2.2170   2.2478   2.2674   2.2700   2.2845
  2.2918   2.3092   2.3119   2.3299   2.3525   2.3639   2.4118   2.4359
  2.4424   2.4458   2.4698   2.4891   2.5079   2.5259   2.5524   2.5541
  2.5575   2.5854   2.6009   2.6135   2.6510   2.6853   2.6935   2.7057
  2.7123   2.7145   2.7284   2.7330   2.7474   2.7500   2.7622   2.7857
  2.7915   2.8168   2.8414   2.8446   2.8510   2.8546   2.8942   2.9108
  2.9902   2.9979   3.0803   3.0957   3.0965   3.1320   3.1497   3.1823
  3.2163   3.2491   3.2840   3.3350   3.3513   3.3894   3.4379   3.5283
  3.5584   3.6028   3.6585   3.7439   3.8035   3.8529   3.9669   4.0272
  4.0737   4.0999   4.1361   4.3521   4.8144   4.8247   9.7708   9.7887
  9.8225   9.8467  23.4148  23.5922  23.8296  23.8875  23.9068  23.9364
 23.9811  24.0237  24.0613  24.0799  24.1255  24.1695  25.8041  25.8242
 25.8792  25.9718  26.1106  26.1635  26.2651  26.3490  26.5722  26.6345
 26.7073  26.8979 215.7633 215.7834 215.8266 215.8505
 --------------------------------------------------------------

          Ground-State Mulliken Net Atomic Charges

     Atom                 Charge (a.u.)
  ----------------------------------------
      1 C                     0.044124
      2 C                    -0.678449
      3 H                     0.206162
      4 C                     0.553201
      5 Cl                    0.476018
      6 C                    -0.798854
      7 H                     0.224916
      8 C                     0.601824
      9 Cl                    0.506826
     10 C                    -1.424710
     11 Cl                    0.535344
     12 C                     0.734951
     13 C                    -0.717394
     14 Cl                    0.442094
     15 C                    -0.606474
     16 H                     0.204135
     17 C                    -0.231126
     18 H                     0.173000
     19 C                    -0.379769
     20 H                     0.173391
     21 C                    -0.229753
     22 H                     0.190545
  ----------------------------------------
  Sum of atomic charges =     0.000000

 -----------------------------------------------------------------
                    Cartesian Multipole Moments
 -----------------------------------------------------------------
    Charge (ESU x 10^10)
                -0.0000
    Dipole Moment (Debye)
         X       1.9563      Y      -1.6629      Z      -0.7234
       Tot       2.6675
    Quadrupole Moments (Debye-Ang)
        XX    -111.9099     XY      -1.0578     YY    -120.4835
        XZ      -7.6737     YZ       2.7872     ZZ    -120.8110
    Octopole Moments (Debye-Ang^2)
       XXX      66.7501    XXY     -40.1652    XYY      18.6701
       YYY    -136.1466    XXZ      -4.6379    XYZ       0.3516
       YYZ       7.6623    XZZ      26.0767    YZZ     -45.7205
       ZZZ      37.0599
    Hexadecapole Moments (Debye-Ang^3)
      XXXX   -3575.1715   XXXY      34.5471   XXYY    -814.5511
      XYYY       0.6837   YYYY   -1161.9712   XXXZ     382.5052
      XXYZ      83.4769   XYYZ     166.2550   YYYZ     280.2589
      XXZZ    -948.7171   XYZZ     -18.2132   YYZZ    -578.8739
      XZZZ     528.0744   YZZZ     252.6197   ZZZZ   -2398.0626
 -----------------------------------------------------------------
 Calculating MO derivatives via CPSCF
    1     0    69    0.0192744  
    2     0    69    0.0057787  
    3     0    69    0.0005452  
    4     3    66    0.0000375  
    5    66     3    0.0000026  
    6    69     0    0.0000001  Converged
 Time for AOints: 1112.9 s (CPU) 284.4 s (wall)
 ------------------------------------------------------------------------------
                     AOints        : Timing summary (seconds)
 ------------------------------------------------------------------------------
     job step          cpu (% of tot)      sys (% of tot)     wall (% of tot)
 ------------------------------------------------------------------------------
  AOints            0.1113E+04 ( 8.8)   0.4000E-04 ( 6.5)   0.2844E+03 ( 8.9)
 ------------------------------------------------------------------------------
   Grand Totals     0.1266E+05          0.6200E-03          0.3211E+04
 ------------------------------------------------------------------------------
 Polarizability Matrix (a.u.)
            1           2           3
    1-215.3340205  10.1086780  29.4495418
    2  10.1086780-157.6285195  12.3113484
    3  29.4495418  12.3113484-196.0405126
 Calculating analytic Hessian of the SCF energy

 Direct stationary perturbation theory relativistic correction:

 rels  =       3.208993037354
 relv  =     -12.299869223457
 rel2e =       3.337589014185
 E_rel =      -5.753287171919

 Hessian of the SCF Energy
            1           2           3           4           5           6
    1   0.6029835  -0.0825872  -0.0421184  -0.1175207  -0.0000769   0.0361334
    2  -0.0825872   0.2523760  -0.1448233   0.0228901  -0.0956757   0.0769234
    3  -0.0421184  -0.1448233   0.5793218  -0.0252981   0.0901717  -0.2839018
    4  -0.1175207   0.0228901  -0.0252981   0.7046885  -0.1242654  -0.0080820
    5  -0.0000769  -0.0956757   0.0901717  -0.1242654   0.2193830  -0.1768703
    6   0.0361334   0.0769234  -0.2839018  -0.0080820  -0.1768703   0.5990422
    7   0.0041965  -0.0010329   0.0023385  -0.2589757   0.0862785  -0.0999699
    8   0.0090353  -0.0000218   0.0043754   0.0863649  -0.0710252   0.0472612
    9  -0.0237209   0.0098411  -0.0089500  -0.1012681   0.0477343  -0.1034330
   10   0.0316236  -0.0336750   0.0737780  -0.2802350   0.0249302   0.0612036
   11  -0.0142666   0.0104548  -0.0021689   0.0030898  -0.0696951   0.0193618
   12   0.0226087   0.0096474  -0.0315905   0.1202185   0.0061816  -0.1496892
   13  -0.0034087   0.0020260  -0.0007554   0.0028142  -0.0094070   0.0255350
   14   0.0001937   0.0040094   0.0006637  -0.0002693   0.0010387   0.0088893
   15   0.0040456  -0.0004536   0.0029425   0.0016311   0.0141226  -0.0342594
   16  -0.0155775   0.0128788  -0.0252161  -0.0525134   0.0052421   0.0227861
   17   0.0123265  -0.0121027   0.0200635   0.0207682   0.0124783  -0.0222478
   18  -0.0248471   0.0198485  -0.0400504  -0.0181378  -0.0124799   0.0540096
   19   0.0002232  -0.0000431  -0.0008038  -0.0022616   0.0027912  -0.0028445
   20  -0.0001035  -0.0012810  -0.0000603   0.0025950   0.0037642   0.0028383
   21  -0.0006694  -0.0000632  -0.0007210  -0.0024168   0.0026570  -0.0002299
   22  -0.0534691   0.0222772  -0.0245592  -0.0193268  -0.0076246   0.0308465
   23   0.0035095   0.0106692  -0.0129754  -0.0083777  -0.0051561   0.0103042
   24   0.0265395  -0.0247937   0.0564494   0.0313597   0.0098552  -0.0484349
   25   0.0000055  -0.0014322   0.0062115  -0.0017295   0.0007404  -0.0011092
   26   0.0004297   0.0034815   0.0004067   0.0009393  -0.0009811  -0.0002886
   27   0.0012314   0.0015131  -0.0010204  -0.0018511  -0.0000282   0.0004945
   28  -0.2405491   0.0494440  -0.0260163   0.0345506   0.0213376  -0.0734779
   29   0.0694873  -0.0898422   0.0306186   0.0034242  -0.0012306   0.0276582
   30  -0.0828767   0.0430246  -0.1278720  -0.0245212   0.0159157  -0.0188463
   31   0.0029994   0.0082956  -0.0216560  -0.0036044   0.0013425   0.0008635
   32   0.0012213  -0.0029002   0.0178511   0.0029793   0.0032172   0.0000368
   33  -0.0020102   0.0134579  -0.0310750  -0.0033614   0.0011921   0.0028820
   34  -0.1820167   0.0011995   0.0618115  -0.0027579  -0.0027090   0.0110774
   35   0.0024965  -0.0801602  -0.0008923  -0.0102699   0.0054116   0.0062832
   36   0.0606740   0.0003769  -0.1114728   0.0297786   0.0020574  -0.0181390
   37  -0.0198135  -0.0211116   0.0046092  -0.0009197   0.0005981  -0.0018448
   38  -0.0071242   0.0053962   0.0057436   0.0022134  -0.0006271  -0.0024836
   39   0.0123329   0.0124975   0.0014090   0.0018610  -0.0013328  -0.0011678
   40  -0.0017155  -0.0016770  -0.0009642   0.0003035  -0.0007658  -0.0007341
   41   0.0025766  -0.0011012  -0.0012065  -0.0011559  -0.0002262   0.0003621
   42   0.0004383   0.0016783  -0.0020131   0.0001652   0.0006216   0.0003844
   43   0.0014732  -0.0035317   0.0010740  -0.0007268   0.0000627   0.0004112
   44  -0.0030030  -0.0031629  -0.0023622   0.0000724   0.0002368  -0.0000671
   45   0.0016356  -0.0016344   0.0043497  -0.0008355   0.0000045   0.0002238
   46  -0.0002058  -0.0010060  -0.0001876  -0.0002264   0.0000547   0.0000993
   47   0.0002267   0.0002565  -0.0001314   0.0000100   0.0000125  -0.0000361
   48   0.0002585   0.0005772   0.0003974   0.0000116   0.0000310   0.0000775
   49  -0.0000193  -0.0000298  -0.0003184  -0.0003701   0.0002427  -0.0000305
   50  -0.0005268  -0.0013491   0.0002673   0.0000306   0.0001825   0.0001372
   51  -0.0008227  -0.0000393  -0.0007004   0.0003702  -0.0000989  -0.0000085
   52  -0.0001783   0.0001651  -0.0003263   0.0000298   0.0000001  -0.0000245
   53   0.0001409   0.0000441   0.0002461  -0.0000398   0.0000073   0.0000179
   54  -0.0003249   0.0002145  -0.0005501   0.0001016   0.0000065  -0.0000427
   55   0.0038375   0.0004331   0.0017597  -0.0006669  -0.0001811   0.0000868
   56  -0.0001214  -0.0032910  -0.0033136   0.0003257   0.0002036  -0.0001434
   57   0.0020006  -0.0040259   0.0045715  -0.0006429   0.0003119   0.0004456
   58   0.0000644   0.0010499   0.0002995  -0.0001795  -0.0000435   0.0000616
   59  -0.0000860   0.0000489   0.0000218   0.0000855  -0.0000123  -0.0000140
   60  -0.0000578  -0.0006143   0.0000055   0.0000222  -0.0000424   0.0000210
   61  -0.0127325   0.0241554   0.0177386  -0.0007954   0.0015082  -0.0009141
   62   0.0070400   0.0038205  -0.0045852  -0.0014253  -0.0016492   0.0022530
   63   0.0118775  -0.0138584  -0.0073563   0.0005231  -0.0000472   0.0006569
   64  -0.0001968   0.0013246  -0.0014138   0.0004181  -0.0000498  -0.0000797
   65  -0.0008015   0.0003487   0.0020783   0.0000004   0.0003425  -0.0001761
   66  -0.0023168   0.0006980  -0.0021742   0.0003758   0.0000381  -0.0000937
            7           8           9          10          11          12
    1   0.0041965   0.0090353  -0.0237209   0.0316236  -0.0142666   0.0226087
    2  -0.0010329  -0.0000218   0.0098411  -0.0336750   0.0104548   0.0096474
    3   0.0023385   0.0043754  -0.0089500   0.0737780  -0.0021689  -0.0315905
    4  -0.2589757   0.0863649  -0.1012681  -0.2802350   0.0030898   0.1202185
    5   0.0862785  -0.0710252   0.0477343   0.0249302  -0.0696951   0.0061816
    6  -0.0999699   0.0472612  -0.1034330   0.0612036   0.0193618  -0.1496892
    7   0.2723652  -0.0936212   0.1057242  -0.0174075   0.0094497  -0.0134953
    8  -0.0936212   0.0647795  -0.0541415  -0.0009468   0.0026795   0.0006271
    9   0.1057242  -0.0541415   0.1077212   0.0149101  -0.0056186   0.0089010
   10  -0.0174075  -0.0009468   0.0149101   0.6330914  -0.1021482  -0.0341459
   11   0.0094497   0.0026795  -0.0056186  -0.1021482   0.1873913  -0.1186492
   12  -0.0134953   0.0006271   0.0089010  -0.0341459  -0.1186492   0.4540698
   13   0.0006556  -0.0008192   0.0001723  -0.0381381   0.0025596   0.0029690
   14  -0.0004936  -0.0020181  -0.0012302   0.0024610  -0.0381431   0.0420218
   15  -0.0006254  -0.0010392   0.0005599   0.0029471   0.0420558  -0.1341774
   16  -0.0026533   0.0004538   0.0034297  -0.2796497   0.0845795  -0.0936871
   17   0.0002858   0.0046692   0.0015835   0.0622628  -0.0936946   0.0477295
   18   0.0039537   0.0013439  -0.0009509  -0.0346137   0.0344367  -0.1323495
   19  -0.0006961  -0.0000340   0.0006990  -0.0169013  -0.0011163   0.0147739
   20   0.0004596   0.0002904  -0.0002799   0.0092108   0.0031129  -0.0056967
   21  -0.0006163   0.0000345   0.0005646  -0.0123992   0.0004078   0.0092394
   22   0.0001961  -0.0004851   0.0005270   0.0346484   0.0034651  -0.0249868
   23  -0.0005295  -0.0006647  -0.0000652   0.0244540  -0.0041804   0.0160135
   24   0.0007407  -0.0000548  -0.0009505  -0.0805583   0.0282855  -0.0204295
   25   0.0000294  -0.0000643  -0.0000799   0.0034736  -0.0002414   0.0011024
   26  -0.0000357  -0.0002668  -0.0001355  -0.0014302   0.0041757   0.0019684
   27  -0.0001135  -0.0001405   0.0000755   0.0042359   0.0012502  -0.0012749
   28   0.0012126   0.0005140   0.0015923  -0.0731830   0.0133265   0.0051481
   29   0.0006757   0.0048087   0.0029289   0.0138775  -0.0069869  -0.0027188
   30   0.0011391   0.0030522  -0.0025755   0.0052324  -0.0023495  -0.0010542
   31   0.0003066   0.0002870  -0.0008154   0.0007506  -0.0001756  -0.0002045
   32  -0.0001798  -0.0000398   0.0006705  -0.0004027  -0.0002311  -0.0002464
   33   0.0004009   0.0004496  -0.0011229  -0.0000411  -0.0003042   0.0004752
   34   0.0003490  -0.0003874  -0.0017491   0.0022673   0.0013214   0.0001823
   35  -0.0011725  -0.0032855  -0.0012525   0.0009048   0.0047794   0.0037693
   36   0.0006732  -0.0018572   0.0004106  -0.0001588   0.0036580  -0.0026174
   37   0.0002491  -0.0006145   0.0001804  -0.0000412   0.0005231   0.0004600
   38  -0.0001070   0.0002578   0.0005118   0.0000912  -0.0000482   0.0002044
   39  -0.0000252   0.0006696   0.0002406  -0.0003138  -0.0008183  -0.0002825
   40  -0.0000063   0.0000612   0.0000512   0.0000282   0.0002277  -0.0002689
   41   0.0000594  -0.0000659  -0.0001431   0.0001582  -0.0001068  -0.0001866
   42   0.0000536  -0.0001548  -0.0001149  -0.0003066   0.0000034   0.0001051
   43  -0.0001418  -0.0001487  -0.0000591  -0.0000727   0.0001904   0.0000646
   44   0.0000603  -0.0002532   0.0000183   0.0001290   0.0002722  -0.0000890
   45   0.0000023  -0.0000826  -0.0000285   0.0001531   0.0000050   0.0001465
   46  -0.0000028  -0.0000437  -0.0000115   0.0000467   0.0001033   0.0000066
   47  -0.0000023   0.0000059  -0.0000055  -0.0000397  -0.0000441  -0.0000231
   48  -0.0000027   0.0000405   0.0000089   0.0000609  -0.0000408   0.0000229
   49  -0.0000476   0.0000395  -0.0000784   0.0000127   0.0000056  -0.0000628
   50  -0.0000631   0.0000105  -0.0000637  -0.0001197   0.0000386   0.0000108
   51  -0.0000173  -0.0000256  -0.0000100  -0.0000768   0.0000718   0.0000321
   52   0.0000012  -0.0000055  -0.0000154   0.0000138   0.0000400  -0.0000611
   53  -0.0000062  -0.0000079  -0.0000068   0.0000135   0.0000169  -0.0000056
   54   0.0000070  -0.0000125  -0.0000058  -0.0000077   0.0000064   0.0000346
   55   0.0000281   0.0001296   0.0002085  -0.0000136  -0.0002413   0.0000100
   56  -0.0000468  -0.0002181  -0.0001946   0.0001816   0.0002427   0.0001183
   57  -0.0000551   0.0000935  -0.0000548  -0.0000586  -0.0002174   0.0000134
   58   0.0000193   0.0000279   0.0000183   0.0000306  -0.0000443  -0.0001001
   59   0.0000015  -0.0000016   0.0000142  -0.0000235  -0.0000114   0.0000378
   60  -0.0000032  -0.0000464  -0.0000183   0.0000807  -0.0000115   0.0000793
   61   0.0003366   0.0003048   0.0003488  -0.0003746  -0.0006641  -0.0005658
   62   0.0000420   0.0004284  -0.0001461  -0.0000209  -0.0000419  -0.0004606
   63  -0.0000665  -0.0002476  -0.0001376  -0.0001155   0.0004232   0.0005485
   64  -0.0000140  -0.0000475  -0.0000642   0.0000287   0.0000137   0.0000368
   65  -0.0000218  -0.0000610  -0.0000198   0.0001332   0.0000182  -0.0002513
   66  -0.0000424  -0.0001451  -0.0001294   0.0001927   0.0002124  -0.0001987
           13          14          15          16          17          18
    1  -0.0034087   0.0001937   0.0040456  -0.0155775   0.0123265  -0.0248471
    2   0.0020260   0.0040094  -0.0004536   0.0128788  -0.0121027   0.0198485
    3  -0.0007554   0.0006637   0.0029425  -0.0252161   0.0200635  -0.0400504
    4   0.0028142  -0.0002693   0.0016311  -0.0525134   0.0207682  -0.0181378
    5  -0.0094070   0.0010387   0.0141226   0.0052421   0.0124783  -0.0124799
    6   0.0255350   0.0088893  -0.0342594   0.0227861  -0.0222478   0.0540096
    7   0.0006556  -0.0004936  -0.0006254  -0.0026533   0.0002858   0.0039537
    8  -0.0008192  -0.0020181  -0.0010392   0.0004538   0.0046692   0.0013439
    9   0.0001723  -0.0012302   0.0005599   0.0034297   0.0015835  -0.0009509
   10  -0.0381381   0.0024610   0.0029471  -0.2796497   0.0622628  -0.0346137
   11   0.0025596  -0.0381431   0.0420558   0.0845795  -0.0936946   0.0344367
   12   0.0029690   0.0420218  -0.1341774  -0.0936871   0.0477295  -0.1323495
   13   0.0349343  -0.0036816  -0.0045344   0.0033103   0.0094082  -0.0242214
   14  -0.0036816   0.0376592  -0.0694679   0.0005699  -0.0029591   0.0189049
   15  -0.0045344  -0.0694679   0.1962595  -0.0008382   0.0135944  -0.0310202
   16   0.0033103   0.0005699  -0.0008382   0.7139909  -0.1029177  -0.0787097
   17   0.0094082  -0.0029591   0.0135944  -0.1029177   0.2092983  -0.1671245
   18  -0.0242214   0.0189049  -0.0310202  -0.0787097  -0.1671245   0.6120186
   19   0.0009009  -0.0008553   0.0002477  -0.2686454   0.0029159   0.1308223
   20  -0.0004389  -0.0020639  -0.0012043   0.0029634  -0.0370224   0.0069290
   21  -0.0007909  -0.0010041   0.0004636   0.1305568   0.0069290  -0.1290361
   22  -0.0028985   0.0021759  -0.0014527  -0.1099913   0.0150091  -0.0096499
   23   0.0008568   0.0038718   0.0007036  -0.0078685  -0.0916065   0.0897065
   24   0.0019574  -0.0000324   0.0032353   0.0513296   0.0764391  -0.2918383
   25  -0.0003399   0.0004381  -0.0008891  -0.0158577   0.0091355  -0.0122893
   26   0.0003684  -0.0002567   0.0006222   0.0171681  -0.0030430   0.0102154
   27  -0.0007445   0.0006129  -0.0010799  -0.0336941   0.0148362  -0.0151478
   28   0.0019547  -0.0004222  -0.0003414   0.0319864  -0.0307968   0.0679368
   29  -0.0004502  -0.0003997  -0.0000657  -0.0129564   0.0115779  -0.0023885
   30  -0.0002861  -0.0001337  -0.0000751   0.0194456   0.0089287  -0.0275787
   31   0.0001409  -0.0001387   0.0000300  -0.0036779   0.0016512   0.0000296
   32  -0.0001261  -0.0005916   0.0005537   0.0001373   0.0034627   0.0006964
   33   0.0000245   0.0005733  -0.0019676   0.0043008  -0.0004093   0.0022059
   34   0.0002810   0.0002609  -0.0010569  -0.0000888   0.0000492  -0.0011341
   35  -0.0003664  -0.0001302   0.0006380   0.0001457  -0.0012598  -0.0001135
   36   0.0005862  -0.0000063  -0.0004413  -0.0003781  -0.0000593  -0.0004546
   37  -0.0000791   0.0000535   0.0001780  -0.0000905  -0.0003787   0.0000690
   38   0.0002227   0.0002108  -0.0007352   0.0005247   0.0002179  -0.0004471
   39   0.0001257   0.0001841  -0.0004231   0.0004291  -0.0002232   0.0001703
   40   0.0000368  -0.0000333   0.0000158  -0.0000196   0.0001005   0.0002551
   41  -0.0000958  -0.0000938   0.0002711  -0.0002364   0.0000518   0.0002358
   42  -0.0000177  -0.0000258   0.0000894  -0.0000039  -0.0000487   0.0001182
   43  -0.0000274  -0.0000546   0.0000829  -0.0000034   0.0000616   0.0001341
   44  -0.0000161  -0.0000187   0.0001032  -0.0002428  -0.0000795   0.0000847
   45  -0.0000482  -0.0000091   0.0001248  -0.0000097   0.0001703   0.0000598
   46  -0.0000175  -0.0000199   0.0000502  -0.0000673  -0.0000178  -0.0000012
   47  -0.0000000   0.0000024   0.0000158   0.0000262   0.0000037   0.0000199
   48   0.0000009   0.0000052  -0.0000424  -0.0000043   0.0000269  -0.0000793
   49  -0.0000203  -0.0000425   0.0001133  -0.0000292  -0.0000794   0.0000044
   50  -0.0000003  -0.0000292  -0.0000509   0.0000595   0.0000290   0.0000742
   51   0.0000362   0.0000193  -0.0000750   0.0000024  -0.0000989  -0.0000332
   52  -0.0000021  -0.0000099   0.0000224  -0.0000190  -0.0000041   0.0000099
   53  -0.0000028  -0.0000070   0.0000145  -0.0000171  -0.0000219  -0.0000060
   54   0.0000017   0.0000129  -0.0000436   0.0000135   0.0000040  -0.0000056
   55  -0.0000248  -0.0000061   0.0000961  -0.0000065   0.0000987   0.0000034
   56   0.0000020   0.0000248  -0.0000007   0.0000675  -0.0000652  -0.0002249
   57  -0.0000352  -0.0000367   0.0000525   0.0000571   0.0000412   0.0000751
   58  -0.0000125  -0.0000170   0.0000597  -0.0000819   0.0000123   0.0000237
   59   0.0000085   0.0000116  -0.0000297   0.0000253  -0.0000043   0.0000061
   60   0.0000052   0.0000277  -0.0000617  -0.0000008   0.0000208  -0.0000882
   61  -0.0000697  -0.0001472   0.0003167  -0.0003161   0.0000845   0.0004235
   62  -0.0000453  -0.0000798   0.0002476  -0.0004852   0.0000622   0.0002986
   63   0.0000125   0.0000300  -0.0000410   0.0002740  -0.0001850   0.0000415
   64   0.0000096   0.0000382  -0.0000983   0.0000076   0.0000236  -0.0000666
   65  -0.0000022  -0.0000379   0.0001044  -0.0001055   0.0000044  -0.0000208
   66   0.0000072   0.0000013  -0.0000204  -0.0000868   0.0000309  -0.0000651
           19          20          21          22          23          24
    1   0.0002232  -0.0001035  -0.0006694  -0.0534691   0.0035095   0.0265395
    2  -0.0000431  -0.0012810  -0.0000632   0.0222772   0.0106692  -0.0247937
    3  -0.0008038  -0.0000603  -0.0007210  -0.0245592  -0.0129754   0.0564494
    4  -0.0022616   0.0025950  -0.0024168  -0.0193268  -0.0083777   0.0313597
    5   0.0027912   0.0037642   0.0026570  -0.0076246  -0.0051561   0.0098552
    6  -0.0028445   0.0028383  -0.0002299   0.0308465   0.0103042  -0.0484349
    7  -0.0006961   0.0004596  -0.0006163   0.0001961  -0.0005295   0.0007407
    8  -0.0000340   0.0002904   0.0000345  -0.0004851  -0.0006647  -0.0000548
    9   0.0006990  -0.0002799   0.0005646   0.0005270  -0.0000652  -0.0009505
   10  -0.0169013   0.0092108  -0.0123992   0.0346484   0.0244540  -0.0805583
   11  -0.0011163   0.0031129   0.0004078   0.0034651  -0.0041804   0.0282855
   12   0.0147739  -0.0056967   0.0092394  -0.0249868   0.0160135  -0.0204295
   13   0.0009009  -0.0004389  -0.0007909  -0.0028985   0.0008568   0.0019574
   14  -0.0008553  -0.0020639  -0.0010041   0.0021759   0.0038718  -0.0000324
   15   0.0002477  -0.0012043   0.0004636  -0.0014527   0.0007036   0.0032353
   16  -0.2686454   0.0029634   0.1305568  -0.1099913  -0.0078685   0.0513296
   17   0.0029159  -0.0370224   0.0069290   0.0150091  -0.0916065   0.0764391
   18   0.1308223   0.0069290  -0.1290361  -0.0096499   0.0897065  -0.2918383
   19   0.2824561  -0.0055588  -0.1384848   0.0026287   0.0009958  -0.0024498
   20  -0.0055588   0.0286923  -0.0111738  -0.0092431   0.0026229   0.0059062
   21  -0.1384848  -0.0111738   0.1344544   0.0246886  -0.0000516  -0.0115034
   22   0.0026287  -0.0092431   0.0246886   0.5149708  -0.0604132  -0.0740973
   23   0.0009958   0.0026229  -0.0000516  -0.0604132   0.1860831  -0.1472354
   24  -0.0024498   0.0059062  -0.0115034  -0.0740973  -0.1472354   0.5522662
   25   0.0008423  -0.0008723   0.0002995  -0.1261509   0.0368510  -0.0380299
   26  -0.0002376  -0.0021340  -0.0012079   0.0383302  -0.0389832   0.0213378
   27  -0.0013614  -0.0008452   0.0003354  -0.0417808   0.0222092  -0.0571152
   28   0.0010881   0.0013724  -0.0009909  -0.2395903   0.0158606   0.0628928
   29   0.0010578   0.0040201   0.0032423  -0.0066625  -0.0661377   0.0192011
   30  -0.0002029   0.0030954  -0.0025526   0.1214522   0.0053764  -0.1469355
   31   0.0003471  -0.0003498   0.0008174   0.0000221  -0.0076560   0.0222695
   32   0.0001281   0.0000610   0.0002867   0.0007447  -0.0004598   0.0085740
   33  -0.0004360   0.0005647  -0.0010610  -0.0000115   0.0137364  -0.0338428
   34  -0.0000284  -0.0000190   0.0000465  -0.0017840   0.0025923  -0.0017956
   35  -0.0000439  -0.0000168  -0.0000216   0.0021264   0.0041808   0.0023628
   36   0.0000592  -0.0000838   0.0000031  -0.0014924   0.0022353  -0.0005343
   37   0.0000288   0.0000327   0.0000096   0.0000816   0.0009226   0.0003688
   38   0.0000331  -0.0000000   0.0000104  -0.0003447  -0.0005079   0.0002982
   39   0.0000194   0.0000526   0.0000448   0.0004148   0.0000742  -0.0004355
   40   0.0000012  -0.0000205  -0.0000049   0.0005283  -0.0000981  -0.0002767
   41  -0.0000217  -0.0000320  -0.0000189   0.0002382   0.0000327  -0.0002587
   42  -0.0000087  -0.0000132  -0.0000039  -0.0001019  -0.0000623  -0.0002364
   43   0.0000021  -0.0000123  -0.0000152   0.0001377  -0.0001169  -0.0000383
   44   0.0000052  -0.0000056  -0.0000076   0.0001072   0.0002715   0.0000772
   45  -0.0000071  -0.0000290  -0.0000136  -0.0000283  -0.0003981   0.0000592
   46  -0.0000007  -0.0000016  -0.0000039   0.0000192   0.0000380   0.0000320
   47  -0.0000009  -0.0000008   0.0000002   0.0000034  -0.0000142  -0.0000281
   48  -0.0000019   0.0000000  -0.0000005  -0.0000518  -0.0000382   0.0000455
   49  -0.0000086   0.0000154  -0.0000001   0.0000959   0.0001168  -0.0000845
   50   0.0000010   0.0000006  -0.0000007   0.0000378  -0.0000547  -0.0000737
   51   0.0000001   0.0000027   0.0000035   0.0000334   0.0001890   0.0000890
   52   0.0000006  -0.0000001  -0.0000016   0.0000425  -0.0000126  -0.0000030
   53  -0.0000006  -0.0000009  -0.0000005   0.0000135   0.0000100   0.0000179
   54  -0.0000006  -0.0000010  -0.0000009  -0.0000373   0.0000034  -0.0000278
   55   0.0000097   0.0000052   0.0000028  -0.0000583  -0.0001495   0.0001183
   56  -0.0000148   0.0000037   0.0000058  -0.0000742   0.0002271   0.0001360
   57   0.0000018   0.0000168   0.0000087   0.0001229  -0.0001156   0.0000950
   58   0.0000014   0.0000013  -0.0000025   0.0000454  -0.0000405   0.0000018
   59   0.0000003  -0.0000017   0.0000010  -0.0000295  -0.0000037  -0.0000217
   60  -0.0000015  -0.0000049  -0.0000005  -0.0000513   0.0000588   0.0000769
   61   0.0000175  -0.0000349  -0.0000231   0.0000416  -0.0008999  -0.0002816
   62  -0.0000030  -0.0000095  -0.0000213   0.0001950  -0.0000413  -0.0001395
   63  -0.0000124  -0.0000075   0.0000194   0.0002320   0.0004062  -0.0000119
   64  -0.0000057  -0.0000010  -0.0000020  -0.0001906  -0.0000359   0.0000056
   65   0.0000015   0.0000004  -0.0000038   0.0001518  -0.0001610   0.0001494
   66  -0.0000080  -0.0000060  -0.0000137  -0.0000128  -0.0000755  -0.0000186
           25          26          27          28          29          30
    1   0.0000055   0.0004297   0.0012314  -0.2405491   0.0694873  -0.0828767
    2  -0.0014322   0.0034815   0.0015131   0.0494440  -0.0898422   0.0430246
    3   0.0062115   0.0004067  -0.0010204  -0.0260163   0.0306186  -0.1278720
    4  -0.0017295   0.0009393  -0.0018511   0.0345506   0.0034242  -0.0245212
    5   0.0007404  -0.0009811  -0.0000282   0.0213376  -0.0012306   0.0159157
    6  -0.0011092  -0.0002886   0.0004945  -0.0734779   0.0276582  -0.0188463
    7   0.0000294  -0.0000357  -0.0001135   0.0012126   0.0006757   0.0011391
    8  -0.0000643  -0.0002668  -0.0001405   0.0005140   0.0048087   0.0030522
    9  -0.0000799  -0.0001355   0.0000755   0.0015923   0.0029289  -0.0025755
   10   0.0034736  -0.0014302   0.0042359  -0.0731830   0.0138775   0.0052324
   11  -0.0002414   0.0041757   0.0012502   0.0133265  -0.0069869  -0.0023495
   12   0.0011024   0.0019684  -0.0012749   0.0051481  -0.0027188  -0.0010542
   13  -0.0003399   0.0003684  -0.0007445   0.0019547  -0.0004502  -0.0002861
   14   0.0004381  -0.0002567   0.0006129  -0.0004222  -0.0003997  -0.0001337
   15  -0.0008891   0.0006222  -0.0010799  -0.0003414  -0.0000657  -0.0000751
   16  -0.0158577   0.0171681  -0.0336941   0.0319864  -0.0129564   0.0194456
   17   0.0091355  -0.0030430   0.0148362  -0.0307968   0.0115779   0.0089287
   18  -0.0122893   0.0102154  -0.0151478   0.0679368  -0.0023885  -0.0275787
   19   0.0008423  -0.0002376  -0.0013614   0.0010881   0.0010578  -0.0002029
   20  -0.0008723  -0.0021340  -0.0008452   0.0013724   0.0040201   0.0030954
   21   0.0002995  -0.0012079   0.0003354  -0.0009909   0.0032423  -0.0025526
   22  -0.1261509   0.0383302  -0.0417808  -0.2395903  -0.0066625   0.1214522
   23   0.0368510  -0.0389832   0.0222092   0.0158606  -0.0661377   0.0053764
   24  -0.0380299   0.0213378  -0.0571152   0.0628928   0.0192011  -0.1469355
   25   0.1793517  -0.0602293   0.0620923  -0.0347836   0.0149770  -0.0175515
   26  -0.0602293   0.0380346  -0.0366077   0.0066411   0.0000943   0.0041394
   27   0.0620923  -0.0366077   0.0717386   0.0045275  -0.0005544   0.0023167
   28  -0.0347836   0.0066411   0.0045275   0.5828235  -0.0885164  -0.0388328
   29   0.0149770   0.0000943  -0.0005544  -0.0885164   0.1802084  -0.1199198
   30  -0.0175515   0.0041394   0.0023167  -0.0388328  -0.1199198   0.4578182
   31  -0.0038952  -0.0019580   0.0071315  -0.0373163   0.0030163   0.0018844
   32   0.0002170  -0.0001956  -0.0020714   0.0016853  -0.0380924   0.0438705
   33   0.0013359  -0.0006920   0.0004503   0.0046418   0.0427433  -0.1395200
   34  -0.0001210  -0.0002185   0.0005148  -0.0282681   0.0053071   0.0098024
   35   0.0004135   0.0000536  -0.0001263   0.0096241   0.0037421  -0.0045005
   36  -0.0015975   0.0003993   0.0000667  -0.0057654  -0.0030540   0.0125189
   37  -0.0001623   0.0000426   0.0000083   0.0004924  -0.0011053   0.0018301
   38   0.0008644  -0.0001413   0.0001307   0.0026619  -0.0012748  -0.0027484
   39   0.0003708  -0.0002673   0.0000359  -0.0005366   0.0020040  -0.0021393
   40  -0.0000183   0.0000289  -0.0000126  -0.0004539  -0.0012122  -0.0005482
   41  -0.0003292   0.0000560  -0.0000726  -0.0009036  -0.0007167   0.0010689
   42  -0.0001389   0.0000513   0.0000283  -0.0008450   0.0001201   0.0005245
   43  -0.0000067  -0.0000093  -0.0000588   0.0000933   0.0003558   0.0005275
   44  -0.0001653   0.0000651  -0.0000273  -0.0001478  -0.0005961   0.0010393
   45   0.0000528   0.0000542   0.0000016   0.0008325   0.0000354  -0.0007409
   46  -0.0000588   0.0000264  -0.0000118   0.0000258  -0.0001760   0.0003243
   47  -0.0000102   0.0000003   0.0000000  -0.0000431   0.0000661   0.0000140
   48   0.0000299  -0.0000011   0.0000064   0.0001589  -0.0001350  -0.0001519
   49  -0.0001213   0.0000091  -0.0000100  -0.0000639  -0.0000534   0.0004034
   50   0.0000281  -0.0000413  -0.0000242   0.0000741   0.0005043   0.0001111
   51   0.0000656  -0.0000684   0.0000144  -0.0001843   0.0000832  -0.0000696
   52  -0.0000454   0.0000141  -0.0000135  -0.0000343  -0.0000223   0.0001098
   53  -0.0000004  -0.0000029  -0.0000012   0.0000312  -0.0000128  -0.0000177
   54  -0.0000049   0.0000023  -0.0000019  -0.0000777   0.0000100   0.0000814
   55   0.0000478   0.0000683  -0.0000057   0.0001696  -0.0003678  -0.0000560
   56  -0.0000504   0.0000136   0.0000174  -0.0000250   0.0002361  -0.0004173
   57   0.0001449   0.0000069  -0.0000103   0.0008838   0.0003156  -0.0009897
   58  -0.0000714   0.0000147  -0.0000200  -0.0000451  -0.0001404   0.0003335
   59   0.0000345  -0.0000034   0.0000099  -0.0000515   0.0000173  -0.0001162
   60   0.0000436  -0.0000210   0.0000038   0.0001766   0.0000361  -0.0001251
   61  -0.0003914   0.0000426  -0.0000677  -0.0001207  -0.0006694   0.0023408
   62  -0.0002787   0.0000558  -0.0000448  -0.0022593   0.0000487   0.0007770
   63   0.0000797   0.0000324   0.0001240  -0.0015326  -0.0000820  -0.0028261
   64   0.0000034  -0.0000050   0.0000042   0.0000165   0.0001501   0.0000596
   65  -0.0000261   0.0000182  -0.0000350   0.0006149  -0.0000261  -0.0002177
   66  -0.0001392   0.0000532  -0.0000417  -0.0001992  -0.0000818   0.0008046
           31          32          33          34          35          36
    1   0.0029994   0.0012213  -0.0020102  -0.1820167   0.0024965   0.0606740
    2   0.0082956  -0.0029002   0.0134579   0.0011995  -0.0801602   0.0003769
    3  -0.0216560   0.0178511  -0.0310750   0.0618115  -0.0008923  -0.1114728
    4  -0.0036044   0.0029793  -0.0033614  -0.0027579  -0.0102699   0.0297786
    5   0.0013425   0.0032172   0.0011921  -0.0027090   0.0054116   0.0020574
    6   0.0008635   0.0000368   0.0028820   0.0110774   0.0062832  -0.0181390
    7   0.0003066  -0.0001798   0.0004009   0.0003490  -0.0011725   0.0006732
    8   0.0002870  -0.0000398   0.0004496  -0.0003874  -0.0032855  -0.0018572
    9  -0.0008154   0.0006705  -0.0011229  -0.0017491  -0.0012525   0.0004106
   10   0.0007506  -0.0004027  -0.0000411   0.0022673   0.0009048  -0.0001588
   11  -0.0001756  -0.0002311  -0.0003042   0.0013214   0.0047794   0.0036580
   12  -0.0002045  -0.0002464   0.0004752   0.0001823   0.0037693  -0.0026174
   13   0.0001409  -0.0001261   0.0000245   0.0002810  -0.0003664   0.0005862
   14  -0.0001387  -0.0005916   0.0005733   0.0002609  -0.0001302  -0.0000063
   15   0.0000300   0.0005537  -0.0019676  -0.0010569   0.0006380  -0.0004413
   16  -0.0036779   0.0001373   0.0043008  -0.0000888   0.0001457  -0.0003781
   17   0.0016512   0.0034627  -0.0004093   0.0000492  -0.0012598  -0.0000593
   18   0.0000296   0.0006964   0.0022059  -0.0011341  -0.0001135  -0.0004546
   19   0.0003471   0.0001281  -0.0004360  -0.0000284  -0.0000439   0.0000592
   20  -0.0003498   0.0000610   0.0005647  -0.0000190  -0.0000168  -0.0000838
   21   0.0008174   0.0002867  -0.0010610   0.0000465  -0.0000216   0.0000031
   22   0.0000221   0.0007447  -0.0000115  -0.0017840   0.0021264  -0.0014924
   23  -0.0076560  -0.0004598   0.0137364   0.0025923   0.0041808   0.0022353
   24   0.0222695   0.0085740  -0.0338428  -0.0017956   0.0023628  -0.0005343
   25  -0.0038952   0.0002170   0.0013359  -0.0001210   0.0004135  -0.0015975
   26  -0.0019580  -0.0001956  -0.0006920  -0.0002185   0.0000536   0.0003993
   27   0.0071315  -0.0020714   0.0004503   0.0005148  -0.0001263   0.0000667
   28  -0.0373163   0.0016853   0.0046418  -0.0282681   0.0096241  -0.0057654
   29   0.0030163  -0.0380924   0.0427433   0.0053071   0.0037421  -0.0030540
   30   0.0018844   0.0438705  -0.1395200   0.0098024  -0.0045005   0.0125189
   31   0.0472354  -0.0059001  -0.0052882  -0.0020299   0.0009091  -0.0027627
   32  -0.0059001   0.0381827  -0.0704078  -0.0011903  -0.0022668   0.0007438
   33  -0.0052882  -0.0704078   0.2025277   0.0027874  -0.0011072  -0.0013846
   34  -0.0020299  -0.0011903   0.0027874   0.5409799   0.0629296  -0.1817153
   35   0.0009091  -0.0022668  -0.0011072   0.0629296   0.5790603   0.1134951
   36  -0.0027627   0.0007438  -0.0013846  -0.1817153   0.1134951   0.3212029
   37  -0.0012846  -0.0001070  -0.0013019  -0.1795936  -0.0741021   0.0358948
   38   0.0006317  -0.0005287   0.0006660  -0.1240738  -0.2106853   0.0132332
   39  -0.0012225  -0.0003156   0.0008080   0.0157069  -0.0153290  -0.0788630
   40  -0.0002482  -0.0003964   0.0001823   0.0060404  -0.0094265  -0.0049607
   41   0.0001241   0.0003989  -0.0001892   0.0102608  -0.0339874  -0.0203632
   42  -0.0000002  -0.0001995   0.0000013   0.0029757  -0.0090593  -0.0012631
   43   0.0004566   0.0000807  -0.0001253  -0.0322387  -0.0543743   0.0015437
   44  -0.0001219   0.0000873  -0.0004920  -0.0160800   0.0332408   0.0183030
   45  -0.0002888  -0.0000712  -0.0001110   0.0163895   0.0405269   0.0142802
   46  -0.0000151   0.0000608  -0.0001660  -0.0023112   0.0007001   0.0046290
   47  -0.0000047  -0.0000202   0.0000319   0.0001969   0.0017804  -0.0015148
   48  -0.0000271   0.0000659  -0.0000032   0.0045559  -0.0017858   0.0023296
   49  -0.0000626   0.0000349  -0.0000984  -0.0031684  -0.0128115  -0.0054458
   50   0.0001044   0.0001080   0.0001281  -0.0121665  -0.0623490  -0.0150135
   51   0.0003437  -0.0000915   0.0001170  -0.0058014  -0.0146896  -0.0074992
   52  -0.0000141   0.0000146  -0.0000254   0.0002394  -0.0000944  -0.0006743
   53   0.0000102   0.0000105  -0.0000002  -0.0000180  -0.0012273  -0.0000905
   54  -0.0000125   0.0000100  -0.0000081  -0.0006585  -0.0001310  -0.0006002
   55   0.0001422  -0.0001816  -0.0002378   0.0007690   0.0685285   0.0294347
   56  -0.0001629  -0.0002681   0.0002195   0.0292573   0.0251583  -0.0092001
   57  -0.0000324   0.0000972   0.0001528   0.0144816  -0.0315696  -0.0129608
   58  -0.0000129   0.0000858  -0.0001439  -0.0025213  -0.0012503   0.0048162
   59   0.0000321  -0.0000275   0.0000482  -0.0011713   0.0024550  -0.0010448
   60  -0.0000392   0.0000027  -0.0000171   0.0048443  -0.0010537   0.0037352
   61  -0.0002846   0.0011246  -0.0004405  -0.1214790   0.0068965   0.0357669
   62   0.0000738   0.0000614  -0.0002778   0.0608995  -0.2471453  -0.1031612
   63  -0.0010561  -0.0000804   0.0007861   0.0568404  -0.0728456  -0.1217415
   64   0.0000451  -0.0000300   0.0000137   0.0074629   0.0082291   0.0011028
   65  -0.0000113   0.0000332   0.0000682  -0.0162677  -0.0173674   0.0009567
   66   0.0000348   0.0000252  -0.0002927  -0.0081016  -0.0125848   0.0034126
           37          38          39          40          41          42
    1  -0.0198135  -0.0071242   0.0123329  -0.0017155   0.0025766   0.0004383
    2  -0.0211116   0.0053962   0.0124975  -0.0016770  -0.0011012   0.0016783
    3   0.0046092   0.0057436   0.0014090  -0.0009642  -0.0012065  -0.0020131
    4  -0.0009197   0.0022134   0.0018610   0.0003035  -0.0011559   0.0001652
    5   0.0005981  -0.0006271  -0.0013328  -0.0007658  -0.0002262   0.0006216
    6  -0.0018448  -0.0024836  -0.0011678  -0.0007341   0.0003621   0.0003844
    7   0.0002491  -0.0001070  -0.0000252  -0.0000063   0.0000594   0.0000536
    8  -0.0006145   0.0002578   0.0006696   0.0000612  -0.0000659  -0.0001548
    9   0.0001804   0.0005118   0.0002406   0.0000512  -0.0001431  -0.0001149
   10  -0.0000412   0.0000912  -0.0003138   0.0000282   0.0001582  -0.0003066
   11   0.0005231  -0.0000482  -0.0008183   0.0002277  -0.0001068   0.0000034
   12   0.0004600   0.0002044  -0.0002825  -0.0002689  -0.0001866   0.0001051
   13  -0.0000791   0.0002227   0.0001257   0.0000368  -0.0000958  -0.0000177
   14   0.0000535   0.0002108   0.0001841  -0.0000333  -0.0000938  -0.0000258
   15   0.0001780  -0.0007352  -0.0004231   0.0000158   0.0002711   0.0000894
   16  -0.0000905   0.0005247   0.0004291  -0.0000196  -0.0002364  -0.0000039
   17  -0.0003787   0.0002179  -0.0002232   0.0001005   0.0000518  -0.0000487
   18   0.0000690  -0.0004471   0.0001703   0.0002551   0.0002358   0.0001182
   19   0.0000288   0.0000331   0.0000194   0.0000012  -0.0000217  -0.0000087
   20   0.0000327  -0.0000000   0.0000526  -0.0000205  -0.0000320  -0.0000132
   21   0.0000096   0.0000104   0.0000448  -0.0000049  -0.0000189  -0.0000039
   22   0.0000816  -0.0003447   0.0004148   0.0005283   0.0002382  -0.0001019
   23   0.0009226  -0.0005079   0.0000742  -0.0000981   0.0000327  -0.0000623
   24   0.0003688   0.0002982  -0.0004355  -0.0002767  -0.0002587  -0.0002364
   25  -0.0001623   0.0008644   0.0003708  -0.0000183  -0.0003292  -0.0001389
   26   0.0000426  -0.0001413  -0.0002673   0.0000289   0.0000560   0.0000513
   27   0.0000083   0.0001307   0.0000359  -0.0000126  -0.0000726   0.0000283
   28   0.0004924   0.0026619  -0.0005366  -0.0004539  -0.0009036  -0.0008450
   29  -0.0011053  -0.0012748   0.0020040  -0.0012122  -0.0007167   0.0001201
   30   0.0018301  -0.0027484  -0.0021393  -0.0005482   0.0010689   0.0005245
   31  -0.0012846   0.0006317  -0.0012225  -0.0002482   0.0001241  -0.0000002
   32  -0.0001070  -0.0005287  -0.0003156  -0.0003964   0.0003989  -0.0001995
   33  -0.0013019   0.0006660   0.0008080   0.0001823  -0.0001892   0.0000013
   34  -0.1795936  -0.1240738   0.0157069   0.0060404   0.0102608   0.0029757
   35  -0.0741021  -0.2106853  -0.0153290  -0.0094265  -0.0339874  -0.0090593
   36   0.0358948   0.0132332  -0.0788630  -0.0049607  -0.0203632  -0.0012631
   37   0.5213104   0.0993213  -0.1824675  -0.0439686   0.0208018   0.0185733
   38   0.0993213   0.4724792   0.0774295   0.0214387  -0.1164968  -0.0470234
   39  -0.1824675   0.0774295   0.2550273   0.0193286  -0.0470149  -0.0515426
   40  -0.0439686   0.0214387   0.0193286   0.0477036  -0.0348575  -0.0321345
   41   0.0208018  -0.1164968  -0.0470149  -0.0348575   0.1686688   0.0792255
   42   0.0185733  -0.0470234  -0.0515426  -0.0321345   0.0792255   0.0603763
   43  -0.2621212   0.0153705   0.1159151  -0.0058825   0.0070933   0.0085909
   44  -0.0391978  -0.1056012   0.0066305   0.0288065  -0.0173940  -0.0246260
   45   0.0961397  -0.0246530  -0.1257595   0.0166926  -0.0122844  -0.0100204
   46  -0.0124921  -0.0228396  -0.0001944   0.0001550   0.0001070  -0.0015363
   47   0.0031123   0.0025905  -0.0017927   0.0012610   0.0008252   0.0005931
   48   0.0096769   0.0126383   0.0022199  -0.0010810   0.0012491  -0.0015144
   49   0.0004003   0.0276426   0.0142631  -0.0022414   0.0009876   0.0043775
   50   0.0743680   0.0260650  -0.0352460  -0.0044215   0.0042413   0.0024163
   51   0.0324049  -0.0081480  -0.0144122   0.0023017  -0.0007837   0.0032731
   52   0.0029589   0.0001247   0.0025094  -0.0001920   0.0000812   0.0001804
   53  -0.0001569  -0.0023745  -0.0036228   0.0009828  -0.0007874  -0.0008817
   54   0.0023860  -0.0037258   0.0045158   0.0005200  -0.0003824  -0.0003712
   55  -0.0543594  -0.0262254   0.0172898   0.0010951   0.0006802  -0.0008897
   56  -0.0265410  -0.0134615   0.0123597   0.0015333  -0.0016716  -0.0013015
   57   0.0165347   0.0122741  -0.0115755  -0.0004309  -0.0007595  -0.0006662
   58  -0.0012073  -0.0007031   0.0001042  -0.0000023   0.0001728  -0.0003884
   59  -0.0007188   0.0001931   0.0007232   0.0002440  -0.0000796   0.0001353
   60   0.0001333   0.0007281  -0.0004017  -0.0003531   0.0001513  -0.0005425
   61   0.0490115   0.0095578  -0.0188260  -0.0013894  -0.0065737   0.0007284
   62  -0.0370259  -0.0544556  -0.0031072  -0.0014224  -0.0002237  -0.0010713
   63  -0.0369820  -0.0307039   0.0192097   0.0025808   0.0020823   0.0034718
   64   0.0016067   0.0007084   0.0029136   0.0002458   0.0008327   0.0002894
   65   0.0012964  -0.0012230  -0.0035517  -0.0003554  -0.0012912  -0.0003758
   66   0.0031339  -0.0032014   0.0033285  -0.0001587  -0.0009826  -0.0000835
           43          44          45          46          47          48
    1   0.0014732  -0.0030030   0.0016356  -0.0002058   0.0002267   0.0002585
    2  -0.0035317  -0.0031629  -0.0016344  -0.0010060   0.0002565   0.0005772
    3   0.0010740  -0.0023622   0.0043497  -0.0001876  -0.0001314   0.0003974
    4  -0.0007268   0.0000724  -0.0008355  -0.0002264   0.0000100   0.0000116
    5   0.0000627   0.0002368   0.0000045   0.0000547   0.0000125   0.0000310
    6   0.0004112  -0.0000671   0.0002238   0.0000993  -0.0000361   0.0000775
    7  -0.0001418   0.0000603   0.0000023  -0.0000028  -0.0000023  -0.0000027
    8  -0.0001487  -0.0002532  -0.0000826  -0.0000437   0.0000059   0.0000405
    9  -0.0000591   0.0000183  -0.0000285  -0.0000115  -0.0000055   0.0000089
   10  -0.0000727   0.0001290   0.0001531   0.0000467  -0.0000397   0.0000609
   11   0.0001904   0.0002722   0.0000050   0.0001033  -0.0000441  -0.0000408
   12   0.0000646  -0.0000890   0.0001465   0.0000066  -0.0000231   0.0000229
   13  -0.0000274  -0.0000161  -0.0000482  -0.0000175  -0.0000000   0.0000009
   14  -0.0000546  -0.0000187  -0.0000091  -0.0000199   0.0000024   0.0000052
   15   0.0000829   0.0001032   0.0001248   0.0000502   0.0000158  -0.0000424
   16  -0.0000034  -0.0002428  -0.0000097  -0.0000673   0.0000262  -0.0000043
   17   0.0000616  -0.0000795   0.0001703  -0.0000178   0.0000037   0.0000269
   18   0.0001341   0.0000847   0.0000598  -0.0000012   0.0000199  -0.0000793
   19   0.0000021   0.0000052  -0.0000071  -0.0000007  -0.0000009  -0.0000019
   20  -0.0000123  -0.0000056  -0.0000290  -0.0000016  -0.0000008   0.0000000
   21  -0.0000152  -0.0000076  -0.0000136  -0.0000039   0.0000002  -0.0000005
   22   0.0001377   0.0001072  -0.0000283   0.0000192   0.0000034  -0.0000518
   23  -0.0001169   0.0002715  -0.0003981   0.0000380  -0.0000142  -0.0000382
   24  -0.0000383   0.0000772   0.0000592   0.0000320  -0.0000281   0.0000455
   25  -0.0000067  -0.0001653   0.0000528  -0.0000588  -0.0000102   0.0000299
   26  -0.0000093   0.0000651   0.0000542   0.0000264   0.0000003  -0.0000011
   27  -0.0000588  -0.0000273   0.0000016  -0.0000118   0.0000000   0.0000064
   28   0.0000933  -0.0001478   0.0008325   0.0000258  -0.0000431   0.0001589
   29   0.0003558  -0.0005961   0.0000354  -0.0001760   0.0000661  -0.0001350
   30   0.0005275   0.0010393  -0.0007409   0.0003243   0.0000140  -0.0001519
   31   0.0004566  -0.0001219  -0.0002888  -0.0000151  -0.0000047  -0.0000271
   32   0.0000807   0.0000873  -0.0000712   0.0000608  -0.0000202   0.0000659
   33  -0.0001253  -0.0004920  -0.0001110  -0.0001660   0.0000319  -0.0000032
   34  -0.0322387  -0.0160800   0.0163895  -0.0023112   0.0001969   0.0045559
   35  -0.0543743   0.0332408   0.0405269   0.0007001   0.0017804  -0.0017858
   36   0.0015437   0.0183030   0.0142802   0.0046290  -0.0015148   0.0023296
   37  -0.2621212  -0.0391978   0.0961397  -0.0124921   0.0031123   0.0096769
   38   0.0153705  -0.1056012  -0.0246530  -0.0228396   0.0025905   0.0126383
   39   0.1159151   0.0066305  -0.1257595  -0.0001944  -0.0017927   0.0022199
   40  -0.0058825   0.0288065   0.0166926   0.0001550   0.0012610  -0.0010810
   41   0.0070933  -0.0173940  -0.0122844   0.0001070   0.0008252   0.0012491
   42   0.0085909  -0.0246260  -0.0100204  -0.0015363   0.0005931  -0.0015144
   43   0.5664194   0.1187593  -0.1988842  -0.1518206  -0.1405745   0.0113313
   44   0.1187593   0.6701484   0.1401427  -0.1380247  -0.2393693  -0.0009852
   45  -0.1988842   0.1401427   0.2952170   0.0121614   0.0004588  -0.0423394
   46  -0.1518206  -0.1380247   0.0121614   0.1564865   0.1495041  -0.0164717
   47  -0.1405745  -0.2393693   0.0004588   0.1495041   0.2516731   0.0033928
   48   0.0113313  -0.0009852  -0.0423394  -0.0164717   0.0033928   0.0351517
   49  -0.1283360   0.0638036   0.0617666   0.0092757  -0.0162861  -0.0094063
   50   0.0083774  -0.2695319  -0.0840857   0.0085494  -0.0153688  -0.0119538
   51   0.0405656  -0.1150959  -0.1289048   0.0001398   0.0018402   0.0044191
   52  -0.0033698  -0.0016240   0.0032855  -0.0003439   0.0009163  -0.0018608
   53   0.0240302   0.0026533  -0.0138770   0.0003359   0.0004105   0.0016051
   54   0.0129826   0.0005752  -0.0035594  -0.0020271   0.0012701  -0.0025997
   55   0.0482539  -0.0319396  -0.0344006   0.0017971   0.0016114   0.0034686
   56   0.0059068  -0.0513088  -0.0260073   0.0011611  -0.0019259  -0.0041536
   57  -0.0200112  -0.0049814   0.0178577   0.0033665  -0.0043386   0.0035123
   58  -0.0003932  -0.0041424   0.0024802   0.0003205  -0.0008030  -0.0003937
   59  -0.0046594  -0.0017370  -0.0006659   0.0004571  -0.0007765  -0.0006192
   60   0.0023142  -0.0009020   0.0051993   0.0000839   0.0001039   0.0001506
   61  -0.0312513   0.0220636   0.0228556  -0.0004301   0.0008665   0.0000500
   62   0.0223570  -0.0178879  -0.0174654   0.0009926  -0.0000174  -0.0001251
   63   0.0237031  -0.0171825  -0.0250836   0.0000132  -0.0000835  -0.0011641
   64  -0.0004434   0.0009066   0.0000604  -0.0001343   0.0000295  -0.0003022
   65   0.0008411  -0.0000133  -0.0001275   0.0000388  -0.0000898   0.0002059
   66  -0.0000460  -0.0001601  -0.0009570  -0.0002946   0.0002130  -0.0004470
           49          50          51          52          53          54
    1  -0.0000193  -0.0005268  -0.0008227  -0.0001783   0.0001409  -0.0003249
    2  -0.0000298  -0.0013491  -0.0000393   0.0001651   0.0000441   0.0002145
    3  -0.0003184   0.0002673  -0.0007004  -0.0003263   0.0002461  -0.0005501
    4  -0.0003701   0.0000306   0.0003702   0.0000298  -0.0000398   0.0001016
    5   0.0002427   0.0001825  -0.0000989   0.0000001   0.0000073   0.0000065
    6  -0.0000305   0.0001372  -0.0000085  -0.0000245   0.0000179  -0.0000427
    7  -0.0000476  -0.0000631  -0.0000173   0.0000012  -0.0000062   0.0000070
    8   0.0000395   0.0000105  -0.0000256  -0.0000055  -0.0000079  -0.0000125
    9  -0.0000784  -0.0000637  -0.0000100  -0.0000154  -0.0000068  -0.0000058
   10   0.0000127  -0.0001197  -0.0000768   0.0000138   0.0000135  -0.0000077
   11   0.0000056   0.0000386   0.0000718   0.0000400   0.0000169   0.0000064
   12  -0.0000628   0.0000108   0.0000321  -0.0000611  -0.0000056   0.0000346
   13  -0.0000203  -0.0000003   0.0000362  -0.0000021  -0.0000028   0.0000017
   14  -0.0000425  -0.0000292   0.0000193  -0.0000099  -0.0000070   0.0000129
   15   0.0001133  -0.0000509  -0.0000750   0.0000224   0.0000145  -0.0000436
   16  -0.0000292   0.0000595   0.0000024  -0.0000190  -0.0000171   0.0000135
   17  -0.0000794   0.0000290  -0.0000989  -0.0000041  -0.0000219   0.0000040
   18   0.0000044   0.0000742  -0.0000332   0.0000099  -0.0000060  -0.0000056
   19  -0.0000086   0.0000010   0.0000001   0.0000006  -0.0000006  -0.0000006
   20   0.0000154   0.0000006   0.0000027  -0.0000001  -0.0000009  -0.0000010
   21  -0.0000001  -0.0000007   0.0000035  -0.0000016  -0.0000005  -0.0000009
   22   0.0000959   0.0000378   0.0000334   0.0000425   0.0000135  -0.0000373
   23   0.0001168  -0.0000547   0.0001890  -0.0000126   0.0000100   0.0000034
   24  -0.0000845  -0.0000737   0.0000890  -0.0000030   0.0000179  -0.0000278
   25  -0.0001213   0.0000281   0.0000656  -0.0000454  -0.0000004  -0.0000049
   26   0.0000091  -0.0000413  -0.0000684   0.0000141  -0.0000029   0.0000023
   27  -0.0000100  -0.0000242   0.0000144  -0.0000135  -0.0000012  -0.0000019
   28  -0.0000639   0.0000741  -0.0001843  -0.0000343   0.0000312  -0.0000777
   29  -0.0000534   0.0005043   0.0000832  -0.0000223  -0.0000128   0.0000100
   30   0.0004034   0.0001111  -0.0000696   0.0001098  -0.0000177   0.0000814
   31  -0.0000626   0.0001044   0.0003437  -0.0000141   0.0000102  -0.0000125
   32   0.0000349   0.0001080  -0.0000915   0.0000146   0.0000105   0.0000100
   33  -0.0000984   0.0001281   0.0001170  -0.0000254  -0.0000002  -0.0000081
   34  -0.0031684  -0.0121665  -0.0058014   0.0002394  -0.0000180  -0.0006585
   35  -0.0128115  -0.0623490  -0.0146896  -0.0000944  -0.0012273  -0.0001310
   36  -0.0054458  -0.0150135  -0.0074992  -0.0006743  -0.0000905  -0.0006002
   37   0.0004003   0.0743680   0.0324049   0.0029589  -0.0001569   0.0023860
   38   0.0276426   0.0260650  -0.0081480   0.0001247  -0.0023745  -0.0037258
   39   0.0142631  -0.0352460  -0.0144122   0.0025094  -0.0036228   0.0045158
   40  -0.0022414  -0.0044215   0.0023017  -0.0001920   0.0009828   0.0005200
   41   0.0009876   0.0042413  -0.0007837   0.0000812  -0.0007874  -0.0003824
   42   0.0043775   0.0024163   0.0032731   0.0001804  -0.0008817  -0.0003712
   43  -0.1283360   0.0083774   0.0405656  -0.0033698   0.0240302   0.0129826
   44   0.0638036  -0.2695319  -0.1150959  -0.0016240   0.0026533   0.0005752
   45   0.0617666  -0.0840857  -0.1289048   0.0032855  -0.0138770  -0.0035594
   46   0.0092757   0.0085494   0.0001398  -0.0003439   0.0003359  -0.0020271
   47  -0.0162861  -0.0153688   0.0018402   0.0009163   0.0004105   0.0012701
   48  -0.0094063  -0.0119538   0.0044191  -0.0018608   0.0016051  -0.0025997
   49   0.6055908   0.0756801  -0.2366886  -0.2631520   0.0044559   0.1289909
   50   0.0756801   0.6067578   0.1372381   0.0045938  -0.0570354  -0.0103019
   51  -0.2366886   0.1372381   0.3207627   0.1290561  -0.0100932  -0.1137032
   52  -0.2631520   0.0045938   0.1290561   0.2753442  -0.0037479  -0.1420277
   53   0.0044559  -0.0570354  -0.0100932  -0.0037479   0.0552775   0.0134108
   54   0.1289909  -0.0103019  -0.1137032  -0.1420277   0.0134108   0.1108046
   55  -0.1878031  -0.0814094   0.0389753  -0.0112506  -0.0222291  -0.0000933
   56  -0.1338086  -0.2530378   0.0030822   0.0032432   0.0056362  -0.0009158
   57   0.0193672  -0.0261592  -0.0846489   0.0094880   0.0133306   0.0031459
   58   0.0088250  -0.0167642  -0.0096443  -0.0002171   0.0011677  -0.0016354
   59   0.0088134  -0.0161356  -0.0122699   0.0005460   0.0004437   0.0013625
   60   0.0000699   0.0021697   0.0038196  -0.0018685   0.0009975  -0.0024507
   61  -0.0363570  -0.0568255   0.0035897   0.0008049  -0.0038609   0.0019152
   62  -0.0185941   0.0348355   0.0207103  -0.0044186  -0.0031485  -0.0013093
   63   0.0177127   0.0425357   0.0144061   0.0017616  -0.0016687   0.0053426
   64  -0.0024006   0.0003911   0.0053489  -0.0006167  -0.0011019  -0.0000110
   65  -0.0001418   0.0021557  -0.0017343   0.0002003   0.0001163  -0.0001091
   66   0.0051541  -0.0021150   0.0031276   0.0004790   0.0006316   0.0000460
           55          56          57          58          59          60
    1   0.0038375  -0.0001214   0.0020006   0.0000644  -0.0000860  -0.0000578
    2   0.0004331  -0.0032910  -0.0040259   0.0010499   0.0000489  -0.0006143
    3   0.0017597  -0.0033136   0.0045715   0.0002995   0.0000218   0.0000055
    4  -0.0006669   0.0003257  -0.0006429  -0.0001795   0.0000855   0.0000222
    5  -0.0001811   0.0002036   0.0003119  -0.0000435  -0.0000123  -0.0000424
    6   0.0000868  -0.0001434   0.0004456   0.0000616  -0.0000140   0.0000210
    7   0.0000281  -0.0000468  -0.0000551   0.0000193   0.0000015  -0.0000032
    8   0.0001296  -0.0002181   0.0000935   0.0000279  -0.0000016  -0.0000464
    9   0.0002085  -0.0001946  -0.0000548   0.0000183   0.0000142  -0.0000183
   10  -0.0000136   0.0001816  -0.0000586   0.0000306  -0.0000235   0.0000807
   11  -0.0002413   0.0002427  -0.0002174  -0.0000443  -0.0000114  -0.0000115
   12   0.0000100   0.0001183   0.0000134  -0.0001001   0.0000378   0.0000793
   13  -0.0000248   0.0000020  -0.0000352  -0.0000125   0.0000085   0.0000052
   14  -0.0000061   0.0000248  -0.0000367  -0.0000170   0.0000116   0.0000277
   15   0.0000961  -0.0000007   0.0000525   0.0000597  -0.0000297  -0.0000617
   16  -0.0000065   0.0000675   0.0000571  -0.0000819   0.0000253  -0.0000008
   17   0.0000987  -0.0000652   0.0000412   0.0000123  -0.0000043   0.0000208
   18   0.0000034  -0.0002249   0.0000751   0.0000237   0.0000061  -0.0000882
   19   0.0000097  -0.0000148   0.0000018   0.0000014   0.0000003  -0.0000015
   20   0.0000052   0.0000037   0.0000168   0.0000013  -0.0000017  -0.0000049
   21   0.0000028   0.0000058   0.0000087  -0.0000025   0.0000010  -0.0000005
   22  -0.0000583  -0.0000742   0.0001229   0.0000454  -0.0000295  -0.0000513
   23  -0.0001495   0.0002271  -0.0001156  -0.0000405  -0.0000037   0.0000588
   24   0.0001183   0.0001360   0.0000950   0.0000018  -0.0000217   0.0000769
   25   0.0000478  -0.0000504   0.0001449  -0.0000714   0.0000345   0.0000436
   26   0.0000683   0.0000136   0.0000069   0.0000147  -0.0000034  -0.0000210
   27  -0.0000057   0.0000174  -0.0000103  -0.0000200   0.0000099   0.0000038
   28   0.0001696  -0.0000250   0.0008838  -0.0000451  -0.0000515   0.0001766
   29  -0.0003678   0.0002361   0.0003156  -0.0001404   0.0000173   0.0000361
   30  -0.0000560  -0.0004173  -0.0009897   0.0003335  -0.0001162  -0.0001251
   31   0.0001422  -0.0001629  -0.0000324  -0.0000129   0.0000321  -0.0000392
   32  -0.0001816  -0.0002681   0.0000972   0.0000858  -0.0000275   0.0000027
   33  -0.0002378   0.0002195   0.0001528  -0.0001439   0.0000482  -0.0000171
   34   0.0007690   0.0292573   0.0144816  -0.0025213  -0.0011713   0.0048443
   35   0.0685285   0.0251583  -0.0315696  -0.0012503   0.0024550  -0.0010537
   36   0.0294347  -0.0092001  -0.0129608   0.0048162  -0.0010448   0.0037352
   37  -0.0543594  -0.0265410   0.0165347  -0.0012073  -0.0007188   0.0001333
   38  -0.0262254  -0.0134615   0.0122741  -0.0007031   0.0001931   0.0007281
   39   0.0172898   0.0123597  -0.0115755   0.0001042   0.0007232  -0.0004017
   40   0.0010951   0.0015333  -0.0004309  -0.0000023   0.0002440  -0.0003531
   41   0.0006802  -0.0016716  -0.0007595   0.0001728  -0.0000796   0.0001513
   42  -0.0008897  -0.0013015  -0.0006662  -0.0003884   0.0001353  -0.0005425
   43   0.0482539   0.0059068  -0.0200112  -0.0003932  -0.0046594   0.0023142
   44  -0.0319396  -0.0513088  -0.0049814  -0.0041424  -0.0017370  -0.0009020
   45  -0.0344006  -0.0260073   0.0178577   0.0024802  -0.0006659   0.0051993
   46   0.0017971   0.0011611   0.0033665   0.0003205   0.0004571   0.0000839
   47   0.0016114  -0.0019259  -0.0043386  -0.0008030  -0.0007765   0.0001039
   48   0.0034686  -0.0041536   0.0035123  -0.0003937  -0.0006192   0.0001506
   49  -0.1878031  -0.1338086   0.0193672   0.0088250   0.0088134   0.0000699
   50  -0.0814094  -0.2530378  -0.0261592  -0.0167642  -0.0161356   0.0021697
   51   0.0389753   0.0030822  -0.0846489  -0.0096443  -0.0122699   0.0038196
   52  -0.0112506   0.0032432   0.0094880  -0.0002171   0.0005460  -0.0018685
   53  -0.0222291   0.0056362   0.0133306   0.0011677   0.0004437   0.0009975
   54  -0.0000933  -0.0009158   0.0031459  -0.0016354   0.0013625  -0.0024507
   55   0.5508429   0.0580520  -0.2127717  -0.0728874   0.0585428   0.0432374
   56   0.0580520   0.6650166   0.1694949   0.0583565  -0.2554310  -0.1163116
   57  -0.2127717   0.1694949   0.3175832   0.0432101  -0.1163131  -0.1044061
   58  -0.0728874   0.0583565   0.0432101   0.0714483  -0.0614824  -0.0496137
   59   0.0585428  -0.2554310  -0.1163131  -0.0614824   0.2683079   0.1269970
   60   0.0432374  -0.1163116  -0.1044061  -0.0496137   0.1269970   0.1013123
   61  -0.2688912   0.0254001   0.1249434  -0.0029475  -0.0015474   0.0027904
   62  -0.0279503  -0.1211285  -0.0064922   0.0241335   0.0025202  -0.0137066
   63   0.1042447  -0.0365717  -0.1357882   0.0125426   0.0006678  -0.0037977
   64  -0.0110286  -0.0226395  -0.0005636  -0.0001754   0.0009788  -0.0018125
   65   0.0027334   0.0050478  -0.0009753   0.0004088   0.0002277   0.0014207
   66   0.0095196   0.0133198   0.0035886  -0.0020094   0.0010696  -0.0024938
           61          62          63          64          65          66
    1  -0.0127325   0.0070400   0.0118775  -0.0001968  -0.0008015  -0.0023168
    2   0.0241554   0.0038205  -0.0138584   0.0013246   0.0003487   0.0006980
    3   0.0177386  -0.0045852  -0.0073563  -0.0014138   0.0020783  -0.0021742
    4  -0.0007954  -0.0014253   0.0005231   0.0004181   0.0000004   0.0003758
    5   0.0015082  -0.0016492  -0.0000472  -0.0000498   0.0003425   0.0000381
    6  -0.0009141   0.0022530   0.0006569  -0.0000797  -0.0001761  -0.0000937
    7   0.0003366   0.0000420  -0.0000665  -0.0000140  -0.0000218  -0.0000424
    8   0.0003048   0.0004284  -0.0002476  -0.0000475  -0.0000610  -0.0001451
    9   0.0003488  -0.0001461  -0.0001376  -0.0000642  -0.0000198  -0.0001294
   10  -0.0003746  -0.0000209  -0.0001155   0.0000287   0.0001332   0.0001927
   11  -0.0006641  -0.0000419   0.0004232   0.0000137   0.0000182   0.0002124
   12  -0.0005658  -0.0004606   0.0005485   0.0000368  -0.0002513  -0.0001987
   13  -0.0000697  -0.0000453   0.0000125   0.0000096  -0.0000022   0.0000072
   14  -0.0001472  -0.0000798   0.0000300   0.0000382  -0.0000379   0.0000013
   15   0.0003167   0.0002476  -0.0000410  -0.0000983   0.0001044  -0.0000204
   16  -0.0003161  -0.0004852   0.0002740   0.0000076  -0.0001055  -0.0000868
   17   0.0000845   0.0000622  -0.0001850   0.0000236   0.0000044   0.0000309
   18   0.0004235   0.0002986   0.0000415  -0.0000666  -0.0000208  -0.0000651
   19   0.0000175  -0.0000030  -0.0000124  -0.0000057   0.0000015  -0.0000080
   20  -0.0000349  -0.0000095  -0.0000075  -0.0000010   0.0000004  -0.0000060
   21  -0.0000231  -0.0000213   0.0000194  -0.0000020  -0.0000038  -0.0000137
   22   0.0000416   0.0001950   0.0002320  -0.0001906   0.0001518  -0.0000128
   23  -0.0008999  -0.0000413   0.0004062  -0.0000359  -0.0001610  -0.0000755
   24  -0.0002816  -0.0001395  -0.0000119   0.0000056   0.0001494  -0.0000186
   25  -0.0003914  -0.0002787   0.0000797   0.0000034  -0.0000261  -0.0001392
   26   0.0000426   0.0000558   0.0000324  -0.0000050   0.0000182   0.0000532
   27  -0.0000677  -0.0000448   0.0001240   0.0000042  -0.0000350  -0.0000417
   28  -0.0001207  -0.0022593  -0.0015326   0.0000165   0.0006149  -0.0001992
   29  -0.0006694   0.0000487  -0.0000820   0.0001501  -0.0000261  -0.0000818
   30   0.0023408   0.0007770  -0.0028261   0.0000596  -0.0002177   0.0008046
   31  -0.0002846   0.0000738  -0.0010561   0.0000451  -0.0000113   0.0000348
   32   0.0011246   0.0000614  -0.0000804  -0.0000300   0.0000332   0.0000252
   33  -0.0004405  -0.0002778   0.0007861   0.0000137   0.0000682  -0.0002927
   34  -0.1214790   0.0608995   0.0568404   0.0074629  -0.0162677  -0.0081016
   35   0.0068965  -0.2471453  -0.0728456   0.0082291  -0.0173674  -0.0125848
   36   0.0357669  -0.1031612  -0.1217415   0.0011028   0.0009567   0.0034126
   37   0.0490115  -0.0370259  -0.0369820   0.0016067   0.0012964   0.0031339
   38   0.0095578  -0.0544556  -0.0307039   0.0007084  -0.0012230  -0.0032014
   39  -0.0188260  -0.0031072   0.0192097   0.0029136  -0.0035517   0.0033285
   40  -0.0013894  -0.0014224   0.0025808   0.0002458  -0.0003554  -0.0001587
   41  -0.0065737  -0.0002237   0.0020823   0.0008327  -0.0012912  -0.0009826
   42   0.0007284  -0.0010713   0.0034718   0.0002894  -0.0003758  -0.0000835
   43  -0.0312513   0.0223570   0.0237031  -0.0004434   0.0008411  -0.0000460
   44   0.0220636  -0.0178879  -0.0171825   0.0009066  -0.0000133  -0.0001601
   45   0.0228556  -0.0174654  -0.0250836   0.0000604  -0.0001275  -0.0009570
   46  -0.0004301   0.0009926   0.0000132  -0.0001343   0.0000388  -0.0002946
   47   0.0008665  -0.0000174  -0.0000835   0.0000295  -0.0000898   0.0002130
   48   0.0000500  -0.0001251  -0.0011641  -0.0003022   0.0002059  -0.0004470
   49  -0.0363570  -0.0185941   0.0177127  -0.0024006  -0.0001418   0.0051541
   50  -0.0568255   0.0348355   0.0425357   0.0003911   0.0021557  -0.0021150
   51   0.0035897   0.0207103   0.0144061   0.0053489  -0.0017343   0.0031276
   52   0.0008049  -0.0044186   0.0017616  -0.0006167   0.0002003   0.0004790
   53  -0.0038609  -0.0031485  -0.0016687  -0.0011019   0.0001163   0.0006316
   54   0.0019152  -0.0013093   0.0053426  -0.0000110  -0.0001091   0.0000460
   55  -0.2688912  -0.0279503   0.1042447  -0.0110286   0.0027334   0.0095196
   56   0.0254001  -0.1211285  -0.0365717  -0.0226395   0.0050478   0.0133198
   57   0.1249434  -0.0064922  -0.1357882  -0.0005636  -0.0009753   0.0035886
   58  -0.0029475   0.0241335   0.0125426  -0.0001754   0.0004088  -0.0020094
   59  -0.0015474   0.0025202   0.0006678   0.0009788   0.0002277   0.0010696
   60   0.0027904  -0.0137066  -0.0037977  -0.0018125   0.0014207  -0.0024938
   61   0.5822517   0.1160479  -0.2051419  -0.1546318  -0.1368265   0.0124490
   62   0.1160479   0.6371450   0.1269645  -0.1378546  -0.2331493   0.0008657
   63  -0.2051419   0.1269645   0.2964915   0.0125093   0.0004206  -0.0431559
   64  -0.1546318  -0.1378546   0.0125093   0.1599935   0.1481389  -0.0179305
   65  -0.1368265  -0.2331493   0.0004206   0.1481389   0.2451066   0.0021940
   66   0.0124490   0.0008657  -0.0431559  -0.0179305   0.0021940   0.0358773
 **********************************************************************
 **                                                                  **
 **                       VIBRATIONAL ANALYSIS                       **
 **                       --------------------                       **
 **                                                                  **
 **        VIBRATIONAL FREQUENCIES (CM**-1) AND NORMAL MODES         **
 **     FORCE CONSTANTS (mDYN/ANGSTROM) AND REDUCED MASSES (AMU)     **
 **                  INFRARED INTENSITIES (KM/MOL)                   **
 **                                                                  **
 **********************************************************************


 Mode:                 1                      2                      3
 Frequency:        16.93                  48.95                  64.25
 Force Cnst:      0.0019                 0.0191                 0.0172
 Red. Mass:      11.2463                13.5045                 7.0578
 IR Active:          YES                    YES                    YES
 IR Intens:        0.176                  0.170                  0.392
 Raman Active:       YES                    YES                    YES
               X      Y      Z        X      Y      Z        X      Y      Z
 C         -0.017  0.016 -0.039   -0.012 -0.165 -0.086   -0.053  0.042 -0.115
 C          0.010  0.088 -0.011    0.000 -0.133 -0.074    0.005  0.033 -0.116
 H          0.025  0.139  0.000   -0.007 -0.174 -0.093    0.030  0.042 -0.160
 C          0.017  0.094 -0.000    0.030 -0.008 -0.024    0.041  0.011 -0.062
 Cl         0.053  0.198  0.040    0.048  0.041 -0.005    0.146  0.002 -0.065
 C         -0.003  0.023 -0.018    0.058  0.119  0.027    0.009 -0.006 -0.010
 H          0.002  0.025 -0.010    0.090  0.259  0.082    0.032 -0.025  0.027
 C         -0.030 -0.046 -0.044    0.043  0.073  0.009   -0.051  0.005 -0.007
 Cl        -0.052 -0.128 -0.064    0.093  0.311  0.103   -0.097 -0.018  0.070
 C         -0.034 -0.045 -0.052   -0.001 -0.111 -0.063   -0.081  0.035 -0.062
 Cl        -0.055 -0.095 -0.072   -0.037 -0.262 -0.120   -0.161  0.072 -0.050
 C         -0.024  0.023 -0.052    0.002 -0.097 -0.062   -0.040  0.031 -0.094
 C          0.057 -0.033  0.110   -0.083 -0.025  0.034    0.035 -0.021  0.030
 Cl         0.152 -0.116  0.315   -0.250 -0.104  0.092    0.009  0.006 -0.034
 C          0.052 -0.017  0.099   -0.042  0.109  0.097    0.146 -0.102  0.228
 H          0.116 -0.060  0.227   -0.112  0.161  0.174    0.210 -0.146  0.336
 C         -0.041  0.056 -0.083    0.085  0.168  0.063    0.178 -0.128  0.292
 H         -0.047  0.067 -0.093    0.117  0.265  0.112    0.270 -0.195  0.456
 C         -0.128  0.114 -0.255    0.171  0.100 -0.033    0.085 -0.065  0.138
 H         -0.202  0.172 -0.401    0.273  0.147 -0.061    0.103 -0.082  0.179
 C         -0.120  0.096 -0.240    0.126 -0.034 -0.095   -0.021  0.013 -0.052
 H         -0.187  0.142 -0.371    0.196 -0.089 -0.171   -0.076  0.051 -0.145
 TransDip  -0.006  0.005 -0.011    0.009  0.010  0.001    0.010 -0.007  0.016

 Mode:                 4                      5                      6
 Frequency:        80.62                 145.87                 155.86
 Force Cnst:      0.0747                 0.0688                 0.1768
 Red. Mass:      19.5199                 5.4854                12.3547
 IR Active:          YES                    YES                    YES
 IR Intens:        0.040                  0.053                  0.119
 Raman Active:       YES                    YES                    YES
               X      Y      Z        X      Y      Z        X      Y      Z
 C         -0.018 -0.218 -0.087   -0.020  0.013 -0.048    0.006  0.113  0.032
 C         -0.023 -0.240 -0.097   -0.022  0.003 -0.055    0.038  0.166  0.036
 H         -0.035 -0.289 -0.114   -0.018  0.006 -0.061    0.015  0.037 -0.024
 C          0.013 -0.071 -0.037   -0.010  0.004 -0.043    0.078  0.284  0.086
 Cl         0.094  0.292  0.101    0.052  0.017 -0.042    0.146 -0.180 -0.090
 C          0.014 -0.074 -0.042   -0.015  0.004 -0.028    0.102  0.432  0.147
 H          0.025 -0.014 -0.022   -0.010  0.005 -0.020    0.109  0.468  0.160
 C          0.014 -0.085 -0.047   -0.024  0.010 -0.027    0.066  0.284  0.079
 Cl         0.015 -0.106 -0.064   -0.045  0.008  0.004    0.010 -0.134 -0.155
 C          0.025 -0.043 -0.027   -0.029  0.019 -0.042    0.039  0.176  0.042
 Cl         0.137  0.423  0.147   -0.089  0.028 -0.044    0.075  0.002 -0.024
 C         -0.015 -0.185 -0.076    0.009 -0.004  0.002   -0.046 -0.025  0.004
 C         -0.099 -0.119 -0.026   -0.043  0.033 -0.094   -0.059 -0.031  0.008
 Cl        -0.276 -0.200  0.022    0.091 -0.060  0.148   -0.189 -0.106  0.072
 C         -0.079 -0.000  0.008   -0.117  0.084 -0.224   -0.065 -0.033  0.009
 H         -0.147  0.051  0.046   -0.197  0.139 -0.367   -0.052 -0.043 -0.008
 C          0.030  0.040 -0.006   -0.036  0.030 -0.083   -0.088 -0.057  0.028
 H          0.047  0.124  0.018   -0.077  0.059 -0.156   -0.090 -0.074  0.025
 C          0.117 -0.027 -0.052    0.132 -0.083  0.215   -0.087 -0.060  0.043
 H          0.207  0.007 -0.064    0.241 -0.156  0.408   -0.080 -0.065  0.056
 C          0.087 -0.142 -0.087    0.133 -0.084  0.218   -0.088 -0.050  0.038
 H          0.155 -0.195 -0.126    0.227 -0.149  0.382   -0.102 -0.038  0.058
 TransDip   0.005 -0.001 -0.004    0.006 -0.002  0.004   -0.000  0.010  0.004

 Mode:                 7                      8                      9
 Frequency:       172.38                 206.09                 221.02
 Force Cnst:      0.1845                 0.5799                 0.1876
 Red. Mass:      10.5403                23.1755                 6.5171
 IR Active:          YES                    YES                    YES
 IR Intens:        0.360                  0.110                  0.338
 Raman Active:       YES                    YES                    YES
               X      Y      Z        X      Y      Z        X      Y      Z
 C         -0.056  0.056  0.042   -0.010  0.108 -0.040    0.087  0.135  0.030
 C         -0.034  0.076  0.024    0.075  0.181 -0.028    0.148  0.364  0.128
 H          0.001  0.223  0.070    0.116  0.292 -0.022    0.203  0.587  0.200
 C         -0.058 -0.117 -0.042    0.057  0.046 -0.087    0.086  0.089  0.026
 Cl         0.301  0.001  0.008   -0.057  0.050 -0.120   -0.090 -0.011 -0.017
 C         -0.117 -0.294 -0.107    0.060 -0.089 -0.151    0.027 -0.203 -0.084
 H         -0.144 -0.397 -0.151    0.046 -0.188 -0.176   -0.017 -0.407 -0.159
 C         -0.076 -0.154 -0.078   -0.014 -0.017 -0.125    0.048 -0.114 -0.036
 Cl         0.072  0.159 -0.142   -0.306 -0.059  0.436    0.094  0.031  0.029
 C         -0.046 -0.047 -0.017    0.003  0.051 -0.134    0.051 -0.009 -0.017
 Cl         0.110 -0.033 -0.009    0.492 -0.032 -0.187   -0.116  0.049 -0.003
 C         -0.080  0.063  0.080   -0.030  0.045 -0.027    0.055  0.006 -0.017
 C         -0.067  0.040  0.065   -0.023  0.025 -0.025    0.060 -0.018 -0.036
 Cl        -0.055  0.064  0.049   -0.083 -0.034  0.055   -0.123 -0.120  0.021
 C         -0.089 -0.038  0.039   -0.033 -0.012 -0.034    0.058 -0.017 -0.040
 H         -0.037 -0.077 -0.006   -0.005 -0.033 -0.071    0.071 -0.027 -0.058
 C         -0.171 -0.077  0.054   -0.065 -0.058  0.017    0.025 -0.042 -0.027
 H         -0.187 -0.127  0.030   -0.065 -0.098  0.020    0.019 -0.070 -0.036
 C         -0.207 -0.050  0.086   -0.071 -0.054  0.065    0.006 -0.031 -0.011
 H         -0.252 -0.068  0.093   -0.068 -0.081  0.116   -0.006 -0.038 -0.004
 C         -0.176  0.022  0.113   -0.077  0.001  0.040    0.008 -0.014 -0.002
 H         -0.232  0.066  0.162   -0.107  0.025  0.079   -0.002 -0.006  0.018
 TransDip  -0.018 -0.007  0.001    0.007 -0.004  0.007    0.017  0.005 -0.005

 Mode:                10                     11                     12
 Frequency:       264.78                 276.60                 314.81
 Force Cnst:      0.3411                 0.2663                 0.5830
 Red. Mass:       8.2580                 5.9065                 9.9836
 IR Active:          YES                    YES                    YES
 IR Intens:        0.181                  0.252                  0.256
 Raman Active:       YES                    YES                    YES
               X      Y      Z        X      Y      Z        X      Y      Z
 C          0.045  0.029 -0.036    0.032  0.010  0.007    0.088  0.222  0.094
 C          0.104 -0.223 -0.118   -0.033 -0.073 -0.035   -0.031 -0.140 -0.058
 H          0.122 -0.325 -0.236   -0.051 -0.120 -0.039   -0.097 -0.306 -0.059
 C          0.141 -0.155 -0.062   -0.022 -0.039 -0.044   -0.080 -0.213 -0.134
 Cl        -0.103  0.063  0.004    0.030  0.026 -0.043    0.021  0.089 -0.056
 C          0.192 -0.015 -0.019    0.021  0.025 -0.052   -0.097 -0.157 -0.053
 H          0.212  0.043  0.011    0.008  0.064 -0.074   -0.114 -0.353 -0.083
 C          0.162  0.027  0.015    0.059  0.036 -0.044   -0.014  0.226  0.102
 Cl         0.187 -0.079  0.049   -0.004 -0.026  0.051   -0.084 -0.001 -0.037
 C          0.100  0.090 -0.031    0.059  0.055 -0.057    0.080  0.413  0.246
 Cl        -0.055  0.009 -0.090   -0.084  0.042 -0.100   -0.006 -0.135  0.116
 C         -0.054  0.114 -0.059    0.131 -0.057  0.219    0.072  0.101 -0.011
 C         -0.076  0.119 -0.058    0.143 -0.069  0.245    0.137  0.037 -0.091
 Cl        -0.052  0.089  0.093   -0.053  0.030 -0.028   -0.081 -0.123 -0.001
 C         -0.076 -0.011 -0.042    0.091 -0.070  0.153    0.154  0.007 -0.084
 H          0.009 -0.074 -0.103    0.119 -0.091  0.139    0.189 -0.017 -0.094
 C         -0.112 -0.125  0.115   -0.123  0.033 -0.161    0.097 -0.042 -0.047
 H         -0.063 -0.227  0.206   -0.279  0.117 -0.436    0.097 -0.129 -0.043
 C         -0.157 -0.092  0.111   -0.097  0.015 -0.087    0.014  0.018 -0.009
 H         -0.153 -0.142  0.205   -0.227  0.087 -0.288   -0.048 -0.013  0.011
 C         -0.187  0.055  0.006    0.093 -0.076  0.237    0.015  0.082  0.003
 H         -0.287  0.133  0.056    0.104 -0.081  0.326   -0.011  0.101  0.014
 TransDip   0.001 -0.014  0.002   -0.005  0.002 -0.015    0.007 -0.013 -0.007

 Mode:                13                     14                     15
 Frequency:       332.63                 383.69                 414.12
 Force Cnst:      1.3638                 0.5738                 0.7402
 Red. Mass:      20.9206                 6.6159                 7.3259
 IR Active:          YES                    YES                    YES
 IR Intens:        0.144                  1.770                  2.999
 Raman Active:       YES                    YES                    YES
               X      Y      Z        X      Y      Z        X      Y      Z
 C         -0.072  0.146  0.011   -0.047 -0.006  0.023   -0.013  0.026  0.049
 C         -0.164  0.001  0.039   -0.019  0.095  0.040   -0.284  0.001  0.023
 H         -0.115 -0.029 -0.076   -0.020  0.111  0.050   -0.376 -0.056  0.158
 C         -0.119 -0.168  0.200   -0.034  0.005 -0.021   -0.293  0.050  0.008
 Cl         0.024 -0.166  0.504    0.011  0.041 -0.093    0.053  0.019 -0.083
 C         -0.048 -0.121  0.002   -0.047 -0.131 -0.055   -0.231  0.108  0.036
 H         -0.171 -0.195 -0.197   -0.114 -0.368 -0.171   -0.292  0.303 -0.068
 C          0.054  0.144  0.012    0.069  0.142  0.066    0.031 -0.090 -0.013
 Cl        -0.017 -0.003 -0.031    0.106 -0.060  0.051    0.183 -0.082  0.130
 C          0.023  0.333 -0.094    0.049  0.224  0.074    0.006 -0.086 -0.041
 Cl         0.019  0.103 -0.411   -0.005 -0.016 -0.024    0.002  0.020 -0.033
 C         -0.020  0.008 -0.010   -0.126 -0.176  0.003    0.055  0.060  0.102
 C          0.013 -0.023 -0.074   -0.212 -0.127  0.063    0.091  0.027 -0.020
 Cl         0.015 -0.107 -0.043    0.112 -0.022 -0.070   -0.015 -0.066 -0.018
 C          0.031  0.040 -0.052   -0.213  0.044  0.136    0.041  0.054 -0.141
 H         -0.017  0.076 -0.024   -0.328  0.127  0.238   -0.014  0.092 -0.271
 C          0.102  0.040  0.008   -0.071  0.153  0.100    0.088 -0.035  0.040
 H          0.133  0.017  0.062   -0.045  0.278  0.139    0.117 -0.134  0.097
 C          0.068  0.063 -0.004    0.034  0.068  0.004   -0.010  0.039  0.043
 H          0.079  0.054  0.017    0.171  0.139 -0.046   -0.068  0.006  0.070
 C          0.014  0.044 -0.065   -0.013 -0.131 -0.044   -0.065  0.130 -0.057
 H          0.038  0.023 -0.141    0.081 -0.207 -0.126   -0.152  0.192 -0.187
 TransDip   0.002  0.002 -0.012   -0.038 -0.006  0.019   -0.049  0.022  0.013

 Mode:                16                     17                     18
 Frequency:       434.94                 451.60                 494.05
 Force Cnst:      0.8991                 0.5444                 0.6782
 Red. Mass:       8.0666                 4.5308                 4.7159
 IR Active:          YES                    YES                    YES
 IR Intens:        5.678                  0.726                  4.169
 Raman Active:       YES                    YES                    YES
               X      Y      Z        X      Y      Z        X      Y      Z
 C          0.066 -0.104  0.012    0.073 -0.022  0.097   -0.103  0.052 -0.123
 C         -0.057  0.059  0.076    0.084 -0.067  0.074   -0.011  0.052 -0.123
 H         -0.107  0.069  0.186    0.068 -0.100  0.080    0.046  0.071 -0.222
 C         -0.103  0.044  0.013    0.056 -0.020 -0.005    0.054 -0.004 -0.003
 Cl         0.028 -0.009  0.008    0.012  0.003 -0.012   -0.029  0.004  0.008
 C         -0.095 -0.047 -0.072    0.092  0.025 -0.071   -0.014 -0.051  0.107
 H         -0.176 -0.190 -0.210    0.103  0.061 -0.054    0.023 -0.119  0.169
 C          0.059  0.121 -0.007    0.036 -0.006 -0.085   -0.075 -0.006  0.117
 Cl        -0.033 -0.009  0.016   -0.093  0.033 -0.028    0.059 -0.012 -0.006
 C          0.102  0.089  0.036    0.086 -0.030 -0.010   -0.135  0.041  0.011
 Cl        -0.026 -0.001 -0.006   -0.039  0.013 -0.011    0.039 -0.013  0.007
 C          0.117 -0.157  0.017    0.082 -0.054  0.185   -0.046  0.031 -0.072
 C          0.006 -0.019  0.066    0.078 -0.073  0.184    0.160 -0.106  0.268
 Cl        -0.075  0.251  0.132    0.020 -0.055 -0.052   -0.022  0.022 -0.014
 C         -0.080 -0.108 -0.133   -0.113  0.108 -0.127    0.014 -0.021 -0.013
 H         -0.103 -0.095 -0.336   -0.312  0.244 -0.433   -0.100  0.057 -0.221
 C          0.077 -0.173 -0.020   -0.003  0.025  0.118   -0.049  0.035 -0.156
 H          0.128 -0.068  0.058   -0.007  0.004  0.113   -0.200  0.144 -0.425
 C          0.144 -0.222 -0.134   -0.008  0.025  0.115    0.122 -0.080  0.168
 H          0.158 -0.214 -0.145    0.015  0.038  0.107    0.192 -0.147  0.328
 C          0.082 -0.112 -0.221   -0.133  0.069 -0.123   -0.039  0.047 -0.112
 H         -0.023 -0.040 -0.362   -0.301  0.185 -0.430   -0.126  0.106 -0.285
 TransDip   0.017 -0.058 -0.047   -0.001  0.024 -0.012   -0.046  0.010 -0.045

 Mode:                19                     20                     21
 Frequency:       558.12                 560.21                 604.23
 Force Cnst:      1.0051                 1.2913                 0.9928
 Red. Mass:       5.4763                 6.9838                 4.6153
 IR Active:          YES                    YES                    YES
 IR Intens:        2.514                 18.543                  1.282
 Raman Active:       YES                    YES                    YES
               X      Y      Z        X      Y      Z        X      Y      Z
 C          0.028  0.107  0.036   -0.064 -0.002  0.081    0.066  0.299  0.100
 C         -0.040 -0.160 -0.066    0.074 -0.050  0.064    0.013  0.081  0.014
 H         -0.158 -0.691 -0.259    0.105 -0.054 -0.002    0.010  0.061  0.004
 C          0.074  0.357  0.131    0.111 -0.043  0.084   -0.060 -0.272 -0.106
 Cl        -0.004 -0.021 -0.002   -0.023  0.052 -0.126    0.001  0.010  0.007
 C         -0.012 -0.037 -0.022   -0.008 -0.106  0.291    0.033  0.156  0.064
 H         -0.035 -0.121 -0.062    0.106 -0.198  0.486    0.158  0.702  0.275
 C         -0.071 -0.340 -0.136   -0.146 -0.087  0.259   -0.051 -0.216 -0.077
 Cl         0.007  0.027  0.012    0.000  0.020 -0.049    0.003  0.007  0.003
 C          0.055  0.227  0.081   -0.146 -0.002  0.131    0.002  0.039  0.011
 Cl        -0.004 -0.018 -0.001    0.027  0.055 -0.166    0.002  0.001  0.003
 C         -0.008 -0.020 -0.020    0.034 -0.045  0.167   -0.010 -0.058 -0.028
 C         -0.015 -0.016  0.001   -0.020 -0.010 -0.030   -0.054 -0.056  0.010
 Cl        -0.001  0.011  0.004   -0.008  0.011  0.017    0.000  0.024  0.008
 C         -0.013 -0.007  0.016   -0.039 -0.024 -0.106   -0.066 -0.027  0.034
 H         -0.013 -0.008  0.038   -0.109  0.026 -0.184   -0.088 -0.012  0.069
 C         -0.006  0.008 -0.006    0.143 -0.075  0.071   -0.008  0.019 -0.001
 H         -0.007  0.035 -0.009    0.211 -0.095  0.190    0.009  0.113  0.023
 C          0.020 -0.014 -0.009   -0.015  0.039 -0.130    0.065 -0.048 -0.044
 H          0.046 -0.005 -0.011   -0.178  0.081 -0.298    0.149 -0.022 -0.048
 C          0.007 -0.034 -0.016    0.070  0.017  0.052    0.024 -0.100 -0.060
 H          0.016 -0.042 -0.026    0.058  0.021 -0.043    0.060 -0.130 -0.071
 TransDip  -0.011 -0.044 -0.023   -0.017 -0.057  0.124    0.028  0.023 -0.002

 Mode:                22                     23                     24
 Frequency:       606.14                 645.88                 707.36
 Force Cnst:      1.0298                 1.7400                 2.1647
 Red. Mass:       4.7570                 7.0794                 7.3427
 IR Active:          YES                    YES                    YES
 IR Intens:       28.686                  9.222                 16.342
 Raman Active:       YES                    YES                    YES
               X      Y      Z        X      Y      Z        X      Y      Z
 C          0.074 -0.083  0.197   -0.170  0.014  0.078    0.162  0.000 -0.087
 C          0.054 -0.100  0.237    0.013 -0.017  0.049   -0.008  0.023 -0.080
 H         -0.026 -0.139  0.370    0.081  0.023 -0.061   -0.061  0.005  0.014
 C         -0.049 -0.020  0.063    0.038 -0.018  0.010   -0.023  0.034 -0.031
 Cl         0.018  0.021 -0.066    0.009 -0.002  0.000   -0.007 -0.004  0.014
 C         -0.030  0.001  0.020    0.134  0.032 -0.146   -0.107 -0.018  0.097
 H         -0.042  0.019  0.003    0.120  0.069 -0.174   -0.108 -0.056  0.098
 C          0.024 -0.010  0.014    0.001  0.031 -0.129    0.035 -0.026  0.083
 Cl        -0.031  0.010 -0.009    0.032 -0.012  0.016   -0.029  0.010 -0.010
 C          0.090 -0.059  0.097   -0.053  0.055 -0.066    0.080 -0.040  0.039
 Cl        -0.016  0.039 -0.094   -0.008 -0.016  0.044    0.003  0.006 -0.017
 C         -0.102  0.066 -0.128   -0.191  0.113  0.154    0.179  0.174 -0.018
 C         -0.025  0.012 -0.042   -0.148 -0.052  0.075   -0.099  0.253  0.132
 Cl        -0.006  0.002 -0.003   -0.007 -0.020 -0.003    0.031 -0.103 -0.056
 C          0.070 -0.068  0.111   -0.176 -0.281 -0.022   -0.239 -0.061  0.121
 H          0.185 -0.146  0.336   -0.287 -0.200  0.046   -0.068 -0.193  0.009
 C         -0.063  0.051 -0.182    0.219 -0.100 -0.145   -0.222 -0.040  0.096
 H         -0.102  0.080 -0.252    0.259  0.103 -0.089   -0.152  0.315  0.200
 C          0.083 -0.042  0.133    0.105  0.041 -0.056    0.088 -0.235 -0.127
 H          0.222 -0.176  0.452   -0.239 -0.121  0.042    0.076 -0.246 -0.109
 C         -0.048  0.071 -0.097    0.142  0.315  0.052    0.192  0.187 -0.049
 H          0.041  0.009  0.036    0.205  0.266 -0.013   -0.025  0.361  0.128
 TransDip   0.013 -0.062  0.159   -0.093  0.026 -0.008    0.035  0.107  0.064

 Mode:                25                     26                     27
 Frequency:       746.31                 753.82                 770.14
 Force Cnst:      1.4712                 0.8358                 0.5468
 Red. Mass:       4.4832                 2.4964                 1.5646
 IR Active:          YES                    YES                    YES
 IR Intens:        4.380                 16.517                 46.800
 Raman Active:       YES                    YES                    YES
               X      Y      Z        X      Y      Z        X      Y      Z
 C          0.065  0.340  0.126    0.018  0.001  0.027   -0.016 -0.002 -0.027
 C         -0.021 -0.078 -0.038    0.028 -0.023  0.037   -0.034  0.022 -0.042
 H         -0.135 -0.627 -0.255   -0.002 -0.057  0.071   -0.002  0.065 -0.073
 C          0.025  0.088  0.032   -0.015  0.010 -0.013    0.014 -0.009  0.018
 Cl         0.000  0.003  0.002    0.003 -0.002  0.003   -0.003  0.002 -0.004
 C         -0.010 -0.079 -0.033   -0.024  0.010 -0.018    0.024 -0.012  0.023
 H         -0.077 -0.390 -0.146   -0.029 -0.000 -0.027    0.026 -0.007  0.026
 C          0.036  0.186  0.067   -0.010  0.013 -0.011    0.017 -0.014  0.013
 Cl         0.001 -0.004 -0.001    0.004 -0.003  0.004   -0.006  0.003 -0.005
 C         -0.075 -0.290 -0.117    0.007 -0.020  0.026   -0.004  0.023 -0.030
 Cl         0.003  0.009  0.006   -0.001  0.004 -0.010    0.001 -0.004  0.010
 C          0.000 -0.020  0.020   -0.086  0.065 -0.165    0.067 -0.050  0.130
 C         -0.032 -0.035 -0.018    0.102 -0.063  0.185   -0.012  0.003 -0.022
 Cl        -0.001  0.009  0.005   -0.003  0.001 -0.008   -0.001  0.002 -0.001
 C         -0.031 -0.023  0.017   -0.055  0.038 -0.092   -0.011  0.006 -0.024
 H         -0.040 -0.016  0.078   -0.023  0.016 -0.050    0.240 -0.166  0.437
 C          0.007  0.017 -0.014    0.018 -0.016  0.048   -0.042  0.032 -0.088
 H          0.033  0.063  0.027    0.227 -0.151  0.418    0.257 -0.178  0.443
 C          0.036 -0.019 -0.018   -0.069  0.040 -0.129   -0.013  0.014 -0.015
 H          0.088 -0.010 -0.008    0.180 -0.121  0.300    0.269 -0.180  0.493
 C         -0.002 -0.050 -0.031    0.022 -0.012  0.030   -0.036  0.024 -0.057
 H          0.021 -0.070 -0.048    0.312 -0.212  0.569    0.067 -0.048  0.120
 TransDip   0.004 -0.063 -0.024    0.039 -0.043  0.117    0.131 -0.069  0.161

 Mode:                28                     29                     30
 Frequency:       816.94                 835.83                 879.59
 Force Cnst:      3.4388                 3.2185                 0.6645
 Red. Mass:       8.7454                 7.8192                 1.4577
 IR Active:          YES                    YES                    YES
 IR Intens:       44.391                 15.632                 12.657
 Raman Active:       YES                    YES                    YES
               X      Y      Z        X      Y      Z        X      Y      Z
 C          0.079  0.032 -0.102   -0.261  0.018  0.104    0.004  0.017  0.006
 C         -0.259  0.095 -0.090   -0.177 -0.029  0.164   -0.006 -0.041 -0.026
 H         -0.220  0.079 -0.184   -0.047  0.045 -0.033    0.053  0.223  0.068
 C         -0.028 -0.100  0.276    0.003 -0.120  0.326    0.016  0.059  0.009
 Cl        -0.010  0.028 -0.069    0.009  0.027 -0.077   -0.001 -0.005  0.001
 C          0.084 -0.095  0.202    0.278 -0.033 -0.076   -0.028 -0.116 -0.044
 H         -0.066  0.026 -0.050    0.197  0.018 -0.214    0.149  0.629  0.255
 C          0.414 -0.144  0.146   -0.001  0.027 -0.067   -0.002  0.042  0.014
 Cl        -0.113  0.045 -0.054    0.014 -0.001 -0.006    0.001 -0.004 -0.000
 C          0.259 -0.003 -0.166   -0.158  0.085 -0.130   -0.007  0.002 -0.001
 Cl        -0.003 -0.012  0.035    0.001 -0.013  0.034    0.000 -0.000  0.000
 C         -0.089  0.022 -0.109   -0.000  0.052 -0.021    0.021 -0.014  0.040
 C         -0.021 -0.091  0.030    0.087  0.142  0.013   -0.018  0.008 -0.032
 Cl        -0.004  0.016  0.008    0.007 -0.029 -0.015    0.001 -0.000  0.002
 C         -0.040 -0.086  0.002    0.109  0.172  0.014    0.034 -0.026  0.064
 H         -0.277  0.081 -0.173    0.251  0.068 -0.239   -0.201  0.135 -0.347
 C          0.112 -0.020 -0.003   -0.159 -0.002  0.108    0.012 -0.006  0.020
 H         -0.019  0.027 -0.231   -0.180  0.093  0.060   -0.087  0.066 -0.158
 C         -0.045  0.113  0.044    0.075 -0.217 -0.134   -0.015  0.010 -0.030
 H         -0.182  0.089  0.016    0.271 -0.119 -0.211    0.126 -0.081  0.213
 C         -0.032  0.031  0.042    0.073 -0.056 -0.067   -0.032  0.019 -0.058
 H          0.108 -0.067  0.165    0.026 -0.024  0.087    0.169 -0.120  0.305
 TransDip   0.163 -0.097  0.098   -0.049 -0.004  0.117    0.018  0.111  0.016

 Mode:                31                     32                     33
 Frequency:       880.92                 899.71                 964.05
 Force Cnst:      0.6609                 0.6794                 0.7514
 Red. Mass:       1.4456                 1.4246                 1.3722
 IR Active:          YES                    YES                    YES
 IR Intens:        9.177                  3.425                  0.268
 Raman Active:       YES                    YES                    YES
               X      Y      Z        X      Y      Z        X      Y      Z
 C          0.002  0.011  0.005    0.015  0.067  0.026    0.000 -0.003  0.001
 C         -0.008 -0.021  0.005   -0.032 -0.153 -0.056   -0.001  0.005 -0.007
 H          0.012  0.078  0.046    0.188  0.855  0.318   -0.001 -0.005 -0.015
 C          0.005  0.038  0.030    0.007  0.035  0.014    0.002  0.002 -0.007
 Cl        -0.000 -0.002 -0.004   -0.000 -0.002 -0.001   -0.000 -0.000  0.001
 C         -0.022 -0.106 -0.040    0.008  0.042  0.017    0.001 -0.001  0.002
 H          0.122  0.592  0.204   -0.063 -0.263 -0.103    0.010 -0.006  0.016
 C          0.021  0.033  0.015    0.001 -0.011 -0.003   -0.006  0.002 -0.001
 Cl        -0.003 -0.002 -0.002   -0.000  0.002  0.000    0.001 -0.000  0.000
 C          0.009 -0.005 -0.000    0.001 -0.005 -0.002   -0.005  0.003 -0.003
 Cl        -0.000  0.000 -0.000   -0.000  0.000  0.000    0.000 -0.000  0.000
 C         -0.026  0.018 -0.047   -0.005  0.009 -0.006    0.015 -0.011  0.028
 C          0.021 -0.014  0.037   -0.001 -0.015  0.003    0.008 -0.006  0.015
 Cl        -0.001  0.001 -0.002   -0.000  0.002  0.000   -0.001  0.001 -0.001
 C         -0.042  0.028 -0.073   -0.013 -0.002 -0.007   -0.041  0.030 -0.075
 H          0.222 -0.152  0.397    0.006 -0.015  0.060    0.234 -0.159  0.418
 C         -0.013  0.009 -0.022    0.004  0.007 -0.002    0.031 -0.021  0.055
 H          0.102 -0.067  0.182    0.016  0.021  0.018   -0.177  0.119 -0.315
 C          0.020 -0.014  0.032    0.010 -0.007  0.000    0.034 -0.024  0.062
 H         -0.139  0.094 -0.251    0.001  0.017 -0.050   -0.193  0.126 -0.336
 C          0.036 -0.026  0.064   -0.001 -0.020  0.002   -0.053  0.037 -0.096
 H         -0.193  0.133 -0.349   -0.025 -0.004 -0.044    0.291 -0.201  0.526
 TransDip   0.027  0.073  0.058    0.022  0.054  0.013    0.010 -0.007  0.011

 Mode:                34                     35                     36
 Frequency:       999.91                1036.61                1053.47
 Force Cnst:      0.7743                 4.6743                 2.5377
 Red. Mass:       1.3145                 7.3831                 3.8810
 IR Active:          YES                    YES                    YES
 IR Intens:        0.052                 35.255                 22.464
 Raman Active:       YES                    YES                    YES
               X      Y      Z        X      Y      Z        X      Y      Z
 C         -0.001 -0.000  0.000    0.165 -0.015 -0.060   -0.016 -0.020 -0.005
 C          0.000  0.001 -0.001   -0.252  0.078 -0.066    0.016  0.001  0.007
 H          0.000 -0.001 -0.002   -0.335  0.064  0.076    0.020 -0.028 -0.022
 C          0.000  0.000 -0.002   -0.010 -0.051  0.147    0.001  0.002 -0.008
 Cl        -0.000 -0.000  0.000    0.001  0.004 -0.012    0.000 -0.000  0.000
 C         -0.001  0.000  0.001    0.270 -0.009 -0.139   -0.015  0.001  0.005
 H         -0.000 -0.001  0.002    0.346 -0.067 -0.027   -0.023  0.015 -0.008
 C          0.001 -0.001  0.000   -0.226  0.071 -0.054    0.018 -0.005  0.003
 Cl        -0.000  0.000 -0.000    0.022 -0.007  0.007   -0.002  0.000 -0.001
 C          0.000  0.001 -0.001   -0.042 -0.103  0.301    0.005  0.007 -0.012
 Cl         0.000 -0.000  0.000    0.001  0.012 -0.034   -0.000 -0.001  0.002
 C         -0.003  0.000 -0.002    0.180  0.005 -0.110    0.012  0.059  0.016
 C          0.001 -0.004  0.000   -0.008  0.147  0.062   -0.065  0.192  0.109
 Cl         0.000  0.000  0.001    0.001 -0.011 -0.005    0.009 -0.025 -0.014
 C          0.028 -0.017  0.047   -0.122 -0.188 -0.001   -0.018  0.080  0.042
 H         -0.165  0.116 -0.292   -0.030 -0.266 -0.098   -0.235  0.264  0.225
 C         -0.053  0.036 -0.091    0.056 -0.006 -0.038    0.272  0.042 -0.139
 H          0.303 -0.207  0.541    0.059 -0.019 -0.018    0.341  0.278 -0.078
 C          0.046 -0.033  0.082   -0.040  0.196  0.101    0.012 -0.146 -0.060
 H         -0.273  0.176 -0.472    0.029  0.252  0.054   -0.089 -0.216 -0.039
 C         -0.020  0.017 -0.039   -0.052 -0.104 -0.012   -0.202 -0.167  0.049
 H          0.140 -0.093  0.248    0.015 -0.149 -0.049   -0.475  0.027  0.284
 TransDip  -0.003 -0.001 -0.007   -0.058  0.023  0.180   -0.018  0.139  0.058

 Mode:                37                     38                     39
 Frequency:      1068.73                1118.36                1136.42
 Force Cnst:      2.4678                 2.5287                 1.2677
 Red. Mass:       3.6671                 3.4315                 1.6661
 IR Active:          YES                    YES                    YES
 IR Intens:       21.867                 13.425                 41.407
 Raman Active:       YES                    YES                    YES
               X      Y      Z        X      Y      Z        X      Y      Z
 C         -0.052  0.014 -0.005    0.092  0.008 -0.091    0.024 -0.007 -0.010
 C          0.135 -0.062  0.085    0.111 -0.040  0.048   -0.054 -0.013  0.068
 H          0.179 -0.052  0.030    0.213 -0.024 -0.095   -0.361 -0.138  0.573
 C         -0.009 -0.014  0.041   -0.022 -0.083  0.230   -0.003  0.036 -0.094
 Cl         0.001  0.003 -0.009    0.002  0.009 -0.026    0.000 -0.003  0.008
 C         -0.114  0.004  0.057   -0.082  0.012  0.017    0.061 -0.030  0.042
 H         -0.188  0.063 -0.050   -0.250  0.145 -0.232    0.330 -0.256  0.480
 C          0.027 -0.002 -0.010   -0.126  0.055 -0.071   -0.033  0.007  0.000
 Cl         0.003 -0.001  0.001    0.018 -0.007  0.009    0.005 -0.001 -0.001
 C         -0.050  0.084 -0.194   -0.060  0.050 -0.095   -0.018  0.059 -0.144
 Cl         0.001 -0.009  0.024    0.001 -0.006  0.015    0.000 -0.006  0.015
 C          0.070  0.014 -0.024    0.164 -0.010 -0.080    0.044  0.010 -0.036
 C          0.001  0.208  0.076    0.043 -0.141 -0.079    0.025 -0.037 -0.026
 Cl         0.002 -0.019 -0.008   -0.004  0.017  0.009   -0.002  0.005  0.003
 C         -0.057 -0.165 -0.030   -0.074 -0.021  0.033   -0.027 -0.025  0.006
 H          0.275 -0.418 -0.320   -0.400  0.213  0.309   -0.098  0.023  0.059
 C         -0.006 -0.016 -0.004    0.017  0.026  0.001    0.002  0.014  0.004
 H         -0.016 -0.050 -0.002    0.039  0.152  0.033    0.021  0.109  0.032
 C          0.007  0.175  0.065   -0.042 -0.007  0.020   -0.005  0.004  0.004
 H          0.274  0.326 -0.044   -0.204 -0.090  0.084    0.005  0.011 -0.001
 C         -0.033 -0.128 -0.034    0.001  0.057  0.018   -0.009  0.006  0.012
 H          0.170 -0.287 -0.183   -0.258  0.272  0.261   -0.121  0.096  0.087
 TransDip   0.048  0.131 -0.056   -0.076 -0.077  0.045   -0.008  0.048 -0.200

 Mode:                40                     41                     42
 Frequency:      1148.89                1185.63                1209.25
 Force Cnst:      1.2732                 0.9197                 1.6232
 Red. Mass:       1.6372                 1.1104                 1.8841
 IR Active:          YES                    YES                    YES
 IR Intens:        4.499                  0.142                 13.655
 Raman Active:       YES                    YES                    YES
               X      Y      Z        X      Y      Z        X      Y      Z
 C         -0.030 -0.023  0.007    0.005  0.000 -0.003    0.042 -0.028  0.051
 C         -0.002  0.012 -0.014    0.001 -0.000  0.001   -0.026  0.018 -0.031
 H          0.035  0.002 -0.102   -0.001 -0.002  0.004    0.244  0.128 -0.485
 C          0.003  0.005 -0.015    0.000 -0.002  0.005   -0.011 -0.022  0.065
 Cl        -0.000 -0.001  0.002   -0.000  0.000 -0.001   -0.001  0.002 -0.006
 C         -0.000  0.004 -0.013   -0.001 -0.000  0.001   -0.062 -0.008  0.058
 H         -0.036  0.041 -0.076    0.002 -0.004  0.009    0.270 -0.302  0.637
 C          0.028 -0.011  0.014   -0.005  0.002 -0.003   -0.097  0.074 -0.139
 Cl        -0.004  0.001 -0.001    0.001 -0.000  0.000    0.011 -0.006  0.009
 C          0.009 -0.015  0.044    0.001  0.001 -0.004    0.131 -0.012 -0.045
 Cl        -0.000  0.002 -0.005   -0.000 -0.000  0.001   -0.004 -0.001  0.006
 C         -0.016  0.055  0.031   -0.001 -0.007 -0.002   -0.062  0.005  0.014
 C          0.076 -0.072 -0.070    0.000 -0.006 -0.003   -0.019  0.005  0.016
 Cl        -0.006  0.008  0.006   -0.000  0.001  0.001    0.000 -0.002 -0.001
 C         -0.015 -0.099 -0.030    0.021 -0.012 -0.016    0.023  0.010 -0.008
 H          0.120 -0.214 -0.148    0.237 -0.174 -0.198    0.118 -0.058 -0.092
 C         -0.026  0.064  0.039    0.012  0.060  0.016   -0.000  0.001  0.000
 H          0.066  0.557  0.176    0.117  0.600  0.162    0.000 -0.006 -0.001
 C          0.059 -0.005 -0.034   -0.051 -0.026  0.018    0.016 -0.009 -0.012
 H          0.463  0.203 -0.188   -0.521 -0.270  0.195    0.100  0.033 -0.046
 C         -0.084 -0.011  0.042    0.017 -0.013 -0.014   -0.010  0.002  0.011
 H         -0.329  0.174  0.254    0.187 -0.147 -0.162   -0.017  0.003 -0.010
 TransDip   0.045 -0.050 -0.010    0.010  0.004 -0.005   -0.113  0.034  0.000

 Mode:                43                     44                     45
 Frequency:      1268.23                1281.51                1300.07
 Force Cnst:      2.0106                 3.2865                 4.0640
 Red. Mass:       2.1217                 3.3966                 4.0811
 IR Active:          YES                    YES                    YES
 IR Intens:       13.137                  2.077                  2.809
 Raman Active:       YES                    YES                    YES
               X      Y      Z        X      Y      Z        X      Y      Z
 C          0.059  0.052 -0.129   -0.103  0.052 -0.140    0.141 -0.060 -0.015
 C         -0.003 -0.013  0.026   -0.075 -0.026  0.124    0.070  0.033 -0.105
 H         -0.217 -0.089  0.405   -0.028 -0.024  0.026   -0.221 -0.124  0.365
 C          0.089 -0.042  0.057    0.167 -0.038  0.004   -0.060 -0.009  0.064
 Cl        -0.001  0.002 -0.005    0.000  0.000 -0.001   -0.002  0.002 -0.004
 C         -0.031  0.017 -0.026   -0.085  0.058 -0.103    0.037 -0.042  0.087
 H         -0.131  0.096 -0.181   -0.016 -0.001  0.020   -0.098  0.072 -0.126
 C         -0.108  0.010  0.036   -0.122 -0.012  0.106    0.002  0.037 -0.095
 Cl         0.005 -0.002  0.003    0.003 -0.002  0.003    0.003 -0.001  0.001
 C          0.075 -0.008 -0.028    0.215 -0.038 -0.015   -0.093  0.026 -0.001
 Cl         0.000 -0.001  0.004   -0.001 -0.001  0.001    0.000 -0.001  0.002
 C         -0.082 -0.066  0.033   -0.008  0.134  0.068   -0.060  0.274  0.134
 C         -0.129 -0.024  0.061    0.077  0.005 -0.044   -0.128 -0.092  0.037
 Cl         0.003 -0.002 -0.002   -0.003 -0.000  0.002   -0.002 -0.001  0.001
 C          0.062  0.049 -0.016   -0.008 -0.043 -0.013    0.120 -0.065 -0.091
 H          0.484 -0.259 -0.368   -0.405  0.249  0.326   -0.143  0.134  0.131
 C          0.023  0.020 -0.005   -0.022 -0.003  0.012    0.014  0.112  0.034
 H         -0.001 -0.128 -0.048   -0.004  0.107  0.043   -0.026 -0.101 -0.026
 C          0.022 -0.010 -0.016   -0.024 -0.034 -0.001   -0.104 -0.102  0.020
 H          0.101  0.029 -0.045    0.120  0.036 -0.053    0.376  0.141 -0.162
 C         -0.001  0.035  0.011   -0.016 -0.047 -0.013    0.047 -0.094 -0.059
 H         -0.232  0.218  0.224    0.397 -0.378 -0.340    0.281 -0.287 -0.278
 TransDip  -0.096  0.036  0.056   -0.034 -0.025 -0.018   -0.032 -0.035  0.025

 Mode:                46                     47                     48
 Frequency:      1315.35                1413.23                1436.26
 Force Cnst:      3.2961                 4.0614                 4.1129
 Red. Mass:       3.2335                 3.4514                 3.3840
 IR Active:          YES                    YES                    YES
 IR Intens:        3.506                 52.823                 62.279
 Raman Active:       YES                    YES                    YES
               X      Y      Z        X      Y      Z        X      Y      Z
 C          0.120 -0.016 -0.030   -0.034 -0.082  0.239    0.216 -0.068  0.052
 C          0.049  0.022 -0.092   -0.112  0.062 -0.097   -0.067 -0.014  0.078
 H         -0.244 -0.090  0.413   -0.212  0.042  0.020    0.340  0.153 -0.605
 C         -0.001 -0.023  0.061    0.216 -0.013 -0.094   -0.093  0.052 -0.083
 Cl        -0.002  0.002 -0.004   -0.006 -0.000  0.005    0.003 -0.002  0.005
 C          0.011 -0.029  0.071   -0.002 -0.058  0.156    0.115 -0.005 -0.056
 H         -0.136  0.089 -0.157   -0.459  0.322 -0.577   -0.016  0.123 -0.315
 C         -0.035  0.036 -0.076   -0.128  0.049 -0.055   -0.142 -0.050  0.217
 Cl         0.004 -0.002  0.002    0.008 -0.003  0.003    0.004  0.001 -0.004
 C         -0.032  0.008 -0.009    0.089  0.015 -0.090   -0.029  0.068 -0.165
 Cl        -0.000 -0.001  0.002   -0.004 -0.000  0.004    0.002 -0.003  0.007
 C         -0.154 -0.089  0.053    0.022  0.004 -0.047   -0.033  0.003 -0.008
 C          0.157  0.085 -0.053    0.026  0.021 -0.004   -0.041 -0.019  0.019
 Cl        -0.001 -0.002 -0.001   -0.001 -0.000 -0.000    0.001  0.000 -0.001
 C         -0.065  0.066  0.062   -0.004 -0.032 -0.008    0.021  0.031  0.002
 H         -0.070  0.072  0.064   -0.088  0.028  0.058    0.060  0.009 -0.033
 C         -0.037 -0.138 -0.032   -0.008  0.023  0.013    0.013 -0.035 -0.021
 H          0.049  0.290  0.085   -0.025 -0.042 -0.004    0.053  0.142  0.023
 C          0.114  0.008 -0.061   -0.005  0.021  0.012   -0.028 -0.032  0.005
 H          0.103 -0.003 -0.061   -0.136 -0.041  0.059    0.236  0.104 -0.097
 C         -0.136  0.076  0.105    0.040 -0.033 -0.029   -0.032  0.047  0.040
 H          0.385 -0.344 -0.345   -0.150  0.115  0.100    0.164 -0.105 -0.151
 TransDip  -0.050 -0.009  0.031   -0.138  0.098 -0.160    0.059  0.083 -0.231

 Mode:                49                     50                     51
 Frequency:      1463.79                1506.25                1583.25
 Force Cnst:      2.7328                 3.7685                10.5860
 Red. Mass:       2.1647                 2.8192                 7.1677
 IR Active:          YES                    YES                    YES
 IR Intens:       26.640                 22.764                 59.195
 Raman Active:       YES                    YES                    YES
               X      Y      Z        X      Y      Z        X      Y      Z
 C         -0.033  0.026  0.010   -0.080 -0.004  0.037   -0.181  0.123 -0.216
 C          0.001 -0.001 -0.008   -0.027  0.004  0.007    0.078 -0.073  0.146
 H         -0.036 -0.000  0.065   -0.040 -0.003  0.016    0.245 -0.016 -0.112
 C          0.022 -0.008  0.005    0.060 -0.007 -0.016   -0.296  0.118 -0.137
 Cl        -0.000  0.000 -0.000   -0.001  0.000  0.000    0.003 -0.001  0.001
 C         -0.018  0.002  0.008   -0.027 -0.005  0.028    0.270 -0.180  0.316
 H         -0.007 -0.012  0.032   -0.048  0.010  0.003   -0.213  0.241 -0.511
 C          0.020  0.005 -0.028    0.032  0.013 -0.051   -0.128  0.078 -0.132
 Cl        -0.001 -0.000  0.001   -0.001 -0.000  0.001    0.000  0.000 -0.000
 C          0.001 -0.009  0.019   -0.006 -0.007  0.026    0.237 -0.076  0.062
 Cl        -0.000  0.001 -0.001   -0.001  0.000 -0.001   -0.003 -0.000  0.002
 C          0.012 -0.129 -0.052    0.180  0.054 -0.080    0.023 -0.001  0.014
 C         -0.073  0.065  0.065   -0.064 -0.130 -0.014   -0.008 -0.007 -0.001
 Cl         0.002 -0.002 -0.002    0.002  0.005  0.001    0.000 -0.000  0.000
 C          0.124 -0.008 -0.073   -0.101  0.120  0.102   -0.002  0.012  0.004
 H         -0.214  0.269  0.224    0.378 -0.236 -0.302    0.011  0.004 -0.004
 C         -0.014 -0.111 -0.035    0.092 -0.032 -0.064   -0.002 -0.021 -0.006
 H          0.131  0.620  0.163    0.111 -0.029 -0.073    0.009  0.034  0.010
 C         -0.136 -0.010  0.073   -0.087 -0.083  0.017   -0.001  0.010  0.002
 H          0.419  0.290 -0.127    0.407  0.161 -0.170    0.000  0.010  0.005
 C          0.063  0.073 -0.008   -0.073  0.093  0.076    0.004 -0.005 -0.008
 H          0.032  0.120  0.029    0.382 -0.251 -0.306   -0.001  0.002  0.024
 TransDip  -0.010  0.137  0.091    0.091 -0.092 -0.081   -0.167  0.094 -0.155

 Mode:                52                     53                     54
 Frequency:      1603.68                1606.36                1633.84
 Force Cnst:      8.5426                11.0340                 9.9680
 Red. Mass:       5.6377                 7.2576                 6.3378
 IR Active:          YES                    YES                    YES
 IR Intens:        5.398                 28.535                  3.707
 Raman Active:       YES                    YES                    YES
               X      Y      Z        X      Y      Z        X      Y      Z
 C         -0.002  0.024 -0.006    0.198  0.028 -0.193   -0.077 -0.005  0.056
 C          0.003 -0.007  0.006   -0.259 -0.071  0.340    0.033  0.011 -0.049
 H          0.014  0.015  0.004    0.245  0.140 -0.519   -0.041 -0.018  0.077
 C         -0.010  0.003 -0.005    0.256 -0.001 -0.150   -0.028 -0.000  0.017
 Cl         0.000  0.000 -0.000   -0.002  0.000  0.000    0.000 -0.000 -0.000
 C          0.008 -0.006  0.011   -0.070 -0.042  0.153    0.007  0.005 -0.017
 H         -0.007  0.006 -0.015   -0.213  0.070 -0.054    0.023 -0.007  0.005
 C         -0.003  0.002 -0.007    0.172  0.052 -0.240   -0.020 -0.006  0.027
 Cl         0.000  0.000  0.000   -0.002 -0.001  0.003    0.000  0.000 -0.000
 C          0.005 -0.005  0.003   -0.251  0.019  0.097    0.038 -0.003 -0.012
 Cl        -0.000  0.000  0.000    0.003 -0.001  0.001   -0.001  0.000  0.000
 C         -0.047 -0.249 -0.066   -0.032 -0.002  0.021    0.211 -0.007 -0.121
 C          0.124  0.145 -0.014   -0.044 -0.002  0.024   -0.247 -0.054  0.116
 Cl        -0.003  0.001  0.002    0.000  0.000  0.000    0.002  0.003 -0.000
 C         -0.015 -0.186 -0.063    0.058 -0.028 -0.044    0.225 -0.108 -0.168
 H         -0.149 -0.111  0.042   -0.060  0.062  0.057   -0.199  0.221  0.197
 C          0.096  0.384  0.092   -0.035  0.007  0.023   -0.128  0.032  0.084
 H         -0.081 -0.551 -0.165   -0.044 -0.010  0.022   -0.161 -0.050  0.072
 C         -0.136 -0.225 -0.009    0.073  0.017 -0.035    0.279  0.054 -0.136
 H          0.255 -0.047 -0.162   -0.088 -0.068  0.024   -0.289 -0.251  0.068
 C         -0.042  0.178  0.090   -0.052  0.012  0.032   -0.264  0.107  0.189
 H          0.276 -0.060 -0.177    0.019 -0.047 -0.021    0.228 -0.293 -0.237
 TransDip  -0.007  0.070  0.025    0.119  0.042 -0.116   -0.022  0.038  0.043

 Mode:                55                     56                     57
 Frequency:      3174.00                3183.21                3195.48
 Force Cnst:      6.4475                 6.5092                 6.5878
 Red. Mass:       1.0862                 1.0903                 1.0950
 IR Active:          YES                    YES                    YES
 IR Intens:        0.187                  7.182                  9.487
 Raman Active:       YES                    YES                    YES
               X      Y      Z        X      Y      Z        X      Y      Z
 C          0.000  0.000 -0.000   -0.000 -0.000  0.000   -0.000 -0.000 -0.000
 C          0.000 -0.000  0.000   -0.000  0.000 -0.000   -0.000  0.000 -0.000
 H         -0.001  0.001 -0.001    0.002 -0.001  0.001    0.002 -0.001  0.001
 C         -0.000 -0.000  0.000    0.000  0.000 -0.000    0.000  0.000  0.000
 Cl         0.000  0.000 -0.000    0.000  0.000  0.000    0.000  0.000 -0.000
 C          0.000  0.000  0.000   -0.000  0.000 -0.000   -0.000  0.000  0.000
 H         -0.000 -0.000  0.000    0.000  0.000 -0.000    0.001 -0.000 -0.000
 C          0.000  0.000 -0.000   -0.000 -0.000  0.000   -0.000 -0.000  0.000
 Cl         0.000  0.000  0.000    0.000 -0.000 -0.000    0.000 -0.000 -0.000
 C         -0.000 -0.000  0.000    0.000  0.000 -0.000    0.000  0.000 -0.000
 Cl         0.000  0.000 -0.000    0.000 -0.000  0.000    0.000 -0.000  0.000
 C          0.001 -0.001 -0.001   -0.001  0.001  0.001   -0.001  0.002  0.001
 C         -0.000 -0.000  0.000    0.000  0.001  0.000    0.001 -0.000 -0.001
 Cl        -0.000  0.000  0.000   -0.000 -0.000 -0.000   -0.000  0.000  0.000
 C          0.007  0.009 -0.001    0.013  0.015 -0.002   -0.020 -0.026  0.002
 H         -0.085 -0.115  0.004   -0.147 -0.197  0.007    0.229  0.310 -0.009
 C         -0.036  0.002  0.021   -0.052  0.002  0.030    0.024  0.002 -0.013
 H          0.429 -0.017 -0.248    0.603 -0.023 -0.348   -0.264  0.006  0.151
 C          0.014 -0.045 -0.025    0.003  0.001 -0.002    0.018 -0.056 -0.031
 H         -0.163  0.527  0.292   -0.007  0.008  0.007   -0.196  0.627  0.349
 C          0.029  0.040 -0.001   -0.035 -0.047  0.001   -0.026 -0.031  0.002
 H         -0.348 -0.464  0.015    0.402  0.533 -0.018    0.270  0.353 -0.014
 TransDip   0.008 -0.009 -0.006   -0.076 -0.022  0.034    0.028 -0.082 -0.046

 Mode:                58                     59                     60
 Frequency:      3205.86                3210.96                3222.29
 Force Cnst:      6.6344                 6.6334                 6.6843
 Red. Mass:       1.0956                 1.0920                 1.0926
 IR Active:          YES                    YES                    YES
 IR Intens:        4.034                  0.084                  1.516
 Raman Active:       YES                    YES                    YES
               X      Y      Z        X      Y      Z        X      Y      Z
 C          0.000  0.000 -0.000   -0.001 -0.001  0.003    0.000 -0.000 -0.000
 C          0.000 -0.000  0.000   -0.074  0.030 -0.036    0.001 -0.000 -0.000
 H         -0.003  0.001 -0.001    0.838 -0.339  0.419   -0.006  0.002 -0.003
 C         -0.000  0.000 -0.000    0.003  0.000 -0.003    0.003 -0.001  0.002
 Cl        -0.000  0.000  0.000   -0.000 -0.000  0.000   -0.000  0.000 -0.000
 C          0.000  0.000 -0.000   -0.000 -0.000  0.001   -0.075 -0.000  0.045
 H         -0.000  0.000  0.000    0.006  0.000 -0.004    0.854  0.003 -0.512
 C          0.000  0.000 -0.000    0.000 -0.000 -0.000   -0.001  0.001 -0.003
 Cl        -0.000  0.000  0.000    0.000 -0.000  0.000    0.000 -0.000  0.000
 C         -0.000 -0.000  0.000    0.001 -0.000  0.000    0.000  0.000 -0.000
 Cl        -0.000  0.000 -0.000   -0.000  0.000 -0.000    0.000 -0.000  0.000
 C          0.000  0.000 -0.000   -0.000  0.000 -0.000   -0.000 -0.000  0.000
 C          0.003 -0.001 -0.002    0.000 -0.000 -0.000    0.000 -0.000 -0.000
 Cl        -0.000  0.000  0.000   -0.000  0.000  0.000    0.000  0.000 -0.000
 C         -0.045 -0.063  0.001   -0.000 -0.000  0.000   -0.000  0.000 -0.000
 H          0.516  0.706 -0.018    0.002  0.002 -0.000    0.000  0.000 -0.000
 C         -0.032  0.003  0.019   -0.000 -0.000  0.000   -0.000  0.000  0.000
 H          0.354 -0.015 -0.205    0.001 -0.000 -0.000    0.000 -0.000 -0.000
 C         -0.004  0.018  0.009   -0.000  0.000  0.000   -0.000  0.000  0.000
 H          0.056 -0.187 -0.103    0.000 -0.001 -0.001    0.000 -0.001 -0.000
 C          0.006  0.007 -0.001    0.000  0.000 -0.000    0.000  0.000 -0.000
 H         -0.062 -0.081  0.004   -0.003 -0.003 -0.000   -0.000 -0.000  0.000
 TransDip  -0.056  0.005  0.031    0.005 -0.004  0.007    0.034  0.000 -0.019

 STANDARD THERMODYNAMIC QUANTITIES AT   298.15 K  AND     1.00 ATM

   This Molecule has  0 Imaginary Frequencies
   Zero point vibrational energy:       89.018 kcal/mol

   Atom    1 Element C  Has Mass   12.00000
   Atom    2 Element C  Has Mass   12.00000
   Atom    3 Element H  Has Mass    1.00783
   Atom    4 Element C  Has Mass   12.00000
   Atom    5 Element Cl Has Mass   34.96885
   Atom    6 Element C  Has Mass   12.00000
   Atom    7 Element H  Has Mass    1.00783
   Atom    8 Element C  Has Mass   12.00000
   Atom    9 Element Cl Has Mass   34.96885
   Atom   10 Element C  Has Mass   12.00000
   Atom   11 Element Cl Has Mass   34.96885
   Atom   12 Element C  Has Mass   12.00000
   Atom   13 Element C  Has Mass   12.00000
   Atom   14 Element Cl Has Mass   34.96885
   Atom   15 Element C  Has Mass   12.00000
   Atom   16 Element H  Has Mass    1.00783
   Atom   17 Element C  Has Mass   12.00000
   Atom   18 Element H  Has Mass    1.00783
   Atom   19 Element C  Has Mass   12.00000
   Atom   20 Element H  Has Mass    1.00783
   Atom   21 Element C  Has Mass   12.00000
   Atom   22 Element H  Has Mass    1.00783
   Molecular Mass:   289.922380 amu
   Principal axes and moments of inertia in amu*Bohr^2:
                             1           2           3
    Eigenvalues --     3990.32198  7105.56631  8942.01455
          X               0.86507     0.48728     0.11922
          Y               0.09771    -0.39677     0.91270
          Z              -0.49205     0.77790     0.39085
   Rotational Symmetry Number is   1
   The Molecule is an Asymmetric Top
   Translational Enthalpy:        0.889 kcal/mol
   Rotational Enthalpy:           0.889 kcal/mol
   Vibrational Enthalpy:         96.076 kcal/mol
   gas constant (RT):             0.592 kcal/mol
   Translational Entropy:        42.891  cal/mol.K
   Rotational Entropy:           33.893  cal/mol.K
   Vibrational Entropy:          46.834  cal/mol.K

   Total Enthalpy:               98.446 kcal/mol
   Total Entropy:               123.618  cal/mol.K

 ======================================================================

 STANDARD THERMODYNAMIC QUANTITIES FOR ANHARMONIC VIBRATION -- TOSH

   Zero point vibrational energy: ************ kcal/mol

   Vibrational Enthalpy:       Infinity kcal/mol
   Vibrational Entropy:             NaN  cal/mol.K

   Total Enthalpy:             Infinity kcal/mol
   Total Entropy:                   NaN  cal/mol.K

 ======================================================================

 STANDARD THERMODYNAMIC QUANTITIES FOR ANHARMONIC VIBRATION -- VPT2

   Zero point vibrational energy: ************ kcal/mol

   Vibrational Enthalpy:       Infinity kcal/mol
   Vibrational Entropy:             NaN  cal/mol.K

   Total Enthalpy:             Infinity kcal/mol
   Total Entropy:                   NaN  cal/mol.K

 ======================================================================

Archival summary:
1\1\garfield\FREQ\ProcedureUnspecified\BasisUnspecified\l4126\taweetha\SatMar712:43:332020SatMar712:43:332020\0\\#,FREQ,ProcedureUnspecified,BasisUnspecified,\\0,1\Cl\C,1,1.74473\C,2,1.39958,1,120.557\C,3,1.39199,2,120.636,1,179.615,0\H,4,1.08087,3,120.017,2,-179.956,0\C,4,1.38746,3,118.986,2,-0.0707775,0\C,6,1.38892,4,121.236,3,0.0725305,0\H,7,1.08191,6,120.299,4,179.605,0\C,7,1.39628,6,120.029,4,0.113094,0\C,9,1.49348,7,119.077,6,-179.155,0\C,10,1.39946,9,122.346,7,-95.4151,0\C,11,1.39207,10,121.539,9,179.325,0\H,12,1.08248,11,119.522,10,-179.989,0\C,12,1.39168,11,119.518,10,-0.0286567,0\H,14,1.08382,12,119.535,11,179.844,0\C,14,1.39307,12,120.06,11,-0.185036,0\H,16,1.08358,14,120.328,12,-179.981,0\C,16,1.39138,14,119.805,12,0.101556,0\H,18,1.08404,16,120.076,14,179.59,0\Cl,3,1.74674,2,121.407,1,-0.149189,0\Cl,6,1.75536,4,119.172,3,-179.878,0\Cl,11,1.75865,10,120.105,9,-0.51814,0\\\@

 Total job time:  3901.38s(wall), 15266.26s(cpu) 
 Sat Mar  7 12:43:33 2020

        *************************************************************
        *                                                           *
        *  Thank you very much for using Q-Chem.  Have a nice day.  *
        *                                                           *
        *************************************************************
