# Supplementary material for: Quantum Chemical Investigation of Polychlorinated Dibenzodioxins, Dibenzofurans and Biphenyls: Relative Stability and Planarity Analysis
Source: Molecules. 2020 Dec 3;25(23):5697. doi: 10.3390/molecules25235697 (PMC7730433; doi:10.3390/molecules25235697)
Supplement: Supplementary file 1 [file molecules-25-05697-s001.zip › PCB/B3LYP/HClHClClHClHHH.out]

                  Welcome to Q-Chem
     A Quantum Leap Into The Future Of Chemistry


 Q-Chem 5.2 (devel), Q-Chem, Inc., Pleasanton, CA (2019)

 Yihan Shao,  Zhengting Gan,  E. Epifanovsky,  A. T. B. Gilbert,  M. Wormit,  
 J. Kussmann,  A. W. Lange,  A. Behn,  Jia Deng,  Xintian Feng,  D. Ghosh,  
 M. Goldey,  P. R. Horn,  L. D. Jacobson,  I. Kaliman,  T. Kus,  A. Landau,  
 Jie Liu,  E. I. Proynov,  R. M. Richard,  R. P. Steele,  E. J. Sundstrom,  
 H. L. Woodcock III,  P. M. Zimmerman,  D. Zuev,  B. Albrecht,  E. Alguire,  
 S. A. Baeppler,  D. Barton,  Z. Benda,  Y. A. Bernard,  E. J. Berquist,  
 K. B. Bravaya,  H. Burton,  D. Casanova,  Chun-Min Chang,  Yunqing Chen,  
 A. Chien,  K. D. Closser,  M. P. Coons,  S. Coriani,  S. Dasgupta,  
 A. L. Dempwolff,  M. Diedenhofen,  Hainam Do,  R. G. Edgar,  Po-Tung Fang,  
 S. Faraji,  S. Fatehi,  Qingguo Feng,  K. D. Fenk,  J. Fosso-Tande,  
 J. Gayvert,  Qinghui Ge,  A. Ghysels,  G. Gidofalvi,  J. Gomes,  
 J. Gonthier,  A. Gunina,  D. Hait,  M. W. D. Hanson-Heine,  
 P. H. P. Harbach,  A. W. Hauser,  M. F. Herbst,  J. E. Herr,  
 E. G. Hohenstein,  Z. C. Holden,  Kerwin Hui,  B. C. Huynh,  T.-C. Jagau,  
 Hyunjun Ji,  B. Kaduk,  K. Khistyaev,  Jaehoon Kim,  P. Klunzinger,  K. Koh,  
 D. Kosenkov,  L. Koulias,  T. Kowalczyk,  C. M. Krauter,  A. Kunitsa,  
 Ka Un Lao,  A. Laurent,  K. V. Lawler,  Joonho Lee,  D. Lefrancois,  
 S. Lehtola,  D. S. Levine,  Yi-Pei Li,  You-Sheng Lin,  Fenglai Liu,  
 E. Livshits,  A. Luenser,  P. Manohar,  E. Mansoor,  S. F. Manzer,  
 Shan-Ping Mao,  Yuezhi Mao,  N. Mardirossian,  A. V. Marenich,  
 T. Markovich,  L. A. Martinez-Martinez,  S. A. Maurer,  N. J. Mayhall,  
 S. C. McKenzie,  J.-M. Mewes,  P. Morgante,  A. F. Morrison,  
 J. W. Mullinax,  K. Nanda,  T. S. Nguyen-Beck,  R. Olivares-Amaya,  
 J. A. Parkhill,  Zheng Pei,  T. M. Perrine,  F. Plasser,  P. Pokhilko,  
 S. Prager,  A. Prociuk,  E. Ramos,  D. R. Rehn,  F. Rob,  M. Scheurer,  
 M. Schneider,  N. Sergueev,  S. M. Sharada,  S. Sharma,  D. W. Small,  
 T. Stauch,  T. Stein,  Yu-Chuan Su,  A. J. W. Thom,  A. Tkatchenko,  
 T. Tsuchimochi,  N. M. Tubman,  L. Vogt,  M. L. Vidal,  O. Vydrov,  
 M. A. Watson,  J. Wenzel,  M. de Wergifosse,  T. A. Wesolowski,  A. White,  
 J. Witte,  A. Yamada,  Jun Yang,  K. Yao,  S. Yeganeh,  S. R. Yost,  
 Zhi-Qiang You,  A. Zech,  Igor Ying Zhang,  Xing Zhang,  Yan Zhao,  
 Ying Zhu,  B. R. Brooks,  G. K. L. Chan,  C. J. Cramer,  M. S. Gordon,  
 W. J. Hehre,  A. Klamt,  M. W. Schmidt,  C. D. Sherrill,  D. G. Truhlar,  
 A. Aspuru-Guzik,  R. Baer,  A. T. Bell,  N. A. Besley,  Jeng-Da Chai,  
 A. E. DePrince, III,  R. A. DiStasio Jr.,  A. Dreuw,  B. D. Dunietz,  
 T. R. Furlani,  Chao-Ping Hsu,  Yousung Jung,  Jing Kong,  D. S. Lambrecht,  
 WanZhen Liang,  C. Ochsenfeld,  V. A. Rassolov,  L. V. Slipchenko,  
 J. E. Subotnik,  T. Van Voorhis,  J. M. Herbert,  A. I. Krylov,  
 P. M. W. Gill,  M. Head-Gordon

 Contributors to earlier versions of Q-Chem not listed above: 
 R. D. Adamson,  B. Austin,  J. Baker,  G. J. O. Beran,  K. Brandhorst,  
 S. T. Brown,  E. F. C. Byrd,  A. K. Chakraborty,  C.-L. Cheng,  
 Siu Hung Chien,  D. M. Chipman,  D. L. Crittenden,  H. Dachsel,  
 R. J. Doerksen,  A. D. Dutoi,  L. Fusti-Molnar,  W. A. Goddard III,  
 A. Golubeva-Zadorozhnaya,  S. R. Gwaltney,  G. Hawkins,  A. Heyden,  
 S. Hirata,  G. Kedziora,  F. J. Keil,  C. Kelley,  Jihan Kim,  R. A. King,  
 R. Z. Khaliullin,  P. P. Korambath,  W. Kurlancheek,  A. M. Lee,  M. S. Lee,  
 S. V. Levchenko,  Ching Yeh Lin,  D. Liotard,  R. C. Lochan,  I. Lotan,  
 P. E. Maslen,  N. Nair,  D. P. O'Neill,  D. Neuhauser,  E. Neuscamman,  
 C. M. Oana,  R. Olson,  B. Peters,  R. Peverati,  P. A. Pieniazek,  
 Y. M. Rhee,  J. Ritchie,  M. A. Rohrdanz,  E. Rosta,  N. J. Russ,  
 H. F. Schaefer III,  N. E. Schultz,  N. Shenvi,  A. C. Simmonett,  A. Sodt,  
 D. Stuck,  K. S. Thanthiriwatte,  V. Vanovschi,  Tao Wang,  A. Warshel,  
 C. F. Williams,  Q. Wu,  X. Xu,  W. Zhang

 Please cite Q-Chem as follows:
 Y. Shao et al., Mol. Phys. 113, 184-215 (2015)
 DOI: 10.1080/00268976.2014.952696

 Q-Chem 5.2.1 for Intel X86 EM64T Linux

 Parts of Q-Chem use Armadillo 8.300.2 (Tropical Shenanigans).
 http://arma.sourceforge.net/

 Q-Chem begins on Sat Mar  7 12:43:33 2020  

Host: 
0

     Scratch files written to /scratch/taweetham/qchem20319//
NAlpha2: 146
NElect   146
Mult     1

 Q-Chem warning in module libgen/rem_setup.C, line 2168:

 Setting Thresh to 1e-14


Checking the input file for inconsistencies... 	...done.

--------------------------------------------------------------
User input:
--------------------------------------------------------------
$MOLECULE
0 1
C 
C  1 1.394960
H  2 CH 1 119.528007
C  2 1.386606 1 120.846377 3 178.766605 0
Cl  4 CCl 2 119.698148 1 -179.612229 0
C  4 1.387279 2 120.235871 1 -0.083363 0
H  6 CH 4 120.254637 2 -179.958574 0
C  6 1.387279 4 119.490737 2 0.041992 0
Cl  8 CCl 6 120.064298 4 179.568218 0
C  8 1.386606 6 120.235863 4 0.041336 0
Cl  10 CCl 8 119.614146 6 178.681836 0
C  1 1.488550 2 120.827489 3 1.275929 0
C  12 1.394960 1 120.827496 2 -44.635695 0
H  13 CH 12 119.528011 1 1.275194 0
C  13 1.386606 12 120.846392 1 -179.957497 0
Cl  15 CCl 13 119.698155 12 -179.612829 0
C  15 1.387278 13 120.235860 12 -0.083872 0
H  17 CH 15 120.254633 13 -179.958492 0
C  17 1.387279 15 119.490737 13 0.041666 0
H  19 CH 17 120.064293 15 179.568399 0
C  19 1.386606 17 120.235874 15 0.041790 0
H  21 CH 19 119.614152 17 178.681599 0

CH=1.08273
CCl=1.75400
$END

$REM
   JOB_TYPE	OPTIMIZATION
   BASIS	6-311++G**
   METHOD	B3LYP
   SCF_GUESS_ALWAYS     TRUE
   SYM_IGNORE   TRUE
   S2THRESH     15
   THRESH       15
$END

--------------------------------------------------------------
 ----------------------------------------------------------------
             Standard Nuclear Orientation (Angstroms)
    I     Atom           X                Y                Z
 ----------------------------------------------------------------
    1      C       0.0000000000     0.0000000000     0.0000000000
    2      C       0.0000000000     0.0000000000     1.3949600000
    3      H       0.9420994930     0.0000000000     1.9285823367
    4      C      -1.1901880373     0.0256249026     2.1059255403
    5      Cl     -1.1548436435     0.0351778398     3.8595433764
    6      C      -2.4041742747     0.0535064326     1.4351028665
    7      H      -3.3336980403     0.0741960811     1.9899557843
    8      C      -2.4180259722     0.0546630380     0.0478935036
    9      Cl     -3.9445745286     0.0782926128    -0.8155919614
   10      C      -1.2274122092     0.0272853135    -0.6622934626
   11      Cl     -1.2645630159    -0.0058824468    -2.4155862839
   12      C       1.2779219872    -0.0284629571    -0.7628147595
   13      C       2.3470698978     0.7895533347    -0.3971844912
   14      H       2.2524361913     1.4379704176     0.4647342991
   15      C       3.5373425750     0.7639926356    -1.1080106329
   16      Cl      4.8658811021     1.7979767919    -0.6156914816
   17      C       3.6820915760    -0.0819840560    -2.1979241218
   18      H       4.6116137590    -0.1026767181    -2.7527795786
   19      C       2.6267066856    -0.9012420975    -2.5714505845
   20      H       2.7271154486    -1.5600000441    -3.4248322698
   21      C       1.4361780334    -0.8737960689    -1.8611235872
   22      H       0.6116407652    -1.5017402028    -2.1743786128
 ----------------------------------------------------------------
 Nuclear Repulsion Energy =        1429.94450555 hartrees
 There are       73 alpha and       73 beta electrons
 Requested basis set is 6-311++G(d,p)
 There are 154 shells and 426 basis functions

 Total QAlloc Memory Limit   2000 MB
 Mega-Array Size       188 MB
 MEM_STATIC part       192 MB
 A cutoff of  1.0D-15 yielded   9421 shell pairs
 There are     76972 function pairs (     82643 Cartesian)
 Smallest overlap matrix eigenvalue = 3.33E-07
 Linear dependence detected in AO basis
 Number of orthogonalized atomic orbitals = 422
 Maximum deviation from orthogonality = 5.486E-10

 Scale SEOQF with 1.000000e-02/1.000000e-01/1.000000e-01

 Standard Electronic Orientation quadrupole field applied
 Nucleus-field energy     =    -0.0000000501 hartrees
 Guess from superposition of atomic densities
 Warning:  Energy on first SCF cycle will be non-variational
 SAD guess density has 146.000000 electrons

 -----------------------------------------------------------------------
  General SCF calculation program by
  Eric Jon Sundstrom, Paul Horn, Yuezhi Mao, Dmitri Zuev, Alec White,
  David Stuck, Shaama M.S., Shane Yost, Joonho Lee, David Small,
  Daniel Levine, Susi Lehtola, Hugh Burton, Evgeny Epifanovsky,
  Bang C. Huynh
 -----------------------------------------------------------------------
 Exchange:     0.2000 Hartree-Fock + 0.0800 Slater + 0.7200 B88
 Correlation:  0.1900 VWN1RPA + 0.8100 LYP
 Using SG-1 standard quadrature grid
 using 6 threads for integral computing
 -------------------------------------------------------
 OpenMP Integral computing Module                
 Release: version 2.0, May 2017, Q-Chem Inc. Pleasanton 
 -------------------------------------------------------
 A restricted SCF calculation will be
 performed using DIIS
 SCF converges when DIIS error is below 1.0e-08
 ---------------------------------------
  Cycle       Energy         DIIS error
 ---------------------------------------
    1   -2305.7489271402      3.05e-02  
    2   -2301.7331428963      2.61e-03  
    3   -2301.6503026631      3.16e-03  
    4   -2301.8857527201      5.68e-04  
    5   -2301.8916338310      3.01e-04  
    6   -2301.8935953631      9.79e-05  
    7   -2301.8937966535      2.57e-05  
    8   -2301.8938084150      1.29e-05  
    9   -2301.8938122369      2.39e-06  
   10   -2301.8938123494      1.15e-06  
   11   -2301.8938123782      2.91e-07  
   12   -2301.8938123800      1.36e-07  
   13   -2301.8938123804      4.26e-08  
   14   -2301.8938123802      1.22e-08  
   15   -2301.8938123806      5.16e-09  Convergence criterion met
 ---------------------------------------
 SCF time:   CPU 540.15s  wall 141.00s 
 SCF   energy in the final basis set =    -2301.8938123806
 Total energy in the final basis set =    -2301.8938123806

 --------------------------------------------------------------

                    Orbital Energies (a.u.)
 --------------------------------------------------------------

 Alpha MOs
 -- Occupied --
********-101.5747-101.5710-101.5640 -10.2721 -10.2677 -10.2668 -10.2520
-10.2319 -10.2191 -10.2159 -10.2147 -10.2036 -10.2009 -10.1984 -10.1951
 -9.4893  -9.4892  -9.4864  -9.4786  -7.2541  -7.2538  -7.2510  -7.2441
 -7.2441  -7.2438  -7.2433  -7.2433  -7.2414  -7.2405  -7.2334  -7.2331
 -0.9484  -0.9120  -0.9039  -0.8817  -0.8585  -0.8444  -0.8016  -0.7644
 -0.7553  -0.7461  -0.6711  -0.6366  -0.6232  -0.6067  -0.5490  -0.5336
 -0.5324  -0.4953  -0.4916  -0.4743  -0.4640  -0.4583  -0.4532  -0.4455
 -0.4204  -0.4166  -0.4090  -0.3960  -0.3878  -0.3820  -0.3669  -0.3520
 -0.3469  -0.3377  -0.3336  -0.3273  -0.3194  -0.2990  -0.2727  -0.2673
 -0.2568
 -- Virtual --
 -0.0699  -0.0512  -0.0386  -0.0312  -0.0212  -0.0121  -0.0027   0.0014
  0.0061   0.0098   0.0168   0.0241   0.0267   0.0337   0.0425   0.0448
  0.0501   0.0565   0.0591   0.0715   0.0719   0.0772   0.0797   0.0861
  0.0904   0.0932   0.0969   0.1001   0.1037   0.1050   0.1080   0.1122
  0.1131   0.1163   0.1202   0.1242   0.1261   0.1283   0.1300   0.1319
  0.1352   0.1380   0.1444   0.1465   0.1506   0.1519   0.1553   0.1603
  0.1663   0.1695   0.1739   0.1820   0.1853   0.1885   0.1958   0.2003
  0.2064   0.2106   0.2139   0.2174   0.2232   0.2257   0.2265   0.2336
  0.2354   0.2407   0.2455   0.2489   0.2557   0.2588   0.2652   0.2700
  0.2728   0.2745   0.2772   0.2802   0.2827   0.2907   0.2930   0.2982
  0.3019   0.3074   0.3158   0.3183   0.3284   0.3332   0.3446   0.3479
  0.3505   0.3563   0.3641   0.4110   0.4272   0.4441   0.4449   0.4486
  0.4530   0.4543   0.4604   0.4644   0.4738   0.4846   0.4940   0.4972
  0.5094   0.5154   0.5263   0.5370   0.5398   0.5479   0.5572   0.5622
  0.5709   0.5758   0.5818   0.5875   0.5924   0.5959   0.6022   0.6098
  0.6152   0.6248   0.6337   0.6422   0.6477   0.6584   0.6682   0.6795
  0.6899   0.6930   0.6944   0.7046   0.7075   0.7231   0.7271   0.7336
  0.7514   0.7604   0.7935   0.8145   0.8207   0.8280   0.8310   0.8369
  0.8398   0.8438   0.8484   0.8515   0.8525   0.8593   0.8661   0.8694
  0.8742   0.8743   0.8815   0.8903   0.8930   0.9064   0.9125   0.9134
  0.9191   0.9281   0.9396   0.9421   0.9534   0.9541   0.9649   0.9677
  0.9744   0.9883   0.9958   1.0050   1.0129   1.0242   1.0418   1.0587
  1.0782   1.0842   1.0958   1.1100   1.1322   1.1604   1.1716   1.2003
  1.2076   1.2117   1.2275   1.2407   1.2695   1.2764   1.2815   1.2969
  1.3189   1.3367   1.3466   1.3610   1.4026   1.4489   1.4794   1.5040
  1.5096   1.5167   1.5425   1.5632   1.5663   1.5786   1.5882   1.5994
  1.6057   1.6210   1.6339   1.6648   1.6716   1.6906   1.7015   1.7435
  1.7479   1.7586   1.7875   1.8097   1.8419   1.8606   1.8810   1.8913
  1.9063   1.9118   1.9208   1.9252   1.9319   1.9442   1.9570   1.9777
  1.9956   2.0016   2.0232   2.0370   2.0572   2.0669   2.0843   2.1260
  2.1409   2.1915   2.2039   2.2396   2.2500   2.2730   2.2778   2.2914
  2.3042   2.3115   2.3197   2.3451   2.3555   2.3987   2.4245   2.4328
  2.4429   2.4570   2.4683   2.5125   2.5345   2.5411   2.5474   2.5516
  2.5862   2.6036   2.6439   2.6493   2.6605   2.6832   2.6993   2.7079
  2.7333   2.7414   2.7479   2.7587   2.7676   2.7720   2.7930   2.7985
  2.8058   2.8336   2.8427   2.8519   2.8776   2.8954   2.9255   2.9717
  2.9904   3.0670   3.0884   3.0912   3.1446   3.1662   3.1886   3.2064
  3.2251   3.2672   3.3402   3.3725   3.3788   3.4367   3.5125   3.5810
  3.5948   3.6696   3.7385   3.7924   3.8112   3.9586   4.0160   4.0916
  4.1168   4.1430   4.4266   4.8098   4.8395   9.7560   9.7784   9.7849
  9.8263  23.3957  23.5959  23.8353  23.9004  23.9173  23.9505  23.9985
 24.0427  24.0662  24.0811  24.1203  24.1811  25.8117  25.8257  25.8317
 25.9380  26.0978  26.1438  26.1827  26.2840  26.5913  26.6085  26.6372
 26.8311 215.7476 215.7715 215.7790 215.8304
 --------------------------------------------------------------

          Ground-State Mulliken Net Atomic Charges

     Atom                 Charge (a.u.)
  ----------------------------------------
      1 C                    -0.435959
      2 C                    -0.555961
      3 H                     0.190993
      4 C                     0.606974
      5 Cl                    0.470624
      6 C                    -0.965735
      7 H                     0.207281
      8 C                     0.381370
      9 Cl                    0.440374
     10 C                    -1.165709
     11 Cl                    0.687315
     12 C                     0.846845
     13 C                    -0.825157
     14 H                     0.206295
     15 C                     0.486187
     16 Cl                    0.478441
     17 C                    -0.445652
     18 H                     0.190400
     19 C                    -0.612716
     20 H                     0.176711
     21 C                    -0.527882
     22 H                     0.164960
  ----------------------------------------
  Sum of atomic charges =     0.000000

 -----------------------------------------------------------------
                    Cartesian Multipole Moments
 -----------------------------------------------------------------
    Charge (ESU x 10^10)
                -0.0000
    Dipole Moment (Debye)
         X       0.2028      Y      -1.0989      Z      -0.3809
       Tot       1.1806
    Quadrupole Moments (Debye-Ang)
        XX    -123.4288     XY      -3.4025     YY    -121.9511
        XZ      -5.1118     YZ       4.5442     ZZ    -117.3808
    Octopole Moments (Debye-Ang^2)
       XXX    -105.1993    XXY     -36.2740    XYY     -30.2796
       YYY     -70.0455    XXZ      21.5580    XYZ      10.3251
       YYZ      24.2247    XZZ      -8.1173    YZZ     -34.8401
       ZZZ      53.8607
    Hexadecapole Moments (Debye-Ang^3)
      XXXX   -5417.1493   XXXY    -378.0327   XXYY   -1010.4843
      XYYY    -325.9535   YYYY    -512.4737   XXXZ     477.2202
      XXYZ      26.3755   XYYZ     195.6045   YYYZ     -19.1659
      XXZZ   -1267.9034   XYZZ    -137.4792   YYZZ    -541.6981
      XZZZ     513.6434   YZZZ      11.0334   ZZZZ   -2670.7651
 -----------------------------------------------------------------
 Calculating analytic gradient of the SCF energy
 Gradient of SCF Energy
            1           2           3           4           5           6
    1  -0.0075212  -0.0059478   0.0001679  -0.0010559   0.0008816   0.0084859
    2   0.0001760  -0.0028982   0.0019834  -0.0010818   0.0002522  -0.0003338
    3   0.0018690  -0.0050100   0.0002539   0.0039893   0.0012505  -0.0073572
            7           8           9          10          11          12
    1  -0.0002255   0.0069940   0.0000605  -0.0010341   0.0126978  -0.0012967
    2   0.0001303   0.0005882  -0.0004293   0.0032717  -0.0079526   0.0008912
    3   0.0012740   0.0025368  -0.0067960   0.0125534   0.0011356  -0.0010152
           13          14          15          16          17          18
    1   0.0009066  -0.0003312   0.0024858  -0.0007507  -0.0091592  -0.0005174
    2  -0.0045793  -0.0020839   0.0032771  -0.0006886  -0.0013580  -0.0008228
    3  -0.0106025   0.0008246   0.0008271  -0.0001192   0.0046855  -0.0003067
           19          20          21          22
    1   0.0021447  -0.0010213   0.0006297  -0.0065937
    2   0.0008850   0.0005074   0.0080634   0.0022026
    3  -0.0008637   0.0001700   0.0028841  -0.0021834
 Max gradient component =       1.270E-02
 RMS gradient           =       4.234E-03
 Gradient time:  CPU 154.24 s  wall 38.80 s
 Geometry Optimization Parameters
   NAtoms,    NIC,     NZ,  NCons,   NDum,   NFix, NCnnct, MaxDiis
       22     155      22       0       0       0       0       0


** GEOMETRY OPTIMIZATION IN DELOCALIZED INTERNAL COORDINATES **
   Searching for a Minimum

   Optimization Cycle:   1

                       Coordinates (Angstroms)
     ATOM                X               Y               Z
      1  C         0.0000000000    0.0000000000    0.0000000000
      2  C         0.0000000000    0.0000000000    1.3949600000
      3  H         0.9420994930    0.0000000000    1.9285823367
      4  C        -1.1901880373    0.0256249026    2.1059255403
      5  Cl       -1.1548436435    0.0351778398    3.8595433764
      6  C        -2.4041742747    0.0535064326    1.4351028665
      7  H        -3.3336980403    0.0741960811    1.9899557843
      8  C        -2.4180259722    0.0546630380    0.0478935036
      9  Cl       -3.9445745286    0.0782926128   -0.8155919614
     10  C        -1.2274122092    0.0272853135   -0.6622934626
     11  Cl       -1.2645630159   -0.0058824468   -2.4155862839
     12  C         1.2779219872   -0.0284629571   -0.7628147595
     13  C         2.3470698978    0.7895533347   -0.3971844912
     14  H         2.2524361913    1.4379704176    0.4647342991
     15  C         3.5373425750    0.7639926356   -1.1080106329
     16  Cl        4.8658811021    1.7979767919   -0.6156914816
     17  C         3.6820915760   -0.0819840560   -2.1979241218
     18  H         4.6116137590   -0.1026767181   -2.7527795786
     19  C         2.6267066856   -0.9012420975   -2.5714505845
     20  H         2.7271154486   -1.5600000441   -3.4248322698
     21  C         1.4361780334   -0.8737960689   -1.8611235872
     22  H         0.6116407652   -1.5017402028   -2.1743786128
   Point Group: c1    Number of degrees of freedom:    60


   Energy is  -2301.893812381


 Attempting to generate delocalized internal coordinates
 Initial Hessian constructed with Jon Baker's OPTIMIZE code

 60 Hessian modes will be used to form the next step
  Hessian Eigenvalues:
     0.010693    0.019215    0.019215    0.023207    0.023207    0.023578
     0.023580    0.023676    0.023679    0.023938    0.023938    0.024090
     0.024090    0.024114    0.024114    0.024135    0.024136    0.024143
     0.024143    0.159962    0.159966    0.159969    0.159995    0.160000
     0.160000    0.220002    0.234684    0.234709    0.234917    0.234957
     0.249942    0.249991    0.249992    0.249993    0.250000    0.250000
     0.250000    0.301033    0.301033    0.301033    0.301033    0.336089
     0.356665    0.356665    0.356665    0.356665    0.356665    0.356665
     0.428409    0.429428    0.430976    0.433476    0.467773    0.467824
     0.472123    0.472140    0.478203    0.478204    0.479142    0.479142

 Minimum search - taking simple RFO step
 Searching for Lamda that Minimizes Along All modes
 Value Taken    Lamda =  -0.03020219
 Calculated Step too Large.  Step scaled by  0.537321
 Step Taken.  Stepsize is  0.300000

                             Maximum     Tolerance    Cnvgd?
         Gradient           0.058151      0.000300      NO
         Displacement       0.224086      0.001200      NO
         Energy change     *********      0.000001      NO


 New Cartesian Coordinates Obtained by Inverse Iteration

 Displacement from previous Coordinates is:  1.416152
 ----------------------------------------------------------------
             Standard Nuclear Orientation (Angstroms)
    I     Atom           X                Y                Z
 ----------------------------------------------------------------
    1      C      -0.0490540681    -0.0142273507    -0.0965097140
    2      C       0.0070496235    -0.0508217667     1.3000695284
    3      H       0.9715154768    -0.1031018294     1.7888886844
    4      C      -1.1445438275    -0.0173427655     2.0710444477
    5      Cl     -1.0207354755    -0.0721118168     3.8187185786
    6      C      -2.3911013759     0.0659015095     1.4730161646
    7      H      -3.2901836799     0.0970683311     2.0743755362
    8      C      -2.4720500981     0.1220867632     0.0893036650
    9      Cl     -4.0524145149     0.2538341566    -0.6534735835
   10      C      -1.3216862346     0.0823515820    -0.7000197207
   11      Cl     -1.5243048634     0.2111108823    -2.4385998981
   12      C       1.2490853425    -0.0532723225    -0.8377627445
   13      C       2.2739457742     0.8164859403    -0.4520309629
   14      H       2.1117634604     1.5089282981     0.3649267113
   15      C       3.5025716465     0.7992336384    -1.0984401944
   16      Cl      4.7618639115     1.9107438969    -0.5902283596
   17      C       3.7455214582    -0.0926099813    -2.1338983621
   18      H       4.7069308560    -0.1033841294    -2.6322074656
   19      C       2.7416946394    -0.9763669346    -2.5117492931
   20      H       2.9215995149    -1.6839060686    -3.3118635160
   21      C       1.5077214578    -0.9596133615    -1.8735251466
   22      H       0.7454287686    -1.6585318624    -2.1829984762
 ----------------------------------------------------------------
 Nuclear Repulsion Energy =        1421.60984252 hartrees
 There are       73 alpha and       73 beta electrons
 Applying Cartesian multipole field
    Component          Value
    ---------          -----
     (2,0,0)        1.00000E-12
     (0,2,0)        2.00000E-11
     (0,0,2)       -3.00000E-11
 Nucleus-field energy     =    -0.0000000477 hartrees
 Requested basis set is 6-311++G(d,p)
 There are 154 shells and 426 basis functions
 A cutoff of  1.0D-15 yielded   9396 shell pairs
 There are     76679 function pairs (     82309 Cartesian)
 Smallest overlap matrix eigenvalue = 3.58E-07
 Linear dependence detected in AO basis
 Number of orthogonalized atomic orbitals = 423
 Maximum deviation from orthogonality = 4.688E-10
 Guess from superposition of atomic densities
 Warning:  Energy on first SCF cycle will be non-variational
 SAD guess density has 146.000000 electrons

 -----------------------------------------------------------------------
  General SCF calculation program by
  Eric Jon Sundstrom, Paul Horn, Yuezhi Mao, Dmitri Zuev, Alec White,
  David Stuck, Shaama M.S., Shane Yost, Joonho Lee, David Small,
  Daniel Levine, Susi Lehtola, Hugh Burton, Evgeny Epifanovsky,
  Bang C. Huynh
 -----------------------------------------------------------------------
 Exchange:     0.2000 Hartree-Fock + 0.0800 Slater + 0.7200 B88
 Correlation:  0.1900 VWN1RPA + 0.8100 LYP
 Using SG-1 standard quadrature grid
 using 6 threads for integral computing
 -------------------------------------------------------
 OpenMP Integral computing Module                
 Release: version 2.0, May 2017, Q-Chem Inc. Pleasanton 
 -------------------------------------------------------
 A restricted SCF calculation will be
 performed using DIIS
 SCF converges when DIIS error is below 1.0e-08
 ---------------------------------------
  Cycle       Energy         DIIS error
 ---------------------------------------
    1   -2305.6664354112      3.02e-02  
    2   -2301.7425842640      2.58e-03  
    3   -2301.6623612454      3.11e-03  
    4   -2301.8913572970      5.73e-04  
    5   -2301.8974999935      2.97e-04  
    6   -2301.8994169590      9.49e-05  
    7   -2301.8996058125      2.39e-05  
    8   -2301.8996156497      1.25e-05  
    9   -2301.8996193288      2.36e-06  
   10   -2301.8996194373      1.17e-06  
   11   -2301.8996194676      2.99e-07  
   12   -2301.8996194692      1.40e-07  
   13   -2301.8996194699      4.18e-08  
   14   -2301.8996194698      1.17e-08  
   15   -2301.8996194698      5.32e-09  Convergence criterion met
 ---------------------------------------
 SCF time:   CPU 537.61s  wall 140.00s 
 SCF   energy in the final basis set =    -2301.8996194698
 Total energy in the final basis set =    -2301.8996194698

 --------------------------------------------------------------

                    Orbital Energies (a.u.)
 --------------------------------------------------------------

 Alpha MOs
 -- Occupied --
********-101.5739-101.5722-101.5647 -10.2717 -10.2709 -10.2654 -10.2538
-10.2350 -10.2197 -10.2181 -10.2139 -10.2048 -10.2026 -10.2011 -10.1990
 -9.4885  -9.4884  -9.4869  -9.4793  -7.2534  -7.2530  -7.2516  -7.2440
 -7.2434  -7.2433  -7.2429  -7.2427  -7.2419  -7.2411  -7.2341  -7.2337
 -0.9456  -0.9122  -0.9032  -0.8790  -0.8600  -0.8428  -0.8018  -0.7639
 -0.7550  -0.7436  -0.6702  -0.6363  -0.6239  -0.6053  -0.5489  -0.5317
 -0.5314  -0.4966  -0.4927  -0.4736  -0.4626  -0.4588  -0.4515  -0.4443
 -0.4210  -0.4159  -0.4093  -0.3933  -0.3867  -0.3828  -0.3649  -0.3532
 -0.3489  -0.3366  -0.3334  -0.3279  -0.3203  -0.2973  -0.2739  -0.2662
 -0.2597
 -- Virtual --
 -0.0690  -0.0514  -0.0396  -0.0307  -0.0256  -0.0125  -0.0024   0.0017
  0.0057   0.0099   0.0161   0.0227   0.0272   0.0324   0.0416   0.0446
  0.0503   0.0552   0.0579   0.0719   0.0724   0.0760   0.0793   0.0863
  0.0900   0.0925   0.0960   0.1003   0.1021   0.1043   0.1068   0.1099
  0.1121   0.1153   0.1182   0.1236   0.1254   0.1279   0.1295   0.1298
  0.1338   0.1375   0.1424   0.1449   0.1480   0.1516   0.1519   0.1565
  0.1630   0.1709   0.1738   0.1802   0.1842   0.1862   0.1918   0.1986
  0.2013   0.2056   0.2121   0.2161   0.2225   0.2229   0.2262   0.2317
  0.2337   0.2392   0.2445   0.2503   0.2540   0.2592   0.2641   0.2687
  0.2698   0.2710   0.2756   0.2779   0.2835   0.2881   0.2903   0.2950
  0.3018   0.3060   0.3125   0.3143   0.3179   0.3231   0.3309   0.3422
  0.3470   0.3490   0.3599   0.3623   0.4130   0.4257   0.4363   0.4483
  0.4503   0.4541   0.4560   0.4638   0.4647   0.4797   0.4884   0.4912
  0.4957   0.5087   0.5129   0.5257   0.5391   0.5429   0.5500   0.5588
  0.5618   0.5654   0.5779   0.5819   0.5884   0.5978   0.6009   0.6062
  0.6072   0.6107   0.6265   0.6349   0.6401   0.6550   0.6602   0.6787
  0.6804   0.6904   0.6937   0.6995   0.7057   0.7082   0.7265   0.7272
  0.7455   0.7518   0.7601   0.7975   0.8172   0.8236   0.8290   0.8375
  0.8408   0.8435   0.8466   0.8469   0.8521   0.8566   0.8599   0.8639
  0.8661   0.8680   0.8745   0.8783   0.8876   0.8929   0.9026   0.9106
  0.9180   0.9256   0.9334   0.9362   0.9427   0.9489   0.9533   0.9571
  0.9652   0.9758   0.9770   0.9857   0.9968   1.0153   1.0294   1.0455
  1.0599   1.0719   1.0889   1.0948   1.1048   1.1189   1.1484   1.1734
  1.2011   1.2080   1.2145   1.2293   1.2429   1.2590   1.2712   1.2835
  1.2996   1.3124   1.3312   1.3458   1.3604   1.4067   1.4430   1.4825
  1.4999   1.5088   1.5151   1.5399   1.5567   1.5653   1.5720   1.5909
  1.5952   1.6066   1.6208   1.6320   1.6679   1.6704   1.6889   1.7113
  1.7312   1.7454   1.7542   1.7863   1.8050   1.8397   1.8563   1.8814
  1.8875   1.9046   1.9102   1.9175   1.9236   1.9247   1.9424   1.9576
  1.9787   1.9918   1.9958   2.0205   2.0358   2.0534   2.0618   2.0841
  2.1228   2.1338   2.1847   2.1922   2.2374   2.2476   2.2732   2.2784
  2.2897   2.2968   2.3134   2.3151   2.3423   2.3538   2.3971   2.4216
  2.4356   2.4391   2.4552   2.4668   2.5140   2.5294   2.5410   2.5427
  2.5493   2.5850   2.6026   2.6402   2.6530   2.6585   2.6772   2.6948
  2.7016   2.7305   2.7356   2.7479   2.7533   2.7643   2.7711   2.7906
  2.7943   2.8036   2.8293   2.8405   2.8487   2.8740   2.8978   2.9215
  2.9651   2.9846   3.0624   3.0792   3.0888   3.1391   3.1547   3.1827
  3.1956   3.2224   3.2612   3.3393   3.3574   3.3738   3.4341   3.5030
  3.5784   3.5879   3.6598   3.7383   3.7879   3.8062   3.9528   4.0133
  4.0945   4.1085   4.1339   4.4087   4.8040   4.8334   9.7523   9.7813
  9.7834   9.8198  23.4010  23.5932  23.8288  23.8851  23.9083  23.9362
 23.9756  24.0400  24.0574  24.0725  24.1149  24.1685  25.8077  25.8259
 25.8331  25.9120  26.0941  26.1436  26.1785  26.2600  26.5657  26.6068
 26.6349  26.8237 215.7433 215.7750 215.7771 215.8216
 --------------------------------------------------------------

          Ground-State Mulliken Net Atomic Charges

     Atom                 Charge (a.u.)
  ----------------------------------------
      1 C                    -0.046431
      2 C                    -1.411955
      3 H                     0.207126
      4 C                     0.804377
      5 Cl                    0.477387
      6 C                    -0.854797
      7 H                     0.211407
      8 C                    -0.013493
      9 Cl                    0.461531
     10 C                    -0.234653
     11 Cl                    0.641619
     12 C                     0.584907
     13 C                    -1.026987
     14 H                     0.212467
     15 C                     0.521987
     16 Cl                    0.483058
     17 C                    -0.442617
     18 H                     0.194479
     19 C                    -0.537040
     20 H                     0.176495
     21 C                    -0.583407
     22 H                     0.174539
  ----------------------------------------
  Sum of atomic charges =     0.000000

 -----------------------------------------------------------------
                    Cartesian Multipole Moments
 -----------------------------------------------------------------
    Charge (ESU x 10^10)
                -0.0000
    Dipole Moment (Debye)
         X       0.4358      Y      -1.2517      Z      -0.3926
       Tot       1.3824
    Quadrupole Moments (Debye-Ang)
        XX    -122.4005     XY      -3.8739     YY    -121.5409
        XZ      -5.6720     YZ       4.7500     ZZ    -118.3078
    Octopole Moments (Debye-Ang^2)
       XXX     -84.4132    XXY     -42.1530    XYY     -25.0803
       YYY     -83.9242    XXZ      18.4034    XYZ      11.1682
       YYZ      22.5791    XZZ      -6.1786    YZZ     -38.7279
       ZZZ      56.1886
    Hexadecapole Moments (Debye-Ang^3)
      XXXX   -5438.1347   XXXY    -350.0258   XXYY   -1026.9934
      XYYY    -290.1985   YYYY    -567.2664   XXXZ     434.3685
      XXYZ      41.6621   XYYZ     183.3660   YYYZ      24.1996
      XXZZ   -1263.6051   XYZZ    -130.4199   YYZZ    -537.7182
      XZZZ     494.2642   YZZZ      42.7937   ZZZZ   -2627.9217
 -----------------------------------------------------------------
 Calculating analytic gradient of the SCF energy
 Gradient of SCF Energy
            1           2           3           4           5           6
    1   0.0009361  -0.0034214   0.0002288  -0.0007591   0.0005154   0.0052022
    2  -0.0000475  -0.0001664   0.0016819  -0.0007846   0.0001219  -0.0002155
    3   0.0027529  -0.0035620   0.0004048   0.0020744   0.0001150  -0.0053249
            7           8           9          10          11          12
    1  -0.0001926   0.0024626   0.0003736  -0.0036917  -0.0066479   0.0007450
    2   0.0001786   0.0003045   0.0001500   0.0003108   0.0004961   0.0008085
    3   0.0009885   0.0015602  -0.0042792   0.0055920  -0.0012346   0.0031866
           13          14          15          16          17          18
    1   0.0010081  -0.0001085   0.0023525  -0.0007880  -0.0055562   0.0000530
    2  -0.0045565  -0.0014236   0.0027065  -0.0006771  -0.0001987  -0.0005282
    3  -0.0057901   0.0012931   0.0003467  -0.0001718   0.0023412  -0.0002307
           19          20          21          22
    1   0.0015267  -0.0004485   0.0040440   0.0021658
    2   0.0000534   0.0002344   0.0004426   0.0011087
    3  -0.0006083   0.0001114   0.0002523   0.0001824
 Max gradient component =       6.648E-03
 RMS gradient           =       2.345E-03
 Gradient time:  CPU 153.36 s  wall 38.57 s
 Geometry Optimization Parameters
   NAtoms,    NIC,     NZ,  NCons,   NDum,   NFix, NCnnct, MaxDiis
       22     155      22       0       0       0       0       0

 Cartesian Hessian Update
 Hessian updated using BFGS update


** GEOMETRY OPTIMIZATION IN DELOCALIZED INTERNAL COORDINATES **
   Searching for a Minimum

   Optimization Cycle:   2

                       Coordinates (Angstroms)
     ATOM                X               Y               Z
      1  C        -0.0490540681   -0.0142273507   -0.0965097140
      2  C         0.0070496235   -0.0508217667    1.3000695284
      3  H         0.9715154768   -0.1031018294    1.7888886844
      4  C        -1.1445438275   -0.0173427655    2.0710444477
      5  Cl       -1.0207354755   -0.0721118168    3.8187185786
      6  C        -2.3911013759    0.0659015095    1.4730161646
      7  H        -3.2901836799    0.0970683311    2.0743755362
      8  C        -2.4720500981    0.1220867632    0.0893036650
      9  Cl       -4.0524145149    0.2538341566   -0.6534735835
     10  C        -1.3216862346    0.0823515820   -0.7000197207
     11  Cl       -1.5243048634    0.2111108823   -2.4385998981
     12  C         1.2490853425   -0.0532723225   -0.8377627445
     13  C         2.2739457742    0.8164859403   -0.4520309629
     14  H         2.1117634604    1.5089282981    0.3649267113
     15  C         3.5025716465    0.7992336384   -1.0984401944
     16  Cl        4.7618639115    1.9107438969   -0.5902283596
     17  C         3.7455214582   -0.0926099813   -2.1338983621
     18  H         4.7069308560   -0.1033841294   -2.6322074656
     19  C         2.7416946394   -0.9763669346   -2.5117492931
     20  H         2.9215995149   -1.6839060686   -3.3118635160
     21  C         1.5077214578   -0.9596133615   -1.8735251466
     22  H         0.7454287686   -1.6585318624   -2.1829984762
   Point Group: c1    Number of degrees of freedom:    60


   Energy is  -2301.899619470

 Hessian updated using BFGS update

 54 Hessian modes will be used to form the next step
  Hessian Eigenvalues:
     0.013147    0.019211    0.020092    0.023181    0.023257    0.023570
     0.023618    0.023677    0.023934    0.023938    0.024089    0.024090
     0.024113    0.024114    0.024134    0.024135    0.024142    0.024143
     0.028739    0.159723    0.159966    0.159980    0.159996    0.160000
     0.160251    0.219217    0.228743    0.234700    0.234946    0.235360
     0.242368    0.249967    0.249992    0.249992    0.250000    0.250000
     0.300594    0.300888    0.331645    0.354957    0.356617    0.388948
     0.428465    0.430632    0.431210    0.456194    0.467007    0.467882
     0.471907    0.476386    0.478202    0.478265    0.479115    0.590662

 Minimum search - taking simple RFO step
 Searching for Lamda that Minimizes Along All modes
 Value Taken    Lamda =  -0.00260756
 Step Taken.  Stepsize is  0.228541

                             Maximum     Tolerance    Cnvgd?
         Gradient           0.015077      0.000300      NO
         Displacement       0.180863      0.001200      NO
         Energy change     -0.005807      0.000001      NO


 New Cartesian Coordinates Obtained by Inverse Iteration

 Displacement from previous Coordinates is:  0.814759
 ----------------------------------------------------------------
             Standard Nuclear Orientation (Angstroms)
    I     Atom           X                Y                Z
 ----------------------------------------------------------------
    1      C      -0.0374335445     0.0007596824    -0.0805541199
    2      C       0.0078886038    -0.0972766625     1.3158891852
    3      H       0.9638247293    -0.2152118854     1.8090771671
    4      C      -1.1564352760    -0.0726731735     2.0703902931
    5      Cl     -1.0624015692    -0.2173796899     3.8144694405
    6      C      -2.3978698433     0.0519713856     1.4648972378
    7      H      -3.3049199884     0.0680998355     2.0529286121
    8      C      -2.4606117911     0.1601605809     0.0802360823
    9      Cl     -4.0460206247     0.3413773145    -0.6347747237
   10      C      -1.2938576642     0.1353033518    -0.7002697755
   11      Cl     -1.4045188730     0.3450454213    -2.4360804766
   12      C       1.2514581935    -0.0369182405    -0.8277113436
   13      C       2.2588605614     0.8771512377    -0.4910360747
   14      H       2.0850228464     1.6282464045     0.2696638567
   15      C       3.4837277010     0.8358441868    -1.1471944457
   16      Cl      4.7261515358     2.0017242373    -0.7197468427
   17      C       3.7400646266    -0.1062574747    -2.1369940356
   18      H       4.6989288870    -0.1239988669    -2.6395585996
   19      C       2.7415929641    -1.0211295714    -2.4638099071
   20      H       2.9306436435    -1.7680820844    -3.2256788885
   21      C       1.5070939230    -0.9884003012    -1.8229713973
   22      H       0.7494287516    -1.7159008790    -2.0841353655
 ----------------------------------------------------------------
 Nuclear Repulsion Energy =        1421.78159963 hartrees
 There are       73 alpha and       73 beta electrons
 Applying Cartesian multipole field
    Component          Value
    ---------          -----
     (2,0,0)        1.00000E-12
     (0,2,0)        2.00000E-11
     (0,0,2)       -3.00000E-11
 Nucleus-field energy     =    -0.0000000468 hartrees
 Requested basis set is 6-311++G(d,p)
 There are 154 shells and 426 basis functions
 A cutoff of  1.0D-15 yielded   9401 shell pairs
 There are     76740 function pairs (     82374 Cartesian)
 Smallest overlap matrix eigenvalue = 3.45E-07
 Linear dependence detected in AO basis
 Number of orthogonalized atomic orbitals = 423
 Maximum deviation from orthogonality = 4.211E-10
 Guess from superposition of atomic densities
 Warning:  Energy on first SCF cycle will be non-variational
 SAD guess density has 146.000000 electrons

 -----------------------------------------------------------------------
  General SCF calculation program by
  Eric Jon Sundstrom, Paul Horn, Yuezhi Mao, Dmitri Zuev, Alec White,
  David Stuck, Shaama M.S., Shane Yost, Joonho Lee, David Small,
  Daniel Levine, Susi Lehtola, Hugh Burton, Evgeny Epifanovsky,
  Bang C. Huynh
 -----------------------------------------------------------------------
 Exchange:     0.2000 Hartree-Fock + 0.0800 Slater + 0.7200 B88
 Correlation:  0.1900 VWN1RPA + 0.8100 LYP
 Using SG-1 standard quadrature grid
 using 6 threads for integral computing
 -------------------------------------------------------
 OpenMP Integral computing Module                
 Release: version 2.0, May 2017, Q-Chem Inc. Pleasanton 
 -------------------------------------------------------
 A restricted SCF calculation will be
 performed using DIIS
 SCF converges when DIIS error is below 1.0e-08
 ---------------------------------------
  Cycle       Energy         DIIS error
 ---------------------------------------
    1   -2305.6393020603      3.01e-02  
    2   -2301.7450312299      2.57e-03  
    3   -2301.6636732267      3.11e-03  
    4   -2301.8919712379      5.96e-04  
    5   -2301.8987147404      3.04e-04  
    6   -2301.9007476943      9.42e-05  
    7   -2301.9009310925      2.55e-05  
    8   -2301.9009427381      1.30e-05  
    9   -2301.9009467060      2.49e-06  
   10   -2301.9009468286      1.20e-06  
   11   -2301.9009468605      3.15e-07  
   12   -2301.9009468624      1.40e-07  
   13   -2301.9009468629      4.22e-08  
   14   -2301.9009468628      1.18e-08  
   15   -2301.9009468630      5.40e-09  Convergence criterion met
 ---------------------------------------
 SCF time:   CPU 539.12s  wall 140.00s 
 SCF   energy in the final basis set =    -2301.9009468630
 Total energy in the final basis set =    -2301.9009468630

 --------------------------------------------------------------

                    Orbital Energies (a.u.)
 --------------------------------------------------------------

 Alpha MOs
 -- Occupied --
********-101.5733-101.5727-101.5640 -10.2729 -10.2711 -10.2655 -10.2540
-10.2332 -10.2190 -10.2183 -10.2142 -10.2053 -10.2031 -10.2019 -10.1998
 -9.4891  -9.4878  -9.4874  -9.4786  -7.2540  -7.2524  -7.2521  -7.2440
 -7.2433  -7.2432  -7.2427  -7.2424  -7.2423  -7.2416  -7.2334  -7.2330
 -0.9446  -0.9112  -0.9023  -0.8814  -0.8595  -0.8415  -0.8007  -0.7635
 -0.7542  -0.7429  -0.6701  -0.6346  -0.6244  -0.6043  -0.5477  -0.5321
 -0.5310  -0.4963  -0.4935  -0.4741  -0.4622  -0.4584  -0.4511  -0.4431
 -0.4215  -0.4166  -0.4084  -0.3925  -0.3858  -0.3835  -0.3656  -0.3532
 -0.3460  -0.3358  -0.3324  -0.3272  -0.3241  -0.2948  -0.2747  -0.2655
 -0.2599
 -- Virtual --
 -0.0672  -0.0529  -0.0391  -0.0297  -0.0273  -0.0128  -0.0023   0.0023
  0.0057   0.0100   0.0157   0.0212   0.0266   0.0325   0.0410   0.0444
  0.0508   0.0550   0.0579   0.0714   0.0725   0.0761   0.0788   0.0863
  0.0892   0.0925   0.0957   0.1001   0.1019   0.1038   0.1070   0.1106
  0.1121   0.1157   0.1175   0.1228   0.1247   0.1273   0.1287   0.1293
  0.1326   0.1359   0.1403   0.1438   0.1478   0.1508   0.1516   0.1570
  0.1621   0.1700   0.1727   0.1798   0.1828   0.1860   0.1920   0.1967
  0.2005   0.2071   0.2125   0.2172   0.2219   0.2243   0.2260   0.2310
  0.2352   0.2401   0.2444   0.2491   0.2543   0.2588   0.2643   0.2667
  0.2695   0.2711   0.2746   0.2768   0.2835   0.2871   0.2918   0.2956
  0.3005   0.3044   0.3095   0.3130   0.3202   0.3229   0.3284   0.3421
  0.3470   0.3490   0.3594   0.3629   0.4116   0.4247   0.4350   0.4499
  0.4507   0.4540   0.4567   0.4633   0.4637   0.4797   0.4860   0.4922
  0.4937   0.5102   0.5124   0.5241   0.5397   0.5437   0.5513   0.5543
  0.5644   0.5678   0.5745   0.5821   0.5861   0.5979   0.6050   0.6073
  0.6088   0.6137   0.6270   0.6312   0.6381   0.6581   0.6606   0.6802
  0.6838   0.6879   0.6905   0.6967   0.7072   0.7097   0.7233   0.7281
  0.7442   0.7471   0.7616   0.7934   0.8180   0.8236   0.8284   0.8385
  0.8427   0.8439   0.8448   0.8501   0.8518   0.8540   0.8562   0.8585
  0.8661   0.8675   0.8737   0.8767   0.8886   0.8959   0.9049   0.9128
  0.9171   0.9249   0.9316   0.9373   0.9439   0.9482   0.9546   0.9578
  0.9683   0.9784   0.9810   0.9880   0.9972   1.0134   1.0303   1.0419
  1.0563   1.0669   1.0868   1.1003   1.1010   1.1210   1.1438   1.1755
  1.1994   1.2078   1.2144   1.2298   1.2460   1.2563   1.2725   1.2840
  1.2985   1.3137   1.3266   1.3539   1.3637   1.4106   1.4377   1.4819
  1.4994   1.5130   1.5159   1.5533   1.5573   1.5638   1.5731   1.5899
  1.5921   1.6029   1.6166   1.6319   1.6621   1.6730   1.6904   1.7045
  1.7357   1.7450   1.7534   1.7940   1.8014   1.8443   1.8529   1.8776
  1.8856   1.9033   1.9094   1.9138   1.9268   1.9326   1.9448   1.9598
  1.9684   1.9907   1.9974   2.0197   2.0319   2.0503   2.0624   2.0791
  2.1202   2.1305   2.1812   2.1903   2.2410   2.2458   2.2728   2.2778
  2.2899   2.2986   2.3062   2.3162   2.3407   2.3530   2.4047   2.4209
  2.4348   2.4435   2.4595   2.4611   2.5106   2.5259   2.5379   2.5417
  2.5469   2.5830   2.6026   2.6384   2.6562   2.6606   2.6765   2.6972
  2.7017   2.7254   2.7328   2.7480   2.7545   2.7629   2.7661   2.7875
  2.7959   2.8040   2.8247   2.8345   2.8432   2.8680   2.8936   2.9207
  2.9717   2.9889   3.0615   3.0782   3.0862   3.1316   3.1566   3.1825
  3.1933   3.2199   3.2587   3.3379   3.3537   3.3685   3.4312   3.5008
  3.5750   3.5865   3.6620   3.7417   3.7822   3.8007   3.9538   4.0102
  4.0938   4.1078   4.1327   4.3932   4.8041   4.8322   9.7584   9.7826
  9.7846   9.8160  23.4057  23.5988  23.8270  23.8779  23.9017  23.9320
 23.9759  24.0317  24.0517  24.0667  24.1088  24.1611  25.8056  25.8257
 25.8313  25.9145  26.1040  26.1390  26.1550  26.2899  26.5557  26.5976
 26.6335  26.8186 215.7498 215.7758 215.7790 215.8170
 --------------------------------------------------------------

          Ground-State Mulliken Net Atomic Charges

     Atom                 Charge (a.u.)
  ----------------------------------------
      1 C                    -0.127297
      2 C                    -1.277879
      3 H                     0.212791
      4 C                     0.764825
      5 Cl                    0.472352
      6 C                    -0.938728
      7 H                     0.213088
      8 C                     0.134777
      9 Cl                    0.459347
     10 C                    -0.397091
     11 Cl                    0.611185
     12 C                     0.578457
     13 C                    -0.929071
     14 H                     0.214797
     15 C                     0.499356
     16 Cl                    0.480058
     17 C                    -0.445370
     18 H                     0.194998
     19 C                    -0.586505
     20 H                     0.177175
     21 C                    -0.495722
     22 H                     0.184458
  ----------------------------------------
  Sum of atomic charges =     0.000000

 -----------------------------------------------------------------
                    Cartesian Multipole Moments
 -----------------------------------------------------------------
    Charge (ESU x 10^10)
                -0.0000
    Dipole Moment (Debye)
         X       0.4123      Y      -1.3534      Z      -0.3460
       Tot       1.4565
    Quadrupole Moments (Debye-Ang)
        XX    -122.3645     XY      -4.0978     YY    -121.2576
        XZ      -5.5260     YZ       4.9155     ZZ    -118.9229
    Octopole Moments (Debye-Ang^2)
       XXX     -87.4785    XXY     -45.8458    XYY     -25.2928
       YYY     -90.5370    XXZ      20.9012    XYZ      11.4818
       YYZ      23.5201    XZZ      -6.9587    YZZ     -40.7594
       ZZZ      61.2174
    Hexadecapole Moments (Debye-Ang^3)
      XXXX   -5374.1543   XXXY    -355.8061   XXYY   -1025.7466
      XYYY    -290.0468   YYYY    -619.7679   XXXZ     476.3086
      XXYZ      61.1275   XYYZ     197.4557   YYYZ      80.1258
      XXZZ   -1259.9081   XYZZ    -132.2178   YYZZ    -545.6115
      XZZZ     539.3787   YZZZ      90.0827   ZZZZ   -2633.0888
 -----------------------------------------------------------------
 Calculating analytic gradient of the SCF energy
 Gradient of SCF Energy
            1           2           3           4           5           6
    1   0.0016736  -0.0011259  -0.0001263  -0.0004147   0.0001159  -0.0000848
    2   0.0007428   0.0005849   0.0000990   0.0002433  -0.0001289   0.0001204
    3  -0.0013111  -0.0007653   0.0002358   0.0013749  -0.0005973  -0.0012279
            7           8           9          10          11          12
    1  -0.0001195  -0.0008805  -0.0011398   0.0011967   0.0006396  -0.0018862
    2   0.0000002  -0.0000050   0.0000597  -0.0012029   0.0003124  -0.0009300
    3   0.0003674   0.0015083   0.0011176   0.0007115  -0.0017126   0.0015289
           13          14          15          16          17          18
    1   0.0009136   0.0002657   0.0010913  -0.0006813  -0.0008332   0.0001647
    2  -0.0009372   0.0001342   0.0014900  -0.0005677  -0.0001072  -0.0000699
    3  -0.0011397   0.0002570   0.0009947  -0.0001840   0.0001286  -0.0002414
           19          20          21          22
    1   0.0005887  -0.0001980   0.0001795   0.0006607
    2  -0.0001712   0.0000144   0.0006855  -0.0003668
    3  -0.0001477   0.0001448  -0.0010418  -0.0000006
 Max gradient component =       1.886E-03
 RMS gradient           =       8.028E-04
 Gradient time:  CPU 153.46 s  wall 38.61 s
 Geometry Optimization Parameters
   NAtoms,    NIC,     NZ,  NCons,   NDum,   NFix, NCnnct, MaxDiis
       22     155      22       0       0       0       0       0

 Cartesian Hessian Update
 Hessian updated using BFGS update


** GEOMETRY OPTIMIZATION IN DELOCALIZED INTERNAL COORDINATES **
   Searching for a Minimum

   Optimization Cycle:   3

                       Coordinates (Angstroms)
     ATOM                X               Y               Z
      1  C        -0.0374335445    0.0007596824   -0.0805541199
      2  C         0.0078886038   -0.0972766625    1.3158891852
      3  H         0.9638247293   -0.2152118854    1.8090771671
      4  C        -1.1564352760   -0.0726731735    2.0703902931
      5  Cl       -1.0624015692   -0.2173796899    3.8144694405
      6  C        -2.3978698433    0.0519713856    1.4648972378
      7  H        -3.3049199884    0.0680998355    2.0529286121
      8  C        -2.4606117911    0.1601605809    0.0802360823
      9  Cl       -4.0460206247    0.3413773145   -0.6347747237
     10  C        -1.2938576642    0.1353033518   -0.7002697755
     11  Cl       -1.4045188730    0.3450454213   -2.4360804766
     12  C         1.2514581935   -0.0369182405   -0.8277113436
     13  C         2.2588605614    0.8771512377   -0.4910360747
     14  H         2.0850228464    1.6282464045    0.2696638567
     15  C         3.4837277010    0.8358441868   -1.1471944457
     16  Cl        4.7261515358    2.0017242373   -0.7197468427
     17  C         3.7400646266   -0.1062574747   -2.1369940356
     18  H         4.6989288870   -0.1239988669   -2.6395585996
     19  C         2.7415929641   -1.0211295714   -2.4638099071
     20  H         2.9306436435   -1.7680820844   -3.2256788885
     21  C         1.5070939230   -0.9884003012   -1.8229713973
     22  H         0.7494287516   -1.7159008790   -2.0841353655
   Point Group: c1    Number of degrees of freedom:    60


   Energy is  -2301.900946863

 Hessian updated using BFGS update

 56 Hessian modes will be used to form the next step
  Hessian Eigenvalues:
     0.011795    0.019163    0.020071    0.022976    0.023417    0.023516
     0.023598    0.023751    0.023916    0.023941    0.024088    0.024091
     0.024113    0.024116    0.024131    0.024139    0.024143    0.024294
     0.028718    0.158786    0.159971    0.159996    0.160000    0.160084
     0.160432    0.216993    0.221692    0.234699    0.234946    0.235428
     0.249151    0.249970    0.249992    0.249994    0.250000    0.276989
     0.299679    0.301006    0.302680    0.331639    0.355147    0.356445
     0.356720    0.393243    0.428338    0.430920    0.434306    0.457184
     0.467455    0.468418    0.472444    0.477782    0.478248    0.478763
     0.491684    0.582256

 Minimum search - taking simple RFO step
 Searching for Lamda that Minimizes Along All modes
 Value Taken    Lamda =  -0.00030700
 Step Taken.  Stepsize is  0.111857

                             Maximum     Tolerance    Cnvgd?
         Gradient           0.004152      0.000300      NO
         Displacement       0.085099      0.001200      NO
         Energy change     -0.001327      0.000001      NO


 New Cartesian Coordinates Obtained by Inverse Iteration

 Displacement from previous Coordinates is:  0.397641
 ----------------------------------------------------------------
             Standard Nuclear Orientation (Angstroms)
    I     Atom           X                Y                Z
 ----------------------------------------------------------------
    1      C      -0.0295717377     0.0093201131    -0.0661420118
    2      C       0.0103166837    -0.1231357025     1.3275657551
    3      H       0.9626407680    -0.2633244658     1.8219154378
    4      C      -1.1614949384    -0.1062322740     2.0711337242
    5      Cl     -1.0857981629    -0.2847585107     3.8140532729
    6      C      -2.3982524980     0.0401170355     1.4582969765
    7      H      -3.3106560856     0.0480971622     2.0371916724
    8      C      -2.4487598418     0.1795431915     0.0746675150
    9      Cl     -4.0194622112     0.3804627051    -0.6643140513
   10      C      -1.2775806532     0.1677708275    -0.6924718514
   11      Cl     -1.3715410782     0.4064807347    -2.4220827363
   12      C       1.2555507403    -0.0255031461    -0.8180637567
   13      C       2.2540065511     0.9068861714    -0.5098962957
   14      H       2.0755116552     1.6789598248     0.2278312975
   15      C       3.4741251471     0.8543397791    -1.1751532311
   16      Cl      4.7121455543     2.0423474244    -0.7908564160
   17      C       3.7325598047    -0.1127705603    -2.1401903209
   18      H       4.6884864938    -0.1359429482    -2.6471975042
   19      C       2.7373847369    -1.0415633277    -2.4384579803
   20      H       2.9271601486    -1.8053082429    -3.1836660766
   21      C       1.5076265954    -1.0004139044    -1.7893920059
   22      H       0.7462201202    -1.7329170776    -2.0277355344
 ----------------------------------------------------------------
 Nuclear Repulsion Energy =        1423.02893143 hartrees
 There are       73 alpha and       73 beta electrons
 Applying Cartesian multipole field
    Component          Value
    ---------          -----
     (2,0,0)        1.00000E-12
     (0,2,0)        2.00000E-11
     (0,0,2)       -3.00000E-11
 Nucleus-field energy     =    -0.0000000464 hartrees
 Requested basis set is 6-311++G(d,p)
 There are 154 shells and 426 basis functions
 A cutoff of  1.0D-15 yielded   9406 shell pairs
 There are     76789 function pairs (     82438 Cartesian)
 Smallest overlap matrix eigenvalue = 3.38E-07
 Linear dependence detected in AO basis
 Number of orthogonalized atomic orbitals = 423
 Maximum deviation from orthogonality = 4.224E-10
 Guess from superposition of atomic densities
 Warning:  Energy on first SCF cycle will be non-variational
 SAD guess density has 146.000000 electrons

 -----------------------------------------------------------------------
  General SCF calculation program by
  Eric Jon Sundstrom, Paul Horn, Yuezhi Mao, Dmitri Zuev, Alec White,
  David Stuck, Shaama M.S., Shane Yost, Joonho Lee, David Small,
  Daniel Levine, Susi Lehtola, Hugh Burton, Evgeny Epifanovsky,
  Bang C. Huynh
 -----------------------------------------------------------------------
 Exchange:     0.2000 Hartree-Fock + 0.0800 Slater + 0.7200 B88
 Correlation:  0.1900 VWN1RPA + 0.8100 LYP
 Using SG-1 standard quadrature grid
 using 6 threads for integral computing
 -------------------------------------------------------
 OpenMP Integral computing Module                
 Release: version 2.0, May 2017, Q-Chem Inc. Pleasanton 
 -------------------------------------------------------
 A restricted SCF calculation will be
 performed using DIIS
 SCF converges when DIIS error is below 1.0e-08
 ---------------------------------------
  Cycle       Energy         DIIS error
 ---------------------------------------
    1   -2305.6472000377      3.02e-02  
    2   -2301.7454585242      2.56e-03  
    3   -2301.6653004831      3.10e-03  
    4   -2301.8920922064      5.97e-04  
    5   -2301.8988752422      3.04e-04  
    6   -2301.9009077278      9.51e-05  
    7   -2301.9010944242      2.63e-05  
    8   -2301.9011070908      1.32e-05  
    9   -2301.9011111520      2.52e-06  
   10   -2301.9011112787      1.18e-06  
   11   -2301.9011113095      3.11e-07  
   12   -2301.9011113113      1.40e-07  
   13   -2301.9011113119      4.23e-08  
   14   -2301.9011113119      1.20e-08  
   15   -2301.9011113119      5.30e-09  Convergence criterion met
 ---------------------------------------
 SCF time:   CPU 540.67s  wall 140.00s 
 SCF   energy in the final basis set =    -2301.9011113119
 Total energy in the final basis set =    -2301.9011113119

 --------------------------------------------------------------

                    Orbital Energies (a.u.)
 --------------------------------------------------------------

 Alpha MOs
 -- Occupied --
********-101.5731-101.5724-101.5636 -10.2724 -10.2700 -10.2658 -10.2541
-10.2324 -10.2185 -10.2182 -10.2144 -10.2053 -10.2031 -10.2019 -10.1996
 -9.4891  -9.4876  -9.4872  -9.4782  -7.2540  -7.2522  -7.2519  -7.2440
 -7.2433  -7.2428  -7.2425  -7.2422  -7.2421  -7.2414  -7.2330  -7.2326
 -0.9452  -0.9109  -0.9024  -0.8815  -0.8593  -0.8414  -0.8005  -0.7637
 -0.7541  -0.7429  -0.6702  -0.6340  -0.6247  -0.6042  -0.5476  -0.5323
 -0.5311  -0.4961  -0.4938  -0.4741  -0.4626  -0.4581  -0.4511  -0.4432
 -0.4217  -0.4171  -0.4081  -0.3926  -0.3854  -0.3837  -0.3652  -0.3530
 -0.3462  -0.3357  -0.3323  -0.3268  -0.3236  -0.2936  -0.2753  -0.2655
 -0.2602
 -- Virtual --
 -0.0658  -0.0530  -0.0386  -0.0302  -0.0278  -0.0129  -0.0023   0.0025
  0.0057   0.0099   0.0157   0.0206   0.0270   0.0328   0.0407   0.0443
  0.0511   0.0549   0.0582   0.0710   0.0726   0.0762   0.0790   0.0863
  0.0889   0.0924   0.0957   0.0999   0.1018   0.1036   0.1071   0.1107
  0.1123   0.1158   0.1173   0.1225   0.1243   0.1272   0.1283   0.1294
  0.1324   0.1352   0.1398   0.1438   0.1480   0.1510   0.1514   0.1574
  0.1620   0.1699   0.1721   0.1798   0.1823   0.1858   0.1923   0.1965
  0.2006   0.2083   0.2125   0.2176   0.2220   0.2249   0.2263   0.2315
  0.2354   0.2407   0.2443   0.2483   0.2540   0.2587   0.2643   0.2661
  0.2692   0.2711   0.2746   0.2765   0.2835   0.2871   0.2933   0.2965
  0.2999   0.3030   0.3084   0.3121   0.3199   0.3233   0.3274   0.3423
  0.3474   0.3497   0.3587   0.3635   0.4120   0.4250   0.4350   0.4504
  0.4512   0.4540   0.4565   0.4626   0.4636   0.4797   0.4851   0.4923
  0.4950   0.5102   0.5132   0.5231   0.5384   0.5441   0.5519   0.5527
  0.5650   0.5674   0.5737   0.5814   0.5848   0.5994   0.6062   0.6080
  0.6103   0.6175   0.6280   0.6299   0.6401   0.6586   0.6632   0.6813
  0.6845   0.6882   0.6890   0.6959   0.7063   0.7111   0.7212   0.7285
  0.7449   0.7455   0.7636   0.7927   0.8195   0.8242   0.8286   0.8382
  0.8419   0.8439   0.8446   0.8496   0.8532   0.8544   0.8565   0.8598
  0.8671   0.8677   0.8739   0.8774   0.8874   0.8963   0.9062   0.9127
  0.9194   0.9242   0.9307   0.9368   0.9446   0.9471   0.9549   0.9602
  0.9691   0.9791   0.9824   0.9902   0.9984   1.0113   1.0289   1.0427
  1.0531   1.0645   1.0886   1.1002   1.1035   1.1238   1.1457   1.1769
  1.2003   1.2078   1.2160   1.2311   1.2472   1.2560   1.2730   1.2857
  1.2993   1.3149   1.3243   1.3585   1.3643   1.4119   1.4335   1.4819
  1.4985   1.5143   1.5189   1.5561   1.5584   1.5641   1.5741   1.5918
  1.5922   1.6028   1.6149   1.6328   1.6616   1.6744   1.6913   1.7017
  1.7371   1.7445   1.7546   1.7974   1.8039   1.8459   1.8527   1.8769
  1.8843   1.9028   1.9095   1.9138   1.9287   1.9357   1.9469   1.9578
  1.9697   1.9903   2.0016   2.0223   2.0312   2.0505   2.0645   2.0773
  2.1194   2.1291   2.1819   2.1912   2.2429   2.2462   2.2726   2.2776
  2.2892   2.2968   2.3047   2.3181   2.3433   2.3540   2.4096   2.4218
  2.4362   2.4445   2.4583   2.4650   2.5106   2.5264   2.5379   2.5416
  2.5473   2.5840   2.6028   2.6384   2.6572   2.6633   2.6784   2.7008
  2.7031   2.7248   2.7329   2.7479   2.7554   2.7642   2.7665   2.7858
  2.7976   2.8001   2.8200   2.8346   2.8447   2.8680   2.8902   2.9210
  2.9758   2.9926   3.0634   3.0794   3.0864   3.1309   3.1598   3.1835
  3.1939   3.2215   3.2598   3.3391   3.3548   3.3680   3.4317   3.5025
  3.5769   3.5890   3.6637   3.7446   3.7816   3.7996   3.9576   4.0098
  4.0939   4.1080   4.1337   4.3849   4.8070   4.8332   9.7589   9.7824
  9.7841   9.8191  23.4068  23.6005  23.8263  23.8836  23.9039  23.9347
 23.9796  24.0301  24.0522  24.0677  24.1088  24.1627  25.8064  25.8254
 25.8303  25.9153  26.1037  26.1406  26.1595  26.2900  26.5619  26.5946
 26.6330  26.8220 215.7505 215.7756 215.7784 215.8205
 --------------------------------------------------------------

          Ground-State Mulliken Net Atomic Charges

     Atom                 Charge (a.u.)
  ----------------------------------------
      1 C                    -0.195076
      2 C                    -1.175263
      3 H                     0.213604
      4 C                     0.761162
      5 Cl                    0.470513
      6 C                    -0.931246
      7 H                     0.213240
      8 C                     0.207867
      9 Cl                    0.456450
     10 C                    -0.571623
     11 Cl                    0.609108
     12 C                     0.582924
     13 C                    -0.859143
     14 H                     0.215297
     15 C                     0.489935
     16 Cl                    0.480932
     17 C                    -0.440266
     18 H                     0.195854
     19 C                    -0.609287
     20 H                     0.177098
     21 C                    -0.480021
     22 H                     0.187944
  ----------------------------------------
  Sum of atomic charges =     0.000000

 -----------------------------------------------------------------
                    Cartesian Multipole Moments
 -----------------------------------------------------------------
    Charge (ESU x 10^10)
                -0.0000
    Dipole Moment (Debye)
         X       0.3854      Y      -1.3956      Z      -0.3242
       Tot       1.4837
    Quadrupole Moments (Debye-Ang)
        XX    -122.3934     XY      -4.2070     YY    -121.1493
        XZ      -5.2822     YZ       4.9909     ZZ    -119.1731
    Octopole Moments (Debye-Ang^2)
       XXX     -89.2037    XXY     -47.6245    XYY     -25.5329
       YYY     -93.4588    XXZ      22.0326    XYZ      11.7049
       YYZ      24.3023    XZZ      -7.7603    YZZ     -41.5818
       ZZZ      64.2348
    Hexadecapole Moments (Debye-Ang^3)
      XXXX   -5340.1063   XXXY    -359.6466   XXYY   -1024.1048
      XYYY    -291.5198   YYYY    -647.0887   XXXZ     494.8480
      XXYZ      70.8811   XYYZ     202.5924   YYYZ     108.4168
      XXZZ   -1255.1383   XYZZ    -133.5990   YYZZ    -550.1565
      XZZZ     557.2643   YZZZ     115.1716   ZZZZ   -2636.1403
 -----------------------------------------------------------------
 Calculating analytic gradient of the SCF energy
 Gradient of SCF Energy
            1           2           3           4           5           6
    1   0.0007107  -0.0002617  -0.0000822   0.0004950   0.0000464  -0.0005507
    2   0.0005355   0.0003529  -0.0002451   0.0000139   0.0000024   0.0000461
    3  -0.0013286   0.0003600   0.0001000   0.0007536  -0.0002642  -0.0001356
            7           8           9          10          11          12
    1   0.0000384   0.0005330  -0.0000753   0.0002532   0.0002385  -0.0016657
    2  -0.0000023  -0.0000184   0.0000071  -0.0005653  -0.0000689  -0.0008204
    3  -0.0000476  -0.0003079  -0.0001190   0.0009678  -0.0000852   0.0001893
           13          14          15          16          17          18
    1   0.0003556   0.0001068   0.0001870  -0.0002401   0.0001224  -0.0000289
    2  -0.0000869   0.0002398   0.0005145  -0.0002055  -0.0002346   0.0000192
    3   0.0000775  -0.0001611   0.0005727  -0.0001282  -0.0002305  -0.0000851
           19          20          21          22
    1   0.0001345  -0.0000949  -0.0001661  -0.0000559
    2   0.0001501  -0.0000456   0.0007253  -0.0003138
    3   0.0001483   0.0000308  -0.0002586  -0.0000482
 Max gradient component =       1.666E-03
 RMS gradient           =       4.147E-04
 Gradient time:  CPU 153.50 s  wall 38.59 s
 Geometry Optimization Parameters
   NAtoms,    NIC,     NZ,  NCons,   NDum,   NFix, NCnnct, MaxDiis
       22     155      22       0       0       0       0       0

 Cartesian Hessian Update
 Hessian updated using BFGS update


** GEOMETRY OPTIMIZATION IN DELOCALIZED INTERNAL COORDINATES **
   Searching for a Minimum

   Optimization Cycle:   4

                       Coordinates (Angstroms)
     ATOM                X               Y               Z
      1  C        -0.0295717377    0.0093201131   -0.0661420118
      2  C         0.0103166837   -0.1231357025    1.3275657551
      3  H         0.9626407680   -0.2633244658    1.8219154378
      4  C        -1.1614949384   -0.1062322740    2.0711337242
      5  Cl       -1.0857981629   -0.2847585107    3.8140532729
      6  C        -2.3982524980    0.0401170355    1.4582969765
      7  H        -3.3106560856    0.0480971622    2.0371916724
      8  C        -2.4487598418    0.1795431915    0.0746675150
      9  Cl       -4.0194622112    0.3804627051   -0.6643140513
     10  C        -1.2775806532    0.1677708275   -0.6924718514
     11  Cl       -1.3715410782    0.4064807347   -2.4220827363
     12  C         1.2555507403   -0.0255031461   -0.8180637567
     13  C         2.2540065511    0.9068861714   -0.5098962957
     14  H         2.0755116552    1.6789598248    0.2278312975
     15  C         3.4741251471    0.8543397791   -1.1751532311
     16  Cl        4.7121455543    2.0423474244   -0.7908564160
     17  C         3.7325598047   -0.1127705603   -2.1401903209
     18  H         4.6884864938   -0.1359429482   -2.6471975042
     19  C         2.7373847369   -1.0415633277   -2.4384579803
     20  H         2.9271601486   -1.8053082429   -3.1836660766
     21  C         1.5076265954   -1.0004139044   -1.7893920059
     22  H         0.7462201202   -1.7329170776   -2.0277355344
   Point Group: c1    Number of degrees of freedom:    60


   Energy is  -2301.901111312

 Hessian updated using BFGS update

 58 Hessian modes will be used to form the next step
  Hessian Eigenvalues:
     0.009969    0.019160    0.019807    0.022968    0.023397    0.023571
     0.023652    0.023899    0.023924    0.024020    0.024085    0.024103
     0.024110    0.024122    0.024125    0.024138    0.024169    0.024385
     0.028782    0.156603    0.159938    0.159976    0.159998    0.160031
     0.160184    0.210837    0.219864    0.234702    0.234898    0.234954
     0.247886    0.249836    0.249972    0.249992    0.249996    0.282546
     0.297076    0.300959    0.301031    0.302916    0.337240    0.355151
     0.356584    0.356652    0.356779    0.392580    0.427332    0.430969
     0.437310    0.461912    0.467904    0.468550    0.472335    0.477079
     0.478246    0.478770    0.523740    0.604484

 Minimum search - taking simple RFO step
 Searching for Lamda that Minimizes Along All modes
 Value Taken    Lamda =  -0.00003772
 Step Taken.  Stepsize is  0.041060

                             Maximum     Tolerance    Cnvgd?
         Gradient           0.001040      0.000300      NO
         Displacement       0.025507      0.001200      NO
         Energy change     -0.000164      0.000001      NO


 New Cartesian Coordinates Obtained by Inverse Iteration

 Displacement from previous Coordinates is:  0.108841
 ----------------------------------------------------------------
             Standard Nuclear Orientation (Angstroms)
    I     Atom           X                Y                Z
 ----------------------------------------------------------------
    1      C      -0.0299824731     0.0113091307    -0.0655992110
    2      C       0.0104060759    -0.1311608211     1.3263359746
    3      H       0.9633528289    -0.2722254267     1.8192058969
    4      C      -1.1621024943    -0.1171105937     2.0688328983
    5      Cl     -1.0883300844    -0.3035201837     3.8116596766
    6      C      -2.3980519097     0.0357996609     1.4571136709
    7      H      -3.3104203900     0.0413636491     2.0361397794
    8      C      -2.4487916973     0.1862495030     0.0745727258
    9      Cl     -4.0189083222     0.3938183497    -0.6629823366
   10      C      -1.2771999703     0.1791684986    -0.6924627344
   11      Cl     -1.3686425988     0.4264542325    -2.4203729785
   12      C       1.2567974643    -0.0216781782    -0.8179952643
   13      C       2.2515492865     0.9157959129    -0.5171053722
   14      H       2.0709203366     1.6907216752     0.2169141248
   15      C       3.4712318408     0.8600745032    -1.1832930426
   16      Cl      4.7084552964     2.0528361868    -0.8073038731
   17      C       3.7321513346    -0.1148977749    -2.1393256241
   18      H       4.6888007417    -0.1405208025    -2.6446766055
   19      C       2.7394763054    -1.0488925809    -2.4301572414
   20      H       2.9316848254    -1.8178776140    -3.1693868219
   21      C       1.5104140266    -1.0052462355    -1.7800721407
   22      H       0.7478073694    -1.7380062823    -2.0130056220
 ----------------------------------------------------------------
 Nuclear Repulsion Energy =        1422.90346017 hartrees
 There are       73 alpha and       73 beta electrons
 Applying Cartesian multipole field
    Component          Value
    ---------          -----
     (2,0,0)        1.00000E-12
     (0,2,0)        2.00000E-11
     (0,0,2)       -3.00000E-11
 Nucleus-field energy     =    -0.0000000462 hartrees
 Requested basis set is 6-311++G(d,p)
 There are 154 shells and 426 basis functions
 A cutoff of  1.0D-15 yielded   9406 shell pairs
 There are     76789 function pairs (     82438 Cartesian)
 Smallest overlap matrix eigenvalue = 3.38E-07
 Linear dependence detected in AO basis
 Number of orthogonalized atomic orbitals = 423
 Maximum deviation from orthogonality = 4.416E-10
 Guess from superposition of atomic densities
 Warning:  Energy on first SCF cycle will be non-variational
 SAD guess density has 146.000000 electrons

 -----------------------------------------------------------------------
  General SCF calculation program by
  Eric Jon Sundstrom, Paul Horn, Yuezhi Mao, Dmitri Zuev, Alec White,
  David Stuck, Shaama M.S., Shane Yost, Joonho Lee, David Small,
  Daniel Levine, Susi Lehtola, Hugh Burton, Evgeny Epifanovsky,
  Bang C. Huynh
 -----------------------------------------------------------------------
 Exchange:     0.2000 Hartree-Fock + 0.0800 Slater + 0.7200 B88
 Correlation:  0.1900 VWN1RPA + 0.8100 LYP
 Using SG-1 standard quadrature grid
 using 6 threads for integral computing
 -------------------------------------------------------
 OpenMP Integral computing Module                
 Release: version 2.0, May 2017, Q-Chem Inc. Pleasanton 
 -------------------------------------------------------
 A restricted SCF calculation will be
 performed using DIIS
 SCF converges when DIIS error is below 1.0e-08
 ---------------------------------------
  Cycle       Energy         DIIS error
 ---------------------------------------
    1   -2305.6459804638      3.02e-02  
    2   -2301.7453962797      2.56e-03  
    3   -2301.6651635459      3.10e-03  
    4   -2301.8920541527      5.99e-04  
    5   -2301.8988976951      3.05e-04  
    6   -2301.9009321380      9.50e-05  
    7   -2301.9011184097      2.63e-05  
    8   -2301.9011310611      1.32e-05  
    9   -2301.9011351207      2.53e-06  
   10   -2301.9011352489      1.18e-06  
   11   -2301.9011352796      3.11e-07  
   12   -2301.9011352815      1.40e-07  
   13   -2301.9011352819      4.24e-08  
   14   -2301.9011352821      1.21e-08  
   15   -2301.9011352820      5.29e-09  Convergence criterion met
 ---------------------------------------
 SCF time:   CPU 540.33s  wall 140.00s 
 SCF   energy in the final basis set =    -2301.9011352820
 Total energy in the final basis set =    -2301.9011352820

 --------------------------------------------------------------

                    Orbital Energies (a.u.)
 --------------------------------------------------------------

 Alpha MOs
 -- Occupied --
********-101.5730-101.5726-101.5635 -10.2725 -10.2700 -10.2657 -10.2541
-10.2324 -10.2184 -10.2182 -10.2144 -10.2053 -10.2030 -10.2020 -10.1995
 -9.4892  -9.4875  -9.4873  -9.4781  -7.2540  -7.2521  -7.2520  -7.2441
 -7.2434  -7.2427  -7.2424  -7.2422  -7.2421  -7.2415  -7.2329  -7.2325
 -0.9452  -0.9109  -0.9024  -0.8815  -0.8593  -0.8414  -0.8004  -0.7639
 -0.7541  -0.7429  -0.6700  -0.6339  -0.6248  -0.6042  -0.5476  -0.5324
 -0.5311  -0.4962  -0.4938  -0.4742  -0.4626  -0.4581  -0.4510  -0.4432
 -0.4218  -0.4171  -0.4081  -0.3925  -0.3852  -0.3837  -0.3652  -0.3529
 -0.3462  -0.3356  -0.3323  -0.3268  -0.3237  -0.2932  -0.2756  -0.2655
 -0.2604
 -- Virtual --
 -0.0653  -0.0532  -0.0385  -0.0306  -0.0279  -0.0129  -0.0023   0.0024
  0.0056   0.0098   0.0157   0.0205   0.0270   0.0328   0.0406   0.0442
  0.0512   0.0548   0.0582   0.0708   0.0726   0.0762   0.0790   0.0862
  0.0888   0.0924   0.0958   0.0998   0.1016   0.1036   0.1070   0.1106
  0.1124   0.1159   0.1172   0.1223   0.1242   0.1272   0.1282   0.1293
  0.1323   0.1351   0.1396   0.1437   0.1479   0.1509   0.1514   0.1575
  0.1619   0.1700   0.1720   0.1796   0.1822   0.1857   0.1924   0.1964
  0.2007   0.2085   0.2125   0.2176   0.2221   0.2250   0.2264   0.2315
  0.2353   0.2408   0.2442   0.2482   0.2537   0.2587   0.2641   0.2659
  0.2690   0.2712   0.2746   0.2765   0.2837   0.2872   0.2937   0.2968
  0.2996   0.3025   0.3081   0.3119   0.3194   0.3233   0.3272   0.3424
  0.3474   0.3499   0.3588   0.3633   0.4120   0.4248   0.4347   0.4506
  0.4512   0.4540   0.4564   0.4624   0.4637   0.4796   0.4849   0.4922
  0.4952   0.5101   0.5134   0.5227   0.5384   0.5441   0.5519   0.5524
  0.5650   0.5671   0.5738   0.5810   0.5846   0.5997   0.6058   0.6084
  0.6107   0.6191   0.6280   0.6295   0.6405   0.6587   0.6640   0.6816
  0.6841   0.6884   0.6891   0.6957   0.7061   0.7115   0.7207   0.7288
  0.7450   0.7456   0.7641   0.7928   0.8200   0.8241   0.8286   0.8381
  0.8420   0.8439   0.8447   0.8492   0.8526   0.8545   0.8570   0.8602
  0.8671   0.8676   0.8741   0.8776   0.8874   0.8966   0.9066   0.9125
  0.9190   0.9241   0.9307   0.9367   0.9442   0.9465   0.9548   0.9609
  0.9692   0.9792   0.9827   0.9909   0.9986   1.0110   1.0285   1.0428
  1.0528   1.0638   1.0890   1.0989   1.1046   1.1248   1.1457   1.1772
  1.2005   1.2081   1.2163   1.2312   1.2473   1.2560   1.2732   1.2863
  1.2997   1.3152   1.3244   1.3588   1.3644   1.4120   1.4317   1.4820
  1.4981   1.5143   1.5198   1.5562   1.5589   1.5638   1.5738   1.5919
  1.5922   1.6026   1.6141   1.6330   1.6622   1.6746   1.6912   1.7016
  1.7370   1.7444   1.7544   1.7981   1.8042   1.8454   1.8526   1.8770
  1.8830   1.9026   1.9097   1.9139   1.9291   1.9361   1.9469   1.9570
  1.9709   1.9902   2.0024   2.0229   2.0311   2.0505   2.0649   2.0769
  2.1190   2.1282   2.1819   2.1913   2.2433   2.2460   2.2725   2.2776
  2.2890   2.2957   2.3045   2.3184   2.3438   2.3540   2.4102   2.4224
  2.4361   2.4447   2.4577   2.4664   2.5106   2.5265   2.5377   2.5414
  2.5474   2.5845   2.6026   2.6386   2.6571   2.6641   2.6789   2.7009
  2.7038   2.7244   2.7327   2.7478   2.7541   2.7637   2.7671   2.7856
  2.7961   2.8016   2.8197   2.8348   2.8446   2.8687   2.8888   2.9211
  2.9758   2.9929   3.0638   3.0793   3.0865   3.1305   3.1597   3.1834
  3.1933   3.2217   3.2597   3.3395   3.3550   3.3679   3.4321   3.5032
  3.5775   3.5899   3.6641   3.7449   3.7813   3.7997   3.9577   4.0099
  4.0940   4.1080   4.1340   4.3817   4.8075   4.8334   9.7591   9.7823
  9.7841   9.8193  23.4072  23.6001  23.8264  23.8826  23.9045  23.9338
 23.9789  24.0306  24.0525  24.0689  24.1099  24.1634  25.8062  25.8253
 25.8301  25.9150  26.1041  26.1401  26.1588  26.2914  26.5617  26.5939
 26.6326  26.8225 215.7507 215.7755 215.7784 215.8208
 --------------------------------------------------------------

          Ground-State Mulliken Net Atomic Charges

     Atom                 Charge (a.u.)
  ----------------------------------------
      1 C                    -0.221660
      2 C                    -1.151601
      3 H                     0.213780
      4 C                     0.762055
      5 Cl                    0.470392
      6 C                    -0.932553
      7 H                     0.213564
      8 C                     0.206224
      9 Cl                    0.456705
     10 C                    -0.588556
     11 Cl                    0.606794
     12 C                     0.587944
     13 C                    -0.837135
     14 H                     0.215833
     15 C                     0.486509
     16 Cl                    0.482017
     17 C                    -0.434569
     18 H                     0.196311
     19 C                    -0.616152
     20 H                     0.177034
     21 C                    -0.481822
     22 H                     0.188885
  ----------------------------------------
  Sum of atomic charges =     0.000000

 -----------------------------------------------------------------
                    Cartesian Multipole Moments
 -----------------------------------------------------------------
    Charge (ESU x 10^10)
                 0.0000
    Dipole Moment (Debye)
         X       0.3821      Y      -1.4077      Z      -0.3197
       Tot       1.4933
    Quadrupole Moments (Debye-Ang)
        XX    -122.3841     XY      -4.2484     YY    -121.1306
        XZ      -5.2249     YZ       5.0274     ZZ    -119.2643
    Octopole Moments (Debye-Ang^2)
       XXX     -89.1677    XXY     -48.2571    XYY     -25.4709
       YYY     -94.4532    XXZ      22.3219    XYZ      11.8208
       YYZ      24.4658    XZZ      -7.8974    YZZ     -41.8287
       ZZZ      65.0103
    Hexadecapole Moments (Debye-Ang^3)
      XXXX   -5336.5118   XXXY    -359.9605   XXYY   -1024.9447
      XYYY    -290.9559   YYYY    -655.5736   XXXZ     499.1483
      XXYZ      73.8454   XYYZ     203.7814   YYYZ     116.3744
      XXZZ   -1254.7487   XYZZ    -133.6450   YYZZ    -551.0736
      XZZZ     561.8880   YZZZ     122.2438   ZZZZ   -2634.7438
 -----------------------------------------------------------------
 Calculating analytic gradient of the SCF energy
 Gradient of SCF Energy
            1           2           3           4           5           6
    1   0.0002433  -0.0000770   0.0000082   0.0002912  -0.0000058  -0.0002284
    2   0.0000484   0.0001030  -0.0000697  -0.0000607   0.0000681  -0.0000185
    3  -0.0003343   0.0002576  -0.0000074   0.0000565  -0.0000732   0.0000318
            7           8           9          10          11          12
    1   0.0000252   0.0001756   0.0000127  -0.0000210   0.0001746  -0.0005159
    2   0.0000122   0.0000034  -0.0000426  -0.0000232  -0.0001426  -0.0002337
    3  -0.0000449  -0.0001313  -0.0000631   0.0003047  -0.0000024  -0.0001069
           13          14          15          16          17          18
    1   0.0001518  -0.0000116  -0.0001421  -0.0000021   0.0001155  -0.0000437
    2   0.0000584   0.0000487   0.0001304  -0.0000244  -0.0001719   0.0000055
    3   0.0001553  -0.0000883   0.0000960  -0.0000232  -0.0001479   0.0000116
           19          20          21          22
    1   0.0000533  -0.0000215  -0.0000509  -0.0001313
    2   0.0001242  -0.0000309   0.0002488  -0.0000328
    3   0.0000505  -0.0000175   0.0001210  -0.0000444
 Max gradient component =       5.159E-04
 RMS gradient           =       1.375E-04
 Gradient time:  CPU 153.57 s  wall 38.60 s
 Geometry Optimization Parameters
   NAtoms,    NIC,     NZ,  NCons,   NDum,   NFix, NCnnct, MaxDiis
       22     155      22       0       0       0       0       0

 Cartesian Hessian Update
 Hessian updated using BFGS update


** GEOMETRY OPTIMIZATION IN DELOCALIZED INTERNAL COORDINATES **
   Searching for a Minimum

   Optimization Cycle:   5

                       Coordinates (Angstroms)
     ATOM                X               Y               Z
      1  C        -0.0299824731    0.0113091307   -0.0655992110
      2  C         0.0104060759   -0.1311608211    1.3263359746
      3  H         0.9633528289   -0.2722254267    1.8192058969
      4  C        -1.1621024943   -0.1171105937    2.0688328983
      5  Cl       -1.0883300844   -0.3035201837    3.8116596766
      6  C        -2.3980519097    0.0357996609    1.4571136709
      7  H        -3.3104203900    0.0413636491    2.0361397794
      8  C        -2.4487916973    0.1862495030    0.0745727258
      9  Cl       -4.0189083222    0.3938183497   -0.6629823366
     10  C        -1.2771999703    0.1791684986   -0.6924627344
     11  Cl       -1.3686425988    0.4264542325   -2.4203729785
     12  C         1.2567974643   -0.0216781782   -0.8179952643
     13  C         2.2515492865    0.9157959129   -0.5171053722
     14  H         2.0709203366    1.6907216752    0.2169141248
     15  C         3.4712318408    0.8600745032   -1.1832930426
     16  Cl        4.7084552964    2.0528361868   -0.8073038731
     17  C         3.7321513346   -0.1148977749   -2.1393256241
     18  H         4.6888007417   -0.1405208025   -2.6446766055
     19  C         2.7394763054   -1.0488925809   -2.4301572414
     20  H         2.9316848254   -1.8178776140   -3.1693868219
     21  C         1.5104140266   -1.0052462355   -1.7800721407
     22  H         0.7478073694   -1.7380062823   -2.0130056220
   Point Group: c1    Number of degrees of freedom:    60


   Energy is  -2301.901135282

 Hessian updated using BFGS update

 59 Hessian modes will be used to form the next step
  Hessian Eigenvalues:
     0.007518    0.019183    0.020034    0.023075    0.023209    0.023468
     0.023601    0.023693    0.023931    0.023933    0.024072    0.024090
     0.024110    0.024114    0.024128    0.024139    0.024166    0.024958
     0.030131    0.158473    0.159669    0.159987    0.160006    0.160134
     0.160899    0.214609    0.219862    0.233350    0.234897    0.235560
     0.245008    0.249632    0.249972    0.249992    0.250729    0.283119
     0.296973    0.300617    0.301198    0.302922    0.329421    0.355332
     0.356531    0.356645    0.356686    0.356964    0.390927    0.427318
     0.431183    0.439593    0.459715    0.463445    0.468973    0.472731
     0.475907    0.478248    0.478840    0.511025    0.543774

 Minimum search - taking simple RFO step
 Searching for Lamda that Minimizes Along All modes
 Value Taken    Lamda =  -0.00001160
 Step Taken.  Stepsize is  0.029560

                             Maximum     Tolerance    Cnvgd?
         Gradient           0.000831      0.000300      NO
         Displacement       0.024859      0.001200      NO
         Energy change     -0.000024      0.000001      NO


 New Cartesian Coordinates Obtained by Inverse Iteration

 Displacement from previous Coordinates is:  0.101838
 ----------------------------------------------------------------
             Standard Nuclear Orientation (Angstroms)
    I     Atom           X                Y                Z
 ----------------------------------------------------------------
    1      C      -0.0304100453     0.0118358770    -0.0653675425
    2      C       0.0096139637    -0.1383664488     1.3253449566
    3      H       0.9624659473    -0.2820835447     1.8175663295
    4      C      -1.1632059696    -0.1255879717     2.0676024339
    5      Cl     -1.0905842683    -0.3226275400     3.8097163376
    6      C      -2.3981725339     0.0342314307     1.4565690582
    7      H      -3.3105583487     0.0387758397     2.0357127229
    8      C      -2.4486341945     0.1929574975     0.0749019477
    9      Cl     -4.0180352182     0.4102574549    -0.6610863260
   10      C      -1.2768539459     0.1868720217    -0.6922876439
   11      Cl     -1.3663729106     0.4441815302    -2.4185093515
   12      C       1.2576454326    -0.0206453292    -0.8178358962
   13      C       2.2488916782     0.9219598005    -0.5236881671
   14      H       2.0661880224     1.6999084411     0.2065986320
   15      C       3.4685445061     0.8651752564    -1.1900185775
   16      Cl      4.7021939885     2.0648160575    -0.8228247278
   17      C       3.7321182086    -0.1156549368    -2.1388924025
   18      H       4.6890297882    -0.1419751627    -2.6438147846
   19      C       2.7426521260    -1.0553261882    -2.4229627242
   20      H       2.9378048102    -1.8289147632    -3.1565290485
   21      C       1.5136792435    -1.0106845389    -1.7729116051
   22      H       0.7526175120    -1.7466499740    -2.0002477421
 ----------------------------------------------------------------
 Nuclear Repulsion Energy =        1422.76011793 hartrees
 There are       73 alpha and       73 beta electrons
 Applying Cartesian multipole field
    Component          Value
    ---------          -----
     (2,0,0)        1.00000E-12
     (0,2,0)        2.00000E-11
     (0,0,2)       -3.00000E-11
 Nucleus-field energy     =    -0.0000000460 hartrees
 Requested basis set is 6-311++G(d,p)
 There are 154 shells and 426 basis functions
 A cutoff of  1.0D-15 yielded   9405 shell pairs
 There are     76777 function pairs (     82426 Cartesian)
 Smallest overlap matrix eigenvalue = 3.38E-07
 Linear dependence detected in AO basis
 Number of orthogonalized atomic orbitals = 423
 Maximum deviation from orthogonality = 5.497E-10
 Guess from superposition of atomic densities
 Warning:  Energy on first SCF cycle will be non-variational
 SAD guess density has 146.000000 electrons

 -----------------------------------------------------------------------
  General SCF calculation program by
  Eric Jon Sundstrom, Paul Horn, Yuezhi Mao, Dmitri Zuev, Alec White,
  David Stuck, Shaama M.S., Shane Yost, Joonho Lee, David Small,
  Daniel Levine, Susi Lehtola, Hugh Burton, Evgeny Epifanovsky,
  Bang C. Huynh
 -----------------------------------------------------------------------
 Exchange:     0.2000 Hartree-Fock + 0.0800 Slater + 0.7200 B88
 Correlation:  0.1900 VWN1RPA + 0.8100 LYP
 Using SG-1 standard quadrature grid
 using 6 threads for integral computing
 -------------------------------------------------------
 OpenMP Integral computing Module                
 Release: version 2.0, May 2017, Q-Chem Inc. Pleasanton 
 -------------------------------------------------------
 A restricted SCF calculation will be
 performed using DIIS
 SCF converges when DIIS error is below 1.0e-08
 ---------------------------------------
  Cycle       Energy         DIIS error
 ---------------------------------------
    1   -2305.6446270899      3.02e-02  
    2   -2301.7453595436      2.57e-03  
    3   -2301.6651122110      3.10e-03  
    4   -2301.8920390869      6.00e-04  
    5   -2301.8989047159      3.05e-04  
    6   -2301.9009395533      9.49e-05  
    7   -2301.9011254932      2.63e-05  
    8   -2301.9011380734      1.32e-05  
    9   -2301.9011421310      2.54e-06  
   10   -2301.9011422600      1.18e-06  
   11   -2301.9011422908      3.11e-07  
   12   -2301.9011422928      1.40e-07  
   13   -2301.9011422933      4.24e-08  
   14   -2301.9011422932      1.21e-08  
   15   -2301.9011422934      5.29e-09  Convergence criterion met
 ---------------------------------------
 SCF time:   CPU 538.88s  wall 140.00s 
 SCF   energy in the final basis set =    -2301.9011422934
 Total energy in the final basis set =    -2301.9011422934

 --------------------------------------------------------------

                    Orbital Energies (a.u.)
 --------------------------------------------------------------

 Alpha MOs
 -- Occupied --
********-101.5730-101.5726-101.5635 -10.2725 -10.2701 -10.2657 -10.2541
-10.2324 -10.2184 -10.2182 -10.2144 -10.2053 -10.2030 -10.2020 -10.1996
 -9.4892  -9.4875  -9.4874  -9.4780  -7.2540  -7.2521  -7.2520  -7.2441
 -7.2434  -7.2427  -7.2424  -7.2423  -7.2420  -7.2416  -7.2329  -7.2325
 -0.9452  -0.9108  -0.9023  -0.8815  -0.8593  -0.8413  -0.8004  -0.7640
 -0.7541  -0.7429  -0.6699  -0.6337  -0.6250  -0.6042  -0.5475  -0.5324
 -0.5311  -0.4963  -0.4937  -0.4742  -0.4626  -0.4580  -0.4510  -0.4432
 -0.4217  -0.4172  -0.4081  -0.3925  -0.3851  -0.3837  -0.3651  -0.3528
 -0.3462  -0.3356  -0.3323  -0.3268  -0.3238  -0.2929  -0.2758  -0.2654
 -0.2606
 -- Virtual --
 -0.0648  -0.0533  -0.0384  -0.0309  -0.0280  -0.0130  -0.0023   0.0024
  0.0056   0.0098   0.0156   0.0203   0.0269   0.0328   0.0405   0.0442
  0.0513   0.0548   0.0582   0.0707   0.0727   0.0762   0.0790   0.0862
  0.0887   0.0925   0.0958   0.0998   0.1015   0.1035   0.1070   0.1106
  0.1124   0.1159   0.1171   0.1222   0.1241   0.1272   0.1282   0.1293
  0.1323   0.1349   0.1395   0.1436   0.1478   0.1509   0.1515   0.1574
  0.1618   0.1700   0.1718   0.1794   0.1821   0.1857   0.1923   0.1962
  0.2007   0.2087   0.2124   0.2176   0.2222   0.2250   0.2263   0.2315
  0.2352   0.2410   0.2441   0.2480   0.2536   0.2586   0.2639   0.2659
  0.2691   0.2713   0.2746   0.2765   0.2837   0.2871   0.2941   0.2969
  0.2995   0.3021   0.3080   0.3117   0.3188   0.3233   0.3270   0.3424
  0.3473   0.3500   0.3590   0.3632   0.4121   0.4247   0.4345   0.4508
  0.4512   0.4540   0.4563   0.4622   0.4636   0.4795   0.4848   0.4922
  0.4954   0.5100   0.5137   0.5226   0.5384   0.5441   0.5517   0.5523
  0.5649   0.5668   0.5739   0.5809   0.5844   0.5998   0.6055   0.6086
  0.6112   0.6202   0.6281   0.6291   0.6409   0.6586   0.6646   0.6816
  0.6837   0.6880   0.6897   0.6957   0.7059   0.7118   0.7206   0.7290
  0.7450   0.7460   0.7645   0.7927   0.8202   0.8240   0.8287   0.8379
  0.8420   0.8439   0.8449   0.8489   0.8521   0.8545   0.8574   0.8604
  0.8670   0.8677   0.8740   0.8781   0.8875   0.8966   0.9068   0.9126
  0.9187   0.9238   0.9308   0.9366   0.9440   0.9462   0.9549   0.9614
  0.9693   0.9795   0.9831   0.9915   0.9988   1.0106   1.0282   1.0430
  1.0522   1.0631   1.0893   1.0985   1.1055   1.1258   1.1456   1.1775
  1.2005   1.2081   1.2164   1.2315   1.2475   1.2558   1.2732   1.2868
  1.2997   1.3147   1.3246   1.3589   1.3649   1.4120   1.4301   1.4821
  1.4979   1.5142   1.5207   1.5561   1.5591   1.5635   1.5737   1.5921
  1.5925   1.6026   1.6136   1.6332   1.6623   1.6749   1.6912   1.7014
  1.7366   1.7445   1.7544   1.7986   1.8042   1.8450   1.8521   1.8768
  1.8820   1.9025   1.9094   1.9139   1.9298   1.9366   1.9472   1.9563
  1.9720   1.9902   2.0032   2.0234   2.0310   2.0505   2.0654   2.0767
  2.1189   2.1273   2.1818   2.1912   2.2436   2.2458   2.2724   2.2775
  2.2888   2.2951   2.3043   2.3186   2.3441   2.3541   2.4106   2.4228
  2.4361   2.4449   2.4572   2.4675   2.5107   2.5264   2.5375   2.5412
  2.5474   2.5846   2.6023   2.6386   2.6568   2.6647   2.6792   2.7010
  2.7043   2.7242   2.7327   2.7478   2.7534   2.7633   2.7674   2.7851
  2.7943   2.8027   2.8196   2.8350   2.8447   2.8689   2.8878   2.9209
  2.9760   2.9933   3.0643   3.0792   3.0865   3.1302   3.1596   3.1832
  3.1930   3.2218   3.2594   3.3398   3.3548   3.3678   3.4322   3.5036
  3.5777   3.5903   3.6642   3.7452   3.7815   3.7999   3.9578   4.0098
  4.0939   4.1079   4.1341   4.3793   4.8079   4.8336   9.7592   9.7822
  9.7840   9.8193  23.4073  23.5997  23.8265  23.8818  23.9048  23.9332
 23.9786  24.0309  24.0527  24.0696  24.1106  24.1637  25.8059  25.8250
 25.8298  25.9146  26.1043  26.1400  26.1584  26.2925  26.5614  26.5936
 26.6326  26.8225 215.7509 215.7754 215.7782 215.8207
 --------------------------------------------------------------

          Ground-State Mulliken Net Atomic Charges

     Atom                 Charge (a.u.)
  ----------------------------------------
      1 C                    -0.239183
      2 C                    -1.137027
      3 H                     0.213877
      4 C                     0.759167
      5 Cl                    0.470216
      6 C                    -0.932982
      7 H                     0.213798
      8 C                     0.212120
      9 Cl                    0.456960
     10 C                    -0.598686
     11 Cl                    0.606671
     12 C                     0.585199
     13 C                    -0.826111
     14 H                     0.216094
     15 C                     0.482438
     16 Cl                    0.482210
     17 C                    -0.431587
     18 H                     0.196542
     19 C                    -0.617966
     20 H                     0.177031
     21 C                    -0.478516
     22 H                     0.189734
  ----------------------------------------
  Sum of atomic charges =     0.000000

 -----------------------------------------------------------------
                    Cartesian Multipole Moments
 -----------------------------------------------------------------
    Charge (ESU x 10^10)
                 0.0000
    Dipole Moment (Debye)
         X       0.3841      Y      -1.4191      Z      -0.3121
       Tot       1.5029
    Quadrupole Moments (Debye-Ang)
        XX    -122.3584     XY      -4.2811     YY    -121.1042
        XZ      -5.1912     YZ       5.0533     ZZ    -119.3390
    Octopole Moments (Debye-Ang^2)
       XXX     -88.8617    XXY     -48.7620    XYY     -25.3500
       YYY     -95.4763    XXZ      22.5403    XYZ      11.8941
       YYZ      24.5872    XZZ      -7.9734    YZZ     -42.0782
       ZZZ      65.7591
    Hexadecapole Moments (Debye-Ang^3)
      XXXX   -5330.9190   XXXY    -359.4248   XXYY   -1025.4363
      XYYY    -289.7717   YYYY    -664.3336   XXXZ     503.0967
      XXYZ      76.4744   XYYZ     204.9442   YYYZ     123.8895
      XXZZ   -1254.0352   XYZZ    -133.4921   YYZZ    -552.1253
      XZZZ     566.2982   YZZZ     128.7206   ZZZZ   -2633.8517
 -----------------------------------------------------------------
 Calculating analytic gradient of the SCF energy
 Gradient of SCF Energy
            1           2           3           4           5           6
    1  -0.0000910  -0.0000244   0.0000063   0.0000093  -0.0000124   0.0000756
    2  -0.0000791  -0.0000120   0.0000256   0.0000073   0.0000278  -0.0000054
    3   0.0001417   0.0000711  -0.0000370  -0.0001786   0.0000851   0.0000554
            7           8           9          10          11          12
    1   0.0000083  -0.0000164   0.0000317  -0.0000628   0.0000945   0.0001361
    2   0.0000001  -0.0000204  -0.0000280   0.0000285  -0.0000853   0.0000830
    3   0.0000019  -0.0000016  -0.0000209  -0.0000508   0.0000293  -0.0000880
           13          14          15          16          17          18
    1   0.0000779  -0.0000348  -0.0001741   0.0000826  -0.0000265  -0.0000094
    2   0.0000761  -0.0000228  -0.0001274   0.0000856  -0.0000087   0.0000101
    3   0.0000051  -0.0000273  -0.0000396  -0.0000001  -0.0000140   0.0000256
           19          20          21          22
    1   0.0000117   0.0000117  -0.0000104  -0.0000835
    2  -0.0000046  -0.0000070  -0.0000048   0.0000614
    3  -0.0000052   0.0000033   0.0000620  -0.0000173
 Max gradient component =       1.786E-04
 RMS gradient           =       6.103E-05
 Gradient time:  CPU 153.35 s  wall 38.58 s
 Geometry Optimization Parameters
   NAtoms,    NIC,     NZ,  NCons,   NDum,   NFix, NCnnct, MaxDiis
       22     155      22       0       0       0       0       0

 Cartesian Hessian Update
 Hessian updated using BFGS update


** GEOMETRY OPTIMIZATION IN DELOCALIZED INTERNAL COORDINATES **
   Searching for a Minimum

   Optimization Cycle:   6

                       Coordinates (Angstroms)
     ATOM                X               Y               Z
      1  C        -0.0304100453    0.0118358770   -0.0653675425
      2  C         0.0096139637   -0.1383664488    1.3253449566
      3  H         0.9624659473   -0.2820835447    1.8175663295
      4  C        -1.1632059696   -0.1255879717    2.0676024339
      5  Cl       -1.0905842683   -0.3226275400    3.8097163376
      6  C        -2.3981725339    0.0342314307    1.4565690582
      7  H        -3.3105583487    0.0387758397    2.0357127229
      8  C        -2.4486341945    0.1929574975    0.0749019477
      9  Cl       -4.0180352182    0.4102574549   -0.6610863260
     10  C        -1.2768539459    0.1868720217   -0.6922876439
     11  Cl       -1.3663729106    0.4441815302   -2.4185093515
     12  C         1.2576454326   -0.0206453292   -0.8178358962
     13  C         2.2488916782    0.9219598005   -0.5236881671
     14  H         2.0661880224    1.6999084411    0.2065986320
     15  C         3.4685445061    0.8651752564   -1.1900185775
     16  Cl        4.7021939885    2.0648160575   -0.8228247278
     17  C         3.7321182086   -0.1156549368   -2.1388924025
     18  H         4.6890297882   -0.1419751627   -2.6438147846
     19  C         2.7426521260   -1.0553261882   -2.4229627242
     20  H         2.9378048102   -1.8289147632   -3.1565290485
     21  C         1.5136792435   -1.0106845389   -1.7729116051
     22  H         0.7526175120   -1.7466499740   -2.0002477421
   Point Group: c1    Number of degrees of freedom:    60


   Energy is  -2301.901142293

 Hessian updated using BFGS update

 60 Hessian modes will be used to form the next step
  Hessian Eigenvalues:
     0.005901    0.019175    0.020045    0.022723    0.023230    0.023565
     0.023627    0.023876    0.023927    0.024009    0.024079    0.024093
     0.024111    0.024124    0.024137    0.024160    0.024335    0.024959
     0.029126    0.158848    0.159767    0.159986    0.160119    0.160149
     0.162049    0.216135    0.222741    0.233624    0.235078    0.235553
     0.247831    0.249567    0.249985    0.250035    0.252941    0.278116
     0.299818    0.300978    0.302875    0.303789    0.338523    0.354850
     0.356313    0.356662    0.356678    0.356769    0.357117    0.372576
     0.428082    0.431379    0.440571    0.457208    0.463264    0.470777
     0.472772    0.473504    0.478302    0.479790    0.489842    0.530753

 Minimum search - taking simple RFO step
 Searching for Lamda that Minimizes Along All modes
 Value Taken    Lamda =  -0.00000281
 Step Taken.  Stepsize is  0.015326

                             Maximum     Tolerance    Cnvgd?
         Gradient           0.000480      0.000300      NO
         Displacement       0.013640      0.001200      NO
         Energy change     -0.000007      0.000001      NO


 New Cartesian Coordinates Obtained by Inverse Iteration

 Displacement from previous Coordinates is:  0.055760
 ----------------------------------------------------------------
             Standard Nuclear Orientation (Angstroms)
    I     Atom           X                Y                Z
 ----------------------------------------------------------------
    1      C      -0.0306252247     0.0117960076    -0.0656103585
    2      C       0.0092407003    -0.1422372719     1.3245923290
    3      H       0.9618813196    -0.2884340938     1.8165482054
    4      C      -1.1635967366    -0.1297314400     2.0670154927
    5      Cl     -1.0910726364    -0.3326744995     3.8084090166
    6      C      -2.3982362035     0.0341445514     1.4564512269
    7      H      -3.3106318943     0.0385474431     2.0356257669
    8      C      -2.4484486608     0.1972316605     0.0752820557
    9      Cl     -4.0175917549     0.4200429312    -0.6596406856
   10      C      -1.2766843257     0.1909583531    -0.6920884132
   11      Cl     -1.3656242219     0.4532680840    -2.4175265859
   12      C       1.2576234755    -0.0210136666    -0.8179906102
   13      C       2.2468917213     0.9244860567    -0.5271424200
   14      H       2.0628445537     1.7042574615     0.2009135394
   15      C       3.4667491713     0.8680248088    -1.1933349675
   16      Cl      4.6976643099     2.0714770457    -0.8301267666
   17      C       3.7322738411    -0.1156124573    -2.1386666007
   18      H       4.6892222580    -0.1418886103    -2.6435975566
   19      C       2.7447560085    -1.0584792407    -2.4192795129
   20      H       2.9417461874    -1.8344319531    -3.1498316187
   21      C       1.5156639956    -1.0141441475    -1.7694399849
   22      H       0.7565719086    -1.7531322138    -1.9935256723
 ----------------------------------------------------------------
 Nuclear Repulsion Energy =        1422.71672949 hartrees
 There are       73 alpha and       73 beta electrons
 Applying Cartesian multipole field
    Component          Value
    ---------          -----
     (2,0,0)        1.00000E-12
     (0,2,0)        2.00000E-11
     (0,0,2)       -3.00000E-11
 Nucleus-field energy     =    -0.0000000459 hartrees
 Requested basis set is 6-311++G(d,p)
 There are 154 shells and 426 basis functions
 A cutoff of  1.0D-15 yielded   9405 shell pairs
 There are     76777 function pairs (     82426 Cartesian)
 Smallest overlap matrix eigenvalue = 3.38E-07
 Linear dependence detected in AO basis
 Number of orthogonalized atomic orbitals = 423
 Maximum deviation from orthogonality = 5.448E-10
 Guess from superposition of atomic densities
 Warning:  Energy on first SCF cycle will be non-variational
 SAD guess density has 146.000000 electrons

 -----------------------------------------------------------------------
  General SCF calculation program by
  Eric Jon Sundstrom, Paul Horn, Yuezhi Mao, Dmitri Zuev, Alec White,
  David Stuck, Shaama M.S., Shane Yost, Joonho Lee, David Small,
  Daniel Levine, Susi Lehtola, Hugh Burton, Evgeny Epifanovsky,
  Bang C. Huynh
 -----------------------------------------------------------------------
 Exchange:     0.2000 Hartree-Fock + 0.0800 Slater + 0.7200 B88
 Correlation:  0.1900 VWN1RPA + 0.8100 LYP
 Using SG-1 standard quadrature grid
 using 6 threads for integral computing
 -------------------------------------------------------
 OpenMP Integral computing Module                
 Release: version 2.0, May 2017, Q-Chem Inc. Pleasanton 
 -------------------------------------------------------
 A restricted SCF calculation will be
 performed using DIIS
 SCF converges when DIIS error is below 1.0e-08
 ---------------------------------------
  Cycle       Energy         DIIS error
 ---------------------------------------
    1   -2305.6441955419      3.02e-02  
    2   -2301.7453525890      2.57e-03  
    3   -2301.6650682833      3.10e-03  
    4   -2301.8920271101      6.00e-04  
    5   -2301.8989039827      3.05e-04  
    6   -2301.9009413117      9.49e-05  
    7   -2301.9011271607      2.63e-05  
    8   -2301.9011397619      1.32e-05  
    9   -2301.9011438254      2.54e-06  
   10   -2301.9011439549      1.18e-06  
   11   -2301.9011439857      3.10e-07  
   12   -2301.9011439876      1.40e-07  
   13   -2301.9011439882      4.24e-08  
   14   -2301.9011439883      1.21e-08  
   15   -2301.9011439879      5.28e-09  Convergence criterion met
 ---------------------------------------
 SCF time:   CPU 539.77s  wall 141.00s 
 SCF   energy in the final basis set =    -2301.9011439879
 Total energy in the final basis set =    -2301.9011439879

 --------------------------------------------------------------

                    Orbital Energies (a.u.)
 --------------------------------------------------------------

 Alpha MOs
 -- Occupied --
********-101.5730-101.5726-101.5635 -10.2725 -10.2701 -10.2657 -10.2541
-10.2323 -10.2184 -10.2182 -10.2144 -10.2052 -10.2030 -10.2020 -10.1996
 -9.4892  -9.4875  -9.4873  -9.4781  -7.2540  -7.2521  -7.2520  -7.2441
 -7.2434  -7.2427  -7.2424  -7.2422  -7.2420  -7.2416  -7.2329  -7.2325
 -0.9452  -0.9108  -0.9023  -0.8815  -0.8593  -0.8413  -0.8004  -0.7640
 -0.7541  -0.7428  -0.6699  -0.6337  -0.6250  -0.6042  -0.5475  -0.5324
 -0.5311  -0.4963  -0.4937  -0.4742  -0.4626  -0.4580  -0.4510  -0.4432
 -0.4217  -0.4172  -0.4081  -0.3924  -0.3851  -0.3838  -0.3651  -0.3528
 -0.3461  -0.3356  -0.3323  -0.3267  -0.3238  -0.2928  -0.2759  -0.2654
 -0.2606
 -- Virtual --
 -0.0646  -0.0534  -0.0383  -0.0311  -0.0281  -0.0130  -0.0023   0.0024
  0.0056   0.0098   0.0156   0.0203   0.0269   0.0328   0.0405   0.0442
  0.0513   0.0548   0.0582   0.0706   0.0727   0.0762   0.0791   0.0861
  0.0886   0.0925   0.0958   0.0997   0.1014   0.1035   0.1070   0.1106
  0.1125   0.1159   0.1170   0.1222   0.1241   0.1271   0.1282   0.1293
  0.1323   0.1348   0.1395   0.1436   0.1478   0.1509   0.1515   0.1574
  0.1617   0.1700   0.1718   0.1794   0.1821   0.1858   0.1923   0.1962
  0.2007   0.2088   0.2124   0.2176   0.2222   0.2250   0.2263   0.2314
  0.2351   0.2411   0.2441   0.2480   0.2535   0.2586   0.2638   0.2659
  0.2691   0.2714   0.2746   0.2766   0.2837   0.2871   0.2943   0.2970
  0.2994   0.3019   0.3079   0.3115   0.3185   0.3233   0.3268   0.3425
  0.3472   0.3500   0.3592   0.3633   0.4121   0.4246   0.4344   0.4509
  0.4513   0.4540   0.4563   0.4621   0.4636   0.4795   0.4847   0.4923
  0.4956   0.5099   0.5138   0.5226   0.5384   0.5441   0.5516   0.5523
  0.5648   0.5666   0.5739   0.5808   0.5843   0.6000   0.6053   0.6086
  0.6115   0.6208   0.6281   0.6290   0.6411   0.6585   0.6649   0.6816
  0.6835   0.6878   0.6901   0.6957   0.7058   0.7119   0.7206   0.7292
  0.7450   0.7462   0.7647   0.7926   0.8203   0.8240   0.8287   0.8378
  0.8420   0.8439   0.8450   0.8488   0.8519   0.8545   0.8576   0.8606
  0.8669   0.8677   0.8740   0.8784   0.8875   0.8965   0.9069   0.9126
  0.9185   0.9236   0.9309   0.9365   0.9439   0.9461   0.9550   0.9616
  0.9694   0.9797   0.9834   0.9919   0.9989   1.0105   1.0281   1.0432
  1.0519   1.0628   1.0895   1.0986   1.1059   1.1262   1.1457   1.1776
  1.2005   1.2081   1.2165   1.2318   1.2475   1.2558   1.2733   1.2870
  1.2997   1.3143   1.3247   1.3590   1.3653   1.4121   1.4292   1.4821
  1.4977   1.5141   1.5213   1.5562   1.5591   1.5634   1.5737   1.5922
  1.5928   1.6027   1.6134   1.6334   1.6621   1.6751   1.6912   1.7014
  1.7364   1.7446   1.7544   1.7988   1.8042   1.8449   1.8517   1.8765
  1.8815   1.9025   1.9091   1.9139   1.9302   1.9369   1.9474   1.9559
  1.9726   1.9902   2.0036   2.0237   2.0309   2.0506   2.0656   2.0765
  2.1189   2.1270   2.1817   2.1912   2.2437   2.2456   2.2723   2.2774
  2.2887   2.2948   2.3042   2.3189   2.3442   2.3542   2.4109   2.4230
  2.4361   2.4450   2.4568   2.4681   2.5107   2.5264   2.5375   2.5412
  2.5474   2.5846   2.6023   2.6387   2.6567   2.6651   2.6794   2.7011
  2.7046   2.7241   2.7327   2.7477   2.7532   2.7630   2.7676   2.7848
  2.7933   2.8033   2.8197   2.8352   2.8448   2.8688   2.8872   2.9208
  2.9762   2.9936   3.0646   3.0792   3.0866   3.1301   3.1595   3.1831
  3.1930   3.2220   3.2593   3.3399   3.3547   3.3678   3.4322   3.5037
  3.5778   3.5904   3.6642   3.7456   3.7816   3.8000   3.9579   4.0097
  4.0938   4.1079   4.1340   4.3783   4.8080   4.8336   9.7593   9.7823
  9.7840   9.8192  23.4074  23.5998  23.8265  23.8817  23.9048  23.9330
 23.9785  24.0308  24.0526  24.0698  24.1107  24.1638  25.8058  25.8250
 25.8297  25.9144  26.1044  26.1399  26.1582  26.2932  26.5613  26.5937
 26.6328  26.8224 215.7509 215.7755 215.7782 215.8207
 --------------------------------------------------------------

          Ground-State Mulliken Net Atomic Charges

     Atom                 Charge (a.u.)
  ----------------------------------------
      1 C                    -0.246825
      2 C                    -1.130517
      3 H                     0.213941
      4 C                     0.756416
      5 Cl                    0.470003
      6 C                    -0.931675
      7 H                     0.213884
      8 C                     0.217375
      9 Cl                    0.457077
     10 C                    -0.605555
     11 Cl                    0.606670
     12 C                     0.583915
     13 C                    -0.825507
     14 H                     0.216213
     15 C                     0.480585
     16 Cl                    0.482253
     17 C                    -0.428249
     18 H                     0.196654
     19 C                    -0.619006
     20 H                     0.176996
     21 C                    -0.474923
     22 H                     0.190277
  ----------------------------------------
  Sum of atomic charges =     0.000000

 -----------------------------------------------------------------
                    Cartesian Multipole Moments
 -----------------------------------------------------------------
    Charge (ESU x 10^10)
                -0.0000
    Dipole Moment (Debye)
         X       0.3876      Y      -1.4255      Z      -0.3064
       Tot       1.5087
    Quadrupole Moments (Debye-Ang)
        XX    -122.3339     XY      -4.2949     YY    -121.0860
        XZ      -5.1827     YZ       5.0635     ZZ    -119.3759
    Octopole Moments (Debye-Ang^2)
       XXX     -88.5719    XXY     -49.0065    XYY     -25.2606
       YYY     -96.0694    XXZ      22.6267    XYZ      11.9142
       YYZ      24.6382    XZZ      -7.9957    YZZ     -42.2219
       ZZZ      66.1604
    Hexadecapole Moments (Debye-Ang^3)
      XXXX   -5326.5872   XXXY    -358.6466   XXYY   -1025.5329
      XYYY    -288.7824   YYYY    -669.1571   XXXZ     504.7727
      XXYZ      77.7722   XYYZ     205.4637   YYYZ     127.7430
      XXZZ   -1253.3787   XYZZ    -133.2769   YYZZ    -552.6684
      XZZZ     568.3224   YZZZ     131.9839   ZZZZ   -2633.0778
 -----------------------------------------------------------------
 Calculating analytic gradient of the SCF energy
 Gradient of SCF Energy
            1           2           3           4           5           6
    1  -0.0000933   0.0000213   0.0000096  -0.0000626   0.0000025   0.0000831
    2  -0.0000628  -0.0000100   0.0000368   0.0000216   0.0000111  -0.0000074
    3   0.0001530  -0.0000265  -0.0000139  -0.0001204   0.0000711   0.0000281
            7           8           9          10          11          12
    1  -0.0000028  -0.0000421   0.0000121  -0.0000243   0.0000349   0.0001741
    2  -0.0000027  -0.0000066  -0.0000246   0.0000220  -0.0000472   0.0001265
    3   0.0000103   0.0000216   0.0000047  -0.0000975   0.0000225  -0.0000081
           13          14          15          16          17          18
    1   0.0000011  -0.0000210  -0.0000862   0.0000477  -0.0000259   0.0000076
    2   0.0000198  -0.0000152  -0.0001088   0.0000676   0.0000401   0.0000044
    3  -0.0000198   0.0000005  -0.0000685  -0.0000027   0.0000353   0.0000101
           19          20          21          22
    1  -0.0000212   0.0000158   0.0000006  -0.0000310
    2  -0.0000343  -0.0000014  -0.0000604   0.0000312
    3  -0.0000178   0.0000147  -0.0000011   0.0000044
 Max gradient component =       1.741E-04
 RMS gradient           =       5.206E-05
 Gradient time:  CPU 154.13 s  wall 38.75 s
 Geometry Optimization Parameters
   NAtoms,    NIC,     NZ,  NCons,   NDum,   NFix, NCnnct, MaxDiis
       22     155      22       0       0       0       0       0

 Cartesian Hessian Update
 Hessian updated using BFGS update


** GEOMETRY OPTIMIZATION IN DELOCALIZED INTERNAL COORDINATES **
   Searching for a Minimum

   Optimization Cycle:   7

                       Coordinates (Angstroms)
     ATOM                X               Y               Z
      1  C        -0.0306252247    0.0117960076   -0.0656103585
      2  C         0.0092407003   -0.1422372719    1.3245923290
      3  H         0.9618813196   -0.2884340938    1.8165482054
      4  C        -1.1635967366   -0.1297314400    2.0670154927
      5  Cl       -1.0910726364   -0.3326744995    3.8084090166
      6  C        -2.3982362035    0.0341445514    1.4564512269
      7  H        -3.3106318943    0.0385474431    2.0356257669
      8  C        -2.4484486608    0.1972316605    0.0752820557
      9  Cl       -4.0175917549    0.4200429312   -0.6596406856
     10  C        -1.2766843257    0.1909583531   -0.6920884132
     11  Cl       -1.3656242219    0.4532680840   -2.4175265859
     12  C         1.2576234755   -0.0210136666   -0.8179906102
     13  C         2.2468917213    0.9244860567   -0.5271424200
     14  H         2.0628445537    1.7042574615    0.2009135394
     15  C         3.4667491713    0.8680248088   -1.1933349675
     16  Cl        4.6976643099    2.0714770457   -0.8301267666
     17  C         3.7322738411   -0.1156124573   -2.1386666007
     18  H         4.6892222580   -0.1418886103   -2.6435975566
     19  C         2.7447560085   -1.0584792407   -2.4192795129
     20  H         2.9417461874   -1.8344319531   -3.1498316187
     21  C         1.5156639956   -1.0141441475   -1.7694399849
     22  H         0.7565719086   -1.7531322138   -1.9935256723
   Point Group: c1    Number of degrees of freedom:    60


   Energy is  -2301.901143988

 Hessian updated using BFGS update

 60 Hessian modes will be used to form the next step
  Hessian Eigenvalues:
     0.005104    0.019120    0.020052    0.022491    0.023448    0.023559
     0.023662    0.023884    0.023939    0.023995    0.024087    0.024104
     0.024112    0.024129    0.024140    0.024187    0.024312    0.024957
     0.027928    0.155897    0.159755    0.159969    0.160022    0.160153
     0.160228    0.211019    0.218935    0.234313    0.234913    0.235354
     0.245757    0.249071    0.249926    0.249986    0.250433    0.268658
     0.293995    0.300803    0.301182    0.302919    0.337624    0.347838
     0.356615    0.356637    0.356673    0.356725    0.356949    0.361919
     0.427996    0.432323    0.435792    0.459786    0.467492    0.468244
     0.472413    0.474917    0.478334    0.479539    0.491420    0.526307

 Minimum search - taking simple RFO step
 Searching for Lamda that Minimizes Along All modes
 Value Taken    Lamda =   0.00000000
 Step Taken.  Stepsize is  0.007601

                             Maximum     Tolerance    Cnvgd?
         Gradient           0.000171      0.000300     YES
         Displacement       0.006607      0.001200      NO
         Energy change     -0.000002      0.000001      NO


 New Cartesian Coordinates Obtained by Inverse Iteration

 Displacement from previous Coordinates is:  0.027831
 ----------------------------------------------------------------
             Standard Nuclear Orientation (Angstroms)
    I     Atom           X                Y                Z
 ----------------------------------------------------------------
    1      C      -0.0306809042     0.0112026285    -0.0657416440
    2      C       0.0090005551    -0.1445678949     1.3243212649
    3      H       0.9614261451    -0.2925296333     1.8161891789
    4      C      -1.1637749848    -0.1315817346     2.0668925705
    5      Cl     -1.0913095414    -0.3367924905     3.8078809962
    6      C      -2.3982749034     0.0346009257     1.4565183872
    7      H      -3.3106661133     0.0395285913     2.0356847555
    8      C      -2.4482526484     0.1994043695     0.0755526935
    9      Cl     -4.0171509249     0.4254449496    -0.6589928077
   10      C      -1.2765249470     0.1925236576    -0.6918544964
   11      Cl     -1.3652133881     0.4572654535    -2.4169659178
   12      C       1.2574810458    -0.0218363938    -0.8180715714
   13      C       2.2456666269     0.9253050080    -0.5287457944
   14      H       2.0607328304     1.7060871883     0.1980224426
   15      C       3.4657076425     0.8694736380    -1.1947643560
   16      Cl      4.6948998898     2.0749150961    -0.8332384310
   17      C       3.7323939662    -0.1152592032    -2.1386793470
   18      H       4.6892394202    -0.1411438171    -2.6438267310
   19      C       2.7460167305    -1.0597956891    -2.4176843595
   20      H       2.9439220669    -1.8366687930    -3.1470235901
   21      C       1.5168508868    -1.0161351790    -1.7679048341
   22      H       0.7591283418    -1.7569858688    -1.9905325300
 ----------------------------------------------------------------
 Nuclear Repulsion Energy =        1422.71559656 hartrees
 There are       73 alpha and       73 beta electrons
 Applying Cartesian multipole field
    Component          Value
    ---------          -----
     (2,0,0)        1.00000E-12
     (0,2,0)        2.00000E-11
     (0,0,2)       -3.00000E-11
 Nucleus-field energy     =    -0.0000000458 hartrees
 Requested basis set is 6-311++G(d,p)
 There are 154 shells and 426 basis functions
 A cutoff of  1.0D-15 yielded   9405 shell pairs
 There are     76777 function pairs (     82426 Cartesian)
 Smallest overlap matrix eigenvalue = 3.38E-07
 Linear dependence detected in AO basis
 Number of orthogonalized atomic orbitals = 423
 Maximum deviation from orthogonality = 5.689E-10
 Guess from superposition of atomic densities
 Warning:  Energy on first SCF cycle will be non-variational
 SAD guess density has 146.000000 electrons

 -----------------------------------------------------------------------
  General SCF calculation program by
  Eric Jon Sundstrom, Paul Horn, Yuezhi Mao, Dmitri Zuev, Alec White,
  David Stuck, Shaama M.S., Shane Yost, Joonho Lee, David Small,
  Daniel Levine, Susi Lehtola, Hugh Burton, Evgeny Epifanovsky,
  Bang C. Huynh
 -----------------------------------------------------------------------
 Exchange:     0.2000 Hartree-Fock + 0.0800 Slater + 0.7200 B88
 Correlation:  0.1900 VWN1RPA + 0.8100 LYP
 Using SG-1 standard quadrature grid
 using 6 threads for integral computing
 -------------------------------------------------------
 OpenMP Integral computing Module                
 Release: version 2.0, May 2017, Q-Chem Inc. Pleasanton 
 -------------------------------------------------------
 A restricted SCF calculation will be
 performed using DIIS
 SCF converges when DIIS error is below 1.0e-08
 ---------------------------------------
  Cycle       Energy         DIIS error
 ---------------------------------------
    1   -2305.6441752174      3.02e-02  
    2   -2301.7453532831      2.57e-03  
    3   -2301.6650514240      3.10e-03  
    4   -2301.8920221902      6.00e-04  
    5   -2301.8989025174      3.05e-04  
    6   -2301.9009416586      9.49e-05  
    7   -2301.9011274906      2.63e-05  
    8   -2301.9011401241      1.32e-05  
    9   -2301.9011441930      2.54e-06  
   10   -2301.9011443226      1.18e-06  
   11   -2301.9011443533      3.10e-07  
   12   -2301.9011443552      1.40e-07  
   13   -2301.9011443556      4.24e-08  
   14   -2301.9011443556      1.21e-08  
   15   -2301.9011443555      5.28e-09  Convergence criterion met
 ---------------------------------------
 SCF time:   CPU 539.58s  wall 141.00s 
 SCF   energy in the final basis set =    -2301.9011443555
 Total energy in the final basis set =    -2301.9011443555

 --------------------------------------------------------------

                    Orbital Energies (a.u.)
 --------------------------------------------------------------

 Alpha MOs
 -- Occupied --
********-101.5730-101.5726-101.5635 -10.2725 -10.2700 -10.2657 -10.2541
-10.2323 -10.2184 -10.2182 -10.2144 -10.2052 -10.2030 -10.2020 -10.1996
 -9.4892  -9.4875  -9.4873  -9.4781  -7.2540  -7.2521  -7.2520  -7.2441
 -7.2434  -7.2427  -7.2424  -7.2422  -7.2420  -7.2415  -7.2329  -7.2325
 -0.9451  -0.9108  -0.9023  -0.8815  -0.8593  -0.8413  -0.8004  -0.7640
 -0.7540  -0.7428  -0.6699  -0.6336  -0.6250  -0.6042  -0.5475  -0.5324
 -0.5311  -0.4963  -0.4938  -0.4742  -0.4626  -0.4580  -0.4509  -0.4432
 -0.4217  -0.4172  -0.4080  -0.3924  -0.3850  -0.3838  -0.3650  -0.3527
 -0.3461  -0.3356  -0.3323  -0.3268  -0.3238  -0.2927  -0.2759  -0.2654
 -0.2607
 -- Virtual --
 -0.0645  -0.0534  -0.0383  -0.0311  -0.0281  -0.0130  -0.0023   0.0024
  0.0056   0.0098   0.0156   0.0202   0.0270   0.0328   0.0404   0.0442
  0.0514   0.0548   0.0582   0.0706   0.0727   0.0761   0.0791   0.0861
  0.0886   0.0925   0.0958   0.0997   0.1014   0.1035   0.1070   0.1106
  0.1125   0.1159   0.1170   0.1222   0.1241   0.1271   0.1282   0.1293
  0.1323   0.1347   0.1394   0.1436   0.1478   0.1509   0.1515   0.1574
  0.1617   0.1701   0.1717   0.1794   0.1821   0.1858   0.1923   0.1962
  0.2007   0.2088   0.2125   0.2176   0.2222   0.2250   0.2263   0.2314
  0.2351   0.2412   0.2441   0.2480   0.2534   0.2586   0.2638   0.2659
  0.2691   0.2714   0.2745   0.2766   0.2837   0.2870   0.2943   0.2970
  0.2993   0.3018   0.3079   0.3114   0.3183   0.3233   0.3268   0.3425
  0.3472   0.3501   0.3593   0.3633   0.4121   0.4246   0.4344   0.4510
  0.4513   0.4540   0.4563   0.4621   0.4636   0.4795   0.4846   0.4923
  0.4956   0.5099   0.5139   0.5226   0.5384   0.5441   0.5515   0.5523
  0.5647   0.5664   0.5739   0.5808   0.5843   0.6000   0.6051   0.6086
  0.6116   0.6211   0.6281   0.6289   0.6412   0.6585   0.6651   0.6816
  0.6834   0.6877   0.6903   0.6957   0.7058   0.7120   0.7206   0.7292
  0.7449   0.7463   0.7648   0.7925   0.8204   0.8240   0.8287   0.8377
  0.8420   0.8439   0.8450   0.8488   0.8518   0.8545   0.8577   0.8607
  0.8669   0.8677   0.8740   0.8785   0.8875   0.8965   0.9070   0.9126
  0.9185   0.9235   0.9309   0.9365   0.9439   0.9461   0.9550   0.9617
  0.9694   0.9798   0.9835   0.9921   0.9990   1.0104   1.0281   1.0433
  1.0517   1.0626   1.0895   1.0988   1.1062   1.1264   1.1457   1.1777
  1.2006   1.2081   1.2166   1.2319   1.2476   1.2557   1.2733   1.2872
  1.2997   1.3140   1.3247   1.3591   1.3656   1.4121   1.4288   1.4821
  1.4977   1.5141   1.5216   1.5562   1.5590   1.5634   1.5738   1.5922
  1.5930   1.6027   1.6133   1.6335   1.6619   1.6752   1.6912   1.7013
  1.7362   1.7446   1.7545   1.7989   1.8041   1.8449   1.8516   1.8763
  1.8813   1.9024   1.9090   1.9139   1.9304   1.9370   1.9476   1.9557
  1.9729   1.9902   2.0039   2.0238   2.0309   2.0507   2.0658   2.0765
  2.1190   2.1269   2.1817   2.1912   2.2437   2.2456   2.2722   2.2773
  2.2887   2.2947   2.3042   2.3191   2.3443   2.3543   2.4110   2.4231
  2.4361   2.4450   2.4567   2.4684   2.5107   2.5263   2.5374   2.5413
  2.5475   2.5846   2.6022   2.6387   2.6566   2.6652   2.6795   2.7011
  2.7048   2.7241   2.7328   2.7478   2.7530   2.7629   2.7677   2.7845
  2.7928   2.8036   2.8198   2.8352   2.8449   2.8687   2.8870   2.9208
  2.9764   2.9938   3.0647   3.0793   3.0866   3.1300   3.1595   3.1832
  3.1931   3.2221   3.2592   3.3400   3.3545   3.3677   3.4321   3.5037
  3.5778   3.5904   3.6642   3.7458   3.7818   3.8001   3.9580   4.0096
  4.0938   4.1079   4.1339   4.3780   4.8081   4.8336   9.7594   9.7823
  9.7840   9.8192  23.4074  23.5998  23.8264  23.8817  23.9047  23.9331
 23.9786  24.0307  24.0525  24.0698  24.1107  24.1638  25.8057  25.8249
 25.8296  25.9143  26.1045  26.1399  26.1583  26.2934  26.5612  26.5938
 26.6329  26.8223 215.7510 215.7756 215.7782 215.8206
 --------------------------------------------------------------

          Ground-State Mulliken Net Atomic Charges

     Atom                 Charge (a.u.)
  ----------------------------------------
      1 C                    -0.250187
      2 C                    -1.127223
      3 H                     0.213971
      4 C                     0.754639
      5 Cl                    0.469828
      6 C                    -0.930665
      7 H                     0.213920
      8 C                     0.221367
      9 Cl                    0.457092
     10 C                    -0.610709
     11 Cl                    0.606818
     12 C                     0.583616
     13 C                    -0.827642
     14 H                     0.216254
     15 C                     0.479796
     16 Cl                    0.482238
     17 C                    -0.426200
     18 H                     0.196700
     19 C                    -0.619463
     20 H                     0.176972
     21 C                    -0.471692
     22 H                     0.190570
  ----------------------------------------
  Sum of atomic charges =     0.000000

 -----------------------------------------------------------------
                    Cartesian Multipole Moments
 -----------------------------------------------------------------
    Charge (ESU x 10^10)
                 0.0000
    Dipole Moment (Debye)
         X       0.3901      Y      -1.4284      Z      -0.3033
       Tot       1.5115
    Quadrupole Moments (Debye-Ang)
        XX    -122.3185     XY      -4.3004     YY    -121.0762
        XZ      -5.1837     YZ       5.0659     ZZ    -119.3897
    Octopole Moments (Debye-Ang^2)
       XXX     -88.3889    XXY     -49.1059    XYY     -25.2134
       YYY     -96.3797    XXZ      22.6479    XYZ      11.9105
       YYZ      24.6549    XZZ      -7.9951    YZZ     -42.2965
       ZZZ      66.3335
    Hexadecapole Moments (Debye-Ang^3)
      XXXX   -5323.7718   XXXY    -358.0432   XXYY   -1025.4779
      XYYY    -288.1259   YYYY    -671.5318   XXXZ     505.4736
      XXYZ      78.3054   XYYZ     205.7054   YYYZ     129.4257
      XXZZ   -1252.9175   XYZZ    -133.1168   YYZZ    -552.9549
      XZZZ     569.1948   YZZZ     133.3993   ZZZZ   -2632.7106
 -----------------------------------------------------------------
 Calculating analytic gradient of the SCF energy
 Gradient of SCF Energy
            1           2           3           4           5           6
    1  -0.0000278   0.0000200   0.0000017  -0.0000394   0.0000079   0.0000295
    2  -0.0000156   0.0000022   0.0000238   0.0000129   0.0000144   0.0000002
    3   0.0000443  -0.0000267   0.0000031  -0.0000212   0.0000206   0.0000133
            7           8           9          10          11          12
    1  -0.0000007  -0.0000091  -0.0000007  -0.0000049   0.0000011   0.0000572
    2  -0.0000013  -0.0000131  -0.0000163  -0.0000067  -0.0000205   0.0000601
    3   0.0000050   0.0000042   0.0000052  -0.0000384   0.0000099   0.0000232
           13          14          15          16          17          18
    1  -0.0000291  -0.0000056  -0.0000003   0.0000023  -0.0000019   0.0000019
    2  -0.0000061   0.0000029  -0.0000354   0.0000275   0.0000344   0.0000004
    3  -0.0000158  -0.0000048  -0.0000381  -0.0000117   0.0000239  -0.0000019
           19          20          21          22
    1  -0.0000257   0.0000100   0.0000111   0.0000023
    2  -0.0000230  -0.0000050  -0.0000350  -0.0000007
    3   0.0000022   0.0000117  -0.0000204   0.0000125
 Max gradient component =       6.014E-05
 RMS gradient           =       2.082E-05
 Gradient time:  CPU 153.46 s  wall 38.59 s
 Geometry Optimization Parameters
   NAtoms,    NIC,     NZ,  NCons,   NDum,   NFix, NCnnct, MaxDiis
       22     155      22       0       0       0       0       0

 Cartesian Hessian Update
 Hessian updated using BFGS update


** GEOMETRY OPTIMIZATION IN DELOCALIZED INTERNAL COORDINATES **
   Searching for a Minimum

   Optimization Cycle:   8

                       Coordinates (Angstroms)
     ATOM                X               Y               Z
      1  C        -0.0306809042    0.0112026285   -0.0657416440
      2  C         0.0090005551   -0.1445678949    1.3243212649
      3  H         0.9614261451   -0.2925296333    1.8161891789
      4  C        -1.1637749848   -0.1315817346    2.0668925705
      5  Cl       -1.0913095414   -0.3367924905    3.8078809962
      6  C        -2.3982749034    0.0346009257    1.4565183872
      7  H        -3.3106661133    0.0395285913    2.0356847555
      8  C        -2.4482526484    0.1994043695    0.0755526935
      9  Cl       -4.0171509249    0.4254449496   -0.6589928077
     10  C        -1.2765249470    0.1925236576   -0.6918544964
     11  Cl       -1.3652133881    0.4572654535   -2.4169659178
     12  C         1.2574810458   -0.0218363938   -0.8180715714
     13  C         2.2456666269    0.9253050080   -0.5287457944
     14  H         2.0607328304    1.7060871883    0.1980224426
     15  C         3.4657076425    0.8694736380   -1.1947643560
     16  Cl        4.6948998898    2.0749150961   -0.8332384310
     17  C         3.7323939662   -0.1152592032   -2.1386793470
     18  H         4.6892394202   -0.1411438171   -2.6438267310
     19  C         2.7460167305   -1.0597956891   -2.4176843595
     20  H         2.9439220669   -1.8366687930   -3.1470235901
     21  C         1.5168508868   -1.0161351790   -1.7679048341
     22  H         0.7591283418   -1.7569858688   -1.9905325300
   Point Group: c1    Number of degrees of freedom:    60


   Energy is  -2301.901144356

 Hessian updated using BFGS update

 60 Hessian modes will be used to form the next step
  Hessian Eigenvalues:
     0.005132    0.019043    0.020058    0.022311    0.023371    0.023527
     0.023598    0.023687    0.023906    0.023953    0.024055    0.024090
     0.024112    0.024114    0.024142    0.024157    0.024326    0.024959
     0.028291    0.151968    0.159621    0.159921    0.160006    0.160163
     0.160504    0.200586    0.218487    0.233963    0.234337    0.235298
     0.239106    0.249091    0.249730    0.250009    0.250711    0.269015
     0.290877    0.300638    0.301062    0.302971    0.333320    0.348308
     0.356589    0.356627    0.356669    0.356723    0.356873    0.362285
     0.427008    0.431093    0.435314    0.459829    0.463487    0.469063
     0.472473    0.474828    0.478507    0.478826    0.491678    0.524126

 Minimum search - taking simple RFO step
 Searching for Lamda that Minimizes Along All modes
 Value Taken    Lamda =   0.00000000
 Step Taken.  Stepsize is  0.001067

                             Maximum     Tolerance    Cnvgd?
         Gradient           0.000038      0.000300     YES
         Displacement       0.000574      0.001200     YES
         Energy change     -0.000000      0.000001     YES

 Final energy is   -2301.9011443555437     


 ******************************
 **  OPTIMIZATION CONVERGED  **
 ******************************

                       Coordinates (Angstroms)
     ATOM                X               Y               Z
      1  C        -0.0306809042    0.0112026285   -0.0657416440
      2  C         0.0090005551   -0.1445678949    1.3243212649
      3  H         0.9614261451   -0.2925296333    1.8161891789
      4  C        -1.1637749848   -0.1315817346    2.0668925705
      5  Cl       -1.0913095414   -0.3367924905    3.8078809962
      6  C        -2.3982749034    0.0346009257    1.4565183872
      7  H        -3.3106661133    0.0395285913    2.0356847555
      8  C        -2.4482526484    0.1994043695    0.0755526935
      9  Cl       -4.0171509249    0.4254449496   -0.6589928077
     10  C        -1.2765249470    0.1925236576   -0.6918544964
     11  Cl       -1.3652133881    0.4572654535   -2.4169659178
     12  C         1.2574810458   -0.0218363938   -0.8180715714
     13  C         2.2456666269    0.9253050080   -0.5287457944
     14  H         2.0607328304    1.7060871883    0.1980224426
     15  C         3.4657076425    0.8694736380   -1.1947643560
     16  Cl        4.6948998898    2.0749150961   -0.8332384310
     17  C         3.7323939662   -0.1152592032   -2.1386793470
     18  H         4.6892394202   -0.1411438171   -2.6438267310
     19  C         2.7460167305   -1.0597956891   -2.4176843595
     20  H         2.9439220669   -1.8366687930   -3.1470235901
     21  C         1.5168508868   -1.0161351790   -1.7679048341
     22  H         0.7591283418   -1.7569858688   -1.9905325300

Z-matrix Print:
$molecule
0 1
Cl
C  1 1.747559
C  2 1.400681 1 119.844335
C  3 1.391662 2 120.866972 1 -177.877228 0
H  4 1.080701 3 120.062121 2 -179.844117 0
C  4 1.387142 3 118.867671 2 0.288631 0
C  6 1.388158 4 121.172325 3 -0.441715 0
H  7 1.082100 6 120.114255 4 -178.941293 0
C  7 1.399326 6 120.423835 4 0.013203 0
C  9 1.492130 7 118.288715 6 -179.488963 0
C  10 1.399034 9 119.374800 7 -60.095658 0
H  11 1.082596 10 120.426411 9 -3.072933 0
C  11 1.391114 10 119.557104 9 177.769509 0
C  13 1.389891 11 121.457024 10 -0.479675 0
H  14 1.082311 13 120.234970 11 -179.889918 0
C  14 1.393891 13 118.701878 11 0.170607 0
H  16 1.083805 14 119.419735 13 -179.605293 0
C  16 1.391031 14 120.699143 13 0.204382 0
H  18 1.082851 16 120.053686 14 -179.815560 0
Cl 3 1.747024 2 121.434535 1 1.674589 0
Cl 6 1.754538 4 119.169415 3 179.878300 0
Cl 13 1.759177 11 119.137868 10 179.435564 0
$end


 --------------------------------------------------------------

                    Orbital Energies (a.u.)
 --------------------------------------------------------------

 Alpha MOs
 -- Occupied --
********-101.5730-101.5726-101.5635 -10.2725 -10.2700 -10.2657 -10.2541
-10.2323 -10.2184 -10.2182 -10.2144 -10.2052 -10.2030 -10.2020 -10.1996
 -9.4892  -9.4875  -9.4873  -9.4781  -7.2540  -7.2521  -7.2520  -7.2441
 -7.2434  -7.2427  -7.2424  -7.2422  -7.2420  -7.2415  -7.2329  -7.2325
 -0.9451  -0.9108  -0.9023  -0.8815  -0.8593  -0.8413  -0.8004  -0.7640
 -0.7540  -0.7428  -0.6699  -0.6336  -0.6250  -0.6042  -0.5475  -0.5324
 -0.5311  -0.4963  -0.4938  -0.4742  -0.4626  -0.4580  -0.4509  -0.4432
 -0.4217  -0.4172  -0.4080  -0.3924  -0.3850  -0.3838  -0.3650  -0.3527
 -0.3461  -0.3356  -0.3323  -0.3268  -0.3238  -0.2927  -0.2759  -0.2654
 -0.2607
 -- Virtual --
 -0.0645  -0.0534  -0.0383  -0.0311  -0.0281  -0.0130  -0.0023   0.0024
  0.0056   0.0098   0.0156   0.0202   0.0270   0.0328   0.0404   0.0442
  0.0514   0.0548   0.0582   0.0706   0.0727   0.0761   0.0791   0.0861
  0.0886   0.0925   0.0958   0.0997   0.1014   0.1035   0.1070   0.1106
  0.1125   0.1159   0.1170   0.1222   0.1241   0.1271   0.1282   0.1293
  0.1323   0.1347   0.1394   0.1436   0.1478   0.1509   0.1515   0.1574
  0.1617   0.1701   0.1717   0.1794   0.1821   0.1858   0.1923   0.1962
  0.2007   0.2088   0.2125   0.2176   0.2222   0.2250   0.2263   0.2314
  0.2351   0.2412   0.2441   0.2480   0.2534   0.2586   0.2638   0.2659
  0.2691   0.2714   0.2745   0.2766   0.2837   0.2870   0.2943   0.2970
  0.2993   0.3018   0.3079   0.3114   0.3183   0.3233   0.3268   0.3425
  0.3472   0.3501   0.3593   0.3633   0.4121   0.4246   0.4344   0.4510
  0.4513   0.4540   0.4563   0.4621   0.4636   0.4795   0.4846   0.4923
  0.4956   0.5099   0.5139   0.5226   0.5384   0.5441   0.5515   0.5523
  0.5647   0.5664   0.5739   0.5808   0.5843   0.6000   0.6051   0.6086
  0.6116   0.6211   0.6281   0.6289   0.6412   0.6585   0.6651   0.6816
  0.6834   0.6877   0.6903   0.6957   0.7058   0.7120   0.7206   0.7292
  0.7449   0.7463   0.7648   0.7925   0.8204   0.8240   0.8287   0.8377
  0.8420   0.8439   0.8450   0.8488   0.8518   0.8545   0.8577   0.8607
  0.8669   0.8677   0.8740   0.8785   0.8875   0.8965   0.9070   0.9126
  0.9185   0.9235   0.9309   0.9365   0.9439   0.9461   0.9550   0.9617
  0.9694   0.9798   0.9835   0.9921   0.9990   1.0104   1.0281   1.0433
  1.0517   1.0626   1.0895   1.0988   1.1062   1.1264   1.1457   1.1777
  1.2006   1.2081   1.2166   1.2319   1.2476   1.2557   1.2733   1.2872
  1.2997   1.3140   1.3247   1.3591   1.3656   1.4121   1.4288   1.4821
  1.4977   1.5141   1.5216   1.5562   1.5590   1.5634   1.5738   1.5922
  1.5930   1.6027   1.6133   1.6335   1.6619   1.6752   1.6912   1.7013
  1.7362   1.7446   1.7545   1.7989   1.8041   1.8449   1.8516   1.8763
  1.8813   1.9024   1.9090   1.9139   1.9304   1.9370   1.9476   1.9557
  1.9729   1.9902   2.0039   2.0238   2.0309   2.0507   2.0658   2.0765
  2.1190   2.1269   2.1817   2.1912   2.2437   2.2456   2.2722   2.2773
  2.2887   2.2947   2.3042   2.3191   2.3443   2.3543   2.4110   2.4231
  2.4361   2.4450   2.4567   2.4684   2.5107   2.5263   2.5374   2.5413
  2.5475   2.5846   2.6022   2.6387   2.6566   2.6652   2.6795   2.7011
  2.7048   2.7241   2.7328   2.7478   2.7530   2.7629   2.7677   2.7845
  2.7928   2.8036   2.8198   2.8352   2.8449   2.8687   2.8870   2.9208
  2.9764   2.9938   3.0647   3.0793   3.0866   3.1300   3.1595   3.1832
  3.1931   3.2221   3.2592   3.3400   3.3545   3.3677   3.4321   3.5037
  3.5778   3.5904   3.6642   3.7458   3.7818   3.8001   3.9580   4.0096
  4.0938   4.1079   4.1339   4.3780   4.8081   4.8336   9.7594   9.7823
  9.7840   9.8192  23.4074  23.5998  23.8264  23.8817  23.9047  23.9331
 23.9786  24.0307  24.0525  24.0698  24.1107  24.1638  25.8057  25.8249
 25.8296  25.9143  26.1045  26.1399  26.1583  26.2934  26.5612  26.5938
 26.6329  26.8223 215.7510 215.7756 215.7782 215.8206
 --------------------------------------------------------------

          Ground-State Mulliken Net Atomic Charges

     Atom                 Charge (a.u.)
  ----------------------------------------
      1 C                    -0.250187
      2 C                    -1.127223
      3 H                     0.213971
      4 C                     0.754639
      5 Cl                    0.469828
      6 C                    -0.930665
      7 H                     0.213920
      8 C                     0.221367
      9 Cl                    0.457092
     10 C                    -0.610709
     11 Cl                    0.606818
     12 C                     0.583616
     13 C                    -0.827642
     14 H                     0.216254
     15 C                     0.479796
     16 Cl                    0.482238
     17 C                    -0.426200
     18 H                     0.196700
     19 C                    -0.619463
     20 H                     0.176972
     21 C                    -0.471692
     22 H                     0.190570
  ----------------------------------------
  Sum of atomic charges =     0.000000

 -----------------------------------------------------------------
                    Cartesian Multipole Moments
 -----------------------------------------------------------------
    Charge (ESU x 10^10)
                 0.0000
    Dipole Moment (Debye)
         X       0.3901      Y      -1.4284      Z      -0.3033
       Tot       1.5115
    Quadrupole Moments (Debye-Ang)
        XX    -122.3185     XY      -4.3004     YY    -121.0762
        XZ      -5.1837     YZ       5.0659     ZZ    -119.3897
    Octopole Moments (Debye-Ang^2)
       XXX     -88.3889    XXY     -49.1059    XYY     -25.2134
       YYY     -96.3797    XXZ      22.6479    XYZ      11.9105
       YYZ      24.6549    XZZ      -7.9951    YZZ     -42.2965
       ZZZ      66.3335
    Hexadecapole Moments (Debye-Ang^3)
      XXXX   -5323.7718   XXXY    -358.0432   XXYY   -1025.4779
      XYYY    -288.1259   YYYY    -671.5318   XXXZ     505.4736
      XXYZ      78.3054   XYYZ     205.7054   YYYZ     129.4257
      XXZZ   -1252.9175   XYZZ    -133.1168   YYZZ    -552.9549
      XZZZ     569.1948   YZZZ     133.3993   ZZZZ   -2632.7106
 -----------------------------------------------------------------
Archival summary:
1\1\garfield\OPT\ProcedureUnspecified\BasisUnspecified\l4126\taweetha\SatMar713:07:322020SatMar713:07:322020\0\\#,OPT,ProcedureUnspecified,BasisUnspecified,\\0,1\Cl\C,1,1.74756\C,2,1.40068,1,119.844\C,3,1.39166,2,120.867,1,-177.877,0\H,4,1.0807,3,120.062,2,-179.844,0\C,4,1.38714,3,118.868,2,0.288631,0\C,6,1.38816,4,121.172,3,-0.441715,0\H,7,1.0821,6,120.114,4,-178.941,0\C,7,1.39933,6,120.424,4,0.0132029,0\C,9,1.49213,7,118.289,6,-179.489,0\C,10,1.39903,9,119.375,7,-60.0957,0\H,11,1.0826,10,120.426,9,-3.07293,0\C,11,1.39111,10,119.557,9,177.77,0\C,13,1.38989,11,121.457,10,-0.479675,0\H,14,1.08231,13,120.235,11,-179.89,0\C,14,1.39389,13,118.702,11,0.170607,0\H,16,1.08381,14,119.42,13,-179.605,0\C,16,1.39103,14,120.699,13,0.204382,0\H,18,1.08285,16,120.054,14,-179.816,0\Cl,3,1.74702,2,121.435,1,1.67459,0\Cl,6,1.75454,4,119.169,3,179.878,0\Cl,13,1.75918,11,119.138,10,179.436,0\\\@

 Total job time:  1439.24s(wall), 5552.29s(cpu) 
 Sat Mar  7 13:07:32 2020

        *************************************************************
        *                                                           *
        *  Thank you very much for using Q-Chem.  Have a nice day.  *
        *                                                           *
        *************************************************************


 
User input: 2 of 2 
 
                  Welcome to Q-Chem
     A Quantum Leap Into The Future Of Chemistry


 Q-Chem 5.2 (devel), Q-Chem, Inc., Pleasanton, CA (2019)

 Yihan Shao,  Zhengting Gan,  E. Epifanovsky,  A. T. B. Gilbert,  M. Wormit,  
 J. Kussmann,  A. W. Lange,  A. Behn,  Jia Deng,  Xintian Feng,  D. Ghosh,  
 M. Goldey,  P. R. Horn,  L. D. Jacobson,  I. Kaliman,  T. Kus,  A. Landau,  
 Jie Liu,  E. I. Proynov,  R. M. Richard,  R. P. Steele,  E. J. Sundstrom,  
 H. L. Woodcock III,  P. M. Zimmerman,  D. Zuev,  B. Albrecht,  E. Alguire,  
 S. A. Baeppler,  D. Barton,  Z. Benda,  Y. A. Bernard,  E. J. Berquist,  
 K. B. Bravaya,  H. Burton,  D. Casanova,  Chun-Min Chang,  Yunqing Chen,  
 A. Chien,  K. D. Closser,  M. P. Coons,  S. Coriani,  S. Dasgupta,  
 A. L. Dempwolff,  M. Diedenhofen,  Hainam Do,  R. G. Edgar,  Po-Tung Fang,  
 S. Faraji,  S. Fatehi,  Qingguo Feng,  K. D. Fenk,  J. Fosso-Tande,  
 J. Gayvert,  Qinghui Ge,  A. Ghysels,  G. Gidofalvi,  J. Gomes,  
 J. Gonthier,  A. Gunina,  D. Hait,  M. W. D. Hanson-Heine,  
 P. H. P. Harbach,  A. W. Hauser,  M. F. Herbst,  J. E. Herr,  
 E. G. Hohenstein,  Z. C. Holden,  Kerwin Hui,  B. C. Huynh,  T.-C. Jagau,  
 Hyunjun Ji,  B. Kaduk,  K. Khistyaev,  Jaehoon Kim,  P. Klunzinger,  K. Koh,  
 D. Kosenkov,  L. Koulias,  T. Kowalczyk,  C. M. Krauter,  A. Kunitsa,  
 Ka Un Lao,  A. Laurent,  K. V. Lawler,  Joonho Lee,  D. Lefrancois,  
 S. Lehtola,  D. S. Levine,  Yi-Pei Li,  You-Sheng Lin,  Fenglai Liu,  
 E. Livshits,  A. Luenser,  P. Manohar,  E. Mansoor,  S. F. Manzer,  
 Shan-Ping Mao,  Yuezhi Mao,  N. Mardirossian,  A. V. Marenich,  
 T. Markovich,  L. A. Martinez-Martinez,  S. A. Maurer,  N. J. Mayhall,  
 S. C. McKenzie,  J.-M. Mewes,  P. Morgante,  A. F. Morrison,  
 J. W. Mullinax,  K. Nanda,  T. S. Nguyen-Beck,  R. Olivares-Amaya,  
 J. A. Parkhill,  Zheng Pei,  T. M. Perrine,  F. Plasser,  P. Pokhilko,  
 S. Prager,  A. Prociuk,  E. Ramos,  D. R. Rehn,  F. Rob,  M. Scheurer,  
 M. Schneider,  N. Sergueev,  S. M. Sharada,  S. Sharma,  D. W. Small,  
 T. Stauch,  T. Stein,  Yu-Chuan Su,  A. J. W. Thom,  A. Tkatchenko,  
 T. Tsuchimochi,  N. M. Tubman,  L. Vogt,  M. L. Vidal,  O. Vydrov,  
 M. A. Watson,  J. Wenzel,  M. de Wergifosse,  T. A. Wesolowski,  A. White,  
 J. Witte,  A. Yamada,  Jun Yang,  K. Yao,  S. Yeganeh,  S. R. Yost,  
 Zhi-Qiang You,  A. Zech,  Igor Ying Zhang,  Xing Zhang,  Yan Zhao,  
 Ying Zhu,  B. R. Brooks,  G. K. L. Chan,  C. J. Cramer,  M. S. Gordon,  
 W. J. Hehre,  A. Klamt,  M. W. Schmidt,  C. D. Sherrill,  D. G. Truhlar,  
 A. Aspuru-Guzik,  R. Baer,  A. T. Bell,  N. A. Besley,  Jeng-Da Chai,  
 A. E. DePrince, III,  R. A. DiStasio Jr.,  A. Dreuw,  B. D. Dunietz,  
 T. R. Furlani,  Chao-Ping Hsu,  Yousung Jung,  Jing Kong,  D. S. Lambrecht,  
 WanZhen Liang,  C. Ochsenfeld,  V. A. Rassolov,  L. V. Slipchenko,  
 J. E. Subotnik,  T. Van Voorhis,  J. M. Herbert,  A. I. Krylov,  
 P. M. W. Gill,  M. Head-Gordon

 Contributors to earlier versions of Q-Chem not listed above: 
 R. D. Adamson,  B. Austin,  J. Baker,  G. J. O. Beran,  K. Brandhorst,  
 S. T. Brown,  E. F. C. Byrd,  A. K. Chakraborty,  C.-L. Cheng,  
 Siu Hung Chien,  D. M. Chipman,  D. L. Crittenden,  H. Dachsel,  
 R. J. Doerksen,  A. D. Dutoi,  L. Fusti-Molnar,  W. A. Goddard III,  
 A. Golubeva-Zadorozhnaya,  S. R. Gwaltney,  G. Hawkins,  A. Heyden,  
 S. Hirata,  G. Kedziora,  F. J. Keil,  C. Kelley,  Jihan Kim,  R. A. King,  
 R. Z. Khaliullin,  P. P. Korambath,  W. Kurlancheek,  A. M. Lee,  M. S. Lee,  
 S. V. Levchenko,  Ching Yeh Lin,  D. Liotard,  R. C. Lochan,  I. Lotan,  
 P. E. Maslen,  N. Nair,  D. P. O'Neill,  D. Neuhauser,  E. Neuscamman,  
 C. M. Oana,  R. Olson,  B. Peters,  R. Peverati,  P. A. Pieniazek,  
 Y. M. Rhee,  J. Ritchie,  M. A. Rohrdanz,  E. Rosta,  N. J. Russ,  
 H. F. Schaefer III,  N. E. Schultz,  N. Shenvi,  A. C. Simmonett,  A. Sodt,  
 D. Stuck,  K. S. Thanthiriwatte,  V. Vanovschi,  Tao Wang,  A. Warshel,  
 C. F. Williams,  Q. Wu,  X. Xu,  W. Zhang

 Please cite Q-Chem as follows:
 Y. Shao et al., Mol. Phys. 113, 184-215 (2015)
 DOI: 10.1080/00268976.2014.952696

 Q-Chem 5.2.1 for Intel X86 EM64T Linux

 Parts of Q-Chem use Armadillo 8.300.2 (Tropical Shenanigans).
 http://arma.sourceforge.net/

 Q-Chem begins on Sat Mar  7 13:07:32 2020  

Host: 
0

     Scratch files written to /scratch/taweetham/qchem20319//
NAlpha2: 146
NElect   146
Mult     1
The previous job contains 0 fragments, simply inherited here

 Q-Chem warning in module libgen/rem_setup.C, line 2168:

 Setting Thresh to 1e-14


Checking the input file for inconsistencies... 	...done.

--------------------------------------------------------------
User input:
--------------------------------------------------------------

$MOLECULE
READ
$END

$REM
   JOB_TYPE 	FREQUENCY
   BASIS 	6-311++G**
   METHOD	B3LYP
   SCF_GUESS_ALWAYS     TRUE
   SYM_IGNORE   TRUE
   S2THRESH     15
   THRESH       15
   MEM_TOTAL    10000
$END

--------------------------------------------------------------
 ----------------------------------------------------------------
             Standard Nuclear Orientation (Angstroms)
    I     Atom           X                Y                Z
 ----------------------------------------------------------------
    1      C      -0.0306809042     0.0112026285    -0.0657416440
    2      C       0.0090005551    -0.1445678949     1.3243212649
    3      H       0.9614261451    -0.2925296333     1.8161891789
    4      C      -1.1637749848    -0.1315817346     2.0668925705
    5      Cl     -1.0913095414    -0.3367924905     3.8078809962
    6      C      -2.3982749034     0.0346009257     1.4565183872
    7      H      -3.3106661133     0.0395285913     2.0356847555
    8      C      -2.4482526484     0.1994043695     0.0755526935
    9      Cl     -4.0171509249     0.4254449496    -0.6589928077
   10      C      -1.2765249470     0.1925236576    -0.6918544964
   11      Cl     -1.3652133881     0.4572654535    -2.4169659178
   12      C       1.2574810458    -0.0218363938    -0.8180715714
   13      C       2.2456666269     0.9253050080    -0.5287457944
   14      H       2.0607328304     1.7060871883     0.1980224426
   15      C       3.4657076425     0.8694736380    -1.1947643560
   16      Cl      4.6948998898     2.0749150961    -0.8332384310
   17      C       3.7323939662    -0.1152592032    -2.1386793470
   18      H       4.6892394202    -0.1411438171    -2.6438267310
   19      C       2.7460167305    -1.0597956891    -2.4176843595
   20      H       2.9439220669    -1.8366687930    -3.1470235901
   21      C       1.5168508868    -1.0161351790    -1.7679048341
   22      H       0.7591283418    -1.7569858688    -1.9905325300
 ----------------------------------------------------------------
 Nuclear Repulsion Energy =        1422.71559656 hartrees
 There are       73 alpha and       73 beta electrons
 Requested basis set is 6-311++G(d,p)
 There are 154 shells and 426 basis functions

 Total QAlloc Memory Limit  10000 MB
 Mega-Array Size       188 MB
 MEM_STATIC part       192 MB
 A cutoff of  1.0D-15 yielded   9405 shell pairs
 There are     76777 function pairs (     82426 Cartesian)
 Smallest overlap matrix eigenvalue = 3.38E-07
 Linear dependence detected in AO basis
 Number of orthogonalized atomic orbitals = 423
 Maximum deviation from orthogonality = 1.037E-09
 Guess from superposition of atomic densities
 Warning:  Energy on first SCF cycle will be non-variational
 SAD guess density has 146.000000 electrons

 -----------------------------------------------------------------------
  General SCF calculation program by
  Eric Jon Sundstrom, Paul Horn, Yuezhi Mao, Dmitri Zuev, Alec White,
  David Stuck, Shaama M.S., Shane Yost, Joonho Lee, David Small,
  Daniel Levine, Susi Lehtola, Hugh Burton, Evgeny Epifanovsky,
  Bang C. Huynh
 -----------------------------------------------------------------------
 Exchange:     0.2000 Hartree-Fock + 0.0800 Slater + 0.7200 B88
 Correlation:  0.1900 VWN1RPA + 0.8100 LYP
 Using SG-1 standard quadrature grid
 using 6 threads for integral computing
 -------------------------------------------------------
 OpenMP Integral computing Module                
 Release: version 2.0, May 2017, Q-Chem Inc. Pleasanton 
 -------------------------------------------------------
 A restricted SCF calculation will be
 performed using DIIS
 SCF converges when DIIS error is below 1.0e-08
 ---------------------------------------
  Cycle       Energy         DIIS error
 ---------------------------------------
    1   -2305.6441752183      3.02e-02  
    2   -2301.7453532841      2.57e-03  
    3   -2301.6650514250      3.10e-03  
    4   -2301.8920221909      6.00e-04  
    5   -2301.8989025183      3.05e-04  
    6   -2301.9009416593      9.49e-05  
    7   -2301.9011274916      2.63e-05  
    8   -2301.9011401247      1.32e-05  
    9   -2301.9011441936      2.54e-06  
   10   -2301.9011443235      1.18e-06  
   11   -2301.9011443542      3.10e-07  
   12   -2301.9011443560      1.40e-07  
   13   -2301.9011443565      4.24e-08  
   14   -2301.9011443566      1.21e-08  
   15   -2301.9011443563      5.28e-09  Convergence criterion met
 ---------------------------------------
 SCF time:   CPU 540.64s  wall 140.00s 
 SCF   energy in the final basis set =    -2301.9011443563
 Total energy in the final basis set =    -2301.9011443563

 --------------------------------------------------------------

                    Orbital Energies (a.u.)
 --------------------------------------------------------------

 Alpha MOs
 -- Occupied --
********-101.5730-101.5726-101.5635 -10.2725 -10.2700 -10.2657 -10.2541
-10.2323 -10.2184 -10.2182 -10.2144 -10.2052 -10.2030 -10.2020 -10.1996
 -9.4892  -9.4875  -9.4873  -9.4781  -7.2540  -7.2521  -7.2520  -7.2441
 -7.2434  -7.2427  -7.2424  -7.2422  -7.2420  -7.2415  -7.2329  -7.2325
 -0.9451  -0.9108  -0.9023  -0.8815  -0.8593  -0.8413  -0.8004  -0.7640
 -0.7540  -0.7428  -0.6699  -0.6336  -0.6250  -0.6042  -0.5475  -0.5324
 -0.5311  -0.4963  -0.4938  -0.4742  -0.4626  -0.4580  -0.4509  -0.4432
 -0.4217  -0.4172  -0.4080  -0.3924  -0.3850  -0.3838  -0.3650  -0.3527
 -0.3461  -0.3356  -0.3323  -0.3268  -0.3238  -0.2927  -0.2759  -0.2654
 -0.2607
 -- Virtual --
 -0.0645  -0.0534  -0.0383  -0.0311  -0.0281  -0.0130  -0.0023   0.0024
  0.0056   0.0098   0.0156   0.0202   0.0270   0.0328   0.0404   0.0442
  0.0514   0.0548   0.0582   0.0706   0.0727   0.0761   0.0791   0.0861
  0.0886   0.0925   0.0958   0.0997   0.1014   0.1035   0.1070   0.1106
  0.1125   0.1159   0.1170   0.1222   0.1241   0.1271   0.1282   0.1293
  0.1323   0.1347   0.1394   0.1436   0.1478   0.1509   0.1515   0.1574
  0.1617   0.1701   0.1717   0.1794   0.1821   0.1858   0.1923   0.1962
  0.2007   0.2088   0.2125   0.2176   0.2222   0.2250   0.2263   0.2314
  0.2351   0.2412   0.2441   0.2480   0.2534   0.2586   0.2638   0.2659
  0.2691   0.2714   0.2745   0.2766   0.2837   0.2870   0.2943   0.2970
  0.2993   0.3018   0.3079   0.3114   0.3183   0.3233   0.3268   0.3425
  0.3472   0.3501   0.3593   0.3633   0.4121   0.4246   0.4344   0.4510
  0.4513   0.4540   0.4563   0.4621   0.4636   0.4795   0.4846   0.4923
  0.4956   0.5099   0.5139   0.5226   0.5384   0.5441   0.5515   0.5523
  0.5647   0.5664   0.5739   0.5808   0.5843   0.6000   0.6051   0.6086
  0.6116   0.6211   0.6281   0.6289   0.6412   0.6585   0.6651   0.6816
  0.6834   0.6877   0.6903   0.6957   0.7058   0.7120   0.7206   0.7292
  0.7449   0.7463   0.7648   0.7925   0.8204   0.8240   0.8287   0.8377
  0.8420   0.8439   0.8450   0.8488   0.8518   0.8545   0.8577   0.8607
  0.8669   0.8677   0.8740   0.8785   0.8875   0.8965   0.9070   0.9126
  0.9185   0.9235   0.9309   0.9365   0.9439   0.9461   0.9550   0.9617
  0.9694   0.9798   0.9835   0.9921   0.9990   1.0104   1.0281   1.0433
  1.0517   1.0626   1.0895   1.0988   1.1062   1.1264   1.1457   1.1777
  1.2006   1.2081   1.2166   1.2319   1.2476   1.2557   1.2733   1.2872
  1.2997   1.3140   1.3247   1.3591   1.3656   1.4121   1.4288   1.4821
  1.4977   1.5141   1.5216   1.5562   1.5590   1.5634   1.5738   1.5922
  1.5930   1.6027   1.6133   1.6335   1.6619   1.6752   1.6912   1.7013
  1.7362   1.7446   1.7545   1.7989   1.8041   1.8449   1.8516   1.8763
  1.8813   1.9024   1.9090   1.9139   1.9304   1.9370   1.9476   1.9557
  1.9729   1.9902   2.0039   2.0238   2.0309   2.0507   2.0658   2.0765
  2.1190   2.1269   2.1817   2.1912   2.2437   2.2456   2.2722   2.2773
  2.2887   2.2947   2.3042   2.3191   2.3443   2.3543   2.4110   2.4231
  2.4361   2.4450   2.4567   2.4684   2.5107   2.5263   2.5374   2.5413
  2.5475   2.5846   2.6022   2.6387   2.6566   2.6652   2.6795   2.7011
  2.7048   2.7241   2.7328   2.7478   2.7530   2.7629   2.7677   2.7845
  2.7928   2.8036   2.8198   2.8352   2.8449   2.8687   2.8870   2.9208
  2.9764   2.9938   3.0647   3.0793   3.0866   3.1300   3.1595   3.1832
  3.1931   3.2221   3.2592   3.3400   3.3545   3.3677   3.4321   3.5037
  3.5778   3.5904   3.6642   3.7458   3.7818   3.8001   3.9580   4.0096
  4.0938   4.1079   4.1339   4.3780   4.8081   4.8336   9.7594   9.7823
  9.7840   9.8192  23.4074  23.5998  23.8264  23.8817  23.9047  23.9331
 23.9786  24.0307  24.0525  24.0698  24.1107  24.1638  25.8057  25.8249
 25.8296  25.9143  26.1045  26.1399  26.1583  26.2934  26.5612  26.5938
 26.6329  26.8223 215.7510 215.7756 215.7782 215.8206
 --------------------------------------------------------------

          Ground-State Mulliken Net Atomic Charges

     Atom                 Charge (a.u.)
  ----------------------------------------
      1 C                    -0.250187
      2 C                    -1.127223
      3 H                     0.213971
      4 C                     0.754639
      5 Cl                    0.469828
      6 C                    -0.930665
      7 H                     0.213920
      8 C                     0.221367
      9 Cl                    0.457092
     10 C                    -0.610709
     11 Cl                    0.606818
     12 C                     0.583616
     13 C                    -0.827642
     14 H                     0.216254
     15 C                     0.479796
     16 Cl                    0.482238
     17 C                    -0.426200
     18 H                     0.196700
     19 C                    -0.619463
     20 H                     0.176972
     21 C                    -0.471692
     22 H                     0.190570
  ----------------------------------------
  Sum of atomic charges =     0.000000

 -----------------------------------------------------------------
                    Cartesian Multipole Moments
 -----------------------------------------------------------------
    Charge (ESU x 10^10)
                -0.0000
    Dipole Moment (Debye)
         X       0.3901      Y      -1.4284      Z      -0.3033
       Tot       1.5115
    Quadrupole Moments (Debye-Ang)
        XX    -122.3185     XY      -4.3004     YY    -121.0762
        XZ      -5.1837     YZ       5.0659     ZZ    -119.3897
    Octopole Moments (Debye-Ang^2)
       XXX     -88.3889    XXY     -49.1059    XYY     -25.2134
       YYY     -96.3797    XXZ      22.6479    XYZ      11.9105
       YYZ      24.6549    XZZ      -7.9951    YZZ     -42.2965
       ZZZ      66.3335
    Hexadecapole Moments (Debye-Ang^3)
      XXXX   -5323.7718   XXXY    -358.0432   XXYY   -1025.4779
      XYYY    -288.1259   YYYY    -671.5318   XXXZ     505.4736
      XXYZ      78.3054   XYYZ     205.7054   YYYZ     129.4257
      XXZZ   -1252.9175   XYZZ    -133.1168   YYZZ    -552.9549
      XZZZ     569.1948   YZZZ     133.3993   ZZZZ   -2632.7106
 -----------------------------------------------------------------
 Calculating MO derivatives via CPSCF
    1     0    69    0.0204977  
    2     0    69    0.0060677  
    3     0    69    0.0005833  
    4     1    68    0.0000451  
    5    66     3    0.0000034  
    6    69     0    0.0000002  Converged
 Time for AOints: 1080.6 s (CPU) 271.6 s (wall)
 ------------------------------------------------------------------------------
                     AOints        : Timing summary (seconds)
 ------------------------------------------------------------------------------
     job step          cpu (% of tot)      sys (% of tot)     wall (% of tot)
 ------------------------------------------------------------------------------
  AOints            0.1081E+04 ( 8.8)   0.3600E-04 ( 5.9)   0.2716E+03 ( 8.7)
 ------------------------------------------------------------------------------
   Grand Totals     0.1233E+05          0.6150E-03          0.3123E+04
 ------------------------------------------------------------------------------
 Polarizability Matrix (a.u.)
            1           2           3
    1-241.7613349 -13.2704530  19.0864818
    2 -13.2704530-131.6013741  -5.3827108
    3  19.0864817  -5.3827108-208.2101365
 Calculating analytic Hessian of the SCF energy

 Direct stationary perturbation theory relativistic correction:

 rels  =       3.209148116504
 relv  =     -12.231467329604
 rel2e =       3.269035379434
 E_rel =      -5.753283833666

 Hessian of the SCF Energy
            1           2           3           4           5           6
    1   0.6196059  -0.0299816  -0.0061030  -0.1207885  -0.0011984   0.0221040
    2  -0.0299816   0.1753312  -0.0377331   0.0078035  -0.0648553   0.0250501
    3  -0.0061030  -0.0377331   0.6265371  -0.0418725   0.0314005  -0.3052855
    4  -0.1207885   0.0078035  -0.0418725   0.7298202  -0.0561204   0.0223924
    5  -0.0011984  -0.0648553   0.0314005  -0.0561204   0.1378683  -0.0634766
    6   0.0221040   0.0250501  -0.3052855   0.0223924  -0.0634766   0.6542795
    7   0.0024473  -0.0000601   0.0012900  -0.2791438   0.0369136  -0.1136844
    8   0.0033839   0.0030258   0.0010413   0.0375716  -0.0405637   0.0201889
    9  -0.0261824   0.0040026  -0.0108493  -0.1146426   0.0200868  -0.1133417
   10   0.0374188  -0.0106493   0.0767366  -0.2785455   0.0109304   0.0602310
   11  -0.0059435   0.0061070  -0.0024517   0.0038043  -0.0624870   0.0070571
   12   0.0222409   0.0027723  -0.0350316   0.1232444   0.0014781  -0.1600151
   13  -0.0035246   0.0006932  -0.0009847   0.0043940  -0.0028366   0.0250257
   14   0.0003126   0.0043949   0.0003072   0.0001937   0.0038552   0.0028221
   15   0.0042715  -0.0000466   0.0028616  -0.0006256   0.0050984  -0.0386654
   16  -0.0186437   0.0046562  -0.0297698  -0.0552381   0.0026300   0.0266991
   17   0.0051206  -0.0016737   0.0077430   0.0072853   0.0087465  -0.0083436
   18  -0.0293633   0.0070802  -0.0443273  -0.0177224  -0.0045634   0.0589326
   19   0.0001853  -0.0000507  -0.0007718  -0.0029302   0.0010654  -0.0035679
   20   0.0001205  -0.0013616   0.0000163   0.0010339   0.0052091   0.0008633
   21  -0.0006262  -0.0000400  -0.0006638  -0.0030560   0.0009857  -0.0010455
   22  -0.0557907   0.0078501  -0.0230804  -0.0162942  -0.0024134   0.0293614
   23   0.0012391   0.0047374  -0.0049842  -0.0023724  -0.0024355   0.0032184
   24   0.0313058  -0.0085954   0.0614699   0.0309183   0.0034897  -0.0527093
   25  -0.0000137  -0.0005983   0.0062808  -0.0020078   0.0000384  -0.0010552
   26  -0.0000208   0.0038080  -0.0000194   0.0001950  -0.0008795   0.0000837
   27   0.0008269   0.0004798  -0.0015713  -0.0019448  -0.0001233   0.0006619
   28  -0.2504203   0.0208960  -0.0334741   0.0293450   0.0080540  -0.0786989
   29   0.0305033  -0.0642891   0.0107260   0.0018402   0.0066721   0.0105534
   30  -0.0910206   0.0147089  -0.1372808  -0.0278204   0.0063733  -0.0226897
   31   0.0016615   0.0038649  -0.0252302  -0.0042075   0.0009379   0.0009512
   32   0.0006001   0.0022019   0.0070243   0.0010891   0.0037977   0.0001480
   33  -0.0042063   0.0060196  -0.0339536  -0.0038059   0.0007353   0.0029489
   34  -0.1804222  -0.0024851   0.0566412  -0.0000123   0.0025241   0.0134055
   35  -0.0016175  -0.0724046  -0.0091298  -0.0024203   0.0049334   0.0016336
   36   0.0533294  -0.0088707  -0.1183620   0.0315884  -0.0017466  -0.0230026
   37  -0.0305942  -0.0190716   0.0009840  -0.0005462  -0.0016627  -0.0033184
   38  -0.0033641   0.0041080   0.0030291  -0.0000447  -0.0006534  -0.0009760
   39   0.0115507   0.0107160   0.0078186   0.0016478   0.0000534  -0.0022449
   40   0.0007369   0.0002746  -0.0018245   0.0004220   0.0000292   0.0001114
   41   0.0020838  -0.0007692   0.0014004  -0.0004630   0.0002128  -0.0000723
   42  -0.0002487   0.0021460  -0.0019544   0.0006197   0.0002562   0.0001850
   43   0.0002524  -0.0034110  -0.0002329  -0.0000892   0.0007477  -0.0001768
   44  -0.0047611   0.0007243  -0.0030787   0.0013990   0.0000108  -0.0006730
   45  -0.0004036  -0.0034508   0.0043328  -0.0001096  -0.0005257   0.0000832
   46  -0.0000593  -0.0010332  -0.0012027  -0.0003075   0.0000954   0.0001787
   47   0.0003696  -0.0003827  -0.0007911  -0.0002507   0.0000461   0.0001733
   48   0.0003583   0.0001776   0.0000617  -0.0001414   0.0000501   0.0000671
   49  -0.0002417  -0.0002532  -0.0004555  -0.0005959  -0.0001305  -0.0002393
   50  -0.0000184  -0.0011817  -0.0002559  -0.0002448   0.0004185  -0.0001549
   51  -0.0006691   0.0002735  -0.0010140   0.0001756   0.0003095  -0.0000303
   52  -0.0000897   0.0001891  -0.0001604   0.0000480   0.0000215  -0.0000226
   53   0.0001436  -0.0001884   0.0003579  -0.0000838   0.0000151   0.0000193
   54  -0.0001224   0.0003678  -0.0003119   0.0001037   0.0000160  -0.0000556
   55   0.0041917  -0.0008155   0.0008862  -0.0002997   0.0001469   0.0009182
   56  -0.0010515  -0.0009834  -0.0052407   0.0012234  -0.0000674  -0.0003313
   57   0.0011160  -0.0054940   0.0016866  -0.0003675   0.0002474   0.0000193
   58   0.0002193   0.0008949   0.0006710  -0.0003018  -0.0000011   0.0001258
   59  -0.0000482   0.0001057  -0.0000057   0.0000764  -0.0000246  -0.0000380
   60  -0.0002970  -0.0004936  -0.0001335   0.0001256  -0.0000242   0.0000061
   61  -0.0060440   0.0202283   0.0223429  -0.0030050   0.0002733  -0.0005505
   62   0.0038027   0.0043351  -0.0017007  -0.0014461   0.0000120   0.0023692
   63   0.0145980  -0.0108489  -0.0131122   0.0008877  -0.0001429   0.0024398
   64  -0.0000887   0.0010637  -0.0006707   0.0002846  -0.0000462  -0.0001959
   65   0.0003280  -0.0007892   0.0023448  -0.0000700   0.0001680  -0.0001145
   66  -0.0024565   0.0017781  -0.0009183   0.0004040   0.0000227  -0.0005365
            7           8           9          10          11          12
    1   0.0024473   0.0033839  -0.0261824   0.0374188  -0.0059435   0.0222409
    2  -0.0000601   0.0030258   0.0040026  -0.0106493   0.0061070   0.0027723
    3   0.0012900   0.0010413  -0.0108493   0.0767366  -0.0024517  -0.0350316
    4  -0.2791438   0.0375716  -0.1146426  -0.2785455   0.0038043   0.1232444
    5   0.0369136  -0.0405637   0.0200868   0.0109304  -0.0624870   0.0014781
    6  -0.1136844   0.0201889  -0.1133417   0.0602310   0.0070571  -0.1600151
    7   0.2952040  -0.0395815   0.1205812  -0.0183218   0.0035791  -0.0141277
    8  -0.0395815   0.0312252  -0.0225919  -0.0005234   0.0026405   0.0004806
    9   0.1205812  -0.0225919   0.1198076   0.0162370  -0.0023851   0.0096485
   10  -0.0183218  -0.0005234   0.0162370   0.6550787  -0.0418662  -0.0098302
   11   0.0035791   0.0026405  -0.0023851  -0.0418662   0.1285401  -0.0423437
   12  -0.0141277   0.0004806   0.0096485  -0.0098302  -0.0423437   0.5004261
   13   0.0008007  -0.0004188   0.0004673  -0.0403854   0.0019991  -0.0044565
   14  -0.0002989  -0.0025193  -0.0004478   0.0021020  -0.0245978   0.0152471
   15  -0.0004984  -0.0003621   0.0009082  -0.0043900   0.0151778  -0.1525139
   16  -0.0025382   0.0003805   0.0032914  -0.2983829   0.0311493  -0.1091466
   17   0.0001920   0.0051846   0.0006066   0.0231222  -0.0647626   0.0179356
   18   0.0038412   0.0008063  -0.0015433  -0.0450171   0.0128097  -0.1432459
   19  -0.0007234  -0.0000119   0.0007648  -0.0176612  -0.0002609   0.0162156
   20   0.0001840   0.0002909  -0.0000821   0.0031221   0.0030087  -0.0019665
   21  -0.0006484   0.0000288   0.0006042  -0.0132893   0.0001804   0.0100750
   22   0.0003730  -0.0000230   0.0005901   0.0286096   0.0010693  -0.0285309
   23  -0.0001603  -0.0007696  -0.0000653   0.0078744   0.0048269   0.0058909
   24   0.0007630  -0.0002940  -0.0010203  -0.0888425   0.0108397  -0.0246860
   25   0.0000322   0.0000192  -0.0000291   0.0039088   0.0001264   0.0007821
   26  -0.0000191  -0.0003064  -0.0000411  -0.0001270   0.0045298   0.0006908
   27  -0.0000838  -0.0000038   0.0001387   0.0042576   0.0004936  -0.0019658
   28   0.0010269   0.0001178   0.0011200  -0.0744865   0.0055822   0.0051040
   29   0.0002302   0.0056892   0.0010178   0.0055014  -0.0034814  -0.0007959
   30   0.0005913   0.0009525  -0.0036466   0.0055742  -0.0008176  -0.0003320
   31   0.0002927   0.0000438  -0.0010016   0.0009439  -0.0001140  -0.0001756
   32  -0.0000713   0.0002039   0.0002784  -0.0001431  -0.0005884  -0.0002222
   33   0.0003448   0.0000606  -0.0013149   0.0002238  -0.0001037   0.0005207
   34   0.0002828  -0.0009216  -0.0017336   0.0023796   0.0010698  -0.0011580
   35  -0.0004684  -0.0037465  -0.0004687   0.0010221   0.0062742   0.0008974
   36   0.0013823  -0.0003248   0.0007964  -0.0013623   0.0009414  -0.0037688
   37   0.0000748  -0.0002763   0.0000616  -0.0006787   0.0006160  -0.0003159
   38  -0.0001312   0.0004725  -0.0000398   0.0004523  -0.0000707  -0.0003043
   39   0.0002970   0.0007338   0.0003214  -0.0002124  -0.0007471   0.0008325
   40  -0.0001180  -0.0001621  -0.0001181  -0.0004074   0.0000476   0.0002736
   41  -0.0001137  -0.0004904   0.0002486  -0.0001136   0.0001401   0.0004353
   42   0.0001688   0.0002334  -0.0001582  -0.0002998  -0.0000535   0.0000459
   43   0.0000779  -0.0000907   0.0007173   0.0005807  -0.0001060   0.0007905
   44   0.0000205  -0.0000546   0.0000421  -0.0007640  -0.0002176   0.0007591
   45  -0.0000530  -0.0003029  -0.0001220  -0.0004312   0.0003667   0.0002353
   46   0.0000094  -0.0000338  -0.0001389   0.0000229   0.0000766  -0.0005788
   47  -0.0000127  -0.0000444  -0.0001158   0.0000077   0.0000598  -0.0004710
   48   0.0000053  -0.0000014  -0.0000365   0.0000629   0.0000197  -0.0001313
   49  -0.0000155   0.0000196  -0.0000282   0.0001789   0.0001761  -0.0003572
   50   0.0001090   0.0000405   0.0002600   0.0004532  -0.0001522  -0.0001540
   51   0.0000893   0.0000858   0.0001590   0.0003442  -0.0002034  -0.0000234
   52  -0.0000010   0.0000073  -0.0000076  -0.0000356  -0.0000149  -0.0000434
   53   0.0000071  -0.0000107   0.0000252   0.0000445   0.0000018   0.0000197
   54  -0.0000050  -0.0000222   0.0000059  -0.0000881   0.0000251   0.0000318
   55  -0.0001810  -0.0000882  -0.0002703  -0.0004226   0.0001473   0.0002529
   56  -0.0000829  -0.0002596  -0.0001183  -0.0003091   0.0005412  -0.0001576
   57  -0.0000176  -0.0001528   0.0000228   0.0002002   0.0001647   0.0001616
   58  -0.0000019   0.0000402   0.0000054   0.0000045  -0.0000899  -0.0000480
   59   0.0000211  -0.0000048   0.0000024  -0.0000038   0.0000058   0.0000100
   60  -0.0000332  -0.0000225   0.0000076  -0.0000025  -0.0000023   0.0000656
   61   0.0004235   0.0005469   0.0003364   0.0001518  -0.0010368  -0.0001424
   62  -0.0002419   0.0000093  -0.0002881   0.0000026  -0.0002820  -0.0001739
   63  -0.0002075  -0.0004994  -0.0004022   0.0001040   0.0010674  -0.0001565
   64  -0.0000005   0.0000006  -0.0000199   0.0000493  -0.0000086   0.0000079
   65  -0.0000146  -0.0000124   0.0000737  -0.0001337  -0.0000356  -0.0000270
   66   0.0000051  -0.0000340   0.0000148  -0.0002045  -0.0000360  -0.0001751
           13          14          15          16          17          18
    1  -0.0035246   0.0003126   0.0042715  -0.0186437   0.0051206  -0.0293633
    2   0.0006932   0.0043949  -0.0000466   0.0046562  -0.0016737   0.0070802
    3  -0.0009847   0.0003072   0.0028616  -0.0297698   0.0077430  -0.0443273
    4   0.0043940   0.0001937  -0.0006256  -0.0552381   0.0072853  -0.0177224
    5  -0.0028366   0.0038552   0.0050984   0.0026300   0.0087465  -0.0045634
    6   0.0250257   0.0028221  -0.0386654   0.0266991  -0.0083436   0.0589326
    7   0.0008007  -0.0002989  -0.0004984  -0.0025382   0.0001920   0.0038412
    8  -0.0004188  -0.0025193  -0.0003621   0.0003805   0.0051846   0.0008063
    9   0.0004673  -0.0004478   0.0009082   0.0032914   0.0006066  -0.0015433
   10  -0.0403854   0.0021020  -0.0043900  -0.2983829   0.0231222  -0.0450171
   11   0.0019991  -0.0245978   0.0151778   0.0311493  -0.0647626   0.0128097
   12  -0.0044565   0.0152471  -0.1525139  -0.1091466   0.0179356  -0.1432459
   13   0.0376650  -0.0029994   0.0077167   0.0015118   0.0035885  -0.0287026
   14  -0.0029994   0.0146356  -0.0249128   0.0004462   0.0035449   0.0067110
   15   0.0077167  -0.0249128   0.2237495  -0.0033232   0.0049170  -0.0357884
   16   0.0015118   0.0004462  -0.0033232   0.7332735  -0.0429994  -0.0460151
   17   0.0035885   0.0035449   0.0049170  -0.0429994   0.1319036  -0.0598560
   18  -0.0287026   0.0067110  -0.0357884  -0.0460151  -0.0598560   0.6715691
   19   0.0009241  -0.0003640   0.0004656  -0.2630249   0.0026446   0.1331866
   20  -0.0002897  -0.0025850  -0.0005043   0.0026784  -0.0339198   0.0015897
   21  -0.0005328  -0.0003007   0.0008417   0.1327814   0.0015835  -0.1377398
   22  -0.0032087   0.0007693  -0.0017585  -0.1099644   0.0075963  -0.0263326
   23   0.0003623   0.0043480   0.0003988   0.0000230  -0.0617355   0.0331399
   24   0.0019952   0.0001235   0.0032004   0.0398275   0.0268666  -0.3201004
   25  -0.0004697   0.0001400  -0.0010438  -0.0199659   0.0039987  -0.0150076
   26   0.0001420   0.0000162   0.0002437   0.0065267   0.0036198   0.0035704
   27  -0.0008980   0.0001887  -0.0012410  -0.0380780   0.0060974  -0.0182399
   28   0.0019978  -0.0002048  -0.0003119   0.0378175  -0.0110735   0.0710197
   29  -0.0001992  -0.0006594  -0.0004011  -0.0054529   0.0065064  -0.0013928
   30  -0.0002757  -0.0000742  -0.0001400   0.0184748   0.0027503  -0.0312277
   31   0.0001523  -0.0000670  -0.0000687  -0.0037111   0.0006085  -0.0002423
   32  -0.0000288  -0.0004012   0.0003262   0.0001891   0.0038835   0.0003033
   33  -0.0000718   0.0001846  -0.0020995   0.0044325  -0.0000351   0.0019008
   34   0.0003334   0.0000804  -0.0013597  -0.0007845  -0.0000653  -0.0002971
   35  -0.0000677  -0.0000194   0.0000464  -0.0003059  -0.0012907  -0.0003130
   36   0.0006523   0.0000755  -0.0006080   0.0000134   0.0000084  -0.0006188
   37   0.0000143   0.0000116   0.0002969   0.0001752  -0.0000348   0.0000617
   38   0.0000050  -0.0000247  -0.0001096  -0.0000303   0.0000887  -0.0003485
   39  -0.0000133   0.0000136  -0.0002018   0.0007011   0.0000856  -0.0003313
   40   0.0000079   0.0000086  -0.0001298   0.0001677  -0.0000560   0.0001666
   41  -0.0000027  -0.0000029  -0.0000331   0.0001209  -0.0000392   0.0000844
   42   0.0000010   0.0000267  -0.0000785   0.0001283  -0.0000480   0.0001567
   43   0.0000076   0.0000048  -0.0004364  -0.0000606  -0.0000697  -0.0004230
   44   0.0000624   0.0000764  -0.0005412   0.0005303  -0.0000796   0.0000741
   45   0.0000207   0.0000533  -0.0001651   0.0001521   0.0000120   0.0001614
   46  -0.0000193  -0.0000364   0.0004058  -0.0001977  -0.0000013   0.0001888
   47  -0.0000158  -0.0000304   0.0003402  -0.0001460   0.0000299   0.0001622
   48  -0.0000053  -0.0000131   0.0001021  -0.0000695  -0.0000166   0.0000120
   49  -0.0000260  -0.0000423   0.0003017  -0.0002081  -0.0000367   0.0000273
   50  -0.0000242  -0.0000341   0.0001434  -0.0001705   0.0000638  -0.0001535
   51  -0.0000027  -0.0000285  -0.0000038  -0.0001138  -0.0000361  -0.0002046
   52   0.0000014   0.0000007   0.0000155   0.0000046   0.0000021   0.0000336
   53  -0.0000024  -0.0000088   0.0000206  -0.0000105  -0.0000074  -0.0000309
   54   0.0000037   0.0000093  -0.0000357   0.0000339  -0.0000327   0.0000497
   55   0.0000031   0.0000183  -0.0000859   0.0002166   0.0000695   0.0002256
   56   0.0000761   0.0000119  -0.0001368   0.0000219  -0.0001351   0.0001714
   57  -0.0000244  -0.0000262   0.0000881   0.0001092   0.0000232  -0.0001666
   58  -0.0000159  -0.0000036   0.0000702  -0.0000519   0.0000082   0.0000348
   59   0.0000035   0.0000017  -0.0000107   0.0000174   0.0000053   0.0000234
   60   0.0000108   0.0000139  -0.0000664   0.0000213   0.0000099  -0.0000711
   61  -0.0001659  -0.0000789   0.0005901  -0.0003657   0.0001157   0.0004212
   62  -0.0000558   0.0000256   0.0001979  -0.0003209   0.0000627   0.0000252
   63   0.0000497   0.0000068  -0.0001383  -0.0002023  -0.0002217   0.0006763
   64   0.0000026   0.0000071  -0.0001026  -0.0000278  -0.0000164  -0.0000835
   65   0.0000088  -0.0000273   0.0001481   0.0000657   0.0000039   0.0001053
   66   0.0000242   0.0000200  -0.0000053   0.0000535  -0.0000486   0.0001437
           19          20          21          22          23          24
    1   0.0001853   0.0001205  -0.0006262  -0.0557907   0.0012391   0.0313058
    2  -0.0000507  -0.0013616  -0.0000400   0.0078501   0.0047374  -0.0085954
    3  -0.0007718   0.0000163  -0.0006638  -0.0230804  -0.0049842   0.0614699
    4  -0.0029302   0.0010339  -0.0030560  -0.0162942  -0.0023724   0.0309183
    5   0.0010654   0.0052091   0.0009857  -0.0024134  -0.0024355   0.0034897
    6  -0.0035679   0.0008633  -0.0010455   0.0293614   0.0032184  -0.0527093
    7  -0.0007234   0.0001840  -0.0006484   0.0003730  -0.0001603   0.0007630
    8  -0.0000119   0.0002909   0.0000288  -0.0000230  -0.0007696  -0.0002940
    9   0.0007648  -0.0000821   0.0006042   0.0005901  -0.0000653  -0.0010203
   10  -0.0176612   0.0031221  -0.0132893   0.0286096   0.0078744  -0.0888425
   11  -0.0002609   0.0030087   0.0001804   0.0010693   0.0048269   0.0108397
   12   0.0162156  -0.0019665   0.0100750  -0.0285309   0.0058909  -0.0246860
   13   0.0009241  -0.0002897  -0.0005328  -0.0032087   0.0003623   0.0019952
   14  -0.0003640  -0.0025850  -0.0003007   0.0007693   0.0043480   0.0001235
   15   0.0004656  -0.0005043   0.0008417  -0.0017585   0.0003988   0.0032004
   16  -0.2630249   0.0026784   0.1327814  -0.1099644   0.0000230   0.0398275
   17   0.0026446  -0.0339198   0.0015835   0.0075963  -0.0617355   0.0268666
   18   0.1331866   0.0015897  -0.1377398  -0.0263326   0.0331399  -0.3201004
   19   0.2772174  -0.0037293  -0.1401339   0.0039614   0.0003392  -0.0036352
   20  -0.0037293   0.0237073  -0.0030978  -0.0029207   0.0028574   0.0020605
   21  -0.1401339  -0.0030978   0.1450617   0.0257712  -0.0001938  -0.0131220
   22   0.0039614  -0.0029207   0.0257712   0.5209322  -0.0288693  -0.0474719
   23   0.0003392   0.0028574  -0.0001938  -0.0288693   0.1239194  -0.0550671
   24  -0.0036352   0.0020605  -0.0131220  -0.0474719  -0.0550671   0.6039012
   25   0.0008823  -0.0004197   0.0006237  -0.1354861   0.0151180  -0.0434065
   26  -0.0001562  -0.0026092  -0.0004683   0.0155828  -0.0249988   0.0092446
   27  -0.0012340  -0.0002691   0.0005954  -0.0476083   0.0090509  -0.0613379
   28   0.0007549   0.0003478  -0.0016868  -0.2333780   0.0080583   0.0602927
   29   0.0004535   0.0053080   0.0012153   0.0004789  -0.0579990   0.0065971
   30  -0.0008051   0.0011430  -0.0034746   0.1234128   0.0013056  -0.1553365
   31   0.0003773  -0.0000511   0.0007976   0.0011031  -0.0029471   0.0215180
   32   0.0000684   0.0001672   0.0001051   0.0005540   0.0021405   0.0036600
   33  -0.0005539   0.0002084  -0.0012266  -0.0025369   0.0061113  -0.0384902
   34  -0.0000046  -0.0000808   0.0000358  -0.0011376   0.0012244  -0.0031405
   35  -0.0000087  -0.0000377  -0.0000113   0.0002563   0.0053727   0.0011986
   36   0.0000790   0.0001328   0.0000600  -0.0025326   0.0010268  -0.0009851
   37  -0.0000013   0.0000047  -0.0000071  -0.0003088   0.0007970   0.0001677
   38  -0.0000121  -0.0000129  -0.0000208  -0.0001452  -0.0002152   0.0004899
   39  -0.0000061   0.0000335   0.0000367  -0.0002635  -0.0006607   0.0002739
   40  -0.0000009  -0.0000093   0.0000073  -0.0000341  -0.0000122  -0.0002816
   41   0.0000228  -0.0000119   0.0000165   0.0000082  -0.0000677  -0.0001068
   42  -0.0000087  -0.0000125  -0.0000023   0.0000814   0.0000182  -0.0003387
   43   0.0000433   0.0000509   0.0000268  -0.0005783   0.0001861   0.0002524
   44  -0.0000083   0.0000111   0.0000153  -0.0004417   0.0002588  -0.0006228
   45   0.0000072  -0.0000413  -0.0000080   0.0000553   0.0002188   0.0000466
   46  -0.0000034  -0.0000051  -0.0000087   0.0003776   0.0000333   0.0000013
   47  -0.0000040  -0.0000188  -0.0000071   0.0003135  -0.0000178   0.0000158
   48  -0.0000016   0.0000028  -0.0000011   0.0000629  -0.0000394   0.0000436
   49  -0.0000043  -0.0000067  -0.0000140   0.0001867  -0.0000179   0.0001119
   50   0.0000179   0.0000293   0.0000147  -0.0000244  -0.0001213   0.0002463
   51   0.0000030   0.0000288   0.0000049  -0.0001401   0.0001070   0.0001708
   52   0.0000005  -0.0000021  -0.0000000   0.0000532  -0.0000084  -0.0000278
   53   0.0000009   0.0000029   0.0000026  -0.0000146   0.0000256   0.0000399
   54   0.0000011  -0.0000040   0.0000004   0.0000303   0.0000060  -0.0000637
   55  -0.0000149  -0.0000110  -0.0000067   0.0000570  -0.0001310  -0.0003737
   56   0.0000049  -0.0000287  -0.0000060   0.0001894   0.0000426  -0.0002110
   57  -0.0000035   0.0000188   0.0000268  -0.0000558   0.0000603   0.0002113
   58   0.0000000   0.0000023  -0.0000034   0.0000668  -0.0000254  -0.0000173
   59   0.0000001  -0.0000055   0.0000018  -0.0000044  -0.0000144  -0.0000140
   60   0.0000001   0.0000017   0.0000011  -0.0000785   0.0000157   0.0000432
   61   0.0000227  -0.0000274  -0.0000288   0.0006009  -0.0006535  -0.0000164
   62  -0.0000171  -0.0000055  -0.0000238  -0.0000635  -0.0001070  -0.0000335
   63  -0.0000051  -0.0001211  -0.0000175   0.0007820   0.0004755  -0.0009390
   64  -0.0000002   0.0000084  -0.0000017  -0.0001412  -0.0000605   0.0000638
   65   0.0000055   0.0000045   0.0000202   0.0002528  -0.0000475   0.0000701
   66   0.0000037  -0.0000007  -0.0000066   0.0002431  -0.0000336  -0.0002357
           25          26          27          28          29          30
    1  -0.0000137  -0.0000208   0.0008269  -0.2504203   0.0305033  -0.0910206
    2  -0.0005983   0.0038080   0.0004798   0.0208960  -0.0642891   0.0147089
    3   0.0062808  -0.0000194  -0.0015713  -0.0334741   0.0107260  -0.1372808
    4  -0.0020078   0.0001950  -0.0019448   0.0293450   0.0018402  -0.0278204
    5   0.0000384  -0.0008795  -0.0001233   0.0080540   0.0066721   0.0063733
    6  -0.0010552   0.0000837   0.0006619  -0.0786989   0.0105534  -0.0226897
    7   0.0000322  -0.0000191  -0.0000838   0.0010269   0.0002302   0.0005913
    8   0.0000192  -0.0003064  -0.0000038   0.0001178   0.0056892   0.0009525
    9  -0.0000291  -0.0000411   0.0001387   0.0011200   0.0010178  -0.0036466
   10   0.0039088  -0.0001270   0.0042576  -0.0744865   0.0055014   0.0055742
   11   0.0001264   0.0045298   0.0004936   0.0055822  -0.0034814  -0.0008176
   12   0.0007821   0.0006908  -0.0019658   0.0051040  -0.0007959  -0.0003320
   13  -0.0004697   0.0001420  -0.0008980   0.0019978  -0.0001992  -0.0002757
   14   0.0001400   0.0000162   0.0001887  -0.0002048  -0.0006594  -0.0000742
   15  -0.0010438   0.0002437  -0.0012410  -0.0003119  -0.0004011  -0.0001400
   16  -0.0199659   0.0065267  -0.0380780   0.0378175  -0.0054529   0.0184748
   17   0.0039987   0.0036198   0.0060974  -0.0110735   0.0065064   0.0027503
   18  -0.0150076   0.0035704  -0.0182399   0.0710197  -0.0013928  -0.0312277
   19   0.0008823  -0.0001562  -0.0012340   0.0007549   0.0004535  -0.0008051
   20  -0.0004197  -0.0026092  -0.0002691   0.0003478   0.0053080   0.0011430
   21   0.0006237  -0.0004683   0.0005954  -0.0016868   0.0012153  -0.0034746
   22  -0.1354861   0.0155828  -0.0476083  -0.2333780   0.0004789   0.1234128
   23   0.0151180  -0.0249988   0.0090509   0.0080583  -0.0579990   0.0013056
   24  -0.0434065   0.0092446  -0.0613379   0.0602927   0.0065971  -0.1553365
   25   0.1946782  -0.0247076   0.0713222  -0.0368383   0.0060397  -0.0187748
   26  -0.0247076   0.0149755  -0.0149185   0.0032365   0.0024936   0.0018254
   27   0.0713222  -0.0149185   0.0802449   0.0047484  -0.0001233   0.0020811
   28  -0.0368383   0.0032365   0.0047484   0.5943827  -0.0401727  -0.0167208
   29   0.0060397   0.0024936  -0.0001233  -0.0401727   0.1210755  -0.0484047
   30  -0.0187748   0.0018254   0.0020811  -0.0167208  -0.0484047   0.4968916
   31  -0.0038011  -0.0008320   0.0082220  -0.0395873   0.0024652  -0.0072660
   32   0.0000516  -0.0007259  -0.0008498   0.0019998  -0.0243089   0.0211052
   33   0.0015865  -0.0002952   0.0004186  -0.0032781   0.0197416  -0.1540576
   34  -0.0000048  -0.0000185   0.0006220  -0.0313591  -0.0009085   0.0078544
   35   0.0001153   0.0000880  -0.0000090   0.0030187   0.0030942  -0.0012199
   36  -0.0018088   0.0001492   0.0000184  -0.0064396   0.0011313   0.0144446
   37  -0.0004481   0.0001241  -0.0000949   0.0007562  -0.0008653   0.0039184
   38   0.0002149   0.0000095  -0.0001092   0.0023375  -0.0003642   0.0000393
   39   0.0003337  -0.0000764   0.0000925   0.0016700   0.0008378  -0.0028369
   40   0.0000595   0.0000099   0.0000437  -0.0004374   0.0000284  -0.0001828
   41   0.0001377  -0.0000253   0.0000659  -0.0000369   0.0002808  -0.0003148
   42  -0.0000837  -0.0000047  -0.0000032  -0.0008188  -0.0000621   0.0003382
   43   0.0004185  -0.0000744   0.0001163   0.0004229   0.0001301  -0.0005523
   44   0.0002752  -0.0000224   0.0001234  -0.0009296  -0.0001913   0.0005155
   45   0.0002076  -0.0000377  -0.0000664   0.0006220   0.0001045   0.0001777
   46  -0.0003305   0.0000445  -0.0000660  -0.0002378  -0.0000948   0.0006786
   47  -0.0002667   0.0000291  -0.0000520  -0.0001664  -0.0000263   0.0003441
   48  -0.0000334   0.0000144   0.0000031   0.0000593  -0.0000370  -0.0000790
   49  -0.0002641   0.0000103  -0.0000412   0.0002837   0.0002520   0.0006368
   50  -0.0001148   0.0000074   0.0000100   0.0004771   0.0005757  -0.0003312
   51   0.0000354  -0.0000419   0.0000635   0.0001689   0.0001043  -0.0003368
   52  -0.0000285   0.0000061  -0.0000073  -0.0000464  -0.0000168   0.0000352
   53   0.0000119  -0.0000113   0.0000084   0.0001056   0.0000092  -0.0001189
   54  -0.0000006   0.0000039  -0.0000016  -0.0001270  -0.0000196   0.0000461
   55   0.0001362   0.0000364  -0.0000439  -0.0008259  -0.0007855  -0.0000399
   56   0.0000238  -0.0000019   0.0000135  -0.0009423  -0.0000605  -0.0000269
   57   0.0000285  -0.0000033   0.0000298   0.0006666   0.0005601  -0.0013690
   58  -0.0000737   0.0000045  -0.0000228   0.0000398  -0.0000744   0.0003474
   59   0.0000302   0.0000004   0.0000048  -0.0000898  -0.0000339  -0.0001322
   60   0.0000489  -0.0000064   0.0000163   0.0001092   0.0000820  -0.0001284
   61  -0.0004254   0.0000446  -0.0000409   0.0008479   0.0005296   0.0017269
   62  -0.0002286   0.0000135  -0.0000969  -0.0011249  -0.0003360   0.0019193
   63   0.0000832   0.0000913   0.0001126  -0.0039408  -0.0013955  -0.0017997
   64   0.0000421  -0.0000077   0.0000049  -0.0000578   0.0001226   0.0002074
   65  -0.0000054  -0.0000102   0.0000186   0.0005076   0.0000445  -0.0015395
   66  -0.0000891  -0.0000045  -0.0000495  -0.0000862  -0.0000352   0.0007616
           31          32          33          34          35          36
    1   0.0016615   0.0006001  -0.0042063  -0.1804222  -0.0016175   0.0533294
    2   0.0038649   0.0022019   0.0060196  -0.0024851  -0.0724046  -0.0088707
    3  -0.0252302   0.0070243  -0.0339536   0.0566412  -0.0091298  -0.1183620
    4  -0.0042075   0.0010891  -0.0038059  -0.0000123  -0.0024203   0.0315884
    5   0.0009379   0.0037977   0.0007353   0.0025241   0.0049334  -0.0017466
    6   0.0009512   0.0001480   0.0029489   0.0134055   0.0016336  -0.0230026
    7   0.0002927  -0.0000713   0.0003448   0.0002828  -0.0004684   0.0013823
    8   0.0000438   0.0002039   0.0000606  -0.0009216  -0.0037465  -0.0003248
    9  -0.0010016   0.0002784  -0.0013149  -0.0017336  -0.0004687   0.0007964
   10   0.0009439  -0.0001431   0.0002238   0.0023796   0.0010221  -0.0013623
   11  -0.0001140  -0.0005884  -0.0001037   0.0010698   0.0062742   0.0009414
   12  -0.0001756  -0.0002222   0.0005207  -0.0011580   0.0008974  -0.0037688
   13   0.0001523  -0.0000288  -0.0000718   0.0003334  -0.0000677   0.0006523
   14  -0.0000670  -0.0004012   0.0001846   0.0000804  -0.0000194   0.0000755
   15  -0.0000687   0.0003262  -0.0020995  -0.0013597   0.0000464  -0.0006080
   16  -0.0037111   0.0001891   0.0044325  -0.0007845  -0.0003059   0.0000134
   17   0.0006085   0.0038835  -0.0000351  -0.0000653  -0.0012907   0.0000084
   18  -0.0002423   0.0003033   0.0019008  -0.0002971  -0.0003130  -0.0006188
   19   0.0003773   0.0000684  -0.0005539  -0.0000046  -0.0000087   0.0000790
   20  -0.0000511   0.0001672   0.0002084  -0.0000808  -0.0000377   0.0001328
   21   0.0007976   0.0001051  -0.0012266   0.0000358  -0.0000113   0.0000600
   22   0.0011031   0.0005540  -0.0025369  -0.0011376   0.0002563  -0.0025326
   23  -0.0029471   0.0021405   0.0061113   0.0012244   0.0053727   0.0010268
   24   0.0215180   0.0036600  -0.0384902  -0.0031405   0.0011986  -0.0009851
   25  -0.0038011   0.0000516   0.0015865  -0.0000048   0.0001153  -0.0018088
   26  -0.0008320  -0.0007259  -0.0002952  -0.0000185   0.0000880   0.0001492
   27   0.0082220  -0.0008498   0.0004186   0.0006220  -0.0000090   0.0000184
   28  -0.0395873   0.0019998  -0.0032781  -0.0313591   0.0030187  -0.0064396
   29   0.0024652  -0.0243089   0.0197416  -0.0009085   0.0030942   0.0011313
   30  -0.0072660   0.0211052  -0.1540576   0.0078544  -0.0012199   0.0144446
   31   0.0517833  -0.0064845   0.0071914  -0.0020510  -0.0000229  -0.0027260
   32  -0.0064845   0.0164386  -0.0324035   0.0000246  -0.0021076   0.0000493
   33   0.0071914  -0.0324035   0.2246280   0.0031107  -0.0008217  -0.0010307
   34  -0.0020510   0.0000246   0.0031107   0.5691490   0.1051779  -0.1125756
   35  -0.0000229  -0.0021076  -0.0008217   0.1051779   0.4607337   0.2045445
   36  -0.0027260   0.0000493  -0.0010307  -0.1125756   0.2045445   0.4186461
   37   0.0011329  -0.0004705  -0.0004282  -0.2019505  -0.0795662   0.0036207
   38   0.0007330   0.0001562  -0.0002434  -0.1271605  -0.1894750  -0.0434801
   39  -0.0001818  -0.0000169   0.0008808  -0.0313092  -0.0656373  -0.1031702
   40   0.0000220  -0.0000324   0.0001552   0.0064919  -0.0158178  -0.0142573
   41   0.0000183  -0.0000622   0.0001652   0.0048806  -0.0101764  -0.0134009
   42  -0.0000019   0.0000817  -0.0000300   0.0018292  -0.0038309  -0.0007072
   43  -0.0006315   0.0001642  -0.0001847  -0.0478704  -0.0514952  -0.0151570
   44   0.0004348  -0.0001524   0.0002326  -0.0101139   0.0263905   0.0228802
   45   0.0008296  -0.0002260  -0.0000854   0.0180962   0.0428363   0.0315425
   46  -0.0000888   0.0000546  -0.0001403  -0.0002617   0.0033253   0.0056307
   47  -0.0001030   0.0000612  -0.0000170  -0.0007337   0.0032264  -0.0009096
   48  -0.0000721   0.0000420   0.0000181   0.0020283  -0.0030107   0.0013261
   49  -0.0003624   0.0000425  -0.0003132  -0.0046344  -0.0146280  -0.0117634
   50  -0.0010602   0.0002536  -0.0001684  -0.0145223  -0.0464277  -0.0267075
   51  -0.0004207   0.0000691  -0.0000258  -0.0117860  -0.0267726  -0.0202182
   52  -0.0000008   0.0000089   0.0000082   0.0002289  -0.0000332  -0.0006823
   53  -0.0000386   0.0000290   0.0000309  -0.0001654  -0.0012418  -0.0000879
   54   0.0000231  -0.0000139   0.0000128  -0.0007603   0.0000547  -0.0006534
   55   0.0012866  -0.0001661   0.0003095   0.0084118   0.0611707   0.0489007
   56   0.0006359  -0.0002410   0.0004852   0.0277137   0.0221009  -0.0019854
   57  -0.0006792   0.0001191   0.0003928   0.0213541  -0.0203107  -0.0199019
   58  -0.0000237   0.0000560  -0.0001760  -0.0035480  -0.0014540   0.0039132
   59   0.0000837  -0.0000364   0.0000708  -0.0014646   0.0037078  -0.0019184
   60  -0.0000483   0.0000146   0.0000286   0.0042335  -0.0019645   0.0032180
   61  -0.0037981   0.0017671  -0.0015662  -0.1202753  -0.0115563   0.0180339
   62   0.0020926  -0.0009199  -0.0006644   0.0324330  -0.1978455  -0.1284097
   63  -0.0014799   0.0003102   0.0005804   0.0496366  -0.1034717  -0.1758084
   64  -0.0004923   0.0007266  -0.0001013   0.0070412   0.0053716   0.0021597
   65  -0.0001981   0.0002107   0.0007064  -0.0164903  -0.0111487  -0.0030967
   66   0.0000617   0.0000962  -0.0000169  -0.0147310  -0.0142453  -0.0012171
           37          38          39          40          41          42
    1  -0.0305942  -0.0033641   0.0115507   0.0007369   0.0020838  -0.0002487
    2  -0.0190716   0.0041080   0.0107160   0.0002746  -0.0007692   0.0021460
    3   0.0009840   0.0030291   0.0078186  -0.0018245   0.0014004  -0.0019544
    4  -0.0005462  -0.0000447   0.0016478   0.0004220  -0.0004630   0.0006197
    5  -0.0016627  -0.0006534   0.0000534   0.0000292   0.0002128   0.0002562
    6  -0.0033184  -0.0009760  -0.0022449   0.0001114  -0.0000723   0.0001850
    7   0.0000748  -0.0001312   0.0002970  -0.0001180  -0.0001137   0.0001688
    8  -0.0002763   0.0004725   0.0007338  -0.0001621  -0.0004904   0.0002334
    9   0.0000616  -0.0000398   0.0003214  -0.0001181   0.0002486  -0.0001582
   10  -0.0006787   0.0004523  -0.0002124  -0.0004074  -0.0001136  -0.0002998
   11   0.0006160  -0.0000707  -0.0007471   0.0000476   0.0001401  -0.0000535
   12  -0.0003159  -0.0003043   0.0008325   0.0002736   0.0004353   0.0000459
   13   0.0000143   0.0000050  -0.0000133   0.0000079  -0.0000027   0.0000010
   14   0.0000116  -0.0000247   0.0000136   0.0000086  -0.0000029   0.0000267
   15   0.0002969  -0.0001096  -0.0002018  -0.0001298  -0.0000331  -0.0000785
   16   0.0001752  -0.0000303   0.0007011   0.0001677   0.0001209   0.0001283
   17  -0.0000348   0.0000887   0.0000856  -0.0000560  -0.0000392  -0.0000480
   18   0.0000617  -0.0003485  -0.0003313   0.0001666   0.0000844   0.0001567
   19  -0.0000013  -0.0000121  -0.0000061  -0.0000009   0.0000228  -0.0000087
   20   0.0000047  -0.0000129   0.0000335  -0.0000093  -0.0000119  -0.0000125
   21  -0.0000071  -0.0000208   0.0000367   0.0000073   0.0000165  -0.0000023
   22  -0.0003088  -0.0001452  -0.0002635  -0.0000341   0.0000082   0.0000814
   23   0.0007970  -0.0002152  -0.0006607  -0.0000122  -0.0000677   0.0000182
   24   0.0001677   0.0004899   0.0002739  -0.0002816  -0.0001068  -0.0003387
   25  -0.0004481   0.0002149   0.0003337   0.0000595   0.0001377  -0.0000837
   26   0.0001241   0.0000095  -0.0000764   0.0000099  -0.0000253  -0.0000047
   27  -0.0000949  -0.0001092   0.0000925   0.0000437   0.0000659  -0.0000032
   28   0.0007562   0.0023375   0.0016700  -0.0004374  -0.0000369  -0.0008188
   29  -0.0008653  -0.0003642   0.0008378   0.0000284   0.0002808  -0.0000621
   30   0.0039184   0.0000393  -0.0028369  -0.0001828  -0.0003148   0.0003382
   31   0.0011329   0.0007330  -0.0001818   0.0000220   0.0000183  -0.0000019
   32  -0.0004705   0.0001562  -0.0000169  -0.0000324  -0.0000622   0.0000817
   33  -0.0004282  -0.0002434   0.0008808   0.0001552   0.0001652  -0.0000300
   34  -0.2019505  -0.1271605  -0.0313092   0.0064919   0.0048806   0.0018292
   35  -0.0795662  -0.1894750  -0.0656373  -0.0158178  -0.0101764  -0.0038309
   36   0.0036207  -0.0434801  -0.1031702  -0.0142573  -0.0134009  -0.0007072
   37   0.5826122   0.0963094  -0.1516967  -0.0618208   0.0315107   0.0395941
   38   0.0963094   0.5129732   0.2664080   0.0307899  -0.1971689  -0.1462189
   39  -0.1516967   0.2664080   0.4239760   0.0384204  -0.1476033  -0.1732497
   40  -0.0618208   0.0307899   0.0384204   0.0626969  -0.0303246  -0.0443452
   41   0.0315107  -0.1971689  -0.1476033  -0.0303246   0.2035551   0.1606256
   42   0.0395941  -0.1462189  -0.1732497  -0.0443452   0.1606256   0.1773334
   43  -0.2585602   0.0296752   0.1248060  -0.0015027  -0.0021566   0.0002482
   44  -0.0162365  -0.0959296  -0.0198908   0.0201705   0.0015941  -0.0112073
   45   0.0861402  -0.0424121  -0.1417749   0.0185076   0.0002590  -0.0066188
   46  -0.0292164  -0.0311071  -0.0083724   0.0005696   0.0003012  -0.0012087
   47  -0.0122165  -0.0076883  -0.0032290   0.0011344  -0.0000085   0.0014596
   48   0.0069290   0.0061297   0.0057303  -0.0006065   0.0018837  -0.0008388
   49   0.0102667   0.0254648   0.0193780  -0.0039311  -0.0013694   0.0040007
   50   0.0581737   0.0211326  -0.0186190  -0.0018123   0.0030225  -0.0012890
   51   0.0466717  -0.0025022  -0.0171445   0.0035329  -0.0016239   0.0026725
   52   0.0021278  -0.0004654   0.0015081   0.0000020  -0.0000975   0.0000702
   53  -0.0009441  -0.0011346  -0.0052744   0.0009825   0.0002274  -0.0005636
   54   0.0010963  -0.0055414   0.0007735   0.0009202   0.0000050  -0.0001933
   55  -0.0567754  -0.0209280   0.0096804  -0.0010004  -0.0002120  -0.0002139
   56  -0.0210865  -0.0109786   0.0053685  -0.0002854  -0.0002413   0.0008701
   57   0.0091814   0.0054923  -0.0048599  -0.0002347   0.0008211  -0.0002170
   58  -0.0011328  -0.0003807  -0.0002675  -0.0000202   0.0002029  -0.0001690
   59  -0.0003257  -0.0001840   0.0008575   0.0001838  -0.0002776   0.0002602
   60  -0.0001530   0.0007969  -0.0003409  -0.0001942   0.0002741  -0.0004010
   61   0.0434218  -0.0025963  -0.0201282  -0.0022907  -0.0046308   0.0004730
   62  -0.0354271  -0.0351688  -0.0180128  -0.0042822   0.0007342  -0.0024538
   63  -0.0455740  -0.0349527   0.0049752   0.0007613  -0.0023564   0.0039834
   64   0.0014505   0.0003797   0.0024585   0.0003875   0.0002339   0.0001843
   65   0.0006352   0.0001300  -0.0053400  -0.0008652  -0.0004256  -0.0002334
   66   0.0028649  -0.0051229   0.0004455  -0.0007254  -0.0007733   0.0000759
           43          44          45          46          47          48
    1   0.0002524  -0.0047611  -0.0004036  -0.0000593   0.0003696   0.0003583
    2  -0.0034110   0.0007243  -0.0034508  -0.0010332  -0.0003827   0.0001776
    3  -0.0002329  -0.0030787   0.0043328  -0.0012027  -0.0007911   0.0000617
    4  -0.0000892   0.0013990  -0.0001096  -0.0003075  -0.0002507  -0.0001414
    5   0.0007477   0.0000108  -0.0005257   0.0000954   0.0000461   0.0000501
    6  -0.0001768  -0.0006730   0.0000832   0.0001787   0.0001733   0.0000671
    7   0.0000779   0.0000205  -0.0000530   0.0000094  -0.0000127   0.0000053
    8  -0.0000907  -0.0000546  -0.0003029  -0.0000338  -0.0000444  -0.0000014
    9   0.0007173   0.0000421  -0.0001220  -0.0001389  -0.0001158  -0.0000365
   10   0.0005807  -0.0007640  -0.0004312   0.0000229   0.0000077   0.0000629
   11  -0.0001060  -0.0002176   0.0003667   0.0000766   0.0000598   0.0000197
   12   0.0007905   0.0007591   0.0002353  -0.0005788  -0.0004710  -0.0001313
   13   0.0000076   0.0000624   0.0000207  -0.0000193  -0.0000158  -0.0000053
   14   0.0000048   0.0000764   0.0000533  -0.0000364  -0.0000304  -0.0000131
   15  -0.0004364  -0.0005412  -0.0001651   0.0004058   0.0003402   0.0001021
   16  -0.0000606   0.0005303   0.0001521  -0.0001977  -0.0001460  -0.0000695
   17  -0.0000697  -0.0000796   0.0000120  -0.0000013   0.0000299  -0.0000166
   18  -0.0004230   0.0000741   0.0001614   0.0001888   0.0001622   0.0000120
   19   0.0000433  -0.0000083   0.0000072  -0.0000034  -0.0000040  -0.0000016
   20   0.0000509   0.0000111  -0.0000413  -0.0000051  -0.0000188   0.0000028
   21   0.0000268   0.0000153  -0.0000080  -0.0000087  -0.0000071  -0.0000011
   22  -0.0005783  -0.0004417   0.0000553   0.0003776   0.0003135   0.0000629
   23   0.0001861   0.0002588   0.0002188   0.0000333  -0.0000178  -0.0000394
   24   0.0002524  -0.0006228   0.0000466   0.0000013   0.0000158   0.0000436
   25   0.0004185   0.0002752   0.0002076  -0.0003305  -0.0002667  -0.0000334
   26  -0.0000744  -0.0000224  -0.0000377   0.0000445   0.0000291   0.0000144
   27   0.0001163   0.0001234  -0.0000664  -0.0000660  -0.0000520   0.0000031
   28   0.0004229  -0.0009296   0.0006220  -0.0002378  -0.0001664   0.0000593
   29   0.0001301  -0.0001913   0.0001045  -0.0000948  -0.0000263  -0.0000370
   30  -0.0005523   0.0005155   0.0001777   0.0006786   0.0003441  -0.0000790
   31  -0.0006315   0.0004348   0.0008296  -0.0000888  -0.0001030  -0.0000721
   32   0.0001642  -0.0001524  -0.0002260   0.0000546   0.0000612   0.0000420
   33  -0.0001847   0.0002326  -0.0000854  -0.0001403  -0.0000170   0.0000181
   34  -0.0478704  -0.0101139   0.0180962  -0.0002617  -0.0007337   0.0020283
   35  -0.0514952   0.0263905   0.0428363   0.0033253   0.0032264  -0.0030107
   36  -0.0151570   0.0228802   0.0315425   0.0056307  -0.0009096   0.0013261
   37  -0.2585602  -0.0162365   0.0861402  -0.0292164  -0.0122165   0.0069290
   38   0.0296752  -0.0959296  -0.0424121  -0.0311071  -0.0076883   0.0061297
   39   0.1248060  -0.0198908  -0.1417749  -0.0083724  -0.0032290   0.0057303
   40  -0.0015027   0.0201705   0.0185076   0.0005696   0.0011344  -0.0006065
   41  -0.0021566   0.0015941   0.0002590   0.0003012  -0.0000085   0.0018837
   42   0.0002482  -0.0112073  -0.0066188  -0.0012087   0.0014596  -0.0008388
   43   0.5037798   0.0394442  -0.1611916  -0.0916175  -0.0565114  -0.0105981
   44   0.0394442   0.3951581   0.2028921  -0.0564381  -0.0858135  -0.0219244
   45  -0.1611916   0.2028921   0.3712901  -0.0107390  -0.0222891  -0.0358528
   46  -0.0916175  -0.0564381  -0.0107390   0.1245266   0.0950207   0.0194231
   47  -0.0565114  -0.0858135  -0.0222891   0.0950207   0.1155935   0.0363794
   48  -0.0105981  -0.0219244  -0.0358528   0.0194231   0.0363794   0.0318341
   49  -0.1190645   0.0513756   0.0700557  -0.0051130  -0.0283835  -0.0184827
   50   0.0044342  -0.1924053  -0.1082780  -0.0089981  -0.0240828  -0.0189040
   51   0.0315563  -0.1321389  -0.1878741  -0.0025156  -0.0088193  -0.0017612
   52  -0.0026541  -0.0024990   0.0006537   0.0007588   0.0004551  -0.0012630
   53   0.0200549   0.0022744  -0.0105140   0.0011868  -0.0001850   0.0013007
   54   0.0192239   0.0007914  -0.0062841  -0.0006891   0.0016859  -0.0008570
   55   0.0461578  -0.0400080  -0.0525684   0.0023954   0.0043764   0.0048473
   56   0.0009915  -0.0374431  -0.0372612  -0.0006382   0.0013166  -0.0025094
   57  -0.0189019  -0.0168894   0.0033545   0.0007514  -0.0048843   0.0002813
   58  -0.0011565  -0.0038391   0.0009327  -0.0004377  -0.0011442  -0.0006765
   59  -0.0040867   0.0012434  -0.0025868  -0.0002988  -0.0008285  -0.0006160
   60   0.0006216  -0.0026490   0.0045664   0.0000393  -0.0001819  -0.0000745
   61  -0.0276905   0.0214593   0.0286017  -0.0007349  -0.0017784  -0.0015112
   62   0.0212165  -0.0153511  -0.0187203  -0.0015176  -0.0009726   0.0006721
   63   0.0289245  -0.0186523  -0.0360909  -0.0013312   0.0007963   0.0004331
   64  -0.0002651   0.0008685   0.0006134  -0.0000350   0.0000555  -0.0003145
   65   0.0009018  -0.0000829  -0.0000968   0.0000646  -0.0002625   0.0003998
   66   0.0005711  -0.0000594  -0.0008492  -0.0003066   0.0004105  -0.0002801
           49          50          51          52          53          54
    1  -0.0002417  -0.0000184  -0.0006691  -0.0000897   0.0001436  -0.0001224
    2  -0.0002532  -0.0011817   0.0002735   0.0001891  -0.0001884   0.0003678
    3  -0.0004555  -0.0002559  -0.0010140  -0.0001604   0.0003579  -0.0003119
    4  -0.0005959  -0.0002448   0.0001756   0.0000480  -0.0000838   0.0001037
    5  -0.0001305   0.0004185   0.0003095   0.0000215   0.0000151   0.0000160
    6  -0.0002393  -0.0001549  -0.0000303  -0.0000226   0.0000193  -0.0000556
    7  -0.0000155   0.0001090   0.0000893  -0.0000010   0.0000071  -0.0000050
    8   0.0000196   0.0000405   0.0000858   0.0000073  -0.0000107  -0.0000222
    9  -0.0000282   0.0002600   0.0001590  -0.0000076   0.0000252   0.0000059
   10   0.0001789   0.0004532   0.0003442  -0.0000356   0.0000445  -0.0000881
   11   0.0001761  -0.0001522  -0.0002034  -0.0000149   0.0000018   0.0000251
   12  -0.0003572  -0.0001540  -0.0000234  -0.0000434   0.0000197   0.0000318
   13  -0.0000260  -0.0000242  -0.0000027   0.0000014  -0.0000024   0.0000037
   14  -0.0000423  -0.0000341  -0.0000285   0.0000007  -0.0000088   0.0000093
   15   0.0003017   0.0001434  -0.0000038   0.0000155   0.0000206  -0.0000357
   16  -0.0002081  -0.0001705  -0.0001138   0.0000046  -0.0000105   0.0000339
   17  -0.0000367   0.0000638  -0.0000361   0.0000021  -0.0000074  -0.0000327
   18   0.0000273  -0.0001535  -0.0002046   0.0000336  -0.0000309   0.0000497
   19  -0.0000043   0.0000179   0.0000030   0.0000005   0.0000009   0.0000011
   20  -0.0000067   0.0000293   0.0000288  -0.0000021   0.0000029  -0.0000040
   21  -0.0000140   0.0000147   0.0000049  -0.0000000   0.0000026   0.0000004
   22   0.0001867  -0.0000244  -0.0001401   0.0000532  -0.0000146   0.0000303
   23  -0.0000179  -0.0001213   0.0001070  -0.0000084   0.0000256   0.0000060
   24   0.0001119   0.0002463   0.0001708  -0.0000278   0.0000399  -0.0000637
   25  -0.0002641  -0.0001148   0.0000354  -0.0000285   0.0000119  -0.0000006
   26   0.0000103   0.0000074  -0.0000419   0.0000061  -0.0000113   0.0000039
   27  -0.0000412   0.0000100   0.0000635  -0.0000073   0.0000084  -0.0000016
   28   0.0002837   0.0004771   0.0001689  -0.0000464   0.0001056  -0.0001270
   29   0.0002520   0.0005757   0.0001043  -0.0000168   0.0000092  -0.0000196
   30   0.0006368  -0.0003312  -0.0003368   0.0000352  -0.0001189   0.0000461
   31  -0.0003624  -0.0010602  -0.0004207  -0.0000008  -0.0000386   0.0000231
   32   0.0000425   0.0002536   0.0000691   0.0000089   0.0000290  -0.0000139
   33  -0.0003132  -0.0001684  -0.0000258   0.0000082   0.0000309   0.0000128
   34  -0.0046344  -0.0145223  -0.0117860   0.0002289  -0.0001654  -0.0007603
   35  -0.0146280  -0.0464277  -0.0267726  -0.0000332  -0.0012418   0.0000547
   36  -0.0117634  -0.0267075  -0.0202182  -0.0006823  -0.0000879  -0.0006534
   37   0.0102667   0.0581737   0.0466717   0.0021278  -0.0009441   0.0010963
   38   0.0254648   0.0211326  -0.0025022  -0.0004654  -0.0011346  -0.0055414
   39   0.0193780  -0.0186190  -0.0171445   0.0015081  -0.0052744   0.0007735
   40  -0.0039311  -0.0018123   0.0035329   0.0000020   0.0009825   0.0009202
   41  -0.0013694   0.0030225  -0.0016239  -0.0000975   0.0002274   0.0000050
   42   0.0040007  -0.0012890   0.0026725   0.0000702  -0.0005636  -0.0001933
   43  -0.1190645   0.0044342   0.0315563  -0.0026541   0.0200549   0.0192239
   44   0.0513756  -0.1924053  -0.1321389  -0.0024990   0.0022744   0.0007914
   45   0.0700557  -0.1082780  -0.1878741   0.0006537  -0.0105140  -0.0062841
   46  -0.0051130  -0.0089981  -0.0025156   0.0007588   0.0011868  -0.0006891
   47  -0.0283835  -0.0240828  -0.0088193   0.0004551  -0.0001850   0.0016859
   48  -0.0184827  -0.0189040  -0.0017612  -0.0012630   0.0013007  -0.0008570
   49   0.6620410   0.1106291  -0.1775658  -0.2761760   0.0014654   0.1233283
   50   0.1106291   0.4665109   0.2209945   0.0035982  -0.0495901  -0.0131352
   51  -0.1775658   0.2209945   0.4011477   0.1248462  -0.0123163  -0.1088026
   52  -0.2761760   0.0035982   0.1248462   0.2900383  -0.0001389  -0.1346492
   53   0.0014654  -0.0495901  -0.0123163  -0.0001389   0.0458382   0.0176825
   54   0.1233283  -0.0131352  -0.1088026  -0.1346492   0.0176825   0.1071806
   55  -0.2222787  -0.0870724   0.0085532  -0.0137097  -0.0189163  -0.0072428
   56  -0.1356321  -0.1974463  -0.0428201   0.0024072   0.0048883  -0.0001443
   57  -0.0309916  -0.0671271  -0.1014275   0.0106613   0.0107796   0.0069468
   58   0.0073737  -0.0170784  -0.0157910   0.0002188   0.0014340  -0.0009863
   59   0.0054546  -0.0108860  -0.0144267   0.0009457  -0.0008225   0.0021528
   60   0.0023044  -0.0037012  -0.0005293  -0.0014094   0.0019997  -0.0018046
   61  -0.0447822  -0.0467141  -0.0116372  -0.0000633  -0.0041976   0.0002607
   62  -0.0138893   0.0268539   0.0223981  -0.0045209  -0.0002430  -0.0037923
   63   0.0157387   0.0401549   0.0327481  -0.0000895  -0.0038443   0.0037854
   64  -0.0026336  -0.0000368   0.0046655  -0.0006771  -0.0009252  -0.0003544
   65  -0.0004997   0.0034186  -0.0026421   0.0001554   0.0001315  -0.0000948
   66   0.0043689  -0.0028445   0.0024294   0.0005307   0.0004637   0.0002304
           55          56          57          58          59          60
    1   0.0041917  -0.0010515   0.0011160   0.0002193  -0.0000482  -0.0002970
    2  -0.0008155  -0.0009834  -0.0054940   0.0008949   0.0001057  -0.0004936
    3   0.0008862  -0.0052407   0.0016866   0.0006710  -0.0000057  -0.0001335
    4  -0.0002997   0.0012234  -0.0003675  -0.0003018   0.0000764   0.0001256
    5   0.0001469  -0.0000674   0.0002474  -0.0000011  -0.0000246  -0.0000242
    6   0.0009182  -0.0003313   0.0000193   0.0001258  -0.0000380   0.0000061
    7  -0.0001810  -0.0000829  -0.0000176  -0.0000019   0.0000211  -0.0000332
    8  -0.0000882  -0.0002596  -0.0001528   0.0000402  -0.0000048  -0.0000225
    9  -0.0002703  -0.0001183   0.0000228   0.0000054   0.0000024   0.0000076
   10  -0.0004226  -0.0003091   0.0002002   0.0000045  -0.0000038  -0.0000025
   11   0.0001473   0.0005412   0.0001647  -0.0000899   0.0000058  -0.0000023
   12   0.0002529  -0.0001576   0.0001616  -0.0000480   0.0000100   0.0000656
   13   0.0000031   0.0000761  -0.0000244  -0.0000159   0.0000035   0.0000108
   14   0.0000183   0.0000119  -0.0000262  -0.0000036   0.0000017   0.0000139
   15  -0.0000859  -0.0001368   0.0000881   0.0000702  -0.0000107  -0.0000664
   16   0.0002166   0.0000219   0.0001092  -0.0000519   0.0000174   0.0000213
   17   0.0000695  -0.0001351   0.0000232   0.0000082   0.0000053   0.0000099
   18   0.0002256   0.0001714  -0.0001666   0.0000348   0.0000234  -0.0000711
   19  -0.0000149   0.0000049  -0.0000035   0.0000000   0.0000001   0.0000001
   20  -0.0000110  -0.0000287   0.0000188   0.0000023  -0.0000055   0.0000017
   21  -0.0000067  -0.0000060   0.0000268  -0.0000034   0.0000018   0.0000011
   22   0.0000570   0.0001894  -0.0000558   0.0000668  -0.0000044  -0.0000785
   23  -0.0001310   0.0000426   0.0000603  -0.0000254  -0.0000144   0.0000157
   24  -0.0003737  -0.0002110   0.0002113  -0.0000173  -0.0000140   0.0000432
   25   0.0001362   0.0000238   0.0000285  -0.0000737   0.0000302   0.0000489
   26   0.0000364  -0.0000019  -0.0000033   0.0000045   0.0000004  -0.0000064
   27  -0.0000439   0.0000135   0.0000298  -0.0000228   0.0000048   0.0000163
   28  -0.0008259  -0.0009423   0.0006666   0.0000398  -0.0000898   0.0001092
   29  -0.0007855  -0.0000605   0.0005601  -0.0000744  -0.0000339   0.0000820
   30  -0.0000399  -0.0000269  -0.0013690   0.0003474  -0.0001322  -0.0001284
   31   0.0012866   0.0006359  -0.0006792  -0.0000237   0.0000837  -0.0000483
   32  -0.0001661  -0.0002410   0.0001191   0.0000560  -0.0000364   0.0000146
   33   0.0003095   0.0004852   0.0003928  -0.0001760   0.0000708   0.0000286
   34   0.0084118   0.0277137   0.0213541  -0.0035480  -0.0014646   0.0042335
   35   0.0611707   0.0221009  -0.0203107  -0.0014540   0.0037078  -0.0019645
   36   0.0489007  -0.0019854  -0.0199019   0.0039132  -0.0019184   0.0032180
   37  -0.0567754  -0.0210865   0.0091814  -0.0011328  -0.0003257  -0.0001530
   38  -0.0209280  -0.0109786   0.0054923  -0.0003807  -0.0001840   0.0007969
   39   0.0096804   0.0053685  -0.0048599  -0.0002675   0.0008575  -0.0003409
   40  -0.0010004  -0.0002854  -0.0002347  -0.0000202   0.0001838  -0.0001942
   41  -0.0002120  -0.0002413   0.0008211   0.0002029  -0.0002776   0.0002741
   42  -0.0002139   0.0008701  -0.0002170  -0.0001690   0.0002602  -0.0004010
   43   0.0461578   0.0009915  -0.0189019  -0.0011565  -0.0040867   0.0006216
   44  -0.0400080  -0.0374431  -0.0168894  -0.0038391   0.0012434  -0.0026490
   45  -0.0525684  -0.0372612   0.0033545   0.0009327  -0.0025868   0.0045664
   46   0.0023954  -0.0006382   0.0007514  -0.0004377  -0.0002988   0.0000393
   47   0.0043764   0.0013166  -0.0048843  -0.0011442  -0.0008285  -0.0001819
   48   0.0048473  -0.0025094   0.0002813  -0.0006765  -0.0006160  -0.0000745
   49  -0.2222787  -0.1356321  -0.0309916   0.0073737   0.0054546   0.0023044
   50  -0.0870724  -0.1974463  -0.0671271  -0.0170784  -0.0108860  -0.0037012
   51   0.0085532  -0.0428201  -0.1014275  -0.0157910  -0.0144267  -0.0005293
   52  -0.0137097   0.0024072   0.0106613   0.0002188   0.0009457  -0.0014094
   53  -0.0189163   0.0048883   0.0107796   0.0014340  -0.0008225   0.0019997
   54  -0.0072428  -0.0001443   0.0069468  -0.0009863   0.0021528  -0.0018046
   55   0.5946503   0.0994451  -0.1471437  -0.0646012   0.0317005   0.0400028
   56   0.0994451   0.5151492   0.2598337   0.0318408  -0.1947121  -0.1438731
   57  -0.1471437   0.2598337   0.4200610   0.0398233  -0.1440639  -0.1737148
   58  -0.0646012   0.0318408   0.0398233   0.0637540  -0.0320403  -0.0450997
   59   0.0317005  -0.1947121  -0.1440639  -0.0320403   0.2007059   0.1583212
   60   0.0400028  -0.1438731  -0.1737148  -0.0450997   0.1583212   0.1765679
   61  -0.2830123   0.0151955   0.1217020  -0.0006191  -0.0014141   0.0009305
   62  -0.0307061  -0.1059908  -0.0188586   0.0208823   0.0030293  -0.0107935
   63   0.0822630  -0.0428746  -0.1383339   0.0189786   0.0001649  -0.0055395
   64  -0.0143840  -0.0197390  -0.0071740   0.0003074   0.0012594  -0.0011323
   65   0.0027289   0.0045390  -0.0003100   0.0007651  -0.0009750   0.0021826
   66   0.0111504   0.0109539   0.0067092  -0.0016449   0.0019428  -0.0017167
           61          62          63          64          65          66
    1  -0.0060440   0.0038027   0.0145980  -0.0000887   0.0003280  -0.0024565
    2   0.0202283   0.0043351  -0.0108489   0.0010637  -0.0007892   0.0017781
    3   0.0223429  -0.0017007  -0.0131122  -0.0006707   0.0023448  -0.0009183
    4  -0.0030050  -0.0014461   0.0008877   0.0002846  -0.0000700   0.0004040
    5   0.0002733   0.0000120  -0.0001429  -0.0000462   0.0001680   0.0000227
    6  -0.0005505   0.0023692   0.0024398  -0.0001959  -0.0001145  -0.0005365
    7   0.0004235  -0.0002419  -0.0002075  -0.0000005  -0.0000146   0.0000051
    8   0.0005469   0.0000093  -0.0004994   0.0000006  -0.0000124  -0.0000340
    9   0.0003364  -0.0002881  -0.0004022  -0.0000199   0.0000737   0.0000148
   10   0.0001518   0.0000026   0.0001040   0.0000493  -0.0001337  -0.0002045
   11  -0.0010368  -0.0002820   0.0010674  -0.0000086  -0.0000356  -0.0000360
   12  -0.0001424  -0.0001739  -0.0001565   0.0000079  -0.0000270  -0.0001751
   13  -0.0001659  -0.0000558   0.0000497   0.0000026   0.0000088   0.0000242
   14  -0.0000789   0.0000256   0.0000068   0.0000071  -0.0000273   0.0000200
   15   0.0005901   0.0001979  -0.0001383  -0.0001026   0.0001481  -0.0000053
   16  -0.0003657  -0.0003209  -0.0002023  -0.0000278   0.0000657   0.0000535
   17   0.0001157   0.0000627  -0.0002217  -0.0000164   0.0000039  -0.0000486
   18   0.0004212   0.0000252   0.0006763  -0.0000835   0.0001053   0.0001437
   19   0.0000227  -0.0000171  -0.0000051  -0.0000002   0.0000055   0.0000037
   20  -0.0000274  -0.0000055  -0.0001211   0.0000084   0.0000045  -0.0000007
   21  -0.0000288  -0.0000238  -0.0000175  -0.0000017   0.0000202  -0.0000066
   22   0.0006009  -0.0000635   0.0007820  -0.0001412   0.0002528   0.0002431
   23  -0.0006535  -0.0001070   0.0004755  -0.0000605  -0.0000475  -0.0000336
   24  -0.0000164  -0.0000335  -0.0009390   0.0000638   0.0000701  -0.0002357
   25  -0.0004254  -0.0002286   0.0000832   0.0000421  -0.0000054  -0.0000891
   26   0.0000446   0.0000135   0.0000913  -0.0000077  -0.0000102  -0.0000045
   27  -0.0000409  -0.0000969   0.0001126   0.0000049   0.0000186  -0.0000495
   28   0.0008479  -0.0011249  -0.0039408  -0.0000578   0.0005076  -0.0000862
   29   0.0005296  -0.0003360  -0.0013955   0.0001226   0.0000445  -0.0000352
   30   0.0017269   0.0019193  -0.0017997   0.0002074  -0.0015395   0.0007616
   31  -0.0037981   0.0020926  -0.0014799  -0.0004923  -0.0001981   0.0000617
   32   0.0017671  -0.0009199   0.0003102   0.0007266   0.0002107   0.0000962
   33  -0.0015662  -0.0006644   0.0005804  -0.0001013   0.0007064  -0.0000169
   34  -0.1202753   0.0324330   0.0496366   0.0070412  -0.0164903  -0.0147310
   35  -0.0115563  -0.1978455  -0.1034717   0.0053716  -0.0111487  -0.0142453
   36   0.0180339  -0.1284097  -0.1758084   0.0021597  -0.0030967  -0.0012171
   37   0.0434218  -0.0354271  -0.0455740   0.0014505   0.0006352   0.0028649
   38  -0.0025963  -0.0351688  -0.0349527   0.0003797   0.0001300  -0.0051229
   39  -0.0201282  -0.0180128   0.0049752   0.0024585  -0.0053400   0.0004455
   40  -0.0022907  -0.0042822   0.0007613   0.0003875  -0.0008652  -0.0007254
   41  -0.0046308   0.0007342  -0.0023564   0.0002339  -0.0004256  -0.0007733
   42   0.0004730  -0.0024538   0.0039834   0.0001843  -0.0002334   0.0000759
   43  -0.0276905   0.0212165   0.0289245  -0.0002651   0.0009018   0.0005711
   44   0.0214593  -0.0153511  -0.0186523   0.0008685  -0.0000829  -0.0000594
   45   0.0286017  -0.0187203  -0.0360909   0.0006134  -0.0000968  -0.0008492
   46  -0.0007349  -0.0015176  -0.0013312  -0.0000350   0.0000646  -0.0003066
   47  -0.0017784  -0.0009726   0.0007963   0.0000555  -0.0002625   0.0004105
   48  -0.0015112   0.0006721   0.0004331  -0.0003145   0.0003998  -0.0002801
   49  -0.0447822  -0.0138893   0.0157387  -0.0026336  -0.0004997   0.0043689
   50  -0.0467141   0.0268539   0.0401549  -0.0000368   0.0034186  -0.0028445
   51  -0.0116372   0.0223981   0.0327481   0.0046655  -0.0026421   0.0024294
   52  -0.0000633  -0.0045209  -0.0000895  -0.0006771   0.0001554   0.0005307
   53  -0.0041976  -0.0002430  -0.0038443  -0.0009252   0.0001315   0.0004637
   54   0.0002607  -0.0037923   0.0037854  -0.0003544  -0.0000948   0.0002304
   55  -0.2830123  -0.0307061   0.0822630  -0.0143840   0.0027289   0.0111504
   56   0.0151955  -0.1059908  -0.0428746  -0.0197390   0.0045390   0.0109539
   57   0.1217020  -0.0188586  -0.1383339  -0.0071740  -0.0003100   0.0067092
   58  -0.0006191   0.0208823   0.0189786   0.0003074   0.0007651  -0.0016449
   59  -0.0014141   0.0030293   0.0001649   0.0012594  -0.0009750   0.0019428
   60   0.0009305  -0.0107935  -0.0055395  -0.0011323   0.0021826  -0.0017167
   61   0.6404902   0.1538214  -0.1253954  -0.1926876  -0.1392963  -0.0344030
   62   0.1538214   0.5046992   0.2254321  -0.1404110  -0.1825528  -0.0489920
   63  -0.1253954   0.2254321   0.3812296  -0.0345806  -0.0491168  -0.0586243
   64  -0.1926876  -0.1404110  -0.0345806   0.2019255   0.1511538   0.0343660
   65  -0.1392963  -0.1825528  -0.0491168   0.1511538   0.1877190   0.0565424
   66  -0.0344030  -0.0489920  -0.0586243   0.0343660   0.0565424   0.0538211
 **********************************************************************
 **                                                                  **
 **                       VIBRATIONAL ANALYSIS                       **
 **                       --------------------                       **
 **                                                                  **
 **        VIBRATIONAL FREQUENCIES (CM**-1) AND NORMAL MODES         **
 **     FORCE CONSTANTS (mDYN/ANGSTROM) AND REDUCED MASSES (AMU)     **
 **                  INFRARED INTENSITIES (KM/MOL)                   **
 **                                                                  **
 **********************************************************************


 Mode:                 1                      2                      3
 Frequency:        23.99                  47.42                  71.53
 Force Cnst:      0.0038                 0.0201                 0.0202
 Red. Mass:      11.3198                15.1552                 6.7067
 IR Active:          YES                    YES                    YES
 IR Intens:        0.317                  0.097                  0.289
 Raman Active:       YES                    YES                    YES
               X      Y      Z        X      Y      Z        X      Y      Z
 C         -0.018  0.044 -0.068   -0.002 -0.209 -0.062   -0.043  0.092 -0.107
 C          0.022  0.098 -0.061    0.020 -0.174 -0.059    0.014  0.073 -0.112
 H          0.040  0.146 -0.082    0.022 -0.232 -0.080    0.039  0.088 -0.155
 C          0.046  0.085 -0.026    0.046 -0.026 -0.023    0.048  0.015 -0.064
 Cl         0.109  0.174 -0.018    0.082  0.011 -0.020    0.146 -0.063 -0.079
 C          0.021  0.005  0.004    0.049  0.132  0.014    0.020  0.002 -0.011
 H          0.037 -0.011  0.029    0.070  0.298  0.046    0.042 -0.035  0.024
 C         -0.025 -0.056 -0.002    0.026  0.081  0.008   -0.039  0.026 -0.006
 Cl        -0.059 -0.167  0.036    0.039  0.365  0.067   -0.080  0.002  0.071
 C         -0.047 -0.030 -0.037   -0.005 -0.142 -0.038   -0.070  0.058 -0.059
 Cl        -0.125 -0.076 -0.041   -0.046 -0.338 -0.066   -0.143  0.021 -0.061
 C         -0.029  0.069 -0.083    0.002 -0.160 -0.056   -0.036  0.080 -0.095
 C          0.034 -0.037  0.059   -0.068 -0.110  0.026   -0.059  0.111 -0.113
 H          0.081 -0.125  0.166   -0.141 -0.171  0.073   -0.129  0.198 -0.223
 C          0.039 -0.026  0.070   -0.054  0.033  0.047    0.023 -0.003  0.050
 Cl         0.125 -0.172  0.270   -0.167  0.115  0.160    0.007  0.011  0.061
 C         -0.018  0.097 -0.074    0.035  0.121 -0.019    0.126 -0.148  0.229
 H         -0.015  0.107 -0.068    0.043  0.228 -0.009    0.198 -0.251  0.369
 C         -0.080  0.205 -0.222    0.107  0.068 -0.101    0.135 -0.154  0.220
 H         -0.126  0.298 -0.333    0.178  0.136 -0.154    0.213 -0.259  0.353
 C         -0.082  0.190 -0.225    0.089 -0.073 -0.121    0.050 -0.039  0.055
 H         -0.123  0.267 -0.337    0.148 -0.111 -0.193    0.066 -0.061  0.071
 TransDip  -0.003  0.011 -0.014    0.006  0.002 -0.008    0.009 -0.008  0.012

 Mode:                 4                      5                      6
 Frequency:        88.04                 159.21                 176.39
 Force Cnst:      0.0690                 0.1723                 0.1674
 Red. Mass:      15.0994                11.5357                 9.1342
 IR Active:          YES                    YES                    YES
 IR Intens:        0.215                  0.106                  0.334
 Raman Active:       YES                    YES                    YES
               X      Y      Z        X      Y      Z        X      Y      Z
 C         -0.013 -0.255 -0.068   -0.004  0.075  0.025   -0.040  0.060  0.046
 C          0.012 -0.273 -0.074    0.018  0.123  0.019   -0.016  0.085  0.029
 H          0.015 -0.331 -0.098    0.007 -0.036 -0.008    0.000  0.227  0.039
 C          0.042 -0.088 -0.034    0.042  0.278  0.039   -0.023 -0.097  0.009
 Cl         0.123  0.266  0.003    0.139 -0.173 -0.017    0.212  0.030  0.018
 C          0.034 -0.073 -0.016    0.048  0.467  0.058   -0.049 -0.265 -0.013
 H          0.048  0.004  0.006    0.051  0.527  0.063   -0.061 -0.364 -0.030
 C          0.011 -0.091 -0.018    0.037  0.294  0.029   -0.031 -0.145 -0.017
 Cl         0.004 -0.080  0.001    0.042 -0.167 -0.117    0.069  0.102 -0.152
 C          0.002 -0.071 -0.033    0.027  0.162  0.023   -0.018 -0.046  0.018
 Cl         0.055  0.363  0.032    0.108 -0.015 -0.008    0.133 -0.034  0.017
 C         -0.018 -0.238 -0.068   -0.046 -0.070  0.015   -0.097  0.104  0.017
 C         -0.091 -0.187 -0.013   -0.053 -0.090  0.021   -0.158  0.188 -0.120
 H         -0.171 -0.217 -0.001   -0.047 -0.105  0.037   -0.164  0.244 -0.182
 C         -0.071 -0.076  0.028   -0.080 -0.063 -0.002   -0.154  0.097 -0.093
 Cl        -0.227  0.052  0.109   -0.182 -0.006  0.085   -0.038 -0.091  0.091
 C          0.033 -0.039  0.020   -0.098 -0.033 -0.039   -0.183  0.042 -0.044
 H          0.052  0.035  0.051   -0.116 -0.010 -0.075   -0.186  0.001 -0.047
 C          0.102 -0.098 -0.039   -0.098 -0.045 -0.025   -0.159 -0.019  0.074
 H          0.181 -0.065 -0.052   -0.109 -0.027 -0.047   -0.155 -0.085  0.145
 C          0.067 -0.195 -0.089   -0.082 -0.070  0.008   -0.109 -0.019  0.151
 H          0.118 -0.232 -0.143   -0.091 -0.062  0.013   -0.084 -0.093  0.316
 TransDip   0.008 -0.012 -0.005   -0.004  0.009 -0.004   -0.017 -0.003  0.008

 Mode:                 7                      8                      9
 Frequency:       187.15                 211.07                 224.91
 Force Cnst:      0.1418                 0.3388                 0.2897
 Red. Mass:       6.8698                12.9064                 9.7201
 IR Active:          YES                    YES                    YES
 IR Intens:        0.103                  0.014                  0.228
 Raman Active:       YES                    YES                    YES
               X      Y      Z        X      Y      Z        X      Y      Z
 C         -0.023  0.039  0.016    0.009  0.120 -0.023    0.094  0.103  0.004
 C         -0.040  0.063  0.010    0.072  0.244 -0.016    0.144  0.284  0.050
 H         -0.040  0.114  0.024    0.097  0.385 -0.023    0.171  0.443  0.047
 C         -0.038 -0.024 -0.000    0.059  0.038 -0.045    0.120  0.070  0.041
 Cl         0.143  0.001 -0.005   -0.075  0.001 -0.061   -0.159 -0.021  0.055
 C         -0.055 -0.109 -0.008    0.067 -0.169 -0.084    0.103 -0.159  0.019
 H         -0.064 -0.161 -0.022    0.060 -0.322 -0.096    0.096 -0.322  0.007
 C         -0.029 -0.058 -0.013    0.020 -0.074 -0.068    0.112 -0.087  0.045
 Cl         0.032  0.046 -0.123   -0.135  0.019  0.294    0.222  0.027 -0.054
 C         -0.022 -0.014  0.002    0.023  0.015 -0.077    0.080 -0.008  0.037
 Cl        -0.053 -0.006  0.002    0.350 -0.030 -0.117   -0.166  0.020  0.063
 C         -0.002  0.009  0.085   -0.037  0.045 -0.046    0.004  0.012 -0.121
 C          0.112 -0.170  0.284    0.015 -0.062  0.023    0.013 -0.019 -0.174
 H          0.171 -0.230  0.364    0.049 -0.062  0.031    0.027  0.019 -0.213
 C          0.077 -0.150  0.220    0.010 -0.114  0.045    0.031 -0.088 -0.099
 Cl        -0.051  0.078 -0.117   -0.141  0.021  0.019   -0.157  0.019  0.093
 C          0.028 -0.122  0.177   -0.002 -0.139  0.067    0.072 -0.153 -0.023
 H          0.027 -0.143  0.176    0.019 -0.209  0.112    0.112 -0.250  0.056
 C         -0.073  0.034  0.013   -0.092 -0.024 -0.036   -0.001 -0.080 -0.073
 H         -0.139  0.105 -0.080   -0.134 -0.011 -0.061   -0.016 -0.108 -0.048
 C         -0.120  0.152 -0.092   -0.127  0.088 -0.118   -0.041  0.008 -0.142
 H         -0.239  0.333 -0.288   -0.207  0.199 -0.210   -0.071  0.046 -0.168
 TransDip  -0.009  0.003 -0.004    0.003 -0.002  0.001    0.008 -0.005 -0.012

 Mode:                10                     11                     12
 Frequency:       243.14                 282.62                 313.20
 Force Cnst:      0.1688                 0.4306                 0.4647
 Red. Mass:       4.8464                 9.1495                 8.0404
 IR Active:          YES                    YES                    YES
 IR Intens:        0.029                  0.116                  0.773
 Raman Active:       YES                    YES                    YES
               X      Y      Z        X      Y      Z        X      Y      Z
 C          0.013  0.051 -0.002   -0.029 -0.054  0.023    0.032  0.192  0.035
 C         -0.015  0.240  0.013   -0.079  0.205  0.054   -0.041 -0.179 -0.006
 H         -0.017  0.354  0.048   -0.103  0.327  0.139   -0.071 -0.331  0.009
 C         -0.026  0.092 -0.017   -0.114  0.150  0.034   -0.063 -0.238 -0.029
 Cl         0.035 -0.024 -0.047    0.051 -0.047  0.026    0.024  0.061  0.006
 C         -0.033 -0.095 -0.045   -0.174  0.011  0.070   -0.069 -0.142 -0.006
 H         -0.050 -0.219 -0.071   -0.156 -0.031  0.101   -0.075 -0.283 -0.014
 C         -0.010 -0.049 -0.041   -0.178 -0.069  0.050   -0.034  0.208  0.032
 Cl        -0.045  0.025  0.029   -0.175  0.045 -0.099   -0.079 -0.018 -0.033
 C          0.003 -0.007 -0.040   -0.104 -0.140  0.123    0.021  0.402  0.091
 Cl        -0.070  0.036 -0.042    0.105 -0.004  0.206    0.003 -0.083  0.042
 C          0.082 -0.116  0.114   -0.003 -0.073 -0.120    0.063  0.061  0.005
 C          0.104 -0.141  0.119    0.010 -0.045 -0.178    0.181 -0.054 -0.080
 H          0.136 -0.173  0.161   -0.012 -0.018 -0.211    0.310 -0.029 -0.074
 C          0.031 -0.020 -0.018    0.081 -0.022 -0.084    0.150 -0.096 -0.139
 Cl        -0.009  0.010  0.030    0.039  0.026  0.004   -0.056  0.071  0.083
 C         -0.049  0.116 -0.185    0.205 -0.036 -0.030    0.077 -0.101 -0.170
 H         -0.153  0.276 -0.391    0.258 -0.064  0.071    0.027 -0.159 -0.264
 C          0.033 -0.030  0.005    0.180  0.011 -0.118   -0.016 -0.072 -0.032
 H          0.014 -0.005 -0.027    0.206  0.019 -0.121   -0.121 -0.117 -0.014
 C          0.116 -0.176  0.184    0.116 -0.012 -0.194    0.013  0.006  0.037
 H          0.168 -0.259  0.280    0.170 -0.035 -0.308   -0.022  0.029  0.077
 TransDip   0.005  0.000 -0.001    0.003 -0.001 -0.010   -0.001 -0.027 -0.009

 Mode:                13                     14                     15
 Frequency:       334.32                 369.12                 417.22
 Force Cnst:      1.5004                 0.4439                 0.8581
 Red. Mass:      22.7846                 5.5302                 8.3665
 IR Active:          YES                    YES                    YES
 IR Intens:        0.277                  0.156                  3.942
 Raman Active:       YES                    YES                    YES
               X      Y      Z        X      Y      Z        X      Y      Z
 C         -0.109  0.018 -0.040   -0.021  0.050 -0.023   -0.047 -0.022  0.029
 C         -0.173  0.055  0.060    0.029  0.089 -0.017   -0.323  0.037  0.031
 H         -0.110  0.082 -0.046    0.042  0.091 -0.043   -0.403  0.040  0.187
 C         -0.095 -0.019  0.284    0.032 -0.039 -0.009   -0.338  0.030  0.011
 Cl         0.056 -0.072  0.589   -0.018  0.015 -0.004    0.053  0.007 -0.102
 C         -0.038 -0.056  0.056    0.006 -0.161  0.008   -0.291 -0.002  0.026
 H         -0.150 -0.103 -0.112    0.002 -0.437  0.003   -0.405 -0.023 -0.157
 C          0.006  0.027 -0.032    0.005  0.172  0.053    0.051  0.029  0.037
 Cl        -0.041  0.007 -0.046    0.026 -0.018 -0.008    0.240 -0.044  0.157
 C         -0.057  0.086 -0.198   -0.002  0.283  0.053    0.010  0.039 -0.005
 Cl         0.010  0.058 -0.437    0.015 -0.037  0.030    0.007  0.002 -0.041
 C         -0.018 -0.060 -0.043   -0.050 -0.111 -0.064    0.003 -0.074  0.050
 C         -0.009 -0.033 -0.104   -0.161 -0.041  0.069   -0.036  0.027 -0.109
 H         -0.024 -0.004 -0.138   -0.298 -0.088  0.084   -0.080  0.109 -0.208
 C          0.038 -0.012 -0.050   -0.138  0.055  0.133    0.023 -0.014 -0.025
 Cl         0.025  0.010 -0.002   -0.017 -0.113 -0.086    0.022  0.021  0.006
 C          0.121 -0.009 -0.026    0.006  0.153  0.108    0.071 -0.057  0.032
 H          0.150 -0.014  0.028    0.051  0.321  0.188    0.106 -0.118  0.101
 C          0.109  0.017 -0.071    0.155  0.074 -0.019   -0.005  0.052 -0.086
 H          0.117  0.030 -0.083    0.291  0.140 -0.052   -0.052  0.121 -0.173
 C          0.073 -0.018 -0.096    0.099 -0.071 -0.090    0.013 -0.016 -0.026
 H          0.117 -0.042 -0.174    0.182 -0.127 -0.190    0.027 -0.016 -0.075
 TransDip   0.004 -0.002 -0.016    0.008 -0.002 -0.009   -0.063  0.001  0.008

 Mode:                16                     17                     18
 Frequency:       418.62                 446.31                 496.34
 Force Cnst:      1.0540                 0.4081                 0.8057
 Red. Mass:      10.2085                 3.4777                 5.5509
 IR Active:          YES                    YES                    YES
 IR Intens:        5.812                  1.012                  3.657
 Raman Active:       YES                    YES                    YES
               X      Y      Z        X      Y      Z        X      Y      Z
 C         -0.047 -0.045 -0.034   -0.054  0.040 -0.056   -0.135  0.137 -0.146
 C          0.047  0.057 -0.027   -0.051 -0.003 -0.057   -0.023 -0.014 -0.172
 H          0.076  0.066 -0.080   -0.043 -0.023 -0.080    0.043 -0.046 -0.312
 C          0.066  0.017 -0.000   -0.023  0.000  0.001    0.070 -0.043 -0.010
 Cl        -0.019  0.001  0.001   -0.010  0.000  0.006   -0.038  0.004  0.009
 C          0.040 -0.082  0.018   -0.041  0.015  0.055    0.004  0.039  0.157
 H          0.054 -0.244  0.042   -0.034  0.055  0.065    0.082  0.177  0.280
 C         -0.011  0.080  0.040   -0.028 -0.035  0.050   -0.105 -0.103  0.137
 Cl         0.016 -0.007 -0.014    0.065 -0.005  0.018    0.079  0.000 -0.006
 C         -0.036  0.095  0.017   -0.064 -0.016  0.002   -0.188 -0.025  0.001
 Cl         0.018 -0.011  0.005    0.029 -0.003  0.007    0.053 -0.002  0.007
 C         -0.111 -0.219 -0.111   -0.069  0.083 -0.108   -0.086  0.115 -0.114
 C         -0.105 -0.158 -0.074    0.057 -0.113  0.108    0.003  0.001 -0.022
 H         -0.319 -0.227 -0.052    0.199 -0.326  0.373   -0.030  0.121 -0.159
 C          0.008  0.056  0.057   -0.050  0.085 -0.117    0.129 -0.197  0.208
 Cl         0.273  0.253  0.066    0.011 -0.004  0.010   -0.010  0.015 -0.018
 C         -0.192 -0.051  0.066   -0.034  0.084 -0.107    0.017  0.028 -0.058
 H         -0.233 -0.167 -0.010   -0.049  0.108 -0.137   -0.092  0.200 -0.274
 C         -0.196 -0.102 -0.003    0.102 -0.147  0.179   -0.017  0.067 -0.064
 H         -0.050 -0.028 -0.045    0.241 -0.376  0.461   -0.115  0.178 -0.209
 C         -0.241 -0.264 -0.094   -0.044  0.080 -0.110    0.079 -0.088  0.141
 H         -0.236 -0.264 -0.117   -0.053  0.105 -0.164    0.160 -0.210  0.266
 TransDip  -0.055 -0.052 -0.016    0.004 -0.028  0.016   -0.046  0.028 -0.029

 Mode:                19                     20                     21
 Frequency:       557.88                 562.54                 600.29
 Force Cnst:      1.1595                 1.3256                 0.9957
 Red. Mass:       6.3231                 7.1100                 4.6901
 IR Active:          YES                    YES                    YES
 IR Intens:        8.586                 17.186                  6.205
 Raman Active:       YES                    YES                    YES
               X      Y      Z        X      Y      Z        X      Y      Z
 C         -0.060 -0.177  0.023   -0.047 -0.025  0.107   -0.060 -0.269 -0.124
 C          0.058  0.146  0.051    0.073 -0.132  0.089   -0.041 -0.070 -0.122
 H          0.126  0.639  0.068    0.059 -0.461  0.018   -0.017 -0.086 -0.176
 C          0.046 -0.285  0.011    0.116  0.278  0.109    0.035  0.310  0.000
 Cl        -0.017  0.026 -0.070   -0.023 -0.001 -0.125   -0.005 -0.018  0.038
 C          0.011 -0.027  0.159    0.009 -0.088  0.233   -0.001 -0.161 -0.049
 H          0.076 -0.093  0.265    0.098 -0.284  0.379   -0.049 -0.730 -0.120
 C         -0.038  0.370  0.193   -0.115 -0.215  0.196    0.012  0.199 -0.003
 Cl         0.001 -0.025 -0.030   -0.005  0.023 -0.041    0.016 -0.008  0.007
 C         -0.105 -0.223  0.037   -0.087  0.159  0.140   -0.039 -0.002 -0.053
 Cl         0.011  0.028 -0.091    0.007  0.010 -0.157    0.009 -0.012  0.050
 C         -0.008 -0.004  0.079    0.003 -0.084  0.136    0.014  0.085  0.005
 C          0.024  0.006  0.005    0.008 -0.027 -0.017    0.033  0.083  0.040
 H          0.102  0.035 -0.005    0.060 -0.014 -0.018    0.111  0.107  0.035
 C          0.001  0.009 -0.072   -0.031  0.065 -0.129    0.027 -0.048  0.010
 Cl         0.000  0.001  0.006    0.003 -0.007  0.006   -0.005  0.009  0.006
 C          0.052 -0.032 -0.023    0.085 -0.036  0.015   -0.016 -0.037 -0.045
 H          0.068 -0.092  0.012    0.139 -0.145  0.122   -0.036 -0.029 -0.085
 C         -0.003  0.021  0.013    0.010  0.052  0.002   -0.028 -0.029 -0.002
 H         -0.072 -0.011  0.029   -0.050  0.052 -0.015   -0.109 -0.074  0.026
 C          0.009  0.066  0.033    0.003  0.044  0.013    0.029  0.084  0.059
 H          0.002  0.083  0.007   -0.008  0.092 -0.109   -0.004  0.087  0.166
 TransDip  -0.014  0.012  0.092    0.001 -0.051  0.122   -0.006 -0.035 -0.071

 Mode:                22                     23                     24
 Frequency:       629.41                 650.61                 710.69
 Force Cnst:      1.3186                 1.8625                 2.0044
 Red. Mass:       5.6493                 7.4679                 6.7355
 IR Active:          YES                    YES                    YES
 IR Intens:        8.184                  5.558                 39.235
 Raman Active:       YES                    YES                    YES
               X      Y      Z        X      Y      Z        X      Y      Z
 C          0.079 -0.084  0.182   -0.192 -0.000  0.084   -0.191 -0.149  0.077
 C          0.061 -0.061  0.236    0.015 -0.021  0.050    0.016  0.070  0.092
 H         -0.009 -0.052  0.382    0.079 -0.034 -0.086    0.095  0.306  0.006
 C         -0.054  0.067  0.065    0.045  0.016  0.013    0.031 -0.097  0.033
 Cl         0.016  0.002 -0.053    0.010 -0.002  0.002    0.007  0.001 -0.016
 C         -0.041 -0.031 -0.012    0.137 -0.005 -0.173    0.124  0.069 -0.106
 H         -0.079 -0.155 -0.070    0.110 -0.050 -0.219    0.136  0.297 -0.090
 C          0.038  0.049 -0.003   -0.006  0.043 -0.142   -0.057 -0.122 -0.108
 Cl        -0.025  0.001 -0.003    0.038 -0.007  0.019    0.034 -0.001  0.012
 C          0.101 -0.038  0.091   -0.078 -0.004 -0.087   -0.083  0.203 -0.026
 Cl        -0.021  0.013 -0.077   -0.003 -0.007  0.052   -0.002 -0.009  0.022
 C         -0.125  0.139 -0.194   -0.260 -0.074  0.088   -0.117  0.012  0.147
 C         -0.056  0.021 -0.096   -0.022 -0.238 -0.177   -0.167  0.079  0.099
 H         -0.066  0.012 -0.089    0.080 -0.200 -0.192   -0.056  0.217 -0.017
 C          0.120 -0.197  0.237    0.091 -0.023 -0.089   -0.159 -0.182  0.000
 Cl        -0.001  0.009 -0.013   -0.001 -0.020 -0.015    0.065  0.065  0.020
 C         -0.041  0.111 -0.114    0.251  0.079 -0.048    0.032 -0.103 -0.152
 H         -0.177  0.331 -0.382    0.199 -0.114 -0.133    0.051  0.177 -0.134
 C          0.053 -0.055  0.092   -0.022  0.301  0.243    0.109 -0.191 -0.128
 H          0.132 -0.147  0.210   -0.141  0.252  0.265   -0.140 -0.253 -0.134
 C         -0.035  0.017 -0.067   -0.121  0.050  0.110    0.149  0.167  0.001
 H          0.079 -0.144  0.077    0.106 -0.112 -0.124    0.078  0.261 -0.082
 TransDip   0.001 -0.025  0.088   -0.071  0.008 -0.025   -0.195 -0.037 -0.031

 Mode:                25                     26                     27
 Frequency:       713.68                 738.31                 799.53
 Force Cnst:      0.6424                 1.4927                 0.6142
 Red. Mass:       2.1408                 4.6477                 1.6307
 IR Active:          YES                    YES                    YES
 IR Intens:       26.596                 15.777                 40.792
 Raman Active:       YES                    YES                    YES
               X      Y      Z        X      Y      Z        X      Y      Z
 C          0.008  0.001 -0.042   -0.040  0.350  0.089   -0.008  0.038 -0.012
 C         -0.021  0.013 -0.057   -0.000 -0.096  0.050   -0.047  0.009 -0.027
 H         -0.008  0.012 -0.084   -0.031 -0.611 -0.046   -0.034 -0.076 -0.079
 C          0.011 -0.010 -0.008    0.017  0.082  0.042    0.009 -0.007  0.042
 Cl        -0.004 -0.000  0.005    0.004  0.004 -0.012   -0.003  0.002 -0.011
 C          0.001  0.001  0.028    0.042 -0.077 -0.052    0.031 -0.009  0.028
 H          0.011  0.023  0.044    0.017 -0.316 -0.091    0.018 -0.005  0.008
 C          0.005 -0.013  0.021   -0.004  0.171 -0.016    0.043 -0.001  0.020
 Cl        -0.005  0.001 -0.004    0.011 -0.004  0.003   -0.012  0.002 -0.008
 C         -0.003  0.010 -0.014   -0.061 -0.271 -0.049    0.008 -0.011 -0.041
 Cl         0.003 -0.002  0.008   -0.000  0.009  0.006    0.001 -0.001  0.010
 C          0.093 -0.120  0.125   -0.032 -0.024  0.070    0.034 -0.067  0.083
 C         -0.001  0.050 -0.076   -0.076 -0.001  0.042   -0.015  0.011 -0.011
 H         -0.171  0.285 -0.372   -0.112  0.088 -0.062   -0.070  0.100 -0.121
 C          0.062 -0.027  0.062   -0.099 -0.036 -0.018    0.023 -0.056  0.059
 Cl        -0.010 -0.012 -0.000    0.027  0.022  0.008    0.001  0.004 -0.002
 C         -0.031  0.059 -0.039    0.011 -0.038 -0.020   -0.033  0.058 -0.079
 H         -0.192  0.257 -0.353    0.003  0.168 -0.048    0.189 -0.292  0.359
 C          0.034 -0.058  0.141    0.072 -0.102 -0.078   -0.018  0.032 -0.045
 H         -0.050  0.117 -0.068   -0.034  0.013 -0.232    0.246 -0.418  0.506
 C         -0.057  0.043 -0.058    0.066 -0.005 -0.019   -0.030  0.059 -0.065
 H         -0.250  0.358 -0.446   -0.029  0.154 -0.232    0.151 -0.232  0.287
 TransDip  -0.006  0.118 -0.115   -0.113 -0.055 -0.019    0.087 -0.122  0.139

 Mode:                28                     29                     30
 Frequency:       820.86                 866.55                 877.02
 Force Cnst:      2.8862                 3.1682                 0.6541
 Red. Mass:       7.2701                 7.1611                 1.4434
 IR Active:          YES                    YES                    YES
 IR Intens:       30.098                 23.189                 19.613
 Raman Active:       YES                    YES                    YES
               X      Y      Z        X      Y      Z        X      Y      Z
 C         -0.012 -0.003 -0.064   -0.208 -0.016  0.088    0.002  0.012  0.001
 C         -0.271  0.024 -0.043   -0.121 -0.051  0.147   -0.002 -0.037 -0.005
 H         -0.200  0.088 -0.165   -0.005  0.318  0.037    0.018  0.193  0.024
 C         -0.001 -0.036  0.327    0.017 -0.015  0.259    0.006  0.072  0.005
 Cl        -0.012  0.010 -0.084    0.005  0.005 -0.057   -0.001 -0.005 -0.000
 C          0.154 -0.029  0.166    0.229 -0.005 -0.098   -0.015 -0.170 -0.019
 H         -0.010  0.013 -0.095    0.189 -0.002 -0.163    0.073  0.950  0.111
 C          0.375 -0.050  0.118   -0.109  0.017 -0.085    0.006  0.054  0.008
 Cl        -0.099  0.015 -0.051    0.033 -0.003  0.005   -0.001 -0.004 -0.001
 C          0.182  0.016 -0.180   -0.207  0.038 -0.080    0.003  0.004  0.001
 Cl        -0.000 -0.006  0.039    0.004 -0.004  0.023   -0.000 -0.001 -0.000
 C         -0.084  0.065 -0.064    0.095  0.030 -0.036   -0.001  0.000 -0.000
 C         -0.058 -0.033 -0.005    0.212  0.112 -0.032   -0.001 -0.006  0.004
 H          0.051 -0.189  0.189    0.252  0.050  0.054   -0.014  0.018 -0.024
 C         -0.063 -0.017 -0.043    0.220  0.184  0.044   -0.004 -0.002 -0.001
 Cl         0.014  0.010  0.003   -0.051 -0.041 -0.007    0.001  0.000  0.000
 C          0.062 -0.054  0.027   -0.143  0.053  0.113    0.001  0.000 -0.002
 H         -0.082  0.212 -0.258   -0.161 -0.029  0.079    0.006 -0.004  0.008
 C          0.013 -0.002  0.035    0.022 -0.094 -0.089    0.000  0.001 -0.000
 H         -0.219  0.237 -0.283    0.380  0.051 -0.153   -0.001 -0.004  0.005
 C          0.024 -0.002  0.055   -0.027 -0.150 -0.105    0.001  0.000  0.002
 H         -0.009  0.077 -0.095   -0.104 -0.095 -0.060   -0.001  0.004 -0.005
 TransDip   0.123 -0.024  0.124    0.051  0.105  0.100    0.007  0.141  0.009

 Mode:                31                     32                     33
 Frequency:       897.76                 910.67                 923.54
 Force Cnst:      0.6744                 0.7016                 0.7193
 Red. Mass:       1.4203                 1.4358                 1.4314
 IR Active:          YES                    YES                    YES
 IR Intens:        7.773                  1.154                  0.427
 Raman Active:       YES                    YES                    YES
               X      Y      Z        X      Y      Z        X      Y      Z
 C          0.007  0.029  0.002    0.011  0.058  0.004    0.005  0.036  0.005
 C         -0.005 -0.101 -0.001   -0.007 -0.119 -0.028   -0.003 -0.046 -0.019
 H          0.057  0.574  0.081    0.066  0.699  0.077    0.027  0.263  0.015
 C         -0.002  0.023  0.009    0.006  0.031 -0.016    0.005  0.012 -0.015
 Cl         0.000 -0.002 -0.002   -0.001 -0.002  0.004   -0.000 -0.001  0.003
 C         -0.004  0.028  0.004   -0.006  0.026  0.006   -0.001  0.008  0.003
 H         -0.028 -0.163 -0.033   -0.012 -0.159 -0.002    0.009 -0.052  0.020
 C          0.012 -0.010  0.002   -0.000 -0.007  0.003   -0.012 -0.001 -0.000
 Cl        -0.003  0.001 -0.001   -0.001  0.001  0.000    0.002 -0.000  0.001
 C          0.013  0.001  0.005    0.008 -0.006  0.004   -0.009 -0.003 -0.005
 Cl        -0.000 -0.000 -0.001   -0.000  0.000 -0.001    0.001  0.000  0.000
 C         -0.021  0.030 -0.033    0.010 -0.022  0.030    0.024 -0.042  0.052
 C          0.042 -0.089  0.098   -0.051  0.043 -0.071   -0.019  0.020 -0.030
 H         -0.292  0.441 -0.556    0.185 -0.324  0.382    0.072 -0.123  0.146
 C         -0.026  0.021 -0.034   -0.004 -0.039  0.031   -0.012  0.008 -0.013
 Cl         0.003 -0.000  0.003    0.003  0.005 -0.002    0.002 -0.000  0.001
 C          0.008 -0.003  0.003   -0.013  0.032 -0.041    0.042 -0.065  0.081
 H          0.006  0.016 -0.002    0.117 -0.148  0.214   -0.232  0.393 -0.460
 C         -0.004  0.010 -0.014    0.008 -0.005  0.008    0.000  0.001 -0.005
 H          0.027 -0.043  0.051   -0.022  0.024 -0.032    0.019 -0.032  0.034
 C         -0.001 -0.005  0.000    0.014 -0.022  0.030   -0.043  0.070 -0.087
 H          0.006 -0.013  0.002   -0.091  0.152 -0.192    0.239 -0.384  0.467
 TransDip  -0.012  0.078 -0.041    0.004  0.011  0.032   -0.003  0.007 -0.020

 Mode:                34                     35                     36
 Frequency:       993.58                1014.02                1046.37
 Force Cnst:      0.7754                 3.7411                 4.5741
 Red. Mass:       1.3332                 6.1753                 7.0907
 IR Active:          YES                    YES                    YES
 IR Intens:        0.193                  1.721                 53.677
 Raman Active:       YES                    YES                    YES
               X      Y      Z        X      Y      Z        X      Y      Z
 C         -0.000 -0.003 -0.001    0.009 -0.005 -0.005    0.185  0.001 -0.051
 C         -0.001  0.001  0.000   -0.019  0.002 -0.004   -0.306  0.039 -0.119
 H         -0.002 -0.002  0.000   -0.022  0.006  0.002   -0.395  0.016  0.027
 C         -0.000 -0.000  0.002    0.001 -0.001  0.011    0.001 -0.014  0.116
 Cl         0.000  0.000 -0.000    0.000  0.000 -0.001   -0.000  0.001 -0.006
 C          0.002 -0.000 -0.002    0.021 -0.001 -0.011    0.291 -0.006 -0.158
 H         -0.001  0.001 -0.006    0.027  0.000 -0.004    0.404 -0.032  0.003
 C          0.001  0.000 -0.000   -0.015  0.001 -0.005   -0.221  0.026 -0.046
 Cl        -0.000  0.000 -0.000    0.002 -0.000  0.000    0.017 -0.002  0.006
 C          0.002 -0.001  0.005   -0.004 -0.001  0.022    0.027 -0.057  0.403
 Cl        -0.000  0.000 -0.001    0.001 -0.000 -0.002   -0.003  0.008 -0.047
 C          0.000  0.002 -0.004    0.036  0.005 -0.016    0.112 -0.011 -0.085
 C         -0.009  0.016 -0.010   -0.046  0.292  0.264   -0.048 -0.049 -0.009
 H          0.026 -0.037  0.055    0.051  0.329  0.272   -0.228 -0.106 -0.009
 C         -0.002 -0.001 -0.002   -0.043 -0.056 -0.024   -0.092 -0.074 -0.014
 Cl         0.000 -0.000  0.001   -0.003 -0.001 -0.000    0.012  0.011  0.002
 C          0.032 -0.044  0.050    0.322 -0.005 -0.172   -0.004 -0.019 -0.015
 H         -0.150  0.253 -0.311    0.345 -0.020 -0.157   -0.015 -0.051 -0.024
 C         -0.047  0.077 -0.091   -0.004  0.046  0.052   -0.037  0.066  0.078
 H          0.264 -0.433  0.536    0.055  0.105 -0.017   -0.212  0.018  0.094
 C          0.027 -0.053  0.060   -0.277 -0.281 -0.103    0.048  0.057  0.019
 H         -0.182  0.284 -0.351   -0.245 -0.338 -0.101    0.049  0.059  0.069
 TransDip  -0.010  0.008  0.006   -0.014 -0.038 -0.012   -0.119 -0.067  0.191

 Mode:                37                     38                     39
 Frequency:      1097.02                1107.88                1124.18
 Force Cnst:      2.0017                 1.3909                 1.8037
 Red. Mass:       2.8231                 1.9233                 2.4224
 IR Active:          YES                    YES                    YES
 IR Intens:       27.575                  4.742                 36.238
 Raman Active:       YES                    YES                    YES
               X      Y      Z        X      Y      Z        X      Y      Z
 C          0.021  0.014 -0.037   -0.031 -0.018  0.041    0.065 -0.012 -0.064
 C          0.058 -0.013  0.051   -0.053  0.013 -0.041    0.072 -0.005  0.030
 H          0.066 -0.001  0.058   -0.071 -0.020 -0.036    0.130 -0.022 -0.059
 C         -0.006 -0.009  0.086    0.005  0.010 -0.094   -0.004 -0.017  0.158
 Cl         0.000  0.001 -0.012   -0.000 -0.001  0.012   -0.000  0.002 -0.018
 C         -0.036  0.001  0.016    0.033 -0.002 -0.011   -0.052  0.001  0.017
 H         -0.093  0.013 -0.063    0.101 -0.015  0.084   -0.162  0.031 -0.137
 C         -0.044  0.006 -0.024    0.050 -0.007  0.027   -0.094  0.014 -0.053
 Cl         0.008 -0.001  0.003   -0.008  0.001 -0.003    0.013 -0.002  0.006
 C         -0.043  0.013 -0.083    0.036 -0.009  0.064   -0.045  0.015 -0.078
 Cl         0.001 -0.002  0.011   -0.001  0.001 -0.009    0.002 -0.002  0.012
 C          0.076 -0.024 -0.054   -0.070  0.038  0.062    0.116  0.011 -0.040
 C          0.023  0.060  0.037    0.080 -0.003 -0.041    0.026 -0.060 -0.065
 H          0.255  0.143  0.002    0.655  0.242 -0.163    0.087 -0.052 -0.079
 C         -0.112 -0.147 -0.064   -0.079 -0.105 -0.045   -0.122 -0.096 -0.017
 Cl         0.013  0.017  0.007    0.009  0.010  0.004    0.012  0.009  0.001
 C         -0.131 -0.072  0.007   -0.062  0.038  0.062    0.048  0.064  0.028
 H         -0.272 -0.408 -0.201    0.021  0.286  0.223    0.224  0.550  0.339
 C         -0.015  0.159  0.137    0.052  0.007 -0.019   -0.006 -0.005 -0.000
 H          0.161  0.242  0.121    0.452  0.171 -0.086   -0.005 -0.005 -0.002
 C          0.101 -0.014 -0.062   -0.054 -0.047 -0.012   -0.074  0.008  0.042
 H          0.405 -0.216 -0.375   -0.048 -0.058 -0.028   -0.374  0.219  0.366
 TransDip  -0.105 -0.119 -0.055   -0.018 -0.056 -0.037   -0.176 -0.051  0.061

 Mode:                40                     41                     42
 Frequency:      1140.91                1191.63                1210.58
 Force Cnst:      1.2527                 0.9435                 1.6783
 Red. Mass:       1.6334                 1.1277                 1.9437
 IR Active:          YES                    YES                    YES
 IR Intens:       44.741                  0.181                  8.634
 Raman Active:       YES                    YES                    YES
               X      Y      Z        X      Y      Z        X      Y      Z
 C          0.028 -0.003 -0.004    0.004  0.001 -0.003    0.044 -0.010  0.055
 C         -0.058 -0.003  0.068   -0.000 -0.000  0.001   -0.026  0.006 -0.037
 H         -0.329 -0.042  0.578   -0.002  0.001  0.005    0.239  0.042 -0.546
 C         -0.011  0.012 -0.106    0.001 -0.001  0.005   -0.002 -0.008  0.078
 Cl         0.001 -0.001  0.009   -0.000  0.000 -0.000   -0.002  0.001 -0.007
 C          0.066 -0.010  0.046   -0.002  0.000  0.001   -0.066 -0.002  0.059
 H          0.395 -0.096  0.557    0.007 -0.003  0.016    0.294 -0.098  0.656
 C         -0.035  0.003 -0.003   -0.007  0.001 -0.003   -0.111  0.028 -0.149
 Cl         0.005 -0.000 -0.001    0.001 -0.000  0.000    0.012 -0.002  0.009
 C         -0.020  0.021 -0.151    0.005 -0.001 -0.004    0.137 -0.006 -0.043
 Cl         0.001 -0.002  0.015    0.000 -0.000  0.001   -0.004 -0.000  0.006
 C          0.040  0.010 -0.029    0.002 -0.002 -0.003   -0.060  0.023  0.030
 C         -0.003 -0.014 -0.006   -0.029 -0.016  0.002   -0.011 -0.002  0.007
 H         -0.083 -0.034 -0.011   -0.172 -0.075  0.028    0.053  0.034 -0.011
 C         -0.025 -0.019 -0.003   -0.008  0.001  0.005    0.025  0.018  0.003
 Cl         0.002  0.002  0.000    0.001  0.001  0.000   -0.002 -0.002 -0.000
 C          0.011  0.007 -0.001   -0.004 -0.033 -0.025   -0.003  0.001  0.002
 H          0.032  0.064  0.038   -0.131 -0.378 -0.247   -0.018 -0.046 -0.027
 C         -0.011  0.008  0.011    0.066  0.022 -0.015    0.005 -0.016 -0.016
 H         -0.051 -0.009  0.019    0.623  0.249 -0.108    0.038 -0.004 -0.024
 C         -0.001 -0.000  0.006   -0.032  0.024  0.034   -0.001 -0.010 -0.003
 H         -0.053  0.046  0.035   -0.319  0.225  0.343    0.080 -0.064 -0.116
 TransDip  -0.058  0.017 -0.205   -0.012  0.005  0.003   -0.090  0.026  0.004

 Mode:                43                     44                     45
 Frequency:      1270.17                1295.06                1304.53
 Force Cnst:      3.5092                 3.2951                 2.9530
 Red. Mass:       3.6918                 3.3345                 2.9451
 IR Active:          YES                    YES                    YES
 IR Intens:        3.861                  2.993                  2.761
 Raman Active:       YES                    YES                    YES
               X      Y      Z        X      Y      Z        X      Y      Z
 C         -0.005 -0.032  0.234    0.131  0.002  0.063    0.179 -0.025 -0.039
 C          0.035  0.011 -0.101    0.066  0.001 -0.109    0.057  0.009 -0.118
 H          0.229  0.032 -0.487   -0.072  0.004  0.173   -0.278 -0.041  0.535
 C         -0.173  0.022 -0.073   -0.124  0.004  0.038   -0.010 -0.008  0.075
 Cl         0.001 -0.001  0.007   -0.001  0.000 -0.002   -0.003  0.001 -0.005
 C          0.077 -0.015  0.083    0.065 -0.016  0.100    0.036 -0.014  0.092
 H          0.130 -0.025  0.152    0.009 -0.003  0.015   -0.214  0.054 -0.289
 C          0.172 -0.003 -0.087    0.062  0.008 -0.120   -0.051  0.015 -0.081
 Cl        -0.008  0.001 -0.005   -0.000  0.000 -0.001    0.005 -0.001  0.002
 C         -0.194  0.013  0.031   -0.149  0.009  0.012   -0.079  0.014 -0.021
 Cl        -0.000  0.001 -0.004    0.001 -0.000  0.000    0.000 -0.001  0.003
 C          0.145  0.084 -0.024   -0.096 -0.144 -0.082   -0.102  0.127  0.166
 C         -0.013 -0.016 -0.000    0.061  0.023 -0.009   -0.095 -0.041  0.013
 H         -0.563 -0.233  0.081    0.644  0.267 -0.120   -0.072 -0.024  0.008
 C          0.001 -0.090 -0.073   -0.088  0.112  0.137    0.102 -0.014 -0.063
 Cl         0.003  0.004  0.002   -0.001 -0.003 -0.002   -0.002 -0.002 -0.001
 C         -0.007  0.019  0.018    0.009 -0.048 -0.045    0.011  0.049  0.034
 H          0.034  0.137  0.100   -0.057 -0.242 -0.171   -0.001  0.003  0.007
 C         -0.051  0.020  0.043    0.096  0.016 -0.034   -0.051 -0.067 -0.030
 H          0.095  0.087  0.018   -0.330 -0.160  0.035    0.367  0.098 -0.104
 C          0.033 -0.028 -0.037   -0.038  0.044  0.059   -0.004 -0.028 -0.016
 H         -0.019  0.018  0.010   -0.091  0.085  0.101    0.222 -0.190 -0.284
 TransDip   0.021 -0.037 -0.047    0.046  0.012  0.029   -0.030  0.027  0.034

 Mode:                46                     47                     48
 Frequency:      1334.76                1409.66                1426.24
 Force Cnst:      2.0822                 3.9882                 3.7260
 Red. Mass:       1.9837                 3.4064                 3.1089
 IR Active:          YES                    YES                    YES
 IR Intens:        0.979                 70.497                 32.892
 Raman Active:       YES                    YES                    YES
               X      Y      Z        X      Y      Z        X      Y      Z
 C         -0.011  0.003  0.005    0.001 -0.031  0.249    0.148 -0.027 -0.029
 C         -0.003 -0.000  0.015   -0.123  0.021 -0.085   -0.017 -0.007  0.091
 H          0.040 -0.002 -0.070   -0.163  0.011 -0.065    0.298  0.018 -0.504
 C         -0.009  0.002 -0.010    0.195 -0.004 -0.105   -0.118  0.015 -0.038
 Cl         0.000 -0.000  0.001   -0.005 -0.000  0.006    0.004 -0.001  0.003
 C          0.002  0.001 -0.010    0.017 -0.017  0.134    0.068  0.006 -0.105
 H          0.027 -0.005  0.027   -0.474  0.108 -0.625    0.121 -0.002 -0.057
 C          0.010 -0.002  0.011   -0.145  0.014 -0.010   -0.049 -0.018  0.192
 Cl        -0.001  0.000 -0.001    0.008 -0.001  0.002    0.000  0.000 -0.004
 C         -0.006  0.001 -0.000    0.076  0.008 -0.118   -0.059  0.019 -0.094
 Cl        -0.000  0.000 -0.000   -0.003 -0.001  0.005    0.003 -0.001  0.004
 C          0.047  0.041  0.013    0.059  0.049 -0.029    0.043  0.116  0.070
 C         -0.140 -0.063  0.019    0.044 -0.021 -0.033    0.011 -0.071 -0.065
 H          0.551  0.220 -0.107   -0.072 -0.052 -0.041    0.055 -0.065 -0.083
 C          0.024 -0.013 -0.023   -0.086  0.004  0.049   -0.115  0.046  0.096
 Cl         0.001 -0.001 -0.002    0.003  0.001 -0.000    0.004 -0.000 -0.002
 C          0.061  0.130  0.076    0.013  0.013  0.003    0.059  0.032 -0.004
 H         -0.130 -0.394 -0.255   -0.067 -0.199 -0.132   -0.059 -0.308 -0.224
 C         -0.079 -0.031  0.014    0.044  0.013 -0.009    0.022 -0.053 -0.054
 H         -0.236 -0.093  0.038   -0.207 -0.090  0.028    0.054 -0.052 -0.069
 C          0.104 -0.060 -0.101   -0.015 -0.027 -0.012   -0.089  0.002  0.048
 H         -0.289  0.218  0.325   -0.030 -0.014 -0.022    0.275 -0.260 -0.364
 TransDip   0.027  0.012 -0.011   -0.166 -0.001 -0.211    0.086 -0.031 -0.159

 Mode:                49                     50                     51
 Frequency:      1453.25                1507.96                1581.36
 Force Cnst:      4.1292                 3.3566                10.1411
 Red. Mass:       3.3185                 2.5054                 6.8829
 IR Active:          YES                    YES                    YES
 IR Intens:       37.127                 24.045                 77.694
 Raman Active:       YES                    YES                    YES
               X      Y      Z        X      Y      Z        X      Y      Z
 C          0.172  0.003  0.063    0.057 -0.006 -0.035   -0.188  0.037 -0.209
 C         -0.048 -0.004  0.040    0.021 -0.002 -0.007    0.084 -0.022  0.141
 H          0.188  0.048 -0.413    0.027  0.003 -0.008    0.233  0.001 -0.119
 C         -0.069  0.012 -0.067   -0.043  0.002  0.016   -0.301  0.041 -0.145
 Cl         0.002 -0.001  0.004    0.001 -0.000 -0.000    0.003 -0.000  0.001
 C          0.092 -0.006 -0.007    0.015  0.002 -0.027    0.287 -0.060  0.324
 H         -0.069  0.037 -0.285    0.043 -0.004  0.011   -0.238  0.078 -0.528
 C         -0.107 -0.008  0.137   -0.018 -0.003  0.040   -0.136  0.027 -0.130
 Cl         0.004  0.000 -0.003    0.000  0.000 -0.001    0.000  0.000 -0.001
 C         -0.008  0.015 -0.126    0.001  0.003 -0.015    0.236 -0.028  0.059
 Cl         0.001 -0.001  0.005    0.001 -0.000  0.001   -0.003  0.000  0.002
 C         -0.127 -0.129 -0.068   -0.126  0.027  0.090    0.006 -0.043 -0.015
 C         -0.076  0.055  0.086    0.099  0.059 -0.003    0.050  0.030 -0.003
 H          0.155  0.171  0.054   -0.421 -0.151  0.096   -0.085 -0.041  0.036
 C          0.159 -0.002 -0.082    0.009 -0.099 -0.086   -0.023 -0.040 -0.023
 Cl        -0.005 -0.001  0.001    0.001  0.003  0.002    0.000  0.000  0.000
 C         -0.058 -0.073 -0.031   -0.075  0.058  0.085    0.039  0.083  0.049
 H          0.120  0.420  0.283   -0.191 -0.202 -0.070   -0.040 -0.135 -0.088
 C         -0.044  0.033  0.050    0.189  0.078 -0.031   -0.038 -0.048 -0.022
 H          0.155  0.128  0.024   -0.587 -0.238  0.098    0.057 -0.016 -0.041
 C          0.078  0.027 -0.011   -0.016 -0.086 -0.062   -0.016  0.037  0.034
 H         -0.161  0.215  0.232   -0.309  0.098  0.231    0.087 -0.041 -0.055
 TransDip   0.066  0.114 -0.144   -0.140 -0.070  0.018   -0.219 -0.007 -0.179

 Mode:                52                     53                     54
 Frequency:      1604.06                1604.96                1633.47
 Force Cnst:      9.5693                10.2080                 9.5770
 Red. Mass:       6.3123                 6.7261                 6.0919
 IR Active:          YES                    YES                    YES
 IR Intens:       25.298                 51.959                 18.656
 Raman Active:       YES                    YES                    YES
               X      Y      Z        X      Y      Z        X      Y      Z
 C          0.135  0.009 -0.027    0.128 -0.000 -0.202    0.053 -0.001 -0.042
 C         -0.141 -0.008  0.138   -0.197 -0.019  0.320   -0.012 -0.004  0.022
 H          0.060  0.043 -0.262    0.212  0.029 -0.482    0.021  0.009 -0.041
 C          0.176 -0.009 -0.056    0.185  0.003 -0.151    0.006  0.000 -0.008
 Cl        -0.002  0.000  0.001   -0.002  0.000  0.001   -0.000 -0.000  0.000
 C         -0.075  0.004  0.023   -0.023 -0.019  0.174    0.001 -0.001  0.009
 H         -0.075  0.001  0.040   -0.214  0.030 -0.105   -0.010  0.002 -0.007
 C          0.088  0.002 -0.089    0.122  0.018 -0.233    0.005  0.001 -0.012
 Cl        -0.000 -0.000  0.001   -0.001 -0.000  0.002   -0.000  0.000  0.000
 C         -0.149  0.009  0.025   -0.183  0.005  0.099   -0.014  0.002  0.008
 Cl         0.002  0.000  0.000    0.003 -0.000  0.001    0.000  0.000 -0.000
 C         -0.115 -0.208 -0.126    0.025  0.122  0.101   -0.204  0.028  0.131
 C          0.138  0.132  0.039   -0.106 -0.076 -0.014    0.279  0.057 -0.098
 H         -0.255 -0.026  0.117    0.153  0.017 -0.051   -0.341 -0.205  0.013
 C         -0.018 -0.152 -0.115    0.040  0.071  0.037   -0.205  0.077  0.168
 Cl        -0.001  0.000  0.001    0.001  0.000  0.000    0.001 -0.002 -0.002
 C          0.112  0.273  0.168   -0.084 -0.148 -0.079    0.105 -0.049 -0.093
 H         -0.127 -0.373 -0.240    0.038  0.192  0.138    0.164  0.069 -0.024
 C         -0.127 -0.160 -0.066    0.126  0.100  0.018   -0.267 -0.030  0.108
 H          0.209 -0.033 -0.137   -0.184 -0.022  0.076    0.269  0.202  0.029
 C         -0.023  0.141  0.131   -0.023 -0.076 -0.051    0.261 -0.104 -0.213
 H          0.239 -0.028 -0.150   -0.128 -0.014  0.058   -0.240  0.257  0.326
 TransDip  -0.017 -0.129 -0.095    0.177  0.081 -0.124   -0.131 -0.022  0.039

 Mode:                55                     56                     57
 Frequency:      3179.34                3197.76                3200.75
 Force Cnst:      6.4775                 6.5838                 6.5912
 Red. Mass:       1.0876                 1.0928                 1.0920
 IR Active:          YES                    YES                    YES
 IR Intens:        5.246                  3.393                  0.357
 Raman Active:       YES                    YES                    YES
               X      Y      Z        X      Y      Z        X      Y      Z
 C         -0.000  0.000  0.000   -0.000 -0.000 -0.000   -0.000 -0.000 -0.000
 C         -0.000 -0.000  0.000    0.000  0.000 -0.000    0.003 -0.000  0.002
 H          0.001 -0.000  0.000   -0.001 -0.000 -0.000   -0.039  0.005 -0.020
 C          0.000 -0.000  0.000   -0.000  0.000  0.000   -0.000  0.000  0.000
 Cl        -0.000 -0.000 -0.000    0.000  0.000 -0.000    0.000  0.000 -0.000
 C          0.000  0.000 -0.000   -0.000 -0.000  0.000    0.000 -0.000 -0.000
 H         -0.000 -0.000  0.000    0.001  0.000 -0.001   -0.001 -0.000  0.001
 C         -0.000  0.000 -0.000    0.000 -0.000  0.000    0.000  0.000 -0.000
 Cl         0.000  0.000  0.000    0.000 -0.000  0.000   -0.000 -0.000  0.000
 C         -0.000 -0.000  0.000    0.000  0.000 -0.000   -0.000  0.000  0.000
 Cl         0.000 -0.000 -0.000   -0.000  0.000  0.000    0.000 -0.000 -0.000
 C          0.001 -0.000 -0.001   -0.001  0.002  0.002    0.003  0.002  0.000
 C          0.000 -0.001 -0.001    0.003 -0.009 -0.009    0.015 -0.062 -0.058
 H         -0.003  0.014  0.013   -0.027  0.110  0.103   -0.170  0.706  0.659
 C         -0.000 -0.000 -0.000   -0.001 -0.001 -0.000   -0.003 -0.000  0.001
 Cl         0.000  0.000 -0.000    0.000  0.000  0.000    0.000  0.000  0.000
 C         -0.017  0.002  0.011   -0.026  0.002  0.015    0.009  0.000 -0.005
 H          0.218 -0.009 -0.118    0.312 -0.011 -0.167   -0.107  0.003  0.057
 C          0.013 -0.053 -0.050    0.009 -0.020 -0.020   -0.001  0.002  0.003
 H         -0.156  0.618  0.580   -0.063  0.233  0.221    0.008 -0.030 -0.028
 C          0.024  0.026  0.009   -0.053 -0.051 -0.015    0.007  0.007  0.002
 H         -0.302 -0.298 -0.091    0.602  0.587  0.176   -0.076 -0.075 -0.023
 TransDip   0.035 -0.041 -0.050   -0.030 -0.047 -0.020    0.018  0.001 -0.007

 Mode:                58                     59                     60
 Frequency:      3207.69                3209.61                3224.81
 Force Cnst:      6.6408                 6.6259                 6.6942
 Red. Mass:       1.0954                 1.0917                 1.0925
 IR Active:          YES                    YES                    YES
 IR Intens:        2.394                  0.107                  2.045
 Raman Active:       YES                    YES                    YES
               X      Y      Z        X      Y      Z        X      Y      Z
 C          0.000  0.000 -0.000   -0.000 -0.000  0.003    0.000 -0.000 -0.000
 C          0.002 -0.000  0.001   -0.077  0.012 -0.039    0.001 -0.000 -0.000
 H         -0.022  0.003 -0.011    0.878 -0.136  0.448   -0.005  0.001 -0.002
 C         -0.000 -0.000  0.000    0.003  0.000 -0.003    0.003 -0.001  0.002
 Cl        -0.000  0.000 -0.000   -0.000 -0.000  0.000   -0.000  0.000 -0.000
 C          0.000  0.000 -0.000    0.000 -0.000  0.001   -0.074  0.000  0.047
 H         -0.001 -0.000  0.001    0.004  0.000 -0.003    0.841 -0.004 -0.533
 C          0.000  0.000 -0.000    0.000 -0.000 -0.000   -0.001  0.000 -0.003
 Cl        -0.000  0.000 -0.000    0.000  0.000  0.000    0.000 -0.000  0.000
 C         -0.000 -0.000  0.000    0.001 -0.000  0.000    0.000  0.000 -0.000
 Cl         0.000 -0.000 -0.000   -0.000  0.000 -0.000    0.000 -0.000  0.000
 C          0.001 -0.001 -0.001   -0.000  0.000 -0.000    0.000  0.000  0.000
 C          0.001 -0.004 -0.004    0.001 -0.003 -0.003    0.000 -0.000 -0.000
 H         -0.012  0.048  0.045   -0.008  0.033  0.030   -0.000  0.001  0.001
 C         -0.000 -0.003 -0.002   -0.000 -0.000 -0.000   -0.000 -0.000  0.000
 Cl         0.000  0.000  0.000    0.000  0.000  0.000    0.000  0.000 -0.000
 C         -0.070  0.002  0.037   -0.001  0.000  0.001   -0.000  0.000  0.000
 H          0.786 -0.023 -0.417    0.015 -0.000 -0.008    0.000 -0.000 -0.000
 C         -0.005  0.026  0.023   -0.000  0.001  0.001   -0.000  0.000  0.000
 H          0.066 -0.268 -0.251    0.002 -0.008 -0.008    0.000 -0.001 -0.001
 C          0.016  0.014  0.003    0.001  0.000  0.000    0.000  0.000  0.000
 H         -0.165 -0.159 -0.047   -0.007 -0.006 -0.002   -0.001 -0.001 -0.000
 TransDip  -0.022  0.029  0.033    0.004  0.001  0.009    0.040 -0.000 -0.023

 STANDARD THERMODYNAMIC QUANTITIES AT   298.15 K  AND     1.00 ATM

   This Molecule has  0 Imaginary Frequencies
   Zero point vibrational energy:       89.122 kcal/mol

   Atom    1 Element C  Has Mass   12.00000
   Atom    2 Element C  Has Mass   12.00000
   Atom    3 Element H  Has Mass    1.00783
   Atom    4 Element C  Has Mass   12.00000
   Atom    5 Element Cl Has Mass   34.96885
   Atom    6 Element C  Has Mass   12.00000
   Atom    7 Element H  Has Mass    1.00783
   Atom    8 Element C  Has Mass   12.00000
   Atom    9 Element Cl Has Mass   34.96885
   Atom   10 Element C  Has Mass   12.00000
   Atom   11 Element Cl Has Mass   34.96885
   Atom   12 Element C  Has Mass   12.00000
   Atom   13 Element C  Has Mass   12.00000
   Atom   14 Element H  Has Mass    1.00783
   Atom   15 Element C  Has Mass   12.00000
   Atom   16 Element Cl Has Mass   34.96885
   Atom   17 Element C  Has Mass   12.00000
   Atom   18 Element H  Has Mass    1.00783
   Atom   19 Element C  Has Mass   12.00000
   Atom   20 Element H  Has Mass    1.00783
   Atom   21 Element C  Has Mass   12.00000
   Atom   22 Element H  Has Mass    1.00783
   Molecular Mass:   289.922380 amu
   Principal axes and moments of inertia in amu*Bohr^2:
                             1           2           3
    Eigenvalues --     3829.80899  9007.40579 11654.74912
          X               0.93701     0.33043    -0.11324
          Y               0.12308    -0.00896     0.99236
          Z              -0.32689     0.94379     0.04907
   Rotational Symmetry Number is   1
   The Molecule is an Asymmetric Top
   Translational Enthalpy:        0.889 kcal/mol
   Rotational Enthalpy:           0.889 kcal/mol
   Vibrational Enthalpy:         96.119 kcal/mol
   gas constant (RT):             0.592 kcal/mol
   Translational Entropy:        42.891  cal/mol.K
   Rotational Entropy:           34.352  cal/mol.K
   Vibrational Entropy:          45.386  cal/mol.K

   Total Enthalpy:               98.489 kcal/mol
   Total Entropy:               122.628  cal/mol.K

 ======================================================================

 STANDARD THERMODYNAMIC QUANTITIES FOR ANHARMONIC VIBRATION -- TOSH

   Zero point vibrational energy: ************ kcal/mol

   Vibrational Enthalpy:       Infinity kcal/mol
   Vibrational Entropy:             NaN  cal/mol.K

   Total Enthalpy:             Infinity kcal/mol
   Total Entropy:                   NaN  cal/mol.K

 ======================================================================

 STANDARD THERMODYNAMIC QUANTITIES FOR ANHARMONIC VIBRATION -- VPT2

   Zero point vibrational energy: ************ kcal/mol

   Vibrational Enthalpy:       Infinity kcal/mol
   Vibrational Entropy:             NaN  cal/mol.K

   Total Enthalpy:             Infinity kcal/mol
   Total Entropy:                   NaN  cal/mol.K

 ======================================================================

Archival summary:
1\1\garfield\FREQ\ProcedureUnspecified\BasisUnspecified\l4126\taweetha\SatMar714:10:482020SatMar714:10:482020\0\\#,FREQ,ProcedureUnspecified,BasisUnspecified,\\0,1\Cl\C,1,1.74756\C,2,1.40068,1,119.844\C,3,1.39166,2,120.867,1,-177.877,0\H,4,1.0807,3,120.062,2,-179.844,0\C,4,1.38714,3,118.868,2,0.288631,0\C,6,1.38816,4,121.172,3,-0.441715,0\H,7,1.0821,6,120.114,4,-178.941,0\C,7,1.39933,6,120.424,4,0.0132029,0\C,9,1.49213,7,118.289,6,-179.489,0\C,10,1.39903,9,119.375,7,-60.0957,0\H,11,1.0826,10,120.426,9,-3.07293,0\C,11,1.39111,10,119.557,9,177.77,0\C,13,1.38989,11,121.457,10,-0.479675,0\H,14,1.08231,13,120.235,11,-179.89,0\C,14,1.39389,13,118.702,11,0.170607,0\H,16,1.08381,14,119.42,13,-179.605,0\C,16,1.39103,14,120.699,13,0.204382,0\H,18,1.08285,16,120.054,14,-179.816,0\Cl,3,1.74702,2,121.435,1,1.67459,0\Cl,6,1.75454,4,119.169,3,179.878,0\Cl,13,1.75918,11,119.138,10,179.436,0\\\@

 Total job time:  3795.95s(wall), 14871.95s(cpu) 
 Sat Mar  7 14:10:48 2020

        *************************************************************
        *                                                           *
        *  Thank you very much for using Q-Chem.  Have a nice day.  *
        *                                                           *
        *************************************************************
