# Supplementary material for: Quantum Chemical Investigation of Polychlorinated Dibenzodioxins, Dibenzofurans and Biphenyls: Relative Stability and Planarity Analysis
Source: Molecules. 2020 Dec 3;25(23):5697. doi: 10.3390/molecules25235697 (PMC7730433; doi:10.3390/molecules25235697)
Supplement: Supplementary file 1 [file molecules-25-05697-s001.zip › PCB/B3LYP/HClHClHClHHHH.out]

                  Welcome to Q-Chem
     A Quantum Leap Into The Future Of Chemistry


 Q-Chem 5.2 (devel), Q-Chem, Inc., Pleasanton, CA (2019)

 Yihan Shao,  Zhengting Gan,  E. Epifanovsky,  A. T. B. Gilbert,  M. Wormit,  
 J. Kussmann,  A. W. Lange,  A. Behn,  Jia Deng,  Xintian Feng,  D. Ghosh,  
 M. Goldey,  P. R. Horn,  L. D. Jacobson,  I. Kaliman,  T. Kus,  A. Landau,  
 Jie Liu,  E. I. Proynov,  R. M. Richard,  R. P. Steele,  E. J. Sundstrom,  
 H. L. Woodcock III,  P. M. Zimmerman,  D. Zuev,  B. Albrecht,  E. Alguire,  
 S. A. Baeppler,  D. Barton,  Z. Benda,  Y. A. Bernard,  E. J. Berquist,  
 K. B. Bravaya,  H. Burton,  D. Casanova,  Chun-Min Chang,  Yunqing Chen,  
 A. Chien,  K. D. Closser,  M. P. Coons,  S. Coriani,  S. Dasgupta,  
 A. L. Dempwolff,  M. Diedenhofen,  Hainam Do,  R. G. Edgar,  Po-Tung Fang,  
 S. Faraji,  S. Fatehi,  Qingguo Feng,  K. D. Fenk,  J. Fosso-Tande,  
 J. Gayvert,  Qinghui Ge,  A. Ghysels,  G. Gidofalvi,  J. Gomes,  
 J. Gonthier,  A. Gunina,  D. Hait,  M. W. D. Hanson-Heine,  
 P. H. P. Harbach,  A. W. Hauser,  M. F. Herbst,  J. E. Herr,  
 E. G. Hohenstein,  Z. C. Holden,  Kerwin Hui,  B. C. Huynh,  T.-C. Jagau,  
 Hyunjun Ji,  B. Kaduk,  K. Khistyaev,  Jaehoon Kim,  P. Klunzinger,  K. Koh,  
 D. Kosenkov,  L. Koulias,  T. Kowalczyk,  C. M. Krauter,  A. Kunitsa,  
 Ka Un Lao,  A. Laurent,  K. V. Lawler,  Joonho Lee,  D. Lefrancois,  
 S. Lehtola,  D. S. Levine,  Yi-Pei Li,  You-Sheng Lin,  Fenglai Liu,  
 E. Livshits,  A. Luenser,  P. Manohar,  E. Mansoor,  S. F. Manzer,  
 Shan-Ping Mao,  Yuezhi Mao,  N. Mardirossian,  A. V. Marenich,  
 T. Markovich,  L. A. Martinez-Martinez,  S. A. Maurer,  N. J. Mayhall,  
 S. C. McKenzie,  J.-M. Mewes,  P. Morgante,  A. F. Morrison,  
 J. W. Mullinax,  K. Nanda,  T. S. Nguyen-Beck,  R. Olivares-Amaya,  
 J. A. Parkhill,  Zheng Pei,  T. M. Perrine,  F. Plasser,  P. Pokhilko,  
 S. Prager,  A. Prociuk,  E. Ramos,  D. R. Rehn,  F. Rob,  M. Scheurer,  
 M. Schneider,  N. Sergueev,  S. M. Sharada,  S. Sharma,  D. W. Small,  
 T. Stauch,  T. Stein,  Yu-Chuan Su,  A. J. W. Thom,  A. Tkatchenko,  
 T. Tsuchimochi,  N. M. Tubman,  L. Vogt,  M. L. Vidal,  O. Vydrov,  
 M. A. Watson,  J. Wenzel,  M. de Wergifosse,  T. A. Wesolowski,  A. White,  
 J. Witte,  A. Yamada,  Jun Yang,  K. Yao,  S. Yeganeh,  S. R. Yost,  
 Zhi-Qiang You,  A. Zech,  Igor Ying Zhang,  Xing Zhang,  Yan Zhao,  
 Ying Zhu,  B. R. Brooks,  G. K. L. Chan,  C. J. Cramer,  M. S. Gordon,  
 W. J. Hehre,  A. Klamt,  M. W. Schmidt,  C. D. Sherrill,  D. G. Truhlar,  
 A. Aspuru-Guzik,  R. Baer,  A. T. Bell,  N. A. Besley,  Jeng-Da Chai,  
 A. E. DePrince, III,  R. A. DiStasio Jr.,  A. Dreuw,  B. D. Dunietz,  
 T. R. Furlani,  Chao-Ping Hsu,  Yousung Jung,  Jing Kong,  D. S. Lambrecht,  
 WanZhen Liang,  C. Ochsenfeld,  V. A. Rassolov,  L. V. Slipchenko,  
 J. E. Subotnik,  T. Van Voorhis,  J. M. Herbert,  A. I. Krylov,  
 P. M. W. Gill,  M. Head-Gordon

 Contributors to earlier versions of Q-Chem not listed above: 
 R. D. Adamson,  B. Austin,  J. Baker,  G. J. O. Beran,  K. Brandhorst,  
 S. T. Brown,  E. F. C. Byrd,  A. K. Chakraborty,  C.-L. Cheng,  
 Siu Hung Chien,  D. M. Chipman,  D. L. Crittenden,  H. Dachsel,  
 R. J. Doerksen,  A. D. Dutoi,  L. Fusti-Molnar,  W. A. Goddard III,  
 A. Golubeva-Zadorozhnaya,  S. R. Gwaltney,  G. Hawkins,  A. Heyden,  
 S. Hirata,  G. Kedziora,  F. J. Keil,  C. Kelley,  Jihan Kim,  R. A. King,  
 R. Z. Khaliullin,  P. P. Korambath,  W. Kurlancheek,  A. M. Lee,  M. S. Lee,  
 S. V. Levchenko,  Ching Yeh Lin,  D. Liotard,  R. C. Lochan,  I. Lotan,  
 P. E. Maslen,  N. Nair,  D. P. O'Neill,  D. Neuhauser,  E. Neuscamman,  
 C. M. Oana,  R. Olson,  B. Peters,  R. Peverati,  P. A. Pieniazek,  
 Y. M. Rhee,  J. Ritchie,  M. A. Rohrdanz,  E. Rosta,  N. J. Russ,  
 H. F. Schaefer III,  N. E. Schultz,  N. Shenvi,  A. C. Simmonett,  A. Sodt,  
 D. Stuck,  K. S. Thanthiriwatte,  V. Vanovschi,  Tao Wang,  A. Warshel,  
 C. F. Williams,  Q. Wu,  X. Xu,  W. Zhang

 Please cite Q-Chem as follows:
 Y. Shao et al., Mol. Phys. 113, 184-215 (2015)
 DOI: 10.1080/00268976.2014.952696

 Q-Chem 5.2.1 for Intel X86 EM64T Linux

 Parts of Q-Chem use Armadillo 8.300.2 (Tropical Shenanigans).
 http://arma.sourceforge.net/

 Q-Chem begins on Thu Jan 16 20:49:21 2020  

Host: 
0

     Scratch files written to /scratch/taweetham/qchem18372//
NAlpha2: 130
NElect   130
Mult     1

 Q-Chem warning in module libgen/rem_setup.C, line 2168:

 Setting Thresh to 1e-14


Checking the input file for inconsistencies... 	...done.

--------------------------------------------------------------
User input:
--------------------------------------------------------------
$MOLECULE
0 1
C 
C  1 1.394960
H  2 CH 1 119.528007
C  2 1.386606 1 120.846377 3 178.766605 0
Cl  4 CCl 2 119.698148 1 -179.612229 0
C  4 1.387279 2 120.235871 1 -0.083363 0
H  6 CH 4 120.254637 2 -179.958574 0
C  6 1.387279 4 119.490737 2 0.041992 0
Cl  8 CCl 6 120.064298 4 179.568218 0
C  8 1.386606 6 120.235863 4 0.041336 0
H  10 CH 8 119.614146 6 178.681836 0
C  1 1.488550 2 120.827489 3 1.275929 0
C  12 1.394960 1 120.827496 2 44.635695 0
Cl  13 CCl 12 119.528011 1 1.275194 0
C  13 1.386606 12 120.846392 1 -179.957497 0
H  15 CH 13 119.698155 12 -179.612829 0
C  15 1.387278 13 120.235860 12 -0.083872 0
H  17 CH 15 120.254633 13 -179.958492 0
C  17 1.387279 15 119.490737 13 0.041666 0
H  19 CH 17 120.064293 15 179.568399 0
C  19 1.386606 17 120.235874 15 0.041790 0
H  21 CH 19 119.614152 17 178.681599 0

CH=1.08273
CCl=1.75400
$END

$REM
   JOB_TYPE	OPTIMIZATION
   BASIS	6-311++G**
   METHOD	B3LYP
   SYM_IGNORE	TRUE
   SCF_GUESS_ALWAYS     TRUE
   SYM_IGNORE   TRUE
   S2THRESH     15
   THRESH       15
$END

--------------------------------------------------------------
 ----------------------------------------------------------------
             Standard Nuclear Orientation (Angstroms)
    I     Atom           X                Y                Z
 ----------------------------------------------------------------
    1      C       0.0000000000     0.0000000000     0.0000000000
    2      C       0.0000000000     0.0000000000     1.3949600000
    3      H       0.9420994930     0.0000000000     1.9285823367
    4      C      -1.1901880373     0.0256249026     2.1059255403
    5      Cl     -1.1548436435     0.0351778398     3.8595433764
    6      C      -2.4041742747     0.0535064326     1.4351028665
    7      H      -3.3336980403     0.0741960811     1.9899557843
    8      C      -2.4180259722     0.0546630380     0.0478935036
    9      Cl     -3.9445745286     0.0782926128    -0.8155919614
   10      C      -1.2274122092     0.0272853135    -0.6622934626
   11      H      -1.2503451014     0.0068111236    -1.7445869269
   12      C       1.2779219872    -0.0284629571    -0.7628147595
   13      C       2.3095886281    -0.8932703637    -0.3971844912
   14      Cl      2.0841394724    -1.9836059182     0.9581225060
   15      C       3.5004827568    -0.9194878930    -1.1069450245
   16      H       4.2865586447    -1.6026019117    -0.8107285686
   17      C       3.6821124948    -0.0819958503    -2.1978886372
   18      H       4.6116429624    -0.1026930066    -2.7527300472
   19      C       2.6636000698     0.7822218600    -2.5724593424
   20      H       2.7980411655     1.4448431951    -3.4181323354
   21      C       1.4736782845     0.8090230106    -1.8610916159
   22      H       0.6936781770     1.5025559907    -2.1490431582
 ----------------------------------------------------------------
 Nuclear Repulsion Energy =        1198.36779481 hartrees
 There are       65 alpha and       65 beta electrons
 Requested basis set is 6-311++G(d,p)
 There are 146 shells and 403 basis functions

 Total QAlloc Memory Limit   2000 MB
 Mega-Array Size       188 MB
 MEM_STATIC part       192 MB
 A cutoff of  1.0D-15 yielded   8760 shell pairs
 There are     70404 function pairs (     75584 Cartesian)
 Smallest overlap matrix eigenvalue = 3.93E-07
 Linear dependence detected in AO basis
 Number of orthogonalized atomic orbitals = 399
 Maximum deviation from orthogonality = 2.626E-10

 Scale SEOQF with 1.000000e-01/1.000000e-01/1.000000e-01

 Standard Electronic Orientation quadrupole field applied
 Nucleus-field energy     =    -0.0000000166 hartrees
 Guess from superposition of atomic densities
 Warning:  Energy on first SCF cycle will be non-variational
 SAD guess density has 130.000000 electrons

 -----------------------------------------------------------------------
  General SCF calculation program by
  Eric Jon Sundstrom, Paul Horn, Yuezhi Mao, Dmitri Zuev, Alec White,
  David Stuck, Shaama M.S., Shane Yost, Joonho Lee, David Small,
  Daniel Levine, Susi Lehtola, Hugh Burton, Evgeny Epifanovsky,
  Bang C. Huynh
 -----------------------------------------------------------------------
 Exchange:     0.2000 Hartree-Fock + 0.0800 Slater + 0.7200 B88
 Correlation:  0.1900 VWN1RPA + 0.8100 LYP
 Using SG-1 standard quadrature grid
 A restricted SCF calculation will be
 performed using DIIS
 SCF converges when DIIS error is below 1.0e-08
 ---------------------------------------
  Cycle       Energy         DIIS error
 ---------------------------------------
    1   -1845.9058017923      3.18e-02  
    2   -1842.1000841038      2.90e-03  
    3   -1842.0150657038      3.49e-03  
    4   -1842.2732900784      5.31e-04  
    5   -1842.2778385976      2.78e-04  
    6   -1842.2793232529      9.81e-05  
    7   -1842.2795080630      2.26e-05  
    8   -1842.2795160656      1.08e-05  
    9   -1842.2795184487      2.14e-06  
   10   -1842.2795185247      1.13e-06  
   11   -1842.2795185509      2.50e-07  
   12   -1842.2795185520      1.28e-07  
   13   -1842.2795185524      4.42e-08  
   14   -1842.2795185523      1.27e-08  
   15   -1842.2795185523      5.66e-09  Convergence criterion met
 ---------------------------------------
 SCF time:   CPU 512.13s  wall 512.00s 
 SCF   energy in the final basis set =    -1842.2795185523
 Total energy in the final basis set =    -1842.2795185523

 --------------------------------------------------------------

                    Orbital Energies (a.u.)
 --------------------------------------------------------------

 Alpha MOs
 -- Occupied --
********-101.5649-101.5636 -10.2555 -10.2545 -10.2538 -10.2164 -10.2158
-10.2051 -10.2019 -10.2014 -10.2009 -10.1996 -10.1987 -10.1966  -9.4806
 -9.4794  -9.4790  -7.2453  -7.2439  -7.2436  -7.2355  -7.2350  -7.2342
 -7.2339  -7.2338  -7.2333  -0.9270  -0.9126  -0.8851  -0.8582  -0.8471
 -0.7971  -0.7618  -0.7510  -0.7490  -0.6600  -0.6360  -0.6147  -0.6045
 -0.5482  -0.5284  -0.5149  -0.4901  -0.4867  -0.4689  -0.4532  -0.4524
 -0.4498  -0.4281  -0.4143  -0.4057  -0.3938  -0.3819  -0.3794  -0.3740
 -0.3506  -0.3415  -0.3324  -0.3259  -0.3223  -0.2942  -0.2717  -0.2613
 -0.2547
 -- Virtual --
 -0.0622  -0.0394  -0.0383  -0.0151  -0.0132  -0.0111  -0.0015   0.0037
  0.0104   0.0172   0.0197   0.0223   0.0355   0.0377   0.0452   0.0509
  0.0534   0.0597   0.0698   0.0751   0.0797   0.0858   0.0893   0.0953
  0.0975   0.0996   0.1020   0.1045   0.1087   0.1110   0.1144   0.1182
  0.1215   0.1215   0.1236   0.1275   0.1293   0.1322   0.1351   0.1385
  0.1410   0.1427   0.1524   0.1552   0.1589   0.1638   0.1678   0.1738
  0.1775   0.1796   0.1812   0.1936   0.1957   0.1990   0.2061   0.2091
  0.2171   0.2216   0.2261   0.2270   0.2317   0.2412   0.2418   0.2458
  0.2519   0.2598   0.2632   0.2663   0.2704   0.2734   0.2747   0.2771
  0.2821   0.2838   0.2878   0.2930   0.3028   0.3067   0.3104   0.3126
  0.3227   0.3234   0.3363   0.3409   0.3502   0.3609   0.3661   0.3745
  0.4346   0.4375   0.4422   0.4490   0.4609   0.4643   0.4701   0.4817
  0.4908   0.4999   0.5027   0.5156   0.5311   0.5366   0.5427   0.5477
  0.5548   0.5561   0.5616   0.5760   0.5779   0.5842   0.5915   0.5938
  0.5979   0.6082   0.6174   0.6196   0.6240   0.6375   0.6529   0.6608
  0.6629   0.6683   0.6899   0.6978   0.7031   0.7062   0.7142   0.7220
  0.7281   0.7367   0.7472   0.7556   0.7677   0.8011   0.8110   0.8183
  0.8377   0.8401   0.8452   0.8485   0.8499   0.8577   0.8606   0.8672
  0.8728   0.8759   0.8803   0.8826   0.8954   0.8986   0.9024   0.9070
  0.9128   0.9191   0.9317   0.9564   0.9606   0.9638   0.9673   0.9825
  0.9951   1.0010   1.0028   1.0076   1.0202   1.0364   1.0681   1.0740
  1.0879   1.1002   1.1086   1.1185   1.1312   1.1709   1.1874   1.2228
  1.2329   1.2417   1.2432   1.2747   1.2844   1.3114   1.3336   1.3409
  1.3550   1.3906   1.4526   1.4909   1.4936   1.5065   1.5110   1.5418
  1.5457   1.5570   1.5692   1.5854   1.5941   1.6035   1.6166   1.6222
  1.6505   1.6543   1.6817   1.6914   1.7019   1.7263   1.7306   1.7580
  1.7869   1.8065   1.8478   1.8771   1.8851   1.8942   1.9055   1.9123
  1.9268   1.9348   1.9363   1.9448   1.9525   1.9671   1.9781   1.9908
  2.0104   2.0269   2.0356   2.0504   2.0797   2.1019   2.1146   2.1654
  2.1948   2.2216   2.2601   2.2653   2.2795   2.2936   2.3202   2.3233
  2.3376   2.3482   2.3945   2.4201   2.4277   2.4408   2.4579   2.4896
  2.5070   2.5456   2.5492   2.5659   2.5730   2.6015   2.6171   2.6397
  2.6574   2.6635   2.6924   2.7170   2.7185   2.7264   2.7445   2.7515
  2.7554   2.7640   2.7837   2.7917   2.7934   2.8025   2.8288   2.8408
  2.8516   2.8584   2.8731   2.9056   2.9282   2.9820   2.9982   3.0768
  3.0915   3.1583   3.1654   3.1883   3.2178   3.2305   3.2421   3.3458
  3.3644   3.3823   3.3966   3.5183   3.5376   3.5872   3.6195   3.7344
  3.7406   3.8219   3.8704   4.0281   4.0743   4.1027   4.1106   4.1463
  4.4356   4.8163   4.8449   9.7700   9.7921   9.8222  23.4578  23.6073
 23.8729  23.9155  23.9205  23.9642  24.0384  24.0606  24.0709  24.0879
 24.1499  24.1845  25.8241  25.8389  25.9249  26.1034  26.1830  26.2983
 26.6074  26.6616  26.7555 215.7615 215.7869 215.8252
 --------------------------------------------------------------

          Ground-State Mulliken Net Atomic Charges

     Atom                 Charge (a.u.)
  ----------------------------------------
      1 C                     0.144029
      2 C                    -0.883570
      3 H                     0.198846
      4 C                     0.240912
      5 Cl                    0.485930
      6 C                    -0.842926
      7 H                     0.202587
      8 C                     0.467529
      9 Cl                    0.455167
     10 C                    -0.810044
     11 H                     0.193587
     12 C                     0.747576
     13 C                    -0.484967
     14 Cl                    0.512813
     15 C                    -0.335806
     16 H                     0.201460
     17 C                    -0.480199
     18 H                     0.162804
     19 C                    -0.174164
     20 H                     0.177280
     21 C                    -0.349085
     22 H                     0.170239
  ----------------------------------------
  Sum of atomic charges =     0.000000

 -----------------------------------------------------------------
                    Cartesian Multipole Moments
 -----------------------------------------------------------------
    Charge (ESU x 10^10)
                -0.0000
    Dipole Moment (Debye)
         X       2.0172      Y       0.8752      Z      -2.1410
       Tot       3.0690
    Quadrupole Moments (Debye-Ang)
        XX    -102.6111     XY       0.0559     YY    -110.3560
        XZ      -6.1169     YZ      -2.3742     ZZ    -105.8158
    Octopole Moments (Debye-Ang^2)
       XXX      22.8171    XXY      16.2994    XYY      -6.5629
       YYY      74.6119    XXZ     -39.1022    XYZ      -2.1949
       YYZ     -26.4060    XZZ       7.5358    YZZ      32.8268
       ZZZ     -89.0684
    Hexadecapole Moments (Debye-Ang^3)
      XXXX   -3610.4991   XXXY     170.3664   XXYY    -738.3761
      XYYY     223.9673   YYYY    -556.7464   XXXZ     347.4647
      XXYZ      40.7640   XYYZ     161.8023   YYYZ     101.3266
      XXZZ    -950.2002   XYZZ      94.4776   YYZZ    -477.5660
      XZZZ     463.0319   YZZZ      70.8282   ZZZZ   -2326.3605
 -----------------------------------------------------------------
 Calculating analytic gradient of the SCF energy
 Gradient of SCF Energy
            1           2           3           4           5           6
    1   0.0037383  -0.0065479   0.0045851  -0.0030940   0.0008592   0.0140834
    2  -0.0019751  -0.0064732  -0.0024194  -0.0008695  -0.0000914   0.0000897
    3   0.0002686  -0.0093598  -0.0009690   0.0077871   0.0004385  -0.0069473
            7           8           9          10          11          12
    1  -0.0002897  -0.0059603   0.0002025  -0.0002500   0.0009109   0.0124125
    2   0.0001933   0.0000675  -0.0000853   0.0001259   0.0000797  -0.0005596
    3   0.0002441  -0.0025804  -0.0009403   0.0119208   0.0004142  -0.0083997
           13          14          15          16          17          18
    1  -0.0013947  -0.0115705  -0.0071621   0.0002910  -0.0005701  -0.0008480
    2  -0.0010459   0.0118228   0.0067027   0.0006086  -0.0004572   0.0007447
    3   0.0013011   0.0024379  -0.0028113  -0.0007673   0.0009105  -0.0004902
           19          20          21          22
    1   0.0001788   0.0000165  -0.0006884   0.0010974
    2  -0.0043451  -0.0005789  -0.0015384   0.0000041
    3   0.0049784   0.0007320   0.0026371  -0.0008049
 Max gradient component =       1.408E-02
 RMS gradient           =       4.600E-03
 Gradient time:  CPU 178.80 s  wall 178.84 s
 Geometry Optimization Parameters
   NAtoms,    NIC,     NZ,  NCons,   NDum,   NFix, NCnnct, MaxDiis
       22     155      22       0       0       0       0       0


** GEOMETRY OPTIMIZATION IN DELOCALIZED INTERNAL COORDINATES **
   Searching for a Minimum

   Optimization Cycle:   1

                       Coordinates (Angstroms)
     ATOM                X               Y               Z
      1  C         0.0000000000    0.0000000000    0.0000000000
      2  C         0.0000000000    0.0000000000    1.3949600000
      3  H         0.9420994930    0.0000000000    1.9285823367
      4  C        -1.1901880373    0.0256249026    2.1059255403
      5  Cl       -1.1548436435    0.0351778398    3.8595433764
      6  C        -2.4041742747    0.0535064326    1.4351028665
      7  H        -3.3336980403    0.0741960811    1.9899557843
      8  C        -2.4180259722    0.0546630380    0.0478935036
      9  Cl       -3.9445745286    0.0782926128   -0.8155919614
     10  C        -1.2274122092    0.0272853135   -0.6622934626
     11  H        -1.2503451014    0.0068111236   -1.7445869269
     12  C         1.2779219872   -0.0284629571   -0.7628147595
     13  C         2.3095886281   -0.8932703637   -0.3971844912
     14  Cl        2.0841394724   -1.9836059182    0.9581225060
     15  C         3.5004827568   -0.9194878930   -1.1069450245
     16  H         4.2865586447   -1.6026019117   -0.8107285686
     17  C         3.6821124948   -0.0819958503   -2.1978886372
     18  H         4.6116429624   -0.1026930066   -2.7527300472
     19  C         2.6636000698    0.7822218600   -2.5724593424
     20  H         2.7980411655    1.4448431951   -3.4181323354
     21  C         1.4736782845    0.8090230106   -1.8610916159
     22  H         0.6936781770    1.5025559907   -2.1490431582
   Point Group: c1    Number of degrees of freedom:    60


   Energy is  -1842.279518552


 Attempting to generate delocalized internal coordinates
 Initial Hessian constructed with Jon Baker's OPTIMIZE code

 60 Hessian modes will be used to form the next step
  Hessian Eigenvalues:
     0.010693    0.019215    0.019215    0.023207    0.023207    0.023578
     0.023580    0.023677    0.023679    0.023938    0.023938    0.024090
     0.024090    0.024114    0.024114    0.024135    0.024136    0.024142
     0.024143    0.159963    0.159965    0.159969    0.159995    0.159996
     0.160000    0.160000    0.220001    0.224910    0.234671    0.234791
     0.235016    0.244818    0.249943    0.249991    0.249992    0.250000
     0.250000    0.301033    0.301033    0.301033    0.336089    0.356665
     0.356665    0.356665    0.356665    0.356665    0.356665    0.356665
     0.428377    0.429162    0.430916    0.432122    0.467773    0.467798
     0.472122    0.472131    0.478203    0.478204    0.479142    0.479142

 Minimum search - taking simple RFO step
 Searching for Lamda that Minimizes Along All modes
 Value Taken    Lamda =  -0.02392736
 Calculated Step too Large.  Step scaled by  0.585061
 Step Taken.  Stepsize is  0.300000

                             Maximum     Tolerance    Cnvgd?
         Gradient           0.046034      0.000300      NO
         Displacement       0.224293      0.001200      NO
         Energy change     *********      0.000001      NO


 New Cartesian Coordinates Obtained by Inverse Iteration

 Displacement from previous Coordinates is:  1.337366
 ----------------------------------------------------------------
             Standard Nuclear Orientation (Angstroms)
    I     Atom           X                Y                Z
 ----------------------------------------------------------------
    1      C       0.0208900789    -0.0414052180     0.0629222248
    2      C      -0.0278985968     0.0645932221     1.4581339573
    3      H       0.8845920375     0.1246345145     2.0324872499
    4      C      -1.2485530821     0.1349299208     2.1154040619
    5      Cl     -1.2793349194     0.2760158800     3.8630144438
    6      C      -2.4454992213     0.1083088699     1.4112047497
    7      H      -3.3936520074     0.1630911488     1.9304779652
    8      C      -2.4001666715     0.0208613143     0.0270256404
    9      Cl     -3.8964893694    -0.0105942237    -0.8870808263
   10      C      -1.1860756618    -0.0479953288    -0.6437332525
   11      H      -1.1767861623    -0.1332660796    -1.7234151095
   12      C       1.3083623966    -0.0909781608    -0.6947557743
   13      C       2.3637917517    -0.9913039475    -0.4372453428
   14      Cl      2.2516164517    -2.2587561669     0.7755221727
   15      C       3.5253742856    -0.9659642716    -1.2004222979
   16      H       4.3142254336    -1.6777324062    -0.9904784599
   17      C       3.6697850003    -0.0528790246    -2.2365187477
   18      H       4.5782818552    -0.0413349948    -2.8261538710
   19      C       2.6377427929     0.8323825124    -2.5169740499
   20      H       2.7375677127     1.5490525093    -3.3234190761
   21      C       1.4762700472     0.8053554675    -1.7570753844
   22      H       0.6862381771     1.5150679628    -1.9703246904
 ----------------------------------------------------------------
 Nuclear Repulsion Energy =        1185.77586889 hartrees
 There are       65 alpha and       65 beta electrons
 Applying Cartesian multipole field
    Component          Value
    ---------          -----
     (2,0,0)        1.00000E-11
     (0,2,0)        2.00000E-11
     (0,0,2)       -3.00000E-11
 Nucleus-field energy     =    -0.0000000139 hartrees
 Requested basis set is 6-311++G(d,p)
 There are 146 shells and 403 basis functions
 A cutoff of  1.0D-15 yielded   8719 shell pairs
 There are     70049 function pairs (     75187 Cartesian)
 Smallest overlap matrix eigenvalue = 4.24E-07
 Linear dependence detected in AO basis
 Number of orthogonalized atomic orbitals = 400
 Maximum deviation from orthogonality = 4.057E-10
 Guess from superposition of atomic densities
 Warning:  Energy on first SCF cycle will be non-variational
 SAD guess density has 130.000000 electrons

 -----------------------------------------------------------------------
  General SCF calculation program by
  Eric Jon Sundstrom, Paul Horn, Yuezhi Mao, Dmitri Zuev, Alec White,
  David Stuck, Shaama M.S., Shane Yost, Joonho Lee, David Small,
  Daniel Levine, Susi Lehtola, Hugh Burton, Evgeny Epifanovsky,
  Bang C. Huynh
 -----------------------------------------------------------------------
 Exchange:     0.2000 Hartree-Fock + 0.0800 Slater + 0.7200 B88
 Correlation:  0.1900 VWN1RPA + 0.8100 LYP
 Using SG-1 standard quadrature grid
 A restricted SCF calculation will be
 performed using DIIS
 SCF converges when DIIS error is below 1.0e-08
 ---------------------------------------
  Cycle       Energy         DIIS error
 ---------------------------------------
    1   -1845.8196828433      3.14e-02  
    2   -1842.1076489959      2.87e-03  
    3   -1842.0222005738      3.46e-03  
    4   -1842.2773230720      5.56e-04  
    5   -1842.2824176625      2.89e-04  
    6   -1842.2840631692      9.55e-05  
    7   -1842.2842375104      2.12e-05  
    8   -1842.2842441859      1.04e-05  
    9   -1842.2842464379      1.84e-06  
   10   -1842.2842464950      9.75e-07  
   11   -1842.2842465144      1.79e-07  
   12   -1842.2842465150      9.24e-08  
   13   -1842.2842465152      3.52e-08  
   14   -1842.2842465152      9.84e-09  Convergence criterion met
 ---------------------------------------
 SCF time:   CPU 560.17s  wall 561.00s 
 SCF   energy in the final basis set =    -1842.2842465152
 Total energy in the final basis set =    -1842.2842465152

 --------------------------------------------------------------

                    Orbital Energies (a.u.)
 --------------------------------------------------------------

 Alpha MOs
 -- Occupied --
********-101.5655-101.5640 -10.2575 -10.2570 -10.2565 -10.2201 -10.2198
-10.2070 -10.2031 -10.2023 -10.2011 -10.2008 -10.1994 -10.1965  -9.4814
 -9.4800  -9.4787  -7.2460  -7.2446  -7.2434  -7.2363  -7.2357  -7.2349
 -7.2346  -7.2335  -7.2331  -0.9257  -0.9103  -0.8863  -0.8573  -0.8462
 -0.7970  -0.7609  -0.7511  -0.7479  -0.6594  -0.6347  -0.6155  -0.6040
 -0.5481  -0.5278  -0.5139  -0.4911  -0.4875  -0.4686  -0.4533  -0.4526
 -0.4484  -0.4272  -0.4128  -0.4075  -0.3929  -0.3804  -0.3793  -0.3750
 -0.3507  -0.3388  -0.3333  -0.3264  -0.3248  -0.2928  -0.2709  -0.2630
 -0.2575
 -- Virtual --
 -0.0615  -0.0422  -0.0378  -0.0200  -0.0135  -0.0118  -0.0012   0.0038
  0.0102   0.0167   0.0195   0.0210   0.0327   0.0374   0.0452   0.0499
  0.0524   0.0604   0.0687   0.0737   0.0796   0.0848   0.0892   0.0950
  0.0961   0.0987   0.1016   0.1040   0.1085   0.1105   0.1133   0.1176
  0.1183   0.1212   0.1224   0.1262   0.1275   0.1313   0.1321   0.1360
  0.1383   0.1405   0.1480   0.1532   0.1542   0.1637   0.1651   0.1731
  0.1740   0.1775   0.1794   0.1870   0.1924   0.1976   0.2046   0.2067
  0.2157   0.2186   0.2212   0.2261   0.2303   0.2347   0.2417   0.2479
  0.2497   0.2579   0.2596   0.2670   0.2685   0.2720   0.2726   0.2771
  0.2788   0.2824   0.2878   0.2929   0.2994   0.3004   0.3094   0.3111
  0.3174   0.3218   0.3247   0.3325   0.3406   0.3511   0.3583   0.3633
  0.3738   0.4350   0.4365   0.4412   0.4492   0.4631   0.4656   0.4695
  0.4819   0.4884   0.4996   0.5029   0.5141   0.5291   0.5360   0.5462
  0.5503   0.5568   0.5584   0.5635   0.5708   0.5762   0.5850   0.5887
  0.5966   0.6007   0.6061   0.6206   0.6210   0.6269   0.6399   0.6577
  0.6606   0.6717   0.6798   0.6932   0.6959   0.7052   0.7081   0.7177
  0.7219   0.7256   0.7407   0.7456   0.7518   0.7637   0.8006   0.8130
  0.8324   0.8381   0.8437   0.8462   0.8481   0.8512   0.8538   0.8621
  0.8658   0.8710   0.8727   0.8775   0.8827   0.8907   0.8948   0.9021
  0.9093   0.9124   0.9156   0.9384   0.9415   0.9596   0.9631   0.9660
  0.9764   0.9862   0.9923   0.9993   1.0131   1.0188   1.0383   1.0541
  1.0796   1.0861   1.0948   1.1076   1.1191   1.1254   1.1654   1.1836
  1.2218   1.2311   1.2374   1.2436   1.2568   1.2872   1.3072   1.3238
  1.3328   1.3589   1.3970   1.4456   1.4895   1.4935   1.5029   1.5108
  1.5425   1.5443   1.5583   1.5619   1.5739   1.5914   1.6009   1.6116
  1.6293   1.6481   1.6533   1.6805   1.6904   1.7061   1.7172   1.7305
  1.7535   1.7855   1.8049   1.8435   1.8721   1.8800   1.8907   1.9075
  1.9122   1.9199   1.9326   1.9379   1.9430   1.9518   1.9620   1.9785
  1.9837   2.0107   2.0197   2.0344   2.0529   2.0753   2.0937   2.1098
  2.1526   2.1860   2.2201   2.2566   2.2641   2.2763   2.2883   2.3134
  2.3277   2.3290   2.3435   2.3960   2.4225   2.4267   2.4360   2.4608
  2.4842   2.5015   2.5402   2.5461   2.5556   2.5650   2.5991   2.6077
  2.6368   2.6611   2.6680   2.6929   2.7136   2.7196   2.7237   2.7378
  2.7467   2.7506   2.7603   2.7780   2.7878   2.7921   2.8060   2.8186
  2.8280   2.8459   2.8528   2.8665   2.9042   2.9206   2.9843   2.9898
  3.0678   3.0873   3.1519   3.1570   3.1720   3.2048   3.2255   3.2278
  3.3384   3.3568   3.3681   3.3953   3.5179   3.5327   3.5784   3.6110
  3.7265   3.7399   3.8089   3.8628   4.0278   4.0723   4.1013   4.1071
  4.1388   4.4170   4.8110   4.8376   9.7684   9.7936   9.8076  23.4638
 23.6006  23.8671  23.9018  23.9061  23.9517  24.0226  24.0530  24.0604
 24.0802  24.1385  24.1752  25.8236  25.8365  25.8938  26.0995  26.1935
 26.2353  26.6197  26.6347  26.7062 215.7598 215.7888 215.8063
 --------------------------------------------------------------

          Ground-State Mulliken Net Atomic Charges

     Atom                 Charge (a.u.)
  ----------------------------------------
      1 C                     0.405792
      2 C                    -1.482811
      3 H                     0.190341
      4 C                     0.531012
      5 Cl                    0.453764
      6 C                    -0.708992
      7 H                     0.201252
      8 C                     0.500453
      9 Cl                    0.440229
     10 C                    -0.999153
     11 H                     0.202536
     12 C                     0.833555
     13 C                    -0.268791
     14 Cl                    0.494241
     15 C                    -0.435613
     16 H                     0.201911
     17 C                    -0.445690
     18 H                     0.163774
     19 C                    -0.199215
     20 H                     0.177518
     21 C                    -0.435223
     22 H                     0.179111
  ----------------------------------------
  Sum of atomic charges =     0.000000

 -----------------------------------------------------------------
                    Cartesian Multipole Moments
 -----------------------------------------------------------------
    Charge (ESU x 10^10)
                -0.0000
    Dipole Moment (Debye)
         X       1.8417      Y       1.0168      Z      -2.0593
       Tot       2.9439
    Quadrupole Moments (Debye-Ang)
        XX    -102.7789     XY       0.2710     YY    -110.3972
        XZ      -6.2367     YZ      -2.1833     ZZ    -106.1468
    Octopole Moments (Debye-Ang^2)
       XXX      14.5649    XXY      19.1621    XYY      -7.4545
       YYY      80.0028    XXZ     -37.3699    XYZ      -2.0743
       YYZ     -24.5275    XZZ       7.2360    YZZ      34.0310
       ZZZ     -81.2280
    Hexadecapole Moments (Debye-Ang^3)
      XXXX   -3678.1381   XXXY     212.0518   XXYY    -764.8080
      XYYY     264.9279   YYYY    -662.0113   XXXZ     366.8729
      XXYZ      24.1636   XYYZ     169.5237   YYYZ      39.9028
      XXZZ    -954.9250   XYZZ     108.6388   YYZZ    -491.2919
      XZZZ     490.9107   YZZZ      20.6198   ZZZZ   -2313.6684
 -----------------------------------------------------------------
 Calculating analytic gradient of the SCF energy
 Gradient of SCF Energy
            1           2           3           4           5           6
    1   0.0010620  -0.0062031  -0.0013142  -0.0017006   0.0003422   0.0079166
    2   0.0012724  -0.0008806   0.0013722   0.0000658  -0.0000724  -0.0007834
    3  -0.0021573  -0.0015170  -0.0005716   0.0049483  -0.0004763  -0.0042300
            7           8           9          10          11          12
    1  -0.0005059  -0.0046529   0.0005238   0.0002695   0.0004909   0.0027334
    2   0.0001489  -0.0000142  -0.0001281   0.0023241   0.0002646   0.0032692
    3   0.0001754  -0.0013628  -0.0001391   0.0072128  -0.0002565  -0.0056494
           13          14          15          16          17          18
    1   0.0037423   0.0028150  -0.0041770   0.0004805  -0.0003669  -0.0005966
    2  -0.0034874  -0.0010152   0.0023107   0.0001612  -0.0003143   0.0003933
    3   0.0035510  -0.0023760   0.0000566  -0.0006382   0.0005928  -0.0003147
           19          20          21          22
    1   0.0002196   0.0002664  -0.0020025   0.0006576
    2  -0.0027244  -0.0001618  -0.0022113   0.0002110
    3   0.0027136   0.0002422   0.0008879  -0.0006915
 Max gradient component =       7.917E-03
 RMS gradient           =       2.454E-03
 Gradient time:  CPU 171.99 s  wall 172.02 s
 Geometry Optimization Parameters
   NAtoms,    NIC,     NZ,  NCons,   NDum,   NFix, NCnnct, MaxDiis
       22     155      22       0       0       0       0       0

 Cartesian Hessian Update
 Hessian updated using BFGS update


** GEOMETRY OPTIMIZATION IN DELOCALIZED INTERNAL COORDINATES **
   Searching for a Minimum

   Optimization Cycle:   2

                       Coordinates (Angstroms)
     ATOM                X               Y               Z
      1  C         0.0208900789   -0.0414052180    0.0629222248
      2  C        -0.0278985968    0.0645932221    1.4581339573
      3  H         0.8845920375    0.1246345145    2.0324872499
      4  C        -1.2485530821    0.1349299208    2.1154040619
      5  Cl       -1.2793349194    0.2760158800    3.8630144438
      6  C        -2.4454992213    0.1083088699    1.4112047497
      7  H        -3.3936520074    0.1630911488    1.9304779652
      8  C        -2.4001666715    0.0208613143    0.0270256404
      9  Cl       -3.8964893694   -0.0105942237   -0.8870808263
     10  C        -1.1860756618   -0.0479953288   -0.6437332525
     11  H        -1.1767861623   -0.1332660796   -1.7234151095
     12  C         1.3083623966   -0.0909781608   -0.6947557743
     13  C         2.3637917517   -0.9913039475   -0.4372453428
     14  Cl        2.2516164517   -2.2587561669    0.7755221727
     15  C         3.5253742856   -0.9659642716   -1.2004222979
     16  H         4.3142254336   -1.6777324062   -0.9904784599
     17  C         3.6697850003   -0.0528790246   -2.2365187477
     18  H         4.5782818552   -0.0413349948   -2.8261538710
     19  C         2.6377427929    0.8323825124   -2.5169740499
     20  H         2.7375677127    1.5490525093   -3.3234190761
     21  C         1.4762700472    0.8053554675   -1.7570753844
     22  H         0.6862381771    1.5150679628   -1.9703246904
   Point Group: c1    Number of degrees of freedom:    60


   Energy is  -1842.284246515

 Hessian updated using BFGS update

 54 Hessian modes will be used to form the next step
  Hessian Eigenvalues:
     0.013119    0.019207    0.020086    0.023181    0.023309    0.023576
     0.023642    0.023677    0.023937    0.023938    0.024089    0.024090
     0.024113    0.024114    0.024135    0.024135    0.024142    0.024143
     0.027590    0.159455    0.159966    0.159982    0.159995    0.159998
     0.160000    0.160234    0.218686    0.225235    0.226423    0.234772
     0.234905    0.244277    0.249816    0.249966    0.249992    0.249997
     0.300782    0.300982    0.328945    0.354994    0.356612    0.376304
     0.428986    0.429426    0.432052    0.455402    0.465983    0.467819
     0.471934    0.477801    0.478170    0.478293    0.479117    0.554276

 Minimum search - taking simple RFO step
 Searching for Lamda that Minimizes Along All modes
 Value Taken    Lamda =  -0.00147925
 Step Taken.  Stepsize is  0.175576

                             Maximum     Tolerance    Cnvgd?
         Gradient           0.011177      0.000300      NO
         Displacement       0.115344      0.001200      NO
         Energy change     -0.004728      0.000001      NO


 New Cartesian Coordinates Obtained by Inverse Iteration

 Displacement from previous Coordinates is:  0.566011
 ----------------------------------------------------------------
             Standard Nuclear Orientation (Angstroms)
    I     Atom           X                Y                Z
 ----------------------------------------------------------------
    1      C       0.0095384082    -0.0512544162     0.0409487971
    2      C      -0.0106354546     0.0899538144     1.4335150292
    3      H       0.9117160833     0.1609148079     1.9935369095
    4      C      -1.2267493152     0.1696985485     2.1001098113
    5      Cl     -1.2362563912     0.3574932649     3.8442818526
    6      C      -2.4402138273     0.1125270273     1.4219936619
    7      H      -3.3800302934     0.1733547340     1.9540690529
    8      C      -2.4063360301    -0.0245396465     0.0392808070
    9      Cl     -3.9186931152    -0.0999942476    -0.8465099723
   10      C      -1.2048327377    -0.1053193757    -0.6556354360
   11      H      -1.2134004693    -0.2280420388    -1.7314297620
   12      C       1.2899779907    -0.0914309947    -0.7187090223
   13      C       2.3233518512    -1.0119289476    -0.4739674835
   14      Cl      2.1523034691    -2.2864747006     0.7273815884
   15      C       3.5049412007    -0.9885936300    -1.2108021257
   16      H       4.2760221536    -1.7187443614    -0.9986455546
   17      C       3.6826132525    -0.0441648565    -2.2172328385
   18      H       4.6058684144    -0.0313080167    -2.7843344635
   19      C       2.6704265592     0.8722581029    -2.4899400889
   20      H       2.7965949820     1.6139479297    -3.2701932727
   21      C       1.4949069116     0.8414115510    -1.7471070828
   22      H       0.7191686864     1.5723189516    -1.9420148242
 ----------------------------------------------------------------
 Nuclear Repulsion Energy =        1187.36347697 hartrees
 There are       65 alpha and       65 beta electrons
 Applying Cartesian multipole field
    Component          Value
    ---------          -----
     (2,0,0)        1.00000E-11
     (0,2,0)        2.00000E-11
     (0,0,2)       -3.00000E-11
 Nucleus-field energy     =    -0.0000000130 hartrees
 Requested basis set is 6-311++G(d,p)
 There are 146 shells and 403 basis functions
 A cutoff of  1.0D-15 yielded   8729 shell pairs
 There are     70145 function pairs (     75293 Cartesian)
 Smallest overlap matrix eigenvalue = 4.22E-07
 Linear dependence detected in AO basis
 Number of orthogonalized atomic orbitals = 400
 Maximum deviation from orthogonality = 4.919E-10
 Guess from superposition of atomic densities
 Warning:  Energy on first SCF cycle will be non-variational
 SAD guess density has 130.000000 electrons

 -----------------------------------------------------------------------
  General SCF calculation program by
  Eric Jon Sundstrom, Paul Horn, Yuezhi Mao, Dmitri Zuev, Alec White,
  David Stuck, Shaama M.S., Shane Yost, Joonho Lee, David Small,
  Daniel Levine, Susi Lehtola, Hugh Burton, Evgeny Epifanovsky,
  Bang C. Huynh
 -----------------------------------------------------------------------
 Exchange:     0.2000 Hartree-Fock + 0.0800 Slater + 0.7200 B88
 Correlation:  0.1900 VWN1RPA + 0.8100 LYP
 Using SG-1 standard quadrature grid
 A restricted SCF calculation will be
 performed using DIIS
 SCF converges when DIIS error is below 1.0e-08
 ---------------------------------------
  Cycle       Energy         DIIS error
 ---------------------------------------
    1   -1845.7960166529      3.14e-02  
    2   -1842.1118589767      2.84e-03  
    3   -1842.0315775309      3.40e-03  
    4   -1842.2784388298      5.47e-04  
    5   -1842.2834119896      2.81e-04  
    6   -1842.2849682345      9.54e-05  
    7   -1842.2851434598      2.07e-05  
    8   -1842.2851498140      1.05e-05  
    9   -1842.2851521070      1.94e-06  
   10   -1842.2851521677      1.09e-06  
   11   -1842.2851521922      2.35e-07  
   12   -1842.2851521931      1.21e-07  
   13   -1842.2851521933      4.50e-08  
   14   -1842.2851521932      1.27e-08  
   15   -1842.2851521935      5.47e-09  Convergence criterion met
 ---------------------------------------
 SCF time:   CPU 487.19s  wall 487.00s 
 SCF   energy in the final basis set =    -1842.2851521935
 Total energy in the final basis set =    -1842.2851521935

 --------------------------------------------------------------

                    Orbital Energies (a.u.)
 --------------------------------------------------------------

 Alpha MOs
 -- Occupied --
********-101.5649-101.5632 -10.2580 -10.2575 -10.2559 -10.2200 -10.2186
-10.2077 -10.2040 -10.2030 -10.2020 -10.2016 -10.2005 -10.1976  -9.4807
 -9.4795  -9.4780  -7.2453  -7.2439  -7.2426  -7.2356  -7.2351  -7.2343
 -7.2340  -7.2328  -7.2324  -0.9255  -0.9098  -0.8859  -0.8560  -0.8458
 -0.7964  -0.7605  -0.7511  -0.7476  -0.6597  -0.6336  -0.6158  -0.6034
 -0.5477  -0.5282  -0.5134  -0.4910  -0.4880  -0.4686  -0.4533  -0.4525
 -0.4480  -0.4267  -0.4123  -0.4085  -0.3932  -0.3804  -0.3798  -0.3747
 -0.3499  -0.3381  -0.3327  -0.3259  -0.3242  -0.2910  -0.2709  -0.2630
 -0.2584
 -- Virtual --
 -0.0603  -0.0437  -0.0369  -0.0220  -0.0137  -0.0116  -0.0012   0.0040
  0.0102   0.0165   0.0193   0.0209   0.0320   0.0371   0.0454   0.0505
  0.0518   0.0603   0.0687   0.0734   0.0792   0.0850   0.0893   0.0948
  0.0960   0.0985   0.1015   0.1035   0.1086   0.1106   0.1130   0.1176
  0.1180   0.1206   0.1221   0.1254   0.1279   0.1303   0.1319   0.1358
  0.1382   0.1393   0.1469   0.1529   0.1540   0.1626   0.1645   0.1723
  0.1736   0.1785   0.1795   0.1853   0.1938   0.1982   0.2038   0.2067
  0.2161   0.2168   0.2222   0.2273   0.2302   0.2340   0.2410   0.2480
  0.2495   0.2590   0.2599   0.2655   0.2683   0.2716   0.2734   0.2768
  0.2781   0.2813   0.2862   0.2923   0.2977   0.2991   0.3090   0.3111
  0.3166   0.3223   0.3251   0.3333   0.3409   0.3528   0.3575   0.3617
  0.3743   0.4353   0.4383   0.4419   0.4494   0.4639   0.4663   0.4688
  0.4816   0.4855   0.4991   0.5018   0.5134   0.5263   0.5350   0.5458
  0.5493   0.5582   0.5607   0.5652   0.5720   0.5740   0.5837   0.5874
  0.5953   0.6041   0.6081   0.6191   0.6234   0.6289   0.6387   0.6588
  0.6599   0.6730   0.6824   0.6928   0.6954   0.7029   0.7084   0.7151
  0.7207   0.7236   0.7379   0.7444   0.7505   0.7614   0.8009   0.8148
  0.8300   0.8379   0.8425   0.8473   0.8487   0.8522   0.8545   0.8620
  0.8659   0.8701   0.8728   0.8795   0.8817   0.8909   0.8974   0.9014
  0.9091   0.9142   0.9178   0.9385   0.9452   0.9604   0.9656   0.9660
  0.9764   0.9855   0.9923   1.0008   1.0130   1.0181   1.0384   1.0527
  1.0770   1.0817   1.0957   1.1008   1.1217   1.1282   1.1659   1.1827
  1.2219   1.2341   1.2408   1.2437   1.2621   1.2858   1.3068   1.3218
  1.3344   1.3605   1.4031   1.4422   1.4876   1.4915   1.5049   1.5140
  1.5379   1.5485   1.5584   1.5616   1.5738   1.5884   1.5988   1.6075
  1.6289   1.6448   1.6529   1.6778   1.6903   1.6994   1.7177   1.7301
  1.7550   1.7913   1.8082   1.8412   1.8689   1.8793   1.8955   1.9044
  1.9080   1.9226   1.9296   1.9406   1.9447   1.9511   1.9612   1.9704
  1.9857   2.0104   2.0208   2.0358   2.0513   2.0722   2.0915   2.1067
  2.1473   2.1824   2.2200   2.2585   2.2649   2.2776   2.2896   2.3088
  2.3249   2.3287   2.3456   2.4030   2.4214   2.4276   2.4378   2.4583
  2.4818   2.5001   2.5376   2.5451   2.5546   2.5631   2.5957   2.6047
  2.6376   2.6643   2.6721   2.6919   2.7157   2.7206   2.7254   2.7374
  2.7429   2.7498   2.7578   2.7779   2.7875   2.7909   2.8057   2.8095
  2.8278   2.8452   2.8480   2.8635   2.8989   2.9206   2.9867   2.9960
  3.0673   3.0871   3.1476   3.1535   3.1691   3.2082   3.2248   3.2263
  3.3346   3.3548   3.3647   3.3898   3.5139   3.5295   3.5803   3.6093
  3.7206   3.7403   3.8026   3.8623   4.0258   4.0721   4.1012   4.1099
  4.1368   4.4071   4.8107   4.8350   9.7686   9.7940   9.8111  23.4667
 23.6057  23.8634  23.8999  23.9098  23.9534  24.0167  24.0476  24.0567
 24.0713  24.1342  24.1648  25.8237  25.8365  25.8973  26.1021  26.1918
 26.2389  26.6162  26.6239  26.7094 215.7597 215.7891 215.8104
 --------------------------------------------------------------

          Ground-State Mulliken Net Atomic Charges

     Atom                 Charge (a.u.)
  ----------------------------------------
      1 C                     0.508104
      2 C                    -1.476356
      3 H                     0.194669
      4 C                     0.509758
      5 Cl                    0.452606
      6 C                    -0.728791
      7 H                     0.201790
      8 C                     0.513437
      9 Cl                    0.436413
     10 C                    -0.950260
     11 H                     0.203033
     12 C                     0.742094
     13 C                    -0.368931
     14 Cl                    0.476646
     15 C                    -0.350219
     16 H                     0.202011
     17 C                    -0.423661
     18 H                     0.165231
     19 C                    -0.220775
     20 H                     0.177364
     21 C                    -0.447184
     22 H                     0.183021
  ----------------------------------------
  Sum of atomic charges =     0.000000

 -----------------------------------------------------------------
                    Cartesian Multipole Moments
 -----------------------------------------------------------------
    Charge (ESU x 10^10)
                 0.0000
    Dipole Moment (Debye)
         X       1.8869      Y       1.0493      Z      -2.0312
       Tot       2.9643
    Quadrupole Moments (Debye-Ang)
        XX    -102.6527     XY       0.3351     YY    -110.3050
        XZ      -6.2209     YZ      -2.2567     ZZ    -106.4506
    Octopole Moments (Debye-Ang^2)
       XXX      18.9310    XXY      20.2022    XYY      -6.0439
       YYY      82.0949    XXZ     -36.3799    XYZ      -2.4189
       YYZ     -24.4740    XZZ       7.3562    YZZ      34.1629
       ZZZ     -78.2915
    Hexadecapole Moments (Debye-Ang^3)
      XXXX   -3649.1111   XXXY     190.2033   XXYY    -762.5393
      XYYY     243.9106   YYYY    -686.5955   XXXZ     370.2586
      XXYZ      16.6609   XYYZ     169.3038   YYYZ      18.6223
      XXZZ    -945.0664   XYZZ     103.2529   YYZZ    -488.7909
      XZZZ     499.2577   YZZZ       2.3849   ZZZZ   -2290.2801
 -----------------------------------------------------------------
 Calculating analytic gradient of the SCF energy
 Gradient of SCF Energy
            1           2           3           4           5           6
    1   0.0023066  -0.0014720  -0.0001052  -0.0004024   0.0001456   0.0015327
    2   0.0008247  -0.0010929   0.0005843   0.0002684  -0.0001485  -0.0000726
    3  -0.0001234  -0.0002262   0.0001361   0.0021723  -0.0011125  -0.0007908
            7           8           9          10          11          12
    1  -0.0004564  -0.0021116   0.0009716  -0.0004756  -0.0000889  -0.0008054
    2  -0.0000553   0.0000399   0.0000203   0.0006552  -0.0000623   0.0004548
    3   0.0002028  -0.0010695   0.0004179   0.0011718  -0.0003325  -0.0010831
           13          14          15          16          17          18
    1   0.0005442   0.0007643  -0.0011200   0.0002295   0.0006609  -0.0000907
    2  -0.0012525  -0.0001006   0.0004053  -0.0000358   0.0000599   0.0001187
    3   0.0018471  -0.0009223   0.0003343  -0.0000637  -0.0005016  -0.0000357
           19          20          21          22
    1   0.0002953   0.0000727  -0.0009252   0.0005300
    2  -0.0001509   0.0001692  -0.0007495   0.0001203
    3  -0.0002280  -0.0001100   0.0003020   0.0000147
 Max gradient component =       2.307E-03
 RMS gradient           =       7.902E-04
 Gradient time:  CPU 162.62 s  wall 162.65 s
 Geometry Optimization Parameters
   NAtoms,    NIC,     NZ,  NCons,   NDum,   NFix, NCnnct, MaxDiis
       22     155      22       0       0       0       0       0

 Cartesian Hessian Update
 Hessian updated using BFGS update


** GEOMETRY OPTIMIZATION IN DELOCALIZED INTERNAL COORDINATES **
   Searching for a Minimum

   Optimization Cycle:   3

                       Coordinates (Angstroms)
     ATOM                X               Y               Z
      1  C         0.0095384082   -0.0512544162    0.0409487971
      2  C        -0.0106354546    0.0899538144    1.4335150292
      3  H         0.9117160833    0.1609148079    1.9935369095
      4  C        -1.2267493152    0.1696985485    2.1001098113
      5  Cl       -1.2362563912    0.3574932649    3.8442818526
      6  C        -2.4402138273    0.1125270273    1.4219936619
      7  H        -3.3800302934    0.1733547340    1.9540690529
      8  C        -2.4063360301   -0.0245396465    0.0392808070
      9  Cl       -3.9186931152   -0.0999942476   -0.8465099723
     10  C        -1.2048327377   -0.1053193757   -0.6556354360
     11  H        -1.2134004693   -0.2280420388   -1.7314297620
     12  C         1.2899779907   -0.0914309947   -0.7187090223
     13  C         2.3233518512   -1.0119289476   -0.4739674835
     14  Cl        2.1523034691   -2.2864747006    0.7273815884
     15  C         3.5049412007   -0.9885936300   -1.2108021257
     16  H         4.2760221536   -1.7187443614   -0.9986455546
     17  C         3.6826132525   -0.0441648565   -2.2172328385
     18  H         4.6058684144   -0.0313080167   -2.7843344635
     19  C         2.6704265592    0.8722581029   -2.4899400889
     20  H         2.7965949820    1.6139479297   -3.2701932727
     21  C         1.4949069116    0.8414115510   -1.7471070828
     22  H         0.7191686864    1.5723189516   -1.9420148242
   Point Group: c1    Number of degrees of freedom:    60


   Energy is  -1842.285152193

 Hessian updated using BFGS update

 56 Hessian modes will be used to form the next step
  Hessian Eigenvalues:
     0.011913    0.019172    0.019914    0.022971    0.023372    0.023554
     0.023666    0.023727    0.023935    0.023995    0.024088    0.024109
     0.024113    0.024120    0.024131    0.024138    0.024141    0.024216
     0.027598    0.157864    0.159981    0.159993    0.159998    0.160000
     0.160125    0.160348    0.205947    0.221111    0.227882    0.234774
     0.235475    0.244061    0.249706    0.249969    0.249992    0.250485
     0.299437    0.301032    0.302152    0.327682    0.353578    0.356315
     0.356822    0.371057    0.428900    0.430069    0.432236    0.453556
     0.467263    0.471430    0.474692    0.477594    0.478166    0.479095
     0.484784    0.519423

 Minimum search - taking simple RFO step
 Searching for Lamda that Minimizes Along All modes
 Value Taken    Lamda =  -0.00019116
 Step Taken.  Stepsize is  0.089131

                             Maximum     Tolerance    Cnvgd?
         Gradient           0.002888      0.000300      NO
         Displacement       0.058387      0.001200      NO
         Energy change     -0.000906      0.000001      NO


 New Cartesian Coordinates Obtained by Inverse Iteration

 Displacement from previous Coordinates is:  0.264963
 ----------------------------------------------------------------
             Standard Nuclear Orientation (Angstroms)
    I     Atom           X                Y                Z
 ----------------------------------------------------------------
    1      C       0.0046872667    -0.0558889251     0.0320488804
    2      C      -0.0042012962     0.1075190407     1.4216120558
    3      H       0.9223764351     0.1828585041     1.9738821117
    4      C      -1.2174347416     0.1873661657     2.0928791754
    5      Cl     -1.2201707805     0.3985948612     3.8369865899
    6      C      -2.4355233025     0.1121298805     1.4245561638
    7      H      -3.3716100082     0.1765081556     1.9608026968
    8      C      -2.4066244856    -0.0480163172     0.0439886096
    9      Cl     -3.9269600397    -0.1440423224    -0.8309070198
   10      C      -1.2101921711    -0.1319574571    -0.6593920887
   11      H      -1.2229247984    -0.2690971760    -1.7327518212
   12      C       1.2851106068    -0.0890916199    -0.7265025260
   13      C       2.3067824743    -1.0213402962    -0.4917028832
   14      Cl      2.1083909941    -2.2995855826     0.7037422715
   15      C       3.4944841078    -1.0013825299    -1.2188756260
   16      H       4.2559270964    -1.7425430340    -1.0118410985
   17      C       3.6855074551    -0.0408606418    -2.2069732968
   18      H       4.6127189669    -0.0282099619    -2.7678195715
   19      C       2.6841373362     0.8909140867    -2.4708992488
   20      H       2.8222295513     1.6425628040    -3.2389686475
   21      C       1.5031212387     0.8596238060    -1.7378182584
   22      H       0.7304504231     1.5960220593    -1.9274508858
 ----------------------------------------------------------------
 Nuclear Repulsion Energy =        1188.14197827 hartrees
 There are       65 alpha and       65 beta electrons
 Applying Cartesian multipole field
    Component          Value
    ---------          -----
     (2,0,0)        1.00000E-11
     (0,2,0)        2.00000E-11
     (0,0,2)       -3.00000E-11
 Nucleus-field energy     =    -0.0000000126 hartrees
 Requested basis set is 6-311++G(d,p)
 There are 146 shells and 403 basis functions
 A cutoff of  1.0D-15 yielded   8732 shell pairs
 There are     70149 function pairs (     75295 Cartesian)
 Smallest overlap matrix eigenvalue = 4.19E-07
 Linear dependence detected in AO basis
 Number of orthogonalized atomic orbitals = 400
 Maximum deviation from orthogonality = 3.025E-10
 Guess from superposition of atomic densities
 Warning:  Energy on first SCF cycle will be non-variational
 SAD guess density has 130.000000 electrons

 -----------------------------------------------------------------------
  General SCF calculation program by
  Eric Jon Sundstrom, Paul Horn, Yuezhi Mao, Dmitri Zuev, Alec White,
  David Stuck, Shaama M.S., Shane Yost, Joonho Lee, David Small,
  Daniel Levine, Susi Lehtola, Hugh Burton, Evgeny Epifanovsky,
  Bang C. Huynh
 -----------------------------------------------------------------------
 Exchange:     0.2000 Hartree-Fock + 0.0800 Slater + 0.7200 B88
 Correlation:  0.1900 VWN1RPA + 0.8100 LYP
 Using SG-1 standard quadrature grid
 A restricted SCF calculation will be
 performed using DIIS
 SCF converges when DIIS error is below 1.0e-08
 ---------------------------------------
  Cycle       Energy         DIIS error
 ---------------------------------------
    1   -1845.7955283284      3.14e-02  
    2   -1842.1123457052      2.84e-03  
    3   -1842.0334081388      3.39e-03  
    4   -1842.2785846207      5.45e-04  
    5   -1842.2835444993      2.80e-04  
    6   -1842.2850740762      9.58e-05  
    7   -1842.2852507925      2.09e-05  
    8   -1842.2852572648      1.09e-05  
    9   -1842.2852597591      2.07e-06  
   10   -1842.2852598275      1.17e-06  
   11   -1842.2852598555      2.47e-07  
   12   -1842.2852598566      1.17e-07  
   13   -1842.2852598569      4.45e-08  
   14   -1842.2852598569      1.27e-08  
   15   -1842.2852598569      5.41e-09  Convergence criterion met
 ---------------------------------------
 SCF time:   CPU 502.16s  wall 502.00s 
 SCF   energy in the final basis set =    -1842.2852598569
 Total energy in the final basis set =    -1842.2852598569

 --------------------------------------------------------------

                    Orbital Energies (a.u.)
 --------------------------------------------------------------

 Alpha MOs
 -- Occupied --
********-101.5647-101.5629 -10.2583 -10.2577 -10.2556 -10.2197 -10.2179
-10.2079 -10.2041 -10.2030 -10.2022 -10.2018 -10.2006 -10.1977  -9.4804
 -9.4792  -9.4776  -7.2451  -7.2437  -7.2423  -7.2353  -7.2348  -7.2341
 -7.2338  -7.2325  -7.2321  -0.9255  -0.9097  -0.8852  -0.8556  -0.8459
 -0.7964  -0.7607  -0.7514  -0.7476  -0.6599  -0.6334  -0.6162  -0.6033
 -0.5478  -0.5286  -0.5133  -0.4912  -0.4883  -0.4685  -0.4534  -0.4525
 -0.4481  -0.4266  -0.4125  -0.4088  -0.3933  -0.3808  -0.3794  -0.3743
 -0.3497  -0.3379  -0.3325  -0.3257  -0.3239  -0.2904  -0.2711  -0.2633
 -0.2589
 -- Virtual --
 -0.0593  -0.0443  -0.0363  -0.0231  -0.0138  -0.0121  -0.0013   0.0040
  0.0102   0.0163   0.0193   0.0205   0.0316   0.0370   0.0456   0.0506
  0.0517   0.0603   0.0686   0.0731   0.0791   0.0851   0.0895   0.0947
  0.0959   0.0985   0.1014   0.1032   0.1085   0.1106   0.1128   0.1174
  0.1181   0.1203   0.1220   0.1250   0.1282   0.1299   0.1318   0.1358
  0.1382   0.1389   0.1463   0.1526   0.1539   0.1622   0.1644   0.1720
  0.1735   0.1788   0.1797   0.1847   0.1945   0.1984   0.2036   0.2068
  0.2156   0.2165   0.2225   0.2278   0.2302   0.2339   0.2407   0.2479
  0.2497   0.2597   0.2599   0.2649   0.2687   0.2713   0.2737   0.2770
  0.2780   0.2809   0.2858   0.2922   0.2973   0.2989   0.3092   0.3111
  0.3166   0.3223   0.3258   0.3337   0.3416   0.3537   0.3573   0.3612
  0.3743   0.4351   0.4390   0.4421   0.4497   0.4640   0.4667   0.4689
  0.4812   0.4855   0.4992   0.5016   0.5132   0.5257   0.5349   0.5451
  0.5494   0.5584   0.5617   0.5652   0.5722   0.5739   0.5839   0.5872
  0.5947   0.6035   0.6118   0.6191   0.6247   0.6299   0.6386   0.6587
  0.6610   0.6743   0.6829   0.6924   0.6955   0.7017   0.7086   0.7141
  0.7185   0.7242   0.7364   0.7454   0.7505   0.7614   0.8012   0.8156
  0.8288   0.8385   0.8427   0.8482   0.8491   0.8529   0.8552   0.8620
  0.8655   0.8709   0.8729   0.8796   0.8814   0.8916   0.8988   0.9015
  0.9086   0.9152   0.9194   0.9378   0.9466   0.9602   0.9660   0.9662
  0.9769   0.9845   0.9932   1.0014   1.0134   1.0178   1.0388   1.0519
  1.0759   1.0798   1.0971   1.1001   1.1223   1.1315   1.1654   1.1834
  1.2220   1.2351   1.2413   1.2434   1.2654   1.2865   1.3059   1.3211
  1.3351   1.3619   1.4052   1.4398   1.4874   1.4918   1.5054   1.5165
  1.5367   1.5495   1.5591   1.5626   1.5743   1.5865   1.5987   1.6069
  1.6292   1.6448   1.6533   1.6756   1.6908   1.6981   1.7188   1.7303
  1.7565   1.7939   1.8093   1.8410   1.8677   1.8793   1.8974   1.9039
  1.9063   1.9237   1.9299   1.9424   1.9452   1.9509   1.9618   1.9694
  1.9872   2.0116   2.0227   2.0370   2.0511   2.0715   2.0909   2.1066
  2.1446   2.1809   2.2208   2.2598   2.2658   2.2783   2.2903   2.3071
  2.3237   2.3289   2.3483   2.4069   2.4223   2.4283   2.4385   2.4576
  2.4828   2.5004   2.5372   2.5449   2.5540   2.5628   2.5954   2.6045
  2.6384   2.6664   2.6739   2.6916   2.7154   2.7219   2.7286   2.7369
  2.7433   2.7496   2.7579   2.7787   2.7873   2.7910   2.8013   2.8082
  2.8283   2.8449   2.8483   2.8644   2.8961   2.9212   2.9884   2.9995
  3.0685   3.0880   3.1461   3.1532   3.1697   3.2098   3.2236   3.2280
  3.3345   3.3560   3.3655   3.3896   3.5145   3.5314   3.5833   3.6112
  3.7191   3.7419   3.8009   3.8635   4.0255   4.0721   4.1019   4.1116
  4.1370   4.4012   4.8123   4.8350   9.7683   9.7933   9.8129  23.4678
 23.6071  23.8641  23.9008  23.9117  23.9558  24.0172  24.0485  24.0586
 24.0722  24.1364  24.1658  25.8235  25.8361  25.8985  26.1025  26.1906
 26.2414  26.6118  26.6227  26.7101 215.7593 215.7884 215.8126
 --------------------------------------------------------------

          Ground-State Mulliken Net Atomic Charges

     Atom                 Charge (a.u.)
  ----------------------------------------
      1 C                     0.526482
      2 C                    -1.480549
      3 H                     0.195752
      4 C                     0.513281
      5 Cl                    0.450829
      6 C                    -0.752783
      7 H                     0.201623
      8 C                     0.521347
      9 Cl                    0.436109
     10 C                    -0.910856
     11 H                     0.203327
     12 C                     0.742534
     13 C                    -0.435537
     14 Cl                    0.469129
     15 C                    -0.336053
     16 H                     0.201988
     17 C                    -0.411592
     18 H                     0.165724
     19 C                    -0.229384
     20 H                     0.177073
     21 C                    -0.432847
     22 H                     0.184404
  ----------------------------------------
  Sum of atomic charges =     0.000000

 -----------------------------------------------------------------
                    Cartesian Multipole Moments
 -----------------------------------------------------------------
    Charge (ESU x 10^10)
                 0.0000
    Dipole Moment (Debye)
         X       1.9148      Y       1.0608      Z      -2.0330
       Tot       2.9874
    Quadrupole Moments (Debye-Ang)
        XX    -102.6467     XY       0.3304     YY    -110.2525
        XZ      -6.2224     YZ      -2.2656     ZZ    -106.5942
    Octopole Moments (Debye-Ang^2)
       XXX      20.8599    XXY      20.5868    XYY      -5.3531
       YYY      82.9512    XXZ     -36.0293    XYZ      -2.4087
       YYZ     -24.4957    XZZ       7.4677    YZZ      34.0788
       ZZZ     -77.1118
    Hexadecapole Moments (Debye-Ang^3)
      XXXX   -3636.1377   XXXY     179.4723   XXYY    -761.2709
      XYYY     233.7523   YYYY    -699.7396   XXXZ     371.7049
      XXYZ      13.2709   XYYZ     168.9813   YYYZ       7.8160
      XXZZ    -940.4090   XYZZ     100.2401   YYZZ    -487.8789
      XZZZ     502.7133   YZZZ      -6.8075   ZZZZ   -2278.4866
 -----------------------------------------------------------------
 Calculating analytic gradient of the SCF energy
 Gradient of SCF Energy
            1           2           3           4           5           6
    1   0.0010219   0.0000704  -0.0000083  -0.0001133   0.0000246  -0.0001041
    2  -0.0000807  -0.0002746   0.0000306   0.0000480  -0.0000769   0.0000665
    3   0.0002691  -0.0003677   0.0000716   0.0003455  -0.0002703   0.0002324
            7           8           9          10          11          12
    1   0.0000485  -0.0002878   0.0003015  -0.0001943  -0.0000325  -0.0006725
    2  -0.0000355  -0.0000320   0.0000721   0.0001348   0.0000009   0.0000525
    3  -0.0000238  -0.0004528   0.0001378  -0.0002054   0.0000191   0.0002492
           13          14          15          16          17          18
    1  -0.0000029  -0.0001311  -0.0000842   0.0000139   0.0001454   0.0000191
    2  -0.0000528   0.0002017   0.0000690  -0.0000134  -0.0000046  -0.0000733
    3   0.0002139  -0.0001741  -0.0000571   0.0000370  -0.0000347   0.0000781
           19          20          21          22
    1   0.0000361  -0.0001046   0.0000651  -0.0000111
    2   0.0001694  -0.0000131  -0.0002819   0.0000932
    3  -0.0000870   0.0000381  -0.0000624   0.0000436
 Max gradient component =       1.022E-03
 RMS gradient           =       2.128E-04
 Gradient time:  CPU 171.60 s  wall 171.62 s
 Geometry Optimization Parameters
   NAtoms,    NIC,     NZ,  NCons,   NDum,   NFix, NCnnct, MaxDiis
       22     155      22       0       0       0       0       0

 Cartesian Hessian Update
 Hessian updated using BFGS update


** GEOMETRY OPTIMIZATION IN DELOCALIZED INTERNAL COORDINATES **
   Searching for a Minimum

   Optimization Cycle:   4

                       Coordinates (Angstroms)
     ATOM                X               Y               Z
      1  C         0.0046872667   -0.0558889251    0.0320488804
      2  C        -0.0042012962    0.1075190407    1.4216120558
      3  H         0.9223764351    0.1828585041    1.9738821117
      4  C        -1.2174347416    0.1873661657    2.0928791754
      5  Cl       -1.2201707805    0.3985948612    3.8369865899
      6  C        -2.4355233025    0.1121298805    1.4245561638
      7  H        -3.3716100082    0.1765081556    1.9608026968
      8  C        -2.4066244856   -0.0480163172    0.0439886096
      9  Cl       -3.9269600397   -0.1440423224   -0.8309070198
     10  C        -1.2101921711   -0.1319574571   -0.6593920887
     11  H        -1.2229247984   -0.2690971760   -1.7327518212
     12  C         1.2851106068   -0.0890916199   -0.7265025260
     13  C         2.3067824743   -1.0213402962   -0.4917028832
     14  Cl        2.1083909941   -2.2995855826    0.7037422715
     15  C         3.4944841078   -1.0013825299   -1.2188756260
     16  H         4.2559270964   -1.7425430340   -1.0118410985
     17  C         3.6855074551   -0.0408606418   -2.2069732968
     18  H         4.6127189669   -0.0282099619   -2.7678195715
     19  C         2.6841373362    0.8909140867   -2.4708992488
     20  H         2.8222295513    1.6425628040   -3.2389686475
     21  C         1.5031212387    0.8596238060   -1.7378182584
     22  H         0.7304504231    1.5960220593   -1.9274508858
   Point Group: c1    Number of degrees of freedom:    60


   Energy is  -1842.285259857

 Hessian updated using BFGS update

 57 Hessian modes will be used to form the next step
  Hessian Eigenvalues:
     0.009644    0.019188    0.020081    0.023068    0.023375    0.023552
     0.023666    0.023714    0.023929    0.023987    0.024086    0.024110
     0.024113    0.024120    0.024132    0.024139    0.024168    0.024227
     0.027595    0.158275    0.159982    0.159996    0.160000    0.160118
     0.160206    0.160524    0.204483    0.220887    0.227853    0.234774
     0.235350    0.244106    0.248782    0.249992    0.250078    0.250501
     0.294707    0.301042    0.301474    0.324557    0.355384    0.356541
     0.356673    0.358164    0.377904    0.429032    0.430497    0.432032
     0.455857    0.466326    0.471483    0.474416    0.477624    0.478194
     0.479159    0.485134    0.557614

 Minimum search - taking simple RFO step
 Searching for Lamda that Minimizes Along All modes
 Value Taken    Lamda =  -0.00001490
 Step Taken.  Stepsize is  0.032870

                             Maximum     Tolerance    Cnvgd?
         Gradient           0.000501      0.000300      NO
         Displacement       0.026022      0.001200      NO
         Energy change     -0.000108      0.000001      NO


 New Cartesian Coordinates Obtained by Inverse Iteration

 Displacement from previous Coordinates is:  0.108775
 ----------------------------------------------------------------
             Standard Nuclear Orientation (Angstroms)
    I     Atom           X                Y                Z
 ----------------------------------------------------------------
    1      C       0.0026646688    -0.0551473884     0.0295706981
    2      C      -0.0038058826     0.1159366109     1.4184184340
    3      H       0.9240305006     0.1951849470     1.9680444210
    4      C      -1.2160422934     0.1951735315     2.0911649990
    5      Cl     -1.2172500953     0.4165526882     3.8347843782
    6      C      -2.4349611047     0.1115114777     1.4254251030
    7      H      -3.3704160293     0.1761679289     1.9627663981
    8      C      -2.4077611713    -0.0573613396     0.0461270202
    9      Cl     -3.9302996878    -0.1654620914    -0.8252914061
   10      C      -1.2124743889    -0.1407301027    -0.6593414662
   11      H      -1.2262327280    -0.2841285049    -1.7318503899
   12      C       1.2843275138    -0.0883111973    -0.7290240402
   13      C       2.3016535373    -1.0260679215    -0.4984748579
   14      Cl      2.0966160388    -2.3077648517     0.6930303345
   15      C       3.4904527271    -1.0073620620    -1.2239078193
   16      H       4.2482112221    -1.7532646716    -1.0207963126
   17      C       3.6865725104    -0.0409368430    -2.2051737329
   18      H       4.6144251821    -0.0279852870    -2.7650561047
   19      C       2.6902785011     0.8976232692    -2.4636554058
   20      H       2.8342960250     1.6541666930    -3.2258716126
   21      C       1.5078191889     0.8669861766    -1.7330155097
   22      H       0.7381780940     1.6073024378    -1.9192775453
 ----------------------------------------------------------------
 Nuclear Repulsion Energy =        1188.03221895 hartrees
 There are       65 alpha and       65 beta electrons
 Applying Cartesian multipole field
    Component          Value
    ---------          -----
     (2,0,0)        1.00000E-11
     (0,2,0)        2.00000E-11
     (0,0,2)       -3.00000E-11
 Nucleus-field energy     =    -0.0000000123 hartrees
 Requested basis set is 6-311++G(d,p)
 There are 146 shells and 403 basis functions
 A cutoff of  1.0D-15 yielded   8732 shell pairs
 There are     70142 function pairs (     75289 Cartesian)
 Smallest overlap matrix eigenvalue = 4.20E-07
 Linear dependence detected in AO basis
 Number of orthogonalized atomic orbitals = 400
 Maximum deviation from orthogonality = 7.156E-10
 Guess from superposition of atomic densities
 Warning:  Energy on first SCF cycle will be non-variational
 SAD guess density has 130.000000 electrons

 -----------------------------------------------------------------------
  General SCF calculation program by
  Eric Jon Sundstrom, Paul Horn, Yuezhi Mao, Dmitri Zuev, Alec White,
  David Stuck, Shaama M.S., Shane Yost, Joonho Lee, David Small,
  Daniel Levine, Susi Lehtola, Hugh Burton, Evgeny Epifanovsky,
  Bang C. Huynh
 -----------------------------------------------------------------------
 Exchange:     0.2000 Hartree-Fock + 0.0800 Slater + 0.7200 B88
 Correlation:  0.1900 VWN1RPA + 0.8100 LYP
 Using SG-1 standard quadrature grid
 A restricted SCF calculation will be
 performed using DIIS
 SCF converges when DIIS error is below 1.0e-08
 ---------------------------------------
  Cycle       Energy         DIIS error
 ---------------------------------------
    1   -1845.7928183159      3.14e-02  
    2   -1842.1124127737      2.84e-03  
    3   -1842.0336891157      3.39e-03  
    4   -1842.2786056671      5.45e-04  
    5   -1842.2835616216      2.79e-04  
    6   -1842.2850839150      9.58e-05  
    7   -1842.2852606362      2.08e-05  
    8   -1842.2852670129      1.09e-05  
    9   -1842.2852694744      2.07e-06  
   10   -1842.2852695430      1.17e-06  
   11   -1842.2852695710      2.45e-07  
   12   -1842.2852695720      1.17e-07  
   13   -1842.2852695721      4.45e-08  
   14   -1842.2852695725      1.27e-08  
   15   -1842.2852695722      5.41e-09  Convergence criterion met
 ---------------------------------------
 SCF time:   CPU 497.29s  wall 497.00s 
 SCF   energy in the final basis set =    -1842.2852695722
 Total energy in the final basis set =    -1842.2852695722

 --------------------------------------------------------------

                    Orbital Energies (a.u.)
 --------------------------------------------------------------

 Alpha MOs
 -- Occupied --
********-101.5647-101.5628 -10.2584 -10.2578 -10.2556 -10.2197 -10.2180
-10.2079 -10.2042 -10.2031 -10.2022 -10.2018 -10.2006 -10.1977  -9.4804
 -9.4792  -9.4776  -7.2450  -7.2437  -7.2422  -7.2353  -7.2347  -7.2341
 -7.2338  -7.2324  -7.2320  -0.9255  -0.9096  -0.8850  -0.8554  -0.8459
 -0.7964  -0.7608  -0.7515  -0.7477  -0.6598  -0.6333  -0.6164  -0.6033
 -0.5478  -0.5287  -0.5132  -0.4912  -0.4883  -0.4685  -0.4533  -0.4525
 -0.4481  -0.4265  -0.4124  -0.4088  -0.3932  -0.3808  -0.3792  -0.3742
 -0.3496  -0.3378  -0.3324  -0.3257  -0.3239  -0.2901  -0.2712  -0.2635
 -0.2592
 -- Virtual --
 -0.0589  -0.0445  -0.0361  -0.0235  -0.0139  -0.0124  -0.0014   0.0040
  0.0101   0.0162   0.0192   0.0204   0.0314   0.0370   0.0456   0.0506
  0.0517   0.0603   0.0686   0.0730   0.0790   0.0851   0.0896   0.0946
  0.0958   0.0985   0.1014   0.1031   0.1085   0.1106   0.1127   0.1173
  0.1182   0.1201   0.1219   0.1249   0.1282   0.1297   0.1318   0.1357
  0.1382   0.1388   0.1461   0.1525   0.1539   0.1620   0.1643   0.1719
  0.1735   0.1788   0.1797   0.1845   0.1948   0.1984   0.2034   0.2068
  0.2153   0.2166   0.2226   0.2279   0.2300   0.2339   0.2406   0.2479
  0.2497   0.2598   0.2599   0.2646   0.2690   0.2712   0.2738   0.2770
  0.2779   0.2808   0.2858   0.2920   0.2970   0.2988   0.3093   0.3109
  0.3163   0.3222   0.3259   0.3337   0.3419   0.3540   0.3572   0.3610
  0.3740   0.4349   0.4391   0.4421   0.4498   0.4640   0.4668   0.4688
  0.4812   0.4856   0.4992   0.5015   0.5131   0.5254   0.5349   0.5448
  0.5493   0.5584   0.5621   0.5648   0.5718   0.5746   0.5838   0.5871
  0.5945   0.6032   0.6133   0.6191   0.6250   0.6304   0.6383   0.6588
  0.6615   0.6745   0.6829   0.6924   0.6957   0.7014   0.7087   0.7139
  0.7178   0.7242   0.7359   0.7460   0.7507   0.7613   0.8012   0.8159
  0.8286   0.8386   0.8428   0.8486   0.8493   0.8530   0.8556   0.8621
  0.8652   0.8712   0.8730   0.8795   0.8812   0.8916   0.8992   0.9016
  0.9085   0.9155   0.9200   0.9373   0.9467   0.9601   0.9657   0.9663
  0.9772   0.9841   0.9934   1.0016   1.0135   1.0179   1.0387   1.0512
  1.0755   1.0787   1.0976   1.1001   1.1226   1.1329   1.1650   1.1837
  1.2217   1.2353   1.2413   1.2434   1.2662   1.2865   1.3054   1.3210
  1.3350   1.3625   1.4053   1.4384   1.4873   1.4920   1.5055   1.5174
  1.5363   1.5500   1.5591   1.5631   1.5744   1.5859   1.5989   1.6069
  1.6294   1.6450   1.6532   1.6747   1.6905   1.6978   1.7192   1.7303
  1.7566   1.7945   1.8095   1.8403   1.8669   1.8789   1.8976   1.9037
  1.9055   1.9242   1.9302   1.9431   1.9455   1.9508   1.9619   1.9691
  1.9876   2.0122   2.0235   2.0374   2.0511   2.0714   2.0909   2.1062
  2.1433   2.1803   2.2209   2.2601   2.2660   2.2784   2.2904   2.3062
  2.3228   2.3289   2.3491   2.4079   2.4225   2.4286   2.4384   2.4574
  2.4830   2.5003   2.5369   2.5446   2.5537   2.5628   2.5951   2.6047
  2.6384   2.6671   2.6744   2.6916   2.7152   2.7217   2.7302   2.7369
  2.7434   2.7494   2.7580   2.7786   2.7872   2.7909   2.7983   2.8077
  2.8282   2.8446   2.8485   2.8647   2.8950   2.9211   2.9888   2.9998
  3.0690   3.0883   3.1456   3.1528   3.1694   3.2095   3.2231   3.2280
  3.3344   3.3564   3.3655   3.3893   3.5146   3.5320   3.5836   3.6116
  3.7189   3.7422   3.8008   3.8638   4.0254   4.0719   4.1018   4.1115
  4.1370   4.3986   4.8128   4.8352   9.7681   9.7930   9.8130  23.4679
 23.6067  23.8644  23.9007  23.9109  23.9563  24.0172  24.0487  24.0591
 24.0725  24.1370  24.1661  25.8233  25.8358  25.8984  26.1023  26.1902
 26.2417  26.6105  26.6221  26.7098 215.7591 215.7880 215.8127
 --------------------------------------------------------------

          Ground-State Mulliken Net Atomic Charges

     Atom                 Charge (a.u.)
  ----------------------------------------
      1 C                     0.529934
      2 C                    -1.472123
      3 H                     0.196069
      4 C                     0.515773
      5 Cl                    0.449732
      6 C                    -0.761439
      7 H                     0.201206
      8 C                     0.528587
      9 Cl                    0.434976
     10 C                    -0.912956
     11 H                     0.203219
     12 C                     0.739335
     13 C                    -0.452623
     14 Cl                    0.469276
     15 C                    -0.329414
     16 H                     0.201961
     17 C                    -0.406834
     18 H                     0.165820
     19 C                    -0.232094
     20 H                     0.176901
     21 C                    -0.430426
     22 H                     0.185122
  ----------------------------------------
  Sum of atomic charges =     0.000000

 -----------------------------------------------------------------
                    Cartesian Multipole Moments
 -----------------------------------------------------------------
    Charge (ESU x 10^10)
                -0.0000
    Dipole Moment (Debye)
         X       1.9234      Y       1.0680      Z      -2.0315
       Tot       2.9945
    Quadrupole Moments (Debye-Ang)
        XX    -102.6454     XY       0.3365     YY    -110.2211
        XZ      -6.2328     YZ      -2.2680     ZZ    -106.6457
    Octopole Moments (Debye-Ang^2)
       XXX      21.4395    XXY      20.8058    XYY      -5.0555
       YYY      83.4440    XXZ     -35.9796    XYZ      -2.4035
       YYZ     -24.5038    XZZ       7.5589    YZZ      34.0931
       ZZZ     -76.5809
    Hexadecapole Moments (Debye-Ang^3)
      XXXX   -3634.9654   XXXY     175.8951   XXYY    -761.5628
      XYYY     230.1140   YYYY    -706.3659   XXXZ     373.0955
      XXYZ      11.7259   XYYZ     169.2016   YYYZ       2.8323
      XXZZ    -939.0780   XYZZ      99.1882   YYZZ    -487.9363
      XZZZ     504.8768   YZZZ     -10.9441   ZZZZ   -2274.6078
 -----------------------------------------------------------------
 Calculating analytic gradient of the SCF energy
 Gradient of SCF Energy
            1           2           3           4           5           6
    1   0.0002819   0.0001113   0.0000121  -0.0000805  -0.0000043  -0.0000716
    2   0.0000084  -0.0001213  -0.0000792  -0.0000314  -0.0000266   0.0000513
    3   0.0001434  -0.0001675   0.0000232  -0.0000597   0.0000283   0.0001484
            7           8           9          10          11          12
    1   0.0000284   0.0000983   0.0000085  -0.0001894   0.0000014  -0.0002444
    2  -0.0000131  -0.0000023   0.0000333   0.0000332  -0.0000047  -0.0000970
    3  -0.0000262  -0.0001446  -0.0000047  -0.0000939   0.0000402   0.0001594
           13          14          15          16          17          18
    1   0.0000331  -0.0001582   0.0000541  -0.0000202  -0.0000351   0.0000288
    2   0.0001130   0.0000701   0.0000231  -0.0000057  -0.0000090  -0.0000216
    3  -0.0000608   0.0000587  -0.0000530   0.0000162   0.0000030   0.0000441
           19          20          21          22
    1  -0.0000030  -0.0000261   0.0001771  -0.0000020
    2   0.0000510  -0.0000006   0.0000002   0.0000288
    3   0.0000332   0.0000282  -0.0001467   0.0000308
 Max gradient component =       2.819E-04
 RMS gradient           =       8.724E-05
 Gradient time:  CPU 163.77 s  wall 163.78 s
 Geometry Optimization Parameters
   NAtoms,    NIC,     NZ,  NCons,   NDum,   NFix, NCnnct, MaxDiis
       22     155      22       0       0       0       0       0

 Cartesian Hessian Update
 Hessian updated using BFGS update


** GEOMETRY OPTIMIZATION IN DELOCALIZED INTERNAL COORDINATES **
   Searching for a Minimum

   Optimization Cycle:   5

                       Coordinates (Angstroms)
     ATOM                X               Y               Z
      1  C         0.0026646688   -0.0551473884    0.0295706981
      2  C        -0.0038058826    0.1159366109    1.4184184340
      3  H         0.9240305006    0.1951849470    1.9680444210
      4  C        -1.2160422934    0.1951735315    2.0911649990
      5  Cl       -1.2172500953    0.4165526882    3.8347843782
      6  C        -2.4349611047    0.1115114777    1.4254251030
      7  H        -3.3704160293    0.1761679289    1.9627663981
      8  C        -2.4077611713   -0.0573613396    0.0461270202
      9  Cl       -3.9302996878   -0.1654620914   -0.8252914061
     10  C        -1.2124743889   -0.1407301027   -0.6593414662
     11  H        -1.2262327280   -0.2841285049   -1.7318503899
     12  C         1.2843275138   -0.0883111973   -0.7290240402
     13  C         2.3016535373   -1.0260679215   -0.4984748579
     14  Cl        2.0966160388   -2.3077648517    0.6930303345
     15  C         3.4904527271   -1.0073620620   -1.2239078193
     16  H         4.2482112221   -1.7532646716   -1.0207963126
     17  C         3.6865725104   -0.0409368430   -2.2051737329
     18  H         4.6144251821   -0.0279852870   -2.7650561047
     19  C         2.6902785011    0.8976232692   -2.4636554058
     20  H         2.8342960250    1.6541666930   -3.2258716126
     21  C         1.5078191889    0.8669861766   -1.7330155097
     22  H         0.7381780940    1.6073024378   -1.9192775453
   Point Group: c1    Number of degrees of freedom:    60


   Energy is  -1842.285269572

 Hessian updated using BFGS update

 58 Hessian modes will be used to form the next step
  Hessian Eigenvalues:
     0.006121    0.019203    0.020180    0.023173    0.023401    0.023554
     0.023654    0.023769    0.023906    0.023995    0.024059    0.024093
     0.024113    0.024120    0.024130    0.024141    0.024174    0.024255
     0.028536    0.158746    0.159056    0.159993    0.159997    0.160032
     0.160127    0.160260    0.208289    0.220817    0.227652    0.234632
     0.234866    0.243486    0.249179    0.249884    0.250086    0.250607
     0.300758    0.301192    0.303530    0.337034    0.354449    0.356541
     0.356644    0.356985    0.357397    0.375352    0.429164    0.430751
     0.431496    0.455484    0.463282    0.471933    0.472781    0.477390
     0.477986    0.479171    0.486739    0.527972

 Minimum search - taking simple RFO step
 Searching for Lamda that Minimizes Along All modes
 Value Taken    Lamda =  -0.00000602
 Step Taken.  Stepsize is  0.026263

                             Maximum     Tolerance    Cnvgd?
         Gradient           0.000491      0.000300      NO
         Displacement       0.022563      0.001200      NO
         Energy change     -0.000010      0.000001      NO


 New Cartesian Coordinates Obtained by Inverse Iteration

 Displacement from previous Coordinates is:  0.090383
 ----------------------------------------------------------------
             Standard Nuclear Orientation (Angstroms)
    I     Atom           X                Y                Z
 ----------------------------------------------------------------
    1      C       0.0020770539    -0.0551685516     0.0290113468
    2      C      -0.0037421696     0.1232528771     1.4171300512
    3      H       0.9245766274     0.2079851455     1.9652084198
    4      C      -1.2156581022     0.2020916938     2.0901675310
    5      Cl     -1.2169272282     0.4330090329     3.8327473352
    6      C      -2.4346350909     0.1107458767     1.4254611122
    7      H      -3.3700498522     0.1756646195     1.9629541106
    8      C      -2.4078331271    -0.0650492320     0.0472311004
    9      Cl     -3.9309062334    -0.1823252546    -0.8227244368
   10      C      -1.2127088166    -0.1479269505    -0.6587811369
   11      H      -1.2264802655    -0.2958163250    -1.7307448666
   12      C       1.2844767636    -0.0879790895    -0.7294311070
   13      C       2.2981579549    -1.0306359722    -0.5036464274
   14      Cl      2.0886246340    -2.3169082325     0.6823287172
   15      C       3.4870863802    -1.0124352271    -1.2288355631
   16      H       4.2420313078    -1.7623630909    -1.0301784241
   17      C       3.6867727707    -0.0409136406    -2.2043780488
   18      H       4.6144584147    -0.0278321888    -2.7645594454
   19      C       2.6940978278     0.9028670380    -2.4575144435
   20      H       2.8418940578     1.6634047430    -3.2150718041
   21      C       1.5111464123     0.8724377012    -1.7275574961
   22      H       0.7438230094     1.6159785275    -1.9102209417
 ----------------------------------------------------------------
 Nuclear Repulsion Energy =        1187.93246641 hartrees
 There are       65 alpha and       65 beta electrons
 Applying Cartesian multipole field
    Component          Value
    ---------          -----
     (2,0,0)        1.00000E-11
     (0,2,0)        2.00000E-11
     (0,0,2)       -3.00000E-11
 Nucleus-field energy     =    -0.0000000122 hartrees
 Requested basis set is 6-311++G(d,p)
 There are 146 shells and 403 basis functions
 A cutoff of  1.0D-15 yielded   8735 shell pairs
 There are     70155 function pairs (     75304 Cartesian)
 Smallest overlap matrix eigenvalue = 4.20E-07
 Linear dependence detected in AO basis
 Number of orthogonalized atomic orbitals = 400
 Maximum deviation from orthogonality = 5.916E-10
 Guess from superposition of atomic densities
 Warning:  Energy on first SCF cycle will be non-variational
 SAD guess density has 130.000000 electrons

 -----------------------------------------------------------------------
  General SCF calculation program by
  Eric Jon Sundstrom, Paul Horn, Yuezhi Mao, Dmitri Zuev, Alec White,
  David Stuck, Shaama M.S., Shane Yost, Joonho Lee, David Small,
  Daniel Levine, Susi Lehtola, Hugh Burton, Evgeny Epifanovsky,
  Bang C. Huynh
 -----------------------------------------------------------------------
 Exchange:     0.2000 Hartree-Fock + 0.0800 Slater + 0.7200 B88
 Correlation:  0.1900 VWN1RPA + 0.8100 LYP
 Using SG-1 standard quadrature grid
 A restricted SCF calculation will be
 performed using DIIS
 SCF converges when DIIS error is below 1.0e-08
 ---------------------------------------
  Cycle       Energy         DIIS error
 ---------------------------------------
    1   -1845.7918808451      3.13e-02  
    2   -1842.1124052869      2.84e-03  
    3   -1842.0337376871      3.39e-03  
    4   -1842.2786151435      5.45e-04  
    5   -1842.2835687758      2.79e-04  
    6   -1842.2850880091      9.58e-05  
    7   -1842.2852647836      2.07e-05  
    8   -1842.2852711198      1.09e-05  
    9   -1842.2852735803      2.07e-06  
   10   -1842.2852736494      1.17e-06  
   11   -1842.2852736776      2.44e-07  
   12   -1842.2852736785      1.16e-07  
   13   -1842.2852736788      4.44e-08  
   14   -1842.2852736788      1.27e-08  
   15   -1842.2852736789      5.40e-09  Convergence criterion met
 ---------------------------------------
 SCF time:   CPU 496.77s  wall 496.00s 
 SCF   energy in the final basis set =    -1842.2852736789
 Total energy in the final basis set =    -1842.2852736789

 --------------------------------------------------------------

                    Orbital Energies (a.u.)
 --------------------------------------------------------------

 Alpha MOs
 -- Occupied --
********-101.5647-101.5628 -10.2584 -10.2578 -10.2556 -10.2197 -10.2179
-10.2079 -10.2042 -10.2031 -10.2022 -10.2018 -10.2006 -10.1976  -9.4803
 -9.4792  -9.4775  -7.2450  -7.2437  -7.2422  -7.2352  -7.2347  -7.2341
 -7.2338  -7.2324  -7.2320  -0.9255  -0.9096  -0.8850  -0.8554  -0.8458
 -0.7964  -0.7608  -0.7516  -0.7477  -0.6597  -0.6332  -0.6166  -0.6033
 -0.5477  -0.5287  -0.5131  -0.4913  -0.4883  -0.4685  -0.4533  -0.4525
 -0.4481  -0.4265  -0.4124  -0.4089  -0.3931  -0.3808  -0.3791  -0.3742
 -0.3496  -0.3377  -0.3324  -0.3257  -0.3238  -0.2899  -0.2713  -0.2635
 -0.2594
 -- Virtual --
 -0.0585  -0.0447  -0.0358  -0.0239  -0.0139  -0.0125  -0.0014   0.0041
  0.0101   0.0161   0.0192   0.0203   0.0313   0.0369   0.0455   0.0506
  0.0518   0.0603   0.0685   0.0729   0.0790   0.0851   0.0896   0.0946
  0.0957   0.0985   0.1013   0.1030   0.1085   0.1106   0.1126   0.1173
  0.1183   0.1201   0.1219   0.1248   0.1282   0.1296   0.1318   0.1356
  0.1382   0.1387   0.1458   0.1524   0.1539   0.1619   0.1643   0.1718
  0.1734   0.1788   0.1798   0.1843   0.1949   0.1985   0.2033   0.2069
  0.2150   0.2166   0.2226   0.2280   0.2299   0.2338   0.2405   0.2480
  0.2496   0.2598   0.2601   0.2645   0.2692   0.2712   0.2739   0.2771
  0.2779   0.2808   0.2858   0.2920   0.2966   0.2989   0.3094   0.3106
  0.3162   0.3221   0.3261   0.3337   0.3421   0.3542   0.3571   0.3609
  0.3739   0.4347   0.4391   0.4421   0.4499   0.4639   0.4669   0.4687
  0.4813   0.4857   0.4992   0.5014   0.5129   0.5252   0.5348   0.5444
  0.5493   0.5584   0.5624   0.5645   0.5714   0.5752   0.5839   0.5871
  0.5944   0.6028   0.6144   0.6194   0.6253   0.6308   0.6380   0.6589
  0.6617   0.6749   0.6827   0.6923   0.6960   0.7012   0.7090   0.7138
  0.7171   0.7242   0.7356   0.7466   0.7510   0.7614   0.8011   0.8160
  0.8284   0.8386   0.8429   0.8488   0.8493   0.8530   0.8559   0.8621
  0.8649   0.8714   0.8730   0.8794   0.8810   0.8916   0.8993   0.9017
  0.9085   0.9156   0.9206   0.9368   0.9467   0.9600   0.9655   0.9662
  0.9776   0.9840   0.9937   1.0017   1.0137   1.0181   1.0387   1.0506
  1.0752   1.0781   1.0980   1.1003   1.1230   1.1344   1.1649   1.1841
  1.2216   1.2354   1.2413   1.2434   1.2668   1.2867   1.3049   1.3210
  1.3350   1.3630   1.4054   1.4372   1.4873   1.4921   1.5055   1.5182
  1.5362   1.5504   1.5590   1.5636   1.5745   1.5855   1.5992   1.6070
  1.6297   1.6451   1.6532   1.6741   1.6902   1.6976   1.7195   1.7303
  1.7566   1.7950   1.8098   1.8397   1.8662   1.8786   1.8974   1.9037
  1.9048   1.9246   1.9307   1.9438   1.9457   1.9510   1.9620   1.9689
  1.9879   2.0125   2.0242   2.0377   2.0511   2.0715   2.0910   2.1061
  2.1423   2.1799   2.2210   2.2603   2.2661   2.2784   2.2904   2.3053
  2.3222   2.3289   2.3500   2.4087   2.4229   2.4289   2.4382   2.4574
  2.4833   2.5002   2.5368   2.5444   2.5536   2.5629   2.5950   2.6048
  2.6382   2.6678   2.6748   2.6916   2.7151   2.7215   2.7311   2.7373
  2.7434   2.7494   2.7581   2.7784   2.7871   2.7909   2.7961   2.8073
  2.8280   2.8444   2.8488   2.8649   2.8942   2.9211   2.9894   3.0002
  3.0694   3.0885   3.1452   3.1526   3.1692   3.2094   3.2229   3.2283
  3.3343   3.3568   3.3655   3.3891   3.5147   3.5325   3.5837   3.6118
  3.7188   3.7427   3.8009   3.8642   4.0254   4.0719   4.1017   4.1114
  4.1370   4.3966   4.8133   4.8353   9.7681   9.7929   9.8130  23.4680
 23.6066  23.8646  23.9007  23.9104  23.9566  24.0174  24.0488  24.0594
 24.0728  24.1374  24.1663  25.8232  25.8355  25.8982  26.1022  26.1900
 26.2423  26.6099  26.6218  26.7097 215.7591 215.7878 215.8128
 --------------------------------------------------------------

          Ground-State Mulliken Net Atomic Charges

     Atom                 Charge (a.u.)
  ----------------------------------------
      1 C                     0.531041
      2 C                    -1.463054
      3 H                     0.196285
      4 C                     0.517697
      5 Cl                    0.448399
      6 C                    -0.766072
      7 H                     0.200912
      8 C                     0.532274
      9 Cl                    0.434416
     10 C                    -0.918015
     11 H                     0.203285
     12 C                     0.742631
     13 C                    -0.468163
     14 Cl                    0.469124
     15 C                    -0.328423
     16 H                     0.201943
     17 C                    -0.402898
     18 H                     0.165897
     19 C                    -0.234414
     20 H                     0.176772
     21 C                    -0.425414
     22 H                     0.185776
  ----------------------------------------
  Sum of atomic charges =     0.000000

 -----------------------------------------------------------------
                    Cartesian Multipole Moments
 -----------------------------------------------------------------
    Charge (ESU x 10^10)
                 0.0000
    Dipole Moment (Debye)
         X       1.9266      Y       1.0745      Z      -2.0275
       Tot       2.9962
    Quadrupole Moments (Debye-Ang)
        XX    -102.6484     XY       0.3422     YY    -110.1934
        XZ      -6.2383     YZ      -2.2654     ZZ    -106.6780
    Octopole Moments (Debye-Ang^2)
       XXX      21.6794    XXY      20.9855    XYY      -4.8442
       YYY      83.8574    XXZ     -35.9179    XYZ      -2.3736
       YYZ     -24.4686    XZZ       7.6327    YZZ      34.1139
       ZZZ     -76.0455
    Hexadecapole Moments (Debye-Ang^3)
      XXXX   -3633.2851   XXXY     173.6311   XXYY    -761.8464
      XYYY     227.7756   YYYY    -712.8050   XXXZ     374.4275
      XXYZ      10.3577   XYYZ     169.4457   YYYZ      -1.7308
      XXZZ    -937.7739   XYZZ      98.5036   YYZZ    -488.1626
      XZZZ     506.6715   YZZZ     -14.7115   ZZZZ   -2271.1285
 -----------------------------------------------------------------
 Calculating analytic gradient of the SCF energy
 Gradient of SCF Energy
            1           2           3           4           5           6
    1  -0.0001064   0.0000328   0.0000208  -0.0000194  -0.0000139   0.0000103
    2  -0.0000379  -0.0000098  -0.0000770  -0.0000417  -0.0000043  -0.0000058
    3  -0.0000427   0.0000136  -0.0000016  -0.0001760   0.0001148   0.0000167
            7           8           9          10          11          12
    1  -0.0000054   0.0001884  -0.0001003  -0.0000701   0.0000158   0.0000813
    2   0.0000102   0.0000164   0.0000142   0.0000272   0.0000114  -0.0000582
    3  -0.0000187   0.0000413  -0.0000682   0.0000300   0.0000002   0.0000477
           13          14          15          16          17          18
    1   0.0000029  -0.0000976   0.0000249  -0.0000239  -0.0000336   0.0000126
    2   0.0001484  -0.0000314  -0.0000056  -0.0000113  -0.0000027   0.0000118
    3  -0.0001211   0.0001086  -0.0000056  -0.0000046   0.0000307   0.0000055
           19          20          21          22
    1  -0.0000299   0.0000315   0.0000718   0.0000074
    2  -0.0000290   0.0000122   0.0000650  -0.0000020
    3   0.0000625   0.0000213  -0.0000675   0.0000134
 Max gradient component =       1.884E-04
 RMS gradient           =       5.845E-05
 Gradient time:  CPU 160.62 s  wall 160.62 s
 Geometry Optimization Parameters
   NAtoms,    NIC,     NZ,  NCons,   NDum,   NFix, NCnnct, MaxDiis
       22     155      22       0       0       0       0       0

 Cartesian Hessian Update
 Hessian updated using BFGS update


** GEOMETRY OPTIMIZATION IN DELOCALIZED INTERNAL COORDINATES **
   Searching for a Minimum

   Optimization Cycle:   6

                       Coordinates (Angstroms)
     ATOM                X               Y               Z
      1  C         0.0020770539   -0.0551685516    0.0290113468
      2  C        -0.0037421696    0.1232528771    1.4171300512
      3  H         0.9245766274    0.2079851455    1.9652084198
      4  C        -1.2156581022    0.2020916938    2.0901675310
      5  Cl       -1.2169272282    0.4330090329    3.8327473352
      6  C        -2.4346350909    0.1107458767    1.4254611122
      7  H        -3.3700498522    0.1756646195    1.9629541106
      8  C        -2.4078331271   -0.0650492320    0.0472311004
      9  Cl       -3.9309062334   -0.1823252546   -0.8227244368
     10  C        -1.2127088166   -0.1479269505   -0.6587811369
     11  H        -1.2264802655   -0.2958163250   -1.7307448666
     12  C         1.2844767636   -0.0879790895   -0.7294311070
     13  C         2.2981579549   -1.0306359722   -0.5036464274
     14  Cl        2.0886246340   -2.3169082325    0.6823287172
     15  C         3.4870863802   -1.0124352271   -1.2288355631
     16  H         4.2420313078   -1.7623630909   -1.0301784241
     17  C         3.6867727707   -0.0409136406   -2.2043780488
     18  H         4.6144584147   -0.0278321888   -2.7645594454
     19  C         2.6940978278    0.9028670380   -2.4575144435
     20  H         2.8418940578    1.6634047430   -3.2150718041
     21  C         1.5111464123    0.8724377012   -1.7275574961
     22  H         0.7438230094    1.6159785275   -1.9102209417
   Point Group: c1    Number of degrees of freedom:    60


   Energy is  -1842.285273679

 Hessian updated using BFGS update

 59 Hessian modes will be used to form the next step
  Hessian Eigenvalues:
     0.004708    0.019198    0.020267    0.023050    0.023382    0.023568
     0.023651    0.023748    0.023954    0.024002    0.024086    0.024113
     0.024118    0.024129    0.024138    0.024157    0.024245    0.024398
     0.027753    0.158569    0.159837    0.159993    0.160002    0.160115
     0.160218    0.160990    0.209095    0.221411    0.228099    0.234691
     0.235021    0.243340    0.249662    0.249930    0.250248    0.251849
     0.300637    0.301316    0.308411    0.336856    0.346185    0.356505
     0.356664    0.356700    0.356878    0.357409    0.361530    0.429109
     0.430616    0.432644    0.453233    0.462808    0.470449    0.472630
     0.476879    0.478190    0.479648    0.489060    0.494828

 Minimum search - taking simple RFO step
 Searching for Lamda that Minimizes Along All modes
 Value Taken    Lamda =  -0.00000177
 Step Taken.  Stepsize is  0.013900

                             Maximum     Tolerance    Cnvgd?
         Gradient           0.000354      0.000300      NO
         Displacement       0.012117      0.001200      NO
         Energy change     -0.000004      0.000001      NO


 New Cartesian Coordinates Obtained by Inverse Iteration

 Displacement from previous Coordinates is:  0.048418
 ----------------------------------------------------------------
             Standard Nuclear Orientation (Angstroms)
    I     Atom           X                Y                Z
 ----------------------------------------------------------------
    1      C       0.0021509502    -0.0551639645     0.0292640183
    2      C      -0.0038581741     0.1272300368     1.4169163147
    3      H       0.9244251518     0.2156036874     1.9645097224
    4      C      -1.2158308047     0.2059221095     2.0898383449
    5      Cl     -1.2174995782     0.4418004547     3.8315914191
    6      C      -2.4346877232     0.1105913054     1.4253365908
    7      H      -3.3701836495     0.1754354679     1.9627341813
    8      C      -2.4077474802    -0.0689026871     0.0476357750
    9      Cl     -3.9305461043    -0.1908453399    -0.8219281894
   10      C      -1.2123935009    -0.1517592039    -0.6582256070
   11      H      -1.2259717831    -0.3021789732    -1.7298585349
   12      C       1.2846609358    -0.0880739725    -0.7292719301
   13      C       2.2965479947    -1.0333887682    -0.5064159413
   14      Cl      2.0850877223    -2.3225792316     0.6757576368
   15      C       3.4854176533    -1.0150729337    -1.2317333114
   16      H       4.2391294939    -1.7669010484    -1.0355177657
   17      C       3.6867580049    -0.0409075506    -2.2043342607
   18      H       4.6143115580    -0.0278316142    -2.7647166223
   19      C       2.6958201760     0.9055180738    -2.4544017011
   20      H       2.8450003955     1.6681263069    -3.2096075884
   21      C       1.5128516741     0.8750069742    -1.7243230029
   22      H       0.7468394165     1.6204543711    -1.9046539655
 ----------------------------------------------------------------
 Nuclear Repulsion Energy =        1187.86794168 hartrees
 There are       65 alpha and       65 beta electrons
 Applying Cartesian multipole field
    Component          Value
    ---------          -----
     (2,0,0)        1.00000E-11
     (0,2,0)        2.00000E-11
     (0,0,2)       -3.00000E-11
 Nucleus-field energy     =    -0.0000000121 hartrees
 Requested basis set is 6-311++G(d,p)
 There are 146 shells and 403 basis functions
 A cutoff of  1.0D-15 yielded   8733 shell pairs
 There are     70146 function pairs (     75294 Cartesian)
 Smallest overlap matrix eigenvalue = 4.20E-07
 Linear dependence detected in AO basis
 Number of orthogonalized atomic orbitals = 400
 Maximum deviation from orthogonality = 2.893E-10
 Guess from superposition of atomic densities
 Warning:  Energy on first SCF cycle will be non-variational
 SAD guess density has 130.000000 electrons

 -----------------------------------------------------------------------
  General SCF calculation program by
  Eric Jon Sundstrom, Paul Horn, Yuezhi Mao, Dmitri Zuev, Alec White,
  David Stuck, Shaama M.S., Shane Yost, Joonho Lee, David Small,
  Daniel Levine, Susi Lehtola, Hugh Burton, Evgeny Epifanovsky,
  Bang C. Huynh
 -----------------------------------------------------------------------
 Exchange:     0.2000 Hartree-Fock + 0.0800 Slater + 0.7200 B88
 Correlation:  0.1900 VWN1RPA + 0.8100 LYP
 Using SG-1 standard quadrature grid
 A restricted SCF calculation will be
 performed using DIIS
 SCF converges when DIIS error is below 1.0e-08
 ---------------------------------------
  Cycle       Energy         DIIS error
 ---------------------------------------
    1   -1845.7917345788      3.13e-02  
    2   -1842.1123850393      2.84e-03  
    3   -1842.0336864371      3.39e-03  
    4   -1842.2786164323      5.45e-04  
    5   -1842.2835700098      2.79e-04  
    6   -1842.2850892991      9.57e-05  
    7   -1842.2852660317      2.07e-05  
    8   -1842.2852723556      1.09e-05  
    9   -1842.2852748229      2.08e-06  
   10   -1842.2852748922      1.17e-06  
   11   -1842.2852749207      2.44e-07  
   12   -1842.2852749215      1.16e-07  
   13   -1842.2852749218      4.44e-08  
   14   -1842.2852749219      1.26e-08  
   15   -1842.2852749219      5.40e-09  Convergence criterion met
 ---------------------------------------
 SCF time:   CPU 497.51s  wall 497.00s 
 SCF   energy in the final basis set =    -1842.2852749219
 Total energy in the final basis set =    -1842.2852749219

 --------------------------------------------------------------

                    Orbital Energies (a.u.)
 --------------------------------------------------------------

 Alpha MOs
 -- Occupied --
********-101.5647-101.5628 -10.2584 -10.2578 -10.2556 -10.2197 -10.2179
-10.2079 -10.2042 -10.2031 -10.2022 -10.2018 -10.2006 -10.1976  -9.4804
 -9.4792  -9.4775  -7.2450  -7.2437  -7.2421  -7.2352  -7.2347  -7.2341
 -7.2338  -7.2324  -7.2319  -0.9255  -0.9096  -0.8850  -0.8554  -0.8458
 -0.7963  -0.7608  -0.7516  -0.7476  -0.6597  -0.6331  -0.6166  -0.6033
 -0.5477  -0.5287  -0.5131  -0.4913  -0.4883  -0.4685  -0.4532  -0.4525
 -0.4481  -0.4264  -0.4124  -0.4089  -0.3931  -0.3808  -0.3790  -0.3742
 -0.3496  -0.3376  -0.3324  -0.3257  -0.3238  -0.2897  -0.2713  -0.2635
 -0.2595
 -- Virtual --
 -0.0583  -0.0448  -0.0357  -0.0241  -0.0139  -0.0125  -0.0014   0.0041
  0.0101   0.0161   0.0192   0.0203   0.0312   0.0369   0.0455   0.0506
  0.0519   0.0603   0.0685   0.0729   0.0790   0.0851   0.0896   0.0945
  0.0957   0.0986   0.1012   0.1030   0.1085   0.1106   0.1126   0.1173
  0.1183   0.1200   0.1219   0.1248   0.1282   0.1295   0.1317   0.1356
  0.1381   0.1387   0.1457   0.1523   0.1539   0.1618   0.1643   0.1718
  0.1734   0.1788   0.1798   0.1842   0.1950   0.1985   0.2033   0.2070
  0.2148   0.2166   0.2226   0.2280   0.2299   0.2338   0.2404   0.2480
  0.2496   0.2598   0.2601   0.2644   0.2693   0.2712   0.2739   0.2771
  0.2779   0.2807   0.2859   0.2919   0.2964   0.2989   0.3094   0.3105
  0.3161   0.3221   0.3262   0.3337   0.3422   0.3542   0.3570   0.3609
  0.3739   0.4346   0.4390   0.4421   0.4499   0.4638   0.4670   0.4687
  0.4814   0.4858   0.4992   0.5014   0.5129   0.5252   0.5348   0.5443
  0.5493   0.5584   0.5625   0.5644   0.5711   0.5755   0.5839   0.5870
  0.5944   0.6026   0.6150   0.6196   0.6254   0.6311   0.6379   0.6590
  0.6618   0.6750   0.6825   0.6922   0.6961   0.7011   0.7091   0.7138
  0.7167   0.7243   0.7355   0.7470   0.7511   0.7614   0.8010   0.8161
  0.8284   0.8386   0.8429   0.8490   0.8494   0.8531   0.8561   0.8622
  0.8648   0.8715   0.8730   0.8794   0.8808   0.8915   0.8994   0.9018
  0.9085   0.9156   0.9209   0.9364   0.9467   0.9600   0.9653   0.9662
  0.9779   0.9840   0.9939   1.0017   1.0139   1.0182   1.0388   1.0502
  1.0751   1.0779   1.0982   1.1004   1.1232   1.1353   1.1649   1.1842
  1.2214   1.2355   1.2413   1.2435   1.2671   1.2869   1.3047   1.3210
  1.3349   1.3632   1.4054   1.4365   1.4873   1.4921   1.5054   1.5187
  1.5362   1.5505   1.5590   1.5638   1.5745   1.5854   1.5994   1.6071
  1.6299   1.6451   1.6532   1.6739   1.6901   1.6976   1.7196   1.7304
  1.7566   1.7953   1.8099   1.8394   1.8658   1.8783   1.8972   1.9035
  1.9045   1.9248   1.9309   1.9442   1.9458   1.9512   1.9621   1.9688
  1.9881   2.0126   2.0245   2.0378   2.0512   2.0716   2.0911   2.1061
  2.1419   2.1797   2.2210   2.2604   2.2662   2.2784   2.2905   2.3049
  2.3220   2.3290   2.3504   2.4090   2.4232   2.4291   2.4381   2.4574
  2.4834   2.5001   2.5368   2.5443   2.5536   2.5629   2.5949   2.6049
  2.6381   2.6682   2.6750   2.6917   2.7150   2.7214   2.7315   2.7376
  2.7434   2.7494   2.7582   2.7783   2.7871   2.7909   2.7950   2.8072
  2.8278   2.8444   2.8490   2.8649   2.8937   2.9211   2.9897   3.0004
  3.0697   3.0887   3.1450   3.1526   3.1690   3.2094   3.2229   3.2284
  3.3343   3.3569   3.3654   3.3890   3.5147   3.5327   3.5836   3.6120
  3.7188   3.7430   3.8010   3.8644   4.0254   4.0719   4.1017   4.1113
  4.1369   4.3956   4.8135   4.8353   9.7682   9.7929   9.8131  23.4681
 23.6067  23.8646  23.9007  23.9102  23.9566  24.0174  24.0486  24.0595
 24.0729  24.1375  24.1663  25.8232  25.8354  25.8981  26.1022  26.1900
 26.2428  26.6096  26.6218  26.7097 215.7592 215.7878 215.8128
 --------------------------------------------------------------

          Ground-State Mulliken Net Atomic Charges

     Atom                 Charge (a.u.)
  ----------------------------------------
      1 C                     0.531719
      2 C                    -1.456105
      3 H                     0.196398
      4 C                     0.518425
      5 Cl                    0.447591
      6 C                    -0.767689
      7 H                     0.200727
      8 C                     0.533911
      9 Cl                    0.434088
     10 C                    -0.923540
     11 H                     0.203334
     12 C                     0.745029
     13 C                    -0.475553
     14 Cl                    0.469183
     15 C                    -0.328643
     16 H                     0.201921
     17 C                    -0.400919
     18 H                     0.165925
     19 C                    -0.235641
     20 H                     0.176711
     21 C                    -0.423018
     22 H                     0.186146
  ----------------------------------------
  Sum of atomic charges =     0.000000

 -----------------------------------------------------------------
                    Cartesian Multipole Moments
 -----------------------------------------------------------------
    Charge (ESU x 10^10)
                 0.0000
    Dipole Moment (Debye)
         X       1.9263      Y       1.0779      Z      -2.0233
       Tot       2.9944
    Quadrupole Moments (Debye-Ang)
        XX    -102.6470     XY       0.3466     YY    -110.1784
        XZ      -6.2383     YZ      -2.2625     ZZ    -106.6910
    Octopole Moments (Debye-Ang^2)
       XXX      21.7293    XXY      21.0805    XYY      -4.7474
       YYY      84.0877    XXZ     -35.8675    XYZ      -2.3554
       YYZ     -24.4286    XZZ       7.6636    YZZ      34.1325
       ZZZ     -75.7015
    Hexadecapole Moments (Debye-Ang^3)
      XXXX   -3632.2226   XXXY     172.7031   XXYY    -762.0600
      XYYY     226.8119   YYYY    -716.5147   XXXZ     375.3182
      XXYZ       9.6048   XYYZ     169.6442   YYYZ      -4.2686
      XXZZ    -937.0702   XYZZ      98.2250   YYZZ    -488.3490
      XZZZ     507.7352   YZZZ     -16.8044   ZZZZ   -2269.2176
 -----------------------------------------------------------------
 Calculating analytic gradient of the SCF energy
 Gradient of SCF Energy
            1           2           3           4           5           6
    1  -0.0001253  -0.0000176   0.0000046   0.0000203  -0.0000161   0.0000036
    2  -0.0000104   0.0000048  -0.0000394  -0.0000263  -0.0000098  -0.0000110
    3  -0.0000856   0.0000744  -0.0000101  -0.0000957   0.0000592  -0.0000389
            7           8           9          10          11          12
    1  -0.0000119   0.0000819  -0.0000622   0.0000141   0.0000107   0.0001040
    2   0.0000084   0.0000225   0.0000128   0.0000119   0.0000195  -0.0000195
    3  -0.0000141   0.0000695  -0.0000521   0.0000321  -0.0000102  -0.0000117
           13          14          15          16          17          18
    1  -0.0000102  -0.0000291   0.0000005  -0.0000103  -0.0000001   0.0000026
    2   0.0000716  -0.0000425  -0.0000132  -0.0000120  -0.0000103   0.0000137
    3  -0.0000649   0.0000469   0.0000204  -0.0000081   0.0000217   0.0000017
           19          20          21          22
    1  -0.0000131   0.0000392  -0.0000001   0.0000146
    2  -0.0000202   0.0000130   0.0000378  -0.0000013
    3   0.0000376   0.0000199  -0.0000003   0.0000086
 Max gradient component =       1.253E-04
 RMS gradient           =       3.907E-05
 Gradient time:  CPU 164.15 s  wall 164.16 s
 Geometry Optimization Parameters
   NAtoms,    NIC,     NZ,  NCons,   NDum,   NFix, NCnnct, MaxDiis
       22     155      22       0       0       0       0       0

 Cartesian Hessian Update
 Hessian updated using BFGS update


** GEOMETRY OPTIMIZATION IN DELOCALIZED INTERNAL COORDINATES **
   Searching for a Minimum

   Optimization Cycle:   7

                       Coordinates (Angstroms)
     ATOM                X               Y               Z
      1  C         0.0021509502   -0.0551639645    0.0292640183
      2  C        -0.0038581741    0.1272300368    1.4169163147
      3  H         0.9244251518    0.2156036874    1.9645097224
      4  C        -1.2158308047    0.2059221095    2.0898383449
      5  Cl       -1.2174995782    0.4418004547    3.8315914191
      6  C        -2.4346877232    0.1105913054    1.4253365908
      7  H        -3.3701836495    0.1754354679    1.9627341813
      8  C        -2.4077474802   -0.0689026871    0.0476357750
      9  Cl       -3.9305461043   -0.1908453399   -0.8219281894
     10  C        -1.2123935009   -0.1517592039   -0.6582256070
     11  H        -1.2259717831   -0.3021789732   -1.7298585349
     12  C         1.2846609358   -0.0880739725   -0.7292719301
     13  C         2.2965479947   -1.0333887682   -0.5064159413
     14  Cl        2.0850877223   -2.3225792316    0.6757576368
     15  C         3.4854176533   -1.0150729337   -1.2317333114
     16  H         4.2391294939   -1.7669010484   -1.0355177657
     17  C         3.6867580049   -0.0409075506   -2.2043342607
     18  H         4.6143115580   -0.0278316142   -2.7647166223
     19  C         2.6958201760    0.9055180738   -2.4544017011
     20  H         2.8450003955    1.6681263069   -3.2096075884
     21  C         1.5128516741    0.8750069742   -1.7243230029
     22  H         0.7468394165    1.6204543711   -1.9046539655
   Point Group: c1    Number of degrees of freedom:    60


   Energy is  -1842.285274922

 Hessian updated using BFGS update

 60 Hessian modes will be used to form the next step
  Hessian Eigenvalues:
     0.004463    0.019201    0.020269    0.022854    0.023370    0.023535
     0.023658    0.023722    0.023937    0.023988    0.024089    0.024113
     0.024118    0.024131    0.024137    0.024157    0.024195    0.024260
     0.026877    0.158221    0.159961    0.159996    0.160004    0.160121
     0.160209    0.160758    0.204319    0.220486    0.227705    0.234668
     0.235170    0.243482    0.249535    0.250033    0.250188    0.250638
     0.282251    0.301036    0.301600    0.323949    0.347368    0.356543
     0.356664    0.356665    0.356688    0.356803    0.357608    0.360176
     0.429269    0.430322    0.432179    0.451909    0.466518    0.469364
     0.472655    0.474987    0.478168    0.478566    0.479823    0.497301

 Minimum search - taking simple RFO step
 Searching for Lamda that Minimizes Along All modes
 Value Taken    Lamda =   0.00000000
 Step Taken.  Stepsize is  0.003969

                             Maximum     Tolerance    Cnvgd?
         Gradient           0.000116      0.000300     YES
         Displacement       0.003221      0.001200      NO
         Energy change     -0.000001      0.000001      NO


 New Cartesian Coordinates Obtained by Inverse Iteration

 Displacement from previous Coordinates is:  0.013172
 ----------------------------------------------------------------
             Standard Nuclear Orientation (Angstroms)
    I     Atom           X                Y                Z
 ----------------------------------------------------------------
    1      C       0.0023474320    -0.0552600720     0.0295665199
    2      C      -0.0038944840     0.1282915643     1.4170145332
    3      H       0.9242572886     0.2178549309     1.9646567623
    4      C      -1.2159842446     0.2069975427     2.0898079234
    5      Cl     -1.2178678077     0.4441759482     3.8312465890
    6      C      -2.4347379250     0.1106322050     1.4252352831
    7      H      -3.3702898539     0.1754166673     1.9625414922
    8      C      -2.4076372598    -0.0698560327     0.0476311630
    9      Cl     -3.9301653220    -0.1927901232    -0.8219667039
   10      C      -1.2121236100    -0.1528259055    -0.6580022441
   11      H      -1.2255603823    -0.3039997964    -1.7295307729
   12      C       1.2847457764    -0.0882003517    -0.7290529734
   13      C       2.2962058906    -1.0342338743    -0.5071348008
   14      Cl      2.0842306987    -2.3243758212     0.6736808599
   15      C       3.4850108057    -1.0157230465    -1.2325951969
   16      H       4.2384902317    -1.7679599454    -1.0370161149
   17      C       3.6866999447    -0.0408473112    -2.2044296489
   18      H       4.6142387354    -0.0278199388    -2.7648324576
   19      C       2.6961242196     0.9061887835    -2.4536469314
   20      H       2.8453256830     1.6692944375    -3.2083363323
   21      C       1.5132704272     0.8755650236    -1.7233369000
   22      H       0.7475960847     1.6215586159    -1.9029044660
 ----------------------------------------------------------------
 Nuclear Repulsion Energy =        1187.85661588 hartrees
 There are       65 alpha and       65 beta electrons
 Applying Cartesian multipole field
    Component          Value
    ---------          -----
     (2,0,0)        1.00000E-11
     (0,2,0)        2.00000E-11
     (0,0,2)       -3.00000E-11
 Nucleus-field energy     =    -0.0000000120 hartrees
 Requested basis set is 6-311++G(d,p)
 There are 146 shells and 403 basis functions
 A cutoff of  1.0D-15 yielded   8733 shell pairs
 There are     70146 function pairs (     75294 Cartesian)
 Smallest overlap matrix eigenvalue = 4.20E-07
 Linear dependence detected in AO basis
 Number of orthogonalized atomic orbitals = 400
 Maximum deviation from orthogonality = 3.650E-10
 Guess from superposition of atomic densities
 Warning:  Energy on first SCF cycle will be non-variational
 SAD guess density has 130.000000 electrons

 -----------------------------------------------------------------------
  General SCF calculation program by
  Eric Jon Sundstrom, Paul Horn, Yuezhi Mao, Dmitri Zuev, Alec White,
  David Stuck, Shaama M.S., Shane Yost, Joonho Lee, David Small,
  Daniel Levine, Susi Lehtola, Hugh Burton, Evgeny Epifanovsky,
  Bang C. Huynh
 -----------------------------------------------------------------------
 Exchange:     0.2000 Hartree-Fock + 0.0800 Slater + 0.7200 B88
 Correlation:  0.1900 VWN1RPA + 0.8100 LYP
 Using SG-1 standard quadrature grid
 A restricted SCF calculation will be
 performed using DIIS
 SCF converges when DIIS error is below 1.0e-08
 ---------------------------------------
  Cycle       Energy         DIIS error
 ---------------------------------------
    1   -1845.7919128413      3.13e-02  
    2   -1842.1123720626      2.84e-03  
    3   -1842.0336389975      3.39e-03  
    4   -1842.2786152296      5.45e-04  
    5   -1842.2835695030      2.79e-04  
    6   -1842.2850895328      9.57e-05  
    7   -1842.2852662413      2.07e-05  
    8   -1842.2852725690      1.09e-05  
    9   -1842.2852750433      2.08e-06  
   10   -1842.2852751130      1.17e-06  
   11   -1842.2852751412      2.44e-07  
   12   -1842.2852751423      1.15e-07  
   13   -1842.2852751425      4.43e-08  
   14   -1842.2852751425      1.26e-08  
   15   -1842.2852751426      5.40e-09  Convergence criterion met
 ---------------------------------------
 SCF time:   CPU 494.57s  wall 495.00s 
 SCF   energy in the final basis set =    -1842.2852751426
 Total energy in the final basis set =    -1842.2852751426

 --------------------------------------------------------------

                    Orbital Energies (a.u.)
 --------------------------------------------------------------

 Alpha MOs
 -- Occupied --
********-101.5647-101.5628 -10.2584 -10.2578 -10.2556 -10.2197 -10.2179
-10.2079 -10.2042 -10.2031 -10.2022 -10.2018 -10.2005 -10.1976  -9.4804
 -9.4792  -9.4775  -7.2450  -7.2437  -7.2421  -7.2353  -7.2347  -7.2341
 -7.2338  -7.2324  -7.2319  -0.9255  -0.9096  -0.8851  -0.8554  -0.8458
 -0.7963  -0.7608  -0.7516  -0.7476  -0.6597  -0.6331  -0.6166  -0.6033
 -0.5477  -0.5287  -0.5131  -0.4914  -0.4884  -0.4686  -0.4532  -0.4525
 -0.4481  -0.4264  -0.4124  -0.4089  -0.3931  -0.3808  -0.3790  -0.3742
 -0.3496  -0.3376  -0.3324  -0.3257  -0.3238  -0.2897  -0.2713  -0.2635
 -0.2595
 -- Virtual --
 -0.0583  -0.0449  -0.0357  -0.0242  -0.0139  -0.0124  -0.0014   0.0041
  0.0101   0.0161   0.0192   0.0203   0.0312   0.0369   0.0455   0.0506
  0.0519   0.0603   0.0685   0.0729   0.0790   0.0851   0.0897   0.0945
  0.0957   0.0986   0.1012   0.1030   0.1085   0.1106   0.1126   0.1173
  0.1183   0.1200   0.1219   0.1247   0.1282   0.1295   0.1317   0.1356
  0.1381   0.1387   0.1457   0.1523   0.1539   0.1618   0.1643   0.1718
  0.1734   0.1789   0.1799   0.1842   0.1950   0.1985   0.2033   0.2070
  0.2148   0.2166   0.2226   0.2281   0.2299   0.2338   0.2404   0.2481
  0.2496   0.2598   0.2602   0.2644   0.2693   0.2712   0.2739   0.2771
  0.2779   0.2807   0.2859   0.2919   0.2963   0.2989   0.3094   0.3104
  0.3161   0.3221   0.3262   0.3337   0.3422   0.3542   0.3570   0.3609
  0.3739   0.4346   0.4390   0.4421   0.4499   0.4638   0.4670   0.4687
  0.4814   0.4858   0.4992   0.5014   0.5128   0.5251   0.5348   0.5442
  0.5493   0.5585   0.5625   0.5644   0.5710   0.5757   0.5839   0.5870
  0.5944   0.6026   0.6152   0.6196   0.6254   0.6312   0.6378   0.6590
  0.6618   0.6751   0.6825   0.6921   0.6962   0.7011   0.7092   0.7138
  0.7166   0.7243   0.7354   0.7471   0.7512   0.7614   0.8010   0.8161
  0.8283   0.8386   0.8429   0.8490   0.8494   0.8531   0.8562   0.8622
  0.8647   0.8715   0.8730   0.8794   0.8808   0.8915   0.8994   0.9018
  0.9086   0.9156   0.9209   0.9363   0.9466   0.9601   0.9653   0.9662
  0.9780   0.9840   0.9940   1.0018   1.0139   1.0183   1.0388   1.0501
  1.0750   1.0779   1.0982   1.1004   1.1232   1.1356   1.1650   1.1843
  1.2214   1.2356   1.2413   1.2435   1.2672   1.2870   1.3047   1.3210
  1.3349   1.3633   1.4054   1.4364   1.4873   1.4920   1.5054   1.5188
  1.5362   1.5505   1.5590   1.5639   1.5745   1.5854   1.5994   1.6071
  1.6300   1.6450   1.6532   1.6739   1.6901   1.6976   1.7196   1.7304
  1.7566   1.7954   1.8099   1.8393   1.8657   1.8782   1.8971   1.9035
  1.9045   1.9249   1.9310   1.9443   1.9458   1.9512   1.9621   1.9688
  1.9882   2.0127   2.0246   2.0378   2.0512   2.0716   2.0911   2.1062
  2.1418   2.1796   2.2210   2.2604   2.2662   2.2784   2.2905   2.3047
  2.3219   2.3290   2.3505   2.4091   2.4233   2.4292   2.4381   2.4574
  2.4834   2.5001   2.5368   2.5443   2.5536   2.5630   2.5950   2.6049
  2.6381   2.6683   2.6750   2.6917   2.7150   2.7215   2.7315   2.7376
  2.7434   2.7494   2.7582   2.7782   2.7870   2.7909   2.7947   2.8072
  2.8278   2.8444   2.8490   2.8649   2.8936   2.9211   2.9898   3.0004
  3.0698   3.0887   3.1450   3.1526   3.1690   3.2095   3.2229   3.2285
  3.3343   3.3569   3.3653   3.3890   3.5148   3.5327   3.5836   3.6121
  3.7189   3.7432   3.8010   3.8644   4.0254   4.0719   4.1016   4.1113
  4.1368   4.3953   4.8135   4.8353   9.7683   9.7929   9.8131  23.4681
 23.6067  23.8645  23.9007  23.9102  23.9566  24.0173  24.0485  24.0594
 24.0728  24.1375  24.1663  25.8232  25.8354  25.8980  26.1022  26.1900
 26.2430  26.6096  26.6218  26.7098 215.7592 215.7878 215.8129
 --------------------------------------------------------------

          Ground-State Mulliken Net Atomic Charges

     Atom                 Charge (a.u.)
  ----------------------------------------
      1 C                     0.531993
      2 C                    -1.453956
      3 H                     0.196429
      4 C                     0.518547
      5 Cl                    0.447335
      6 C                    -0.767811
      7 H                     0.200674
      8 C                     0.534213
      9 Cl                    0.434015
     10 C                    -0.925717
     11 H                     0.203352
     12 C                     0.745989
     13 C                    -0.477168
     14 Cl                    0.469137
     15 C                    -0.328885
     16 H                     0.201907
     17 C                    -0.400401
     18 H                     0.165932
     19 C                    -0.236026
     20 H                     0.176697
     21 C                    -0.422510
     22 H                     0.186254
  ----------------------------------------
  Sum of atomic charges =     0.000000

 -----------------------------------------------------------------
                    Cartesian Multipole Moments
 -----------------------------------------------------------------
    Charge (ESU x 10^10)
                -0.0000
    Dipole Moment (Debye)
         X       1.9254      Y       1.0786      Z      -2.0214
       Tot       2.9928
    Quadrupole Moments (Debye-Ang)
        XX    -102.6456     XY       0.3483     YY    -110.1745
        XZ      -6.2368     YZ      -2.2614     ZZ    -106.6926
    Octopole Moments (Debye-Ang^2)
       XXX      21.7132    XXY      21.1036    XYY      -4.7290
       YYY      84.1471    XXZ     -35.8452    XYZ      -2.3496
       YYZ     -24.4092    XZZ       7.6685    YZZ      34.1392
       ZZZ     -75.5877
    Hexadecapole Moments (Debye-Ang^3)
      XXXX   -3631.7476   XXXY     172.5547   XXYY    -762.1218
      XYYY     226.6622   YYYY    -717.5886   XXXZ     375.6130
      XXYZ       9.3967   XYYZ     169.7151   YYYZ      -4.9775
      XXZZ    -936.8660   XYZZ      98.1845   YYZZ    -488.4172
      XZZZ     508.0397   YZZZ     -17.3914   ZZZZ   -2268.6665
 -----------------------------------------------------------------
 Calculating analytic gradient of the SCF energy
 Gradient of SCF Energy
            1           2           3           4           5           6
    1  -0.0000415  -0.0000233  -0.0000045   0.0000216  -0.0000144  -0.0000115
    2  -0.0000058  -0.0000034  -0.0000185  -0.0000106  -0.0000181  -0.0000053
    3  -0.0000430   0.0000409  -0.0000035  -0.0000234   0.0000087  -0.0000349
            7           8           9          10          11          12
    1  -0.0000079   0.0000060  -0.0000132   0.0000259   0.0000031   0.0000351
    2   0.0000033   0.0000157   0.0000193   0.0000104   0.0000191  -0.0000037
    3  -0.0000117   0.0000278  -0.0000269   0.0000039  -0.0000096  -0.0000050
           13          14          15          16          17          18
    1  -0.0000101  -0.0000117  -0.0000051  -0.0000055   0.0000100   0.0000048
    2   0.0000140  -0.0000238  -0.0000106  -0.0000105  -0.0000038   0.0000047
    3  -0.0000126   0.0000004   0.0000113  -0.0000027   0.0000138   0.0000086
           19          20          21          22
    1   0.0000037   0.0000250  -0.0000011   0.0000144
    2  -0.0000002   0.0000105   0.0000104   0.0000069
    3   0.0000158   0.0000192   0.0000133   0.0000096
 Max gradient component =       4.302E-05
 RMS gradient           =       1.670E-05
 Gradient time:  CPU 163.24 s  wall 163.25 s
 Geometry Optimization Parameters
   NAtoms,    NIC,     NZ,  NCons,   NDum,   NFix, NCnnct, MaxDiis
       22     155      22       0       0       0       0       0

 Cartesian Hessian Update
 Hessian updated using BFGS update


** GEOMETRY OPTIMIZATION IN DELOCALIZED INTERNAL COORDINATES **
   Searching for a Minimum

   Optimization Cycle:   8

                       Coordinates (Angstroms)
     ATOM                X               Y               Z
      1  C         0.0023474320   -0.0552600720    0.0295665199
      2  C        -0.0038944840    0.1282915643    1.4170145332
      3  H         0.9242572886    0.2178549309    1.9646567623
      4  C        -1.2159842446    0.2069975427    2.0898079234
      5  Cl       -1.2178678077    0.4441759482    3.8312465890
      6  C        -2.4347379250    0.1106322050    1.4252352831
      7  H        -3.3702898539    0.1754166673    1.9625414922
      8  C        -2.4076372598   -0.0698560327    0.0476311630
      9  Cl       -3.9301653220   -0.1927901232   -0.8219667039
     10  C        -1.2121236100   -0.1528259055   -0.6580022441
     11  H        -1.2255603823   -0.3039997964   -1.7295307729
     12  C         1.2847457764   -0.0882003517   -0.7290529734
     13  C         2.2962058906   -1.0342338743   -0.5071348008
     14  Cl        2.0842306987   -2.3243758212    0.6736808599
     15  C         3.4850108057   -1.0157230465   -1.2325951969
     16  H         4.2384902317   -1.7679599454   -1.0370161149
     17  C         3.6866999447   -0.0408473112   -2.2044296489
     18  H         4.6142387354   -0.0278199388   -2.7648324576
     19  C         2.6961242196    0.9061887835   -2.4536469314
     20  H         2.8453256830    1.6692944375   -3.2083363323
     21  C         1.5132704272    0.8755650236   -1.7233369000
     22  H         0.7475960847    1.6215586159   -1.9029044660
   Point Group: c1    Number of degrees of freedom:    60


   Energy is  -1842.285275143

 Hessian updated using BFGS update

 60 Hessian modes will be used to form the next step
  Hessian Eigenvalues:
     0.004652    0.019203    0.020266    0.022654    0.023254    0.023421
     0.023611    0.023691    0.023786    0.023969    0.024018    0.024097
     0.024114    0.024119    0.024131    0.024146    0.024160    0.024250
     0.026983    0.152533    0.158786    0.159995    0.160002    0.160023
     0.160215    0.160294    0.197994    0.219032    0.226642    0.234656
     0.235102    0.241924    0.243939    0.249713    0.250243    0.250361
     0.273859    0.300891    0.301606    0.324811    0.345194    0.356537
     0.356612    0.356665    0.356690    0.356790    0.357200    0.360619
     0.428408    0.429353    0.431059    0.450455    0.459158    0.471206
     0.472816    0.472960    0.478163    0.479420    0.480420    0.497101

 Minimum search - taking simple RFO step
 Searching for Lamda that Minimizes Along All modes
 Value Taken    Lamda =   0.00000000
 Step Taken.  Stepsize is  0.000464

                             Maximum     Tolerance    Cnvgd?
         Gradient           0.000031      0.000300     YES
         Displacement       0.000206      0.001200     YES
         Energy change     -0.000000      0.000001     YES

 Final energy is   -1842.2852751426090     


 ******************************
 **  OPTIMIZATION CONVERGED  **
 ******************************

                       Coordinates (Angstroms)
     ATOM                X               Y               Z
      1  C         0.0023474320   -0.0552600720    0.0295665199
      2  C        -0.0038944840    0.1282915643    1.4170145332
      3  H         0.9242572886    0.2178549309    1.9646567623
      4  C        -1.2159842446    0.2069975427    2.0898079234
      5  Cl       -1.2178678077    0.4441759482    3.8312465890
      6  C        -2.4347379250    0.1106322050    1.4252352831
      7  H        -3.3702898539    0.1754166673    1.9625414922
      8  C        -2.4076372598   -0.0698560327    0.0476311630
      9  Cl       -3.9301653220   -0.1927901232   -0.8219667039
     10  C        -1.2121236100   -0.1528259055   -0.6580022441
     11  H        -1.2255603823   -0.3039997964   -1.7295307729
     12  C         1.2847457764   -0.0882003517   -0.7290529734
     13  C         2.2962058906   -1.0342338743   -0.5071348008
     14  Cl        2.0842306987   -2.3243758212    0.6736808599
     15  C         3.4850108057   -1.0157230465   -1.2325951969
     16  H         4.2384902317   -1.7679599454   -1.0370161149
     17  C         3.6866999447   -0.0408473112   -2.2044296489
     18  H         4.6142387354   -0.0278199388   -2.7648324576
     19  C         2.6961242196    0.9061887835   -2.4536469314
     20  H         2.8453256830    1.6692944375   -3.2083363323
     21  C         1.5132704272    0.8755650236   -1.7233369000
     22  H         0.7475960847    1.6215586159   -1.9029044660

Z-matrix Print:
$molecule
0 1
Cl
C  1 1.761739
C  2 1.392800 1 117.486776
H  3 1.082517 2 119.390423 1 -1.330266 0
C  3 1.391231 2 119.794971 1 178.173185 0
H  5 1.083766 3 119.584402 2 179.816846 0
C  5 1.392920 3 119.887920 2 -0.425529 0
H  7 1.083581 5 120.364666 3 179.959705 0
C  7 1.390480 5 119.736811 3 0.351740 0
H  9 1.083978 7 119.915366 5 178.938868 0
C  2 1.402597 1 120.878161 3 178.216957 0
C  11 1.490347 2 123.702746 1 2.562642 0
C  12 1.399003 11 119.686947 2 -121.900396 0
H  13 1.082223 12 120.473090 11 3.221773 0
C  13 1.390703 12 119.520027 11 -177.529349 0
C  15 1.389642 13 121.837477 12 0.110502 0
H  16 1.080811 15 121.164184 13 179.888870 0
C  16 1.391511 15 117.734002 13 -0.027048 0
C  18 1.388527 16 121.952815 15 0.018993 0
H  19 1.081388 18 119.944324 16 179.348829 0
Cl 18 1.757517 16 118.791810 15 179.676258 0
Cl 15 1.757670 13 119.303779 12 179.986395 0
$end


 --------------------------------------------------------------

                    Orbital Energies (a.u.)
 --------------------------------------------------------------

 Alpha MOs
 -- Occupied --
********-101.5647-101.5628 -10.2584 -10.2578 -10.2556 -10.2197 -10.2179
-10.2079 -10.2042 -10.2031 -10.2022 -10.2018 -10.2005 -10.1976  -9.4804
 -9.4792  -9.4775  -7.2450  -7.2437  -7.2421  -7.2353  -7.2347  -7.2341
 -7.2338  -7.2324  -7.2319  -0.9255  -0.9096  -0.8851  -0.8554  -0.8458
 -0.7963  -0.7608  -0.7516  -0.7476  -0.6597  -0.6331  -0.6166  -0.6033
 -0.5477  -0.5287  -0.5131  -0.4914  -0.4884  -0.4686  -0.4532  -0.4525
 -0.4481  -0.4264  -0.4124  -0.4089  -0.3931  -0.3808  -0.3790  -0.3742
 -0.3496  -0.3376  -0.3324  -0.3257  -0.3238  -0.2897  -0.2713  -0.2635
 -0.2595
 -- Virtual --
 -0.0583  -0.0449  -0.0357  -0.0242  -0.0139  -0.0124  -0.0014   0.0041
  0.0101   0.0161   0.0192   0.0203   0.0312   0.0369   0.0455   0.0506
  0.0519   0.0603   0.0685   0.0729   0.0790   0.0851   0.0897   0.0945
  0.0957   0.0986   0.1012   0.1030   0.1085   0.1106   0.1126   0.1173
  0.1183   0.1200   0.1219   0.1247   0.1282   0.1295   0.1317   0.1356
  0.1381   0.1387   0.1457   0.1523   0.1539   0.1618   0.1643   0.1718
  0.1734   0.1789   0.1799   0.1842   0.1950   0.1985   0.2033   0.2070
  0.2148   0.2166   0.2226   0.2281   0.2299   0.2338   0.2404   0.2481
  0.2496   0.2598   0.2602   0.2644   0.2693   0.2712   0.2739   0.2771
  0.2779   0.2807   0.2859   0.2919   0.2963   0.2989   0.3094   0.3104
  0.3161   0.3221   0.3262   0.3337   0.3422   0.3542   0.3570   0.3609
  0.3739   0.4346   0.4390   0.4421   0.4499   0.4638   0.4670   0.4687
  0.4814   0.4858   0.4992   0.5014   0.5128   0.5251   0.5348   0.5442
  0.5493   0.5585   0.5625   0.5644   0.5710   0.5757   0.5839   0.5870
  0.5944   0.6026   0.6152   0.6196   0.6254   0.6312   0.6378   0.6590
  0.6618   0.6751   0.6825   0.6921   0.6962   0.7011   0.7092   0.7138
  0.7166   0.7243   0.7354   0.7471   0.7512   0.7614   0.8010   0.8161
  0.8283   0.8386   0.8429   0.8490   0.8494   0.8531   0.8562   0.8622
  0.8647   0.8715   0.8730   0.8794   0.8808   0.8915   0.8994   0.9018
  0.9086   0.9156   0.9209   0.9363   0.9466   0.9601   0.9653   0.9662
  0.9780   0.9840   0.9940   1.0018   1.0139   1.0183   1.0388   1.0501
  1.0750   1.0779   1.0982   1.1004   1.1232   1.1356   1.1650   1.1843
  1.2214   1.2356   1.2413   1.2435   1.2672   1.2870   1.3047   1.3210
  1.3349   1.3633   1.4054   1.4364   1.4873   1.4920   1.5054   1.5188
  1.5362   1.5505   1.5590   1.5639   1.5745   1.5854   1.5994   1.6071
  1.6300   1.6450   1.6532   1.6739   1.6901   1.6976   1.7196   1.7304
  1.7566   1.7954   1.8099   1.8393   1.8657   1.8782   1.8971   1.9035
  1.9045   1.9249   1.9310   1.9443   1.9458   1.9512   1.9621   1.9688
  1.9882   2.0127   2.0246   2.0378   2.0512   2.0716   2.0911   2.1062
  2.1418   2.1796   2.2210   2.2604   2.2662   2.2784   2.2905   2.3047
  2.3219   2.3290   2.3505   2.4091   2.4233   2.4292   2.4381   2.4574
  2.4834   2.5001   2.5368   2.5443   2.5536   2.5630   2.5950   2.6049
  2.6381   2.6683   2.6750   2.6917   2.7150   2.7215   2.7315   2.7376
  2.7434   2.7494   2.7582   2.7782   2.7870   2.7909   2.7947   2.8072
  2.8278   2.8444   2.8490   2.8649   2.8936   2.9211   2.9898   3.0004
  3.0698   3.0887   3.1450   3.1526   3.1690   3.2095   3.2229   3.2285
  3.3343   3.3569   3.3653   3.3890   3.5148   3.5327   3.5836   3.6121
  3.7189   3.7432   3.8010   3.8644   4.0254   4.0719   4.1016   4.1113
  4.1368   4.3953   4.8135   4.8353   9.7683   9.7929   9.8131  23.4681
 23.6067  23.8645  23.9007  23.9102  23.9566  24.0173  24.0485  24.0594
 24.0728  24.1375  24.1663  25.8232  25.8354  25.8980  26.1022  26.1900
 26.2430  26.6096  26.6218  26.7098 215.7592 215.7878 215.8129
 --------------------------------------------------------------

          Ground-State Mulliken Net Atomic Charges

     Atom                 Charge (a.u.)
  ----------------------------------------
      1 C                     0.531993
      2 C                    -1.453956
      3 H                     0.196429
      4 C                     0.518547
      5 Cl                    0.447335
      6 C                    -0.767811
      7 H                     0.200674
      8 C                     0.534213
      9 Cl                    0.434015
     10 C                    -0.925717
     11 H                     0.203352
     12 C                     0.745989
     13 C                    -0.477168
     14 Cl                    0.469137
     15 C                    -0.328885
     16 H                     0.201907
     17 C                    -0.400401
     18 H                     0.165932
     19 C                    -0.236026
     20 H                     0.176697
     21 C                    -0.422510
     22 H                     0.186254
  ----------------------------------------
  Sum of atomic charges =     0.000000

 -----------------------------------------------------------------
                    Cartesian Multipole Moments
 -----------------------------------------------------------------
    Charge (ESU x 10^10)
                -0.0000
    Dipole Moment (Debye)
         X       1.9254      Y       1.0786      Z      -2.0214
       Tot       2.9928
    Quadrupole Moments (Debye-Ang)
        XX    -102.6456     XY       0.3483     YY    -110.1745
        XZ      -6.2368     YZ      -2.2614     ZZ    -106.6926
    Octopole Moments (Debye-Ang^2)
       XXX      21.7132    XXY      21.1036    XYY      -4.7290
       YYY      84.1471    XXZ     -35.8452    XYZ      -2.3496
       YYZ     -24.4092    XZZ       7.6685    YZZ      34.1392
       ZZZ     -75.5877
    Hexadecapole Moments (Debye-Ang^3)
      XXXX   -3631.7476   XXXY     172.5547   XXYY    -762.1218
      XYYY     226.6622   YYYY    -717.5886   XXXZ     375.6130
      XXYZ       9.3967   XYYZ     169.7151   YYYZ      -4.9775
      XXZZ    -936.8660   XYZZ      98.1845   YYZZ    -488.4172
      XZZZ     508.0397   YZZZ     -17.3914   ZZZZ   -2268.6665
 -----------------------------------------------------------------
Archival summary:
1\1\december\OPT\ProcedureUnspecified\BasisUnspecified\l3127\taweetha\ThuJan1622:19:122020ThuJan1622:19:122020\0\\#,OPT,ProcedureUnspecified,BasisUnspecified,\\0,1\Cl\C,1,1.76174\C,2,1.3928,1,117.487\H,3,1.08252,2,119.39,1,-1.33027,0\C,3,1.39123,2,119.795,1,178.173,0\H,5,1.08377,3,119.584,2,179.817,0\C,5,1.39292,3,119.888,2,-0.425529,0\H,7,1.08358,5,120.365,3,179.96,0\C,7,1.39048,5,119.737,3,0.35174,0\H,9,1.08398,7,119.915,5,178.939,0\C,2,1.4026,1,120.878,3,178.217,0\C,11,1.49035,2,123.703,1,2.56264,0\C,12,1.399,11,119.687,2,-121.9,0\H,13,1.08222,12,120.473,11,3.22177,0\C,13,1.3907,12,119.52,11,-177.529,0\C,15,1.38964,13,121.837,12,0.110502,0\H,16,1.08081,15,121.164,13,179.889,0\C,16,1.39151,15,117.734,13,-0.0270484,0\C,18,1.38853,16,121.953,15,0.0189934,0\H,19,1.08139,18,119.944,16,179.349,0\Cl,18,1.75752,16,118.792,15,179.676,0\Cl,15,1.75767,13,119.304,12,179.986,0\\\@

 Total job time:  5391.20s(wall), 5390.44s(cpu) 
 Thu Jan 16 22:19:12 2020

        *************************************************************
        *                                                           *
        *  Thank you very much for using Q-Chem.  Have a nice day.  *
        *                                                           *
        *************************************************************


 
User input: 2 of 2 
 
                  Welcome to Q-Chem
     A Quantum Leap Into The Future Of Chemistry


 Q-Chem 5.2 (devel), Q-Chem, Inc., Pleasanton, CA (2019)

 Yihan Shao,  Zhengting Gan,  E. Epifanovsky,  A. T. B. Gilbert,  M. Wormit,  
 J. Kussmann,  A. W. Lange,  A. Behn,  Jia Deng,  Xintian Feng,  D. Ghosh,  
 M. Goldey,  P. R. Horn,  L. D. Jacobson,  I. Kaliman,  T. Kus,  A. Landau,  
 Jie Liu,  E. I. Proynov,  R. M. Richard,  R. P. Steele,  E. J. Sundstrom,  
 H. L. Woodcock III,  P. M. Zimmerman,  D. Zuev,  B. Albrecht,  E. Alguire,  
 S. A. Baeppler,  D. Barton,  Z. Benda,  Y. A. Bernard,  E. J. Berquist,  
 K. B. Bravaya,  H. Burton,  D. Casanova,  Chun-Min Chang,  Yunqing Chen,  
 A. Chien,  K. D. Closser,  M. P. Coons,  S. Coriani,  S. Dasgupta,  
 A. L. Dempwolff,  M. Diedenhofen,  Hainam Do,  R. G. Edgar,  Po-Tung Fang,  
 S. Faraji,  S. Fatehi,  Qingguo Feng,  K. D. Fenk,  J. Fosso-Tande,  
 J. Gayvert,  Qinghui Ge,  A. Ghysels,  G. Gidofalvi,  J. Gomes,  
 J. Gonthier,  A. Gunina,  D. Hait,  M. W. D. Hanson-Heine,  
 P. H. P. Harbach,  A. W. Hauser,  M. F. Herbst,  J. E. Herr,  
 E. G. Hohenstein,  Z. C. Holden,  Kerwin Hui,  B. C. Huynh,  T.-C. Jagau,  
 Hyunjun Ji,  B. Kaduk,  K. Khistyaev,  Jaehoon Kim,  P. Klunzinger,  K. Koh,  
 D. Kosenkov,  L. Koulias,  T. Kowalczyk,  C. M. Krauter,  A. Kunitsa,  
 Ka Un Lao,  A. Laurent,  K. V. Lawler,  Joonho Lee,  D. Lefrancois,  
 S. Lehtola,  D. S. Levine,  Yi-Pei Li,  You-Sheng Lin,  Fenglai Liu,  
 E. Livshits,  A. Luenser,  P. Manohar,  E. Mansoor,  S. F. Manzer,  
 Shan-Ping Mao,  Yuezhi Mao,  N. Mardirossian,  A. V. Marenich,  
 T. Markovich,  L. A. Martinez-Martinez,  S. A. Maurer,  N. J. Mayhall,  
 S. C. McKenzie,  J.-M. Mewes,  P. Morgante,  A. F. Morrison,  
 J. W. Mullinax,  K. Nanda,  T. S. Nguyen-Beck,  R. Olivares-Amaya,  
 J. A. Parkhill,  Zheng Pei,  T. M. Perrine,  F. Plasser,  P. Pokhilko,  
 S. Prager,  A. Prociuk,  E. Ramos,  D. R. Rehn,  F. Rob,  M. Scheurer,  
 M. Schneider,  N. Sergueev,  S. M. Sharada,  S. Sharma,  D. W. Small,  
 T. Stauch,  T. Stein,  Yu-Chuan Su,  A. J. W. Thom,  A. Tkatchenko,  
 T. Tsuchimochi,  N. M. Tubman,  L. Vogt,  M. L. Vidal,  O. Vydrov,  
 M. A. Watson,  J. Wenzel,  M. de Wergifosse,  T. A. Wesolowski,  A. White,  
 J. Witte,  A. Yamada,  Jun Yang,  K. Yao,  S. Yeganeh,  S. R. Yost,  
 Zhi-Qiang You,  A. Zech,  Igor Ying Zhang,  Xing Zhang,  Yan Zhao,  
 Ying Zhu,  B. R. Brooks,  G. K. L. Chan,  C. J. Cramer,  M. S. Gordon,  
 W. J. Hehre,  A. Klamt,  M. W. Schmidt,  C. D. Sherrill,  D. G. Truhlar,  
 A. Aspuru-Guzik,  R. Baer,  A. T. Bell,  N. A. Besley,  Jeng-Da Chai,  
 A. E. DePrince, III,  R. A. DiStasio Jr.,  A. Dreuw,  B. D. Dunietz,  
 T. R. Furlani,  Chao-Ping Hsu,  Yousung Jung,  Jing Kong,  D. S. Lambrecht,  
 WanZhen Liang,  C. Ochsenfeld,  V. A. Rassolov,  L. V. Slipchenko,  
 J. E. Subotnik,  T. Van Voorhis,  J. M. Herbert,  A. I. Krylov,  
 P. M. W. Gill,  M. Head-Gordon

 Contributors to earlier versions of Q-Chem not listed above: 
 R. D. Adamson,  B. Austin,  J. Baker,  G. J. O. Beran,  K. Brandhorst,  
 S. T. Brown,  E. F. C. Byrd,  A. K. Chakraborty,  C.-L. Cheng,  
 Siu Hung Chien,  D. M. Chipman,  D. L. Crittenden,  H. Dachsel,  
 R. J. Doerksen,  A. D. Dutoi,  L. Fusti-Molnar,  W. A. Goddard III,  
 A. Golubeva-Zadorozhnaya,  S. R. Gwaltney,  G. Hawkins,  A. Heyden,  
 S. Hirata,  G. Kedziora,  F. J. Keil,  C. Kelley,  Jihan Kim,  R. A. King,  
 R. Z. Khaliullin,  P. P. Korambath,  W. Kurlancheek,  A. M. Lee,  M. S. Lee,  
 S. V. Levchenko,  Ching Yeh Lin,  D. Liotard,  R. C. Lochan,  I. Lotan,  
 P. E. Maslen,  N. Nair,  D. P. O'Neill,  D. Neuhauser,  E. Neuscamman,  
 C. M. Oana,  R. Olson,  B. Peters,  R. Peverati,  P. A. Pieniazek,  
 Y. M. Rhee,  J. Ritchie,  M. A. Rohrdanz,  E. Rosta,  N. J. Russ,  
 H. F. Schaefer III,  N. E. Schultz,  N. Shenvi,  A. C. Simmonett,  A. Sodt,  
 D. Stuck,  K. S. Thanthiriwatte,  V. Vanovschi,  Tao Wang,  A. Warshel,  
 C. F. Williams,  Q. Wu,  X. Xu,  W. Zhang

 Please cite Q-Chem as follows:
 Y. Shao et al., Mol. Phys. 113, 184-215 (2015)
 DOI: 10.1080/00268976.2014.952696

 Q-Chem 5.2.1 for Intel X86 EM64T Linux

 Parts of Q-Chem use Armadillo 8.300.2 (Tropical Shenanigans).
 http://arma.sourceforge.net/

 Q-Chem begins on Thu Jan 16 22:19:12 2020  

Host: 
0

     Scratch files written to /scratch/taweetham/qchem18372//
NAlpha2: 130
NElect   130
Mult     1
The previous job contains 0 fragments, simply inherited here

 Q-Chem warning in module libgen/rem_setup.C, line 2168:

 Setting Thresh to 1e-14


Checking the input file for inconsistencies... 	...done.

--------------------------------------------------------------
User input:
--------------------------------------------------------------

$MOLECULE
READ
$END

$REM
   JOB_TYPE 	FREQUENCY
   BASIS 	6-311++G**
   METHOD	B3LYP
   SCF_GUESS_ALWAYS     TRUE
   S2THRESH     15
   THRESH       15
   MEM_TOTAL    10000
$END

--------------------------------------------------------------
 ----------------------------------------------------------------
             Standard Nuclear Orientation (Angstroms)
    I     Atom           X                Y                Z
 ----------------------------------------------------------------
    1      C       0.0411479536     0.2152507817     0.1881306224
    2      C      -0.5816898554    -0.9983755849     0.5010623405
    3      H       0.0041075717    -1.8567444892     0.8001334344
    4      C      -1.9655390418    -1.0921363645     0.4364286771
    5      Cl     -2.7427273606    -2.6167617473     0.8368803334
    6      C      -2.7606015331    -0.0105758307     0.0698143668
    7      H      -3.8369260544    -0.0984682371     0.0256233027
    8      C      -2.1236591286     1.1861395085    -0.2356039232
    9      Cl     -3.0996733442     2.5722238301    -0.6999006446
   10      C      -0.7400569969     1.3155050637    -0.1811513148
   11      H      -0.2743231708     2.2587812797    -0.4351778163
   12      C       1.5196735915     0.3645088215     0.3013476136
   13      C       2.4376547138    -0.4011997791    -0.4323278337
   14      Cl      1.8866298776    -1.5804388408    -1.6195482069
   15      C       3.8122519844    -0.2350589263    -0.2814234799
   16      H       4.4884771460    -0.8402274837    -0.8716211778
   17      C       4.3000141385     0.7104016354     0.6150785097
   18      H       5.3702574152     0.8347564996     0.7319734427
   19      C       3.4123608997     1.4922030154     1.3506634575
   20      H       3.7838024364     2.2304267033     2.0515232004
   21      C       2.0423844298     1.3173290075     1.1893649636
   22      H       1.3490617847     1.9121325251     1.7729064228
 ----------------------------------------------------------------
 Molecular Point Group                 C1    NOp =  1
 Largest Abelian Subgroup              C1    NOp =  1
 Nuclear Repulsion Energy =        1187.85661588 hartrees
 There are       65 alpha and       65 beta electrons
 Requested basis set is 6-311++G(d,p)
 There are 146 shells and 403 basis functions

 Total QAlloc Memory Limit  10000 MB
 Mega-Array Size       188 MB
 MEM_STATIC part       192 MB
 A cutoff of  1.0D-15 yielded   8733 shell pairs
 There are     70146 function pairs (     75294 Cartesian)
 Smallest overlap matrix eigenvalue = 4.20E-07
 Linear dependence detected in AO basis
 Number of orthogonalized atomic orbitals = 400
 Maximum deviation from orthogonality = 2.873E-10
 Guess from superposition of atomic densities
 Warning:  Energy on first SCF cycle will be non-variational
 SAD guess density has 130.000000 electrons

 -----------------------------------------------------------------------
  General SCF calculation program by
  Eric Jon Sundstrom, Paul Horn, Yuezhi Mao, Dmitri Zuev, Alec White,
  David Stuck, Shaama M.S., Shane Yost, Joonho Lee, David Small,
  Daniel Levine, Susi Lehtola, Hugh Burton, Evgeny Epifanovsky,
  Bang C. Huynh
 -----------------------------------------------------------------------
 Exchange:     0.2000 Hartree-Fock + 0.0800 Slater + 0.7200 B88
 Correlation:  0.1900 VWN1RPA + 0.8100 LYP
 Using SG-1 standard quadrature grid
 A restricted SCF calculation will be
 performed using DIIS
 SCF converges when DIIS error is below 1.0e-08
 ---------------------------------------
  Cycle       Energy         DIIS error
 ---------------------------------------
    1   -1845.7917907634      3.13e-02  
    2   -1842.1121824635      2.84e-03  
    3   -1842.0334673082      3.39e-03  
    4   -1842.2784417883      5.45e-04  
    5   -1842.2833972532      2.79e-04  
    6   -1842.2849172239      9.58e-05  
    7   -1842.2850939755      2.07e-05  
    8   -1842.2851002982      1.09e-05  
    9   -1842.2851027683      2.08e-06  
   10   -1842.2851028375      1.17e-06  
   11   -1842.2851028660      2.44e-07  
   12   -1842.2851028670      1.15e-07  
   13   -1842.2851028672      4.43e-08  
   14   -1842.2851028673      1.26e-08  
   15   -1842.2851028674      5.40e-09  Convergence criterion met
 ---------------------------------------
 SCF time:   CPU 498.91s  wall 499.00s 
 SCF   energy in the final basis set =    -1842.2851028674
 Total energy in the final basis set =    -1842.2851028674

 --------------------------------------------------------------

                    Orbital Energies (a.u.)
 --------------------------------------------------------------

 Alpha MOs
 -- Occupied --
********-101.5647-101.5628 -10.2584 -10.2578 -10.2555 -10.2197 -10.2179
-10.2079 -10.2042 -10.2031 -10.2022 -10.2018 -10.2005 -10.1976  -9.4803
 -9.4792  -9.4775  -7.2450  -7.2439  -7.2422  -7.2352  -7.2347  -7.2341
 -7.2336  -7.2323  -7.2319  -0.9255  -0.9096  -0.8851  -0.8554  -0.8458
 -0.7963  -0.7607  -0.7515  -0.7476  -0.6597  -0.6331  -0.6166  -0.6033
 -0.5477  -0.5287  -0.5130  -0.4913  -0.4883  -0.4685  -0.4532  -0.4525
 -0.4481  -0.4264  -0.4124  -0.4089  -0.3931  -0.3808  -0.3790  -0.3742
 -0.3496  -0.3375  -0.3324  -0.3257  -0.3238  -0.2897  -0.2713  -0.2635
 -0.2595
 -- Virtual --
 -0.0582  -0.0448  -0.0357  -0.0242  -0.0138  -0.0124  -0.0012   0.0042
  0.0102   0.0162   0.0192   0.0204   0.0313   0.0371   0.0460   0.0507
  0.0522   0.0604   0.0685   0.0729   0.0792   0.0852   0.0897   0.0947
  0.0957   0.0988   0.1015   0.1030   0.1085   0.1106   0.1126   0.1173
  0.1184   0.1202   0.1219   0.1248   0.1284   0.1295   0.1320   0.1355
  0.1382   0.1388   0.1458   0.1525   0.1542   0.1621   0.1648   0.1719
  0.1737   0.1789   0.1800   0.1846   0.1951   0.1988   0.2037   0.2073
  0.2149   0.2167   0.2227   0.2281   0.2301   0.2338   0.2404   0.2480
  0.2494   0.2598   0.2605   0.2646   0.2694   0.2721   0.2740   0.2772
  0.2782   0.2811   0.2857   0.2926   0.2963   0.2990   0.3094   0.3104
  0.3165   0.3223   0.3260   0.3337   0.3423   0.3546   0.3570   0.3608
  0.3740   0.4346   0.4389   0.4421   0.4499   0.4639   0.4671   0.4686
  0.4815   0.4860   0.4992   0.5014   0.5127   0.5252   0.5348   0.5444
  0.5494   0.5589   0.5625   0.5647   0.5710   0.5758   0.5840   0.5870
  0.5945   0.6025   0.6151   0.6196   0.6257   0.6313   0.6381   0.6590
  0.6619   0.6751   0.6827   0.6924   0.6963   0.7012   0.7094   0.7138
  0.7167   0.7243   0.7355   0.7472   0.7512   0.7614   0.8010   0.8161
  0.8284   0.8386   0.8429   0.8490   0.8494   0.8531   0.8561   0.8622
  0.8647   0.8716   0.8730   0.8794   0.8808   0.8915   0.8995   0.9018
  0.9085   0.9156   0.9210   0.9363   0.9467   0.9601   0.9653   0.9663
  0.9779   0.9841   0.9942   1.0018   1.0140   1.0183   1.0387   1.0502
  1.0751   1.0779   1.0982   1.1004   1.1233   1.1356   1.1651   1.1843
  1.2213   1.2356   1.2414   1.2436   1.2672   1.2870   1.3048   1.3211
  1.3349   1.3633   1.4055   1.4364   1.4874   1.4921   1.5055   1.5189
  1.5363   1.5506   1.5591   1.5640   1.5745   1.5855   1.5994   1.6071
  1.6300   1.6450   1.6532   1.6739   1.6901   1.6976   1.7197   1.7304
  1.7566   1.7954   1.8100   1.8393   1.8657   1.8782   1.8971   1.9035
  1.9045   1.9249   1.9310   1.9443   1.9458   1.9513   1.9621   1.9688
  1.9882   2.0127   2.0246   2.0378   2.0512   2.0717   2.0912   2.1062
  2.1418   2.1797   2.2210   2.2605   2.2662   2.2784   2.2906   2.3047
  2.3220   2.3291   2.3505   2.4092   2.4234   2.4293   2.4382   2.4575
  2.4834   2.5001   2.5368   2.5443   2.5536   2.5629   2.5950   2.6049
  2.6381   2.6684   2.6752   2.6917   2.7150   2.7215   2.7316   2.7376
  2.7434   2.7494   2.7582   2.7782   2.7871   2.7909   2.7947   2.8073
  2.8278   2.8444   2.8491   2.8649   2.8936   2.9211   2.9898   3.0005
  3.0698   3.0887   3.1450   3.1526   3.1690   3.2095   3.2229   3.2285
  3.3343   3.3569   3.3653   3.3890   3.5148   3.5327   3.5836   3.6121
  3.7189   3.7432   3.8011   3.8645   4.0254   4.0719   4.1017   4.1113
  4.1369   4.3954   4.8136   4.8353   9.7683   9.7929   9.8132  23.4681
 23.6068  23.8646  23.9008  23.9103  23.9566  24.0174  24.0486  24.0595
 24.0729  24.1375  24.1663  25.8232  25.8354  25.8987  26.1023  26.1900
 26.2437  26.6096  26.6217  26.7100 215.7593 215.7879 215.8129
 --------------------------------------------------------------

          Ground-State Mulliken Net Atomic Charges

     Atom                 Charge (a.u.)
  ----------------------------------------
      1 C                     0.524480
      2 C                    -1.445347
      3 H                     0.196170
      4 C                     0.520294
      5 Cl                    0.446630
      6 C                    -0.768655
      7 H                     0.200765
      8 C                     0.536059
      9 Cl                    0.433137
     10 C                    -0.930784
     11 H                     0.203505
     12 C                     0.753412
     13 C                    -0.474890
     14 Cl                    0.469395
     15 C                    -0.333091
     16 H                     0.202033
     17 C                    -0.400911
     18 H                     0.166088
     19 C                    -0.238562
     20 H                     0.176639
     21 C                    -0.422409
     22 H                     0.186043
  ----------------------------------------
  Sum of atomic charges =     0.000000

 -----------------------------------------------------------------
                    Cartesian Multipole Moments
 -----------------------------------------------------------------
    Charge (ESU x 10^10)
                 0.0000
    Dipole Moment (Debye)
         X       2.4716      Y       1.1975      Z       1.1918
       Tot       2.9938
    Quadrupole Moments (Debye-Ang)
        XX     -98.7575     XY       3.1596     YY    -109.4929
        XZ       2.8443     YZ       2.7856     ZZ    -109.8645
    Octopole Moments (Debye-Ang^2)
       XXX      40.6086    XXY       2.6657    XYY       5.8569
       YYY      -4.7777    XXZ       3.6185    XYZ       6.7586
       YYZ       3.2683    XZZ      -2.6624    YZZ       2.2199
       ZZZ      -6.4916
    Hexadecapole Moments (Debye-Ang^3)
      XXXX   -3989.3215   XXXY      23.5856   XXYY   -1040.4249
      XYYY      -5.8220   YYYY   -1733.8236   XXXZ      14.9714
      XXYZ      40.2142   XYYZ      17.1279   YYYZ       0.6011
      XXZZ    -844.8390   XYZZ      10.5336   YYZZ    -376.2681
      XZZZ      -7.6928   YZZZ      13.7719   ZZZZ    -608.1954
 -----------------------------------------------------------------
 Calculating MO derivatives via CPSCF
    1     0    69    0.0221587  
    2     0    69    0.0065612  
    3     0    69    0.0005391  
    4     4    65    0.0000378  
    5    66     3    0.0000027  
    6    69     0    0.0000001  Converged
 Time for AOints: 839.5 s (CPU) 839.6 s (wall)
 ------------------------------------------------------------------------------
                     AOints        : Timing summary (seconds)
 ------------------------------------------------------------------------------
     job step          cpu (% of tot)      sys (% of tot)     wall (% of tot)
 ------------------------------------------------------------------------------
  AOints            0.8395E+03 ( 9.7)   0.6000E-05 ( 2.6)   0.8396E+03 ( 9.7)
 ------------------------------------------------------------------------------
   Grand Totals     0.8645E+04          0.2350E-03          0.8646E+04
 ------------------------------------------------------------------------------
 Polarizability Matrix (a.u.)
            1           2           3
    1-231.1914351  -6.2096147  -8.2757492
    2  -6.2096147-183.5174191  -7.8441134
    3  -8.2757492  -7.8441134-123.8710367
 Calculating analytic Hessian of the SCF energy

 Direct stationary perturbation theory relativistic correction:

 rels  =       2.432858395945
 relv  =      -9.267236492800
 rel2e =       2.476516813011
 E_rel =      -4.357861283845

 Hessian of the SCF Energy
            1           2           3           4           5           6
    1   0.6268612   0.0090798   0.0342063  -0.1543772  -0.0979140   0.0262447
    2   0.0090798   0.6174331  -0.1091358  -0.0396863  -0.2623133   0.0564524
    3   0.0342063  -0.1091358   0.2028357   0.0051947   0.0506624  -0.0767822
    4  -0.1543772  -0.0396863   0.0051947   0.6837692  -0.0386560   0.0484166
    5  -0.0979140  -0.2623133   0.0506624  -0.0386560   0.6630519  -0.1618225
    6   0.0262447   0.0564524  -0.0767822   0.0484166  -0.1618225   0.1789726
    7   0.0109579  -0.0121922   0.0042687  -0.1415261   0.1231500  -0.0450166
    8   0.0148703  -0.0159863   0.0065404   0.1248657  -0.2353687   0.0694828
    9  -0.0046615   0.0047407   0.0011960  -0.0453495   0.0687126  -0.0580823
   10  -0.0226759  -0.0839953   0.0232842  -0.3261376   0.0309901  -0.0249806
   11  -0.0294293   0.0207932  -0.0067037  -0.0315575  -0.1069706   0.0121451
   12   0.0071792  -0.0112472   0.0093968  -0.0080208   0.0165137  -0.0667640
   13  -0.0035506   0.0046971  -0.0020003  -0.0164976  -0.0369961   0.0095655
   14  -0.0010694   0.0036490   0.0001376  -0.0121836  -0.0181558   0.0056594
   15  -0.0003436   0.0006057   0.0045816   0.0023064   0.0043013   0.0033134
   16   0.0011899   0.0040072  -0.0008606  -0.0308293   0.0213995  -0.0092064
   17   0.0039884  -0.0608685   0.0179210   0.0645159   0.0368695  -0.0034856
   18  -0.0009051   0.0176263  -0.0074111  -0.0217030  -0.0072420   0.0083933
   19   0.0005952   0.0001525   0.0000678   0.0004299   0.0025651  -0.0011046
   20   0.0001318  -0.0011075  -0.0000614   0.0020687  -0.0035580   0.0028172
   21   0.0001068   0.0000229  -0.0012999  -0.0010907   0.0027490   0.0046984
   22  -0.0361280   0.0753134  -0.0251269  -0.0507120  -0.0329299   0.0061038
   23   0.0207106   0.0383263  -0.0079255  -0.0328933  -0.0203098   0.0026335
   24  -0.0086971  -0.0049143   0.0061994   0.0064570   0.0026467  -0.0036384
   25  -0.0029903  -0.0057572   0.0010230   0.0008190   0.0021833  -0.0005124
   26   0.0001025   0.0026184   0.0005879   0.0020226  -0.0012505   0.0002228
   27  -0.0005128   0.0002362   0.0045167  -0.0004453   0.0002342  -0.0010516
   28  -0.1746194   0.0490448  -0.0218735   0.0612005   0.0294515  -0.0055417
   29   0.1087728  -0.2391932   0.0561515  -0.0122443  -0.0507712   0.0171725
   30  -0.0422676   0.0534165  -0.0804851   0.0078918   0.0203617   0.0033321
   31   0.0101720   0.0155300  -0.0042309  -0.0017391   0.0030265  -0.0014238
   32  -0.0112821  -0.0162145   0.0050750   0.0032981  -0.0014884   0.0023795
   33   0.0043062   0.0061529   0.0016593  -0.0015403   0.0023184   0.0053118
   34  -0.2134157  -0.0109631  -0.0091358  -0.0204494  -0.0118326  -0.0038081
   35  -0.0128041  -0.0913316  -0.0063814  -0.0294899   0.0006218  -0.0021047
   36  -0.0116562  -0.0062167  -0.0700838   0.0060778  -0.0000495   0.0050134
   37  -0.0256957   0.0172436   0.0151771   0.0016191   0.0029272   0.0001554
   38   0.0079946   0.0065835   0.0034613  -0.0033190  -0.0015464  -0.0020653
   39   0.0027969   0.0032528   0.0048439  -0.0009513   0.0000779  -0.0012155
   40  -0.0015473   0.0018704   0.0015292  -0.0022338   0.0007820   0.0031116
   41  -0.0023988  -0.0016391   0.0008902   0.0013593  -0.0004205   0.0000303
   42  -0.0018273   0.0004219  -0.0010739   0.0027865  -0.0004763  -0.0013911
   43   0.0019475   0.0024982   0.0016384  -0.0004094  -0.0006869  -0.0006733
   44   0.0013130   0.0008595  -0.0049041   0.0004215  -0.0003321   0.0000904
   45   0.0017677  -0.0053204   0.0012173  -0.0007426  -0.0003791  -0.0001527
   46  -0.0000757   0.0009919   0.0007666  -0.0000912   0.0000432  -0.0000858
   47  -0.0002837   0.0003348   0.0000210   0.0000494   0.0000890   0.0000499
   48  -0.0001778   0.0000591   0.0003342  -0.0000725  -0.0000639  -0.0000448
   49  -0.0006826   0.0000845  -0.0001112  -0.0001565   0.0004535   0.0000601
   50   0.0002488  -0.0012374   0.0001315  -0.0000859   0.0002767   0.0003042
   51   0.0002124  -0.0001330  -0.0008413   0.0001417   0.0003081   0.0002586
   52   0.0000271  -0.0000336  -0.0000231  -0.0000287   0.0000007  -0.0000059
   53   0.0000739  -0.0002753   0.0004756  -0.0001054  -0.0000634  -0.0000288
   54  -0.0000901   0.0004446  -0.0003954   0.0001241   0.0000375   0.0000671
   55   0.0034871  -0.0011812  -0.0004351  -0.0002854  -0.0001366  -0.0000195
   56  -0.0006584   0.0006127  -0.0054557   0.0003100   0.0001016   0.0002738
   57  -0.0000114  -0.0059233   0.0012552  -0.0016103  -0.0001328  -0.0002277
   58   0.0001706  -0.0010015  -0.0007853  -0.0003463   0.0000512  -0.0000328
   59   0.0001792  -0.0000090  -0.0001403  -0.0000300   0.0000352  -0.0000343
   60   0.0000029  -0.0001655   0.0000575  -0.0001099   0.0000094  -0.0000289
   61  -0.0203347  -0.0249946  -0.0218744  -0.0022827   0.0020901  -0.0011598
   62  -0.0136378   0.0001540  -0.0035980   0.0022372   0.0019346  -0.0002178
   63  -0.0064742  -0.0026852   0.0017254   0.0020863   0.0012806  -0.0001619
   64   0.0006852  -0.0007043  -0.0007000   0.0002567   0.0000299  -0.0000901
   65   0.0020164  -0.0011934   0.0022469  -0.0008930  -0.0004351   0.0000402
   66   0.0007973   0.0023058  -0.0014466   0.0001561  -0.0000479   0.0001829
            7           8           9          10          11          12
    1   0.0109579   0.0148703  -0.0046615  -0.0226759  -0.0294293   0.0071792
    2  -0.0121922  -0.0159863   0.0047407  -0.0839953   0.0207932  -0.0112472
    3   0.0042687   0.0065404   0.0011960   0.0232842  -0.0067037   0.0093968
    4  -0.1415261   0.1248657  -0.0453495  -0.3261376  -0.0315575  -0.0080208
    5   0.1231500  -0.2353687   0.0687126   0.0309901  -0.1069706   0.0165137
    6  -0.0450166   0.0694828  -0.0580823  -0.0249806   0.0121451  -0.0667640
    7   0.1492418  -0.1314081   0.0476089  -0.0131492   0.0256372  -0.0087187
    8  -0.1314081   0.2473464  -0.0758977  -0.0041621   0.0040165  -0.0007226
    9   0.0476089  -0.0758977   0.0503951   0.0002815   0.0012694   0.0021879
   10  -0.0131492  -0.0041621   0.0002815   0.6212350  -0.0498765   0.0467988
   11   0.0256372   0.0040165   0.0012694  -0.0498765   0.4923570  -0.1123513
   12  -0.0087187  -0.0007226   0.0021879   0.0467988  -0.1123513   0.1579837
   13   0.0009814  -0.0004707   0.0004350  -0.0613833  -0.0425725   0.0099134
   14   0.0005231   0.0008037  -0.0009276  -0.0425543  -0.1229532   0.0271229
   15   0.0000561  -0.0010750  -0.0023030   0.0096971   0.0271804  -0.0306283
   16  -0.0051149  -0.0014086  -0.0003067  -0.1953094   0.1288078  -0.0461605
   17  -0.0019275   0.0013347   0.0011631   0.0663906  -0.2216252   0.0511177
   18  -0.0001039   0.0011623   0.0052195  -0.0274834   0.0551496  -0.0782866
   19  -0.0004699  -0.0001745   0.0000053  -0.0124311  -0.0040649   0.0001803
   20   0.0011915   0.0003429   0.0000728   0.0245519   0.0048859   0.0008549
   21  -0.0003964  -0.0000359   0.0002807  -0.0080534  -0.0009273   0.0023563
   22  -0.0006984  -0.0008939   0.0002562   0.0675073  -0.0206547   0.0103469
   23  -0.0009596  -0.0000462  -0.0003402   0.0398356  -0.0592158   0.0216694
   24   0.0002738  -0.0002669  -0.0006813  -0.0076233   0.0175225   0.0004332
   25   0.0001702   0.0001386  -0.0000019  -0.0008207  -0.0013054  -0.0000521
   26   0.0000887   0.0000027  -0.0001250  -0.0055168   0.0014049   0.0007281
   27   0.0000152  -0.0001410  -0.0004844   0.0011190   0.0009458   0.0045296
   28  -0.0009041  -0.0033987   0.0005778  -0.0587406   0.0260913  -0.0113664
   29  -0.0031432  -0.0024053   0.0022423   0.0251579  -0.0101075   0.0037057
   30   0.0005802   0.0022573   0.0055728  -0.0112236   0.0036227  -0.0055813
   31   0.0005673   0.0007843  -0.0002187  -0.0009355   0.0008603  -0.0002593
   32  -0.0006375  -0.0007047   0.0002459   0.0008745   0.0002505  -0.0002206
   33   0.0001960   0.0003318   0.0002425  -0.0001723  -0.0002788  -0.0007409
   34   0.0008337   0.0016141   0.0007390   0.0027273  -0.0028111  -0.0003181
   35  -0.0001739   0.0006415  -0.0013612  -0.0016112  -0.0029122   0.0029091
   36   0.0002125  -0.0011075  -0.0035402  -0.0002165   0.0027617   0.0056696
   37  -0.0000284  -0.0002936   0.0010023  -0.0012416   0.0002556  -0.0011780
   38  -0.0000664  -0.0000215   0.0011259   0.0009641  -0.0000274  -0.0006117
   39   0.0001327  -0.0000398   0.0009472  -0.0004965   0.0002263  -0.0003503
   40  -0.0008468   0.0004868   0.0001631   0.0014070   0.0001386   0.0005661
   41  -0.0001306   0.0003039  -0.0002302  -0.0005734   0.0000812  -0.0001205
   42   0.0009547  -0.0003376  -0.0006777  -0.0007526  -0.0000942  -0.0003162
   43  -0.0001774  -0.0002120  -0.0000416   0.0004937  -0.0001404   0.0001889
   44  -0.0000002  -0.0000589  -0.0002800   0.0002755  -0.0001361   0.0002435
   45  -0.0001326   0.0000305  -0.0001507   0.0000876  -0.0001909  -0.0000025
   46  -0.0000013  -0.0000042   0.0000758   0.0000291   0.0000294  -0.0000898
   47  -0.0000163  -0.0000110   0.0000027  -0.0000249   0.0000100  -0.0000205
   48   0.0000244  -0.0000076   0.0000074   0.0000931  -0.0000407   0.0000069
   49  -0.0000279  -0.0000039   0.0000210   0.0000745   0.0000909  -0.0002284
   50   0.0000922   0.0001142   0.0000207  -0.0002903   0.0001356  -0.0000610
   51   0.0000766   0.0001189   0.0000457  -0.0002255   0.0001144  -0.0002282
   52   0.0000065   0.0000060  -0.0000135   0.0000389   0.0000605  -0.0000011
   53  -0.0000025   0.0000134  -0.0000113   0.0000513  -0.0000327  -0.0000012
   54   0.0000128   0.0000024  -0.0000181  -0.0000197   0.0000293   0.0000137
   55   0.0001150   0.0001782  -0.0000277  -0.0003124   0.0001309  -0.0001650
   56   0.0000082  -0.0001307  -0.0002074   0.0000584   0.0002107   0.0002976
   57   0.0000138  -0.0000423  -0.0001785   0.0002681  -0.0003948   0.0005026
   58   0.0000122  -0.0000139  -0.0000372   0.0000516   0.0000561   0.0000893
   59   0.0000094   0.0000015  -0.0000011   0.0000233   0.0000424  -0.0000196
   60   0.0000000   0.0000053  -0.0000178   0.0000382   0.0000179   0.0000132
   61   0.0000522  -0.0005162  -0.0004809  -0.0003606   0.0003430   0.0012850
   62  -0.0000460  -0.0002040  -0.0001477  -0.0008955   0.0001723   0.0001450
   63  -0.0001057  -0.0003066   0.0000574  -0.0005226   0.0000729  -0.0002245
   64   0.0000058   0.0000164  -0.0000266  -0.0000660  -0.0000863   0.0000110
   65   0.0000037   0.0000160  -0.0000668   0.0003223  -0.0003775   0.0000699
   66   0.0000476   0.0000488  -0.0000183   0.0000999  -0.0000771   0.0000286
           13          14          15          16          17          18
    1  -0.0035506  -0.0010694  -0.0003436   0.0011899   0.0039884  -0.0009051
    2   0.0046971   0.0036490   0.0006057   0.0040072  -0.0608685   0.0176263
    3  -0.0020003   0.0001376   0.0045816  -0.0008606   0.0179210  -0.0074111
    4  -0.0164976  -0.0121836   0.0023064  -0.0308293   0.0645159  -0.0217030
    5  -0.0369961  -0.0181558   0.0043013   0.0213995   0.0368695  -0.0072420
    6   0.0095655   0.0056594   0.0033134  -0.0092064  -0.0034856   0.0083933
    7   0.0009814   0.0005231   0.0000561  -0.0051149  -0.0019275  -0.0001039
    8  -0.0004707   0.0008037  -0.0010750  -0.0014086   0.0013347   0.0011623
    9   0.0004350  -0.0009276  -0.0023030  -0.0003067   0.0011631   0.0052195
   10  -0.0613833  -0.0425543   0.0096971  -0.1953094   0.0663906  -0.0274834
   11  -0.0425725  -0.1229532   0.0271804   0.1288078  -0.2216252   0.0551496
   12   0.0099134   0.0271229  -0.0306283  -0.0461605   0.0511177  -0.0782866
   13   0.0735167   0.0717792  -0.0170000   0.0062150   0.0052524  -0.0014109
   14   0.0717792   0.1766363  -0.0444275  -0.0193058  -0.0383984   0.0114074
   15  -0.0170000  -0.0444275   0.0237568   0.0059011   0.0127377   0.0009909
   16   0.0062150  -0.0193058   0.0059011   0.7595676   0.0201214   0.0353820
   17   0.0052524  -0.0383984   0.0127377   0.0201214   0.6071390  -0.1392678
   18  -0.0014109   0.0114074   0.0009909   0.0353820  -0.1392678   0.1646107
   19   0.0010089  -0.0005411   0.0003767  -0.3446402  -0.0241183  -0.0130843
   20   0.0005718   0.0006520  -0.0008980  -0.0239272  -0.0547806   0.0045835
   21   0.0000025  -0.0010193  -0.0023340  -0.0130291   0.0045459  -0.0355354
   22  -0.0016556   0.0048893  -0.0017520  -0.1702941  -0.0633711   0.0111012
   23   0.0007103   0.0023649   0.0007635  -0.1258745  -0.2557501   0.0481138
   24  -0.0005387   0.0011575   0.0042280   0.0292940   0.0523532  -0.0739121
   25   0.0001945   0.0001929  -0.0000613   0.0035455   0.0006171  -0.0002528
   26   0.0001118  -0.0019513   0.0005954   0.0251919  -0.0353238   0.0131787
   27  -0.0000183   0.0005609  -0.0001262  -0.0073794   0.0113211   0.0006002
   28   0.0013038  -0.0015942   0.0005751  -0.0177507  -0.0726750   0.0195217
   29  -0.0017993  -0.0020469   0.0001686  -0.0292396   0.0202816  -0.0057325
   30   0.0005919   0.0000453  -0.0009073   0.0073681  -0.0082800   0.0109901
   31   0.0001796  -0.0000592   0.0000656  -0.0054236   0.0007005  -0.0009995
   32  -0.0001099  -0.0000422  -0.0001346   0.0001240   0.0018144   0.0011089
   33   0.0000782  -0.0001149  -0.0004612  -0.0008746   0.0012944   0.0050454
   34   0.0003976   0.0008410  -0.0001188  -0.0002916   0.0005435   0.0000990
   35  -0.0011133  -0.0005286   0.0000860   0.0000498  -0.0008819   0.0000101
   36   0.0004583   0.0003795  -0.0000794  -0.0002459  -0.0004370  -0.0012866
   37  -0.0000549  -0.0001714  -0.0000310   0.0000804  -0.0006697   0.0003724
   38  -0.0004161  -0.0006213   0.0001952  -0.0010338   0.0000683   0.0000171
   39  -0.0004492  -0.0006748   0.0000874  -0.0004295  -0.0006354   0.0003633
   40  -0.0000232  -0.0000898   0.0000298  -0.0000173   0.0008509  -0.0004683
   41   0.0001897   0.0003264  -0.0000586   0.0003152  -0.0002298   0.0000946
   42   0.0002611   0.0004014  -0.0000850   0.0002881  -0.0003258   0.0001869
   43  -0.0000312  -0.0000194   0.0000496  -0.0001496   0.0003061  -0.0000813
   44   0.0000925   0.0001629   0.0000091   0.0000990   0.0002159  -0.0000554
   45   0.0000410   0.0001179  -0.0000234   0.0000304   0.0001586  -0.0000760
   46  -0.0000452  -0.0000642   0.0000197  -0.0000685  -0.0000112   0.0000286
   47   0.0000028  -0.0000023  -0.0000014   0.0000076  -0.0000171   0.0000188
   48   0.0000012   0.0000105   0.0000069  -0.0000267   0.0000667  -0.0000194
   49  -0.0000918  -0.0001316   0.0000415  -0.0001043   0.0000240   0.0000426
   50  -0.0000221  -0.0000473  -0.0000414   0.0000075  -0.0002737   0.0000072
   51  -0.0000046  -0.0000453   0.0000185  -0.0000055  -0.0002063   0.0001153
   52  -0.0000254  -0.0000406   0.0000110  -0.0000300  -0.0000092   0.0000008
   53  -0.0000062  -0.0000026   0.0000087   0.0000141   0.0000537  -0.0000182
   54   0.0000131   0.0000192  -0.0000150  -0.0000060  -0.0000303  -0.0000086
   55  -0.0000049  -0.0000238   0.0000009  -0.0000632  -0.0003825   0.0000712
   56   0.0000486   0.0000642  -0.0000221  -0.0001514   0.0000513  -0.0000542
   57  -0.0001127  -0.0000216   0.0000086   0.0001039   0.0003436  -0.0001934
   58  -0.0000607  -0.0000679   0.0000149  -0.0000862  -0.0000048  -0.0000200
   59  -0.0000231  -0.0000323   0.0000135  -0.0000426  -0.0000376   0.0000058
   60  -0.0000205  -0.0000219   0.0000057  -0.0000144   0.0000485  -0.0000020
   61  -0.0004191  -0.0003984   0.0001525  -0.0004508  -0.0001881  -0.0001069
   62   0.0001003   0.0000863  -0.0000072   0.0007715  -0.0000159   0.0000050
   63   0.0001096   0.0000733   0.0000185   0.0001436  -0.0005493   0.0003396
   64   0.0000459   0.0000890   0.0000086   0.0000258   0.0000482   0.0000003
   65  -0.0000275   0.0000359   0.0000010   0.0000673   0.0003667  -0.0001145
   66   0.0000842   0.0001600  -0.0000533   0.0000369   0.0001431  -0.0001219
           19          20          21          22          23          24
    1   0.0005952   0.0001318   0.0001068  -0.0361280   0.0207106  -0.0086971
    2   0.0001525  -0.0011075   0.0000229   0.0753134   0.0383263  -0.0049143
    3   0.0000678  -0.0000614  -0.0012999  -0.0251269  -0.0079255   0.0061994
    4   0.0004299   0.0020687  -0.0010907  -0.0507120  -0.0328933   0.0064570
    5   0.0025651  -0.0035580   0.0027490  -0.0329299  -0.0203098   0.0026467
    6  -0.0011046   0.0028172   0.0046984   0.0061038   0.0026335  -0.0036384
    7  -0.0004699   0.0011915  -0.0003964  -0.0006984  -0.0009596   0.0002738
    8  -0.0001745   0.0003429  -0.0000359  -0.0008939  -0.0000462  -0.0002669
    9   0.0000053   0.0000728   0.0002807   0.0002562  -0.0003402  -0.0006813
   10  -0.0124311   0.0245519  -0.0080534   0.0675073   0.0398356  -0.0076233
   11  -0.0040649   0.0048859  -0.0009273  -0.0206547  -0.0592158   0.0175225
   12   0.0001803   0.0008549   0.0023563   0.0103469   0.0216694   0.0004332
   13   0.0010089   0.0005718   0.0000025  -0.0016556   0.0007103  -0.0005387
   14  -0.0005411   0.0006520  -0.0010193   0.0048893   0.0023649   0.0011575
   15   0.0003767  -0.0008980  -0.0023340  -0.0017520   0.0007635   0.0042280
   16  -0.3446402  -0.0239272  -0.0130291  -0.1702941  -0.1258745   0.0292940
   17  -0.0241183  -0.0547806   0.0045459  -0.0633711  -0.2557501   0.0523532
   18  -0.0130843   0.0045835  -0.0355354   0.0111012   0.0481138  -0.0739121
   19   0.3625328   0.0255861   0.0145242  -0.0091752   0.0017368  -0.0012835
   20   0.0255861   0.0556654  -0.0076984  -0.0269013   0.0011358  -0.0013109
   21   0.0145242  -0.0076984   0.0262056   0.0069939   0.0005682   0.0029944
   22  -0.0091752  -0.0269013   0.0069939   0.6010597   0.0781298   0.0097331
   23   0.0017368   0.0011358   0.0005682   0.0781298   0.5154213  -0.1100299
   24  -0.0012835  -0.0013109   0.0029944   0.0097331  -0.1100299   0.1544953
   25   0.0013546  -0.0004122   0.0004393  -0.0742725   0.0483420  -0.0178010
   26   0.0008434   0.0006960  -0.0009352   0.0484024  -0.1080212   0.0279686
   27   0.0000350  -0.0009872  -0.0023678  -0.0176883   0.0281994  -0.0326702
   28   0.0010844  -0.0015529   0.0001510  -0.3167983  -0.0038639  -0.0158064
   29  -0.0020519  -0.0042016   0.0027315  -0.0655722  -0.1122221   0.0111456
   30   0.0003114   0.0027864   0.0049276   0.0009525   0.0146804  -0.0657906
   31  -0.0003012  -0.0012916   0.0003494  -0.0096746  -0.0276989   0.0073869
   32   0.0000611   0.0001737   0.0000829   0.0019783   0.0001440   0.0007836
   33  -0.0000753  -0.0000331   0.0003747  -0.0015079  -0.0012543   0.0026724
   34  -0.0000310  -0.0000229  -0.0000346   0.0007734   0.0027109  -0.0010866
   35   0.0000046   0.0000797  -0.0000364   0.0021045  -0.0023128   0.0025159
   36   0.0000199  -0.0000949  -0.0003124  -0.0002819   0.0024741   0.0058081
   37   0.0000109   0.0000140   0.0001477   0.0003359   0.0004076  -0.0013799
   38   0.0000152  -0.0000236   0.0000270   0.0006771   0.0001521   0.0003885
   39  -0.0000023  -0.0000385   0.0000203   0.0005985   0.0001654  -0.0001745
   40  -0.0000096   0.0000202  -0.0000470  -0.0008076  -0.0006302  -0.0000809
   41  -0.0000067   0.0000204  -0.0000217   0.0001086   0.0000947  -0.0002327
   42   0.0000097   0.0000098   0.0000412   0.0002398   0.0002765  -0.0002105
   43   0.0000101  -0.0000382  -0.0000617  -0.0002216  -0.0002396   0.0001252
   44   0.0000021  -0.0000178  -0.0000547  -0.0002604   0.0000821   0.0004069
   45   0.0000065  -0.0000074  -0.0000400  -0.0001930  -0.0002724   0.0003910
   46   0.0000003  -0.0000006   0.0000047   0.0000465  -0.0000124  -0.0000762
   47  -0.0000009   0.0000007   0.0000045  -0.0000207   0.0000047  -0.0000679
   48   0.0000009  -0.0000014  -0.0000086  -0.0000305  -0.0000312   0.0000166
   49   0.0000027  -0.0000105  -0.0000189   0.0000304  -0.0001601   0.0002597
   50  -0.0000069   0.0000238   0.0000470   0.0003746   0.0001714  -0.0001341
   51  -0.0000012   0.0000289   0.0000610   0.0002873   0.0001820  -0.0002667
   52  -0.0000013  -0.0000006   0.0000007   0.0000721  -0.0000528   0.0000016
   53  -0.0000008   0.0000012  -0.0000030  -0.0000862  -0.0000297  -0.0000152
   54   0.0000005   0.0000025   0.0000018   0.0000386   0.0000367   0.0000204
   55   0.0000005   0.0000468   0.0000780   0.0005972   0.0003823  -0.0003698
   56   0.0000211   0.0000038  -0.0000225  -0.0001549   0.0000355   0.0002431
   57  -0.0000101   0.0000023  -0.0000301  -0.0005521  -0.0002438  -0.0000586
   58   0.0000008  -0.0000003  -0.0000042   0.0000705  -0.0000679   0.0000656
   59   0.0000007   0.0000008   0.0000030   0.0000762  -0.0000067  -0.0000035
   60  -0.0000004  -0.0000033  -0.0000106  -0.0000238  -0.0000740   0.0000459
   61   0.0000278  -0.0000281  -0.0000639   0.0001516  -0.0005434   0.0011302
   62  -0.0000164   0.0000079   0.0000001  -0.0005294   0.0000633  -0.0001461
   63   0.0000104  -0.0000499  -0.0000123   0.0008854   0.0001108  -0.0000650
   64   0.0000007   0.0000040   0.0000016  -0.0002092   0.0000310   0.0000154
   65  -0.0000064  -0.0000008  -0.0000274  -0.0006779  -0.0000840  -0.0000127
   66   0.0000132   0.0000262  -0.0000109  -0.0003832   0.0002999   0.0001608
           25          26          27          28          29          30
    1  -0.0029903   0.0001025  -0.0005128  -0.1746194   0.1087728  -0.0422676
    2  -0.0057572   0.0026184   0.0002362   0.0490448  -0.2391932   0.0534165
    3   0.0010230   0.0005879   0.0045167  -0.0218735   0.0561515  -0.0804851
    4   0.0008190   0.0020226  -0.0004453   0.0612005  -0.0122443   0.0078918
    5   0.0021833  -0.0012505   0.0002342   0.0294515  -0.0507712   0.0203617
    6  -0.0005124   0.0002228  -0.0010516  -0.0055417   0.0171725   0.0033321
    7   0.0001702   0.0000887   0.0000152  -0.0009041  -0.0031432   0.0005802
    8   0.0001386   0.0000027  -0.0001410  -0.0033987  -0.0024053   0.0022573
    9  -0.0000019  -0.0001250  -0.0004844   0.0005778   0.0022423   0.0055728
   10  -0.0008207  -0.0055168   0.0011190  -0.0587406   0.0251579  -0.0112236
   11  -0.0013054   0.0014049   0.0009458   0.0260913  -0.0101075   0.0036227
   12  -0.0000521   0.0007281   0.0045296  -0.0113664   0.0037057  -0.0055813
   13   0.0001945   0.0001118  -0.0000183   0.0013038  -0.0017993   0.0005919
   14   0.0001929  -0.0019513   0.0005609  -0.0015942  -0.0020469   0.0000453
   15  -0.0000613   0.0005954  -0.0001262   0.0005751   0.0001686  -0.0009073
   16   0.0035455   0.0251919  -0.0073794  -0.0177507  -0.0292396   0.0073681
   17   0.0006171  -0.0353238   0.0113211  -0.0726750   0.0202816  -0.0082800
   18  -0.0002528   0.0131787   0.0006002   0.0195217  -0.0057325   0.0109901
   19   0.0013546   0.0008434   0.0000350   0.0010844  -0.0020519   0.0003114
   20  -0.0004122   0.0006960  -0.0009872  -0.0015529  -0.0042016   0.0027864
   21   0.0004393  -0.0009352  -0.0023678   0.0001510   0.0027315   0.0049276
   22  -0.0742725   0.0484024  -0.0176883  -0.3167983  -0.0655722   0.0009525
   23   0.0483420  -0.1080212   0.0281994  -0.0038639  -0.1122221   0.0146804
   24  -0.0178010   0.0279686  -0.0326702  -0.0158064   0.0111456  -0.0657906
   25   0.0940460  -0.0816160   0.0294877  -0.0225529   0.0354967  -0.0120899
   26  -0.0816160   0.1516573  -0.0462047   0.0105228  -0.0102463   0.0050557
   27   0.0294877  -0.0462047   0.0273296  -0.0048617   0.0065527   0.0019842
   28  -0.0225529   0.0105228  -0.0048617   0.6670416   0.0513965   0.0214726
   29   0.0354967  -0.0102463   0.0065527   0.0513965   0.6754303  -0.1599352
   30  -0.0120899   0.0050557   0.0019842   0.0214726  -0.1599352   0.1746291
   31   0.0010640  -0.0003398   0.0003438  -0.1092265  -0.1076821   0.0277929
   32   0.0008084   0.0010165  -0.0009619  -0.1093213  -0.2706885   0.0645281
   33   0.0000139  -0.0010493  -0.0022357   0.0280840   0.0652996  -0.0519103
   34   0.0003004  -0.0006548   0.0002181  -0.0276159   0.0067612  -0.0013733
   35   0.0015105  -0.0006940   0.0003166   0.0256118   0.0073781   0.0016768
   36  -0.0001123  -0.0000497   0.0000219  -0.0089365   0.0005647   0.0035953
   37  -0.0003859   0.0001452  -0.0001003  -0.0018219  -0.0029890   0.0003544
   38  -0.0004469   0.0002529  -0.0001290  -0.0031999   0.0004511  -0.0006613
   39  -0.0005032   0.0003555  -0.0000853  -0.0039765   0.0000836  -0.0009105
   40  -0.0000068   0.0001325  -0.0000176   0.0013159  -0.0004933   0.0005420
   41   0.0001301  -0.0000505   0.0000041   0.0005713   0.0003716   0.0001838
   42   0.0001507  -0.0001488   0.0000250   0.0000467   0.0003394   0.0004463
   43  -0.0000301   0.0000477  -0.0000088  -0.0007201   0.0003556   0.0000388
   44   0.0000393   0.0000031   0.0000294  -0.0002237   0.0001608   0.0000734
   45   0.0001829  -0.0000867   0.0000402   0.0012685   0.0005691  -0.0000434
   46  -0.0000622   0.0000448  -0.0000210  -0.0003421  -0.0001201   0.0000344
   47   0.0000021  -0.0000088   0.0000069  -0.0001051  -0.0000028   0.0000111
   48  -0.0000020   0.0000047  -0.0000088   0.0000937  -0.0000041   0.0000269
   49  -0.0001084   0.0001331  -0.0000361  -0.0001461  -0.0005611  -0.0003308
   50  -0.0000401   0.0000074  -0.0000550   0.0000057  -0.0000404   0.0001593
   51  -0.0000462   0.0000190  -0.0000024  -0.0001057  -0.0001467   0.0002437
   52  -0.0000307   0.0000348  -0.0000115  -0.0000384  -0.0000005  -0.0000066
   53   0.0000125  -0.0000084   0.0000086   0.0001185   0.0000274   0.0000473
   54  -0.0000115   0.0000121  -0.0000114  -0.0001105  -0.0000304   0.0000023
   55  -0.0000556   0.0000143  -0.0000477  -0.0004393   0.0002345   0.0007321
   56  -0.0000114   0.0000451   0.0000195  -0.0003901  -0.0001459   0.0001579
   57   0.0000643  -0.0000385   0.0000195   0.0010241   0.0003401   0.0003755
   58  -0.0000569   0.0000692  -0.0000182  -0.0001006  -0.0000103   0.0000465
   59  -0.0000242   0.0000191  -0.0000066  -0.0000999  -0.0000109   0.0000538
   60  -0.0000287   0.0000440  -0.0000121   0.0000071  -0.0000445  -0.0000669
   61  -0.0001788   0.0002830  -0.0000502  -0.0001943  -0.0022355  -0.0011482
   62   0.0000502  -0.0000603   0.0000013   0.0031123  -0.0025977  -0.0005769
   63   0.0000905  -0.0001069  -0.0000025   0.0001862  -0.0007547  -0.0006173
   64   0.0000580  -0.0000641  -0.0000014   0.0000683  -0.0000306  -0.0002697
   65   0.0000894  -0.0001080   0.0000487   0.0004956   0.0005913   0.0003325
   66   0.0000233  -0.0000276  -0.0000082  -0.0004291  -0.0004185   0.0001849
           31          32          33          34          35          36
    1   0.0101720  -0.0112821   0.0043062  -0.2134157  -0.0128041  -0.0116562
    2   0.0155300  -0.0162145   0.0061529  -0.0109631  -0.0913316  -0.0062167
    3  -0.0042309   0.0050750   0.0016593  -0.0091358  -0.0063814  -0.0700838
    4  -0.0017391   0.0032981  -0.0015403  -0.0204494  -0.0294899   0.0060778
    5   0.0030265  -0.0014884   0.0023184  -0.0118326   0.0006218  -0.0000495
    6  -0.0014238   0.0023795   0.0053118  -0.0038081  -0.0021047   0.0050134
    7   0.0005673  -0.0006375   0.0001960   0.0008337  -0.0001739   0.0002125
    8   0.0007843  -0.0007047   0.0003318   0.0016141   0.0006415  -0.0011075
    9  -0.0002187   0.0002459   0.0002425   0.0007390  -0.0013612  -0.0035402
   10  -0.0009355   0.0008745  -0.0001723   0.0027273  -0.0016112  -0.0002165
   11   0.0008603   0.0002505  -0.0002788  -0.0028111  -0.0029122   0.0027617
   12  -0.0002593  -0.0002206  -0.0007409  -0.0003181   0.0029091   0.0056696
   13   0.0001796  -0.0001099   0.0000782   0.0003976  -0.0011133   0.0004583
   14  -0.0000592  -0.0000422  -0.0001149   0.0008410  -0.0005286   0.0003795
   15   0.0000656  -0.0001346  -0.0004612  -0.0001188   0.0000860  -0.0000794
   16  -0.0054236   0.0001240  -0.0008746  -0.0002916   0.0000498  -0.0002459
   17   0.0007005   0.0018144   0.0012944   0.0005435  -0.0008819  -0.0004370
   18  -0.0009995   0.0011089   0.0050454   0.0000990   0.0000101  -0.0012866
   19  -0.0003012   0.0000611  -0.0000753  -0.0000310   0.0000046   0.0000199
   20  -0.0012916   0.0001737  -0.0000331  -0.0000229   0.0000797  -0.0000949
   21   0.0003494   0.0000829   0.0003747  -0.0000346  -0.0000364  -0.0003124
   22  -0.0096746   0.0019783  -0.0015079   0.0007734   0.0021045  -0.0002819
   23  -0.0276989   0.0001440  -0.0012543   0.0027109  -0.0023128   0.0024741
   24   0.0073869   0.0007836   0.0026724  -0.0010866   0.0025159   0.0058081
   25   0.0010640   0.0008084   0.0000139   0.0003004   0.0015105  -0.0001123
   26  -0.0003398   0.0010165  -0.0010493  -0.0006548  -0.0006940  -0.0000497
   27   0.0003438  -0.0009619  -0.0022357   0.0002181   0.0003166   0.0000219
   28  -0.1092265  -0.1093213   0.0280840  -0.0276159   0.0256118  -0.0089365
   29  -0.1076821  -0.2706885   0.0652996   0.0067612   0.0073781   0.0005647
   30   0.0277929   0.0645281  -0.0519103  -0.0013733   0.0016768   0.0035953
   31   0.1146050   0.1152986  -0.0285680   0.0008883   0.0007508  -0.0000035
   32   0.1152986   0.2848971  -0.0714338  -0.0016734   0.0004004  -0.0013734
   33  -0.0285680  -0.0714338   0.0435813   0.0001994  -0.0011493  -0.0033926
   34   0.0008883  -0.0016734   0.0001994   0.6396077   0.0002369  -0.0019700
   35   0.0007508   0.0004004  -0.0011493   0.0002369   0.4224612   0.2226881
   36  -0.0000035  -0.0013734  -0.0033926  -0.0019700   0.2226881   0.3640112
   37  -0.0000049   0.0007516   0.0006575  -0.1982997   0.0433894   0.0447008
   38   0.0002573  -0.0001779   0.0000290   0.0830517  -0.1353907  -0.0678146
   39   0.0002262  -0.0002871   0.0002767   0.0856185  -0.0695886  -0.1272236
   40  -0.0000402   0.0000340  -0.0000296   0.0067941   0.0068005   0.0067172
   41  -0.0000961   0.0001207  -0.0000483  -0.0099203  -0.0177989  -0.0210336
   42  -0.0001414   0.0000568  -0.0001372  -0.0098947  -0.0201753  -0.0172346
   43   0.0000743  -0.0002714  -0.0000063  -0.0395929   0.0437357   0.0411002
   44   0.0000429  -0.0002456  -0.0002609   0.0108283   0.0276799   0.0193574
   45   0.0000021  -0.0001186  -0.0001936   0.0100133   0.0207605   0.0251357
   46   0.0000106   0.0000187   0.0000363  -0.0047815  -0.0018470  -0.0015540
   47  -0.0000191  -0.0000020   0.0000107  -0.0011092   0.0030629  -0.0024170
   48   0.0000191   0.0000136  -0.0000025  -0.0012686  -0.0022265   0.0034644
   49   0.0000323  -0.0001049  -0.0000181  -0.0002480   0.0090637   0.0084470
   50  -0.0000901   0.0002101   0.0001153   0.0085882  -0.0367470  -0.0301404
   51  -0.0000894   0.0002405   0.0000708   0.0082985  -0.0310838  -0.0331815
   52   0.0000087  -0.0000114   0.0000265   0.0005606   0.0001774   0.0001290
   53  -0.0000028   0.0000020  -0.0000128   0.0000502  -0.0010089  -0.0000582
   54  -0.0000103   0.0000199  -0.0000197   0.0002459  -0.0002772  -0.0011382
   55  -0.0002612   0.0004034   0.0001201  -0.0080404  -0.0598547  -0.0555869
   56  -0.0000724   0.0000767  -0.0003926  -0.0255694   0.0098767   0.0025010
   57   0.0000621  -0.0000069  -0.0001177  -0.0245436   0.0041268   0.0103324
   58   0.0000047  -0.0000010  -0.0000545  -0.0051898  -0.0000793  -0.0001947
   59   0.0000302   0.0000060   0.0000197  -0.0004189   0.0043475  -0.0023909
   60  -0.0000241  -0.0000311  -0.0000228  -0.0000930  -0.0025227   0.0045157
   61   0.0000180  -0.0001285  -0.0007727  -0.1435447  -0.0189874  -0.0199713
   62   0.0000323   0.0003392   0.0005381  -0.0634269  -0.1787036  -0.1056200
   63  -0.0001276  -0.0001771   0.0003551  -0.0649534  -0.1070200  -0.1628380
   64  -0.0000183  -0.0001092  -0.0000985   0.0086159  -0.0074778  -0.0071308
   65   0.0000382   0.0001124  -0.0000819   0.0131691  -0.0082390  -0.0119192
   66  -0.0001516   0.0002103  -0.0003558   0.0131640  -0.0111629  -0.0072611
           37          38          39          40          41          42
    1  -0.0256957   0.0079946   0.0027969  -0.0015473  -0.0023988  -0.0018273
    2   0.0172436   0.0065835   0.0032528   0.0018704  -0.0016391   0.0004219
    3   0.0151771   0.0034613   0.0048439   0.0015292   0.0008902  -0.0010739
    4   0.0016191  -0.0033190  -0.0009513  -0.0022338   0.0013593   0.0027865
    5   0.0029272  -0.0015464   0.0000779   0.0007820  -0.0004205  -0.0004763
    6   0.0001554  -0.0020653  -0.0012155   0.0031116   0.0000303  -0.0013911
    7  -0.0000284  -0.0000664   0.0001327  -0.0008468  -0.0001306   0.0009547
    8  -0.0002936  -0.0000215  -0.0000398   0.0004868   0.0003039  -0.0003376
    9   0.0010023   0.0011259   0.0009472   0.0001631  -0.0002302  -0.0006777
   10  -0.0012416   0.0009641  -0.0004965   0.0014070  -0.0005734  -0.0007526
   11   0.0002556  -0.0000274   0.0002263   0.0001386   0.0000812  -0.0000942
   12  -0.0011780  -0.0006117  -0.0003503   0.0005661  -0.0001205  -0.0003162
   13  -0.0000549  -0.0004161  -0.0004492  -0.0000232   0.0001897   0.0002611
   14  -0.0001714  -0.0006213  -0.0006748  -0.0000898   0.0003264   0.0004014
   15  -0.0000310   0.0001952   0.0000874   0.0000298  -0.0000586  -0.0000850
   16   0.0000804  -0.0010338  -0.0004295  -0.0000173   0.0003152   0.0002881
   17  -0.0006697   0.0000683  -0.0006354   0.0008509  -0.0002298  -0.0003258
   18   0.0003724   0.0000171   0.0003633  -0.0004683   0.0000946   0.0001869
   19   0.0000109   0.0000152  -0.0000023  -0.0000096  -0.0000067   0.0000097
   20   0.0000140  -0.0000236  -0.0000385   0.0000202   0.0000204   0.0000098
   21   0.0001477   0.0000270   0.0000203  -0.0000470  -0.0000217   0.0000412
   22   0.0003359   0.0006771   0.0005985  -0.0008076   0.0001086   0.0002398
   23   0.0004076   0.0001521   0.0001654  -0.0006302   0.0000947   0.0002765
   24  -0.0013799   0.0003885  -0.0001745  -0.0000809  -0.0002327  -0.0002105
   25  -0.0003859  -0.0004469  -0.0005032  -0.0000068   0.0001301   0.0001507
   26   0.0001452   0.0002529   0.0003555   0.0001325  -0.0000505  -0.0001488
   27  -0.0001003  -0.0001290  -0.0000853  -0.0000176   0.0000041   0.0000250
   28  -0.0018219  -0.0031999  -0.0039765   0.0013159   0.0005713   0.0000467
   29  -0.0029890   0.0004511   0.0000836  -0.0004933   0.0003716   0.0003394
   30   0.0003544  -0.0006613  -0.0009105   0.0005420   0.0001838   0.0004463
   31  -0.0000049   0.0002573   0.0002262  -0.0000402  -0.0000961  -0.0001414
   32   0.0007516  -0.0001779  -0.0002871   0.0000340   0.0001207   0.0000568
   33   0.0006575   0.0000290   0.0002767  -0.0000296  -0.0000483  -0.0001372
   34  -0.1982997   0.0830517   0.0856185   0.0067941  -0.0099203  -0.0098947
   35   0.0433894  -0.1353907  -0.0695886   0.0068005  -0.0177989  -0.0201753
   36   0.0447008  -0.0678146  -0.1272236   0.0067172  -0.0210336  -0.0172346
   37   0.6183616  -0.0261853  -0.0284717  -0.0490814  -0.0218747  -0.0222332
   38  -0.0261853   0.3089211   0.1855460  -0.0220124  -0.0750700  -0.0550849
   39  -0.0284717   0.1855460   0.2975507  -0.0221770  -0.0543750  -0.0759127
   40  -0.0490814  -0.0220124  -0.0221770   0.0608197   0.0388578   0.0364206
   41  -0.0218747  -0.0750700  -0.0543750   0.0388578   0.1024876   0.0929160
   42  -0.0222332  -0.0550849  -0.0759127   0.0364206   0.0929160   0.1046050
   43  -0.3168772  -0.0389525  -0.0345913  -0.0115171  -0.0086366  -0.0084080
   44   0.0085660  -0.0874487  -0.0251477  -0.0273397  -0.0119268  -0.0157522
   45   0.0103986  -0.0252606  -0.0853059  -0.0270806  -0.0158867  -0.0114590
   46  -0.0157711   0.0179941   0.0176434   0.0007621   0.0003389   0.0003562
   47  -0.0047636   0.0041583   0.0013335  -0.0007640  -0.0007071   0.0019116
   48  -0.0038412   0.0009341   0.0037466  -0.0007988   0.0019431  -0.0007813
   49  -0.0087183  -0.0241223  -0.0236338  -0.0040075  -0.0018073  -0.0015973
   50  -0.0655406   0.0093276   0.0031210   0.0030798   0.0047934  -0.0001780
   51  -0.0626766   0.0033041   0.0092579   0.0029223  -0.0003295   0.0047580
   52   0.0016225  -0.0010050  -0.0009655  -0.0003439  -0.0001627  -0.0001508
   53  -0.0006801   0.0014452  -0.0055832  -0.0009558  -0.0005681  -0.0005808
   54  -0.0008302  -0.0054796   0.0020641  -0.0008331  -0.0005793  -0.0005142
   55  -0.0645341   0.0163265   0.0160266   0.0016455  -0.0005001  -0.0004168
   56   0.0174033  -0.0067330  -0.0008138  -0.0012057  -0.0014634  -0.0007317
   57   0.0169550  -0.0010411  -0.0064094  -0.0011700  -0.0006124  -0.0014669
   58  -0.0013551   0.0005890   0.0005596   0.0002069  -0.0000465  -0.0000422
   59   0.0005780  -0.0000234   0.0005127  -0.0000644  -0.0004004   0.0003751
   60   0.0005396   0.0005665  -0.0000241  -0.0001252   0.0003855  -0.0004324
   61   0.0618148  -0.0057107  -0.0055665  -0.0027151   0.0050477   0.0047238
   62   0.0334409  -0.0255993  -0.0331030   0.0002198   0.0024585  -0.0018788
   63   0.0322350  -0.0331318  -0.0235519   0.0005969  -0.0021014   0.0022120
   64   0.0000306  -0.0014012  -0.0013835   0.0002463  -0.0007646  -0.0007733
   65  -0.0019562   0.0013291  -0.0043774   0.0002815  -0.0007838  -0.0009444
   66  -0.0019459  -0.0043053   0.0020081   0.0002290  -0.0008186  -0.0005823
           43          44          45          46          47          48
    1   0.0019475   0.0013130   0.0017677  -0.0000757  -0.0002837  -0.0001778
    2   0.0024982   0.0008595  -0.0053204   0.0009919   0.0003348   0.0000591
    3   0.0016384  -0.0049041   0.0012173   0.0007666   0.0000210   0.0003342
    4  -0.0004094   0.0004215  -0.0007426  -0.0000912   0.0000494  -0.0000725
    5  -0.0006869  -0.0003321  -0.0003791   0.0000432   0.0000890  -0.0000639
    6  -0.0006733   0.0000904  -0.0001527  -0.0000858   0.0000499  -0.0000448
    7  -0.0001774  -0.0000002  -0.0001326  -0.0000013  -0.0000163   0.0000244
    8  -0.0002120  -0.0000589   0.0000305  -0.0000042  -0.0000110  -0.0000076
    9  -0.0000416  -0.0002800  -0.0001507   0.0000758   0.0000027   0.0000074
   10   0.0004937   0.0002755   0.0000876   0.0000291  -0.0000249   0.0000931
   11  -0.0001404  -0.0001361  -0.0001909   0.0000294   0.0000100  -0.0000407
   12   0.0001889   0.0002435  -0.0000025  -0.0000898  -0.0000205   0.0000069
   13  -0.0000312   0.0000925   0.0000410  -0.0000452   0.0000028   0.0000012
   14  -0.0000194   0.0001629   0.0001179  -0.0000642  -0.0000023   0.0000105
   15   0.0000496   0.0000091  -0.0000234   0.0000197  -0.0000014   0.0000069
   16  -0.0001496   0.0000990   0.0000304  -0.0000685   0.0000076  -0.0000267
   17   0.0003061   0.0002159   0.0001586  -0.0000112  -0.0000171   0.0000667
   18  -0.0000813  -0.0000554  -0.0000760   0.0000286   0.0000188  -0.0000194
   19   0.0000101   0.0000021   0.0000065   0.0000003  -0.0000009   0.0000009
   20  -0.0000382  -0.0000178  -0.0000074  -0.0000006   0.0000007  -0.0000014
   21  -0.0000617  -0.0000547  -0.0000400   0.0000047   0.0000045  -0.0000086
   22  -0.0002216  -0.0002604  -0.0001930   0.0000465  -0.0000207  -0.0000305
   23  -0.0002396   0.0000821  -0.0002724  -0.0000124   0.0000047  -0.0000312
   24   0.0001252   0.0004069   0.0003910  -0.0000762  -0.0000679   0.0000166
   25  -0.0000301   0.0000393   0.0001829  -0.0000622   0.0000021  -0.0000020
   26   0.0000477   0.0000031  -0.0000867   0.0000448  -0.0000088   0.0000047
   27  -0.0000088   0.0000294   0.0000402  -0.0000210   0.0000069  -0.0000088
   28  -0.0007201  -0.0002237   0.0012685  -0.0003421  -0.0001051   0.0000937
   29   0.0003556   0.0001608   0.0005691  -0.0001201  -0.0000028  -0.0000041
   30   0.0000388   0.0000734  -0.0000434   0.0000344   0.0000111   0.0000269
   31   0.0000743   0.0000429   0.0000021   0.0000106  -0.0000191   0.0000191
   32  -0.0002714  -0.0002456  -0.0001186   0.0000187  -0.0000020   0.0000136
   33  -0.0000063  -0.0002609  -0.0001936   0.0000363   0.0000107  -0.0000025
   34  -0.0395929   0.0108283   0.0100133  -0.0047815  -0.0011092  -0.0012686
   35   0.0437357   0.0276799   0.0207605  -0.0018470   0.0030629  -0.0022265
   36   0.0411002   0.0193574   0.0251357  -0.0015540  -0.0024170   0.0034644
   37  -0.3168772   0.0085660   0.0103986  -0.0157711  -0.0047636  -0.0038412
   38  -0.0389525  -0.0874487  -0.0252606   0.0179941   0.0041583   0.0009341
   39  -0.0345913  -0.0251477  -0.0853059   0.0176434   0.0013335   0.0037466
   40  -0.0115171  -0.0273397  -0.0270806   0.0007621  -0.0007640  -0.0007988
   41  -0.0086366  -0.0119268  -0.0158867   0.0003389  -0.0007071   0.0019431
   42  -0.0084080  -0.0157522  -0.0114590   0.0003562   0.0019116  -0.0007813
   43   0.6799174  -0.0286632  -0.0312271  -0.1691945   0.1014645   0.0983512
   44  -0.0286632   0.4372644   0.2964151   0.0988235  -0.1344186  -0.0966865
   45  -0.0312271   0.2964151   0.4141442   0.0963797  -0.0962066  -0.1298681
   46  -0.1691945   0.0988235   0.0963797   0.1774538  -0.1059007  -0.1035704
   47   0.1014645  -0.1344186  -0.0962066  -0.1059007   0.1360944   0.1084136
   48   0.0983512  -0.0966865  -0.1298681  -0.1035704   0.1084136   0.1301968
   49  -0.1535672  -0.0736868  -0.0696476   0.0113081   0.0140489   0.0134856
   50  -0.0254120  -0.1929299  -0.1255986  -0.0074563  -0.0072328  -0.0097750
   51  -0.0231906  -0.1242595  -0.1805476  -0.0072675  -0.0106841  -0.0057924
   52  -0.0068207   0.0004592   0.0004534   0.0007146  -0.0001488  -0.0001311
   53  -0.0221711   0.0010997  -0.0022232   0.0003389  -0.0015270   0.0025769
   54  -0.0208069  -0.0022766   0.0014768   0.0002558   0.0026037  -0.0017476
   55   0.0612546   0.0305344   0.0283386   0.0001056  -0.0026187  -0.0020354
   56  -0.0025439  -0.0253415  -0.0316119  -0.0020890   0.0014204  -0.0054205
   57  -0.0027339  -0.0320716  -0.0218657  -0.0018798  -0.0053759   0.0017772
   58  -0.0020129   0.0025045   0.0023380   0.0003866   0.0006829   0.0006567
   59   0.0030706   0.0023063  -0.0042773  -0.0004391  -0.0003912  -0.0005190
   60   0.0026366  -0.0042986   0.0027075  -0.0003866  -0.0004848  -0.0003025
   61  -0.0420331  -0.0231190  -0.0216465  -0.0004034  -0.0005503  -0.0008319
   62  -0.0226676  -0.0163967  -0.0109583  -0.0007447  -0.0005519   0.0004416
   63  -0.0218807  -0.0110075  -0.0148427  -0.0007131   0.0005418  -0.0006663
   64  -0.0003423  -0.0007090  -0.0006387   0.0000193   0.0000679   0.0000610
   65  -0.0008226  -0.0005810   0.0003459   0.0000662  -0.0003025   0.0003125
   66  -0.0004175   0.0004283  -0.0005411   0.0000430   0.0003284  -0.0003414
           49          50          51          52          53          54
    1  -0.0006826   0.0002488   0.0002124   0.0000271   0.0000739  -0.0000901
    2   0.0000845  -0.0012374  -0.0001330  -0.0000336  -0.0002753   0.0004446
    3  -0.0001112   0.0001315  -0.0008413  -0.0000231   0.0004756  -0.0003954
    4  -0.0001565  -0.0000859   0.0001417  -0.0000287  -0.0001054   0.0001241
    5   0.0004535   0.0002767   0.0003081   0.0000007  -0.0000634   0.0000375
    6   0.0000601   0.0003042   0.0002586  -0.0000059  -0.0000288   0.0000671
    7  -0.0000279   0.0000922   0.0000766   0.0000065  -0.0000025   0.0000128
    8  -0.0000039   0.0001142   0.0001189   0.0000060   0.0000134   0.0000024
    9   0.0000210   0.0000207   0.0000457  -0.0000135  -0.0000113  -0.0000181
   10   0.0000745  -0.0002903  -0.0002255   0.0000389   0.0000513  -0.0000197
   11   0.0000909   0.0001356   0.0001144   0.0000605  -0.0000327   0.0000293
   12  -0.0002284  -0.0000610  -0.0002282  -0.0000011  -0.0000012   0.0000137
   13  -0.0000918  -0.0000221  -0.0000046  -0.0000254  -0.0000062   0.0000131
   14  -0.0001316  -0.0000473  -0.0000453  -0.0000406  -0.0000026   0.0000192
   15   0.0000415  -0.0000414   0.0000185   0.0000110   0.0000087  -0.0000150
   16  -0.0001043   0.0000075  -0.0000055  -0.0000300   0.0000141  -0.0000060
   17   0.0000240  -0.0002737  -0.0002063  -0.0000092   0.0000537  -0.0000303
   18   0.0000426   0.0000072   0.0001153   0.0000008  -0.0000182  -0.0000086
   19   0.0000027  -0.0000069  -0.0000012  -0.0000013  -0.0000008   0.0000005
   20  -0.0000105   0.0000238   0.0000289  -0.0000006   0.0000012   0.0000025
   21  -0.0000189   0.0000470   0.0000610   0.0000007  -0.0000030   0.0000018
   22   0.0000304   0.0003746   0.0002873   0.0000721  -0.0000862   0.0000386
   23  -0.0001601   0.0001714   0.0001820  -0.0000528  -0.0000297   0.0000367
   24   0.0002597  -0.0001341  -0.0002667   0.0000016  -0.0000152   0.0000204
   25  -0.0001084  -0.0000401  -0.0000462  -0.0000307   0.0000125  -0.0000115
   26   0.0001331   0.0000074   0.0000190   0.0000348  -0.0000084   0.0000121
   27  -0.0000361  -0.0000550  -0.0000024  -0.0000115   0.0000086  -0.0000114
   28  -0.0001461   0.0000057  -0.0001057  -0.0000384   0.0001185  -0.0001105
   29  -0.0005611  -0.0000404  -0.0001467  -0.0000005   0.0000274  -0.0000304
   30  -0.0003308   0.0001593   0.0002437  -0.0000066   0.0000473   0.0000023
   31   0.0000323  -0.0000901  -0.0000894   0.0000087  -0.0000028  -0.0000103
   32  -0.0001049   0.0002101   0.0002405  -0.0000114   0.0000020   0.0000199
   33  -0.0000181   0.0001153   0.0000708   0.0000265  -0.0000128  -0.0000197
   34  -0.0002480   0.0085882   0.0082985   0.0005606   0.0000502   0.0002459
   35   0.0090637  -0.0367470  -0.0310838   0.0001774  -0.0010089  -0.0002772
   36   0.0084470  -0.0301404  -0.0331815   0.0001290  -0.0000582  -0.0011382
   37  -0.0087183  -0.0655406  -0.0626766   0.0016225  -0.0006801  -0.0008302
   38  -0.0241223   0.0093276   0.0033041  -0.0010050   0.0014452  -0.0054796
   39  -0.0236338   0.0031210   0.0092579  -0.0009655  -0.0055832   0.0020641
   40  -0.0040075   0.0030798   0.0029223  -0.0003439  -0.0009558  -0.0008331
   41  -0.0018073   0.0047934  -0.0003295  -0.0001627  -0.0005681  -0.0005793
   42  -0.0015973  -0.0001780   0.0047580  -0.0001508  -0.0005808  -0.0005142
   43  -0.1535672  -0.0254120  -0.0231906  -0.0068207  -0.0221711  -0.0208069
   44  -0.0736868  -0.1929299  -0.1242595   0.0004592   0.0010997  -0.0022766
   45  -0.0696476  -0.1255986  -0.1805476   0.0004534  -0.0022232   0.0014768
   46   0.0113081  -0.0074563  -0.0072675   0.0007146   0.0003389   0.0002558
   47   0.0140489  -0.0072328  -0.0106841  -0.0001488  -0.0015270   0.0026037
   48   0.0134856  -0.0097750  -0.0057924  -0.0001311   0.0025769  -0.0017476
   49   0.7378963   0.0082374   0.0080276  -0.3308886  -0.0315089  -0.0295077
   50   0.0082374   0.4122434   0.2620895  -0.0315974  -0.0521046  -0.0144169
   51   0.0080276   0.2620895   0.3823610  -0.0296139  -0.0143039  -0.0505949
   52  -0.3308886  -0.0315974  -0.0296139   0.3501329   0.0339961   0.0319017
   53  -0.0315089  -0.0521046  -0.0143039   0.0339961   0.0466044   0.0200234
   54  -0.0295077  -0.0144169  -0.0505949   0.0319017   0.0200234   0.0442195
   55  -0.2117209   0.0509981   0.0470107  -0.0144892   0.0181515   0.0169366
   56   0.0965136  -0.1625254  -0.0926427  -0.0043992   0.0062465   0.0025268
   57   0.0908029  -0.0926216  -0.1508146  -0.0041508   0.0025221   0.0060009
   58   0.0110417   0.0146019   0.0138479   0.0007587  -0.0003984  -0.0003627
   59  -0.0078309  -0.0078862  -0.0104342   0.0001723  -0.0013936   0.0023509
   60  -0.0074927  -0.0100061  -0.0064626   0.0001410   0.0023246  -0.0016367
   61  -0.0447615   0.0460059   0.0439903  -0.0004688   0.0022338   0.0022180
   62   0.0124704   0.0295844   0.0205452   0.0028056   0.0013330  -0.0050802
   63   0.0125931   0.0199841   0.0275033   0.0026616  -0.0052182   0.0020773
   64  -0.0051564  -0.0016980  -0.0015884  -0.0007770   0.0008774   0.0008418
   65  -0.0011908   0.0041342  -0.0026832  -0.0002510   0.0001878   0.0000615
   66  -0.0011582  -0.0029510   0.0040388  -0.0002536   0.0000709   0.0001561
           55          56          57          58          59          60
    1   0.0034871  -0.0006584  -0.0000114   0.0001706   0.0001792   0.0000029
    2  -0.0011812   0.0006127  -0.0059233  -0.0010015  -0.0000090  -0.0001655
    3  -0.0004351  -0.0054557   0.0012552  -0.0007853  -0.0001403   0.0000575
    4  -0.0002854   0.0003100  -0.0016103  -0.0003463  -0.0000300  -0.0001099
    5  -0.0001366   0.0001016  -0.0001328   0.0000512   0.0000352   0.0000094
    6  -0.0000195   0.0002738  -0.0002277  -0.0000328  -0.0000343  -0.0000289
    7   0.0001150   0.0000082   0.0000138   0.0000122   0.0000094   0.0000000
    8   0.0001782  -0.0001307  -0.0000423  -0.0000139   0.0000015   0.0000053
    9  -0.0000277  -0.0002074  -0.0001785  -0.0000372  -0.0000011  -0.0000178
   10  -0.0003124   0.0000584   0.0002681   0.0000516   0.0000233   0.0000382
   11   0.0001309   0.0002107  -0.0003948   0.0000561   0.0000424   0.0000179
   12  -0.0001650   0.0002976   0.0005026   0.0000893  -0.0000196   0.0000132
   13  -0.0000049   0.0000486  -0.0001127  -0.0000607  -0.0000231  -0.0000205
   14  -0.0000238   0.0000642  -0.0000216  -0.0000679  -0.0000323  -0.0000219
   15   0.0000009  -0.0000221   0.0000086   0.0000149   0.0000135   0.0000057
   16  -0.0000632  -0.0001514   0.0001039  -0.0000862  -0.0000426  -0.0000144
   17  -0.0003825   0.0000513   0.0003436  -0.0000048  -0.0000376   0.0000485
   18   0.0000712  -0.0000542  -0.0001934  -0.0000200   0.0000058  -0.0000020
   19   0.0000005   0.0000211  -0.0000101   0.0000008   0.0000007  -0.0000004
   20   0.0000468   0.0000038   0.0000023  -0.0000003   0.0000008  -0.0000033
   21   0.0000780  -0.0000225  -0.0000301  -0.0000042   0.0000030  -0.0000106
   22   0.0005972  -0.0001549  -0.0005521   0.0000705   0.0000762  -0.0000238
   23   0.0003823   0.0000355  -0.0002438  -0.0000679  -0.0000067  -0.0000740
   24  -0.0003698   0.0002431  -0.0000586   0.0000656  -0.0000035   0.0000459
   25  -0.0000556  -0.0000114   0.0000643  -0.0000569  -0.0000242  -0.0000287
   26   0.0000143   0.0000451  -0.0000385   0.0000692   0.0000191   0.0000440
   27  -0.0000477   0.0000195   0.0000195  -0.0000182  -0.0000066  -0.0000121
   28  -0.0004393  -0.0003901   0.0010241  -0.0001006  -0.0000999   0.0000071
   29   0.0002345  -0.0001459   0.0003401  -0.0000103  -0.0000109  -0.0000445
   30   0.0007321   0.0001579   0.0003755   0.0000465   0.0000538  -0.0000669
   31  -0.0002612  -0.0000724   0.0000621   0.0000047   0.0000302  -0.0000241
   32   0.0004034   0.0000767  -0.0000069  -0.0000010   0.0000060  -0.0000311
   33   0.0001201  -0.0003926  -0.0001177  -0.0000545   0.0000197  -0.0000228
   34  -0.0080404  -0.0255694  -0.0245436  -0.0051898  -0.0004189  -0.0000930
   35  -0.0598547   0.0098767   0.0041268  -0.0000793   0.0043475  -0.0025227
   36  -0.0555869   0.0025010   0.0103324  -0.0001947  -0.0023909   0.0045157
   37  -0.0645341   0.0174033   0.0169550  -0.0013551   0.0005780   0.0005396
   38   0.0163265  -0.0067330  -0.0010411   0.0005890  -0.0000234   0.0005665
   39   0.0160266  -0.0008138  -0.0064094   0.0005596   0.0005127  -0.0000241
   40   0.0016455  -0.0012057  -0.0011700   0.0002069  -0.0000644  -0.0001252
   41  -0.0005001  -0.0014634  -0.0006124  -0.0000465  -0.0004004   0.0003855
   42  -0.0004168  -0.0007317  -0.0014669  -0.0000422   0.0003751  -0.0004324
   43   0.0612546  -0.0025439  -0.0027339  -0.0020129   0.0030706   0.0026366
   44   0.0305344  -0.0253415  -0.0320716   0.0025045   0.0023063  -0.0042986
   45   0.0283386  -0.0316119  -0.0218657   0.0023380  -0.0042773   0.0027075
   46   0.0001056  -0.0020890  -0.0018798   0.0003866  -0.0004391  -0.0003866
   47  -0.0026187   0.0014204  -0.0053759   0.0006829  -0.0003912  -0.0004848
   48  -0.0020354  -0.0054205   0.0017772   0.0006567  -0.0005190  -0.0003025
   49  -0.2117209   0.0965136   0.0908029   0.0110417  -0.0078309  -0.0074927
   50   0.0509981  -0.1625254  -0.0926216   0.0146019  -0.0078862  -0.0100061
   51   0.0470107  -0.0926427  -0.1508146   0.0138479  -0.0104342  -0.0064626
   52  -0.0144892  -0.0043992  -0.0041508   0.0007587   0.0001723   0.0001410
   53   0.0181515   0.0062465   0.0025221  -0.0003984  -0.0013936   0.0023246
   54   0.0169366   0.0025268   0.0060009  -0.0003627   0.0023509  -0.0016367
   55   0.6702773   0.0194590   0.0181992  -0.0916683  -0.0656892  -0.0620022
   56   0.0194590   0.4496105   0.2987695  -0.0655039  -0.1776372  -0.1344335
   57   0.0181992   0.2987695   0.4160888  -0.0620152  -0.1341325  -0.1635933
   58  -0.0916683  -0.0655039  -0.0620152   0.0933711   0.0703314   0.0666560
   59  -0.0656892  -0.1776372  -0.1341325   0.0703314   0.1817136   0.1483625
   60  -0.0620022  -0.1344335  -0.1635933   0.0666560   0.1483625   0.1659928
   61  -0.3312813  -0.0492097  -0.0462923  -0.0061663   0.0003975   0.0005649
   62  -0.0027482  -0.1003333  -0.0355880  -0.0220076   0.0009202  -0.0020896
   63  -0.0023380  -0.0350579  -0.0972939  -0.0209631  -0.0021072   0.0010607
   64  -0.0143268   0.0181382   0.0175886   0.0009677  -0.0002066  -0.0002648
   65  -0.0037232   0.0059546   0.0021425   0.0003171  -0.0015644   0.0024113
   66  -0.0040713   0.0020783   0.0058902   0.0002557   0.0023697  -0.0017864
           61          62          63          64          65          66
    1  -0.0203347  -0.0136378  -0.0064742   0.0006852   0.0020164   0.0007973
    2  -0.0249946   0.0001540  -0.0026852  -0.0007043  -0.0011934   0.0023058
    3  -0.0218744  -0.0035980   0.0017254  -0.0007000   0.0022469  -0.0014466
    4  -0.0022827   0.0022372   0.0020863   0.0002567  -0.0008930   0.0001561
    5   0.0020901   0.0019346   0.0012806   0.0000299  -0.0004351  -0.0000479
    6  -0.0011598  -0.0002178  -0.0001619  -0.0000901   0.0000402   0.0001829
    7   0.0000522  -0.0000460  -0.0001057   0.0000058   0.0000037   0.0000476
    8  -0.0005162  -0.0002040  -0.0003066   0.0000164   0.0000160   0.0000488
    9  -0.0004809  -0.0001477   0.0000574  -0.0000266  -0.0000668  -0.0000183
   10  -0.0003606  -0.0008955  -0.0005226  -0.0000660   0.0003223   0.0000999
   11   0.0003430   0.0001723   0.0000729  -0.0000863  -0.0003775  -0.0000771
   12   0.0012850   0.0001450  -0.0002245   0.0000110   0.0000699   0.0000286
   13  -0.0004191   0.0001003   0.0001096   0.0000459  -0.0000275   0.0000842
   14  -0.0003984   0.0000863   0.0000733   0.0000890   0.0000359   0.0001600
   15   0.0001525  -0.0000072   0.0000185   0.0000086   0.0000010  -0.0000533
   16  -0.0004508   0.0007715   0.0001436   0.0000258   0.0000673   0.0000369
   17  -0.0001881  -0.0000159  -0.0005493   0.0000482   0.0003667   0.0001431
   18  -0.0001069   0.0000050   0.0003396   0.0000003  -0.0001145  -0.0001219
   19   0.0000278  -0.0000164   0.0000104   0.0000007  -0.0000064   0.0000132
   20  -0.0000281   0.0000079  -0.0000499   0.0000040  -0.0000008   0.0000262
   21  -0.0000639   0.0000001  -0.0000123   0.0000016  -0.0000274  -0.0000109
   22   0.0001516  -0.0005294   0.0008854  -0.0002092  -0.0006779  -0.0003832
   23  -0.0005434   0.0000633   0.0001108   0.0000310  -0.0000840   0.0002999
   24   0.0011302  -0.0001461  -0.0000650   0.0000154  -0.0000127   0.0001608
   25  -0.0001788   0.0000502   0.0000905   0.0000580   0.0000894   0.0000233
   26   0.0002830  -0.0000603  -0.0001069  -0.0000641  -0.0001080  -0.0000276
   27  -0.0000502   0.0000013  -0.0000025  -0.0000014   0.0000487  -0.0000082
   28  -0.0001943   0.0031123   0.0001862   0.0000683   0.0004956  -0.0004291
   29  -0.0022355  -0.0025977  -0.0007547  -0.0000306   0.0005913  -0.0004185
   30  -0.0011482  -0.0005769  -0.0006173  -0.0002697   0.0003325   0.0001849
   31   0.0000180   0.0000323  -0.0001276  -0.0000183   0.0000382  -0.0001516
   32  -0.0001285   0.0003392  -0.0001771  -0.0001092   0.0001124   0.0002103
   33  -0.0007727   0.0005381   0.0003551  -0.0000985  -0.0000819  -0.0003558
   34  -0.1435447  -0.0634269  -0.0649534   0.0086159   0.0131691   0.0131640
   35  -0.0189874  -0.1787036  -0.1070200  -0.0074778  -0.0082390  -0.0111629
   36  -0.0199713  -0.1056200  -0.1628380  -0.0071308  -0.0119192  -0.0072611
   37   0.0618148   0.0334409   0.0322350   0.0000306  -0.0019562  -0.0019459
   38  -0.0057107  -0.0255993  -0.0331318  -0.0014012   0.0013291  -0.0043053
   39  -0.0055665  -0.0331030  -0.0235519  -0.0013835  -0.0043774   0.0020081
   40  -0.0027151   0.0002198   0.0005969   0.0002463   0.0002815   0.0002290
   41   0.0050477   0.0024585  -0.0021014  -0.0007646  -0.0007838  -0.0008186
   42   0.0047238  -0.0018788   0.0022120  -0.0007733  -0.0009444  -0.0005823
   43  -0.0420331  -0.0226676  -0.0218807  -0.0003423  -0.0008226  -0.0004175
   44  -0.0231190  -0.0163967  -0.0110075  -0.0007090  -0.0005810   0.0004283
   45  -0.0216465  -0.0109583  -0.0148427  -0.0006387   0.0003459  -0.0005411
   46  -0.0004034  -0.0007447  -0.0007131   0.0000193   0.0000662   0.0000430
   47  -0.0005503  -0.0005519   0.0005418   0.0000679  -0.0003025   0.0003284
   48  -0.0008319   0.0004416  -0.0006663   0.0000610   0.0003125  -0.0003414
   49  -0.0447615   0.0124704   0.0125931  -0.0051564  -0.0011908  -0.0011582
   50   0.0460059   0.0295844   0.0199841  -0.0016980   0.0041342  -0.0029510
   51   0.0439903   0.0205452   0.0275033  -0.0015884  -0.0026832   0.0040388
   52  -0.0004688   0.0028056   0.0026616  -0.0007770  -0.0002510  -0.0002536
   53   0.0022338   0.0013330  -0.0052182   0.0008774   0.0001878   0.0000709
   54   0.0022180  -0.0050802   0.0020773   0.0008418   0.0000615   0.0001561
   55  -0.3312813  -0.0027482  -0.0023380  -0.0143268  -0.0037232  -0.0040713
   56  -0.0492097  -0.1003333  -0.0350579   0.0181382   0.0059546   0.0020783
   57  -0.0462923  -0.0355880  -0.0972939   0.0175886   0.0021425   0.0058902
   58  -0.0061663  -0.0220076  -0.0209631   0.0009677   0.0003171   0.0002557
   59   0.0003975   0.0009202  -0.0021072  -0.0002066  -0.0015644   0.0023697
   60   0.0005649  -0.0020896   0.0010607  -0.0002648   0.0024113  -0.0017864
   61   0.7049673  -0.0265690  -0.0306541  -0.1714355   0.0967825   0.0965545
   62  -0.0265690   0.4188608   0.2710929   0.0980502  -0.1314525  -0.0937615
   63  -0.0306541   0.2710929   0.3931071   0.0971318  -0.0928860  -0.1281800
   64  -0.1714355   0.0980502   0.0971318   0.1813056  -0.1041005  -0.1026940
   65   0.0967825  -0.1314525  -0.0928860  -0.1041005   0.1323937   0.1051008
   66   0.0965545  -0.0937615  -0.1281800  -0.1026940   0.1051008   0.1280571
 **********************************************************************
 **                                                                  **
 **                       VIBRATIONAL ANALYSIS                       **
 **                       --------------------                       **
 **                                                                  **
 **        VIBRATIONAL FREQUENCIES (CM**-1) AND NORMAL MODES         **
 **     FORCE CONSTANTS (mDYN/ANGSTROM) AND REDUCED MASSES (AMU)     **
 **                  INFRARED INTENSITIES (KM/MOL)                   **
 **                                                                  **
 **********************************************************************


 Mode:                 1                      2                      3
 Frequency:        18.59                  61.16                  69.06
 Force Cnst:      0.0024                 0.0198                 0.0192
 Red. Mass:      11.8554                 9.0003                 6.8348
 IR Active:          YES                    YES                    YES
 IR Intens:        0.199                  0.182                  0.178
 Raman Active:       YES                    YES                    YES
               X      Y      Z        X      Y      Z        X      Y      Z
 C          0.007 -0.017  0.055   -0.016 -0.041 -0.242    0.006  0.149 -0.049
 C          0.004  0.003  0.123   -0.012 -0.029 -0.189    0.067  0.124 -0.027
 H          0.003  0.023  0.186   -0.003 -0.035 -0.223    0.114  0.158 -0.025
 C          0.005 -0.001  0.104   -0.024  0.013 -0.020    0.077  0.044 -0.017
 Cl        -0.007  0.034  0.212   -0.032  0.069  0.172    0.190 -0.013 -0.023
 C          0.015 -0.028  0.002   -0.036  0.033  0.063    0.017  0.001 -0.012
 H          0.016 -0.031 -0.018   -0.045  0.070  0.214    0.022 -0.054 -0.005
 C          0.022 -0.051 -0.075   -0.037  0.010 -0.029   -0.048  0.035 -0.018
 Cl         0.033 -0.092 -0.218   -0.059  0.045  0.119   -0.151 -0.031 -0.005
 C          0.020 -0.043 -0.042   -0.027 -0.028 -0.184   -0.050  0.112 -0.041
 H          0.029 -0.061 -0.094   -0.031 -0.034 -0.214   -0.104  0.136 -0.054
 C          0.009 -0.030  0.071   -0.022 -0.024 -0.175    0.008  0.118 -0.059
 C         -0.014  0.074 -0.062    0.072 -0.029 -0.050   -0.038 -0.031  0.033
 Cl        -0.071  0.272 -0.231    0.240 -0.026 -0.131   -0.112  0.027  0.008
 C         -0.010  0.033 -0.058    0.053 -0.045  0.149   -0.028 -0.231  0.147
 H         -0.024  0.118 -0.162    0.129 -0.056  0.247   -0.066 -0.358  0.234
 C          0.010 -0.114  0.086   -0.059 -0.052  0.217    0.032 -0.264  0.150
 H          0.013 -0.143  0.091   -0.074 -0.072  0.374    0.040 -0.427  0.250
 C          0.030 -0.218  0.222   -0.153 -0.031  0.080    0.082 -0.080  0.015
 H          0.051 -0.332  0.331   -0.246 -0.031  0.130    0.131 -0.093  0.002
 C          0.024 -0.175  0.213   -0.130 -0.019 -0.113    0.069  0.107 -0.085
 H          0.036 -0.257  0.311   -0.205 -0.016 -0.205    0.107  0.229 -0.164
 TransDip  -0.000 -0.010  0.010   -0.009 -0.002  0.010    0.008 -0.009  0.007

 Mode:                 4                      5                      6
 Frequency:       146.65                 159.88                 171.74
 Force Cnst:      0.0741                 0.1919                 0.1782
 Red. Mass:       5.8474                12.7404                10.2524
 IR Active:          YES                    YES                    YES
 IR Intens:        0.019                  0.089                  0.269
 Raman Active:       YES                    YES                    YES
               X      Y      Z        X      Y      Z        X      Y      Z
 C          0.001 -0.065  0.074    0.001  0.069  0.086   -0.056 -0.007 -0.053
 C         -0.014 -0.066  0.070   -0.011  0.064  0.080   -0.037  0.016 -0.016
 H         -0.024 -0.084  0.042   -0.000  0.011 -0.090   -0.023 -0.018 -0.144
 C         -0.022 -0.041  0.071   -0.028  0.108  0.225   -0.039  0.053  0.169
 Cl        -0.090 -0.041 -0.029   -0.131  0.062 -0.166    0.235 -0.145 -0.048
 C         -0.005 -0.020  0.090   -0.032  0.149  0.406   -0.080  0.110  0.362
 H         -0.006 -0.006  0.076   -0.034  0.156  0.455   -0.090  0.144  0.494
 C          0.018 -0.036  0.079   -0.047  0.112  0.266   -0.048  0.063  0.166
 Cl         0.106 -0.020 -0.028   -0.215 -0.143 -0.159    0.190  0.134 -0.133
 C          0.013 -0.061  0.085   -0.032  0.103  0.175   -0.044 -0.004 -0.009
 H          0.027 -0.075  0.063   -0.036  0.081  0.078   -0.031 -0.046 -0.137
 C         -0.003 -0.014  0.021    0.048  0.002 -0.035   -0.085 -0.013 -0.081
 C          0.002 -0.081  0.100    0.061  0.008 -0.053   -0.072  0.006 -0.069
 Cl        -0.004  0.133 -0.108    0.214 -0.071 -0.052   -0.044 -0.069 -0.019
 C          0.002 -0.168  0.198    0.068  0.004 -0.059   -0.085  0.053 -0.021
 H          0.007 -0.277  0.315    0.046  0.007 -0.087   -0.037  0.094 -0.009
 C         -0.004 -0.036  0.063    0.105 -0.049 -0.032   -0.150  0.026  0.048
 H         -0.005 -0.077  0.115    0.108 -0.073 -0.037   -0.157  0.041  0.095
 C         -0.010  0.196 -0.191    0.114 -0.081  0.009   -0.184 -0.031  0.067
 H         -0.017  0.365 -0.365    0.118 -0.123  0.052   -0.221 -0.073  0.130
 C         -0.008  0.171 -0.173    0.110 -0.049 -0.004   -0.165 -0.040 -0.014
 H         -0.010  0.299 -0.305    0.134 -0.059  0.035   -0.217 -0.092 -0.023
 TransDip  -0.001  0.004 -0.002    0.003  0.002  0.009   -0.014 -0.000  0.009

 Mode:                 7                      8                      9
 Frequency:       204.50                 228.29                 264.14
 Force Cnst:      0.1220                 0.2166                 0.2382
 Red. Mass:       4.9514                 7.0530                 5.7953
 IR Active:          YES                    YES                    YES
 IR Intens:        0.064                  0.287                  0.464
 Raman Active:       YES                    YES                    YES
               X      Y      Z        X      Y      Z        X      Y      Z
 C         -0.030  0.025  0.058   -0.084  0.056  0.163   -0.019  0.035  0.030
 C         -0.019 -0.053 -0.243   -0.118  0.133  0.346    0.011  0.004  0.081
 H         -0.015 -0.109 -0.414   -0.140  0.188  0.552    0.041  0.029  0.096
 C         -0.020 -0.035 -0.166   -0.101  0.047  0.071   -0.000 -0.066  0.027
 Cl         0.047  0.001  0.101    0.085 -0.073  0.003   -0.101 -0.060  0.014
 C         -0.034 -0.022 -0.114   -0.099 -0.035 -0.211   -0.033 -0.108 -0.061
 H         -0.028 -0.049 -0.206   -0.087 -0.092 -0.416   -0.025 -0.171 -0.159
 C         -0.041  0.047  0.118   -0.087  0.004 -0.103   -0.063 -0.069  0.035
 Cl         0.006  0.024 -0.077   -0.026  0.124  0.019    0.099  0.013  0.000
 C         -0.056  0.115  0.367   -0.085  0.015  0.007   -0.082 -0.009  0.099
 H         -0.080  0.198  0.635   -0.082  0.003 -0.032   -0.138  0.024  0.124
 C         -0.026 -0.017  0.031   -0.049 -0.039  0.060   -0.002  0.192 -0.165
 C         -0.032 -0.029  0.022   -0.058 -0.054  0.027   -0.001  0.216 -0.193
 Cl         0.048 -0.023 -0.032    0.179 -0.053 -0.107    0.023 -0.029  0.049
 C         -0.031 -0.026  0.006   -0.053 -0.053  0.004    0.005  0.116 -0.122
 H         -0.044 -0.034  0.000   -0.085 -0.072 -0.012   -0.016  0.099 -0.128
 C         -0.007 -0.007 -0.030    0.003 -0.030 -0.064    0.035 -0.146  0.133
 H         -0.005 -0.002 -0.061    0.009 -0.027 -0.127    0.038 -0.378  0.351
 C          0.006  0.005 -0.028    0.033 -0.006 -0.059    0.047 -0.087  0.084
 H          0.017  0.022 -0.052    0.054  0.030 -0.110    0.058 -0.252  0.252
 C          0.005 -0.011  0.011    0.027 -0.032  0.016    0.038  0.176 -0.162
 H          0.019 -0.008  0.024    0.060 -0.012  0.036    0.061  0.234 -0.194
 TransDip  -0.007 -0.001 -0.003   -0.016  0.005 -0.001    0.003 -0.016  0.015

 Mode:                10                     11                     12
 Frequency:       279.38                 372.17                 401.36
 Force Cnst:      0.3459                 0.5286                 1.0257
 Red. Mass:       7.5225                 6.4778                10.8070
 IR Active:          YES                    YES                    YES
 IR Intens:        0.142                  1.159                  4.795
 Raman Active:       YES                    YES                    YES
               X      Y      Z        X      Y      Z        X      Y      Z
 C          0.047  0.023  0.088    0.052 -0.116 -0.013   -0.049 -0.125  0.012
 C          0.120  0.040  0.191   -0.064 -0.029  0.114   -0.229  0.020  0.019
 H          0.144  0.081  0.258   -0.144 -0.072  0.150   -0.432 -0.106  0.046
 C          0.147  0.039  0.048   -0.075  0.032  0.047   -0.220  0.172 -0.038
 Cl         0.028  0.146 -0.046    0.012 -0.074  0.016    0.182  0.245 -0.063
 C          0.194 -0.010 -0.120   -0.011  0.049 -0.103   -0.295  0.040 -0.058
 H          0.209 -0.066 -0.314   -0.004  0.052 -0.288   -0.294  0.083 -0.130
 C          0.149  0.033  0.041    0.026  0.090  0.041   -0.085 -0.103  0.043
 Cl         0.018 -0.123  0.035   -0.122  0.097 -0.043    0.108 -0.197  0.063
 C          0.119  0.083  0.162    0.059 -0.015  0.126   -0.087 -0.155  0.066
 H          0.158  0.078  0.221    0.133 -0.034  0.181   -0.133 -0.136  0.063
 C         -0.026 -0.023 -0.067    0.123 -0.150 -0.125   -0.022 -0.104 -0.027
 C         -0.071 -0.037 -0.097    0.249 -0.053 -0.087    0.072  0.004 -0.007
 Cl        -0.044 -0.122 -0.116   -0.121  0.009  0.011    0.021  0.093  0.091
 C         -0.096  0.037  0.005    0.262  0.065  0.019    0.084  0.028 -0.081
 H         -0.000  0.091  0.060    0.383  0.144  0.072    0.062  0.071 -0.150
 C         -0.198  0.030  0.087    0.099  0.083  0.136    0.052 -0.069  0.023
 H         -0.205  0.017  0.164    0.076  0.153  0.287    0.041 -0.073  0.129
 C         -0.210  0.042  0.056   -0.049  0.025  0.017   -0.028 -0.079 -0.062
 H         -0.243  0.027  0.089   -0.209  0.064  0.061   -0.081 -0.072 -0.041
 C         -0.167  0.016 -0.053   -0.010 -0.090 -0.145   -0.030 -0.026 -0.135
 H         -0.267 -0.041 -0.117   -0.109 -0.128 -0.225   -0.016  0.052 -0.199
 TransDip  -0.005  0.002  0.011    0.033 -0.010  0.004   -0.064 -0.024 -0.016

 Mode:                13                     14                     15
 Frequency:       419.41                 432.89                 437.13
 Force Cnst:      0.4713                 0.9463                 0.9068
 Red. Mass:       4.5477                 8.5713                 8.0549
 IR Active:          YES                    YES                    YES
 IR Intens:        0.710                  7.092                  2.815
 Raman Active:       YES                    YES                    YES
               X      Y      Z        X      Y      Z        X      Y      Z
 C          0.001  0.126 -0.103    0.000 -0.150  0.012   -0.026  0.068 -0.151
 C          0.038  0.125  0.016    0.227 -0.212  0.098   -0.018  0.109  0.056
 H          0.101  0.172  0.029    0.253 -0.191  0.109    0.063  0.179  0.097
 C          0.035  0.000  0.048    0.245 -0.082  0.058   -0.011  0.011  0.084
 Cl        -0.032  0.031 -0.017    0.038  0.171 -0.050   -0.046 -0.102  0.019
 C         -0.092 -0.122 -0.012    0.074 -0.185  0.039    0.109  0.041 -0.084
 H         -0.079 -0.248 -0.075    0.098 -0.500  0.085    0.114  0.089 -0.306
 C         -0.141 -0.094  0.054   -0.171 -0.073  0.034    0.111  0.093  0.062
 Cl         0.082 -0.030  0.010   -0.082  0.186 -0.062    0.032 -0.059  0.012
 C         -0.151  0.045  0.022   -0.146 -0.205  0.072    0.081  0.186  0.042
 H         -0.321  0.131  0.027   -0.117 -0.216  0.089    0.096  0.196  0.105
 C          0.049  0.075 -0.135   -0.037 -0.011 -0.052   -0.069 -0.003 -0.173
 C          0.082 -0.001 -0.048   -0.005  0.015 -0.007    0.003  0.031 -0.038
 Cl        -0.055 -0.044 -0.041    0.044  0.084  0.087    0.091  0.174  0.177
 C          0.094 -0.086  0.162   -0.009 -0.080 -0.026   -0.002 -0.171 -0.023
 H          0.148 -0.214  0.354   -0.046 -0.139 -0.007   -0.063 -0.316  0.058
 C          0.057  0.154 -0.039   -0.038 -0.049 -0.076   -0.076 -0.057 -0.167
 H          0.053  0.275 -0.123   -0.046 -0.003 -0.057   -0.095  0.070 -0.144
 C          0.021  0.055  0.019   -0.071 -0.077 -0.082   -0.158 -0.153 -0.157
 H         -0.035  0.076  0.028   -0.061 -0.083 -0.082   -0.164 -0.171 -0.137
 C          0.033 -0.141  0.109   -0.074 -0.072 -0.012   -0.151 -0.173 -0.037
 H         -0.000 -0.335  0.267   -0.059 -0.115  0.048   -0.136 -0.285  0.089
 TransDip  -0.011  0.011  0.022   -0.000 -0.085  0.006   -0.021 -0.020 -0.045

 Mode:                16                     17                     18
 Frequency:       474.24                 540.24                 568.10
 Force Cnst:      0.5062                 0.9149                 0.7417
 Red. Mass:       3.8201                 5.3206                 3.9004
 IR Active:          YES                    YES                    YES
 IR Intens:        5.313                  0.181                  1.374
 Raman Active:       YES                    YES                    YES
               X      Y      Z        X      Y      Z        X      Y      Z
 C         -0.000 -0.081  0.070   -0.000  0.003 -0.006    0.016 -0.132 -0.023
 C         -0.045 -0.075 -0.005    0.012 -0.039 -0.134   -0.043 -0.113  0.026
 H         -0.113 -0.132 -0.034    0.041 -0.153 -0.522   -0.152 -0.191  0.021
 C         -0.051  0.017 -0.028   -0.021  0.115  0.400   -0.064  0.042  0.033
 Cl         0.026  0.004  0.003    0.001 -0.008 -0.029    0.020 -0.002 -0.000
 C         -0.001  0.064  0.001    0.003 -0.003  0.002   -0.005  0.068 -0.050
 H         -0.009  0.136  0.037    0.003 -0.006  0.006   -0.005  0.115 -0.159
 C          0.053  0.024 -0.037    0.025 -0.118 -0.400    0.055  0.045  0.024
 Cl        -0.025 -0.002  0.001   -0.002  0.009  0.028   -0.021 -0.004 -0.002
 C          0.058 -0.062  0.004   -0.011  0.041  0.130    0.058 -0.105  0.037
 H          0.142 -0.104  0.007   -0.043  0.165  0.533    0.172 -0.157  0.060
 C         -0.004  0.051 -0.009   -0.002 -0.007  0.007   -0.007  0.195 -0.148
 C         -0.030  0.260 -0.244   -0.000 -0.004  0.009   -0.045 -0.000  0.045
 Cl         0.004 -0.028  0.010   -0.002 -0.000  0.001    0.001 -0.005 -0.019
 C         -0.030 -0.066  0.078    0.000  0.007 -0.005   -0.054 -0.088  0.121
 H         -0.038 -0.337  0.348   -0.002  0.018 -0.019   -0.075 -0.226  0.239
 C         -0.006 -0.050  0.045    0.002 -0.004  0.005   -0.000  0.143 -0.159
 H         -0.001 -0.239  0.200    0.002 -0.007  0.010    0.011  0.229 -0.347
 C          0.022  0.141 -0.124   -0.002 -0.000 -0.003    0.049 -0.096  0.163
 H          0.047  0.211 -0.210   -0.005  0.002 -0.004    0.091 -0.342  0.402
 C          0.015 -0.084  0.144   -0.001  0.003 -0.006    0.032  0.122 -0.032
 H          0.029 -0.304  0.386    0.003  0.010 -0.008    0.051  0.033  0.082
 TransDip  -0.013 -0.053  0.049   -0.014  0.002 -0.001    0.015 -0.022  0.026

 Mode:                19                     20                     21
 Frequency:       607.31                 641.44                 701.92
 Force Cnst:      1.0029                 1.7253                 1.4494
 Red. Mass:       4.6149                 7.1173                 4.9930
 IR Active:          YES                    YES                    YES
 IR Intens:        1.569                 11.498                  5.133
 Raman Active:       YES                    YES                    YES
               X      Y      Z        X      Y      Z        X      Y      Z
 C         -0.028  0.103  0.316   -0.211 -0.013  0.001   -0.149  0.035  0.141
 C          0.001  0.028  0.045   -0.021 -0.089  0.023   -0.017 -0.077 -0.057
 H          0.017  0.005 -0.053    0.098 -0.019 -0.015    0.078 -0.117 -0.363
 C          0.018 -0.070 -0.239    0.026 -0.074  0.021   -0.000 -0.020  0.099
 Cl        -0.003  0.000  0.011    0.019  0.025 -0.006    0.011  0.013 -0.002
 C         -0.006  0.040  0.147    0.145  0.005  0.005    0.091 -0.008 -0.059
 H         -0.040  0.191  0.674    0.147 -0.001 -0.000    0.107 -0.078 -0.290
 C          0.015 -0.068 -0.245    0.013  0.069 -0.016   -0.015  0.081  0.070
 Cl         0.003  0.001  0.012    0.021 -0.018  0.007    0.017 -0.015  0.006
 C         -0.010  0.035  0.049   -0.033  0.085 -0.033   -0.037  0.045 -0.093
 H         -0.009  0.007 -0.050    0.090  0.019 -0.039    0.056 -0.080 -0.382
 C          0.007  0.011 -0.089   -0.237 -0.105 -0.107   -0.129  0.061  0.105
 C          0.054 -0.018 -0.047   -0.166  0.024  0.027    0.099  0.162  0.110
 Cl         0.000  0.017  0.014   -0.012  0.010  0.010   -0.027 -0.055 -0.054
 C          0.072 -0.062  0.032   -0.165  0.209  0.197    0.215 -0.039 -0.007
 H          0.104 -0.131  0.137   -0.286  0.147  0.122    0.090 -0.163 -0.028
 C         -0.003  0.069 -0.057    0.268  0.100  0.099    0.166  0.012 -0.032
 H         -0.019  0.161 -0.017    0.300 -0.044 -0.045    0.120  0.212  0.183
 C         -0.070 -0.088  0.019    0.128 -0.019 -0.021   -0.094 -0.160 -0.116
 H         -0.132 -0.194  0.161   -0.254  0.090  0.067   -0.087 -0.201 -0.075
 C         -0.038 -0.027 -0.105    0.142 -0.241 -0.221   -0.160  0.096  0.052
 H         -0.067 -0.113 -0.057    0.228 -0.195 -0.167    0.007  0.204  0.143
 TransDip  -0.009 -0.014  0.036   -0.108 -0.007 -0.008   -0.029  0.059  0.031

 Mode:                22                     23                     24
 Frequency:       705.29                 741.93                 767.29
 Force Cnst:      0.8171                 1.0574                 0.4741
 Red. Mass:       2.7881                 3.2604                 1.3668
 IR Active:          YES                    YES                    YES
 IR Intens:       28.403                  1.675                 87.280
 Raman Active:       YES                    YES                    YES
               X      Y      Z        X      Y      Z        X      Y      Z
 C          0.038  0.081  0.227   -0.005 -0.003  0.055    0.004  0.002 -0.028
 C          0.020  0.012 -0.109    0.019 -0.039  0.018   -0.019  0.024 -0.013
 H          0.031 -0.130 -0.543   -0.013 -0.106 -0.108   -0.001  0.063  0.064
 C         -0.001  0.047  0.102    0.005  0.036 -0.018   -0.010 -0.030  0.013
 Cl        -0.007 -0.005  0.003   -0.003 -0.013  0.005    0.003  0.010 -0.003
 C         -0.029 -0.038 -0.078   -0.001  0.049 -0.017    0.001 -0.036  0.011
 H         -0.010 -0.129 -0.358   -0.001  0.048 -0.016   -0.000 -0.026  0.005
 C         -0.010  0.004  0.107   -0.011  0.038 -0.020    0.014 -0.030  0.016
 Cl        -0.005  0.007 -0.000    0.005 -0.013  0.005   -0.005  0.010 -0.004
 C          0.016 -0.032 -0.088   -0.017 -0.036  0.013    0.018  0.024 -0.013
 H          0.006 -0.152 -0.556    0.039 -0.099 -0.113   -0.014  0.061  0.063
 C          0.062 -0.050 -0.033   -0.008  0.185 -0.186    0.000 -0.069  0.072
 C         -0.018 -0.063 -0.084    0.007 -0.166  0.188   -0.003 -0.010  0.008
 Cl         0.011  0.027  0.028   -0.001  0.002 -0.008    0.000  0.002 -0.002
 C         -0.057 -0.010  0.009    0.010  0.085 -0.094   -0.003  0.029 -0.027
 H          0.017 -0.000  0.084    0.002  0.127 -0.147   -0.001 -0.317  0.332
 C         -0.079  0.022 -0.007    0.008 -0.065  0.068    0.000  0.061 -0.063
 H         -0.068 -0.048 -0.042    0.006 -0.275  0.313    0.001 -0.395  0.412
 C          0.008  0.036  0.054   -0.004  0.106 -0.126    0.002  0.030 -0.029
 H         -0.019  0.007  0.097    0.003 -0.142  0.132   -0.000 -0.407  0.433
 C          0.055 -0.045 -0.068   -0.010 -0.044  0.065    0.002  0.040 -0.046
 H         -0.034 -0.121 -0.100    0.005 -0.476  0.521    0.006 -0.174  0.177
 TransDip   0.032 -0.083 -0.146    0.009 -0.006  0.040    0.001 -0.221  0.202

 Mode:                25                     26                     27
 Frequency:       802.80                 831.24                 873.37
 Force Cnst:      3.0787                 3.0595                 0.6797
 Red. Mass:       8.1077                 7.5153                 1.5125
 IR Active:          YES                    YES                    YES
 IR Intens:       73.151                 20.715                 22.177
 Raman Active:       YES                    YES                    YES
               X      Y      Z        X      Y      Z        X      Y      Z
 C          0.019 -0.026 -0.004    0.288  0.027  0.024   -0.006  0.013  0.047
 C          0.251 -0.072  0.020    0.128  0.195 -0.058    0.003 -0.015 -0.053
 H          0.136 -0.093  0.181    0.000  0.131 -0.001   -0.013  0.082  0.256
 C          0.201  0.344 -0.078    0.067  0.179 -0.042   -0.004  0.018  0.065
 Cl        -0.045 -0.103  0.027   -0.033 -0.039  0.009    0.000 -0.001 -0.004
 C         -0.030  0.263 -0.083   -0.225 -0.027 -0.011    0.010 -0.039 -0.133
 H         -0.011 -0.019  0.032   -0.227 -0.011 -0.008   -0.044  0.201  0.718
 C         -0.238  0.292 -0.092    0.109 -0.182  0.065   -0.007  0.023  0.068
 Cl         0.054 -0.091  0.029   -0.041  0.039 -0.014    0.001 -0.002 -0.005
 C         -0.223 -0.131  0.009    0.170 -0.168  0.058    0.002 -0.014 -0.066
 H         -0.134 -0.137  0.146    0.033 -0.118  0.005   -0.025  0.102  0.314
 C          0.005 -0.117  0.118   -0.026  0.036  0.030    0.001 -0.008  0.012
 C         -0.004  0.021 -0.045   -0.095  0.122  0.109    0.003  0.007 -0.020
 Cl         0.000  0.003  0.003   -0.010 -0.026 -0.025    0.000  0.000  0.002
 C         -0.008  0.013 -0.004   -0.114  0.127  0.131    0.006 -0.037  0.034
 H          0.002 -0.237  0.265   -0.361  0.022 -0.036    0.013  0.207 -0.210
 C         -0.000  0.055 -0.048    0.207  0.017  0.025   -0.003 -0.013  0.018
 H          0.001 -0.199  0.215    0.190  0.110  0.044   -0.005  0.115 -0.102
 C         -0.005 -0.015  0.007   -0.109 -0.193 -0.182   -0.004  0.015 -0.018
 H         -0.037 -0.137  0.151   -0.347 -0.124 -0.135   -0.011 -0.110  0.116
 C          0.007 -0.009 -0.041   -0.096 -0.055 -0.056    0.001  0.026 -0.040
 H         -0.006  0.089 -0.157    0.023 -0.027  0.043    0.005 -0.200  0.194
 TransDip  -0.020  0.267 -0.056    0.138  0.029  0.037   -0.014  0.041  0.144

 Mode:                28                     29                     30
 Frequency:       878.38                 895.90                 902.23
 Force Cnst:      0.6373                 0.6951                 0.6713
 Red. Mass:       1.4020                 1.4699                 1.3997
 IR Active:          YES                    YES                    YES
 IR Intens:        3.440                  2.883                  2.047
 Raman Active:       YES                    YES                    YES
               X      Y      Z        X      Y      Z        X      Y      Z
 C         -0.000  0.002  0.007   -0.005  0.022  0.078   -0.005  0.014  0.052
 C         -0.006 -0.004  0.002   -0.002 -0.006 -0.016    0.007 -0.048 -0.154
 H         -0.008 -0.017 -0.033   -0.009  0.012  0.050   -0.059  0.265  0.879
 C         -0.010  0.000  0.030   -0.005 -0.008 -0.010   -0.008  0.005  0.039
 Cl         0.001  0.001 -0.002    0.001  0.001  0.001    0.001  0.001 -0.003
 C          0.005 -0.028 -0.087   -0.002  0.015  0.055   -0.002  0.008  0.035
 H         -0.033  0.156  0.482    0.022 -0.083 -0.335    0.013 -0.052 -0.209
 C          0.010 -0.001  0.029    0.005  0.005  0.033    0.005 -0.008 -0.020
 Cl        -0.002  0.002 -0.003   -0.001  0.001 -0.002   -0.001  0.001  0.002
 C          0.008 -0.003  0.013    0.014 -0.049 -0.152   -0.001  0.012  0.036
 H          0.015 -0.030 -0.073   -0.057  0.253  0.839    0.021 -0.069 -0.226
 C         -0.001  0.038 -0.041    0.003  0.033 -0.026   -0.003  0.020 -0.017
 C         -0.002 -0.027  0.034    0.002 -0.020  0.009    0.002 -0.016 -0.001
 Cl        -0.000  0.001 -0.002    0.000  0.001 -0.000    0.000  0.001  0.000
 C         -0.001  0.067 -0.067    0.007  0.021 -0.025    0.008  0.008 -0.014
 H         -0.001 -0.374  0.385    0.018 -0.113  0.124    0.019 -0.052  0.058
 C          0.002  0.022 -0.025   -0.004  0.005  0.001   -0.001  0.002  0.003
 H          0.002 -0.167  0.176   -0.008 -0.007  0.043   -0.003  0.007  0.019
 C         -0.001 -0.032  0.032   -0.010 -0.019  0.007   -0.004 -0.008  0.005
 H         -0.001  0.227 -0.241   -0.027  0.093 -0.103   -0.012  0.051 -0.053
 C         -0.000 -0.060  0.066    0.003 -0.029  0.007    0.001 -0.014  0.004
 H         -0.006  0.344 -0.351    0.004  0.071 -0.095    0.001  0.025 -0.036
 TransDip   0.001 -0.007  0.059    0.001  0.005  0.054   -0.015 -0.012  0.041

 Mode:                31                     32                     33
 Frequency:       964.93                 999.56                1010.81
 Force Cnst:      0.7549                 0.7763                 3.8226
 Red. Mass:       1.3762                 1.3187                 6.3500
 IR Active:          YES                    YES                    YES
 IR Intens:        0.479                  0.045                  2.012
 Raman Active:       YES                    YES                    YES
               X      Y      Z        X      Y      Z        X      Y      Z
 C          0.002 -0.006 -0.011    0.000 -0.001 -0.002    0.066  0.005  0.005
 C          0.002  0.004  0.005    0.002 -0.004  0.002   -0.204  0.323 -0.109
 H          0.004 -0.005 -0.025    0.000 -0.007  0.000   -0.165  0.367 -0.117
 C          0.004  0.004 -0.002    0.001  0.001 -0.000   -0.041 -0.079  0.022
 Cl        -0.000 -0.001  0.000    0.000  0.000 -0.000   -0.000  0.001 -0.000
 C         -0.001 -0.002 -0.001   -0.005 -0.001 -0.001    0.375  0.027  0.016
 H         -0.000 -0.016  0.014   -0.005 -0.003  0.003    0.390  0.030  0.021
 C         -0.006  0.004 -0.002   -0.001 -0.000  0.000   -0.046  0.074 -0.026
 Cl         0.001 -0.001  0.000    0.000 -0.000  0.000   -0.000 -0.001  0.000
 C         -0.003  0.010  0.003    0.002  0.007 -0.002   -0.162 -0.351  0.094
 H         -0.004  0.002 -0.030    0.001  0.008 -0.002   -0.114 -0.393  0.088
 C          0.000 -0.026  0.026   -0.000  0.001 -0.002    0.044  0.006  0.005
 C         -0.000 -0.012  0.011    0.000 -0.004  0.001   -0.007 -0.018 -0.016
 Cl         0.000  0.001 -0.001    0.000 -0.000  0.001    0.001  0.001  0.000
 C         -0.001  0.066 -0.068   -0.001 -0.037  0.037   -0.027  0.022  0.024
 H          0.005 -0.370  0.387   -0.004  0.228 -0.239   -0.027  0.035  0.012
 C          0.001 -0.050  0.051    0.002  0.075 -0.077    0.021  0.006 -0.001
 H          0.001  0.277 -0.302    0.003 -0.428  0.454    0.020 -0.018  0.027
 C          0.001 -0.047  0.051    0.001 -0.072  0.077   -0.013 -0.035 -0.022
 H          0.004  0.258 -0.272    0.003  0.416 -0.438   -0.016  0.001 -0.060
 C         -0.001  0.079 -0.080   -0.003  0.038 -0.037   -0.013  0.016  0.006
 H          0.006 -0.421  0.438   -0.001 -0.228  0.237   -0.009 -0.019  0.044
 TransDip   0.006 -0.014  0.017    0.004  0.005 -0.000   -0.043 -0.013 -0.010

 Mode:                34                     35                     36
 Frequency:      1049.12                1055.42                1103.18
 Force Cnst:      4.5195                 2.1362                 1.6810
 Red. Mass:       6.9694                 3.2549                 2.3444
 IR Active:          YES                    YES                    YES
 IR Intens:       38.837                  2.252                 17.279
 Raman Active:       YES                    YES                    YES
               X      Y      Z        X      Y      Z        X      Y      Z
 C         -0.077 -0.006 -0.018   -0.060 -0.005  0.014    0.140  0.012  0.010
 C          0.015  0.096 -0.027    0.016  0.063 -0.019   -0.019 -0.065  0.013
 H          0.139  0.190 -0.035    0.098  0.125 -0.028   -0.204 -0.186  0.065
 C          0.050  0.072 -0.016    0.045  0.062 -0.016   -0.065 -0.088  0.022
 Cl        -0.008 -0.011  0.003   -0.006 -0.009  0.002    0.007  0.010 -0.003
 C         -0.009  0.003 -0.002   -0.015 -0.005  0.001    0.031  0.005  0.001
 H         -0.008  0.033 -0.006   -0.012 -0.021  0.002    0.027  0.016 -0.003
 C          0.069 -0.071  0.025    0.049 -0.049  0.018   -0.075  0.074 -0.026
 Cl        -0.011  0.011 -0.004   -0.007  0.007 -0.002    0.008 -0.009  0.003
 C          0.028 -0.102  0.036    0.023 -0.052  0.011   -0.029  0.059 -0.020
 H          0.155 -0.177  0.035    0.113 -0.088  0.067   -0.260  0.172 -0.070
 C         -0.186  0.026  0.025   -0.109 -0.040 -0.037    0.146  0.019  0.017
 C          0.087  0.300  0.292   -0.059 -0.031 -0.030    0.036  0.116  0.112
 Cl        -0.011 -0.029 -0.030    0.007  0.008  0.008   -0.003 -0.012 -0.012
 C          0.136 -0.106 -0.102    0.054 -0.131 -0.126   -0.065 -0.021 -0.020
 H          0.034 -0.152 -0.156   -0.264 -0.334 -0.313   -0.475 -0.256 -0.243
 C         -0.292 -0.015 -0.015    0.203 -0.012 -0.008    0.039 -0.018 -0.016
 H         -0.323  0.085  0.094    0.253 -0.139 -0.140    0.061 -0.108 -0.103
 C          0.028  0.092  0.094    0.037  0.182  0.170   -0.046  0.031  0.029
 H         -0.105  0.141  0.098   -0.161  0.250  0.236   -0.311  0.101  0.098
 C          0.224 -0.195 -0.192   -0.132  0.027  0.026   -0.006 -0.051 -0.048
 H          0.282 -0.201 -0.136   -0.428 -0.136 -0.133   -0.307 -0.240 -0.228
 TransDip   0.043  0.132  0.143   -0.000 -0.031 -0.037   -0.105  0.049  0.065

 Mode:                37                     38                     39
 Frequency:      1120.58                1133.53                1146.36
 Force Cnst:      1.1158                 1.5041                 1.2686
 Red. Mass:       1.5082                 1.9868                 1.6384
 IR Active:          YES                    YES                    YES
 IR Intens:       17.010                 16.325                  5.236
 Raman Active:       YES                    YES                    YES
               X      Y      Z        X      Y      Z        X      Y      Z
 C         -0.001  0.029 -0.012    0.000 -0.005  0.000   -0.028 -0.005  0.023
 C          0.080 -0.036  0.017   -0.067 -0.044  0.009    0.010  0.008 -0.008
 H          0.313  0.101 -0.021   -0.576 -0.364  0.077    0.067  0.058  0.015
 C         -0.043 -0.068  0.017    0.058  0.167 -0.045    0.007  0.017 -0.005
 Cl         0.005  0.006 -0.001   -0.006 -0.017  0.005   -0.001 -0.002  0.001
 C          0.000  0.090 -0.027    0.119  0.000  0.008    0.003  0.007 -0.001
 H         -0.047  0.781 -0.226    0.142 -0.069  0.030   -0.000  0.074 -0.024
 C          0.063 -0.077  0.027    0.075 -0.140  0.046    0.020 -0.023  0.008
 Cl        -0.006  0.007 -0.002   -0.007  0.015 -0.005   -0.002  0.002 -0.001
 C         -0.082 -0.044  0.009   -0.058  0.041 -0.016   -0.013 -0.004 -0.005
 H         -0.405  0.087 -0.066   -0.573  0.263 -0.124   -0.063  0.024  0.013
 C         -0.002 -0.002  0.020   -0.016  0.001 -0.000   -0.004 -0.051 -0.046
 C         -0.011 -0.014 -0.016   -0.007 -0.005 -0.006    0.096  0.062  0.060
 Cl         0.001  0.001  0.002    0.001  0.001  0.000   -0.007 -0.006 -0.006
 C          0.004 -0.009 -0.009    0.008 -0.005 -0.004   -0.021  0.079  0.076
 H          0.010 -0.010 -0.004    0.024  0.005  0.001    0.111  0.167  0.158
 C          0.007  0.006  0.007   -0.002  0.003  0.003   -0.028 -0.053 -0.051
 H          0.000  0.040  0.035   -0.007  0.025  0.024    0.053 -0.444 -0.417
 C         -0.005 -0.001 -0.000    0.001  0.002  0.001    0.061  0.008  0.007
 H         -0.052  0.011  0.012   -0.008  0.002  0.005    0.507 -0.109 -0.103
 C          0.006  0.000 -0.006    0.006  0.000  0.001   -0.098  0.005  0.004
 H          0.024 -0.008  0.023    0.042  0.023  0.020   -0.390 -0.166 -0.159
 TransDip   0.012 -0.129  0.023    0.128  0.021  0.001    0.056  0.023  0.041

 Mode:                40                     41                     42
 Frequency:      1186.06                1264.65                1271.85
 Force Cnst:      0.9151                 1.6026                 1.9240
 Red. Mass:       1.1040                 1.7008                 2.0188
 IR Active:          YES                    YES                    YES
 IR Intens:        0.139                  3.208                 12.173
 Raman Active:       YES                    YES                    YES
               X      Y      Z        X      Y      Z        X      Y      Z
 C         -0.003  0.001  0.000   -0.041 -0.117  0.040   -0.132  0.063 -0.020
 C         -0.000  0.000 -0.000    0.030  0.022 -0.007   -0.041 -0.015 -0.000
 H          0.001  0.001  0.001    0.456  0.303 -0.051   -0.104 -0.044  0.019
 C          0.002  0.001 -0.000   -0.085  0.059 -0.023    0.095  0.036 -0.005
 Cl        -0.000 -0.000  0.000    0.000 -0.002  0.001   -0.003 -0.004  0.001
 C          0.000  0.001 -0.000    0.002 -0.027  0.008    0.012  0.014 -0.003
 H         -0.000  0.006 -0.001    0.027 -0.361  0.104   -0.004  0.327 -0.094
 C          0.001 -0.003  0.001    0.100  0.036 -0.004   -0.036 -0.098  0.026
 Cl        -0.000  0.000 -0.000   -0.001  0.001 -0.000   -0.001  0.004 -0.001
 C          0.000 -0.000  0.000   -0.045  0.018 -0.010   -0.005 -0.000 -0.001
 H          0.001 -0.000  0.003   -0.334  0.146 -0.060    0.497 -0.227  0.106
 C          0.002 -0.007 -0.006    0.041 -0.056 -0.068    0.101 -0.010  0.001
 C         -0.002 -0.002 -0.002    0.065  0.005  0.007    0.156 -0.017 -0.017
 Cl         0.000  0.000  0.000   -0.003 -0.000 -0.000   -0.003 -0.001 -0.001
 C         -0.025 -0.011 -0.011   -0.026  0.023  0.023   -0.083  0.021  0.019
 H         -0.282 -0.165 -0.150   -0.382 -0.178 -0.172   -0.505 -0.223 -0.203
 C         -0.008  0.044  0.042   -0.015 -0.001 -0.001   -0.023  0.025  0.024
 H         -0.096  0.449  0.420   -0.016 -0.010 -0.007    0.000 -0.104 -0.099
 C          0.055 -0.013 -0.012   -0.028  0.004  0.004   -0.009 -0.019 -0.018
 H          0.583 -0.154 -0.144   -0.029  0.005  0.003   -0.157  0.018  0.019
 C         -0.021 -0.012 -0.011    0.015  0.032  0.033   -0.009  0.014  0.009
 H         -0.231 -0.137 -0.133    0.277  0.198  0.178    0.201  0.134  0.136
 TransDip  -0.012  0.002  0.002    0.039  0.026  0.032    0.107  0.029  0.012

 Mode:                43                     44                     45
 Frequency:      1295.21                1317.38                1322.70
 Force Cnst:      2.7372                 3.4700                 3.0188
 Red. Mass:       2.7694                 3.3936                 2.9286
 IR Active:          YES                    YES                    YES
 IR Intens:        6.130                  4.120                  0.057
 Raman Active:       YES                    YES                    YES
               X      Y      Z        X      Y      Z        X      Y      Z
 C         -0.099 -0.037 -0.026   -0.139  0.012 -0.016    0.010  0.138 -0.030
 C         -0.014 -0.023  0.010   -0.063 -0.044  0.005   -0.156 -0.109  0.022
 H          0.352  0.206 -0.061    0.317  0.212 -0.031    0.377  0.234 -0.044
 C         -0.047  0.065 -0.021    0.035  0.065 -0.017    0.095 -0.065  0.024
 Cl         0.000 -0.003  0.001   -0.001 -0.005  0.001    0.003  0.000  0.000
 C          0.010  0.005 -0.002    0.021  0.038 -0.009   -0.018  0.202 -0.059
 H          0.037 -0.325  0.098    0.036 -0.067  0.020    0.029 -0.500  0.145
 C          0.081 -0.023  0.013    0.003 -0.084  0.024   -0.089 -0.054  0.009
 Cl        -0.003  0.003 -0.001   -0.002  0.004 -0.001   -0.002 -0.002  0.000
 C         -0.025 -0.005  0.007   -0.003 -0.002  0.000    0.184 -0.095  0.039
 H         -0.023 -0.021 -0.020    0.180 -0.087  0.038   -0.503  0.209 -0.100
 C          0.079  0.200  0.178    0.196 -0.054 -0.050   -0.035 -0.014 -0.008
 C          0.075 -0.046 -0.041   -0.182  0.050  0.051    0.033 -0.007 -0.010
 Cl         0.002 -0.000  0.000    0.001 -0.002 -0.002   -0.000  0.000  0.000
 C         -0.101 -0.052 -0.050    0.078  0.062  0.058   -0.003 -0.000 -0.001
 H          0.248  0.146  0.147    0.092  0.078  0.061   -0.080 -0.047 -0.041
 C          0.003  0.060  0.056    0.037 -0.109 -0.103   -0.008  0.013  0.012
 H          0.022 -0.030 -0.031   -0.039  0.228  0.222    0.007 -0.054 -0.054
 C          0.085 -0.056 -0.052   -0.136 -0.007 -0.008    0.008  0.005  0.005
 H         -0.329  0.050  0.048   -0.139 -0.011 -0.012    0.056 -0.007 -0.006
 C         -0.038 -0.067 -0.063    0.164  0.079  0.069   -0.022 -0.002 -0.005
 H         -0.407 -0.297 -0.280   -0.493 -0.339 -0.302    0.122  0.080  0.084
 TransDip   0.053 -0.051 -0.028    0.065  0.006 -0.005    0.002 -0.007 -0.002

 Mode:                46                     47                     48
 Frequency:      1430.80                1457.11                1466.01
 Force Cnst:      3.3363                 3.3339                 3.1353
 Red. Mass:       2.7660                 2.6651                 2.4760
 IR Active:          YES                    YES                    YES
 IR Intens:       50.856                 19.260                 21.735
 Raman Active:       YES                    YES                    YES
               X      Y      Z        X      Y      Z        X      Y      Z
 C         -0.010  0.210 -0.062   -0.131  0.028 -0.011    0.076  0.084  0.001
 C          0.115 -0.059  0.025    0.045  0.075 -0.020    0.034 -0.053  0.016
 H         -0.213 -0.295  0.070   -0.474 -0.249  0.051    0.118 -0.009  0.022
 C         -0.156 -0.041  0.002    0.113 -0.121  0.043   -0.115  0.028 -0.017
 Cl         0.005  0.004 -0.001   -0.002  0.005 -0.001    0.003 -0.001  0.000
 C         -0.006  0.077 -0.023   -0.121  0.010 -0.010    0.058  0.051 -0.011
 H          0.039 -0.569  0.166   -0.134 -0.110  0.023    0.085 -0.184  0.058
 C          0.160 -0.016  0.016    0.145  0.124 -0.027   -0.022 -0.081  0.022
 Cl        -0.005  0.003 -0.001   -0.003 -0.004  0.001   -0.000  0.003 -0.001
 C         -0.109 -0.073  0.014    0.013 -0.087  0.026   -0.051  0.018 -0.012
 H          0.257 -0.258  0.089   -0.379  0.073 -0.045    0.297 -0.133  0.075
 C         -0.002  0.000  0.037   -0.011 -0.038 -0.027   -0.023 -0.106 -0.084
 C         -0.028 -0.023 -0.025    0.081 -0.004 -0.005    0.070  0.059  0.054
 Cl         0.000  0.001  0.001   -0.002 -0.000 -0.000   -0.002 -0.002 -0.002
 C          0.075  0.027  0.024   -0.048  0.029  0.028   -0.131 -0.026 -0.025
 H         -0.176 -0.126 -0.119   -0.046  0.041  0.040    0.277  0.224  0.217
 C         -0.004  0.015  0.015   -0.023 -0.060 -0.057    0.017 -0.072 -0.069
 H          0.043 -0.199 -0.185   -0.095  0.231  0.219   -0.090  0.414  0.390
 C         -0.078  0.010  0.007    0.079 -0.020 -0.020    0.133  0.015  0.013
 H          0.240 -0.079 -0.075   -0.410  0.109  0.105   -0.344  0.151  0.146
 C          0.024 -0.017 -0.021    0.026  0.063  0.057   -0.079  0.034  0.031
 H          0.047 -0.025  0.005   -0.236 -0.094 -0.078    0.038  0.118  0.113
 TransDip   0.006 -0.228  0.012   -0.135 -0.022  0.033    0.078  0.018  0.126

 Mode:                49                     50                     51
 Frequency:      1506.83                1590.06                1603.63
 Force Cnst:      3.8049                 8.7911                 8.9937
 Red. Mass:       2.8443                 5.9015                 5.9358
 IR Active:          YES                    YES                    YES
 IR Intens:       20.849                 99.268                 30.623
 Raman Active:       YES                    YES                    YES
               X      Y      Z        X      Y      Z        X      Y      Z
 C         -0.104  0.003 -0.002    0.025 -0.255  0.075   -0.021  0.151 -0.026
 C         -0.008  0.020 -0.009    0.075  0.168 -0.045   -0.021 -0.081  0.019
 H         -0.123 -0.043  0.018   -0.276 -0.047  0.001    0.103 -0.001  0.024
 C          0.068 -0.039  0.015    0.076 -0.190  0.061   -0.042  0.082 -0.028
 Cl        -0.001  0.001 -0.000   -0.001  0.000 -0.000    0.001 -0.000  0.000
 C         -0.050  0.010 -0.006   -0.027  0.344 -0.101    0.011 -0.149  0.044
 H         -0.054 -0.038  0.007    0.030 -0.469  0.137   -0.013  0.182 -0.052
 C          0.070  0.036 -0.006   -0.030 -0.198  0.055    0.025  0.088 -0.025
 Cl        -0.001 -0.001  0.000    0.001  0.001 -0.000   -0.001 -0.000 -0.000
 C         -0.020 -0.023  0.006   -0.122  0.160 -0.055    0.044 -0.082  0.024
 H         -0.084 -0.003 -0.008    0.304 -0.020  0.039   -0.123 -0.010  0.009
 C          0.201 -0.027 -0.025    0.013 -0.048 -0.065    0.045 -0.190 -0.159
 C         -0.063  0.088  0.087   -0.069  0.032  0.033   -0.120  0.093  0.089
 Cl         0.002 -0.003 -0.003    0.002  0.001  0.000    0.003  0.001  0.001
 C         -0.120 -0.100 -0.096    0.019 -0.059 -0.055    0.004 -0.132 -0.128
 H          0.435  0.220  0.209    0.048 -0.051 -0.048    0.158 -0.063 -0.056
 C          0.104  0.031  0.030   -0.044  0.133  0.125   -0.082  0.266  0.252
 H          0.123  0.041  0.040    0.029 -0.212 -0.203    0.054 -0.382 -0.360
 C         -0.088  0.055  0.052    0.058 -0.075 -0.069    0.138 -0.149 -0.142
 H          0.430 -0.075 -0.070   -0.122 -0.037 -0.032   -0.281 -0.058 -0.048
 C         -0.090 -0.075 -0.072    0.035  0.056  0.056    0.045  0.133  0.122
 H          0.447  0.238  0.229   -0.155 -0.044 -0.065   -0.292 -0.069 -0.056
 TransDip   0.104  0.061  0.082    0.029 -0.298  0.110   -0.009  0.177  0.008

 Mode:                52                     53                     54
 Frequency:      1623.82                1631.76                3174.11
 Force Cnst:     10.1495                 9.7067                 6.4476
 Red. Mass:       6.5331                 6.1874                 1.0862
 IR Active:          YES                    YES                    YES
 IR Intens:       66.590                  7.752                  0.335
 Raman Active:       YES                    YES                    YES
               X      Y      Z        X      Y      Z        X      Y      Z
 C         -0.241 -0.031 -0.010   -0.112 -0.010 -0.005    0.000 -0.000 -0.000
 C          0.324  0.135 -0.020    0.077  0.034 -0.007   -0.000 -0.000  0.000
 H         -0.362 -0.314  0.072   -0.098 -0.079  0.020    0.001 -0.001  0.000
 C         -0.274  0.026 -0.025   -0.057  0.004 -0.005    0.000 -0.000  0.000
 Cl         0.002 -0.001  0.001    0.000 -0.000  0.000    0.000  0.000  0.000
 C          0.131  0.027  0.001    0.027  0.007 -0.000    0.000  0.000 -0.000
 H          0.149 -0.010  0.012    0.031 -0.001  0.002   -0.000  0.000 -0.000
 C         -0.265 -0.088  0.008   -0.059 -0.018  0.001   -0.000  0.000 -0.000
 Cl         0.002  0.002 -0.000    0.000  0.000 -0.000    0.000 -0.000 -0.000
 C          0.322 -0.069  0.044    0.081 -0.019  0.014    0.001  0.001 -0.000
 H         -0.358  0.239 -0.100   -0.103  0.061 -0.033   -0.008 -0.015  0.004
 C          0.001 -0.001 -0.001    0.228  0.027  0.023    0.001  0.001  0.001
 C          0.074 -0.003 -0.002   -0.259  0.010  0.014   -0.000 -0.000  0.000
 Cl        -0.000  0.001  0.001    0.002 -0.002 -0.002   -0.000 -0.000 -0.000
 C         -0.084 -0.035 -0.033    0.252  0.108  0.101    0.008 -0.006 -0.006
 H          0.078  0.062  0.059   -0.243 -0.185 -0.181   -0.093  0.081  0.079
 C          0.049  0.013  0.013   -0.143 -0.042 -0.039   -0.042 -0.006 -0.005
 H          0.060 -0.009 -0.008   -0.178  0.030  0.030    0.499  0.059  0.055
 C         -0.103  0.004  0.004    0.309 -0.012 -0.011    0.018  0.036  0.034
 H          0.104 -0.054 -0.050   -0.312  0.163  0.155   -0.216 -0.428 -0.406
 C          0.089  0.030  0.025   -0.300 -0.103 -0.099    0.030 -0.027 -0.027
 H         -0.061 -0.069 -0.058    0.266  0.247  0.237   -0.362  0.312  0.306
 TransDip  -0.260 -0.023  0.010   -0.071 -0.038 -0.038    0.014  0.010  0.006

 Mode:                55                     56                     57
 Frequency:      3183.44                3195.63                3204.28
 Force Cnst:      6.5099                 6.5878                 6.6061
 Red. Mass:       1.0903                 1.0949                 1.0920
 IR Active:          YES                    YES                    YES
 IR Intens:        7.073                  9.350                  0.012
 Raman Active:       YES                    YES                    YES
               X      Y      Z        X      Y      Z        X      Y      Z
 C         -0.000  0.000  0.000    0.000 -0.000 -0.000   -0.002  0.002 -0.001
 C          0.000  0.000 -0.000   -0.000 -0.000  0.000    0.002 -0.002  0.001
 H          0.000 -0.001  0.000   -0.001  0.001 -0.001   -0.017  0.023 -0.008
 C         -0.000  0.000 -0.000    0.000 -0.000  0.000    0.000  0.000  0.000
 Cl         0.000 -0.000 -0.000   -0.000 -0.000  0.000    0.000  0.000 -0.000
 C         -0.000 -0.000  0.000    0.000  0.000 -0.000   -0.001  0.001 -0.000
 H          0.001  0.000  0.000   -0.001 -0.000 -0.000    0.007  0.000  0.000
 C          0.000 -0.000 -0.000   -0.000  0.000  0.000    0.004 -0.001  0.000
 Cl        -0.000  0.000  0.000    0.000 -0.000 -0.000   -0.000  0.000 -0.000
 C         -0.001 -0.002  0.001    0.001  0.003 -0.001   -0.038 -0.075  0.020
 H          0.014  0.027 -0.007   -0.016 -0.032  0.009    0.429  0.862 -0.232
 C         -0.001 -0.001 -0.001    0.001  0.001  0.001   -0.000 -0.000  0.000
 C          0.000 -0.001 -0.001   -0.001 -0.000 -0.000   -0.000 -0.000 -0.000
 Cl        -0.000  0.000  0.000    0.000  0.000  0.000    0.000  0.000  0.000
 C          0.014 -0.010 -0.010    0.023 -0.018 -0.018    0.005 -0.004 -0.004
 H         -0.155  0.135  0.132   -0.251  0.221  0.215   -0.054  0.048  0.047
 C         -0.059 -0.007 -0.006   -0.027 -0.001 -0.001    0.003  0.001  0.001
 H          0.680  0.079  0.074    0.298  0.031  0.029   -0.037 -0.005 -0.004
 C          0.004 -0.001 -0.001   -0.023 -0.045 -0.043   -0.000  0.000  0.000
 H         -0.005 -0.000 -0.000    0.255  0.503  0.477   -0.001 -0.002 -0.002
 C         -0.037  0.033  0.032    0.027 -0.021 -0.021    0.002 -0.002 -0.002
 H          0.432 -0.371 -0.365   -0.287  0.242  0.238   -0.024  0.021  0.021
 TransDip  -0.084  0.007  0.010   -0.034 -0.066 -0.064   -0.002  0.003 -0.002

 Mode:                58                     59                     60
 Frequency:      3205.71                3215.50                3221.62
 Force Cnst:      6.6341                 6.6528                 6.6845
 Red. Mass:       1.0957                 1.0921                 1.0931
 IR Active:          YES                    YES                    YES
 IR Intens:        4.416                  0.123                  1.347
 Raman Active:       YES                    YES                    YES
               X      Y      Z        X      Y      Z        X      Y      Z
 C         -0.000  0.000 -0.000    0.002  0.002 -0.001    0.000  0.000 -0.000
 C          0.000 -0.000  0.000    0.048 -0.069  0.024    0.002 -0.002  0.001
 H         -0.001  0.002 -0.001   -0.543  0.789 -0.273   -0.014  0.020 -0.007
 C          0.000  0.000 -0.000   -0.004 -0.001  0.000    0.001 -0.003  0.001
 Cl        -0.000 -0.000 -0.000    0.000  0.000 -0.000    0.000  0.000 -0.000
 C          0.000  0.000 -0.000    0.002  0.001 -0.000   -0.088 -0.007 -0.004
 H         -0.000 -0.000  0.000   -0.026 -0.002 -0.001    0.992  0.081  0.041
 C          0.000 -0.000  0.000   -0.000  0.000 -0.000    0.001  0.004 -0.001
 Cl        -0.000  0.000 -0.000   -0.000  0.000 -0.000    0.000 -0.000  0.000
 C         -0.003 -0.007  0.002    0.001  0.003 -0.001    0.001  0.001 -0.000
 H          0.038  0.076 -0.021   -0.012 -0.025  0.007   -0.004 -0.007  0.002
 C          0.000 -0.000 -0.000    0.000 -0.000  0.000   -0.000  0.000  0.000
 C          0.003  0.001  0.001   -0.000 -0.000 -0.000   -0.000  0.000  0.000
 Cl        -0.000 -0.000 -0.000    0.000  0.000 -0.000    0.000 -0.000 -0.000
 C         -0.047  0.043  0.042   -0.000  0.000  0.000   -0.000  0.000  0.000
 H          0.542 -0.483 -0.471    0.000 -0.000 -0.001    0.000 -0.000 -0.000
 C         -0.037 -0.006 -0.005   -0.000 -0.000 -0.000   -0.000  0.000 -0.000
 H          0.407  0.049  0.046    0.001  0.000  0.000    0.000  0.000  0.000
 C         -0.006 -0.015 -0.014    0.000  0.000  0.000   -0.000 -0.000 -0.000
 H          0.078  0.157  0.149   -0.001 -0.001 -0.001    0.000  0.000  0.000
 C          0.007 -0.005 -0.005   -0.000  0.000  0.000    0.000 -0.000 -0.000
 H         -0.073  0.061  0.060    0.001 -0.001 -0.001   -0.000  0.000  0.000
 TransDip  -0.066 -0.009 -0.010    0.002  0.011 -0.002    0.037  0.003  0.001

 STANDARD THERMODYNAMIC QUANTITIES AT   298.15 K  AND     1.00 ATM

   This Molecule has  0 Imaginary Frequencies
   Zero point vibrational energy:       95.137 kcal/mol

   Atom    1 Element C  Has Mass   12.00000
   Atom    2 Element C  Has Mass   12.00000
   Atom    3 Element H  Has Mass    1.00783
   Atom    4 Element C  Has Mass   12.00000
   Atom    5 Element Cl Has Mass   34.96885
   Atom    6 Element C  Has Mass   12.00000
   Atom    7 Element H  Has Mass    1.00783
   Atom    8 Element C  Has Mass   12.00000
   Atom    9 Element Cl Has Mass   34.96885
   Atom   10 Element C  Has Mass   12.00000
   Atom   11 Element H  Has Mass    1.00783
   Atom   12 Element C  Has Mass   12.00000
   Atom   13 Element C  Has Mass   12.00000
   Atom   14 Element Cl Has Mass   34.96885
   Atom   15 Element C  Has Mass   12.00000
   Atom   16 Element H  Has Mass    1.00783
   Atom   17 Element C  Has Mass   12.00000
   Atom   18 Element H  Has Mass    1.00783
   Atom   19 Element C  Has Mass   12.00000
   Atom   20 Element H  Has Mass    1.00783
   Atom   21 Element C  Has Mass   12.00000
   Atom   22 Element H  Has Mass    1.00783
   Molecular Mass:   255.961360 amu
   Principal axes and moments of inertia in amu*Bohr^2:
                             1           2           3
    Eigenvalues --     3199.58842  6743.18178  8535.46030
          X               0.99984     0.01528     0.00922
          Y              -0.01544     0.99974     0.01681
          Z              -0.00896    -0.01695     0.99982
   Rotational Symmetry Number is   1
   The Molecule is an Asymmetric Top
   Translational Enthalpy:        0.889 kcal/mol
   Rotational Enthalpy:           0.889 kcal/mol
   Vibrational Enthalpy:        101.373 kcal/mol
   gas constant (RT):             0.592 kcal/mol
   Translational Entropy:        42.519  cal/mol.K
   Rotational Entropy:           33.576  cal/mol.K
   Vibrational Entropy:          40.455  cal/mol.K

   Total Enthalpy:              103.743 kcal/mol
   Total Entropy:               116.550  cal/mol.K

 ======================================================================

 STANDARD THERMODYNAMIC QUANTITIES FOR ANHARMONIC VIBRATION -- TOSH

   Zero point vibrational energy: ************ kcal/mol

   Vibrational Enthalpy:       Infinity kcal/mol
   Vibrational Entropy:             NaN  cal/mol.K

   Total Enthalpy:             Infinity kcal/mol
   Total Entropy:                   NaN  cal/mol.K

 ======================================================================

 STANDARD THERMODYNAMIC QUANTITIES FOR ANHARMONIC VIBRATION -- VPT2

   Zero point vibrational energy: ************ kcal/mol

   Vibrational Enthalpy:       Infinity kcal/mol
   Vibrational Entropy:             NaN  cal/mol.K

   Total Enthalpy:             Infinity kcal/mol
   Total Entropy:                   NaN  cal/mol.K

 ======================================================================

Archival summary:
1\1\december\FREQ\ProcedureUnspecified\BasisUnspecified\l3127\taweetha\FriJan1701:14:142020FriJan1701:14:142020\0\\#,FREQ,ProcedureUnspecified,BasisUnspecified,\\0,1\Cl\C,1,1.76174\C,2,1.3928,1,117.487\H,3,1.08252,2,119.39,1,-1.33027,0\C,3,1.39123,2,119.795,1,178.173,0\H,5,1.08377,3,119.584,2,179.817,0\C,5,1.39292,3,119.888,2,-0.425529,0\H,7,1.08358,5,120.365,3,179.96,0\C,7,1.39048,5,119.737,3,0.35174,0\H,9,1.08398,7,119.915,5,178.939,0\C,2,1.4026,1,120.878,3,178.217,0\C,11,1.49035,2,123.703,1,2.56264,0\C,12,1.399,11,119.687,2,-121.9,0\H,13,1.08222,12,120.473,11,3.22177,0\C,13,1.3907,12,119.52,11,-177.529,0\C,15,1.38964,13,121.837,12,0.110502,0\H,16,1.08081,15,121.164,13,179.889,0\C,16,1.39151,15,117.734,13,-0.0270484,0\C,18,1.38853,16,121.953,15,0.0189934,0\H,19,1.08139,18,119.944,16,179.349,0\Cl,18,1.75752,16,118.792,15,179.676,0\Cl,15,1.75767,13,119.304,12,179.986,0\\\@

 Total job time:  10501.29s(wall), 10500.31s(cpu) 
 Fri Jan 17 01:14:14 2020

        *************************************************************
        *                                                           *
        *  Thank you very much for using Q-Chem.  Have a nice day.  *
        *                                                           *
        *************************************************************
