# Supplementary material for: Quantum Chemical Investigation of Polychlorinated Dibenzodioxins, Dibenzofurans and Biphenyls: Relative Stability and Planarity Analysis
Source: Molecules. 2020 Dec 3;25(23):5697. doi: 10.3390/molecules25235697 (PMC7730433; doi:10.3390/molecules25235697)
Supplement: Supplementary file 1 [file molecules-25-05697-s001.zip › PCB/B3LYP/HClHClHHClHClH.out]

                  Welcome to Q-Chem
     A Quantum Leap Into The Future Of Chemistry


 Q-Chem 5.2 (devel), Q-Chem, Inc., Pleasanton, CA (2019)

 Yihan Shao,  Zhengting Gan,  E. Epifanovsky,  A. T. B. Gilbert,  M. Wormit,  
 J. Kussmann,  A. W. Lange,  A. Behn,  Jia Deng,  Xintian Feng,  D. Ghosh,  
 M. Goldey,  P. R. Horn,  L. D. Jacobson,  I. Kaliman,  T. Kus,  A. Landau,  
 Jie Liu,  E. I. Proynov,  R. M. Richard,  R. P. Steele,  E. J. Sundstrom,  
 H. L. Woodcock III,  P. M. Zimmerman,  D. Zuev,  B. Albrecht,  E. Alguire,  
 S. A. Baeppler,  D. Barton,  Z. Benda,  Y. A. Bernard,  E. J. Berquist,  
 K. B. Bravaya,  H. Burton,  D. Casanova,  Chun-Min Chang,  Yunqing Chen,  
 A. Chien,  K. D. Closser,  M. P. Coons,  S. Coriani,  S. Dasgupta,  
 A. L. Dempwolff,  M. Diedenhofen,  Hainam Do,  R. G. Edgar,  Po-Tung Fang,  
 S. Faraji,  S. Fatehi,  Qingguo Feng,  K. D. Fenk,  J. Fosso-Tande,  
 J. Gayvert,  Qinghui Ge,  A. Ghysels,  G. Gidofalvi,  J. Gomes,  
 J. Gonthier,  A. Gunina,  D. Hait,  M. W. D. Hanson-Heine,  
 P. H. P. Harbach,  A. W. Hauser,  M. F. Herbst,  J. E. Herr,  
 E. G. Hohenstein,  Z. C. Holden,  Kerwin Hui,  B. C. Huynh,  T.-C. Jagau,  
 Hyunjun Ji,  B. Kaduk,  K. Khistyaev,  Jaehoon Kim,  P. Klunzinger,  K. Koh,  
 D. Kosenkov,  L. Koulias,  T. Kowalczyk,  C. M. Krauter,  A. Kunitsa,  
 Ka Un Lao,  A. Laurent,  K. V. Lawler,  Joonho Lee,  D. Lefrancois,  
 S. Lehtola,  D. S. Levine,  Yi-Pei Li,  You-Sheng Lin,  Fenglai Liu,  
 E. Livshits,  A. Luenser,  P. Manohar,  E. Mansoor,  S. F. Manzer,  
 Shan-Ping Mao,  Yuezhi Mao,  N. Mardirossian,  A. V. Marenich,  
 T. Markovich,  L. A. Martinez-Martinez,  S. A. Maurer,  N. J. Mayhall,  
 S. C. McKenzie,  J.-M. Mewes,  P. Morgante,  A. F. Morrison,  
 J. W. Mullinax,  K. Nanda,  T. S. Nguyen-Beck,  R. Olivares-Amaya,  
 J. A. Parkhill,  Zheng Pei,  T. M. Perrine,  F. Plasser,  P. Pokhilko,  
 S. Prager,  A. Prociuk,  E. Ramos,  D. R. Rehn,  F. Rob,  M. Scheurer,  
 M. Schneider,  N. Sergueev,  S. M. Sharada,  S. Sharma,  D. W. Small,  
 T. Stauch,  T. Stein,  Yu-Chuan Su,  A. J. W. Thom,  A. Tkatchenko,  
 T. Tsuchimochi,  N. M. Tubman,  L. Vogt,  M. L. Vidal,  O. Vydrov,  
 M. A. Watson,  J. Wenzel,  M. de Wergifosse,  T. A. Wesolowski,  A. White,  
 J. Witte,  A. Yamada,  Jun Yang,  K. Yao,  S. Yeganeh,  S. R. Yost,  
 Zhi-Qiang You,  A. Zech,  Igor Ying Zhang,  Xing Zhang,  Yan Zhao,  
 Ying Zhu,  B. R. Brooks,  G. K. L. Chan,  C. J. Cramer,  M. S. Gordon,  
 W. J. Hehre,  A. Klamt,  M. W. Schmidt,  C. D. Sherrill,  D. G. Truhlar,  
 A. Aspuru-Guzik,  R. Baer,  A. T. Bell,  N. A. Besley,  Jeng-Da Chai,  
 A. E. DePrince, III,  R. A. DiStasio Jr.,  A. Dreuw,  B. D. Dunietz,  
 T. R. Furlani,  Chao-Ping Hsu,  Yousung Jung,  Jing Kong,  D. S. Lambrecht,  
 WanZhen Liang,  C. Ochsenfeld,  V. A. Rassolov,  L. V. Slipchenko,  
 J. E. Subotnik,  T. Van Voorhis,  J. M. Herbert,  A. I. Krylov,  
 P. M. W. Gill,  M. Head-Gordon

 Contributors to earlier versions of Q-Chem not listed above: 
 R. D. Adamson,  B. Austin,  J. Baker,  G. J. O. Beran,  K. Brandhorst,  
 S. T. Brown,  E. F. C. Byrd,  A. K. Chakraborty,  C.-L. Cheng,  
 Siu Hung Chien,  D. M. Chipman,  D. L. Crittenden,  H. Dachsel,  
 R. J. Doerksen,  A. D. Dutoi,  L. Fusti-Molnar,  W. A. Goddard III,  
 A. Golubeva-Zadorozhnaya,  S. R. Gwaltney,  G. Hawkins,  A. Heyden,  
 S. Hirata,  G. Kedziora,  F. J. Keil,  C. Kelley,  Jihan Kim,  R. A. King,  
 R. Z. Khaliullin,  P. P. Korambath,  W. Kurlancheek,  A. M. Lee,  M. S. Lee,  
 S. V. Levchenko,  Ching Yeh Lin,  D. Liotard,  R. C. Lochan,  I. Lotan,  
 P. E. Maslen,  N. Nair,  D. P. O'Neill,  D. Neuhauser,  E. Neuscamman,  
 C. M. Oana,  R. Olson,  B. Peters,  R. Peverati,  P. A. Pieniazek,  
 Y. M. Rhee,  J. Ritchie,  M. A. Rohrdanz,  E. Rosta,  N. J. Russ,  
 H. F. Schaefer III,  N. E. Schultz,  N. Shenvi,  A. C. Simmonett,  A. Sodt,  
 D. Stuck,  K. S. Thanthiriwatte,  V. Vanovschi,  Tao Wang,  A. Warshel,  
 C. F. Williams,  Q. Wu,  X. Xu,  W. Zhang

 Please cite Q-Chem as follows:
 Y. Shao et al., Mol. Phys. 113, 184-215 (2015)
 DOI: 10.1080/00268976.2014.952696

 Q-Chem 5.2.1 for Intel X86 EM64T Linux

 Parts of Q-Chem use Armadillo 8.300.2 (Tropical Shenanigans).
 http://arma.sourceforge.net/

 Q-Chem begins on Thu Jan 16 23:43:25 2020  

Host: 
0

     Scratch files written to /scratch/taweetham/qchem18788//
NAlpha2: 146
NElect   146
Mult     1

 Q-Chem warning in module libgen/rem_setup.C, line 2168:

 Setting Thresh to 1e-14


Checking the input file for inconsistencies... 	...done.

--------------------------------------------------------------
User input:
--------------------------------------------------------------
$MOLECULE
0 1
C 
C  1 1.394960
H  2 CH 1 119.528007
C  2 1.386606 1 120.846377 3 178.766605 0
Cl  4 CCl 2 119.698148 1 -179.612229 0
C  4 1.387279 2 120.235871 1 -0.083363 0
H  6 CH 4 120.254637 2 -179.958574 0
C  6 1.387279 4 119.490737 2 0.041992 0
Cl  8 CCl 6 120.064298 4 179.568218 0
C  8 1.386606 6 120.235863 4 0.041336 0
H  10 CH 8 119.614146 6 178.681836 0
C  1 1.488550 2 120.827489 3 1.275929 0
C  12 1.394960 1 120.827496 2 44.635695 0
H  13 CH 12 119.528011 1 1.275194 0
C  13 1.386606 12 120.846392 1 -179.957497 0
Cl  15 CCl 13 119.698155 12 -179.612829 0
C  15 1.387278 13 120.235860 12 -0.083872 0
H  17 CH 15 120.254633 13 -179.958492 0
C  17 1.387279 15 119.490737 13 0.041666 0
Cl  19 CCl 17 120.064293 15 179.568399 0
C  19 1.386606 17 120.235874 15 0.041790 0
H  21 CH 19 119.614152 17 178.681599 0

CH=1.08273
CCl=1.75400
$END

$REM
   JOB_TYPE	OPTIMIZATION
   BASIS	6-311++G**
   METHOD	B3LYP
   SYM_IGNORE	TRUE
   SCF_GUESS_ALWAYS     TRUE
   SYM_IGNORE   TRUE
   S2THRESH     15
   THRESH       15
$END

--------------------------------------------------------------
 ----------------------------------------------------------------
             Standard Nuclear Orientation (Angstroms)
    I     Atom           X                Y                Z
 ----------------------------------------------------------------
    1      C       0.0000000000     0.0000000000     0.0000000000
    2      C       0.0000000000     0.0000000000     1.3949600000
    3      H       0.9420994930     0.0000000000     1.9285823367
    4      C      -1.1901880373     0.0256249026     2.1059255403
    5      Cl     -1.1548436435     0.0351778398     3.8595433764
    6      C      -2.4041742747     0.0535064326     1.4351028665
    7      H      -3.3336980403     0.0741960811     1.9899557843
    8      C      -2.4180259722     0.0546630380     0.0478935036
    9      Cl     -3.9445745286     0.0782926128    -0.8155919614
   10      C      -1.2274122092     0.0272853135    -0.6622934626
   11      H      -1.2503451014     0.0068111236    -1.7445869269
   12      C       1.2779219872    -0.0284629571    -0.7628147595
   13      C       2.3095886281    -0.8932703637    -0.3971844912
   14      H       2.1704206894    -1.5663256744     0.4394355459
   15      C       3.5004827568    -0.9194878930    -1.1069450245
   16      Cl      4.7739092873    -2.0261183446    -0.6270805489
   17      C       3.6821124948    -0.0819958503    -2.1978886372
   18      H       4.6116429624    -0.1026930066    -2.7527300472
   19      C       2.6636000698     0.7822218600    -2.5724593424
   20      Cl      2.8813918386     1.8556545918    -3.9424319391
   21      C       1.4736782845     0.8090230106    -1.8610916159
   22      H       0.6936781770     1.5025559907    -2.1490431582
 ----------------------------------------------------------------
 Nuclear Repulsion Energy =        1367.67705827 hartrees
 There are       73 alpha and       73 beta electrons
 Requested basis set is 6-311++G(d,p)
 There are 154 shells and 426 basis functions

 Total QAlloc Memory Limit   2000 MB
 Mega-Array Size       188 MB
 MEM_STATIC part       192 MB
 A cutoff of  1.0D-15 yielded   9270 shell pairs
 There are     75782 function pairs (     81265 Cartesian)
 Smallest overlap matrix eigenvalue = 3.40E-07
 Linear dependence detected in AO basis
 Number of orthogonalized atomic orbitals = 422
 Maximum deviation from orthogonality = 6.014E-10

 Scale SEOQF with 1.000000e-01/1.000000e-01/1.000000e-01

 Standard Electronic Orientation quadrupole field applied
 Nucleus-field energy     =    -0.0000000229 hartrees
 Guess from superposition of atomic densities
 Warning:  Energy on first SCF cycle will be non-variational
 SAD guess density has 146.000000 electrons

 -----------------------------------------------------------------------
  General SCF calculation program by
  Eric Jon Sundstrom, Paul Horn, Yuezhi Mao, Dmitri Zuev, Alec White,
  David Stuck, Shaama M.S., Shane Yost, Joonho Lee, David Small,
  Daniel Levine, Susi Lehtola, Hugh Burton, Evgeny Epifanovsky,
  Bang C. Huynh
 -----------------------------------------------------------------------
 Exchange:     0.2000 Hartree-Fock + 0.0800 Slater + 0.7200 B88
 Correlation:  0.1900 VWN1RPA + 0.8100 LYP
 Using SG-1 standard quadrature grid
 A restricted SCF calculation will be
 performed using DIIS
 SCF converges when DIIS error is below 1.0e-08
 ---------------------------------------
  Cycle       Energy         DIIS error
 ---------------------------------------
    1   -2305.7106745223      3.04e-02  
    2   -2301.7439515837      2.67e-03  
    3   -2301.6534201243      3.24e-03  
    4   -2301.8976004639      6.54e-04  
    5   -2301.9057753747      3.48e-04  
    6   -2301.9085034962      9.82e-05  
    7   -2301.9087058670      1.90e-05  
    8   -2301.9087114690      7.62e-06  
    9   -2301.9087128306      1.21e-06  
   10   -2301.9087128593      2.10e-07  
   11   -2301.9087128602      8.96e-08  
   12   -2301.9087128603      2.68e-08  
   13   -2301.9087128603      5.97e-09  Convergence criterion met
 ---------------------------------------
 SCF time:   CPU 474.87s  wall 475.00s 
 SCF   energy in the final basis set =    -2301.9087128603
 Total energy in the final basis set =    -2301.9087128603

 --------------------------------------------------------------

                    Orbital Energies (a.u.)
 --------------------------------------------------------------

 Alpha MOs
 -- Occupied --
********-101.5732-101.5732-101.5732 -10.2649 -10.2649 -10.2649 -10.2649
-10.2265 -10.2262 -10.2140 -10.2140 -10.2101 -10.2101 -10.2101 -10.2101
 -9.4877  -9.4877  -9.4877  -9.4877  -7.2525  -7.2525  -7.2524  -7.2522
 -7.2426  -7.2425  -7.2424  -7.2424  -7.2422  -7.2422  -7.2421  -7.2420
 -0.9355  -0.9278  -0.8934  -0.8931  -0.8703  -0.8403  -0.7977  -0.7650
 -0.7618  -0.7553  -0.6733  -0.6389  -0.6196  -0.6118  -0.5566  -0.5364
 -0.5285  -0.5036  -0.4981  -0.4747  -0.4628  -0.4626  -0.4586  -0.4383
 -0.4312  -0.4168  -0.4061  -0.3947  -0.3921  -0.3822  -0.3821  -0.3578
 -0.3417  -0.3378  -0.3352  -0.3322  -0.3321  -0.2964  -0.2719  -0.2712
 -0.2674
 -- Virtual --
 -0.0717  -0.0497  -0.0490  -0.0251  -0.0197  -0.0165  -0.0096   0.0016
  0.0048   0.0119   0.0139   0.0164   0.0168   0.0344   0.0412   0.0441
  0.0450   0.0517   0.0635   0.0684   0.0727   0.0757   0.0795   0.0854
  0.0890   0.0921   0.0939   0.0979   0.0985   0.1046   0.1089   0.1094
  0.1124   0.1134   0.1150   0.1175   0.1229   0.1241   0.1277   0.1292
  0.1311   0.1337   0.1366   0.1419   0.1432   0.1485   0.1559   0.1579
  0.1585   0.1656   0.1679   0.1718   0.1768   0.1805   0.1850   0.1933
  0.2011   0.2031   0.2131   0.2174   0.2204   0.2239   0.2245   0.2259
  0.2420   0.2498   0.2523   0.2537   0.2551   0.2574   0.2667   0.2689
  0.2691   0.2760   0.2767   0.2792   0.2808   0.2814   0.2854   0.3004
  0.3008   0.3060   0.3096   0.3115   0.3249   0.3324   0.3352   0.3369
  0.3486   0.3540   0.3666   0.4220   0.4260   0.4273   0.4406   0.4470
  0.4506   0.4538   0.4585   0.4607   0.4646   0.4715   0.4843   0.4872
  0.5019   0.5090   0.5095   0.5375   0.5415   0.5451   0.5452   0.5579
  0.5631   0.5770   0.5845   0.5882   0.5917   0.5991   0.5998   0.6027
  0.6059   0.6161   0.6473   0.6533   0.6543   0.6571   0.6695   0.6888
  0.6905   0.6960   0.6993   0.7023   0.7047   0.7281   0.7394   0.7430
  0.7503   0.7527   0.7826   0.8096   0.8150   0.8295   0.8330   0.8380
  0.8430   0.8449   0.8456   0.8505   0.8523   0.8524   0.8607   0.8622
  0.8633   0.8663   0.8669   0.8754   0.8843   0.8999   0.9002   0.9002
  0.9124   0.9223   0.9245   0.9468   0.9510   0.9514   0.9541   0.9572
  0.9589   0.9639   0.9754   0.9950   0.9959   1.0273   1.0539   1.0618
  1.0826   1.0934   1.0971   1.0973   1.0984   1.1459   1.1567   1.1963
  1.2072   1.2174   1.2250   1.2280   1.2322   1.2386   1.2430   1.2990
  1.3037   1.3241   1.3245   1.3498   1.4008   1.4317   1.4789   1.4970
  1.4978   1.5346   1.5616   1.5621   1.5644   1.5826   1.5838   1.5858
  1.6034   1.6055   1.6122   1.6301   1.6665   1.6813   1.6989   1.6998
  1.7221   1.7653   1.7875   1.8282   1.8468   1.8875   1.8934   1.9090
  1.9102   1.9140   1.9269   1.9321   1.9338   1.9494   1.9593   1.9703
  1.9773   2.0247   2.0271   2.0524   2.0621   2.0716   2.0749   2.0888
  2.1142   2.1729   2.2015   2.2132   2.2561   2.2593   2.2604   2.2810
  2.2964   2.3069   2.3166   2.3222   2.3261   2.4040   2.4063   2.4214
  2.4241   2.4800   2.4896   2.5067   2.5328   2.5423   2.5453   2.5473
  2.5697   2.6273   2.6277   2.6336   2.6545   2.6573   2.7028   2.7163
  2.7339   2.7410   2.7483   2.7531   2.7690   2.7737   2.7772   2.7900
  2.7965   2.8084   2.8307   2.8439   2.8448   2.9087   2.9146   2.9752
  2.9937   3.0558   3.0834   3.1248   3.1489   3.1748   3.1753   3.2077
  3.2139   3.2293   3.3388   3.3495   3.3680   3.3825   3.5337   3.5713
  3.6291   3.7119   3.7362   3.7373   3.8318   3.8383   4.0774   4.0906
  4.1122   4.1128   4.4325   4.8022   4.8320   9.7600   9.7684   9.7825
  9.7860  23.4342  23.5778  23.8593  23.8661  23.9054  23.9391  24.0409
 24.0476  24.0533  24.0615  24.1257  24.1536  25.8133  25.8217  25.8286
 25.8292  26.0823  26.1025  26.1672  26.1769  26.5921  26.6008  26.6308
 26.6958 215.7519 215.7598 215.7764 215.7812
 --------------------------------------------------------------

          Ground-State Mulliken Net Atomic Charges

     Atom                 Charge (a.u.)
  ----------------------------------------
      1 C                    -0.059204
      2 C                    -0.686963
      3 H                     0.206434
      4 C                     0.343776
      5 Cl                    0.482936
      6 C                    -0.852551
      7 H                     0.208370
      8 C                     0.355862
      9 Cl                    0.481825
     10 C                    -0.685080
     11 H                     0.206400
     12 C                    -0.072351
     13 C                    -0.681924
     14 H                     0.206590
     15 C                     0.351126
     16 Cl                    0.482523
     17 C                    -0.856215
     18 H                     0.208269
     19 C                     0.351844
     20 Cl                    0.482394
     21 C                    -0.680904
     22 H                     0.206841
  ----------------------------------------
  Sum of atomic charges =     0.000000

 -----------------------------------------------------------------
                    Cartesian Multipole Moments
 -----------------------------------------------------------------
    Charge (ESU x 10^10)
                 0.0000
    Dipole Moment (Debye)
         X      -0.0004      Y       0.0001      Z      -0.0005
       Tot       0.0006
    Quadrupole Moments (Debye-Ang)
        XX    -123.5583     XY      -0.0972     YY    -123.5204
        XZ       0.2381     YZ      -0.1653     ZZ    -123.2882
    Octopole Moments (Debye-Ang^2)
       XXX    -234.7411    XXY       4.0367    XYY     -81.5205
       YYY       5.4465    XXZ      49.2806    XYZ       1.3104
       YYZ      48.5332    XZZ     -78.4851    YZZ      -0.6978
       ZZZ     137.7908
    Hexadecapole Moments (Debye-Ang^3)
      XXXX   -5787.7728   XXXY     236.0441   XXYY   -1139.7435
      XYYY     225.7348   YYYY    -836.2497   XXXZ    1022.9924
      XXYZ      91.0619   XYYZ     386.3478   YYYZ     255.8939
      XXZZ   -1508.1734   XYZZ      65.8462   YYZZ    -726.8334
      XZZZ    1118.4259   YZZZ     266.5706   ZZZZ   -3509.1794
 -----------------------------------------------------------------
 Calculating analytic gradient of the SCF energy
 Gradient of SCF Energy
            1           2           3           4           5           6
    1   0.0010538  -0.0106788   0.0002714  -0.0016528   0.0008591   0.0133102
    2  -0.0000445   0.0006633  -0.0001498   0.0001078  -0.0000137  -0.0002866
    3  -0.0007574  -0.0064070  -0.0009078   0.0058358   0.0010691  -0.0078092
            7           8           9          10          11          12
    1  -0.0003925  -0.0056861  -0.0006434   0.0006092   0.0009445  -0.0011549
    2   0.0000016   0.0000556   0.0000269  -0.0003751   0.0000709  -0.0002017
    3   0.0002093  -0.0013138  -0.0014408   0.0123802   0.0003800   0.0006951
           13          14          15          16          17          18
    1   0.0010315  -0.0007780   0.0052784   0.0002561  -0.0132953   0.0003282
    2   0.0075525   0.0005027  -0.0030623  -0.0010656   0.0004252   0.0000344
    3  -0.0100290   0.0000173   0.0001068   0.0010511   0.0078715  -0.0002114
           19          20          21          22
    1   0.0023180  -0.0005658   0.0089342  -0.0003469
    2   0.0027994   0.0009991  -0.0075969  -0.0004431
    3  -0.0045990  -0.0008561   0.0041859   0.0005292
 Max gradient component =       1.331E-02
 RMS gradient           =       4.367E-03
 Gradient time:  CPU 182.39 s  wall 182.41 s
 Geometry Optimization Parameters
   NAtoms,    NIC,     NZ,  NCons,   NDum,   NFix, NCnnct, MaxDiis
       22     155      22       0       0       0       0       0


** GEOMETRY OPTIMIZATION IN DELOCALIZED INTERNAL COORDINATES **
   Searching for a Minimum

   Optimization Cycle:   1

                       Coordinates (Angstroms)
     ATOM                X               Y               Z
      1  C         0.0000000000    0.0000000000    0.0000000000
      2  C         0.0000000000    0.0000000000    1.3949600000
      3  H         0.9420994930    0.0000000000    1.9285823367
      4  C        -1.1901880373    0.0256249026    2.1059255403
      5  Cl       -1.1548436435    0.0351778398    3.8595433764
      6  C        -2.4041742747    0.0535064326    1.4351028665
      7  H        -3.3336980403    0.0741960811    1.9899557843
      8  C        -2.4180259722    0.0546630380    0.0478935036
      9  Cl       -3.9445745286    0.0782926128   -0.8155919614
     10  C        -1.2274122092    0.0272853135   -0.6622934626
     11  H        -1.2503451014    0.0068111236   -1.7445869269
     12  C         1.2779219872   -0.0284629571   -0.7628147595
     13  C         2.3095886281   -0.8932703637   -0.3971844912
     14  H         2.1704206894   -1.5663256744    0.4394355459
     15  C         3.5004827568   -0.9194878930   -1.1069450245
     16  Cl        4.7739092873   -2.0261183446   -0.6270805489
     17  C         3.6821124948   -0.0819958503   -2.1978886372
     18  H         4.6116429624   -0.1026930066   -2.7527300472
     19  C         2.6636000698    0.7822218600   -2.5724593424
     20  Cl        2.8813918386    1.8556545918   -3.9424319391
     21  C         1.4736782845    0.8090230106   -1.8610916159
     22  H         0.6936781770    1.5025559907   -2.1490431582
   Point Group: c1    Number of degrees of freedom:    60


   Energy is  -2301.908712860


 Attempting to generate delocalized internal coordinates
 Initial Hessian constructed with Jon Baker's OPTIMIZE code

 60 Hessian modes will be used to form the next step
  Hessian Eigenvalues:
     0.010693    0.019215    0.019215    0.023207    0.023207    0.023578
     0.023578    0.023677    0.023677    0.023938    0.023938    0.024090
     0.024090    0.024114    0.024114    0.024136    0.024136    0.024143
     0.024143    0.159963    0.159963    0.159969    0.159969    0.160000
     0.160000    0.234671    0.234671    0.234791    0.234791    0.235016
     0.235016    0.249991    0.249991    0.249992    0.249992    0.250000
     0.250000    0.301033    0.301033    0.301033    0.301033    0.336089
     0.356665    0.356665    0.356665    0.356665    0.356665    0.356665
     0.429162    0.429162    0.432122    0.432123    0.467798    0.467799
     0.472131    0.472132    0.478203    0.478204    0.479142    0.479142

 Minimum search - taking simple RFO step
 Searching for Lamda that Minimizes Along All modes
 Value Taken    Lamda =  -0.00241208
 Step Taken.  Stepsize is  0.109531

                             Maximum     Tolerance    Cnvgd?
         Gradient           0.016960      0.000300      NO
         Displacement       0.067759      0.001200      NO
         Energy change     *********      0.000001      NO


 New Cartesian Coordinates Obtained by Inverse Iteration

 Displacement from previous Coordinates is:  0.210583
 ----------------------------------------------------------------
             Standard Nuclear Orientation (Angstroms)
    I     Atom           X                Y                Z
 ----------------------------------------------------------------
    1      C       0.0016105272     0.0007793001    -0.0012315171
    2      C       0.0123479035    -0.0152011265     1.3990547779
    3      H       0.9505477553    -0.0248841761     1.9400303454
    4      C      -1.1888811090     0.0096726009     2.0984243561
    5      Cl     -1.1632428462    -0.0005406487     3.8503069665
    6      C      -2.4133891829     0.0532238431     1.4403805373
    7      H      -3.3422427030     0.0734889547     1.9950942073
    8      C      -2.4108506506     0.0701500471     0.0497880324
    9      Cl     -3.9402462626     0.1126879330    -0.8033907311
   10      C      -1.2251614913     0.0431767814    -0.6759180692
   11      H      -1.2562066169     0.0336861204    -1.7587575806
   12      C       1.2766012348    -0.0278273123    -0.7617598876
   13      C       2.3115704557    -0.8892923085    -0.3765585571
   14      H       2.1836508398    -1.5575721229     0.4660496646
   15      C       3.4999611262    -0.9048729433    -1.0978986316
   16      Cl      4.7853971934    -1.9928763467    -0.6147500588
   17      C       3.6911303621    -0.0832316579    -2.2036625864
   18      H       4.6202764443    -0.1046316159    -2.7580013147
   19      C       2.6554381879     0.7670957453    -2.5764768430
   20      Cl      2.8745062739     1.8235631888    -3.9566892050
   21      C       1.4571249065     0.8053584780    -1.8727550131
   22      H       0.6773225134     1.4947059736    -2.1720218537
 ----------------------------------------------------------------
 Nuclear Repulsion Energy =        1368.24716933 hartrees
 There are       73 alpha and       73 beta electrons
 Applying Cartesian multipole field
    Component          Value
    ---------          -----
     (2,0,0)        1.00000E-11
     (0,2,0)        2.00000E-11
     (0,0,2)       -3.00000E-11
 Nucleus-field energy     =    -0.0000000233 hartrees
 Requested basis set is 6-311++G(d,p)
 There are 154 shells and 426 basis functions
 A cutoff of  1.0D-15 yielded   9278 shell pairs
 There are     75838 function pairs (     81325 Cartesian)
 Smallest overlap matrix eigenvalue = 3.23E-07
 Linear dependence detected in AO basis
 Number of orthogonalized atomic orbitals = 422
 Maximum deviation from orthogonality = 2.667E-10
 Guess from superposition of atomic densities
 Warning:  Energy on first SCF cycle will be non-variational
 SAD guess density has 146.000000 electrons

 -----------------------------------------------------------------------
  General SCF calculation program by
  Eric Jon Sundstrom, Paul Horn, Yuezhi Mao, Dmitri Zuev, Alec White,
  David Stuck, Shaama M.S., Shane Yost, Joonho Lee, David Small,
  Daniel Levine, Susi Lehtola, Hugh Burton, Evgeny Epifanovsky,
  Bang C. Huynh
 -----------------------------------------------------------------------
 Exchange:     0.2000 Hartree-Fock + 0.0800 Slater + 0.7200 B88
 Correlation:  0.1900 VWN1RPA + 0.8100 LYP
 Using SG-1 standard quadrature grid
 A restricted SCF calculation will be
 performed using DIIS
 SCF converges when DIIS error is below 1.0e-08
 ---------------------------------------
  Cycle       Energy         DIIS error
 ---------------------------------------
    1   -2305.6631982952      3.03e-02  
    2   -2301.7504962518      2.63e-03  
    3   -2301.6669674951      3.16e-03  
    4   -2301.8985927271      6.63e-04  
    5   -2301.9071966468      3.42e-04  
    6   -2301.9098432435      9.70e-05  
    7   -2301.9100408877      1.83e-05  
    8   -2301.9100460047      7.65e-06  
    9   -2301.9100473748      1.18e-06  
   10   -2301.9100474022      2.06e-07  
   11   -2301.9100474028      9.02e-08  
   12   -2301.9100474031      2.76e-08  
   13   -2301.9100474031      6.93e-09  Convergence criterion met
 ---------------------------------------
 SCF time:   CPU 477.80s  wall 478.00s 
 SCF   energy in the final basis set =    -2301.9100474031
 Total energy in the final basis set =    -2301.9100474031

 --------------------------------------------------------------

                    Orbital Energies (a.u.)
 --------------------------------------------------------------

 Alpha MOs
 -- Occupied --
********-101.5722-101.5722-101.5722 -10.2657 -10.2657 -10.2657 -10.2657
-10.2277 -10.2274 -10.2149 -10.2149 -10.2116 -10.2116 -10.2115 -10.2115
 -9.4868  -9.4868  -9.4868  -9.4868  -7.2515  -7.2515  -7.2514  -7.2513
 -7.2417  -7.2417  -7.2416  -7.2415  -7.2413  -7.2413  -7.2412  -7.2411
 -0.9348  -0.9272  -0.8935  -0.8932  -0.8700  -0.8386  -0.7965  -0.7646
 -0.7611  -0.7541  -0.6742  -0.6376  -0.6180  -0.6101  -0.5567  -0.5369
 -0.5283  -0.5020  -0.4992  -0.4743  -0.4637  -0.4629  -0.4580  -0.4378
 -0.4305  -0.4199  -0.4076  -0.3953  -0.3932  -0.3820  -0.3819  -0.3578
 -0.3411  -0.3371  -0.3341  -0.3312  -0.3311  -0.2959  -0.2713  -0.2708
 -0.2664
 -- Virtual --
 -0.0738  -0.0503  -0.0500  -0.0251  -0.0179  -0.0157  -0.0088   0.0016
  0.0045   0.0130   0.0149   0.0165   0.0166   0.0348   0.0402   0.0444
  0.0448   0.0518   0.0636   0.0683   0.0726   0.0761   0.0795   0.0853
  0.0882   0.0920   0.0946   0.0978   0.0988   0.1029   0.1086   0.1101
  0.1127   0.1135   0.1143   0.1174   0.1224   0.1237   0.1281   0.1287
  0.1313   0.1334   0.1365   0.1423   0.1425   0.1490   0.1563   0.1574
  0.1586   0.1651   0.1673   0.1716   0.1762   0.1809   0.1849   0.1933
  0.2015   0.2033   0.2125   0.2171   0.2218   0.2243   0.2250   0.2255
  0.2414   0.2493   0.2500   0.2507   0.2545   0.2552   0.2667   0.2672
  0.2692   0.2739   0.2762   0.2779   0.2784   0.2824   0.2856   0.3012
  0.3021   0.3049   0.3087   0.3090   0.3259   0.3333   0.3347   0.3350
  0.3484   0.3542   0.3667   0.4250   0.4251   0.4281   0.4423   0.4467
  0.4497   0.4543   0.4583   0.4611   0.4640   0.4687   0.4773   0.4812
  0.5003   0.5087   0.5104   0.5360   0.5415   0.5433   0.5439   0.5572
  0.5618   0.5777   0.5850   0.5866   0.5930   0.5982   0.5988   0.6002
  0.6078   0.6166   0.6418   0.6516   0.6539   0.6586   0.6683   0.6860
  0.6894   0.6928   0.6942   0.7008   0.7034   0.7285   0.7403   0.7415
  0.7431   0.7449   0.7772   0.8095   0.8136   0.8312   0.8340   0.8387
  0.8410   0.8437   0.8457   0.8486   0.8513   0.8528   0.8618   0.8621
  0.8637   0.8673   0.8674   0.8752   0.8871   0.8975   0.9014   0.9020
  0.9080   0.9224   0.9240   0.9470   0.9488   0.9517   0.9545   0.9571
  0.9588   0.9630   0.9750   0.9914   0.9946   1.0286   1.0545   1.0614
  1.0779   1.0886   1.0921   1.0934   1.0943   1.1428   1.1533   1.1923
  1.2088   1.2187   1.2293   1.2342   1.2361   1.2377   1.2440   1.2997
  1.3087   1.3199   1.3233   1.3493   1.4083   1.4338   1.4751   1.4903
  1.4963   1.5298   1.5523   1.5536   1.5621   1.5774   1.5804   1.5807
  1.5977   1.5984   1.6064   1.6314   1.6634   1.6791   1.6955   1.6964
  1.7192   1.7686   1.7861   1.8356   1.8552   1.8833   1.8943   1.9000
  1.9002   1.9090   1.9221   1.9292   1.9316   1.9483   1.9593   1.9754
  1.9756   2.0160   2.0278   2.0477   2.0584   2.0677   2.0731   2.0786
  2.1116   2.1715   2.2024   2.2120   2.2566   2.2599   2.2617   2.2812
  2.2986   2.3074   2.3159   2.3175   2.3186   2.3988   2.4023   2.4193
  2.4243   2.4736   2.4793   2.5002   2.5350   2.5384   2.5431   2.5455
  2.5665   2.6294   2.6296   2.6337   2.6516   2.6547   2.7019   2.7133
  2.7346   2.7387   2.7398   2.7420   2.7682   2.7710   2.7735   2.7890
  2.7982   2.7998   2.8363   2.8454   2.8460   2.9098   2.9132   2.9704
  2.9933   3.0526   3.0788   3.1253   3.1413   3.1689   3.1709   3.2017
  3.2109   3.2273   3.3296   3.3402   3.3615   3.3710   3.5347   3.5637
  3.6263   3.7025   3.7247   3.7288   3.8120   3.8229   4.0778   4.0939
  4.1137   4.1161   4.4345   4.8003   4.8246   9.7593   9.7689   9.7845
  9.7882  23.4430  23.5820  23.8504  23.8576  23.8994  23.9314  24.0285
 24.0333  24.0385  24.0470  24.1110  24.1354  25.8146  25.8235  25.8299
 25.8305  26.0887  26.1086  26.1646  26.1739  26.5969  26.6005  26.6059
 26.6693 215.7504 215.7599 215.7786 215.7838
 --------------------------------------------------------------

          Ground-State Mulliken Net Atomic Charges

     Atom                 Charge (a.u.)
  ----------------------------------------
      1 C                    -0.075886
      2 C                    -0.678993
      3 H                     0.206256
      4 C                     0.316590
      5 Cl                    0.485842
      6 C                    -0.803981
      7 H                     0.210716
      8 C                     0.326668
      9 Cl                    0.484960
     10 C                    -0.676956
     11 H                     0.206285
     12 C                    -0.088017
     13 C                    -0.675201
     14 H                     0.206357
     15 C                     0.323837
     16 Cl                    0.485501
     17 C                    -0.808456
     18 H                     0.210654
     19 C                     0.323154
     20 Cl                    0.485709
     21 C                    -0.671903
     22 H                     0.206866
  ----------------------------------------
  Sum of atomic charges =     0.000000

 -----------------------------------------------------------------
                    Cartesian Multipole Moments
 -----------------------------------------------------------------
    Charge (ESU x 10^10)
                 0.0000
    Dipole Moment (Debye)
         X      -0.0014      Y       0.0009      Z      -0.0018
       Tot       0.0025
    Quadrupole Moments (Debye-Ang)
        XX    -123.6650     XY      -0.0958     YY    -123.6485
        XZ       0.2240     YZ      -0.1614     ZZ    -123.4127
    Octopole Moments (Debye-Ang^2)
       XXX    -234.8202    XXY       4.2299    XYY     -81.8288
       YYY       5.4955    XXZ      49.4438    XYZ       1.4422
       YYZ      48.6870    XZZ     -78.5084    YZZ      -0.9138
       ZZZ     137.6273
    Hexadecapole Moments (Debye-Ang^3)
      XXXX   -5793.9195   XXXY     241.6050   XXYY   -1139.0769
      XYYY     229.9819   YYYY    -816.7073   XXXZ    1016.7664
      XXYZ      93.4516   XYYZ     387.0627   YYYZ     262.5987
      XXZZ   -1507.8046   XYZZ      65.4001   YYZZ    -725.0483
      XZZZ    1119.8587   YZZZ     273.3119   ZZZZ   -3520.2484
 -----------------------------------------------------------------
 Calculating analytic gradient of the SCF energy
 Gradient of SCF Energy
            1           2           3           4           5           6
    1   0.0013919  -0.0010866   0.0007530  -0.0008149   0.0001079   0.0024905
    2  -0.0000349   0.0004117  -0.0001451  -0.0000598   0.0000220  -0.0000422
    3  -0.0007946  -0.0009141   0.0001057   0.0030401  -0.0013315  -0.0015234
            7           8           9          10          11          12
    1  -0.0006664  -0.0030445   0.0011973   0.0002429   0.0002858  -0.0013327
    2   0.0000228   0.0001067  -0.0000156  -0.0003771   0.0001186  -0.0000020
    3   0.0003857  -0.0006930   0.0004864   0.0014046  -0.0007217   0.0008158
           13          14          15          16          17          18
    1  -0.0002280  -0.0003090   0.0027655  -0.0010489  -0.0024739   0.0006652
    2   0.0007371  -0.0002527  -0.0015649   0.0007236   0.0000598  -0.0000088
    3  -0.0013053   0.0006647   0.0001982  -0.0002490   0.0015087  -0.0003856
           19          20          21          22
    1   0.0011149  -0.0002472   0.0009358  -0.0006989
    2   0.0014693  -0.0007418  -0.0007060   0.0002794
    3  -0.0024980   0.0010379   0.0008614  -0.0000932
 Max gradient component =       3.045E-03
 RMS gradient           =       1.105E-03
 Gradient time:  CPU 180.68 s  wall 180.71 s
 Geometry Optimization Parameters
   NAtoms,    NIC,     NZ,  NCons,   NDum,   NFix, NCnnct, MaxDiis
       22     155      22       0       0       0       0       0

 Cartesian Hessian Update
 Hessian updated using BFGS update


** GEOMETRY OPTIMIZATION IN DELOCALIZED INTERNAL COORDINATES **
   Searching for a Minimum

   Optimization Cycle:   2

                       Coordinates (Angstroms)
     ATOM                X               Y               Z
      1  C         0.0016105272    0.0007793001   -0.0012315171
      2  C         0.0123479035   -0.0152011265    1.3990547779
      3  H         0.9505477553   -0.0248841761    1.9400303454
      4  C        -1.1888811090    0.0096726009    2.0984243561
      5  Cl       -1.1632428462   -0.0005406487    3.8503069665
      6  C        -2.4133891829    0.0532238431    1.4403805373
      7  H        -3.3422427030    0.0734889547    1.9950942073
      8  C        -2.4108506506    0.0701500471    0.0497880324
      9  Cl       -3.9402462626    0.1126879330   -0.8033907311
     10  C        -1.2251614913    0.0431767814   -0.6759180692
     11  H        -1.2562066169    0.0336861204   -1.7587575806
     12  C         1.2766012348   -0.0278273123   -0.7617598876
     13  C         2.3115704557   -0.8892923085   -0.3765585571
     14  H         2.1836508398   -1.5575721229    0.4660496646
     15  C         3.4999611262   -0.9048729433   -1.0978986316
     16  Cl        4.7853971934   -1.9928763467   -0.6147500588
     17  C         3.6911303621   -0.0832316579   -2.2036625864
     18  H         4.6202764443   -0.1046316159   -2.7580013147
     19  C         2.6554381879    0.7670957453   -2.5764768430
     20  Cl        2.8745062739    1.8235631888   -3.9566892050
     21  C         1.4571249065    0.8053584780   -1.8727550131
     22  H         0.6773225134    1.4947059736   -2.1720218537
   Point Group: c1    Number of degrees of freedom:    60


   Energy is  -2301.910047403

 Hessian updated using BFGS update

 54 Hessian modes will be used to form the next step
  Hessian Eigenvalues:
     0.010618    0.019215    0.019215    0.023206    0.023207    0.023539
     0.023579    0.023676    0.023677    0.023938    0.023940    0.024090
     0.024090    0.024114    0.024114    0.024135    0.024136    0.024142
     0.024143    0.157198    0.159963    0.159969    0.159969    0.160000
     0.160000    0.199078    0.234671    0.234791    0.234791    0.235016
     0.236852    0.249526    0.249991    0.249992    0.249994    0.250000
     0.250001    0.301031    0.310848    0.339478    0.356546    0.359887
     0.429156    0.429408    0.432121    0.432123    0.467798    0.467800
     0.472132    0.473039    0.478203    0.478204    0.479142    0.493224

 Minimum search - taking simple RFO step
 Searching for Lamda that Minimizes Along All modes
 Value Taken    Lamda =  -0.00011089
 Step Taken.  Stepsize is  0.039094

                             Maximum     Tolerance    Cnvgd?
         Gradient           0.004310      0.000300      NO
         Displacement       0.023884      0.001200      NO
         Energy change     -0.001335      0.000001      NO


 New Cartesian Coordinates Obtained by Inverse Iteration

 Displacement from previous Coordinates is:  0.102123
 ----------------------------------------------------------------
             Standard Nuclear Orientation (Angstroms)
    I     Atom           X                Y                Z
 ----------------------------------------------------------------
    1      C       0.0008180891     0.0014012489    -0.0009972402
    2      C       0.0121634655    -0.0239398875     1.3994892716
    3      H       0.9477239114    -0.0380093955     1.9425900554
    4      C      -1.1899774355     0.0013510022     2.0964779712
    5      Cl     -1.1655871107    -0.0201540540     3.8508307590
    6      C      -2.4163789180     0.0531485859     1.4422256101
    7      H      -3.3440913530     0.0727815460     1.9963353088
    8      C      -2.4095263325     0.0787622436     0.0515704397
    9      Cl     -3.9415661446     0.1305582052    -0.8014226966
   10      C      -1.2256103540     0.0529031989    -0.6763683731
   11      H      -1.2599029721     0.0478625923    -1.7579797392
   12      C       1.2773057996    -0.0275836734    -0.7622975594
   13      C       2.3152285678    -0.8832354697    -0.3707759404
   14      H       2.1920380600    -1.5484693887     0.4734510983
   15      C       3.5020105057    -0.8976213767    -1.0940055054
   16      Cl      4.7941316068    -1.9787606425    -0.6043076715
   17      C       3.6940051591    -0.0839502444    -2.2057592508
   18      H       4.6220695374    -0.1057242828    -2.7593663161
   19      C       2.6531196164     0.7594376623    -2.5804687141
   20      Cl      2.8697566383     1.8100622844    -3.9686518635
   21      C       1.4541185789     0.7994916390    -1.8788662917
   22      H       0.6754159461     1.4863469140    -2.1824463135
 ----------------------------------------------------------------
 Nuclear Repulsion Energy =        1367.94847688 hartrees
 There are       73 alpha and       73 beta electrons
 Applying Cartesian multipole field
    Component          Value
    ---------          -----
     (2,0,0)        1.00000E-11
     (0,2,0)        2.00000E-11
     (0,0,2)       -3.00000E-11
 Nucleus-field energy     =    -0.0000000236 hartrees
 Requested basis set is 6-311++G(d,p)
 There are 154 shells and 426 basis functions
 A cutoff of  1.0D-15 yielded   9279 shell pairs
 There are     75842 function pairs (     81329 Cartesian)
 Smallest overlap matrix eigenvalue = 3.21E-07
 Linear dependence detected in AO basis
 Number of orthogonalized atomic orbitals = 422
 Maximum deviation from orthogonality = 6.405E-10
 Guess from superposition of atomic densities
 Warning:  Energy on first SCF cycle will be non-variational
 SAD guess density has 146.000000 electrons

 -----------------------------------------------------------------------
  General SCF calculation program by
  Eric Jon Sundstrom, Paul Horn, Yuezhi Mao, Dmitri Zuev, Alec White,
  David Stuck, Shaama M.S., Shane Yost, Joonho Lee, David Small,
  Daniel Levine, Susi Lehtola, Hugh Burton, Evgeny Epifanovsky,
  Bang C. Huynh
 -----------------------------------------------------------------------
 Exchange:     0.2000 Hartree-Fock + 0.0800 Slater + 0.7200 B88
 Correlation:  0.1900 VWN1RPA + 0.8100 LYP
 Using SG-1 standard quadrature grid
 A restricted SCF calculation will be
 performed using DIIS
 SCF converges when DIIS error is below 1.0e-08
 ---------------------------------------
  Cycle       Energy         DIIS error
 ---------------------------------------
    1   -2305.6542587690      3.03e-02  
    2   -2301.7513693499      2.62e-03  
    3   -2301.6703181818      3.14e-03  
    4   -2301.8987442947      6.60e-04  
    5   -2301.9072934834      3.40e-04  
    6   -2301.9099101614      9.70e-05  
    7   -2301.9101082944      1.83e-05  
    8   -2301.9101134196      7.71e-06  
    9   -2301.9101148101      1.17e-06  
   10   -2301.9101148374      2.08e-07  
   11   -2301.9101148381      9.71e-08  
   12   -2301.9101148383      2.84e-08  
   13   -2301.9101148382      9.35e-09  Convergence criterion met
 ---------------------------------------
 SCF time:   CPU 482.78s  wall 484.00s 
 SCF   energy in the final basis set =    -2301.9101148382
 Total energy in the final basis set =    -2301.9101148382

 --------------------------------------------------------------

                    Orbital Energies (a.u.)
 --------------------------------------------------------------

 Alpha MOs
 -- Occupied --
********-101.5720-101.5720-101.5720 -10.2660 -10.2660 -10.2660 -10.2660
-10.2283 -10.2280 -10.2152 -10.2151 -10.2119 -10.2118 -10.2118 -10.2117
 -9.4866  -9.4865  -9.4865  -9.4865  -7.2513  -7.2513  -7.2512  -7.2510
 -7.2414  -7.2414  -7.2413  -7.2413  -7.2411  -7.2411  -7.2409  -7.2409
 -0.9348  -0.9271  -0.8930  -0.8926  -0.8697  -0.8384  -0.7966  -0.7650
 -0.7616  -0.7544  -0.6746  -0.6377  -0.6179  -0.6103  -0.5574  -0.5376
 -0.5286  -0.5018  -0.4992  -0.4740  -0.4643  -0.4631  -0.4579  -0.4380
 -0.4306  -0.4209  -0.4078  -0.3954  -0.3932  -0.3817  -0.3816  -0.3580
 -0.3410  -0.3371  -0.3339  -0.3311  -0.3310  -0.2962  -0.2715  -0.2712
 -0.2665
 -- Virtual --
 -0.0746  -0.0508  -0.0497  -0.0251  -0.0184  -0.0160  -0.0091   0.0016
  0.0044   0.0127   0.0148   0.0164   0.0165   0.0351   0.0398   0.0441
  0.0448   0.0518   0.0634   0.0683   0.0723   0.0761   0.0795   0.0852
  0.0880   0.0919   0.0947   0.0979   0.0986   0.1027   0.1085   0.1102
  0.1127   0.1135   0.1142   0.1173   0.1221   0.1236   0.1280   0.1286
  0.1315   0.1335   0.1367   0.1423   0.1424   0.1493   0.1564   0.1573
  0.1587   0.1650   0.1669   0.1714   0.1759   0.1813   0.1846   0.1934
  0.2016   0.2032   0.2128   0.2168   0.2215   0.2248   0.2251   0.2254
  0.2411   0.2479   0.2498   0.2503   0.2541   0.2548   0.2666   0.2671
  0.2694   0.2736   0.2764   0.2780   0.2784   0.2830   0.2854   0.3014
  0.3028   0.3046   0.3078   0.3094   0.3267   0.3331   0.3348   0.3357
  0.3484   0.3544   0.3666   0.4249   0.4256   0.4281   0.4425   0.4466
  0.4491   0.4544   0.4584   0.4612   0.4640   0.4677   0.4763   0.4800
  0.5003   0.5084   0.5107   0.5354   0.5415   0.5425   0.5438   0.5571
  0.5614   0.5776   0.5848   0.5861   0.5936   0.5975   0.5978   0.6003
  0.6089   0.6170   0.6410   0.6507   0.6538   0.6586   0.6679   0.6853
  0.6888   0.6913   0.6942   0.7006   0.7029   0.7283   0.7398   0.7405
  0.7442   0.7453   0.7762   0.8096   0.8137   0.8312   0.8342   0.8394
  0.8404   0.8434   0.8457   0.8482   0.8521   0.8531   0.8618   0.8623
  0.8640   0.8672   0.8678   0.8749   0.8876   0.8969   0.9013   0.9022
  0.9073   0.9234   0.9240   0.9475   0.9486   0.9515   0.9543   0.9565
  0.9584   0.9618   0.9743   0.9904   0.9942   1.0283   1.0546   1.0613
  1.0768   1.0875   1.0918   1.0928   1.0932   1.1409   1.1529   1.1914
  1.2091   1.2187   1.2295   1.2340   1.2364   1.2373   1.2440   1.2993
  1.3090   1.3200   1.3223   1.3481   1.4095   1.4343   1.4743   1.4884
  1.4961   1.5286   1.5513   1.5523   1.5615   1.5762   1.5796   1.5799
  1.5972   1.5972   1.6059   1.6309   1.6630   1.6791   1.6941   1.6964
  1.7185   1.7689   1.7857   1.8363   1.8572   1.8828   1.8945   1.8980
  1.8995   1.9078   1.9213   1.9277   1.9321   1.9490   1.9600   1.9760
  1.9774   2.0141   2.0292   2.0471   2.0586   2.0657   2.0734   2.0761
  2.1113   2.1722   2.2023   2.2126   2.2566   2.2600   2.2616   2.2811
  2.2989   2.3082   2.3160   2.3160   2.3195   2.3987   2.4007   2.4193
  2.4244   2.4740   2.4791   2.4997   2.5345   2.5373   2.5412   2.5445
  2.5658   2.6309   2.6314   2.6336   2.6505   2.6536   2.7022   2.7134
  2.7341   2.7387   2.7399   2.7418   2.7686   2.7705   2.7725   2.7882
  2.7979   2.7997   2.8352   2.8451   2.8469   2.9100   2.9123   2.9689
  2.9928   3.0525   3.0781   3.1235   3.1419   3.1673   3.1703   3.1995
  3.2096   3.2264   3.3291   3.3395   3.3616   3.3697   3.5375   3.5646
  3.6278   3.7012   3.7230   3.7265   3.8087   3.8199   4.0788   4.0955
  4.1152   4.1182   4.4370   4.7993   4.8237   9.7582   9.7680   9.7840
  9.7878  23.4449  23.5819  23.8501  23.8575  23.8976  23.9322  24.0286
 24.0344  24.0392  24.0462  24.1115  24.1350  25.8146  25.8237  25.8298
 25.8303  26.0894  26.1090  26.1639  26.1725  26.5953  26.5961  26.6052
 26.6625 215.7491 215.7590 215.7781 215.7834
 --------------------------------------------------------------

          Ground-State Mulliken Net Atomic Charges

     Atom                 Charge (a.u.)
  ----------------------------------------
      1 C                    -0.080091
      2 C                    -0.684210
      3 H                     0.205213
      4 C                     0.321676
      5 Cl                    0.487038
      6 C                    -0.797080
      7 H                     0.210714
      8 C                     0.330597
      9 Cl                    0.486244
     10 C                    -0.683284
     11 H                     0.205258
     12 C                    -0.092147
     13 C                    -0.682379
     14 H                     0.205180
     15 C                     0.328994
     16 Cl                    0.486697
     17 C                    -0.800928
     18 H                     0.210662
     19 C                     0.326834
     20 Cl                    0.487007
     21 C                    -0.677868
     22 H                     0.205872
  ----------------------------------------
  Sum of atomic charges =     0.000000

 -----------------------------------------------------------------
                    Cartesian Multipole Moments
 -----------------------------------------------------------------
    Charge (ESU x 10^10)
                 0.0000
    Dipole Moment (Debye)
         X      -0.0018      Y       0.0011      Z      -0.0023
       Tot       0.0031
    Quadrupole Moments (Debye-Ang)
        XX    -123.7677     XY      -0.0770     YY    -123.6922
        XZ       0.2183     YZ      -0.1325     ZZ    -123.5190
    Octopole Moments (Debye-Ang^2)
       XXX    -234.9703    XXY       4.3225    XYY     -81.9413
       YYY       5.5389    XXZ      49.5239    XYZ       1.5037
       YYZ      48.7343    XZZ     -78.5569    YZZ      -1.0111
       ZZZ     137.6275
    Hexadecapole Moments (Debye-Ang^3)
      XXXX   -5804.0045   XXXY     244.7749   XXYY   -1139.5643
      XYYY     232.5679   YYYY    -808.0404   XXXZ    1015.1144
      XXYZ      94.9298   XYYZ     387.2372   YYYZ     267.0281
      XXZZ   -1510.3022   XYZZ      65.4356   YYZZ    -725.2389
      XZZZ    1120.6065   YZZZ     277.6061   ZZZZ   -3531.4417
 -----------------------------------------------------------------
 Calculating analytic gradient of the SCF energy
 Gradient of SCF Energy
            1           2           3           4           5           6
    1   0.0001146   0.0002513   0.0000284  -0.0001788  -0.0000349   0.0001422
    2  -0.0000015   0.0000968  -0.0000314   0.0000007   0.0000190  -0.0000007
    3  -0.0000494   0.0000026  -0.0000508   0.0009630  -0.0006243  -0.0001144
            7           8           9          10          11          12
    1  -0.0000346  -0.0009300   0.0005335   0.0000931   0.0000697  -0.0000818
    2   0.0000099   0.0000288  -0.0000140  -0.0000985   0.0000305  -0.0000177
    3   0.0000140  -0.0002954   0.0003030  -0.0002266  -0.0000236   0.0000611
           13          14          15          16          17          18
    1  -0.0001840  -0.0000546   0.0008157  -0.0004512  -0.0001393   0.0000392
    2  -0.0001526   0.0000393  -0.0005395   0.0003782  -0.0000123  -0.0000021
    3   0.0001342   0.0000382   0.0001410  -0.0001930   0.0001005  -0.0000111
           19          20          21          22
    1   0.0002808  -0.0000388  -0.0002026  -0.0000380
    2   0.0005109  -0.0003759   0.0001725  -0.0000406
    3  -0.0007826   0.0005026   0.0000824   0.0000286
 Max gradient component =       9.630E-04
 RMS gradient           =       2.963E-04
 Gradient time:  CPU 181.33 s  wall 181.35 s
 Geometry Optimization Parameters
   NAtoms,    NIC,     NZ,  NCons,   NDum,   NFix, NCnnct, MaxDiis
       22     155      22       0       0       0       0       0

 Cartesian Hessian Update
 Hessian updated using BFGS update


** GEOMETRY OPTIMIZATION IN DELOCALIZED INTERNAL COORDINATES **
   Searching for a Minimum

   Optimization Cycle:   3

                       Coordinates (Angstroms)
     ATOM                X               Y               Z
      1  C         0.0008180891    0.0014012489   -0.0009972402
      2  C         0.0121634655   -0.0239398875    1.3994892716
      3  H         0.9477239114   -0.0380093955    1.9425900554
      4  C        -1.1899774355    0.0013510022    2.0964779712
      5  Cl       -1.1655871107   -0.0201540540    3.8508307590
      6  C        -2.4163789180    0.0531485859    1.4422256101
      7  H        -3.3440913530    0.0727815460    1.9963353088
      8  C        -2.4095263325    0.0787622436    0.0515704397
      9  Cl       -3.9415661446    0.1305582052   -0.8014226966
     10  C        -1.2256103540    0.0529031989   -0.6763683731
     11  H        -1.2599029721    0.0478625923   -1.7579797392
     12  C         1.2773057996   -0.0275836734   -0.7622975594
     13  C         2.3152285678   -0.8832354697   -0.3707759404
     14  H         2.1920380600   -1.5484693887    0.4734510983
     15  C         3.5020105057   -0.8976213767   -1.0940055054
     16  Cl        4.7941316068   -1.9787606425   -0.6043076715
     17  C         3.6940051591   -0.0839502444   -2.2057592508
     18  H         4.6220695374   -0.1057242828   -2.7593663161
     19  C         2.6531196164    0.7594376623   -2.5804687141
     20  Cl        2.8697566383    1.8100622844   -3.9686518635
     21  C         1.4541185789    0.7994916390   -1.8788662917
     22  H         0.6754159461    1.4863469140   -2.1824463135
   Point Group: c1    Number of degrees of freedom:    60


   Energy is  -2301.910114838

 Hessian updated using BFGS update

 55 Hessian modes will be used to form the next step
  Hessian Eigenvalues:
     0.009669    0.019212    0.019216    0.023201    0.023207    0.023426
     0.023578    0.023676    0.023679    0.023938    0.023968    0.024089
     0.024090    0.024111    0.024114    0.024123    0.024136    0.024143
     0.024150    0.150282    0.159964    0.159969    0.159969    0.160000
     0.160002    0.184996    0.234671    0.234802    0.235016    0.237831
     0.249966    0.249992    0.249993    0.249996    0.250000    0.250683
     0.296429    0.301034    0.301043    0.338665    0.356593    0.356671
     0.366954    0.429157    0.429570    0.432123    0.432124    0.467795
     0.467802    0.472132    0.473677    0.478204    0.478204    0.479143
     0.489112

 Minimum search - taking simple RFO step
 Searching for Lamda that Minimizes Along All modes
 Value Taken    Lamda =  -0.00001411
 Step Taken.  Stepsize is  0.023472

                             Maximum     Tolerance    Cnvgd?
         Gradient           0.000896      0.000300      NO
         Displacement       0.019352      0.001200      NO
         Energy change     -0.000067      0.000001      NO


 New Cartesian Coordinates Obtained by Inverse Iteration

 Displacement from previous Coordinates is:  0.080497
 ----------------------------------------------------------------
             Standard Nuclear Orientation (Angstroms)
    I     Atom           X                Y                Z
 ----------------------------------------------------------------
    1      C       0.0007393122     0.0019592967    -0.0008867659
    2      C       0.0116155191    -0.0302306914     1.3993794050
    3      H       0.9464782056    -0.0486436128     1.9433882562
    4      C      -1.1904597917    -0.0054332519     2.0957427696
    5      Cl     -1.1659319753    -0.0361203565     3.8515005947
    6      C      -2.4170733861     0.0528692805     1.4426578220
    7      H      -3.3446892889     0.0720212404     1.9966246452
    8      C      -2.4088344138     0.0854200410     0.0522376937
    9      Cl     -3.9417885245     0.1453177758    -0.8017246366
   10      C      -1.2254717853     0.0599358850    -0.6759020392
   11      H      -1.2607645499     0.0593913583    -1.7573899259
   12      C       1.2774915972    -0.0270742077    -0.7622641714
   13      C       2.3177351466    -0.8780876859    -0.3670645014
   14      H       2.1971064930    -1.5405375415     0.4796060008
   15      C       3.5040045024    -0.8923697675    -1.0903900103
   16      Cl      4.8000339300    -1.9685334378    -0.5945608566
   17      C       3.6946682779    -0.0842329194    -2.2062860203
   18      H       4.6225110051    -0.1064191224    -2.7599204398
   19      C       2.6509536291     0.7541035900    -2.5840594271
   20      Cl      2.8640603773     1.7992010162    -3.9788927886
   21      C       1.4522427581     0.7949757700    -1.8827446239
   22      H       0.6726378236     1.4791460486    -2.1897939416
 ----------------------------------------------------------------
 Nuclear Repulsion Energy =        1367.79833347 hartrees
 There are       73 alpha and       73 beta electrons
 Applying Cartesian multipole field
    Component          Value
    ---------          -----
     (2,0,0)        1.00000E-11
     (0,2,0)        2.00000E-11
     (0,0,2)       -3.00000E-11
 Nucleus-field energy     =    -0.0000000238 hartrees
 Requested basis set is 6-311++G(d,p)
 There are 154 shells and 426 basis functions
 A cutoff of  1.0D-15 yielded   9278 shell pairs
 There are     75838 function pairs (     81325 Cartesian)
 Smallest overlap matrix eigenvalue = 3.19E-07
 Linear dependence detected in AO basis
 Number of orthogonalized atomic orbitals = 422
 Maximum deviation from orthogonality = 2.577E-10
 Guess from superposition of atomic densities
 Warning:  Energy on first SCF cycle will be non-variational
 SAD guess density has 146.000000 electrons

 -----------------------------------------------------------------------
  General SCF calculation program by
  Eric Jon Sundstrom, Paul Horn, Yuezhi Mao, Dmitri Zuev, Alec White,
  David Stuck, Shaama M.S., Shane Yost, Joonho Lee, David Small,
  Daniel Levine, Susi Lehtola, Hugh Burton, Evgeny Epifanovsky,
  Bang C. Huynh
 -----------------------------------------------------------------------
 Exchange:     0.2000 Hartree-Fock + 0.0800 Slater + 0.7200 B88
 Correlation:  0.1900 VWN1RPA + 0.8100 LYP
 Using SG-1 standard quadrature grid
 A restricted SCF calculation will be
 performed using DIIS
 SCF converges when DIIS error is below 1.0e-08
 ---------------------------------------
  Cycle       Energy         DIIS error
 ---------------------------------------
    1   -2305.6512085789      3.03e-02  
    2   -2301.7516112855      2.62e-03  
    3   -2301.6712450878      3.14e-03  
    4   -2301.8987708938      6.60e-04  
    5   -2301.9073135983      3.40e-04  
    6   -2301.9099178109      9.71e-05  
    7   -2301.9101163787      1.84e-05  
    8   -2301.9101215549      7.74e-06  
    9   -2301.9101229584      1.17e-06  
   10   -2301.9101229853      2.09e-07  
   11   -2301.9101229862      9.94e-08  
   12   -2301.9101229863      2.80e-08  
   13   -2301.9101229864      8.91e-09  Convergence criterion met
 ---------------------------------------
 SCF time:   CPU 478.96s  wall 479.00s 
 SCF   energy in the final basis set =    -2301.9101229864
 Total energy in the final basis set =    -2301.9101229864

 --------------------------------------------------------------

                    Orbital Energies (a.u.)
 --------------------------------------------------------------

 Alpha MOs
 -- Occupied --
********-101.5720-101.5719-101.5719 -10.2662 -10.2661 -10.2661 -10.2661
-10.2284 -10.2282 -10.2153 -10.2153 -10.2120 -10.2119 -10.2119 -10.2119
 -9.4865  -9.4865  -9.4865  -9.4865  -7.2512  -7.2512  -7.2511  -7.2510
 -7.2414  -7.2414  -7.2413  -7.2412  -7.2410  -7.2410  -7.2409  -7.2408
 -0.9349  -0.9271  -0.8926  -0.8923  -0.8697  -0.8384  -0.7967  -0.7653
 -0.7618  -0.7545  -0.6748  -0.6378  -0.6178  -0.6105  -0.5577  -0.5377
 -0.5288  -0.5017  -0.4992  -0.4738  -0.4646  -0.4632  -0.4578  -0.4381
 -0.4306  -0.4211  -0.4078  -0.3956  -0.3931  -0.3815  -0.3814  -0.3583
 -0.3410  -0.3371  -0.3339  -0.3311  -0.3310  -0.2965  -0.2716  -0.2715
 -0.2665
 -- Virtual --
 -0.0749  -0.0511  -0.0495  -0.0249  -0.0188  -0.0163  -0.0094   0.0015
  0.0043   0.0124   0.0147   0.0164   0.0165   0.0353   0.0395   0.0440
  0.0448   0.0518   0.0633   0.0684   0.0722   0.0761   0.0795   0.0852
  0.0879   0.0918   0.0947   0.0980   0.0985   0.1026   0.1084   0.1102
  0.1126   0.1135   0.1143   0.1172   0.1220   0.1236   0.1280   0.1285
  0.1317   0.1336   0.1369   0.1422   0.1425   0.1497   0.1565   0.1573
  0.1589   0.1650   0.1666   0.1712   0.1756   0.1815   0.1844   0.1934
  0.2016   0.2032   0.2131   0.2167   0.2213   0.2251   0.2252   0.2254
  0.2409   0.2472   0.2496   0.2502   0.2539   0.2546   0.2665   0.2670
  0.2695   0.2734   0.2766   0.2780   0.2789   0.2831   0.2851   0.3015
  0.3034   0.3044   0.3072   0.3097   0.3272   0.3330   0.3349   0.3362
  0.3485   0.3545   0.3667   0.4248   0.4258   0.4280   0.4426   0.4466
  0.4487   0.4544   0.4586   0.4613   0.4641   0.4671   0.4762   0.4796
  0.5003   0.5084   0.5109   0.5352   0.5415   0.5420   0.5437   0.5571
  0.5613   0.5775   0.5846   0.5859   0.5939   0.5968   0.5976   0.6002
  0.6096   0.6174   0.6409   0.6505   0.6538   0.6583   0.6677   0.6852
  0.6884   0.6908   0.6943   0.7004   0.7026   0.7281   0.7391   0.7406
  0.7451   0.7456   0.7760   0.8099   0.8140   0.8309   0.8341   0.8397
  0.8401   0.8432   0.8457   0.8479   0.8524   0.8533   0.8618   0.8623
  0.8643   0.8672   0.8681   0.8748   0.8878   0.8966   0.9011   0.9024
  0.9067   0.9241   0.9242   0.9478   0.9485   0.9513   0.9540   0.9565
  0.9581   0.9610   0.9741   0.9901   0.9940   1.0279   1.0550   1.0613
  1.0767   1.0873   1.0917   1.0921   1.0933   1.1402   1.1531   1.1914
  1.2092   1.2187   1.2294   1.2334   1.2361   1.2369   1.2439   1.2995
  1.3088   1.3202   1.3217   1.3473   1.4093   1.4346   1.4739   1.4875
  1.4961   1.5275   1.5506   1.5523   1.5613   1.5756   1.5793   1.5799
  1.5969   1.5970   1.6059   1.6306   1.6630   1.6789   1.6935   1.6966
  1.7185   1.7687   1.7850   1.8360   1.8578   1.8827   1.8949   1.8969
  1.8993   1.9079   1.9210   1.9271   1.9317   1.9490   1.9600   1.9770
  1.9783   2.0129   2.0304   2.0471   2.0586   2.0651   2.0735   2.0755
  2.1110   2.1729   2.2021   2.2132   2.2566   2.2600   2.2612   2.2811
  2.2988   2.3088   2.3153   2.3160   2.3205   2.3986   2.3996   2.4192
  2.4242   2.4741   2.4793   2.4993   2.5340   2.5369   2.5404   2.5438
  2.5656   2.6312   2.6319   2.6334   2.6498   2.6529   2.7027   2.7135
  2.7344   2.7388   2.7405   2.7417   2.7688   2.7703   2.7721   2.7881
  2.7974   2.7999   2.8350   2.8450   2.8474   2.9098   2.9117   2.9682
  2.9928   3.0527   3.0779   3.1226   3.1427   3.1666   3.1701   3.1991
  3.2089   3.2260   3.3292   3.3399   3.3619   3.3694   3.5383   3.5651
  3.6282   3.7010   3.7226   3.7256   3.8081   3.8189   4.0786   4.0957
  4.1153   4.1189   4.4390   4.7991   4.8239   9.7576   9.7675   9.7835
  9.7874  23.4448  23.5815  23.8503  23.8578  23.8976  23.9326  24.0291
 24.0354  24.0399  24.0462  24.1122  24.1353  25.8144  25.8238  25.8296
 25.8302  26.0892  26.1089  26.1639  26.1723  26.5948  26.5953  26.6044
 26.6605 215.7485 215.7584 215.7777 215.7830
 --------------------------------------------------------------

          Ground-State Mulliken Net Atomic Charges

     Atom                 Charge (a.u.)
  ----------------------------------------
      1 C                    -0.081617
      2 C                    -0.687066
      3 H                     0.204310
      4 C                     0.325564
      5 Cl                    0.487810
      6 C                    -0.796215
      7 H                     0.210527
      8 C                     0.334158
      9 Cl                    0.487042
     10 C                    -0.686435
     11 H                     0.204329
     12 C                    -0.093601
     13 C                    -0.686691
     14 H                     0.204216
     15 C                     0.332767
     16 Cl                    0.487458
     17 C                    -0.799217
     18 H                     0.210472
     19 C                     0.330575
     20 Cl                    0.487827
     21 C                    -0.681175
     22 H                     0.204960
  ----------------------------------------
  Sum of atomic charges =     0.000000

 -----------------------------------------------------------------
                    Cartesian Multipole Moments
 -----------------------------------------------------------------
    Charge (ESU x 10^10)
                -0.0000
    Dipole Moment (Debye)
         X      -0.0020      Y       0.0013      Z      -0.0024
       Tot       0.0034
    Quadrupole Moments (Debye-Ang)
        XX    -123.8141     XY      -0.0685     YY    -123.7127
        XZ       0.2154     YZ      -0.1195     ZZ    -123.5683
    Octopole Moments (Debye-Ang^2)
       XXX    -235.0500    XXY       4.3471    XYY     -81.9639
       YYY       5.5856    XXZ      49.5452    XYZ       1.5232
       YYZ      48.7464    XZZ     -78.5794    YZZ      -1.0199
       ZZZ     137.6699
    Hexadecapole Moments (Debye-Ang^3)
      XXXX   -5808.1734   XXXY     247.0793   XXYY   -1139.1318
      XYYY     234.7272   YYYY    -801.4691   XXXZ    1013.2834
      XXYZ      96.0464   XYYZ     386.8604   YYYZ     270.6939
      XXZZ   -1511.9108   XYZZ      65.6999   YYZZ    -725.3444
      XZZZ    1119.7456   YZZZ     280.8908   ZZZZ   -3539.4188
 -----------------------------------------------------------------
 Calculating analytic gradient of the SCF energy
 Gradient of SCF Energy
            1           2           3           4           5           6
    1  -0.0002195   0.0001831  -0.0000332   0.0000169  -0.0000267  -0.0001417
    2   0.0000078   0.0000303  -0.0000054  -0.0000025   0.0000109   0.0000096
    3   0.0001324   0.0000088  -0.0000188   0.0000470  -0.0000684   0.0000658
            7           8           9          10          11          12
    1   0.0000308  -0.0000339   0.0000521   0.0000705   0.0000086   0.0002321
    2   0.0000091   0.0000025   0.0000054  -0.0000326   0.0000117  -0.0000108
    3  -0.0000287  -0.0000474   0.0000355  -0.0001738   0.0000225  -0.0001227
           13          14          15          16          17          18
    1  -0.0001079  -0.0000005   0.0000189  -0.0000390   0.0001402  -0.0000293
    2  -0.0001008   0.0000267  -0.0000400   0.0000373  -0.0000117  -0.0000084
    3   0.0001240  -0.0000130   0.0000522  -0.0000298  -0.0000698   0.0000287
           19          20          21          22
    1  -0.0000138   0.0000222  -0.0001483   0.0000182
    2   0.0000466  -0.0000541   0.0001008  -0.0000324
    3  -0.0000460   0.0000668   0.0000228   0.0000120
 Max gradient component =       2.321E-04
 RMS gradient           =       7.478E-05
 Gradient time:  CPU 183.27 s  wall 183.30 s
 Geometry Optimization Parameters
   NAtoms,    NIC,     NZ,  NCons,   NDum,   NFix, NCnnct, MaxDiis
       22     155      22       0       0       0       0       0

 Cartesian Hessian Update
 Hessian updated using BFGS update


** GEOMETRY OPTIMIZATION IN DELOCALIZED INTERNAL COORDINATES **
   Searching for a Minimum

   Optimization Cycle:   4

                       Coordinates (Angstroms)
     ATOM                X               Y               Z
      1  C         0.0007393122    0.0019592967   -0.0008867659
      2  C         0.0116155191   -0.0302306914    1.3993794050
      3  H         0.9464782056   -0.0486436128    1.9433882562
      4  C        -1.1904597917   -0.0054332519    2.0957427696
      5  Cl       -1.1659319753   -0.0361203565    3.8515005947
      6  C        -2.4170733861    0.0528692805    1.4426578220
      7  H        -3.3446892889    0.0720212404    1.9966246452
      8  C        -2.4088344138    0.0854200410    0.0522376937
      9  Cl       -3.9417885245    0.1453177758   -0.8017246366
     10  C        -1.2254717853    0.0599358850   -0.6759020392
     11  H        -1.2607645499    0.0593913583   -1.7573899259
     12  C         1.2774915972   -0.0270742077   -0.7622641714
     13  C         2.3177351466   -0.8780876859   -0.3670645014
     14  H         2.1971064930   -1.5405375415    0.4796060008
     15  C         3.5040045024   -0.8923697675   -1.0903900103
     16  Cl        4.8000339300   -1.9685334378   -0.5945608566
     17  C         3.6946682779   -0.0842329194   -2.2062860203
     18  H         4.6225110051   -0.1064191224   -2.7599204398
     19  C         2.6509536291    0.7541035900   -2.5840594271
     20  Cl        2.8640603773    1.7992010162   -3.9788927886
     21  C         1.4522427581    0.7949757700   -1.8827446239
     22  H         0.6726378236    1.4791460486   -2.1897939416
   Point Group: c1    Number of degrees of freedom:    60


   Energy is  -2301.910122986

 Hessian updated using BFGS update

 58 Hessian modes will be used to form the next step
  Hessian Eigenvalues:
     0.008317    0.019205    0.019218    0.023186    0.023207    0.023346
     0.023579    0.023677    0.023679    0.023935    0.023956    0.024086
     0.024091    0.024095    0.024115    0.024116    0.024136    0.024143
     0.024153    0.152160    0.159965    0.159969    0.159982    0.160001
     0.160001    0.192902    0.234673    0.234791    0.234805    0.235016
     0.237885    0.249943    0.249992    0.249993    0.249998    0.250001
     0.250558    0.281788    0.301033    0.301034    0.301059    0.339542
     0.356659    0.356665    0.356679    0.367190    0.429157    0.431883
     0.432123    0.432131    0.467783    0.467803    0.472133    0.473725
     0.478203    0.478204    0.479142    0.483338

 Minimum search - taking simple RFO step
 Searching for Lamda that Minimizes Along All modes
 Value Taken    Lamda =  -0.00000101
 Step Taken.  Stepsize is  0.007947

                             Maximum     Tolerance    Cnvgd?
         Gradient           0.000167      0.000300     YES
         Displacement       0.006798      0.001200      NO
         Energy change     -0.000008      0.000001      NO


 New Cartesian Coordinates Obtained by Inverse Iteration

 Displacement from previous Coordinates is:  0.028394
 ----------------------------------------------------------------
             Standard Nuclear Orientation (Angstroms)
    I     Atom           X                Y                Z
 ----------------------------------------------------------------
    1      C       0.0007631071     0.0022853716    -0.0009381649
    2      C       0.0112556478    -0.0323379013     1.3993095291
    3      H       0.9460276880    -0.0523936724     1.9434958709
    4      C      -1.1907099648    -0.0077692608     2.0957124014
    5      Cl     -1.1659660538    -0.0418842489     3.8516390533
    6      C      -2.4172383918     0.0527191941     1.4428310109
    7      H      -3.3448944103     0.0715488279     1.9968323820
    8      C      -2.4088871540     0.0877654080     0.0525407312
    9      Cl     -3.9418773365     0.1502762444    -0.8016592461
   10      C      -1.2255840521     0.0625156043    -0.6755588795
   11      H      -1.2611125375     0.0635613864    -1.7570672884
   12      C       1.2774162094    -0.0268215340    -0.7622930744
   13      C       2.3186296118    -0.8761720928    -0.3659508200
   14      H       2.1986977074    -1.5375759192     0.4816827164
   15      C       3.5048771496    -0.8906660526    -1.0891614904
   16      Cl      4.8019134511    -1.9649067184    -0.5909660090
   17      C       3.6948783593    -0.0843837483    -2.2064170008
   18      H       4.6227779389    -0.1066915982    -2.7600373588
   19      C       2.6504190907     0.7522876424    -2.5855341336
   20      Cl      2.8622262691     1.7952526802    -3.9824876031
   21      C       1.4518038540     0.7933882123    -1.8842136327
   22      H       0.6718486782     1.4766608828    -2.1925019548
 ----------------------------------------------------------------
 Nuclear Repulsion Energy =        1367.76413349 hartrees
 There are       73 alpha and       73 beta electrons
 Applying Cartesian multipole field
    Component          Value
    ---------          -----
     (2,0,0)        1.00000E-11
     (0,2,0)        2.00000E-11
     (0,0,2)       -3.00000E-11
 Nucleus-field energy     =    -0.0000000239 hartrees
 Requested basis set is 6-311++G(d,p)
 There are 154 shells and 426 basis functions
 A cutoff of  1.0D-15 yielded   9278 shell pairs
 There are     75838 function pairs (     81325 Cartesian)
 Smallest overlap matrix eigenvalue = 3.19E-07
 Linear dependence detected in AO basis
 Number of orthogonalized atomic orbitals = 422
 Maximum deviation from orthogonality = 4.581E-10
 Guess from superposition of atomic densities
 Warning:  Energy on first SCF cycle will be non-variational
 SAD guess density has 146.000000 electrons

 -----------------------------------------------------------------------
  General SCF calculation program by
  Eric Jon Sundstrom, Paul Horn, Yuezhi Mao, Dmitri Zuev, Alec White,
  David Stuck, Shaama M.S., Shane Yost, Joonho Lee, David Small,
  Daniel Levine, Susi Lehtola, Hugh Burton, Evgeny Epifanovsky,
  Bang C. Huynh
 -----------------------------------------------------------------------
 Exchange:     0.2000 Hartree-Fock + 0.0800 Slater + 0.7200 B88
 Correlation:  0.1900 VWN1RPA + 0.8100 LYP
 Using SG-1 standard quadrature grid
 A restricted SCF calculation will be
 performed using DIIS
 SCF converges when DIIS error is below 1.0e-08
 ---------------------------------------
  Cycle       Energy         DIIS error
 ---------------------------------------
    1   -2305.6509281009      3.03e-02  
    2   -2301.7516472660      2.62e-03  
    3   -2301.6713872590      3.14e-03  
    4   -2301.8987893029      6.59e-04  
    5   -2301.9073158168      3.40e-04  
    6   -2301.9099182966      9.72e-05  
    7   -2301.9101170159      1.84e-05  
    8   -2301.9101222026      7.74e-06  
    9   -2301.9101236077      1.17e-06  
   10   -2301.9101236347      2.09e-07  
   11   -2301.9101236356      9.91e-08  
   12   -2301.9101236358      2.79e-08  
   13   -2301.9101236356      8.59e-09  Convergence criterion met
 ---------------------------------------
 SCF time:   CPU 477.04s  wall 477.00s 
 SCF   energy in the final basis set =    -2301.9101236356
 Total energy in the final basis set =    -2301.9101236356

 --------------------------------------------------------------

                    Orbital Energies (a.u.)
 --------------------------------------------------------------

 Alpha MOs
 -- Occupied --
********-101.5720-101.5719-101.5719 -10.2662 -10.2662 -10.2661 -10.2661
-10.2285 -10.2282 -10.2154 -10.2153 -10.2120 -10.2120 -10.2119 -10.2119
 -9.4865  -9.4865  -9.4865  -9.4865  -7.2512  -7.2512  -7.2511  -7.2510
 -7.2414  -7.2414  -7.2413  -7.2412  -7.2410  -7.2410  -7.2409  -7.2408
 -0.9349  -0.9271  -0.8926  -0.8923  -0.8697  -0.8384  -0.7968  -0.7653
 -0.7618  -0.7545  -0.6749  -0.6379  -0.6178  -0.6106  -0.5577  -0.5377
 -0.5288  -0.5016  -0.4992  -0.4737  -0.4646  -0.4632  -0.4577  -0.4382
 -0.4306  -0.4211  -0.4078  -0.3956  -0.3930  -0.3815  -0.3814  -0.3584
 -0.3410  -0.3371  -0.3339  -0.3311  -0.3310  -0.2966  -0.2716  -0.2715
 -0.2665
 -- Virtual --
 -0.0751  -0.0512  -0.0494  -0.0248  -0.0189  -0.0164  -0.0094   0.0015
  0.0043   0.0123   0.0146   0.0164   0.0166   0.0354   0.0395   0.0439
  0.0449   0.0518   0.0633   0.0684   0.0721   0.0762   0.0795   0.0852
  0.0879   0.0918   0.0947   0.0980   0.0985   0.1026   0.1084   0.1102
  0.1125   0.1135   0.1143   0.1172   0.1220   0.1236   0.1280   0.1285
  0.1318   0.1337   0.1370   0.1422   0.1425   0.1498   0.1565   0.1573
  0.1589   0.1650   0.1664   0.1711   0.1755   0.1816   0.1843   0.1934
  0.2017   0.2032   0.2132   0.2166   0.2212   0.2251   0.2253   0.2255
  0.2408   0.2471   0.2495   0.2502   0.2539   0.2546   0.2665   0.2670
  0.2696   0.2733   0.2767   0.2780   0.2791   0.2831   0.2850   0.3014
  0.3036   0.3044   0.3071   0.3098   0.3274   0.3331   0.3349   0.3362
  0.3485   0.3545   0.3667   0.4248   0.4259   0.4279   0.4427   0.4465
  0.4486   0.4544   0.4586   0.4613   0.4641   0.4670   0.4763   0.4795
  0.5003   0.5084   0.5109   0.5351   0.5414   0.5419   0.5437   0.5572
  0.5613   0.5775   0.5846   0.5858   0.5939   0.5966   0.5975   0.6002
  0.6098   0.6175   0.6409   0.6505   0.6538   0.6580   0.6676   0.6852
  0.6882   0.6908   0.6944   0.7003   0.7025   0.7281   0.7390   0.7406
  0.7455   0.7458   0.7760   0.8101   0.8140   0.8308   0.8341   0.8398
  0.8401   0.8432   0.8457   0.8479   0.8525   0.8533   0.8618   0.8624
  0.8643   0.8672   0.8682   0.8747   0.8878   0.8965   0.9009   0.9025
  0.9065   0.9241   0.9245   0.9479   0.9485   0.9513   0.9539   0.9565
  0.9581   0.9607   0.9741   0.9901   0.9939   1.0278   1.0552   1.0614
  1.0768   1.0874   1.0917   1.0920   1.0934   1.1401   1.1532   1.1914
  1.2092   1.2187   1.2293   1.2332   1.2360   1.2368   1.2438   1.2997
  1.3088   1.3204   1.3214   1.3471   1.4091   1.4347   1.4738   1.4873
  1.4960   1.5272   1.5505   1.5524   1.5613   1.5755   1.5793   1.5800
  1.5969   1.5970   1.6060   1.6304   1.6630   1.6789   1.6933   1.6967
  1.7185   1.7685   1.7847   1.8358   1.8578   1.8827   1.8951   1.8966
  1.8994   1.9081   1.9210   1.9269   1.9315   1.9489   1.9599   1.9775
  1.9786   2.0126   2.0308   2.0471   2.0586   2.0651   2.0735   2.0755
  2.1108   2.1732   2.2020   2.2135   2.2566   2.2600   2.2611   2.2811
  2.2987   2.3090   2.3151   2.3160   2.3209   2.3985   2.3992   2.4193
  2.4242   2.4742   2.4795   2.4991   2.5339   2.5370   2.5403   2.5436
  2.5656   2.6312   2.6319   2.6333   2.6496   2.6527   2.7030   2.7135
  2.7346   2.7389   2.7408   2.7417   2.7688   2.7703   2.7721   2.7881
  2.7973   2.8000   2.8348   2.8450   2.8475   2.9097   2.9114   2.9680
  2.9928   3.0527   3.0779   3.1224   3.1430   3.1666   3.1700   3.1991
  3.2088   3.2259   3.3292   3.3401   3.3620   3.3693   3.5382   3.5652
  3.6280   3.7010   3.7226   3.7254   3.8082   3.8188   4.0785   4.0956
  4.1153   4.1190   4.4398   4.7990   4.8241   9.7574   9.7674   9.7835
  9.7874  23.4445  23.5814  23.8503  23.8579  23.8977  23.9325  24.0292
 24.0356  24.0399  24.0462  24.1124  24.1353  25.8144  25.8238  25.8295
 25.8301  26.0891  26.1089  26.1640  26.1724  26.5951  26.5953  26.6043
 26.6603 215.7483 215.7583 215.7776 215.7830
 --------------------------------------------------------------

          Ground-State Mulliken Net Atomic Charges

     Atom                 Charge (a.u.)
  ----------------------------------------
      1 C                    -0.081253
      2 C                    -0.688101
      3 H                     0.203961
      4 C                     0.326329
      5 Cl                    0.488031
      6 C                    -0.795257
      7 H                     0.210454
      8 C                     0.334612
      9 Cl                    0.487270
     10 C                    -0.687513
     11 H                     0.203967
     12 C                    -0.093253
     13 C                    -0.688419
     14 H                     0.203846
     15 C                     0.333491
     16 Cl                    0.487674
     17 C                    -0.797705
     18 H                     0.210394
     19 C                     0.331157
     20 Cl                    0.488061
     21 C                    -0.682363
     22 H                     0.204618
  ----------------------------------------
  Sum of atomic charges =     0.000000

 -----------------------------------------------------------------
                    Cartesian Multipole Moments
 -----------------------------------------------------------------
    Charge (ESU x 10^10)
                 0.0000
    Dipole Moment (Debye)
         X      -0.0020      Y       0.0014      Z      -0.0025
       Tot       0.0035
    Quadrupole Moments (Debye-Ang)
        XX    -123.8166     XY      -0.0672     YY    -123.7158
        XZ       0.2128     YZ      -0.1179     ZZ    -123.5745
    Octopole Moments (Debye-Ang^2)
       XXX    -235.0565    XXY       4.3418    XYY     -81.9567
       YYY       5.6131    XXZ      49.5346    XYZ       1.5236
       YYZ      48.7397    XZZ     -78.5854    YZZ      -1.0056
       ZZZ     137.6862
    Hexadecapole Moments (Debye-Ang^3)
      XXXX   -5809.3198   XXXY     247.7285   XXYY   -1138.8974
      XYYY     235.4058   YYYY    -799.1076   XXXZ    1012.7604
      XXYZ      96.4169   XYYZ     386.7103   YYYZ     271.9689
      XXZZ   -1512.4535   XYZZ      65.8148   YYZZ    -725.3278
      XZZZ    1119.3982   YZZZ     281.9710   ZZZZ   -3541.9036
 -----------------------------------------------------------------
 Calculating analytic gradient of the SCF energy
 Gradient of SCF Energy
            1           2           3           4           5           6
    1  -0.0001150   0.0000398  -0.0000126  -0.0000024  -0.0000146  -0.0000409
    2   0.0000061   0.0000134  -0.0000020   0.0000078   0.0000052   0.0000056
    3   0.0000674  -0.0000058  -0.0000051  -0.0000636   0.0000278   0.0000126
            7           8           9          10          11          12
    1   0.0000031   0.0000532  -0.0000278   0.0000209   0.0000047   0.0001188
    2   0.0000081   0.0000020   0.0000074  -0.0000110   0.0000043  -0.0000102
    3  -0.0000142   0.0000174  -0.0000218  -0.0000418   0.0000035  -0.0000636
           13          14          15          16          17          18
    1  -0.0000325  -0.0000032  -0.0000509   0.0000257   0.0000403  -0.0000028
    2  -0.0000250   0.0000076   0.0000300  -0.0000250  -0.0000070  -0.0000085
    3   0.0000276   0.0000018  -0.0000034   0.0000144  -0.0000113   0.0000142
           19          20          21          22
    1  -0.0000072   0.0000215  -0.0000264   0.0000083
    2  -0.0000286   0.0000072   0.0000243  -0.0000117
    3   0.0000435  -0.0000150   0.0000110   0.0000042
 Max gradient component =       1.188E-04
 RMS gradient           =       3.182E-05
 Gradient time:  CPU 185.39 s  wall 185.42 s
 Geometry Optimization Parameters
   NAtoms,    NIC,     NZ,  NCons,   NDum,   NFix, NCnnct, MaxDiis
       22     155      22       0       0       0       0       0

 Cartesian Hessian Update
 Hessian updated using BFGS update


** GEOMETRY OPTIMIZATION IN DELOCALIZED INTERNAL COORDINATES **
   Searching for a Minimum

   Optimization Cycle:   5

                       Coordinates (Angstroms)
     ATOM                X               Y               Z
      1  C         0.0007631071    0.0022853716   -0.0009381649
      2  C         0.0112556478   -0.0323379013    1.3993095291
      3  H         0.9460276880   -0.0523936724    1.9434958709
      4  C        -1.1907099648   -0.0077692608    2.0957124014
      5  Cl       -1.1659660538   -0.0418842489    3.8516390533
      6  C        -2.4172383918    0.0527191941    1.4428310109
      7  H        -3.3448944103    0.0715488279    1.9968323820
      8  C        -2.4088871540    0.0877654080    0.0525407312
      9  Cl       -3.9418773365    0.1502762444   -0.8016592461
     10  C        -1.2255840521    0.0625156043   -0.6755588795
     11  H        -1.2611125375    0.0635613864   -1.7570672884
     12  C         1.2774162094   -0.0268215340   -0.7622930744
     13  C         2.3186296118   -0.8761720928   -0.3659508200
     14  H         2.1986977074   -1.5375759192    0.4816827164
     15  C         3.5048771496   -0.8906660526   -1.0891614904
     16  Cl        4.8019134511   -1.9649067184   -0.5909660090
     17  C         3.6948783593   -0.0843837483   -2.2064170008
     18  H         4.6227779389   -0.1066915982   -2.7600373588
     19  C         2.6504190907    0.7522876424   -2.5855341336
     20  Cl        2.8622262691    1.7952526802   -3.9824876031
     21  C         1.4518038540    0.7933882123   -1.8842136327
     22  H         0.6718486782    1.4766608828   -2.1925019548
   Point Group: c1    Number of degrees of freedom:    60


   Energy is  -2301.910123636

 Hessian updated using BFGS update

 58 Hessian modes will be used to form the next step
  Hessian Eigenvalues:
     0.006538    0.019202    0.019232    0.023152    0.023208    0.023296
     0.023578    0.023677    0.023687    0.023921    0.023948    0.024086
     0.024090    0.024104    0.024115    0.024117    0.024136    0.024145
     0.024167    0.153459    0.159817    0.159966    0.159971    0.159999
     0.160002    0.193495    0.215241    0.234681    0.234791    0.234833
     0.235021    0.249098    0.249980    0.249997    0.250010    0.250077
     0.299032    0.301031    0.301034    0.301956    0.342186    0.356661
     0.356663    0.356666    0.356815    0.364784    0.426763    0.429175
     0.432124    0.432155    0.467753    0.467806    0.472129    0.474360
     0.478204    0.478205    0.479138    0.493183

 Minimum search - taking simple RFO step
 Searching for Lamda that Minimizes Along All modes
 Value Taken    Lamda =   0.00000000
 Step Taken.  Stepsize is  0.003711

                             Maximum     Tolerance    Cnvgd?
         Gradient           0.000106      0.000300     YES
         Displacement       0.003198      0.001200      NO
         Energy change     -0.000001      0.000001     YES

 Final energy is   -2301.9101236355864     


 ******************************
 **  OPTIMIZATION CONVERGED  **
 ******************************

                       Coordinates (Angstroms)
     ATOM                X               Y               Z
      1  C         0.0007631071    0.0022853716   -0.0009381649
      2  C         0.0112556478   -0.0323379013    1.3993095291
      3  H         0.9460276880   -0.0523936724    1.9434958709
      4  C        -1.1907099648   -0.0077692608    2.0957124014
      5  Cl       -1.1659660538   -0.0418842489    3.8516390533
      6  C        -2.4172383918    0.0527191941    1.4428310109
      7  H        -3.3448944103    0.0715488279    1.9968323820
      8  C        -2.4088871540    0.0877654080    0.0525407312
      9  Cl       -3.9418773365    0.1502762444   -0.8016592461
     10  C        -1.2255840521    0.0625156043   -0.6755588795
     11  H        -1.2611125375    0.0635613864   -1.7570672884
     12  C         1.2774162094   -0.0268215340   -0.7622930744
     13  C         2.3186296118   -0.8761720928   -0.3659508200
     14  H         2.1986977074   -1.5375759192    0.4816827164
     15  C         3.5048771496   -0.8906660526   -1.0891614904
     16  Cl        4.8019134511   -1.9649067184   -0.5909660090
     17  C         3.6948783593   -0.0843837483   -2.2064170008
     18  H         4.6227779389   -0.1066915982   -2.7600373588
     19  C         2.6504190907    0.7522876424   -2.5855341336
     20  Cl        2.8622262691    1.7952526802   -3.9824876031
     21  C         1.4518038540    0.7933882123   -1.8842136327
     22  H         0.6718486782    1.4766608828   -2.1925019548

Z-matrix Print:
$molecule
0 1
Cl
C  1 1.756273
C  2 1.389398 1 119.292009
H  3 1.081814 2 119.743501 1 -1.178678 0
C  2 1.390846 1 118.787487 3 -179.537690 0
H  5 1.080736 2 121.119168 1 -0.420658 0
C  5 1.390915 2 117.715268 1 179.647153 0
C  7 1.389323 5 121.873456 2 -0.029403 0
H  8 1.081773 7 119.792176 5 178.317115 0
C  8 1.400664 7 119.631831 5 -0.046192 0
C  10 1.486725 8 120.373598 7 -179.902322 0
C  11 1.400715 10 120.332336 8 -138.640221 0
H  12 1.081822 11 120.649875 10 1.733864 0
C  12 1.389353 11 119.614224 10 -179.841988 0
C  14 1.390786 12 121.898787 11 -0.099697 0
H  15 1.080656 14 121.140466 12 -179.981598 0
C  15 1.390757 14 117.715160 12 0.035827 0
C  17 1.389594 15 121.900462 14 0.068730 0
H  18 1.082092 17 119.716336 15 178.308346 0
Cl 17 1.756025 15 118.811606 14 179.476851 0
Cl 7 1.756166 5 118.913436 2 179.413394 0
Cl 14 1.756432 12 119.246453 11 -179.637524 0
$end


 --------------------------------------------------------------

                    Orbital Energies (a.u.)
 --------------------------------------------------------------

 Alpha MOs
 -- Occupied --
********-101.5720-101.5719-101.5719 -10.2662 -10.2662 -10.2661 -10.2661
-10.2285 -10.2282 -10.2154 -10.2153 -10.2120 -10.2120 -10.2119 -10.2119
 -9.4865  -9.4865  -9.4865  -9.4865  -7.2512  -7.2512  -7.2511  -7.2510
 -7.2414  -7.2414  -7.2413  -7.2412  -7.2410  -7.2410  -7.2409  -7.2408
 -0.9349  -0.9271  -0.8926  -0.8923  -0.8697  -0.8384  -0.7968  -0.7653
 -0.7618  -0.7545  -0.6749  -0.6379  -0.6178  -0.6106  -0.5577  -0.5377
 -0.5288  -0.5016  -0.4992  -0.4737  -0.4646  -0.4632  -0.4577  -0.4382
 -0.4306  -0.4211  -0.4078  -0.3956  -0.3930  -0.3815  -0.3814  -0.3584
 -0.3410  -0.3371  -0.3339  -0.3311  -0.3310  -0.2966  -0.2716  -0.2715
 -0.2665
 -- Virtual --
 -0.0751  -0.0512  -0.0494  -0.0248  -0.0189  -0.0164  -0.0094   0.0015
  0.0043   0.0123   0.0146   0.0164   0.0166   0.0354   0.0395   0.0439
  0.0449   0.0518   0.0633   0.0684   0.0721   0.0762   0.0795   0.0852
  0.0879   0.0918   0.0947   0.0980   0.0985   0.1026   0.1084   0.1102
  0.1125   0.1135   0.1143   0.1172   0.1220   0.1236   0.1280   0.1285
  0.1318   0.1337   0.1370   0.1422   0.1425   0.1498   0.1565   0.1573
  0.1589   0.1650   0.1664   0.1711   0.1755   0.1816   0.1843   0.1934
  0.2017   0.2032   0.2132   0.2166   0.2212   0.2251   0.2253   0.2255
  0.2408   0.2471   0.2495   0.2502   0.2539   0.2546   0.2665   0.2670
  0.2696   0.2733   0.2767   0.2780   0.2791   0.2831   0.2850   0.3014
  0.3036   0.3044   0.3071   0.3098   0.3274   0.3331   0.3349   0.3362
  0.3485   0.3545   0.3667   0.4248   0.4259   0.4279   0.4427   0.4465
  0.4486   0.4544   0.4586   0.4613   0.4641   0.4670   0.4763   0.4795
  0.5003   0.5084   0.5109   0.5351   0.5414   0.5419   0.5437   0.5572
  0.5613   0.5775   0.5846   0.5858   0.5939   0.5966   0.5975   0.6002
  0.6098   0.6175   0.6409   0.6505   0.6538   0.6580   0.6676   0.6852
  0.6882   0.6908   0.6944   0.7003   0.7025   0.7281   0.7390   0.7406
  0.7455   0.7458   0.7760   0.8101   0.8140   0.8308   0.8341   0.8398
  0.8401   0.8432   0.8457   0.8479   0.8525   0.8533   0.8618   0.8624
  0.8643   0.8672   0.8682   0.8747   0.8878   0.8965   0.9009   0.9025
  0.9065   0.9241   0.9245   0.9479   0.9485   0.9513   0.9539   0.9565
  0.9581   0.9607   0.9741   0.9901   0.9939   1.0278   1.0552   1.0614
  1.0768   1.0874   1.0917   1.0920   1.0934   1.1401   1.1532   1.1914
  1.2092   1.2187   1.2293   1.2332   1.2360   1.2368   1.2438   1.2997
  1.3088   1.3204   1.3214   1.3471   1.4091   1.4347   1.4738   1.4873
  1.4960   1.5272   1.5505   1.5524   1.5613   1.5755   1.5793   1.5800
  1.5969   1.5970   1.6060   1.6304   1.6630   1.6789   1.6933   1.6967
  1.7185   1.7685   1.7847   1.8358   1.8578   1.8827   1.8951   1.8966
  1.8994   1.9081   1.9210   1.9269   1.9315   1.9489   1.9599   1.9775
  1.9786   2.0126   2.0308   2.0471   2.0586   2.0651   2.0735   2.0755
  2.1108   2.1732   2.2020   2.2135   2.2566   2.2600   2.2611   2.2811
  2.2987   2.3090   2.3151   2.3160   2.3209   2.3985   2.3992   2.4193
  2.4242   2.4742   2.4795   2.4991   2.5339   2.5370   2.5403   2.5436
  2.5656   2.6312   2.6319   2.6333   2.6496   2.6527   2.7030   2.7135
  2.7346   2.7389   2.7408   2.7417   2.7688   2.7703   2.7721   2.7881
  2.7973   2.8000   2.8348   2.8450   2.8475   2.9097   2.9114   2.9680
  2.9928   3.0527   3.0779   3.1224   3.1430   3.1666   3.1700   3.1991
  3.2088   3.2259   3.3292   3.3401   3.3620   3.3693   3.5382   3.5652
  3.6280   3.7010   3.7226   3.7254   3.8082   3.8188   4.0785   4.0956
  4.1153   4.1190   4.4398   4.7990   4.8241   9.7574   9.7674   9.7835
  9.7874  23.4445  23.5814  23.8503  23.8579  23.8977  23.9325  24.0292
 24.0356  24.0399  24.0462  24.1124  24.1353  25.8144  25.8238  25.8295
 25.8301  26.0891  26.1089  26.1640  26.1724  26.5951  26.5953  26.6043
 26.6603 215.7483 215.7583 215.7776 215.7830
 --------------------------------------------------------------

          Ground-State Mulliken Net Atomic Charges

     Atom                 Charge (a.u.)
  ----------------------------------------
      1 C                    -0.081253
      2 C                    -0.688101
      3 H                     0.203961
      4 C                     0.326329
      5 Cl                    0.488031
      6 C                    -0.795257
      7 H                     0.210454
      8 C                     0.334612
      9 Cl                    0.487270
     10 C                    -0.687513
     11 H                     0.203967
     12 C                    -0.093253
     13 C                    -0.688419
     14 H                     0.203846
     15 C                     0.333491
     16 Cl                    0.487674
     17 C                    -0.797705
     18 H                     0.210394
     19 C                     0.331157
     20 Cl                    0.488061
     21 C                    -0.682363
     22 H                     0.204618
  ----------------------------------------
  Sum of atomic charges =     0.000000

 -----------------------------------------------------------------
                    Cartesian Multipole Moments
 -----------------------------------------------------------------
    Charge (ESU x 10^10)
                 0.0000
    Dipole Moment (Debye)
         X      -0.0020      Y       0.0014      Z      -0.0025
       Tot       0.0035
    Quadrupole Moments (Debye-Ang)
        XX    -123.8166     XY      -0.0672     YY    -123.7158
        XZ       0.2128     YZ      -0.1179     ZZ    -123.5745
    Octopole Moments (Debye-Ang^2)
       XXX    -235.0565    XXY       4.3418    XYY     -81.9567
       YYY       5.6131    XXZ      49.5346    XYZ       1.5236
       YYZ      48.7397    XZZ     -78.5854    YZZ      -1.0056
       ZZZ     137.6862
    Hexadecapole Moments (Debye-Ang^3)
      XXXX   -5809.3198   XXXY     247.7285   XXYY   -1138.8974
      XYYY     235.4058   YYYY    -799.1076   XXXZ    1012.7604
      XXYZ      96.4169   XYYZ     386.7103   YYYZ     271.9689
      XXZZ   -1512.4535   XYZZ      65.8148   YYZZ    -725.3278
      XZZZ    1119.3982   YZZZ     281.9710   ZZZZ   -3541.9036
 -----------------------------------------------------------------
Archival summary:
1\1\december\OPT\ProcedureUnspecified\BasisUnspecified\l4126\taweetha\FriJan1700:38:352020FriJan1700:38:352020\0\\#,OPT,ProcedureUnspecified,BasisUnspecified,\\0,1\Cl\C,1,1.75627\C,2,1.3894,1,119.292\H,3,1.08181,2,119.744,1,-1.17868,0\C,2,1.39085,1,118.787,3,-179.538,0\H,5,1.08074,2,121.119,1,-0.420658,0\C,5,1.39091,2,117.715,1,179.647,0\C,7,1.38932,5,121.873,2,-0.0294033,0\H,8,1.08177,7,119.792,5,178.317,0\C,8,1.40066,7,119.632,5,-0.0461924,0\C,10,1.48673,8,120.374,7,-179.902,0\C,11,1.40071,10,120.332,8,-138.64,0\H,12,1.08182,11,120.65,10,1.73386,0\C,12,1.38935,11,119.614,10,-179.842,0\C,14,1.39079,12,121.899,11,-0.0996973,0\H,15,1.08066,14,121.14,12,-179.982,0\C,15,1.39076,14,117.715,12,0.0358275,0\C,17,1.38959,15,121.9,14,0.0687305,0\H,18,1.08209,17,119.716,15,178.308,0\Cl,17,1.75603,15,118.812,14,179.477,0\Cl,7,1.75617,5,118.913,2,179.413,0\Cl,14,1.75643,12,119.246,11,-179.638,0\\\@

 Total job time:  3310.17s(wall), 3308.62s(cpu) 
 Fri Jan 17 00:38:35 2020

        *************************************************************
        *                                                           *
        *  Thank you very much for using Q-Chem.  Have a nice day.  *
        *                                                           *
        *************************************************************


 
User input: 2 of 2 
 
                  Welcome to Q-Chem
     A Quantum Leap Into The Future Of Chemistry


 Q-Chem 5.2 (devel), Q-Chem, Inc., Pleasanton, CA (2019)

 Yihan Shao,  Zhengting Gan,  E. Epifanovsky,  A. T. B. Gilbert,  M. Wormit,  
 J. Kussmann,  A. W. Lange,  A. Behn,  Jia Deng,  Xintian Feng,  D. Ghosh,  
 M. Goldey,  P. R. Horn,  L. D. Jacobson,  I. Kaliman,  T. Kus,  A. Landau,  
 Jie Liu,  E. I. Proynov,  R. M. Richard,  R. P. Steele,  E. J. Sundstrom,  
 H. L. Woodcock III,  P. M. Zimmerman,  D. Zuev,  B. Albrecht,  E. Alguire,  
 S. A. Baeppler,  D. Barton,  Z. Benda,  Y. A. Bernard,  E. J. Berquist,  
 K. B. Bravaya,  H. Burton,  D. Casanova,  Chun-Min Chang,  Yunqing Chen,  
 A. Chien,  K. D. Closser,  M. P. Coons,  S. Coriani,  S. Dasgupta,  
 A. L. Dempwolff,  M. Diedenhofen,  Hainam Do,  R. G. Edgar,  Po-Tung Fang,  
 S. Faraji,  S. Fatehi,  Qingguo Feng,  K. D. Fenk,  J. Fosso-Tande,  
 J. Gayvert,  Qinghui Ge,  A. Ghysels,  G. Gidofalvi,  J. Gomes,  
 J. Gonthier,  A. Gunina,  D. Hait,  M. W. D. Hanson-Heine,  
 P. H. P. Harbach,  A. W. Hauser,  M. F. Herbst,  J. E. Herr,  
 E. G. Hohenstein,  Z. C. Holden,  Kerwin Hui,  B. C. Huynh,  T.-C. Jagau,  
 Hyunjun Ji,  B. Kaduk,  K. Khistyaev,  Jaehoon Kim,  P. Klunzinger,  K. Koh,  
 D. Kosenkov,  L. Koulias,  T. Kowalczyk,  C. M. Krauter,  A. Kunitsa,  
 Ka Un Lao,  A. Laurent,  K. V. Lawler,  Joonho Lee,  D. Lefrancois,  
 S. Lehtola,  D. S. Levine,  Yi-Pei Li,  You-Sheng Lin,  Fenglai Liu,  
 E. Livshits,  A. Luenser,  P. Manohar,  E. Mansoor,  S. F. Manzer,  
 Shan-Ping Mao,  Yuezhi Mao,  N. Mardirossian,  A. V. Marenich,  
 T. Markovich,  L. A. Martinez-Martinez,  S. A. Maurer,  N. J. Mayhall,  
 S. C. McKenzie,  J.-M. Mewes,  P. Morgante,  A. F. Morrison,  
 J. W. Mullinax,  K. Nanda,  T. S. Nguyen-Beck,  R. Olivares-Amaya,  
 J. A. Parkhill,  Zheng Pei,  T. M. Perrine,  F. Plasser,  P. Pokhilko,  
 S. Prager,  A. Prociuk,  E. Ramos,  D. R. Rehn,  F. Rob,  M. Scheurer,  
 M. Schneider,  N. Sergueev,  S. M. Sharada,  S. Sharma,  D. W. Small,  
 T. Stauch,  T. Stein,  Yu-Chuan Su,  A. J. W. Thom,  A. Tkatchenko,  
 T. Tsuchimochi,  N. M. Tubman,  L. Vogt,  M. L. Vidal,  O. Vydrov,  
 M. A. Watson,  J. Wenzel,  M. de Wergifosse,  T. A. Wesolowski,  A. White,  
 J. Witte,  A. Yamada,  Jun Yang,  K. Yao,  S. Yeganeh,  S. R. Yost,  
 Zhi-Qiang You,  A. Zech,  Igor Ying Zhang,  Xing Zhang,  Yan Zhao,  
 Ying Zhu,  B. R. Brooks,  G. K. L. Chan,  C. J. Cramer,  M. S. Gordon,  
 W. J. Hehre,  A. Klamt,  M. W. Schmidt,  C. D. Sherrill,  D. G. Truhlar,  
 A. Aspuru-Guzik,  R. Baer,  A. T. Bell,  N. A. Besley,  Jeng-Da Chai,  
 A. E. DePrince, III,  R. A. DiStasio Jr.,  A. Dreuw,  B. D. Dunietz,  
 T. R. Furlani,  Chao-Ping Hsu,  Yousung Jung,  Jing Kong,  D. S. Lambrecht,  
 WanZhen Liang,  C. Ochsenfeld,  V. A. Rassolov,  L. V. Slipchenko,  
 J. E. Subotnik,  T. Van Voorhis,  J. M. Herbert,  A. I. Krylov,  
 P. M. W. Gill,  M. Head-Gordon

 Contributors to earlier versions of Q-Chem not listed above: 
 R. D. Adamson,  B. Austin,  J. Baker,  G. J. O. Beran,  K. Brandhorst,  
 S. T. Brown,  E. F. C. Byrd,  A. K. Chakraborty,  C.-L. Cheng,  
 Siu Hung Chien,  D. M. Chipman,  D. L. Crittenden,  H. Dachsel,  
 R. J. Doerksen,  A. D. Dutoi,  L. Fusti-Molnar,  W. A. Goddard III,  
 A. Golubeva-Zadorozhnaya,  S. R. Gwaltney,  G. Hawkins,  A. Heyden,  
 S. Hirata,  G. Kedziora,  F. J. Keil,  C. Kelley,  Jihan Kim,  R. A. King,  
 R. Z. Khaliullin,  P. P. Korambath,  W. Kurlancheek,  A. M. Lee,  M. S. Lee,  
 S. V. Levchenko,  Ching Yeh Lin,  D. Liotard,  R. C. Lochan,  I. Lotan,  
 P. E. Maslen,  N. Nair,  D. P. O'Neill,  D. Neuhauser,  E. Neuscamman,  
 C. M. Oana,  R. Olson,  B. Peters,  R. Peverati,  P. A. Pieniazek,  
 Y. M. Rhee,  J. Ritchie,  M. A. Rohrdanz,  E. Rosta,  N. J. Russ,  
 H. F. Schaefer III,  N. E. Schultz,  N. Shenvi,  A. C. Simmonett,  A. Sodt,  
 D. Stuck,  K. S. Thanthiriwatte,  V. Vanovschi,  Tao Wang,  A. Warshel,  
 C. F. Williams,  Q. Wu,  X. Xu,  W. Zhang

 Please cite Q-Chem as follows:
 Y. Shao et al., Mol. Phys. 113, 184-215 (2015)
 DOI: 10.1080/00268976.2014.952696

 Q-Chem 5.2.1 for Intel X86 EM64T Linux

 Parts of Q-Chem use Armadillo 8.300.2 (Tropical Shenanigans).
 http://arma.sourceforge.net/

 Q-Chem begins on Fri Jan 17 00:38:35 2020  

Host: 
0

     Scratch files written to /scratch/taweetham/qchem18788//
NAlpha2: 146
NElect   146
Mult     1
The previous job contains 0 fragments, simply inherited here

 Q-Chem warning in module libgen/rem_setup.C, line 2168:

 Setting Thresh to 1e-14


Checking the input file for inconsistencies... 	...done.

--------------------------------------------------------------
User input:
--------------------------------------------------------------

$MOLECULE
READ
$END

$REM
   JOB_TYPE 	FREQUENCY
   BASIS 	6-311++G**
   METHOD	B3LYP
   SCF_GUESS_ALWAYS     TRUE
   S2THRESH     15
   THRESH       15
   MEM_TOTAL    10000
$END

--------------------------------------------------------------
 ----------------------------------------------------------------
             Standard Nuclear Orientation (Angstroms)
    I     Atom           X                Y                Z
 ----------------------------------------------------------------
    1      C       0.7431617537    -0.0016259618     0.0024486635
    2      C       1.4510331617     1.1290233736     0.4297104322
    3      H       0.9269916193     2.0043052909     0.7897129363
    4      C       2.8402680637     1.1130169067     0.4212196919
    5      Cl      3.7181749914     2.5326276474     0.9680645252
    6      C       3.5598508545    -0.0002139025     0.0002651599
    7      H       4.6405059502     0.0006141675    -0.0010159532
    8      C       2.8409120970    -1.1143459255    -0.4193083622
    9      Cl      3.7204751348    -2.5309552890    -0.9699542372
   10      C       1.4514441511    -1.1319397071    -0.4257977922
   11      H       0.9277669294    -2.0079582640    -0.7853495422
   12      C      -0.7435628526    -0.0006698480     0.0016212213
   13      C      -1.4503494392     1.1303676238    -0.4271163001
   14      H      -0.9254752434     2.0059453966    -0.7851553169
   15      C      -2.8396376349     1.1138305408    -0.4214768105
   16      Cl     -3.7180922336     2.5326385500    -0.9690133520
   17      C      -3.5601048135     0.0001670993    -0.0029887304
   18      H      -4.6408392100     0.0011124636    -0.0047326994
   19      C      -2.8419434392    -1.1137510536     0.4190000953
   20      Cl     -3.7200044561    -2.5318004492     0.9687837884
   21      C      -1.4527539200    -1.1307431933     0.4280518512
   22      H      -0.9282663586    -2.0053925738     0.7887935415
 ----------------------------------------------------------------
 Molecular Point Group                 C1    NOp =  1
 Largest Abelian Subgroup              C1    NOp =  1
 Nuclear Repulsion Energy =        1367.76413349 hartrees
 There are       73 alpha and       73 beta electrons
 Requested basis set is 6-311++G(d,p)
 There are 154 shells and 426 basis functions

 Total QAlloc Memory Limit  10000 MB
 Mega-Array Size       188 MB
 MEM_STATIC part       192 MB
 A cutoff of  1.0D-15 yielded   9278 shell pairs
 There are     75838 function pairs (     81325 Cartesian)
 Smallest overlap matrix eigenvalue = 3.19E-07
 Linear dependence detected in AO basis
 Number of orthogonalized atomic orbitals = 422
 Maximum deviation from orthogonality = 3.703E-10
 Guess from superposition of atomic densities
 Warning:  Energy on first SCF cycle will be non-variational
 SAD guess density has 146.000000 electrons

 -----------------------------------------------------------------------
  General SCF calculation program by
  Eric Jon Sundstrom, Paul Horn, Yuezhi Mao, Dmitri Zuev, Alec White,
  David Stuck, Shaama M.S., Shane Yost, Joonho Lee, David Small,
  Daniel Levine, Susi Lehtola, Hugh Burton, Evgeny Epifanovsky,
  Bang C. Huynh
 -----------------------------------------------------------------------
 Exchange:     0.2000 Hartree-Fock + 0.0800 Slater + 0.7200 B88
 Correlation:  0.1900 VWN1RPA + 0.8100 LYP
 Using SG-1 standard quadrature grid
 A restricted SCF calculation will be
 performed using DIIS
 SCF converges when DIIS error is below 1.0e-08
 ---------------------------------------
  Cycle       Energy         DIIS error
 ---------------------------------------
    1   -2305.6506096880      3.03e-02  
    2   -2301.7514576153      2.62e-03  
    3   -2301.6712158867      3.14e-03  
    4   -2301.8986075051      6.59e-04  
    5   -2301.9071351405      3.40e-04  
    6   -2301.9097366617      9.72e-05  
    7   -2301.9099354191      1.84e-05  
    8   -2301.9099406022      7.74e-06  
    9   -2301.9099420067      1.17e-06  
   10   -2301.9099420339      2.09e-07  
   11   -2301.9099420345      9.94e-08  
   12   -2301.9099420348      2.81e-08  
   13   -2301.9099420349      8.99e-09  Convergence criterion met
 ---------------------------------------
 SCF time:   CPU 518.32s  wall 519.00s 
 SCF   energy in the final basis set =    -2301.9099420349
 Total energy in the final basis set =    -2301.9099420349

 --------------------------------------------------------------

                    Orbital Energies (a.u.)
 --------------------------------------------------------------

 Alpha MOs
 -- Occupied --
********-101.5719-101.5719-101.5719 -10.2662 -10.2662 -10.2661 -10.2661
-10.2285 -10.2282 -10.2154 -10.2153 -10.2120 -10.2119 -10.2119 -10.2119
 -9.4865  -9.4865  -9.4865  -9.4864  -7.2512  -7.2512  -7.2512  -7.2512
 -7.2413  -7.2413  -7.2413  -7.2413  -7.2408  -7.2408  -7.2408  -7.2408
 -0.9349  -0.9271  -0.8926  -0.8923  -0.8697  -0.8384  -0.7968  -0.7653
 -0.7618  -0.7545  -0.6749  -0.6379  -0.6178  -0.6106  -0.5577  -0.5377
 -0.5288  -0.5016  -0.4992  -0.4737  -0.4646  -0.4632  -0.4577  -0.4382
 -0.4306  -0.4211  -0.4078  -0.3956  -0.3930  -0.3815  -0.3814  -0.3584
 -0.3409  -0.3371  -0.3339  -0.3311  -0.3310  -0.2966  -0.2716  -0.2715
 -0.2665
 -- Virtual --
 -0.0750  -0.0512  -0.0494  -0.0248  -0.0189  -0.0163  -0.0093   0.0016
  0.0043   0.0124   0.0147   0.0164   0.0167   0.0354   0.0396   0.0439
  0.0449   0.0519   0.0633   0.0685   0.0722   0.0761   0.0795   0.0854
  0.0880   0.0919   0.0947   0.0979   0.0985   0.1026   0.1084   0.1104
  0.1123   0.1135   0.1142   0.1172   0.1222   0.1236   0.1279   0.1285
  0.1318   0.1337   0.1371   0.1421   0.1427   0.1498   0.1569   0.1575
  0.1590   0.1652   0.1664   0.1711   0.1757   0.1817   0.1842   0.1930
  0.2018   0.2032   0.2135   0.2170   0.2212   0.2253   0.2256   0.2259
  0.2404   0.2470   0.2491   0.2502   0.2541   0.2543   0.2665   0.2671
  0.2693   0.2732   0.2768   0.2783   0.2792   0.2831   0.2849   0.3017
  0.3040   0.3049   0.3070   0.3101   0.3274   0.3330   0.3348   0.3362
  0.3482   0.3551   0.3666   0.4247   0.4257   0.4276   0.4426   0.4465
  0.4484   0.4543   0.4585   0.4610   0.4640   0.4669   0.4763   0.4795
  0.5001   0.5084   0.5106   0.5351   0.5413   0.5420   0.5438   0.5572
  0.5612   0.5775   0.5846   0.5858   0.5941   0.5966   0.5973   0.6001
  0.6100   0.6174   0.6409   0.6506   0.6537   0.6580   0.6678   0.6852
  0.6883   0.6908   0.6944   0.7003   0.7025   0.7280   0.7391   0.7406
  0.7455   0.7458   0.7760   0.8101   0.8141   0.8307   0.8343   0.8398
  0.8403   0.8432   0.8456   0.8480   0.8525   0.8533   0.8618   0.8624
  0.8644   0.8674   0.8681   0.8748   0.8878   0.8966   0.9011   0.9025
  0.9066   0.9242   0.9245   0.9479   0.9484   0.9514   0.9538   0.9566
  0.9582   0.9606   0.9741   0.9901   0.9940   1.0278   1.0551   1.0615
  1.0768   1.0874   1.0917   1.0920   1.0934   1.1403   1.1532   1.1914
  1.2091   1.2186   1.2294   1.2332   1.2361   1.2368   1.2440   1.2996
  1.3088   1.3203   1.3214   1.3471   1.4091   1.4347   1.4738   1.4873
  1.4960   1.5272   1.5505   1.5524   1.5614   1.5755   1.5792   1.5800
  1.5969   1.5971   1.6060   1.6304   1.6631   1.6789   1.6932   1.6967
  1.7184   1.7685   1.7847   1.8357   1.8579   1.8827   1.8951   1.8967
  1.8994   1.9081   1.9209   1.9269   1.9315   1.9489   1.9599   1.9775
  1.9786   2.0126   2.0308   2.0471   2.0587   2.0650   2.0736   2.0755
  2.1108   2.1732   2.2020   2.2135   2.2565   2.2599   2.2610   2.2810
  2.2987   2.3090   2.3151   2.3161   2.3209   2.3986   2.3993   2.4194
  2.4243   2.4742   2.4795   2.4991   2.5339   2.5369   2.5402   2.5436
  2.5657   2.6312   2.6319   2.6333   2.6496   2.6527   2.7030   2.7135
  2.7345   2.7388   2.7408   2.7417   2.7688   2.7703   2.7721   2.7881
  2.7973   2.8000   2.8348   2.8450   2.8475   2.9098   2.9115   2.9680
  2.9928   3.0527   3.0779   3.1225   3.1429   3.1666   3.1700   3.1992
  3.2088   3.2260   3.3292   3.3400   3.3620   3.3693   3.5383   3.5652
  3.6280   3.7010   3.7226   3.7254   3.8082   3.8188   4.0785   4.0956
  4.1153   4.1190   4.4398   4.7990   4.8241   9.7574   9.7674   9.7834
  9.7873  23.4445  23.5814  23.8503  23.8579  23.8977  23.9325  24.0292
 24.0356  24.0399  24.0462  24.1124  24.1353  25.8140  25.8235  25.8293
 25.8296  26.0890  26.1088  26.1639  26.1723  26.5950  26.5952  26.6042
 26.6602 215.7484 215.7584 215.7777 215.7830
 --------------------------------------------------------------

          Ground-State Mulliken Net Atomic Charges

     Atom                 Charge (a.u.)
  ----------------------------------------
      1 C                    -0.095556
      2 C                    -0.684007
      3 H                     0.203983
      4 C                     0.338014
      5 Cl                    0.486463
      6 C                    -0.800697
      7 H                     0.210503
      8 C                     0.335414
      9 Cl                    0.486690
     10 C                    -0.685036
     11 H                     0.204013
     12 C                    -0.095082
     13 C                    -0.687690
     14 H                     0.203765
     15 C                     0.337836
     16 Cl                    0.486439
     17 C                    -0.799222
     18 H                     0.210471
     19 C                     0.334908
     20 Cl                    0.486881
     21 C                    -0.682282
     22 H                     0.204191
  ----------------------------------------
  Sum of atomic charges =     0.000000

 -----------------------------------------------------------------
                    Cartesian Multipole Moments
 -----------------------------------------------------------------
    Charge (ESU x 10^10)
                 0.0000
    Dipole Moment (Debye)
         X       0.0003      Y      -0.0028      Z       0.0004
       Tot       0.0028
    Quadrupole Moments (Debye-Ang)
        XX    -123.9347     XY      -0.0015     YY    -123.3991
        XZ      -0.0001     YZ       0.0015     ZZ    -123.7681
    Octopole Moments (Debye-Ang^2)
       XXX       0.0007    XXY       0.0045    XYY       0.0085
       YYY      -0.0056    XXZ      -0.0826    XYZ      -4.5671
       YYZ       0.0123    XZZ       0.0032    YZZ      -0.0139
       ZZZ      -0.0056
    Hexadecapole Moments (Debye-Ang^3)
      XXXX   -6582.3302   XXXY      -0.1382   XXYY   -1602.2514
      XYYY       0.0814   YYYY   -2460.9063   XXXZ      -0.0086
      XXYZ       0.0079   XYYZ      -0.1549   YYYZ      -0.0002
      XXZZ   -1242.5301   XYZZ       0.0169   YYZZ    -494.4478
      XZZZ      -0.1600   YZZZ      -0.0005   ZZZZ    -496.1080
 -----------------------------------------------------------------
 Calculating MO derivatives via CPSCF
    1     0    69    0.0218239  
    2     0    69    0.0066550  
    3     0    69    0.0005758  
    4     4    65    0.0000402  
    5    66     3    0.0000033  
    6    69     0    0.0000002  Converged
 Time for AOints: 828.2 s (CPU) 828.3 s (wall)
 ------------------------------------------------------------------------------
                     AOints        : Timing summary (seconds)
 ------------------------------------------------------------------------------
     job step          cpu (% of tot)      sys (% of tot)     wall (% of tot)
 ------------------------------------------------------------------------------
  AOints            0.8282E+03 ( 8.5)   0.6000E-05 ( 2.3)   0.8283E+03 ( 8.5)
 ------------------------------------------------------------------------------
   Grand Totals     0.9728E+04          0.2640E-03          0.9729E+04
 ------------------------------------------------------------------------------
 Polarizability Matrix (a.u.)
            1           2           3
    1-263.7552991  -0.0182291   0.0057724
    2  -0.0182291-217.9659738  -0.0039531
    3   0.0057724  -0.0039531-114.8215630
 Calculating analytic Hessian of the SCF energy

 Direct stationary perturbation theory relativistic correction:

 rels  =       3.209242810425
 relv  =     -12.163409304157
 rel2e =       3.200895679640
 E_rel =      -5.753270814093

 Hessian of the SCF Energy
            1           2           3           4           5           6
    1   0.6274764   0.0001933   0.0000446  -0.1630845  -0.0982833  -0.0411808
    2   0.0001933   0.6038011   0.1475986  -0.0428983  -0.2405092  -0.0678893
    3   0.0000446   0.1475986   0.2134836  -0.0175948  -0.0658996  -0.0878295
    4  -0.1630845  -0.0428983  -0.0175948   0.6796263  -0.0418287  -0.0190443
    5  -0.0982833  -0.2405092  -0.0658996  -0.0418287   0.6358028   0.2014774
    6  -0.0411808  -0.0678893  -0.0878295  -0.0190443   0.2014774   0.2043111
    7   0.0108976  -0.0127444  -0.0052201  -0.1239259   0.1118545   0.0464922
    8   0.0124120  -0.0154765  -0.0073193   0.1136188  -0.2397945  -0.0843075
    9   0.0060071  -0.0063442   0.0003701   0.0474004  -0.0855291  -0.0689326
   10  -0.0306780  -0.0775370  -0.0285511  -0.3243597   0.0458466   0.0171253
   11  -0.0245165   0.0286199   0.0083348  -0.0134391  -0.1055968  -0.0174282
   12  -0.0096476   0.0101456   0.0084389  -0.0052446  -0.0181363  -0.0669284
   13  -0.0033572   0.0051381   0.0018230  -0.0197792  -0.0354366  -0.0136845
   14  -0.0006501   0.0031367  -0.0005758  -0.0114316  -0.0128652  -0.0068114
   15  -0.0001486  -0.0005892   0.0045241  -0.0044626  -0.0067019   0.0015555
   16   0.0021138   0.0000084   0.0000121  -0.0247475   0.0252405   0.0103747
   17   0.0000055  -0.0575251  -0.0206830   0.0671957   0.0271489   0.0072300
   18  -0.0000081  -0.0217003  -0.0094596   0.0258658   0.0078274   0.0101236
   19   0.0005961   0.0000013  -0.0000026   0.0007490   0.0022075   0.0008840
   20   0.0000005  -0.0011324   0.0000846   0.0017472  -0.0034261  -0.0034918
   21  -0.0000021  -0.0000500  -0.0013052   0.0007978  -0.0033259   0.0044119
   22  -0.0306855   0.0774708   0.0285994  -0.0543078  -0.0279561  -0.0104956
   23   0.0244742   0.0287019   0.0083751  -0.0287295  -0.0140801  -0.0041599
   24   0.0097206   0.0100733   0.0084011  -0.0110581  -0.0042396  -0.0045182
   25  -0.0033613  -0.0051439  -0.0018100   0.0010039   0.0019684   0.0005955
   26   0.0006405   0.0031161  -0.0005895   0.0019451  -0.0016576  -0.0000061
   27   0.0001590  -0.0005850   0.0045225   0.0006246  -0.0002968  -0.0009903
   28  -0.1630161   0.0427095   0.0175934   0.0605073   0.0194157   0.0074221
   29   0.0979969  -0.2400786  -0.0658807  -0.0193475  -0.0471669  -0.0217081
   30   0.0412255  -0.0678095  -0.0878434  -0.0074949  -0.0217648  -0.0003380
   31   0.0108979   0.0127441   0.0052155  -0.0014172   0.0030094   0.0011650
   32  -0.0123945  -0.0154434  -0.0072861   0.0032962  -0.0015005  -0.0028949
   33  -0.0060152  -0.0063869   0.0003427   0.0013981  -0.0027029   0.0048695
   34  -0.2127937   0.0000582  -0.0000443  -0.0260837  -0.0119732  -0.0006533
   35   0.0000849  -0.0985713   0.0003000  -0.0284621   0.0042452   0.0001079
   36  -0.0001214  -0.0003050  -0.0633568  -0.0098489  -0.0000806   0.0034241
   37  -0.0260404   0.0284539  -0.0098761  -0.0006796   0.0030026  -0.0011675
   38   0.0119923   0.0042235   0.0000958  -0.0030008  -0.0025047   0.0003833
   39  -0.0006498  -0.0000937   0.0034047  -0.0011639  -0.0003827  -0.0004329
   40   0.0006446   0.0003475  -0.0002392  -0.0001403   0.0001557  -0.0000480
   41  -0.0020124   0.0000854  -0.0014820  -0.0005309   0.0003188  -0.0004428
   42  -0.0003846  -0.0015472  -0.0028226  -0.0006041   0.0008617   0.0003346
   43   0.0030675   0.0015921   0.0000919   0.0004452  -0.0005509   0.0010249
   44   0.0032258  -0.0024697   0.0032626  -0.0007845  -0.0003662  -0.0002035
   45  -0.0007330   0.0033401   0.0050325   0.0013188  -0.0000572  -0.0000582
   46   0.0004308   0.0014263  -0.0004723  -0.0002355  -0.0000231   0.0000261
   47  -0.0008579  -0.0007542   0.0002466   0.0004191   0.0000056  -0.0000307
   48   0.0003331   0.0003013  -0.0000271  -0.0001499  -0.0000415  -0.0000220
   49  -0.0011391   0.0000011   0.0000039  -0.0002007   0.0006921  -0.0002594
   50  -0.0000028  -0.0009529  -0.0005305  -0.0004407   0.0000124  -0.0004884
   51  -0.0000038  -0.0001203  -0.0012475   0.0001114   0.0000575   0.0003697
   52  -0.0000437  -0.0000001   0.0000003   0.0000039  -0.0000196  -0.0000001
   53  -0.0000005   0.0000983  -0.0001276  -0.0000891  -0.0000335  -0.0000387
   54  -0.0000014   0.0000187  -0.0002437  -0.0001827  -0.0000224   0.0000013
   55   0.0030753  -0.0016083  -0.0000998  -0.0008512  -0.0008674  -0.0001562
   56  -0.0032278  -0.0024602   0.0032531   0.0006428   0.0004778   0.0001573
   57   0.0007469   0.0033397   0.0050463   0.0012937   0.0000167  -0.0003741
   58   0.0004288  -0.0014261   0.0004668  -0.0006173   0.0001462   0.0000272
   59   0.0008552  -0.0007552   0.0002454  -0.0005596   0.0000661  -0.0000349
   60  -0.0003339   0.0002984  -0.0000292   0.0002508   0.0000250  -0.0000111
   61  -0.0260700  -0.0284379   0.0098020  -0.0019996   0.0034106   0.0015475
   62  -0.0119393   0.0042629   0.0000646   0.0034073   0.0017136   0.0008176
   63   0.0006110  -0.0001413   0.0034223  -0.0015515  -0.0008128   0.0010314
   64   0.0006362  -0.0003532   0.0002545   0.0001028  -0.0000056   0.0000099
   65   0.0020085   0.0000805  -0.0014870  -0.0007317  -0.0002913  -0.0002371
   66   0.0003808  -0.0015546  -0.0028247  -0.0006605  -0.0002713   0.0000023
            7           8           9          10          11          12
    1   0.0108976   0.0124120   0.0060071  -0.0306780  -0.0245165  -0.0096476
    2  -0.0127444  -0.0154765  -0.0063442  -0.0775370   0.0286199   0.0101456
    3  -0.0052201  -0.0073193   0.0003701  -0.0285511   0.0083348   0.0084389
    4  -0.1239259   0.1136188   0.0474004  -0.3243597  -0.0134391  -0.0052446
    5   0.1118545  -0.2397945  -0.0855291   0.0458466  -0.1055968  -0.0181363
    6   0.0464922  -0.0843075  -0.0689326   0.0171253  -0.0174282  -0.0669284
    7   0.1314146  -0.1204530  -0.0488633  -0.0116921   0.0261162   0.0104352
    8  -0.1204530   0.2519527   0.0928351  -0.0025239   0.0019142   0.0000070
    9  -0.0488633   0.0928351   0.0622773  -0.0015465   0.0001208   0.0023284
   10  -0.0116921  -0.0025239  -0.0015465   0.6139358  -0.0616399  -0.0234475
   11   0.0261162   0.0019142   0.0001208  -0.0616399   0.4837713   0.1383199
   12   0.0104352   0.0000070   0.0023284  -0.0234475   0.1383199   0.1732186
   13   0.0011074  -0.0007447  -0.0002753  -0.0684670  -0.0457827  -0.0174101
   14   0.0003728   0.0007731   0.0012671  -0.0458010  -0.1118178  -0.0339446
   15   0.0001633   0.0012896  -0.0020590  -0.0171725  -0.0343895  -0.0364977
   16  -0.0053632  -0.0007149  -0.0004223  -0.1827157   0.1249603   0.0471680
   17  -0.0013203   0.0019916  -0.0017607   0.0640861  -0.2290416  -0.0643433
   18  -0.0005119  -0.0014944   0.0049351   0.0234327  -0.0638951  -0.0833806
   19  -0.0003810  -0.0001003  -0.0000584  -0.0107837  -0.0026496  -0.0009963
   20   0.0012147   0.0002642  -0.0000091   0.0253258   0.0031414   0.0002893
   21   0.0004927  -0.0000639   0.0003044   0.0094013   0.0002599   0.0026733
   22  -0.0008089  -0.0009338  -0.0001272   0.0683786  -0.0292320  -0.0112213
   23  -0.0008835  -0.0000124   0.0004594   0.0293656  -0.0568477  -0.0233256
   24  -0.0003464   0.0003083  -0.0006613   0.0111199  -0.0232724  -0.0037253
   25   0.0001618   0.0001213   0.0000630  -0.0012613  -0.0010692  -0.0002951
   26   0.0000858  -0.0000248   0.0001054  -0.0052932   0.0021544  -0.0011595
   27   0.0000321   0.0001771  -0.0004498  -0.0017488  -0.0011125   0.0042913
   28  -0.0014144  -0.0033020  -0.0013809  -0.0543286   0.0286701   0.0111266
   29  -0.0030119  -0.0015030  -0.0027089   0.0279052  -0.0140093  -0.0042673
   30  -0.0011561  -0.0028895   0.0048659   0.0105824  -0.0041867  -0.0045483
   31   0.0005602   0.0006864   0.0002897  -0.0008099   0.0008828   0.0003460
   32  -0.0006858  -0.0006801  -0.0003528   0.0009365  -0.0000106   0.0003070
   33  -0.0002892  -0.0003538   0.0002472   0.0001187   0.0004603  -0.0006610
   34   0.0006404   0.0020104  -0.0003773   0.0030712  -0.0032252  -0.0007463
   35  -0.0003466   0.0000803   0.0015512  -0.0016025  -0.0024631  -0.0033392
   36  -0.0002500   0.0014866  -0.0028233   0.0001017  -0.0032554   0.0050420
   37  -0.0001422   0.0005296  -0.0006013   0.0004490   0.0007847   0.0013153
   38  -0.0001545   0.0003170  -0.0008598   0.0005564  -0.0003677   0.0000535
   39  -0.0000488   0.0004411   0.0003340   0.0010258   0.0002053  -0.0000618
   40  -0.0010092   0.0002363  -0.0009073  -0.0003587  -0.0000733   0.0001048
   41  -0.0002344   0.0002348   0.0002957   0.0007139   0.0002136  -0.0001374
   42  -0.0009041  -0.0002942  -0.0005670   0.0002414  -0.0004875  -0.0001327
   43  -0.0003577  -0.0007126   0.0002403  -0.0001880  -0.0006658  -0.0009819
   44   0.0000734   0.0002134   0.0004877   0.0006610   0.0007722   0.0001038
   45   0.0001034   0.0001358  -0.0001322  -0.0009844  -0.0001057   0.0001376
   46   0.0000574   0.0000790  -0.0000121   0.0002513   0.0003319   0.0001621
   47  -0.0000638  -0.0001113  -0.0000026  -0.0003579  -0.0004397  -0.0001984
   48  -0.0000071   0.0000516  -0.0000174   0.0001238   0.0001832   0.0000759
   49   0.0000215   0.0000865   0.0000396   0.0001754   0.0005049   0.0004105
   50   0.0001663   0.0003696  -0.0002146   0.0000255  -0.0001482   0.0004477
   51  -0.0000532  -0.0001789   0.0000177  -0.0000847   0.0000390  -0.0002702
   52   0.0000059   0.0000038   0.0000218   0.0000132   0.0000104  -0.0000226
   53   0.0000099   0.0000096   0.0000407   0.0001285  -0.0000171  -0.0000262
   54  -0.0000123  -0.0000508   0.0000193   0.0002088  -0.0000821  -0.0000746
   55   0.0000343   0.0003958  -0.0002918  -0.0000945  -0.0006981   0.0002832
   56  -0.0001365  -0.0003488   0.0002038  -0.0006970  -0.0002428  -0.0007983
   57   0.0000146   0.0000488   0.0000679  -0.0002826   0.0007981   0.0004060
   58   0.0000665   0.0000071   0.0000971   0.0002743   0.0002221  -0.0000319
   59   0.0001179   0.0000747   0.0001113   0.0003707   0.0002833   0.0000666
   60  -0.0000187  -0.0000320  -0.0000671  -0.0001101  -0.0001458  -0.0000253
   61   0.0001028  -0.0007320   0.0006618  -0.0008500   0.0006417  -0.0012964
   62  -0.0000064  -0.0002906   0.0002718  -0.0008640   0.0004799  -0.0000177
   63  -0.0000096   0.0002356   0.0000022   0.0001562  -0.0001573  -0.0003740
   64   0.0000248   0.0000299   0.0000428   0.0000342  -0.0001369  -0.0000144
   65   0.0000298   0.0000466   0.0000321   0.0003962  -0.0003489  -0.0000477
   66  -0.0000428  -0.0000322  -0.0000600   0.0002899  -0.0002032   0.0000679
           13          14          15          16          17          18
    1  -0.0033572  -0.0006501  -0.0001486   0.0021138   0.0000055  -0.0000081
    2   0.0051381   0.0031367  -0.0005892   0.0000084  -0.0575251  -0.0217003
    3   0.0018230  -0.0005758   0.0045241   0.0000121  -0.0206830  -0.0094596
    4  -0.0197792  -0.0114316  -0.0044626  -0.0247475   0.0671957   0.0258658
    5  -0.0354366  -0.0128652  -0.0067019   0.0252405   0.0271489   0.0078274
    6  -0.0136845  -0.0068114   0.0015555   0.0103747   0.0072300   0.0101236
    7   0.0011074   0.0003728   0.0001633  -0.0053632  -0.0013203  -0.0005119
    8  -0.0007447   0.0007731   0.0012896  -0.0007149   0.0019916  -0.0014944
    9  -0.0002753   0.0012671  -0.0020590  -0.0004223  -0.0017607   0.0049351
   10  -0.0684670  -0.0458010  -0.0171725  -0.1827157   0.0640861   0.0234327
   11  -0.0457827  -0.1118178  -0.0343895   0.1249603  -0.2290416  -0.0638951
   12  -0.0174101  -0.0339446  -0.0364977   0.0471680  -0.0643433  -0.0833806
   13   0.0843845   0.0766076   0.0291889   0.0051746   0.0021600   0.0008567
   14   0.0766076   0.1575056   0.0561054  -0.0216921  -0.0351245  -0.0152399
   15   0.0291889   0.0561054   0.0334913  -0.0083551  -0.0147098  -0.0013506
   16   0.0051746  -0.0216921  -0.0083551   0.7624079   0.0003363  -0.0007538
   17   0.0021600  -0.0351245  -0.0147098   0.0003363   0.5798520   0.1737343
   18   0.0008567  -0.0152399  -0.0013506  -0.0007538   0.1737343   0.1854570
   19   0.0011909  -0.0007096  -0.0002183  -0.3474919  -0.0002336   0.0003705
   20   0.0004683   0.0004571   0.0011804  -0.0002235  -0.0516729  -0.0070278
   21   0.0002933   0.0011821  -0.0021583   0.0003767  -0.0070032  -0.0358957
   22  -0.0012719   0.0052838   0.0017535  -0.1825922  -0.0642004  -0.0231299
   23   0.0010593   0.0021646  -0.0011178  -0.1250931  -0.2293343  -0.0637009
   24   0.0003092  -0.0011617   0.0042858  -0.0469047  -0.0643173  -0.0832479
   25   0.0002214   0.0000145   0.0000181   0.0051538  -0.0021170  -0.0008412
   26  -0.0000121  -0.0018541  -0.0006766   0.0217353  -0.0351470  -0.0153690
   27  -0.0000176  -0.0006800  -0.0002426   0.0083959  -0.0147588  -0.0013935
   28   0.0010079  -0.0019371  -0.0006178  -0.0246887  -0.0672250  -0.0258136
   29  -0.0019644  -0.0016644  -0.0002949  -0.0252633   0.0270307   0.0078530
   30  -0.0006000  -0.0000073  -0.0009877  -0.0103296   0.0073320   0.0101790
   31   0.0001617  -0.0000855  -0.0000330  -0.0053626   0.0013102   0.0005300
   32  -0.0001210  -0.0000252   0.0001778   0.0007041   0.0019939  -0.0014961
   33  -0.0000643   0.0001046  -0.0004502   0.0004410  -0.0017626   0.0049335
   34   0.0004292   0.0008567   0.0003322  -0.0011488  -0.0000008   0.0000030
   35  -0.0014261  -0.0007574  -0.0002967   0.0000010  -0.0009534   0.0001212
   36  -0.0004697  -0.0002469  -0.0000276  -0.0000036   0.0005305  -0.0012479
   37  -0.0002351  -0.0004194  -0.0001501  -0.0002029   0.0004440   0.0001114
   38   0.0000226   0.0000049   0.0000416  -0.0006914   0.0000139  -0.0000530
   39   0.0000256   0.0000304  -0.0000215  -0.0002574   0.0004883   0.0003710
   40   0.0000573   0.0000639  -0.0000072   0.0000209  -0.0001673  -0.0000538
   41  -0.0000791  -0.0001118  -0.0000516  -0.0000858   0.0003698   0.0001795
   42  -0.0000121   0.0000025  -0.0000176   0.0000397   0.0002152   0.0000180
   43   0.0002506   0.0003577   0.0001232   0.0001714  -0.0000238  -0.0000853
   44  -0.0003315  -0.0004398  -0.0001828  -0.0005018  -0.0001483  -0.0000372
   45   0.0001628   0.0001991   0.0000756   0.0004088  -0.0004490  -0.0002726
   46  -0.0001834  -0.0002487  -0.0000949  -0.0002107  -0.0000342  -0.0000007
   47   0.0002484   0.0003432   0.0001262   0.0002955   0.0000677   0.0000293
   48  -0.0000952  -0.0001267  -0.0000461  -0.0001142  -0.0000296   0.0000022
   49  -0.0002110  -0.0002955  -0.0001142  -0.0003162  -0.0000005   0.0000008
   50   0.0000348   0.0000682   0.0000298   0.0000014   0.0000886   0.0001102
   51  -0.0000018  -0.0000305   0.0000023  -0.0000008  -0.0001107   0.0000396
   52  -0.0000041  -0.0000061  -0.0000029   0.0000059  -0.0000002   0.0000000
   53  -0.0000066  -0.0000012  -0.0000061   0.0000002   0.0000921   0.0000470
   54  -0.0000162  -0.0000087  -0.0000124   0.0000004   0.0001716   0.0000705
   55   0.0002745   0.0003712   0.0001096   0.0001739   0.0000277   0.0000848
   56   0.0002219   0.0002832   0.0001453   0.0005029  -0.0001472  -0.0000402
   57   0.0000315  -0.0000672  -0.0000253  -0.0004097  -0.0004466  -0.0002696
   58  -0.0002005  -0.0002102  -0.0000806  -0.0002105   0.0000343   0.0000020
   59  -0.0002099  -0.0002165  -0.0000861  -0.0002952   0.0000677   0.0000309
   60   0.0000810   0.0000866   0.0000405   0.0001147  -0.0000297   0.0000019
   61  -0.0006168  -0.0005603  -0.0002496  -0.0001997  -0.0004409  -0.0001093
   62   0.0001462   0.0000668  -0.0000248   0.0006898   0.0000101  -0.0000566
   63  -0.0000283   0.0000341  -0.0000116   0.0002581   0.0004893   0.0003689
   64   0.0000665   0.0001182   0.0000184   0.0000215   0.0001663   0.0000537
   65   0.0000071   0.0000746   0.0000319   0.0000860   0.0003699   0.0001784
   66  -0.0000969  -0.0001112  -0.0000668  -0.0000400   0.0002130   0.0000174
           19          20          21          22          23          24
    1   0.0005961   0.0000005  -0.0000021  -0.0306855   0.0244742   0.0097206
    2   0.0000013  -0.0011324  -0.0000500   0.0774708   0.0287019   0.0100733
    3  -0.0000026   0.0000846  -0.0013052   0.0285994   0.0083751   0.0084011
    4   0.0007490   0.0017472   0.0007978  -0.0543078  -0.0287295  -0.0110581
    5   0.0022075  -0.0034261  -0.0033259  -0.0279561  -0.0140801  -0.0042396
    6   0.0008840  -0.0034918   0.0044119  -0.0104956  -0.0041599  -0.0045182
    7  -0.0003810   0.0012147   0.0004927  -0.0008089  -0.0008835  -0.0003464
    8  -0.0001003   0.0002642  -0.0000639  -0.0009338  -0.0000124   0.0003083
    9  -0.0000584  -0.0000091   0.0003044  -0.0001272   0.0004594  -0.0006613
   10  -0.0107837   0.0253258   0.0094013   0.0683786   0.0293656   0.0111199
   11  -0.0026496   0.0031414   0.0002599  -0.0292320  -0.0568477  -0.0232724
   12  -0.0009963   0.0002893   0.0026733  -0.0112213  -0.0233256  -0.0037253
   13   0.0011909   0.0004683   0.0002933  -0.0012719   0.0010593   0.0003092
   14  -0.0007096   0.0004571   0.0011821   0.0052838   0.0021646  -0.0011617
   15  -0.0002183   0.0011804  -0.0021583   0.0017535  -0.0011178   0.0042858
   16  -0.3474919  -0.0002235   0.0003767  -0.1825922  -0.1250931  -0.0469047
   17  -0.0002336  -0.0516729  -0.0070032  -0.0642004  -0.2293343  -0.0643173
   18   0.0003705  -0.0070278  -0.0358957  -0.0231299  -0.0637009  -0.0832479
   19   0.3653217   0.0002420  -0.0004085  -0.0107687   0.0026335   0.0010280
   20   0.0002420   0.0518735   0.0108137  -0.0253475   0.0031013   0.0003459
   21  -0.0004085   0.0108137   0.0270019  -0.0093572   0.0002404   0.0026947
   22  -0.0107687  -0.0253475  -0.0093572   0.6134088   0.0618910   0.0224091
   23   0.0026335   0.0031013   0.0002404   0.0618910   0.4841288   0.1384621
   24   0.0010280   0.0003459   0.0026947   0.0224091   0.1384621   0.1732737
   25   0.0011969  -0.0004693  -0.0003078  -0.0686692   0.0459587   0.0176612
   26   0.0007188   0.0004512   0.0011830   0.0459520  -0.1117931  -0.0341873
   27   0.0002106   0.0011809  -0.0021579   0.0174326  -0.0346530  -0.0366570
   28   0.0007521  -0.0017425  -0.0007962  -0.3237827   0.0131368   0.0056840
   29  -0.0022093  -0.0034298  -0.0033189  -0.0460957  -0.1056468  -0.0181137
   30  -0.0008680  -0.0034890   0.0044139  -0.0167491  -0.0175068  -0.0669625
   31  -0.0003804  -0.0012154  -0.0004906  -0.0116656  -0.0261153  -0.0104245
   32   0.0000994   0.0002640  -0.0000648   0.0025037   0.0018938  -0.0000027
   33   0.0000594  -0.0000084   0.0003041   0.0015573   0.0001495   0.0023289
   34  -0.0000437  -0.0000002   0.0000002   0.0030676   0.0032289   0.0007313
   35  -0.0000001   0.0000980  -0.0000182   0.0015964  -0.0024598  -0.0033438
   36  -0.0000005   0.0001280  -0.0002447  -0.0000856  -0.0032656   0.0050380
   37   0.0000036   0.0000891  -0.0001825  -0.0008480  -0.0006499   0.0012960
   38   0.0000197  -0.0000335   0.0000226   0.0008631   0.0004783  -0.0000204
   39   0.0000000   0.0000387   0.0000012  -0.0001583  -0.0001564  -0.0003722
   40   0.0000059  -0.0000099  -0.0000125   0.0000351   0.0001371   0.0000144
   41  -0.0000037   0.0000096   0.0000507  -0.0003954  -0.0003486  -0.0000483
   42   0.0000218  -0.0000407   0.0000192  -0.0002920  -0.0002047   0.0000681
   43   0.0000138  -0.0001287   0.0002090  -0.0001021   0.0006977  -0.0002829
   44  -0.0000103  -0.0000170   0.0000819   0.0006958  -0.0002396  -0.0008005
   45  -0.0000228   0.0000256  -0.0000737   0.0002859   0.0007997   0.0004049
   46  -0.0000042   0.0000067  -0.0000163   0.0002744  -0.0002225   0.0000309
   47   0.0000061  -0.0000013   0.0000088  -0.0003707   0.0002831   0.0000683
   48  -0.0000030   0.0000061  -0.0000125   0.0001096  -0.0001456  -0.0000246
   49   0.0000058   0.0000003  -0.0000003   0.0001784  -0.0005052  -0.0004101
   50  -0.0000003   0.0000920  -0.0001715  -0.0000258  -0.0001482   0.0004473
   51   0.0000003  -0.0000470   0.0000704   0.0000851   0.0000384  -0.0002716
   52  -0.0000014   0.0000000  -0.0000000   0.0000137  -0.0000102   0.0000226
   53  -0.0000000   0.0000030   0.0000094  -0.0001286  -0.0000171  -0.0000255
   54   0.0000000  -0.0000094   0.0000190  -0.0002092  -0.0000817  -0.0000735
   55   0.0000131   0.0001285  -0.0002088  -0.0001931   0.0006626   0.0009818
   56   0.0000103  -0.0000172   0.0000819  -0.0006649   0.0007693   0.0001060
   57   0.0000223   0.0000260  -0.0000742   0.0009806  -0.0001052   0.0001343
   58  -0.0000041  -0.0000067   0.0000164   0.0002509  -0.0003307  -0.0001632
   59  -0.0000061  -0.0000013   0.0000089   0.0003569  -0.0004379  -0.0001995
   60   0.0000030   0.0000061  -0.0000126  -0.0001236   0.0001827   0.0000773
   61   0.0000041  -0.0000891   0.0001833   0.0004431  -0.0007833  -0.0013187
   62  -0.0000195  -0.0000334   0.0000226  -0.0005486  -0.0003667   0.0000562
   63   0.0000001   0.0000385   0.0000018  -0.0010263   0.0002026  -0.0000617
   64   0.0000059   0.0000101   0.0000123  -0.0003583   0.0000745  -0.0001042
   65   0.0000037   0.0000095   0.0000506  -0.0007118   0.0002109  -0.0001352
   66  -0.0000217  -0.0000406   0.0000190  -0.0002374  -0.0004868  -0.0001310
           25          26          27          28          29          30
    1  -0.0033613   0.0006405   0.0001590  -0.1630161   0.0979969   0.0412255
    2  -0.0051439   0.0031161  -0.0005850   0.0427095  -0.2400786  -0.0678095
    3  -0.0018100  -0.0005895   0.0045225   0.0175934  -0.0658807  -0.0878434
    4   0.0010039   0.0019451   0.0006246   0.0605073  -0.0193475  -0.0074949
    5   0.0019684  -0.0016576  -0.0002968   0.0194157  -0.0471669  -0.0217648
    6   0.0005955  -0.0000061  -0.0009903   0.0074221  -0.0217081  -0.0003380
    7   0.0001618   0.0000858   0.0000321  -0.0014144  -0.0030119  -0.0011561
    8   0.0001213  -0.0000248   0.0001771  -0.0033020  -0.0015030  -0.0028895
    9   0.0000630   0.0001054  -0.0004498  -0.0013809  -0.0027089   0.0048659
   10  -0.0012613  -0.0052932  -0.0017488  -0.0543286   0.0279052   0.0105824
   11  -0.0010692   0.0021544  -0.0011125   0.0286701  -0.0140093  -0.0041867
   12  -0.0002951  -0.0011595   0.0042913   0.0111266  -0.0042673  -0.0045483
   13   0.0002214  -0.0000121  -0.0000176   0.0010079  -0.0019644  -0.0006000
   14   0.0000145  -0.0018541  -0.0006800  -0.0019371  -0.0016644  -0.0000073
   15   0.0000181  -0.0006766  -0.0002426  -0.0006178  -0.0002949  -0.0009877
   16   0.0051538   0.0217353   0.0083959  -0.0246887  -0.0252633  -0.0103296
   17  -0.0021170  -0.0351470  -0.0147588  -0.0672250   0.0270307   0.0073320
   18  -0.0008412  -0.0153690  -0.0013935  -0.0258136   0.0078530   0.0101790
   19   0.0011969   0.0007188   0.0002106   0.0007521  -0.0022093  -0.0008680
   20  -0.0004693   0.0004512   0.0011809  -0.0017425  -0.0034298  -0.0034890
   21  -0.0003078   0.0011830  -0.0021579  -0.0007962  -0.0033189   0.0044139
   22  -0.0686692   0.0459520   0.0174326  -0.3237827  -0.0460957  -0.0167491
   23   0.0459587  -0.1117931  -0.0346530   0.0131368  -0.1056468  -0.0175068
   24   0.0176612  -0.0341873  -0.0366570   0.0056840  -0.0181137  -0.0669625
   25   0.0846010  -0.0767535  -0.0295376  -0.0197883   0.0353739   0.0137702
   26  -0.0767535   0.1573993   0.0564771   0.0113834  -0.0127378  -0.0068145
   27  -0.0295376   0.0564771   0.0337438   0.0045015  -0.0067578   0.0014985
   28  -0.0197883   0.0113834   0.0045015   0.6786039   0.0421711   0.0182996
   29   0.0353739  -0.0127378  -0.0067578   0.0421711   0.6352386   0.2012047
   30   0.0137702  -0.0068145   0.0014985   0.0182996   0.2012047   0.2043022
   31   0.0011113  -0.0003697  -0.0001680  -0.1237191  -0.1115888  -0.0462587
   32   0.0007439   0.0007724   0.0012877  -0.1133582  -0.2396828  -0.0840930
   33   0.0002659   0.0012725  -0.0020543  -0.0471815  -0.0852983  -0.0688221
   34   0.0004312  -0.0008561  -0.0003347  -0.0260066   0.0119588   0.0006143
   35   0.0014263  -0.0007509  -0.0003028   0.0284175   0.0042461   0.0001323
   36   0.0004696  -0.0002449  -0.0000281   0.0098363  -0.0000708   0.0034033
   37  -0.0006160   0.0005574   0.0002522  -0.0019810  -0.0034024  -0.0015551
   38  -0.0001460   0.0000654  -0.0000244  -0.0034026   0.0017118   0.0008143
   39   0.0000270   0.0000348  -0.0000117   0.0015479  -0.0008173   0.0010283
   40   0.0000667  -0.0001180  -0.0000188   0.0001011   0.0000068  -0.0000099
   41  -0.0000074   0.0000751   0.0000322   0.0007302  -0.0002907  -0.0002359
   42   0.0000973  -0.0001110  -0.0000673   0.0006617  -0.0002716   0.0000019
   43   0.0002748  -0.0003702  -0.0001103  -0.0008404   0.0008601   0.0001551
   44  -0.0002229   0.0002834   0.0001466  -0.0006482   0.0004773   0.0001569
   45  -0.0000313  -0.0000679  -0.0000247  -0.0012958   0.0000227  -0.0003721
   46  -0.0002009   0.0002098   0.0000815  -0.0006155  -0.0001463  -0.0000279
   47   0.0002104  -0.0002161  -0.0000871   0.0005582   0.0000663  -0.0000338
   48  -0.0000812   0.0000866   0.0000408  -0.0002509   0.0000239  -0.0000125
   49  -0.0002114   0.0002951   0.0001149  -0.0002092  -0.0006878   0.0002569
   50  -0.0000341   0.0000672   0.0000294   0.0004460   0.0000138  -0.0004874
   51   0.0000009  -0.0000298   0.0000019  -0.0001125   0.0000509   0.0003704
   52  -0.0000042   0.0000061   0.0000030   0.0000037   0.0000196  -0.0000001
   53   0.0000067  -0.0000013  -0.0000062   0.0000892  -0.0000334  -0.0000386
   54   0.0000165  -0.0000089  -0.0000127   0.0001831  -0.0000231   0.0000016
   55   0.0002520  -0.0003574  -0.0001244   0.0004515   0.0005550  -0.0010231
   56   0.0003317  -0.0004379  -0.0001831   0.0007839  -0.0003675  -0.0002019
   57  -0.0001626   0.0001987   0.0000778  -0.0013173  -0.0000510  -0.0000655
   58  -0.0001837   0.0002480   0.0000957  -0.0002351   0.0000224  -0.0000259
   59  -0.0002487   0.0003421   0.0001271  -0.0004180   0.0000042  -0.0000310
   60   0.0000954  -0.0001265  -0.0000468   0.0001506  -0.0000414  -0.0000215
   61  -0.0002359   0.0004183   0.0001506  -0.0006567  -0.0029988   0.0011537
   62  -0.0000230   0.0000051   0.0000412   0.0029926  -0.0024963   0.0003861
   63  -0.0000260   0.0000310  -0.0000223   0.0011608  -0.0003899  -0.0004263
   64   0.0000578  -0.0000645   0.0000068  -0.0001354  -0.0001529   0.0000445
   65   0.0000790  -0.0001110  -0.0000518   0.0005257   0.0003189  -0.0004364
   66   0.0000122   0.0000024  -0.0000175   0.0005996   0.0008591   0.0003350
           31          32          33          34          35          36
    1   0.0108979  -0.0123945  -0.0060152  -0.2127937   0.0000849  -0.0001214
    2   0.0127441  -0.0154434  -0.0063869   0.0000582  -0.0985713  -0.0003050
    3   0.0052155  -0.0072861   0.0003427  -0.0000443   0.0003000  -0.0633568
    4  -0.0014172   0.0032962   0.0013981  -0.0260837  -0.0284621  -0.0098489
    5   0.0030094  -0.0015005  -0.0027029  -0.0119732   0.0042452  -0.0000806
    6   0.0011650  -0.0028949   0.0048695  -0.0006533   0.0001079   0.0034241
    7   0.0005602  -0.0006858  -0.0002892   0.0006404  -0.0003466  -0.0002500
    8   0.0006864  -0.0006801  -0.0003538   0.0020104   0.0000803   0.0014866
    9   0.0002897  -0.0003528   0.0002472  -0.0003773   0.0015512  -0.0028233
   10  -0.0008099   0.0009365   0.0001187   0.0030712  -0.0016025   0.0001017
   11   0.0008828  -0.0000106   0.0004603  -0.0032252  -0.0024631  -0.0032554
   12   0.0003460   0.0003070  -0.0006610  -0.0007463  -0.0033392   0.0050420
   13   0.0001617  -0.0001210  -0.0000643   0.0004292  -0.0014261  -0.0004697
   14  -0.0000855  -0.0000252   0.0001046   0.0008567  -0.0007574  -0.0002469
   15  -0.0000330   0.0001778  -0.0004502   0.0003322  -0.0002967  -0.0000276
   16  -0.0053626   0.0007041   0.0004410  -0.0011488   0.0000010  -0.0000036
   17   0.0013102   0.0019939  -0.0017626  -0.0000008  -0.0009534   0.0005305
   18   0.0005300  -0.0014961   0.0049335   0.0000030   0.0001212  -0.0012479
   19  -0.0003804   0.0000994   0.0000594  -0.0000437  -0.0000001  -0.0000005
   20  -0.0012154   0.0002640  -0.0000084  -0.0000002   0.0000980   0.0001280
   21  -0.0004906  -0.0000648   0.0003041   0.0000002  -0.0000182  -0.0002447
   22  -0.0116656   0.0025037   0.0015573   0.0030676   0.0015964  -0.0000856
   23  -0.0261153   0.0018938   0.0001495   0.0032289  -0.0024598  -0.0032656
   24  -0.0104245  -0.0000027   0.0023289   0.0007313  -0.0033438   0.0050380
   25   0.0011113   0.0007439   0.0002659   0.0004312   0.0014263   0.0004696
   26  -0.0003697   0.0007724   0.0012725  -0.0008561  -0.0007509  -0.0002449
   27  -0.0001680   0.0012877  -0.0020543  -0.0003347  -0.0003028  -0.0000281
   28  -0.1237191  -0.1133582  -0.0471815  -0.0260066   0.0284175   0.0098363
   29  -0.1115888  -0.2396828  -0.0852983   0.0119588   0.0042461  -0.0000708
   30  -0.0462587  -0.0840930  -0.0688221   0.0006143   0.0001323   0.0034033
   31   0.1311572   0.1202068   0.0486232   0.0006462   0.0003380   0.0002397
   32   0.1202068   0.2518196   0.0926117  -0.0020121   0.0000860   0.0014842
   33   0.0486232   0.0926117   0.0621797   0.0003868   0.0015511  -0.0028216
   34   0.0006462  -0.0020121   0.0003868   0.6275019   0.0005160   0.0002358
   35   0.0003380   0.0000860   0.0015511   0.0005160   0.6040512  -0.1476271
   36   0.0002397   0.0014842  -0.0028216   0.0002358  -0.1476271   0.2134670
   37   0.0001011   0.0007298  -0.0006603  -0.1628203   0.0425496  -0.0176302
   38   0.0000069  -0.0002912   0.0002709   0.0978854  -0.2403051   0.0659823
   39   0.0000092   0.0002364   0.0000019  -0.0412264   0.0678282  -0.0878912
   40   0.0000247  -0.0000301  -0.0000425   0.0108972   0.0127205  -0.0051851
   41  -0.0000301   0.0000467   0.0000322  -0.0124368  -0.0154553   0.0072645
   42   0.0000425  -0.0000321  -0.0000599   0.0060243   0.0064022   0.0003560
   43   0.0000352  -0.0003954   0.0002905  -0.0305887   0.0775728  -0.0286191
   44   0.0001368  -0.0003481   0.0002039   0.0245494   0.0286261  -0.0083162
   45  -0.0000141   0.0000472   0.0000678  -0.0097486  -0.0099890   0.0083746
   46   0.0000664  -0.0000072  -0.0000968  -0.0033680  -0.0051392   0.0018114
   47  -0.0001178   0.0000749   0.0001108   0.0006475   0.0031208   0.0005800
   48   0.0000185  -0.0000319  -0.0000669  -0.0001659   0.0005893   0.0045252
   49   0.0000212  -0.0000848  -0.0000397   0.0020943  -0.0000753   0.0000170
   50  -0.0001666   0.0003695  -0.0002140  -0.0000639  -0.0575316   0.0206751
   51   0.0000538  -0.0001786   0.0000179   0.0000343   0.0216969  -0.0094573
   52   0.0000059  -0.0000036  -0.0000217   0.0005967  -0.0000018   0.0000036
   53  -0.0000100   0.0000096   0.0000406   0.0000013  -0.0011324  -0.0000851
   54   0.0000125  -0.0000506   0.0000190   0.0000083   0.0000500  -0.0013063
   55  -0.0003579   0.0007123  -0.0002389  -0.0307686  -0.0774724   0.0285236
   56  -0.0000743   0.0002115   0.0004861  -0.0244566   0.0286893  -0.0083757
   57  -0.0001048   0.0001363  -0.0001317   0.0096172  -0.0102144   0.0084668
   58   0.0000572  -0.0000789   0.0000125  -0.0033535   0.0051453  -0.0018192
   59   0.0000638  -0.0001112  -0.0000020  -0.0006444   0.0031436   0.0005835
   60   0.0000069   0.0000517  -0.0000177   0.0001442   0.0005817   0.0045279
   61  -0.0001313  -0.0005282   0.0006000  -0.1632982  -0.0430604   0.0175416
   62   0.0001516   0.0003208  -0.0008581  -0.0984587  -0.2404647   0.0657799
   63   0.0000429   0.0004406   0.0003359   0.0411770   0.0678521  -0.0878006
   64  -0.0010019  -0.0002326   0.0008970   0.0108996  -0.0127796   0.0052489
   65   0.0002365   0.0002305   0.0002927   0.0124102  -0.0155413   0.0073781
   66   0.0008982  -0.0002972  -0.0005625  -0.0060125   0.0063661   0.0003811
           37          38          39          40          41          42
    1  -0.0260404   0.0119923  -0.0006498   0.0006446  -0.0020124  -0.0003846
    2   0.0284539   0.0042235  -0.0000937   0.0003475   0.0000854  -0.0015472
    3  -0.0098761   0.0000958   0.0034047  -0.0002392  -0.0014820  -0.0028226
    4  -0.0006796  -0.0030008  -0.0011639  -0.0001403  -0.0005309  -0.0006041
    5   0.0030026  -0.0025047  -0.0003827   0.0001557   0.0003188   0.0008617
    6  -0.0011675   0.0003833  -0.0004329  -0.0000480  -0.0004428   0.0003346
    7  -0.0001422  -0.0001545  -0.0000488  -0.0010092  -0.0002344  -0.0009041
    8   0.0005296   0.0003170   0.0004411   0.0002363   0.0002348  -0.0002942
    9  -0.0006013  -0.0008598   0.0003340  -0.0009073   0.0002957  -0.0005670
   10   0.0004490   0.0005564   0.0010258  -0.0003587   0.0007139   0.0002414
   11   0.0007847  -0.0003677   0.0002053  -0.0000733   0.0002136  -0.0004875
   12   0.0013153   0.0000535  -0.0000618   0.0001048  -0.0001374  -0.0001327
   13  -0.0002351   0.0000226   0.0000256   0.0000573  -0.0000791  -0.0000121
   14  -0.0004194   0.0000049   0.0000304   0.0000639  -0.0001118   0.0000025
   15  -0.0001501   0.0000416  -0.0000215  -0.0000072  -0.0000516  -0.0000176
   16  -0.0002029  -0.0006914  -0.0002574   0.0000209  -0.0000858   0.0000397
   17   0.0004440   0.0000139   0.0004883  -0.0001673   0.0003698   0.0002152
   18   0.0001114  -0.0000530   0.0003710  -0.0000538   0.0001795   0.0000180
   19   0.0000036   0.0000197   0.0000000   0.0000059  -0.0000037   0.0000218
   20   0.0000891  -0.0000335   0.0000387  -0.0000099   0.0000096  -0.0000407
   21  -0.0001825   0.0000226   0.0000012  -0.0000125   0.0000507   0.0000192
   22  -0.0008480   0.0008631  -0.0001583   0.0000351  -0.0003954  -0.0002920
   23  -0.0006499   0.0004783  -0.0001564   0.0001371  -0.0003486  -0.0002047
   24   0.0012960  -0.0000204  -0.0003722   0.0000144  -0.0000483   0.0000681
   25  -0.0006160  -0.0001460   0.0000270   0.0000667  -0.0000074   0.0000973
   26   0.0005574   0.0000654   0.0000348  -0.0001180   0.0000751  -0.0001110
   27   0.0002522  -0.0000244  -0.0000117  -0.0000188   0.0000322  -0.0000673
   28  -0.0019810  -0.0034026   0.0015479   0.0001011   0.0007302   0.0006617
   29  -0.0034024   0.0017118  -0.0008173   0.0000068  -0.0002907  -0.0002716
   30  -0.0015551   0.0008143   0.0010283  -0.0000099  -0.0002359   0.0000019
   31   0.0001011   0.0000069   0.0000092   0.0000247  -0.0000301   0.0000425
   32   0.0007298  -0.0002912   0.0002364  -0.0000301   0.0000467  -0.0000321
   33  -0.0006603   0.0002709   0.0000019  -0.0000425   0.0000322  -0.0000599
   34  -0.1628203   0.0978854  -0.0412264   0.0108972  -0.0124368   0.0060243
   35   0.0425496  -0.2403051   0.0678282   0.0127205  -0.0154553   0.0064022
   36  -0.0176302   0.0659823  -0.0878912  -0.0051851   0.0072645   0.0003560
   37   0.6793631   0.0426568  -0.0181493  -0.1241476  -0.1138440   0.0472122
   38   0.0426568   0.6357882  -0.2010480  -0.1120976  -0.2399725   0.0851261
   39  -0.0181493  -0.2010480   0.2039816   0.0462932   0.0839540  -0.0685714
   40  -0.1241476  -0.1120976   0.0462932   0.1316118   0.1207177  -0.0486215
   41  -0.1138440  -0.2399725   0.0839540   0.1207177   0.2520995  -0.0924392
   42   0.0472122   0.0851261  -0.0685714  -0.0486215  -0.0924392   0.0619145
   43  -0.3242668  -0.0459874   0.0165905  -0.0116897   0.0025182  -0.0015926
   44   0.0132686  -0.1056333   0.0174898  -0.0261103   0.0019202  -0.0001884
   45  -0.0057961   0.0180540  -0.0668953   0.0103829  -0.0000090   0.0023432
   46  -0.0197294   0.0353985  -0.0137090   0.0011154   0.0007384  -0.0002640
   47   0.0113913  -0.0128087   0.0067954  -0.0003697   0.0007750  -0.0012643
   48  -0.0044797   0.0067417   0.0015235   0.0001692  -0.0012863  -0.0020614
   49  -0.0248028  -0.0252161   0.0102659  -0.0053559   0.0007152  -0.0004438
   50  -0.0671694   0.0271226  -0.0073901   0.0013159   0.0019956   0.0017784
   51   0.0257739  -0.0078774   0.0101949  -0.0005351   0.0014921   0.0049329
   52   0.0007448  -0.0022175   0.0008699  -0.0003823   0.0001002  -0.0000601
   53  -0.0017510  -0.0034322   0.0034818  -0.0012146   0.0002654   0.0000072
   54   0.0007927   0.0033085   0.0044180   0.0004895   0.0000644   0.0003046
   55  -0.0542560   0.0279411  -0.0106163  -0.0008075   0.0009418  -0.0001090
   56   0.0287004  -0.0140373   0.0042123   0.0008834  -0.0000148  -0.0004630
   57  -0.0111530   0.0042729  -0.0045566  -0.0003454  -0.0003037  -0.0006592
   58   0.0010078  -0.0019701   0.0006022   0.0001614  -0.0001216   0.0000635
   59  -0.0019345  -0.0016674   0.0000059  -0.0000851  -0.0000253  -0.0001065
   60   0.0006174   0.0003001  -0.0009881   0.0000335  -0.0001776  -0.0004510
   61   0.0605143  -0.0194388   0.0075743  -0.0014109   0.0032939  -0.0014045
   62   0.0193219  -0.0471670   0.0217545   0.0030056  -0.0015080   0.0027039
   63  -0.0073428   0.0217042  -0.0003246  -0.0011701   0.0028954   0.0048722
   64  -0.0014186  -0.0030155   0.0011507   0.0005600  -0.0006878   0.0002881
   65  -0.0033052  -0.0015056   0.0028919   0.0006855  -0.0006826   0.0003532
   66   0.0013744   0.0027113   0.0048687  -0.0002912   0.0003533   0.0002448
           43          44          45          46          47          48
    1   0.0030675   0.0032258  -0.0007330   0.0004308  -0.0008579   0.0003331
    2   0.0015921  -0.0024697   0.0033401   0.0014263  -0.0007542   0.0003013
    3   0.0000919   0.0032626   0.0050325  -0.0004723   0.0002466  -0.0000271
    4   0.0004452  -0.0007845   0.0013188  -0.0002355   0.0004191  -0.0001499
    5  -0.0005509  -0.0003662  -0.0000572  -0.0000231   0.0000056  -0.0000415
    6   0.0010249  -0.0002035  -0.0000582   0.0000261  -0.0000307  -0.0000220
    7  -0.0003577   0.0000734   0.0001034   0.0000574  -0.0000638  -0.0000071
    8  -0.0007126   0.0002134   0.0001358   0.0000790  -0.0001113   0.0000516
    9   0.0002403   0.0004877  -0.0001322  -0.0000121  -0.0000026  -0.0000174
   10  -0.0001880   0.0006610  -0.0009844   0.0002513  -0.0003579   0.0001238
   11  -0.0006658   0.0007722  -0.0001057   0.0003319  -0.0004397   0.0001832
   12  -0.0009819   0.0001038   0.0001376   0.0001621  -0.0001984   0.0000759
   13   0.0002506  -0.0003315   0.0001628  -0.0001834   0.0002484  -0.0000952
   14   0.0003577  -0.0004398   0.0001991  -0.0002487   0.0003432  -0.0001267
   15   0.0001232  -0.0001828   0.0000756  -0.0000949   0.0001262  -0.0000461
   16   0.0001714  -0.0005018   0.0004088  -0.0002107   0.0002955  -0.0001142
   17  -0.0000238  -0.0001483  -0.0004490  -0.0000342   0.0000677  -0.0000296
   18  -0.0000853  -0.0000372  -0.0002726  -0.0000007   0.0000293   0.0000022
   19   0.0000138  -0.0000103  -0.0000228  -0.0000042   0.0000061  -0.0000030
   20  -0.0001287  -0.0000170   0.0000256   0.0000067  -0.0000013   0.0000061
   21   0.0002090   0.0000819  -0.0000737  -0.0000163   0.0000088  -0.0000125
   22  -0.0001021   0.0006958   0.0002859   0.0002744  -0.0003707   0.0001096
   23   0.0006977  -0.0002396   0.0007997  -0.0002225   0.0002831  -0.0001456
   24  -0.0002829  -0.0008005   0.0004049   0.0000309   0.0000683  -0.0000246
   25   0.0002748  -0.0002229  -0.0000313  -0.0002009   0.0002104  -0.0000812
   26  -0.0003702   0.0002834  -0.0000679   0.0002098  -0.0002161   0.0000866
   27  -0.0001103   0.0001466  -0.0000247   0.0000815  -0.0000871   0.0000408
   28  -0.0008404  -0.0006482  -0.0012958  -0.0006155   0.0005582  -0.0002509
   29   0.0008601   0.0004773   0.0000227  -0.0001463   0.0000663   0.0000239
   30   0.0001551   0.0001569  -0.0003721  -0.0000279  -0.0000338  -0.0000125
   31   0.0000352   0.0001368  -0.0000141   0.0000664  -0.0001178   0.0000185
   32  -0.0003954  -0.0003481   0.0000472  -0.0000072   0.0000749  -0.0000319
   33   0.0002905   0.0002039   0.0000678  -0.0000968   0.0001108  -0.0000669
   34  -0.0305887   0.0245494  -0.0097486  -0.0033680   0.0006475  -0.0001659
   35   0.0775728   0.0286261  -0.0099890  -0.0051392   0.0031208   0.0005893
   36  -0.0286191  -0.0083162   0.0083746   0.0018114   0.0005800   0.0045252
   37  -0.3242668   0.0132686  -0.0057961  -0.0197294   0.0113913  -0.0044797
   38  -0.0459874  -0.1056333   0.0180540   0.0353985  -0.0128087   0.0067417
   39   0.0165905   0.0174898  -0.0668953  -0.0137090   0.0067954   0.0015235
   40  -0.0116897  -0.0261103   0.0103829   0.0011154  -0.0003697   0.0001692
   41   0.0025182   0.0019202  -0.0000090   0.0007384   0.0007750  -0.0012863
   42  -0.0015926  -0.0001884   0.0023432  -0.0002640  -0.0012643  -0.0020614
   43   0.6139658   0.0618992  -0.0222935  -0.0685232   0.0458419  -0.0172756
   44   0.0618992   0.4839042  -0.1379635   0.0458530  -0.1118653   0.0344417
   45  -0.0222935  -0.1379635   0.1729205  -0.0175122   0.0340037  -0.0365155
   46  -0.0685232   0.0458530  -0.0175122   0.0843890  -0.0766234   0.0293077
   47   0.0458419  -0.1118653   0.0340037  -0.0766234   0.1576183  -0.0562220
   48  -0.0172756   0.0344417  -0.0365155   0.0293077  -0.0562220   0.0335399
   49  -0.1827574  -0.1251171   0.0468205   0.0051638   0.0216963  -0.0083343
   50  -0.0642245  -0.2290789   0.0640127  -0.0021573  -0.0352224   0.0147295
   51   0.0230761   0.0634618  -0.0830951   0.0008614   0.0153124  -0.0013497
   52  -0.0108182   0.0026518  -0.0010273   0.0011963   0.0007219  -0.0002120
   53  -0.0253327   0.0031311  -0.0003479  -0.0004751   0.0004486  -0.0011772
   54   0.0093548  -0.0002489   0.0026938   0.0003037  -0.0011747  -0.0021616
   55   0.0683772   0.0292245  -0.0110850  -0.0012655  -0.0052910   0.0017433
   56  -0.0293615  -0.0568351   0.0232543  -0.0010656   0.0021537   0.0011168
   57   0.0112448   0.0233117  -0.0037262   0.0002966   0.0011452   0.0042921
   58  -0.0012784   0.0010612  -0.0003070   0.0002215  -0.0000114   0.0000177
   59   0.0052774   0.0021631   0.0011752   0.0000135  -0.0018535   0.0006745
   60  -0.0017573   0.0011126   0.0042846  -0.0000172   0.0006820  -0.0002421
   61  -0.0543803  -0.0286953   0.0110208   0.0010078   0.0019418  -0.0006224
   62  -0.0279320  -0.0140395   0.0042300   0.0019645  -0.0016597   0.0002919
   63   0.0104576   0.0041344  -0.0045060  -0.0005937   0.0000088  -0.0009903
   64  -0.0008094  -0.0008811   0.0003462   0.0001621   0.0000856  -0.0000314
   65  -0.0009344  -0.0000104  -0.0003104   0.0001214  -0.0000248  -0.0001774
   66   0.0001389  -0.0004543  -0.0006636  -0.0000640  -0.0001038  -0.0004499
           49          50          51          52          53          54
    1  -0.0011391  -0.0000028  -0.0000038  -0.0000437  -0.0000005  -0.0000014
    2   0.0000011  -0.0009529  -0.0001203  -0.0000001   0.0000983   0.0000187
    3   0.0000039  -0.0005305  -0.0012475   0.0000003  -0.0001276  -0.0002437
    4  -0.0002007  -0.0004407   0.0001114   0.0000039  -0.0000891  -0.0001827
    5   0.0006921   0.0000124   0.0000575  -0.0000196  -0.0000335  -0.0000224
    6  -0.0002594  -0.0004884   0.0003697  -0.0000001  -0.0000387   0.0000013
    7   0.0000215   0.0001663  -0.0000532   0.0000059   0.0000099  -0.0000123
    8   0.0000865   0.0003696  -0.0001789   0.0000038   0.0000096  -0.0000508
    9   0.0000396  -0.0002146   0.0000177   0.0000218   0.0000407   0.0000193
   10   0.0001754   0.0000255  -0.0000847   0.0000132   0.0001285   0.0002088
   11   0.0005049  -0.0001482   0.0000390   0.0000104  -0.0000171  -0.0000821
   12   0.0004105   0.0004477  -0.0002702  -0.0000226  -0.0000262  -0.0000746
   13  -0.0002110   0.0000348  -0.0000018  -0.0000041  -0.0000066  -0.0000162
   14  -0.0002955   0.0000682  -0.0000305  -0.0000061  -0.0000012  -0.0000087
   15  -0.0001142   0.0000298   0.0000023  -0.0000029  -0.0000061  -0.0000124
   16  -0.0003162   0.0000014  -0.0000008   0.0000059   0.0000002   0.0000004
   17  -0.0000005   0.0000886  -0.0001107  -0.0000002   0.0000921   0.0001716
   18   0.0000008   0.0001102   0.0000396   0.0000000   0.0000470   0.0000705
   19   0.0000058  -0.0000003   0.0000003  -0.0000014  -0.0000000   0.0000000
   20   0.0000003   0.0000920  -0.0000470   0.0000000   0.0000030  -0.0000094
   21  -0.0000003  -0.0001715   0.0000704  -0.0000000   0.0000094   0.0000190
   22   0.0001784  -0.0000258   0.0000851   0.0000137  -0.0001286  -0.0002092
   23  -0.0005052  -0.0001482   0.0000384  -0.0000102  -0.0000171  -0.0000817
   24  -0.0004101   0.0004473  -0.0002716   0.0000226  -0.0000255  -0.0000735
   25  -0.0002114  -0.0000341   0.0000009  -0.0000042   0.0000067   0.0000165
   26   0.0002951   0.0000672  -0.0000298   0.0000061  -0.0000013  -0.0000089
   27   0.0001149   0.0000294   0.0000019   0.0000030  -0.0000062  -0.0000127
   28  -0.0002092   0.0004460  -0.0001125   0.0000037   0.0000892   0.0001831
   29  -0.0006878   0.0000138   0.0000509   0.0000196  -0.0000334  -0.0000231
   30   0.0002569  -0.0004874   0.0003704  -0.0000001  -0.0000386   0.0000016
   31   0.0000212  -0.0001666   0.0000538   0.0000059  -0.0000100   0.0000125
   32  -0.0000848   0.0003695  -0.0001786  -0.0000036   0.0000096  -0.0000506
   33  -0.0000397  -0.0002140   0.0000179  -0.0000217   0.0000406   0.0000190
   34   0.0020943  -0.0000639   0.0000343   0.0005967   0.0000013   0.0000083
   35  -0.0000753  -0.0575316   0.0216969  -0.0000018  -0.0011324   0.0000500
   36   0.0000170   0.0206751  -0.0094573   0.0000036  -0.0000851  -0.0013063
   37  -0.0248028  -0.0671694   0.0257739   0.0007448  -0.0017510   0.0007927
   38  -0.0252161   0.0271226  -0.0078774  -0.0022175  -0.0034322   0.0033085
   39   0.0102659  -0.0073901   0.0101949   0.0008699   0.0034818   0.0044180
   40  -0.0053559   0.0013159  -0.0005351  -0.0003823  -0.0012146   0.0004895
   41   0.0007152   0.0019956   0.0014921   0.0001002   0.0002654   0.0000644
   42  -0.0004438   0.0017784   0.0049329  -0.0000601   0.0000072   0.0003046
   43  -0.1827574  -0.0642245   0.0230761  -0.0108182  -0.0253327   0.0093548
   44  -0.1251171  -0.2290789   0.0634618   0.0026518   0.0031311  -0.0002489
   45   0.0468205   0.0640127  -0.0830951  -0.0010273  -0.0003479   0.0026938
   46   0.0051638  -0.0021573   0.0008614   0.0011963  -0.0004751   0.0003037
   47   0.0216963  -0.0352224   0.0153124   0.0007219   0.0004486  -0.0011747
   48  -0.0083343   0.0147295  -0.0013497  -0.0002120  -0.0011772  -0.0021616
   49   0.7621300   0.0001452   0.0009122  -0.3473334   0.0002695  -0.0004887
   50   0.0001452   0.5795169  -0.1735626   0.0002187  -0.0516901   0.0070068
   51   0.0009122  -0.1735626   0.1854212  -0.0004895   0.0070321  -0.0359063
   52  -0.3473334   0.0002187  -0.0004895   0.3651638  -0.0002419   0.0005279
   53   0.0002695  -0.0516901   0.0070321  -0.0002419   0.0518832  -0.0108100
   54  -0.0004887   0.0070068  -0.0359063   0.0005279  -0.0108100   0.0270183
   55  -0.1824271   0.0638498  -0.0234050  -0.0107294   0.0253304  -0.0093974
   56   0.1246800  -0.2290006   0.0640042  -0.0026291   0.0031151  -0.0002570
   57  -0.0471389   0.0645142  -0.0834836   0.0009959  -0.0002928   0.0026671
   58   0.0051832   0.0021419  -0.0008444   0.0011875   0.0004584  -0.0002955
   59  -0.0216984  -0.0349947   0.0152594  -0.0007018   0.0004649  -0.0011911
   60   0.0083991   0.0147067  -0.0013942   0.0002150  -0.0011853  -0.0021541
   61  -0.0246458   0.0672594  -0.0258888   0.0007534   0.0017420  -0.0008014
   62   0.0253036   0.0270622  -0.0078070   0.0021997  -0.0034265   0.0033349
   63  -0.0104348  -0.0071734   0.0100985  -0.0008819   0.0034980   0.0044066
   64  -0.0053618  -0.0013181   0.0005092  -0.0003780   0.0012138  -0.0004935
   65  -0.0007108   0.0019910   0.0014969  -0.0001003   0.0002642   0.0000645
   66   0.0004234   0.0017446   0.0049379   0.0000582   0.0000102   0.0003061
           55          56          57          58          59          60
    1   0.0030753  -0.0032278   0.0007469   0.0004288   0.0008552  -0.0003339
    2  -0.0016083  -0.0024602   0.0033397  -0.0014261  -0.0007552   0.0002984
    3  -0.0000998   0.0032531   0.0050463   0.0004668   0.0002454  -0.0000292
    4  -0.0008512   0.0006428   0.0012937  -0.0006173  -0.0005596   0.0002508
    5  -0.0008674   0.0004778   0.0000167   0.0001462   0.0000661   0.0000250
    6  -0.0001562   0.0001573  -0.0003741   0.0000272  -0.0000349  -0.0000111
    7   0.0000343  -0.0001365   0.0000146   0.0000665   0.0001179  -0.0000187
    8   0.0003958  -0.0003488   0.0000488   0.0000071   0.0000747  -0.0000320
    9  -0.0002918   0.0002038   0.0000679   0.0000971   0.0001113  -0.0000671
   10  -0.0000945  -0.0006970  -0.0002826   0.0002743   0.0003707  -0.0001101
   11  -0.0006981  -0.0002428   0.0007981   0.0002221   0.0002833  -0.0001458
   12   0.0002832  -0.0007983   0.0004060  -0.0000319   0.0000666  -0.0000253
   13   0.0002745   0.0002219   0.0000315  -0.0002005  -0.0002099   0.0000810
   14   0.0003712   0.0002832  -0.0000672  -0.0002102  -0.0002165   0.0000866
   15   0.0001096   0.0001453  -0.0000253  -0.0000806  -0.0000861   0.0000405
   16   0.0001739   0.0005029  -0.0004097  -0.0002105  -0.0002952   0.0001147
   17   0.0000277  -0.0001472  -0.0004466   0.0000343   0.0000677  -0.0000297
   18   0.0000848  -0.0000402  -0.0002696   0.0000020   0.0000309   0.0000019
   19   0.0000131   0.0000103   0.0000223  -0.0000041  -0.0000061   0.0000030
   20   0.0001285  -0.0000172   0.0000260  -0.0000067  -0.0000013   0.0000061
   21  -0.0002088   0.0000819  -0.0000742   0.0000164   0.0000089  -0.0000126
   22  -0.0001931  -0.0006649   0.0009806   0.0002509   0.0003569  -0.0001236
   23   0.0006626   0.0007693  -0.0001052  -0.0003307  -0.0004379   0.0001827
   24   0.0009818   0.0001060   0.0001343  -0.0001632  -0.0001995   0.0000773
   25   0.0002520   0.0003317  -0.0001626  -0.0001837  -0.0002487   0.0000954
   26  -0.0003574  -0.0004379   0.0001987   0.0002480   0.0003421  -0.0001265
   27  -0.0001244  -0.0001831   0.0000778   0.0000957   0.0001271  -0.0000468
   28   0.0004515   0.0007839  -0.0013173  -0.0002351  -0.0004180   0.0001506
   29   0.0005550  -0.0003675  -0.0000510   0.0000224   0.0000042  -0.0000414
   30  -0.0010231  -0.0002019  -0.0000655  -0.0000259  -0.0000310  -0.0000215
   31  -0.0003579  -0.0000743  -0.0001048   0.0000572   0.0000638   0.0000069
   32   0.0007123   0.0002115   0.0001363  -0.0000789  -0.0001112   0.0000517
   33  -0.0002389   0.0004861  -0.0001317   0.0000125  -0.0000020  -0.0000177
   34  -0.0307686  -0.0244566   0.0096172  -0.0033535  -0.0006444   0.0001442
   35  -0.0774724   0.0286893  -0.0102144   0.0051453   0.0031436   0.0005817
   36   0.0285236  -0.0083757   0.0084668  -0.0018192   0.0005835   0.0045279
   37  -0.0542560   0.0287004  -0.0111530   0.0010078  -0.0019345   0.0006174
   38   0.0279411  -0.0140373   0.0042729  -0.0019701  -0.0016674   0.0003001
   39  -0.0106163   0.0042123  -0.0045566   0.0006022   0.0000059  -0.0009881
   40  -0.0008075   0.0008834  -0.0003454   0.0001614  -0.0000851   0.0000335
   41   0.0009418  -0.0000148  -0.0003037  -0.0001216  -0.0000253  -0.0001776
   42  -0.0001090  -0.0004630  -0.0006592   0.0000635  -0.0001065  -0.0004510
   43   0.0683772  -0.0293615   0.0112448  -0.0012784   0.0052774  -0.0017573
   44   0.0292245  -0.0568351   0.0233117   0.0010612   0.0021631   0.0011126
   45  -0.0110850   0.0232543  -0.0037262  -0.0003070   0.0011752   0.0042846
   46  -0.0012655  -0.0010656   0.0002966   0.0002215   0.0000135  -0.0000172
   47  -0.0052910   0.0021537   0.0011452  -0.0000114  -0.0018535   0.0006820
   48   0.0017433   0.0011168   0.0042921   0.0000177   0.0006745  -0.0002421
   49  -0.1824271   0.1246800  -0.0471389   0.0051832  -0.0216984   0.0083991
   50   0.0638498  -0.2290006   0.0645142   0.0021419  -0.0349947   0.0147067
   51  -0.0234050   0.0640042  -0.0834836  -0.0008444   0.0152594  -0.0013942
   52  -0.0107294  -0.0026291   0.0009959   0.0011875  -0.0007018   0.0002150
   53   0.0253304   0.0031151  -0.0002928   0.0004584   0.0004649  -0.0011853
   54  -0.0093974  -0.0002570   0.0026671  -0.0002955  -0.0011911  -0.0021541
   55   0.6137638  -0.0613608   0.0234059  -0.0685756  -0.0459108   0.0173181
   56  -0.0613608   0.4836739  -0.1386294  -0.0458694  -0.1118186   0.0345995
   57   0.0234059  -0.1386294   0.1734617   0.0175405   0.0341326  -0.0366304
   58  -0.0685756  -0.0458694   0.0175405   0.0845649   0.0767420  -0.0294029
   59  -0.0459108  -0.1118186   0.0341326   0.0767420   0.1573448  -0.0563451
   60   0.0173181   0.0345995  -0.0366304  -0.0294029  -0.0563451   0.0336759
   61  -0.3244508  -0.0132860   0.0051681  -0.0198549  -0.0114614   0.0044972
   62   0.0459742  -0.1055713   0.0181879  -0.0354602  -0.0128450   0.0067422
   63  -0.0172245   0.0174368  -0.0669285   0.0137542   0.0068516   0.0015375
   64  -0.0116377   0.0260711  -0.0104464   0.0011093   0.0003759  -0.0001633
   65  -0.0025503   0.0019236  -0.0000179  -0.0007435   0.0007719  -0.0012917
   66   0.0015295  -0.0001088   0.0023049   0.0002748  -0.0012765  -0.0020542
           61          62          63          64          65          66
    1  -0.0260700  -0.0119393   0.0006110   0.0006362   0.0020085   0.0003808
    2  -0.0284379   0.0042629  -0.0001413  -0.0003532   0.0000805  -0.0015546
    3   0.0098020   0.0000646   0.0034223   0.0002545  -0.0014870  -0.0028247
    4  -0.0019996   0.0034073  -0.0015515   0.0001028  -0.0007317  -0.0006605
    5   0.0034106   0.0017136  -0.0008128  -0.0000056  -0.0002913  -0.0002713
    6   0.0015475   0.0008176   0.0010314   0.0000099  -0.0002371   0.0000023
    7   0.0001028  -0.0000064  -0.0000096   0.0000248   0.0000298  -0.0000428
    8  -0.0007320  -0.0002906   0.0002356   0.0000299   0.0000466  -0.0000322
    9   0.0006618   0.0002718   0.0000022   0.0000428   0.0000321  -0.0000600
   10  -0.0008500  -0.0008640   0.0001562   0.0000342   0.0003962   0.0002899
   11   0.0006417   0.0004799  -0.0001573  -0.0001369  -0.0003489  -0.0002032
   12  -0.0012964  -0.0000177  -0.0003740  -0.0000144  -0.0000477   0.0000679
   13  -0.0006168   0.0001462  -0.0000283   0.0000665   0.0000071  -0.0000969
   14  -0.0005603   0.0000668   0.0000341   0.0001182   0.0000746  -0.0001112
   15  -0.0002496  -0.0000248  -0.0000116   0.0000184   0.0000319  -0.0000668
   16  -0.0001997   0.0006898   0.0002581   0.0000215   0.0000860  -0.0000400
   17  -0.0004409   0.0000101   0.0004893   0.0001663   0.0003699   0.0002130
   18  -0.0001093  -0.0000566   0.0003689   0.0000537   0.0001784   0.0000174
   19   0.0000041  -0.0000195   0.0000001   0.0000059   0.0000037  -0.0000217
   20  -0.0000891  -0.0000334   0.0000385   0.0000101   0.0000095  -0.0000406
   21   0.0001833   0.0000226   0.0000018   0.0000123   0.0000506   0.0000190
   22   0.0004431  -0.0005486  -0.0010263  -0.0003583  -0.0007118  -0.0002374
   23  -0.0007833  -0.0003667   0.0002026   0.0000745   0.0002109  -0.0004868
   24  -0.0013187   0.0000562  -0.0000617  -0.0001042  -0.0001352  -0.0001310
   25  -0.0002359  -0.0000230  -0.0000260   0.0000578   0.0000790   0.0000122
   26   0.0004183   0.0000051   0.0000310  -0.0000645  -0.0001110   0.0000024
   27   0.0001506   0.0000412  -0.0000223   0.0000068  -0.0000518  -0.0000175
   28  -0.0006567   0.0029926   0.0011608  -0.0001354   0.0005257   0.0005996
   29  -0.0029988  -0.0024963  -0.0003899  -0.0001529   0.0003189   0.0008591
   30   0.0011537   0.0003861  -0.0004263   0.0000445  -0.0004364   0.0003350
   31  -0.0001313   0.0001516   0.0000429  -0.0010019   0.0002365   0.0008982
   32  -0.0005282   0.0003208   0.0004406  -0.0002326   0.0002305  -0.0002972
   33   0.0006000  -0.0008581   0.0003359   0.0008970   0.0002927  -0.0005625
   34  -0.1632982  -0.0984587   0.0411770   0.0108996   0.0124102  -0.0060125
   35  -0.0430604  -0.2404647   0.0678521  -0.0127796  -0.0155413   0.0063661
   36   0.0175416   0.0657799  -0.0878006   0.0052489   0.0073781   0.0003811
   37   0.0605143   0.0193219  -0.0073428  -0.0014186  -0.0033052   0.0013744
   38  -0.0194388  -0.0471670   0.0217042  -0.0030155  -0.0015056   0.0027113
   39   0.0075743   0.0217545  -0.0003246   0.0011507   0.0028919   0.0048687
   40  -0.0014109   0.0030056  -0.0011701   0.0005600   0.0006855  -0.0002912
   41   0.0032939  -0.0015080   0.0028954  -0.0006878  -0.0006826   0.0003533
   42  -0.0014045   0.0027039   0.0048722   0.0002881   0.0003532   0.0002448
   43  -0.0543803  -0.0279320   0.0104576  -0.0008094  -0.0009344   0.0001389
   44  -0.0286953  -0.0140395   0.0041344  -0.0008811  -0.0000104  -0.0004543
   45   0.0110208   0.0042300  -0.0045060   0.0003462  -0.0003104  -0.0006636
   46   0.0010078   0.0019645  -0.0005937   0.0001621   0.0001214  -0.0000640
   47   0.0019418  -0.0016597   0.0000088   0.0000856  -0.0000248  -0.0001038
   48  -0.0006224   0.0002919  -0.0009903  -0.0000314  -0.0001774  -0.0004499
   49  -0.0246458   0.0253036  -0.0104348  -0.0053618  -0.0007108   0.0004234
   50   0.0672594   0.0270622  -0.0071734  -0.0013181   0.0019910   0.0017446
   51  -0.0258888  -0.0078070   0.0100985   0.0005092   0.0014969   0.0049379
   52   0.0007534   0.0021997  -0.0008819  -0.0003780  -0.0001003   0.0000582
   53   0.0017420  -0.0034265   0.0034980   0.0012138   0.0002642   0.0000102
   54  -0.0008014   0.0033349   0.0044066  -0.0004935   0.0000645   0.0003061
   55  -0.3244508   0.0459742  -0.0172245  -0.0116377  -0.0025503   0.0015295
   56  -0.0132860  -0.1055713   0.0174368   0.0260711   0.0019236  -0.0001088
   57   0.0051681   0.0181879  -0.0669285  -0.0104464  -0.0000179   0.0023049
   58  -0.0198549  -0.0354602   0.0137542   0.0011093  -0.0007435   0.0002748
   59  -0.0114614  -0.0128450   0.0068516   0.0003759   0.0007719  -0.0012765
   60   0.0044972   0.0067422   0.0015375  -0.0001633  -0.0012917  -0.0020542
   61   0.6800119  -0.0418381   0.0193262  -0.1240387   0.1136473  -0.0475348
   62  -0.0418381   0.6355500  -0.2016212   0.1119317  -0.2396013   0.0857014
   63   0.0193262  -0.2016212   0.2044609  -0.0466517   0.0844430  -0.0690920
   64  -0.1240387   0.1119317  -0.0466517   0.1314584  -0.1204491   0.0490219
   65   0.1136473  -0.2396013   0.0844430  -0.1204491   0.2518249  -0.0930207
   66  -0.0475348   0.0857014  -0.0690920   0.0490219  -0.0930207   0.0624373
 **********************************************************************
 **                                                                  **
 **                       VIBRATIONAL ANALYSIS                       **
 **                       --------------------                       **
 **                                                                  **
 **        VIBRATIONAL FREQUENCIES (CM**-1) AND NORMAL MODES         **
 **     FORCE CONSTANTS (mDYN/ANGSTROM) AND REDUCED MASSES (AMU)     **
 **                  INFRARED INTENSITIES (KM/MOL)                   **
 **                                                                  **
 **********************************************************************


 Mode:                 1                      2                      3
 Frequency:        25.46                  57.80                  58.22
 Force Cnst:      0.0086                 0.0196                 0.0305
 Red. Mass:      22.5953                 9.9541                15.2493
 IR Active:          YES                    YES                    YES
 IR Intens:        0.000                  0.096                  0.130
 Raman Active:       YES                    YES                    YES
               X      Y      Z        X      Y      Z        X      Y      Z
 C          0.000 -0.001 -0.000    0.000 -0.003  0.306    0.000 -0.226  0.024
 C         -0.006 -0.049  0.134    0.038  0.004  0.229   -0.094 -0.167  0.022
 H         -0.014 -0.092  0.227    0.071  0.005  0.276   -0.170 -0.218  0.032
 C         -0.005 -0.054  0.148    0.038  0.027  0.036   -0.098 -0.019 -0.016
 Cl        -0.002 -0.136  0.354    0.097  0.057 -0.136   -0.257  0.098 -0.070
 C         -0.007  0.000  0.000   -0.000  0.041 -0.067   -0.000  0.055 -0.040
 H         -0.007  0.000  0.001   -0.000  0.068 -0.238   -0.000  0.165 -0.084
 C         -0.004  0.054 -0.147   -0.038  0.027  0.036    0.098 -0.019 -0.015
 Cl        -0.000  0.137 -0.354   -0.098  0.058 -0.136    0.256  0.098 -0.068
 C         -0.005  0.048 -0.135   -0.038  0.004  0.229    0.094 -0.167  0.022
 H         -0.013  0.090 -0.228   -0.071  0.005  0.275    0.170 -0.218  0.032
 C         -0.000 -0.001 -0.001    0.000  0.007  0.306    0.000 -0.226 -0.015
 C          0.006 -0.050 -0.135    0.036 -0.001  0.229    0.095 -0.167 -0.015
 H          0.014 -0.092 -0.229    0.068 -0.001  0.276    0.172 -0.218 -0.024
 C          0.005 -0.054 -0.147    0.036 -0.027  0.036    0.099 -0.020  0.017
 Cl         0.002 -0.136 -0.354    0.093 -0.059 -0.137    0.259  0.096  0.066
 C          0.007  0.000  0.001    0.001 -0.042 -0.068   -0.000  0.054  0.038
 H          0.007  0.001  0.001    0.001 -0.071 -0.239   -0.000  0.163  0.077
 C          0.004  0.054  0.148   -0.036 -0.027  0.036   -0.099 -0.020  0.016
 Cl         0.000  0.137  0.355   -0.093 -0.059 -0.137   -0.259  0.096  0.064
 C          0.005  0.048  0.134   -0.036 -0.000  0.229   -0.095 -0.167 -0.016
 H          0.013  0.090  0.227   -0.068 -0.001  0.276   -0.172 -0.218 -0.025
 TransDip  -0.000 -0.000  0.000   -0.000  0.000  0.010   -0.000 -0.012  0.000

 Mode:                 4                      5                      6
 Frequency:       148.61                 155.38                 168.61
 Force Cnst:      0.4021                 0.1514                 0.1329
 Red. Mass:      30.9069                10.6432                 7.9366
 IR Active:          YES                    YES                    YES
 IR Intens:        0.000                  0.000                  0.100
 Raman Active:       YES                    YES                    YES
               X      Y      Z        X      Y      Z        X      Y      Z
 C          0.038  0.000  0.001    0.000 -0.006  0.101   -0.000 -0.041 -0.034
 C          0.086  0.012 -0.007    0.003 -0.023  0.144   -0.004 -0.062 -0.001
 H          0.102  0.028 -0.017    0.006  0.027  0.030   -0.010 -0.020 -0.116
 C          0.106 -0.006 -0.007    0.007 -0.067  0.226   -0.008 -0.109  0.151
 Cl         0.423 -0.173 -0.063    0.043  0.053 -0.134   -0.071  0.019 -0.105
 C          0.079 -0.001  0.002    0.000 -0.118  0.347   -0.000 -0.166  0.324
 H          0.078 -0.001  0.002    0.000 -0.131  0.370    0.000 -0.200  0.431
 C          0.106  0.005  0.009   -0.007 -0.067  0.227    0.007 -0.109  0.151
 Cl         0.422  0.174  0.060   -0.046  0.053 -0.134    0.072  0.020 -0.104
 C          0.086 -0.012  0.009   -0.003 -0.023  0.145    0.003 -0.062 -0.000
 H          0.102 -0.028  0.018   -0.007  0.026  0.032    0.010 -0.020 -0.114
 C         -0.038 -0.000  0.001    0.000 -0.006 -0.102   -0.000  0.041 -0.034
 C         -0.086  0.012  0.008   -0.002 -0.023 -0.145   -0.004  0.062  0.000
 H         -0.102  0.028  0.019   -0.006  0.027 -0.031   -0.010  0.020 -0.115
 C         -0.106 -0.007  0.007   -0.007 -0.066 -0.226   -0.008  0.110  0.152
 Cl        -0.422 -0.173  0.062   -0.044  0.053  0.134   -0.071 -0.019 -0.105
 C         -0.079 -0.002 -0.003    0.001 -0.117 -0.345   -0.001  0.166  0.325
 H         -0.078 -0.002 -0.005    0.001 -0.130 -0.368   -0.001  0.200  0.432
 C         -0.106  0.005 -0.009    0.008 -0.066 -0.226    0.007  0.109  0.152
 Cl        -0.423  0.174 -0.061    0.045  0.053  0.133    0.071 -0.021 -0.105
 C         -0.086 -0.012 -0.007    0.003 -0.023 -0.145    0.003  0.062  0.000
 H         -0.102 -0.028 -0.016    0.007  0.027 -0.032    0.010  0.020 -0.115
 TransDip  -0.000 -0.000  0.000    0.000  0.000  0.000   -0.000  0.000  0.010

 Mode:                 7                      8                      9
 Frequency:       197.64                 204.29                 213.32
 Force Cnst:      0.4088                 0.1158                 0.2252
 Red. Mass:      17.7644                 4.7094                 8.4004
 IR Active:          YES                    YES                    YES
 IR Intens:        0.349                  0.089                  0.008
 Raman Active:       YES                    YES                    YES
               X      Y      Z        X      Y      Z        X      Y      Z
 C         -0.160  0.001 -0.000   -0.008 -0.001  0.001   -0.000 -0.100  0.109
 C         -0.171  0.038 -0.030   -0.008 -0.086  0.227    0.017 -0.144  0.111
 H         -0.182  0.045 -0.059   -0.007 -0.152  0.390    0.037 -0.167  0.193
 C         -0.167  0.003 -0.020   -0.008 -0.040  0.103    0.000 -0.097 -0.054
 Cl         0.191 -0.226 -0.075    0.008  0.013 -0.062   -0.159 -0.054 -0.001
 C         -0.215  0.001 -0.000   -0.010 -0.000 -0.002   -0.001 -0.030 -0.217
 H         -0.217  0.001  0.000   -0.010  0.001 -0.004   -0.002  0.030 -0.387
 C         -0.167 -0.001  0.020   -0.008  0.038 -0.104   -0.002 -0.097 -0.055
 Cl         0.187  0.226  0.075    0.010 -0.014  0.062    0.160 -0.052 -0.000
 C         -0.171 -0.036  0.029   -0.008  0.083 -0.224   -0.018 -0.144  0.110
 H         -0.181 -0.043  0.058   -0.008  0.148 -0.384   -0.039 -0.166  0.190
 C         -0.160 -0.001 -0.001   -0.008  0.001  0.001   -0.000  0.100  0.109
 C         -0.171 -0.038 -0.031   -0.008  0.087  0.229    0.017  0.141  0.102
 H         -0.181 -0.045 -0.060   -0.008  0.153  0.393    0.038  0.161  0.177
 C         -0.167 -0.003 -0.021   -0.008  0.040  0.104    0.001  0.095 -0.059
 Cl         0.190  0.226 -0.074    0.007 -0.013 -0.063   -0.160  0.054  0.001
 C         -0.215 -0.001 -0.002   -0.010  0.000 -0.002    0.000  0.030 -0.217
 H         -0.217 -0.001 -0.001   -0.010  0.000 -0.003    0.000 -0.030 -0.387
 C         -0.167  0.000  0.018   -0.008 -0.039 -0.105   -0.001  0.098 -0.051
 Cl         0.187 -0.226  0.076    0.011  0.014  0.063    0.160  0.052 -0.002
 C         -0.171  0.036  0.028   -0.008 -0.084 -0.228   -0.018  0.147  0.118
 H         -0.182  0.043  0.058   -0.008 -0.151 -0.391   -0.038  0.172  0.205
 TransDip  -0.019  0.000 -0.000   -0.010  0.000  0.000    0.000  0.000 -0.003

 Mode:                10                     11                     12
 Frequency:       219.61                 243.44                 288.36
 Force Cnst:      0.1353                 0.1562                 0.6002
 Red. Mass:       4.7633                 4.4731                12.2507
 IR Active:          YES                    YES                    YES
 IR Intens:        0.000                  0.005                  0.000
 Raman Active:       YES                    YES                    YES
               X      Y      Z        X      Y      Z        X      Y      Z
 C         -0.000 -0.001  0.001   -0.000  0.050 -0.121    0.067 -0.000  0.001
 C          0.011  0.082 -0.232    0.019  0.057 -0.195    0.182 -0.040  0.013
 H          0.025  0.152 -0.384    0.037  0.093 -0.260    0.226 -0.013  0.018
 C          0.010  0.039 -0.115    0.012 -0.021 -0.025    0.215  0.000  0.019
 Cl        -0.006 -0.016  0.055   -0.045 -0.003 -0.007    0.047  0.193  0.071
 C          0.015 -0.000 -0.003    0.000 -0.103  0.177    0.264  0.000 -0.000
 H          0.015  0.001 -0.005    0.001 -0.199  0.395    0.267  0.001 -0.001
 C          0.010 -0.041  0.113   -0.012 -0.021 -0.026    0.215 -0.000 -0.018
 Cl        -0.003  0.015 -0.055    0.044 -0.003 -0.007    0.047 -0.193 -0.071
 C          0.011 -0.086  0.234   -0.019  0.057 -0.195    0.182  0.040 -0.011
 H          0.024 -0.156  0.388   -0.037  0.093 -0.260    0.226  0.012 -0.017
 C          0.000  0.001  0.001   -0.000  0.050  0.121   -0.067 -0.000  0.000
 C         -0.011  0.084  0.231   -0.020  0.057  0.196   -0.182 -0.040 -0.012
 H         -0.024  0.153  0.383   -0.038  0.094  0.261   -0.226 -0.012 -0.017
 C         -0.010  0.040  0.112   -0.012 -0.021  0.026   -0.215  0.000 -0.019
 Cl         0.002 -0.014 -0.055    0.045 -0.003  0.007   -0.047  0.193 -0.071
 C         -0.015  0.000 -0.002    0.000 -0.103 -0.177   -0.264 -0.000 -0.001
 H         -0.015  0.000 -0.004    0.000 -0.199 -0.395   -0.267  0.000 -0.002
 C         -0.010 -0.038 -0.113    0.012 -0.021  0.025   -0.215 -0.000  0.018
 Cl         0.006  0.016  0.054   -0.044 -0.003  0.008   -0.047 -0.193  0.071
 C         -0.011 -0.082 -0.229    0.019  0.057  0.195   -0.182  0.040  0.012
 H         -0.024 -0.151 -0.380    0.037  0.093  0.259   -0.226  0.013  0.018
 TransDip   0.000 -0.000 -0.000   -0.000 -0.002  0.000   -0.000 -0.000 -0.000

 Mode:                13                     14                     15
 Frequency:       397.27                 405.20                 411.71
 Force Cnst:      1.4234                 0.5971                 1.0420
 Red. Mass:      15.3076                 6.1725                10.4340
 IR Active:          YES                    YES                    YES
 IR Intens:        8.038                  2.888                  0.000
 Raman Active:       YES                    YES                    YES
               X      Y      Z        X      Y      Z        X      Y      Z
 C          0.072  0.000 -0.000    0.000  0.223  0.053    0.027 -0.001 -0.000
 C          0.134 -0.075 -0.026    0.109  0.104  0.103    0.145 -0.087 -0.019
 H          0.239 -0.027  0.004    0.257  0.184  0.126    0.259 -0.021 -0.014
 C          0.113 -0.125 -0.051    0.097 -0.084  0.009    0.147 -0.122 -0.028
 Cl        -0.149 -0.219 -0.084   -0.096 -0.031 -0.015   -0.103 -0.146 -0.058
 C          0.237  0.001 -0.000    0.001 -0.103 -0.093    0.282  0.002  0.000
 H          0.234  0.002 -0.000    0.001 -0.156 -0.230    0.281  0.003  0.001
 C          0.114  0.126  0.051   -0.095 -0.083  0.009    0.149  0.123  0.028
 Cl        -0.149  0.218  0.084    0.096 -0.030 -0.015   -0.103  0.144  0.057
 C          0.135  0.076  0.025   -0.108  0.104  0.103    0.147  0.088  0.019
 H          0.241  0.028 -0.004   -0.255  0.184  0.127    0.264  0.021  0.013
 C          0.072 -0.000 -0.000   -0.000  0.223 -0.053   -0.027 -0.001  0.000
 C          0.135  0.076 -0.025   -0.109  0.104 -0.103   -0.145 -0.088  0.020
 H          0.241  0.027  0.004   -0.257  0.184 -0.126   -0.260 -0.021  0.014
 C          0.115  0.126 -0.051   -0.097 -0.084 -0.009   -0.147 -0.122  0.028
 Cl        -0.149  0.219 -0.084    0.096 -0.031  0.015    0.102 -0.144  0.057
 C          0.238 -0.000 -0.000   -0.001 -0.104  0.093   -0.281  0.000 -0.000
 H          0.235 -0.001 -0.001   -0.001 -0.157  0.230   -0.281  0.001 -0.001
 C          0.114 -0.126  0.051    0.096 -0.083 -0.009   -0.148  0.123 -0.027
 Cl        -0.149 -0.219  0.084   -0.096 -0.030  0.015    0.103  0.145 -0.057
 C          0.135 -0.076  0.026    0.109  0.104 -0.103   -0.146  0.087 -0.019
 H          0.241 -0.028 -0.003    0.256  0.184 -0.126   -0.262  0.020 -0.013
 TransDip   0.091  0.000  0.000   -0.000  0.054  0.000    0.000  0.000  0.000

 Mode:                16                     17                     18
 Frequency:       427.79                 439.76                 462.66
 Force Cnst:      0.8725                 0.9097                 0.6197
 Red. Mass:       8.0917                 7.9839                 4.9141
 IR Active:          YES                    YES                    YES
 IR Intens:        1.350                  7.230                  1.215
 Raman Active:       YES                    YES                    YES
               X      Y      Z        X      Y      Z        X      Y      Z
 C         -0.000  0.081  0.026    0.000 -0.080 -0.038   -0.000  0.075  0.237
 C         -0.155  0.139  0.066    0.147 -0.155 -0.038    0.065  0.136 -0.047
 H         -0.173  0.127  0.071    0.157 -0.151 -0.030    0.178  0.224 -0.093
 C         -0.168  0.063  0.034    0.165 -0.077 -0.017    0.061  0.009 -0.120
 Cl        -0.036 -0.130 -0.051    0.037  0.127  0.048   -0.044 -0.018  0.004
 C         -0.001  0.146  0.053    0.001 -0.146 -0.070    0.000 -0.103  0.065
 H         -0.001  0.384  0.130    0.001 -0.366 -0.191    0.001 -0.256  0.292
 C          0.167  0.062  0.033   -0.164 -0.077 -0.016   -0.061  0.009 -0.121
 Cl         0.037 -0.131 -0.052   -0.038  0.128  0.049    0.044 -0.018  0.004
 C          0.154  0.138  0.065   -0.146 -0.154 -0.038   -0.065  0.137 -0.047
 H          0.171  0.127  0.071   -0.155 -0.151 -0.031   -0.178  0.224 -0.093
 C         -0.000 -0.082  0.026    0.000 -0.080  0.038   -0.000 -0.075  0.237
 C         -0.155 -0.139  0.065   -0.146 -0.154  0.038    0.065 -0.137 -0.047
 H         -0.171 -0.128  0.070   -0.156 -0.151  0.030    0.178 -0.224 -0.094
 C         -0.167 -0.062  0.034   -0.165 -0.077  0.017    0.061 -0.009 -0.121
 Cl        -0.036  0.131 -0.052   -0.037  0.127 -0.049   -0.044  0.018  0.004
 C          0.000 -0.146  0.053   -0.001 -0.146  0.070   -0.000  0.103  0.066
 H          0.000 -0.384  0.129   -0.001 -0.366  0.190   -0.000  0.255  0.292
 C          0.168 -0.063  0.034    0.164 -0.077  0.017   -0.061 -0.009 -0.120
 Cl         0.036  0.130 -0.052    0.037  0.127 -0.049    0.044  0.018  0.004
 C          0.155 -0.139  0.066    0.146 -0.154  0.039   -0.065 -0.136 -0.047
 H          0.171 -0.127  0.072    0.156 -0.150  0.032   -0.178 -0.224 -0.094
 TransDip  -0.000 -0.000  0.037    0.000 -0.086 -0.000    0.000 -0.000  0.035

 Mode:                19                     20                     21
 Frequency:       540.59                 541.57                 579.52
 Force Cnst:      0.9439                 0.9296                 0.9484
 Red. Mass:       5.4821                 5.3796                 4.7931
 IR Active:          YES                    YES                    YES
 IR Intens:        0.935                  0.001                  0.595
 Raman Active:       YES                    YES                    YES
               X      Y      Z        X      Y      Z        X      Y      Z
 C          0.004 -0.000  0.000   -0.001 -0.000 -0.000   -0.000 -0.202  0.149
 C          0.001  0.035 -0.089   -0.004  0.039 -0.099   -0.054 -0.130 -0.040
 H         -0.008  0.136 -0.351   -0.000  0.151 -0.370   -0.181 -0.172 -0.127
 C          0.001 -0.103  0.274   -0.005 -0.106  0.284   -0.064  0.081 -0.116
 Cl        -0.001  0.006 -0.020    0.002  0.009 -0.020    0.023 -0.003  0.007
 C          0.000  0.000 -0.000   -0.008  0.000 -0.000    0.000  0.049  0.111
 H          0.000  0.000 -0.000   -0.008  0.000 -0.000    0.001  0.021  0.415
 C          0.000  0.104 -0.274   -0.006  0.106 -0.284    0.063  0.081 -0.116
 Cl        -0.001 -0.006  0.020    0.002 -0.009  0.020   -0.023 -0.003  0.007
 C          0.001 -0.035  0.089   -0.003 -0.039  0.099    0.054 -0.130 -0.040
 H         -0.008 -0.135  0.350    0.001 -0.151  0.369    0.181 -0.172 -0.127
 C          0.004 -0.000 -0.000    0.001  0.000  0.000   -0.000  0.202  0.149
 C          0.002 -0.037 -0.094    0.003  0.037  0.094   -0.054  0.130 -0.040
 H         -0.007 -0.143 -0.370   -0.002  0.144  0.351   -0.181  0.172 -0.129
 C          0.000  0.109  0.289    0.006 -0.100 -0.269   -0.063 -0.081 -0.116
 Cl        -0.001 -0.007 -0.021   -0.002  0.009  0.019    0.023  0.003  0.007
 C         -0.000  0.000 -0.000    0.008 -0.000  0.000   -0.000 -0.049  0.111
 H         -0.000  0.000 -0.001    0.008 -0.000  0.001   -0.001 -0.021  0.415
 C          0.001 -0.109 -0.289    0.006  0.101  0.269    0.064 -0.081 -0.116
 Cl        -0.001  0.006  0.021   -0.002 -0.009 -0.019   -0.023  0.003  0.007
 C          0.001  0.037  0.094    0.004 -0.037 -0.094    0.054  0.130 -0.040
 H         -0.009  0.144  0.369    0.000 -0.144 -0.351    0.181  0.172 -0.128
 TransDip   0.031  0.000 -0.000    0.001 -0.000  0.000    0.000 -0.000  0.025

 Mode:                22                     23                     24
 Frequency:       617.94                 680.98                 694.35
 Force Cnst:      1.0610                 2.6411                 0.7459
 Red. Mass:       4.7160                 9.6665                 2.6258
 IR Active:          YES                    YES                    YES
 IR Intens:        0.950                 43.523                 19.113
 Raman Active:       YES                    YES                    YES
               X      Y      Z        X      Y      Z        X      Y      Z
 C         -0.000  0.055 -0.226    0.414 -0.000  0.001   -0.001 -0.066  0.135
 C         -0.009 -0.003 -0.069    0.081  0.172  0.068   -0.002  0.009 -0.095
 H         -0.042 -0.052 -0.001   -0.146  0.053  0.016   -0.031  0.104 -0.372
 C         -0.017 -0.061  0.201   -0.010  0.144  0.051   -0.006 -0.030  0.108
 Cl         0.002 -0.001 -0.010   -0.041 -0.042 -0.016    0.001 -0.003 -0.001
 C         -0.000  0.068 -0.106   -0.269  0.000 -0.000    0.000  0.046 -0.066
 H         -0.001  0.246 -0.513   -0.270  0.001 -0.002   -0.000  0.150 -0.314
 C          0.017 -0.061  0.201   -0.010 -0.144 -0.049    0.006 -0.029  0.108
 Cl        -0.002 -0.001 -0.010   -0.041  0.041  0.016   -0.001 -0.003 -0.001
 C          0.009 -0.003 -0.068    0.081 -0.172 -0.069    0.002  0.010 -0.095
 H          0.043 -0.052 -0.002   -0.145 -0.052 -0.021    0.031  0.104 -0.371
 C         -0.001  0.055  0.226    0.414  0.000  0.001   -0.001  0.067  0.137
 C          0.008 -0.003  0.068    0.081 -0.171  0.068   -0.002 -0.010 -0.096
 H          0.043 -0.052  0.000   -0.146 -0.052  0.017   -0.030 -0.106 -0.378
 C          0.017 -0.061 -0.201   -0.010 -0.144  0.050   -0.006  0.030  0.109
 Cl        -0.002 -0.001  0.010   -0.041  0.042 -0.016    0.001  0.003 -0.001
 C          0.000  0.068  0.106   -0.269 -0.000 -0.000    0.000 -0.047 -0.067
 H         -0.000  0.246  0.512   -0.270  0.000 -0.000    0.001 -0.151 -0.317
 C         -0.017 -0.061 -0.201   -0.010  0.144 -0.050    0.006  0.030  0.109
 Cl         0.002 -0.001  0.010   -0.041 -0.042  0.016   -0.001  0.003 -0.001
 C         -0.009 -0.003  0.069    0.081  0.172 -0.069    0.002 -0.010 -0.096
 H         -0.042 -0.052  0.000   -0.145  0.052 -0.019    0.031 -0.107 -0.378
 TransDip  -0.000  0.031 -0.000    0.211  0.000 -0.000   -0.001 -0.000 -0.140

 Mode:                25                     26                     27
 Frequency:       707.33                 801.79                 801.93
 Force Cnst:      0.6883                 3.7322                 4.0910
 Red. Mass:       2.3349                 9.8536                10.7969
 IR Active:          YES                    YES                    YES
 IR Intens:        0.645                177.244                 33.618
 Raman Active:       YES                    YES                    YES
               X      Y      Z        X      Y      Z        X      Y      Z
 C         -0.000 -0.067  0.192    0.000 -0.041  0.035   -0.000 -0.006 -0.049
 C         -0.004  0.034 -0.058    0.169 -0.105 -0.022    0.222 -0.079 -0.037
 H          0.021  0.189 -0.401    0.066 -0.080 -0.231    0.134 -0.167  0.055
 C         -0.003 -0.033  0.052    0.153  0.229  0.078    0.200  0.285  0.112
 Cl         0.002  0.004  0.004   -0.035 -0.070 -0.025   -0.047 -0.088 -0.035
 C          0.000  0.003 -0.055   -0.000  0.204  0.077    0.000  0.241  0.094
 H         -0.000  0.064 -0.215   -0.000  0.022 -0.020    0.000 -0.017  0.003
 C          0.003 -0.033  0.052   -0.152  0.228  0.079   -0.200  0.284  0.112
 Cl        -0.002  0.004  0.004    0.035 -0.070 -0.026    0.047 -0.088 -0.035
 C          0.004  0.034 -0.058   -0.169 -0.105 -0.022   -0.222 -0.079 -0.036
 H         -0.022  0.189 -0.400   -0.067 -0.080 -0.230   -0.134 -0.166  0.054
 C          0.000 -0.066 -0.190   -0.000 -0.041 -0.026   -0.000 -0.002 -0.054
 C          0.004  0.034  0.056   -0.203 -0.116  0.027    0.188  0.059 -0.032
 H         -0.022  0.188  0.397   -0.088 -0.106  0.219    0.120  0.150  0.096
 C          0.003 -0.032 -0.051   -0.183  0.271 -0.096    0.170 -0.239  0.097
 Cl        -0.002  0.004 -0.004    0.042 -0.083  0.031   -0.040  0.075 -0.030
 C          0.000  0.003  0.055    0.000  0.240 -0.091    0.000 -0.202  0.079
 H         -0.000  0.062  0.211   -0.000  0.019  0.019    0.000  0.020  0.006
 C         -0.003 -0.032 -0.050    0.183  0.271 -0.095   -0.170 -0.239  0.097
 Cl         0.002  0.004 -0.004   -0.042 -0.083  0.031    0.040  0.075 -0.030
 C         -0.004  0.034  0.056    0.202 -0.116  0.027   -0.188  0.059 -0.032
 H          0.021  0.189  0.397    0.088 -0.105  0.220   -0.120  0.150  0.095
 TransDip   0.000  0.026 -0.001    0.000  0.426 -0.015   -0.000  0.036  0.182

 Mode:                28                     29                     30
 Frequency:       868.23                 871.02                 887.36
 Force Cnst:      0.6715                 0.6642                 0.6357
 Red. Mass:       1.5120                 1.4859                 1.3702
 IR Active:          YES                    YES                    YES
 IR Intens:       57.142                  2.933                  3.309
 Raman Active:       YES                    YES                    YES
               X      Y      Z        X      Y      Z        X      Y      Z
 C         -0.000 -0.012  0.030   -0.000  0.010 -0.028    0.003  0.014 -0.036
 C         -0.003  0.015 -0.052   -0.003 -0.010  0.023    0.008 -0.016  0.069
 H         -0.001 -0.114  0.268    0.000  0.045 -0.108    0.002  0.161 -0.372
 C         -0.005 -0.023  0.049   -0.005  0.014 -0.046    0.009  0.009  0.003
 Cl         0.001  0.003 -0.003    0.001 -0.000  0.004   -0.002 -0.002 -0.001
 C         -0.000  0.036 -0.097    0.000 -0.043  0.111   -0.004  0.025 -0.068
 H          0.001 -0.190  0.538   -0.001  0.241 -0.618   -0.003 -0.162  0.386
 C          0.006 -0.023  0.049    0.005  0.014 -0.046   -0.005  0.002  0.002
 Cl        -0.001  0.003 -0.003   -0.001 -0.000  0.004    0.001 -0.001 -0.001
 C          0.003  0.015 -0.050    0.003 -0.010  0.022   -0.002 -0.020  0.061
 H          0.001 -0.111  0.262   -0.001  0.044 -0.106    0.001  0.143 -0.342
 C          0.000  0.012  0.030   -0.000  0.011  0.030   -0.003 -0.014 -0.037
 C         -0.003 -0.015 -0.051    0.003 -0.011 -0.025    0.002  0.021  0.065
 H         -0.001  0.112  0.265   -0.001  0.050  0.121   -0.001 -0.150 -0.360
 C         -0.006  0.023  0.048    0.005  0.014  0.048    0.005 -0.002  0.002
 Cl         0.001 -0.002 -0.003   -0.001 -0.000 -0.004   -0.001  0.001 -0.000
 C          0.000 -0.035 -0.093    0.000 -0.044 -0.113    0.004 -0.026 -0.070
 H         -0.001  0.182  0.516   -0.001  0.245  0.629    0.003  0.166  0.397
 C          0.006  0.023  0.047   -0.005  0.015  0.048   -0.009 -0.008  0.004
 Cl        -0.001 -0.003 -0.003    0.001 -0.000 -0.004    0.002  0.002 -0.001
 C          0.003 -0.015 -0.051   -0.003 -0.011 -0.025   -0.008  0.016  0.067
 H          0.000  0.112  0.263    0.000  0.050  0.120   -0.002 -0.156 -0.359
 TransDip   0.000 -0.001  0.242   -0.000  0.055  0.004   -0.000  0.001 -0.058

 Mode:                31                     32                     33
 Frequency:       887.91                 898.42                 903.83
 Force Cnst:      2.9959                 0.6418                 0.6907
 Red. Mass:       6.4496                 1.3496                 1.4351
 IR Active:          YES                    YES                    YES
 IR Intens:        0.008                  1.555                  0.005
 Raman Active:       YES                    YES                    YES
               X      Y      Z        X      Y      Z        X      Y      Z
 C          0.165 -0.001  0.003    0.001  0.000 -0.000    0.018 -0.001  0.002
 C          0.138  0.130  0.092    0.002 -0.029  0.075    0.016  0.058 -0.072
 H          0.091  0.219 -0.177   -0.010  0.171 -0.433   -0.003 -0.179  0.486
 C          0.102  0.166  0.048    0.001  0.010 -0.022    0.017  0.013  0.033
 Cl        -0.030 -0.031 -0.011   -0.000 -0.001  0.002   -0.004 -0.004 -0.004
 C         -0.188 -0.003  0.006   -0.001 -0.000  0.000   -0.013 -0.000  0.001
 H         -0.188  0.014 -0.034   -0.001  0.001 -0.002   -0.013  0.001 -0.004
 C          0.103 -0.167 -0.049    0.002 -0.010  0.022    0.016 -0.012 -0.033
 Cl        -0.030  0.032  0.011   -0.000  0.001 -0.002   -0.004  0.004  0.004
 C          0.140 -0.127 -0.104    0.002  0.029 -0.076    0.016 -0.057  0.070
 H          0.092 -0.246  0.241   -0.009 -0.175  0.441   -0.003  0.176 -0.477
 C         -0.165  0.001  0.004   -0.002  0.001  0.001   -0.018 -0.001 -0.002
 C         -0.139  0.126 -0.108   -0.000  0.034  0.079   -0.016  0.055  0.065
 H         -0.091  0.253  0.261   -0.009 -0.183 -0.468    0.005 -0.164 -0.449
 C         -0.103  0.167 -0.047   -0.001 -0.008 -0.025   -0.017  0.013 -0.031
 Cl         0.030 -0.032  0.011    0.000  0.001  0.002    0.004 -0.004  0.004
 C          0.188  0.002  0.007    0.002  0.000  0.001    0.013 -0.001 -0.001
 H          0.188 -0.016 -0.037    0.002 -0.002 -0.007    0.013  0.002  0.007
 C         -0.102 -0.166  0.047   -0.001  0.008  0.025   -0.016 -0.013  0.030
 Cl         0.030  0.032 -0.011    0.000 -0.001 -0.002    0.004  0.004 -0.003
 C         -0.139 -0.129  0.094   -0.000 -0.036 -0.083   -0.016 -0.054 -0.061
 H         -0.091 -0.222 -0.187   -0.010  0.192  0.487    0.003  0.156  0.426
 TransDip   0.000 -0.000  0.003   -0.040 -0.000  0.002    0.002  0.000 -0.001

 Mode:                34                     35                     36
 Frequency:       912.53                1008.33                1011.98
 Force Cnst:      0.7761                 3.8010                 3.5839
 Red. Mass:       1.5819                 6.3451                 5.9397
 IR Active:          YES                    YES                    YES
 IR Intens:        0.017                  5.683                  0.001
 Raman Active:       YES                    YES                    YES
               X      Y      Z        X      Y      Z        X      Y      Z
 C         -0.000 -0.034  0.090    0.045  0.000  0.000   -0.022 -0.000 -0.000
 C          0.006  0.037 -0.074   -0.131  0.236  0.092    0.112 -0.239 -0.101
 H         -0.003 -0.167  0.412   -0.094  0.270  0.096    0.038 -0.317 -0.056
 C          0.014  0.005  0.013   -0.029 -0.053 -0.021    0.016  0.033  0.016
 Cl        -0.002 -0.002 -0.001   -0.000  0.001  0.000    0.003  0.002  0.001
 C          0.000 -0.015  0.038    0.270  0.000 -0.000   -0.239 -0.000  0.000
 H         -0.000  0.051 -0.235    0.282  0.001 -0.000   -0.250 -0.000  0.000
 C         -0.014  0.005  0.015   -0.029  0.053  0.021    0.016 -0.033 -0.016
 Cl         0.002 -0.002 -0.001   -0.000 -0.001 -0.000    0.003 -0.002 -0.001
 C         -0.006  0.039 -0.078   -0.132 -0.237 -0.092    0.112  0.240  0.101
 H          0.004 -0.178  0.441   -0.095 -0.270 -0.096    0.038  0.317  0.056
 C          0.000 -0.034 -0.089    0.045  0.000  0.000    0.023  0.000  0.000
 C         -0.006  0.037  0.074   -0.130 -0.232  0.090   -0.114 -0.243  0.102
 H          0.004 -0.167 -0.414   -0.094 -0.265  0.095   -0.040 -0.320  0.058
 C         -0.014  0.005 -0.013   -0.029  0.052 -0.021   -0.017  0.034 -0.016
 Cl         0.002 -0.002  0.001   -0.000 -0.001  0.000   -0.003  0.002 -0.001
 C          0.000 -0.015 -0.038    0.267 -0.000  0.000    0.243 -0.000  0.000
 H         -0.000  0.050  0.233    0.278 -0.001  0.001    0.254 -0.001  0.001
 C          0.015  0.005 -0.014   -0.029 -0.052  0.021   -0.016 -0.033  0.016
 Cl        -0.002 -0.002  0.001   -0.000  0.001 -0.000   -0.003 -0.002  0.001
 C          0.006  0.038  0.076   -0.130  0.232 -0.090   -0.114  0.243 -0.102
 H         -0.003 -0.171 -0.424   -0.095  0.264 -0.094   -0.041  0.320 -0.057
 TransDip   0.000 -0.004  0.001   -0.076 -0.000  0.000   -0.001  0.000  0.000

 Mode:                37                     38                     39
 Frequency:      1104.74                1120.85                1121.59
 Force Cnst:      2.0190                 1.0710                 1.1383
 Red. Mass:       2.8077                 1.4469                 1.5358
 IR Active:          YES                    YES                    YES
 IR Intens:       54.122                  4.666                 28.181
 Raman Active:       YES                    YES                    YES
               X      Y      Z        X      Y      Z        X      Y      Z
 C          0.183 -0.000 -0.000    0.000  0.016 -0.003    0.000  0.026  0.021
 C         -0.036 -0.075 -0.029    0.058 -0.023 -0.007    0.057 -0.031 -0.016
 H         -0.362 -0.260 -0.094    0.270  0.088  0.021    0.226  0.038  0.050
 C         -0.080 -0.083 -0.032   -0.036 -0.048 -0.018   -0.035 -0.054 -0.020
 Cl         0.009  0.010  0.004    0.004  0.004  0.002    0.004  0.005  0.002
 C          0.054 -0.000 -0.000   -0.000  0.059  0.022    0.000  0.063  0.025
 H          0.052 -0.001 -0.000   -0.000  0.529  0.199   -0.000  0.566  0.210
 C         -0.080  0.083  0.032    0.036 -0.048 -0.018    0.035 -0.054 -0.020
 Cl         0.009 -0.010 -0.004   -0.004  0.004  0.002   -0.004  0.005  0.002
 C         -0.036  0.075  0.029   -0.057 -0.023 -0.007   -0.057 -0.031 -0.015
 H         -0.361  0.260  0.094   -0.268  0.087  0.021   -0.229  0.040  0.050
 C          0.183 -0.001  0.000    0.000 -0.016 -0.003    0.000  0.026 -0.021
 C         -0.036  0.076 -0.030    0.058  0.023 -0.006   -0.057 -0.031  0.015
 H         -0.362  0.262 -0.095    0.272 -0.089  0.022   -0.230  0.041 -0.051
 C         -0.080  0.083 -0.032   -0.036  0.049 -0.018    0.035 -0.055  0.020
 Cl         0.009 -0.010  0.004    0.004 -0.004  0.002   -0.004  0.005 -0.002
 C          0.054 -0.000  0.000   -0.001 -0.059  0.022    0.001  0.063 -0.025
 H          0.052 -0.002  0.001   -0.002 -0.529  0.199    0.001  0.566 -0.210
 C         -0.080 -0.083  0.032    0.035  0.047 -0.017   -0.035 -0.054  0.020
 Cl         0.009  0.010 -0.004   -0.004 -0.004  0.002    0.004  0.005 -0.002
 C         -0.036 -0.075  0.029   -0.057  0.023 -0.007    0.056 -0.031  0.016
 H         -0.363 -0.261  0.094   -0.266 -0.086  0.020    0.226  0.038 -0.049
 TransDip  -0.236  0.000  0.000   -0.001 -0.000 -0.069    0.001 -0.170  0.000

 Mode:                40                     41                     42
 Frequency:      1132.85                1139.44                1266.62
 Force Cnst:      1.9327                 1.4896                 1.6653
 Red. Mass:       2.5560                 1.9473                 1.7618
 IR Active:          YES                    YES                    YES
 IR Intens:       62.468                  0.000                  0.002
 Raman Active:       YES                    YES                    YES
               X      Y      Z        X      Y      Z        X      Y      Z
 C         -0.040 -0.000 -0.000   -0.011  0.000  0.000   -0.001 -0.104 -0.046
 C         -0.044 -0.020 -0.008    0.048  0.029  0.009    0.040  0.021  0.009
 H         -0.401 -0.202 -0.071    0.414  0.207  0.108    0.381  0.195  0.090
 C          0.071  0.139  0.052   -0.042 -0.103 -0.039   -0.081  0.039  0.015
 Cl        -0.007 -0.015 -0.006    0.004  0.011  0.004    0.001 -0.000 -0.000
 C          0.087  0.000 -0.000   -0.088  0.000  0.000   -0.000 -0.024 -0.009
 H          0.103  0.002  0.001   -0.101  0.002  0.001   -0.000 -0.277 -0.099
 C          0.071 -0.139 -0.052   -0.042  0.103  0.039    0.081  0.039  0.015
 Cl        -0.007  0.015  0.006    0.004 -0.011 -0.004   -0.001 -0.000 -0.000
 C         -0.045  0.020  0.008    0.048 -0.029 -0.009   -0.040  0.021  0.009
 H         -0.404  0.203  0.072    0.413 -0.206 -0.108   -0.378  0.192  0.090
 C         -0.040 -0.001  0.000    0.011 -0.000  0.000    0.000 -0.104  0.046
 C         -0.044  0.021 -0.009   -0.047  0.029 -0.009   -0.039  0.020 -0.009
 H         -0.402  0.204 -0.072   -0.409  0.205 -0.108   -0.379  0.194 -0.091
 C          0.071 -0.139  0.052    0.042 -0.102  0.038    0.080  0.039 -0.015
 Cl        -0.007  0.015 -0.006   -0.004  0.011 -0.004   -0.001 -0.000  0.000
 C          0.088 -0.001  0.001    0.088 -0.000  0.000   -0.000 -0.023  0.009
 H          0.104 -0.008  0.003    0.101 -0.004  0.001   -0.000 -0.276  0.099
 C          0.072  0.140 -0.053    0.042  0.103 -0.038   -0.081  0.039 -0.015
 Cl        -0.007 -0.015  0.006   -0.004 -0.011  0.004    0.001 -0.000  0.000
 C         -0.045 -0.020  0.008   -0.048 -0.029  0.009    0.040  0.021 -0.009
 H         -0.409 -0.206  0.072   -0.412 -0.206  0.107    0.380  0.194 -0.090
 TransDip   0.253  0.001 -0.001   -0.001  0.000 -0.000    0.000 -0.002 -0.000

 Mode:                43                     44                     45
 Frequency:      1273.77                1293.07                1320.20
 Force Cnst:      1.4711                 3.1779                 3.7006
 Red. Mass:       1.5389                 3.2258                 3.6037
 IR Active:          YES                    YES                    YES
 IR Intens:        0.155                  0.000                  0.008
 Raman Active:       YES                    YES                    YES
               X      Y      Z        X      Y      Z        X      Y      Z
 C          0.000 -0.077 -0.021    0.251 -0.000 -0.000   -0.000 -0.105 -0.035
 C          0.017  0.002 -0.000    0.043  0.018  0.005    0.142  0.078  0.028
 H          0.340  0.170  0.064   -0.381 -0.213 -0.085   -0.319 -0.167 -0.059
 C         -0.084  0.036  0.014   -0.045 -0.112 -0.043   -0.092  0.050  0.019
 Cl         0.001 -0.000 -0.000    0.003  0.008  0.003   -0.002  0.001  0.000
 C         -0.000 -0.011 -0.004   -0.023 -0.000 -0.000   -0.000 -0.158 -0.058
 H          0.000 -0.395 -0.149   -0.034 -0.001 -0.000   -0.000  0.315  0.116
 C          0.084  0.036  0.014   -0.044  0.112  0.043    0.092  0.050  0.018
 Cl        -0.001 -0.000 -0.000    0.003 -0.008 -0.003    0.002  0.001  0.000
 C         -0.017  0.002 -0.000    0.043 -0.018 -0.005   -0.142  0.077  0.028
 H         -0.339  0.169  0.064   -0.384  0.214  0.086    0.322 -0.169 -0.060
 C         -0.000  0.077 -0.021   -0.251  0.000 -0.000    0.000  0.106 -0.035
 C          0.017 -0.002 -0.000   -0.043  0.018 -0.005    0.143 -0.078  0.028
 H          0.340 -0.169  0.065    0.380 -0.213  0.085   -0.322  0.169 -0.060
 C         -0.084 -0.036  0.014    0.044 -0.112  0.043   -0.093 -0.050  0.018
 Cl         0.001  0.000 -0.000   -0.003  0.008 -0.003   -0.002 -0.001  0.000
 C          0.000  0.011 -0.004    0.023  0.000 -0.000    0.000  0.159 -0.059
 H          0.001  0.396 -0.150    0.034 -0.004  0.001   -0.001 -0.318  0.117
 C          0.084 -0.036  0.014    0.044  0.112 -0.043    0.093 -0.051  0.019
 Cl        -0.001  0.000 -0.000   -0.003 -0.008  0.003    0.002 -0.001  0.000
 C         -0.017 -0.002 -0.000   -0.043 -0.019  0.005   -0.143 -0.078  0.028
 H         -0.341 -0.170  0.064    0.385  0.215 -0.085    0.318  0.167 -0.059
 TransDip   0.000 -0.000 -0.013    0.000 -0.000  0.000   -0.000 -0.000 -0.003

 Mode:                46                     47                     48
 Frequency:      1329.79                1412.28                1443.88
 Force Cnst:      2.6622                 3.6540                 3.4977
 Red. Mass:       2.5552                 3.1094                 2.8476
 IR Active:          YES                    YES                    YES
 IR Intens:        2.408                 59.525                 53.338
 Raman Active:       YES                    YES                    YES
               X      Y      Z        X      Y      Z        X      Y      Z
 C         -0.000  0.093  0.036   -0.000  0.147  0.070    0.087 -0.001 -0.000
 C         -0.104 -0.071 -0.029    0.096 -0.053 -0.021   -0.039 -0.073 -0.027
 H          0.311  0.138  0.067   -0.193 -0.225 -0.073    0.415  0.159  0.056
 C          0.037 -0.038 -0.014   -0.147 -0.005 -0.003   -0.104  0.110  0.042
 Cl         0.002 -0.000  0.000    0.004  0.003  0.001    0.002 -0.004 -0.001
 C          0.000  0.137  0.052   -0.000  0.027  0.011    0.105 -0.000 -0.000
 H          0.000 -0.408 -0.157   -0.000 -0.441 -0.164    0.125  0.002  0.001
 C         -0.037 -0.038 -0.014    0.147 -0.005 -0.003   -0.104 -0.110 -0.042
 Cl        -0.002 -0.000  0.000   -0.004  0.003  0.001    0.002  0.004  0.001
 C          0.104 -0.071 -0.029   -0.097 -0.053 -0.021   -0.038  0.073  0.027
 H         -0.312  0.138  0.067    0.192 -0.224 -0.074    0.414 -0.156 -0.056
 C          0.000  0.093 -0.036    0.000  0.146 -0.070    0.088  0.001 -0.000
 C          0.103 -0.071  0.029   -0.096 -0.052  0.021   -0.038  0.073 -0.027
 H         -0.310  0.138 -0.067    0.190 -0.223  0.073    0.417 -0.159  0.057
 C         -0.037 -0.038  0.013    0.146 -0.005  0.003   -0.104 -0.111  0.042
 Cl        -0.002 -0.000 -0.000   -0.004  0.003 -0.001    0.002  0.004 -0.001
 C          0.000  0.136 -0.051    0.000  0.026 -0.011    0.106  0.001 -0.000
 H         -0.001 -0.407  0.156   -0.001 -0.438  0.163    0.126 -0.003  0.001
 C          0.037 -0.038  0.014   -0.147 -0.005  0.003   -0.105  0.110 -0.043
 Cl         0.002 -0.000 -0.000    0.004  0.003 -0.001    0.002 -0.004  0.001
 C         -0.103 -0.071  0.029    0.096 -0.053  0.021   -0.038 -0.073  0.028
 H          0.307  0.136 -0.067   -0.191 -0.224  0.073    0.415  0.157 -0.055
 TransDip  -0.001 -0.050 -0.000   -0.000 -0.247 -0.000    0.234 -0.000  0.001

 Mode:                49                     50                     51
 Frequency:      1457.56                1480.67                1584.89
 Force Cnst:      3.8389                 5.3988                 8.2955
 Red. Mass:       3.0669                 4.1796                 5.6052
 IR Active:          YES                    YES                    YES
 IR Intens:       16.030                  0.001                239.390
 Raman Active:       YES                    YES                    YES
               X      Y      Z        X      Y      Z        X      Y      Z
 C          0.000 -0.178 -0.045    0.201  0.001  0.000    0.000 -0.166 -0.068
 C         -0.093  0.042  0.014   -0.000 -0.069 -0.029    0.086  0.117  0.046
 H          0.198  0.208  0.088    0.387  0.111  0.067   -0.247 -0.046 -0.040
 C          0.107  0.044  0.016   -0.158  0.110  0.042    0.031 -0.147 -0.055
 Cl        -0.004 -0.003 -0.001    0.003 -0.003 -0.001   -0.001  0.001  0.000
 C         -0.000 -0.099 -0.037    0.127  0.001  0.000   -0.001  0.259  0.098
 H         -0.000  0.441  0.165    0.149 -0.003 -0.001   -0.000 -0.372 -0.140
 C         -0.107  0.044  0.016   -0.156 -0.110 -0.042   -0.029 -0.146 -0.055
 Cl         0.004 -0.003 -0.001    0.003  0.003  0.001    0.001  0.001  0.000
 C          0.093  0.042  0.014   -0.002  0.069  0.029   -0.088  0.118  0.046
 H         -0.200  0.209  0.089    0.390 -0.113 -0.068    0.250 -0.048 -0.040
 C         -0.001  0.178 -0.046   -0.201 -0.001 -0.000    0.001 -0.169  0.069
 C         -0.094 -0.043  0.014    0.001 -0.068  0.028   -0.089  0.120 -0.047
 H          0.195 -0.208  0.089   -0.387  0.112 -0.068    0.252 -0.048  0.041
 C          0.109 -0.043  0.016    0.156  0.110 -0.041   -0.029 -0.148  0.056
 Cl        -0.004  0.003 -0.001   -0.003 -0.003  0.001    0.001  0.001 -0.000
 C         -0.001  0.099 -0.037   -0.126 -0.001  0.000   -0.000  0.262 -0.099
 H         -0.002 -0.444  0.166   -0.148  0.002 -0.001   -0.001 -0.375  0.141
 C         -0.106 -0.045  0.016    0.157 -0.109  0.042    0.032 -0.148  0.056
 Cl         0.004  0.003 -0.001   -0.003  0.003 -0.001   -0.001  0.001 -0.000
 C          0.094 -0.041  0.014    0.001  0.069 -0.029    0.086  0.119 -0.047
 H         -0.205 -0.212  0.090   -0.385 -0.111  0.066   -0.248 -0.045  0.039
 TransDip  -0.002 -0.001  0.128    0.001 -0.000 -0.001    0.002 -0.496  0.001

 Mode:                52                     53                     54
 Frequency:      1601.44                1621.20                1623.79
 Force Cnst:     10.8482                10.4746                 9.7593
 Red. Mass:       7.1794                 6.7642                 6.2822
 IR Active:          YES                    YES                    YES
 IR Intens:       30.079                173.898                  0.288
 Raman Active:       YES                    YES                    YES
               X      Y      Z        X      Y      Z        X      Y      Z
 C         -0.002  0.272  0.082   -0.157 -0.001 -0.000    0.210  0.002  0.001
 C         -0.063 -0.148 -0.054    0.257  0.077  0.029   -0.220 -0.068 -0.029
 H          0.215 -0.008 -0.013   -0.272 -0.208 -0.077    0.272  0.187  0.089
 C         -0.060  0.155  0.061   -0.220  0.045  0.017    0.174 -0.030 -0.012
 Cl         0.002 -0.000 -0.000    0.002 -0.001 -0.001   -0.002  0.001  0.000
 C          0.001 -0.269 -0.102    0.108  0.001  0.000   -0.083 -0.002 -0.001
 H          0.001  0.335  0.125    0.121 -0.001 -0.001   -0.093  0.002  0.001
 C          0.057  0.154  0.060   -0.220 -0.047 -0.017    0.174  0.033  0.012
 Cl        -0.002 -0.000 -0.000    0.002  0.001  0.001   -0.002 -0.001 -0.000
 C          0.066 -0.148 -0.054    0.255 -0.076 -0.029   -0.218  0.065  0.029
 H         -0.219 -0.006 -0.011   -0.270  0.207  0.076    0.269 -0.187 -0.089
 C          0.002 -0.270  0.081   -0.139 -0.002  0.001   -0.222 -0.003  0.001
 C         -0.067  0.148 -0.054    0.236 -0.069  0.026    0.237 -0.071  0.031
 H          0.218  0.005 -0.011   -0.245  0.191 -0.069   -0.288  0.203 -0.095
 C         -0.056 -0.152  0.059   -0.205 -0.044  0.016   -0.191 -0.037  0.013
 Cl         0.002  0.000 -0.000    0.002  0.001 -0.000    0.002  0.001 -0.000
 C         -0.001  0.266 -0.101    0.100  0.002 -0.001    0.091  0.003 -0.001
 H         -0.002 -0.331  0.123    0.112 -0.003  0.001    0.102 -0.003  0.001
 C          0.061 -0.153  0.060   -0.205  0.042 -0.016   -0.190  0.033 -0.013
 Cl        -0.002  0.000 -0.000    0.002 -0.001  0.000    0.002 -0.001  0.000
 C          0.061  0.146 -0.053    0.238  0.072 -0.026    0.239  0.074 -0.031
 H         -0.209  0.011 -0.014   -0.249 -0.191  0.069   -0.293 -0.203  0.095
 TransDip   0.001  0.003  0.176   -0.422 -0.003  0.000   -0.017 -0.001  0.002

 Mode:                55                     56                     57
 Frequency:      3205.97                3207.64                3210.57
 Force Cnst:      6.6113                 6.6200                 6.6255
 Red. Mass:       1.0917                 1.0920                 1.0910
 IR Active:          YES                    YES                    YES
 IR Intens:        0.078                  0.169                  0.123
 Raman Active:       YES                    YES                    YES
               X      Y      Z        X      Y      Z        X      Y      Z
 C         -0.001  0.002  0.001    0.002  0.001  0.000   -0.000  0.001  0.001
 C          0.007 -0.010 -0.004    0.030 -0.049 -0.020    0.013 -0.021 -0.009
 H         -0.075  0.122  0.050   -0.341  0.563  0.230   -0.147  0.242  0.099
 C         -0.000 -0.000 -0.000   -0.003 -0.001 -0.000   -0.001 -0.000 -0.000
 Cl         0.000  0.000  0.000    0.000  0.000  0.000    0.000  0.000  0.000
 C         -0.001  0.001  0.000    0.001  0.000  0.000    0.000  0.000  0.000
 H          0.008 -0.000 -0.000   -0.011 -0.000 -0.000   -0.000 -0.000 -0.000
 C          0.003 -0.001 -0.000   -0.001  0.000  0.000    0.001 -0.000 -0.000
 Cl        -0.000  0.000  0.000    0.000 -0.000 -0.000   -0.000  0.000  0.000
 C         -0.038 -0.062 -0.025    0.008  0.014  0.006   -0.017 -0.028 -0.011
 H          0.427  0.707  0.288   -0.091 -0.151 -0.062    0.193  0.319  0.130
 C         -0.001 -0.001  0.000    0.002 -0.002  0.000    0.001  0.002 -0.001
 C          0.006  0.008 -0.003    0.030  0.048 -0.020   -0.012 -0.018  0.007
 H         -0.059 -0.097  0.039   -0.335 -0.553  0.225    0.130  0.213 -0.087
 C         -0.000  0.000 -0.000   -0.003  0.001 -0.000    0.001 -0.000  0.000
 Cl         0.000 -0.000  0.000    0.000 -0.000  0.000   -0.000  0.000 -0.000
 C         -0.000 -0.000  0.000    0.001 -0.000  0.000    0.001  0.001 -0.000
 H          0.005  0.000 -0.000   -0.010  0.000 -0.000   -0.008 -0.000  0.000
 C          0.002  0.000 -0.000   -0.000 -0.000  0.000   -0.003 -0.001  0.000
 Cl        -0.000 -0.000  0.000   -0.000  0.000 -0.000    0.000  0.000 -0.000
 C         -0.019  0.031 -0.012    0.002 -0.004  0.002    0.035 -0.058  0.024
 H          0.213 -0.352  0.144   -0.027  0.045 -0.018   -0.403  0.664 -0.272
 TransDip  -0.008  0.003 -0.000    0.013 -0.001 -0.000    0.004  0.011  0.000

 Mode:                58                     59                     60
 Frequency:      3211.47                3221.54                3222.24
 Force Cnst:      6.6348                 6.6846                 6.6875
 Red. Mass:       1.0919                 1.0932                 1.0932
 IR Active:          YES                    YES                    YES
 IR Intens:        0.023                  2.274                  2.091
 Raman Active:       YES                    YES                    YES
               X      Y      Z        X      Y      Z        X      Y      Z
 C          0.001  0.001  0.000    0.000  0.000  0.000    0.000  0.000  0.000
 C          0.027 -0.044 -0.018    0.000 -0.000 -0.000    0.001 -0.001 -0.000
 H         -0.308  0.507  0.207   -0.000  0.001  0.000   -0.006  0.010  0.004
 C         -0.002 -0.001 -0.000    0.000 -0.000 -0.000    0.001 -0.003 -0.001
 Cl         0.000  0.000  0.000    0.000  0.000 -0.000    0.000  0.000  0.000
 C          0.001  0.000  0.000   -0.002 -0.000  0.000   -0.088 -0.000  0.000
 H         -0.009 -0.000 -0.000    0.021  0.000 -0.000    0.996  0.001 -0.001
 C         -0.001  0.000  0.000    0.000  0.000  0.000    0.001  0.003  0.001
 Cl         0.000 -0.000 -0.000    0.000 -0.000  0.000    0.000 -0.000 -0.000
 C          0.008  0.014  0.006    0.000  0.000  0.000    0.001  0.001  0.000
 H         -0.094 -0.155 -0.063   -0.000 -0.000 -0.000   -0.005 -0.008 -0.003
 C         -0.002  0.001 -0.000    0.000 -0.000  0.000    0.000  0.000 -0.000
 C         -0.028 -0.047  0.019    0.001  0.001 -0.000    0.000  0.000 -0.000
 H          0.325  0.535 -0.217   -0.007 -0.010  0.004   -0.000 -0.000  0.000
 C          0.002 -0.001  0.000    0.001  0.003 -0.001   -0.000 -0.000  0.000
 Cl        -0.000  0.000 -0.000    0.000 -0.000  0.000   -0.000  0.000 -0.000
 C         -0.001  0.000 -0.000   -0.088  0.000 -0.000    0.002 -0.000  0.000
 H          0.013 -0.000  0.000    0.996 -0.001  0.002   -0.021  0.000 -0.000
 C          0.001  0.000 -0.000    0.001 -0.003  0.001   -0.000  0.000 -0.000
 Cl        -0.000 -0.000  0.000    0.000  0.000 -0.000   -0.000 -0.000  0.000
 C         -0.015  0.025 -0.010    0.001 -0.001  0.000    0.000 -0.000  0.000
 H          0.171 -0.282  0.115   -0.007  0.011 -0.004   -0.000  0.001 -0.000
 TransDip  -0.001  0.005 -0.000    0.048 -0.000  0.000    0.046  0.000 -0.000

 STANDARD THERMODYNAMIC QUANTITIES AT   298.15 K  AND     1.00 ATM

   This Molecule has  0 Imaginary Frequencies
   Zero point vibrational energy:       89.132 kcal/mol

   Atom    1 Element C  Has Mass   12.00000
   Atom    2 Element C  Has Mass   12.00000
   Atom    3 Element H  Has Mass    1.00783
   Atom    4 Element C  Has Mass   12.00000
   Atom    5 Element Cl Has Mass   34.96885
   Atom    6 Element C  Has Mass   12.00000
   Atom    7 Element H  Has Mass    1.00783
   Atom    8 Element C  Has Mass   12.00000
   Atom    9 Element Cl Has Mass   34.96885
   Atom   10 Element C  Has Mass   12.00000
   Atom   11 Element H  Has Mass    1.00783
   Atom   12 Element C  Has Mass   12.00000
   Atom   13 Element C  Has Mass   12.00000
   Atom   14 Element H  Has Mass    1.00783
   Atom   15 Element C  Has Mass   12.00000
   Atom   16 Element Cl Has Mass   34.96885
   Atom   17 Element C  Has Mass   12.00000
   Atom   18 Element H  Has Mass    1.00783
   Atom   19 Element C  Has Mass   12.00000
   Atom   20 Element Cl Has Mass   34.96885
   Atom   21 Element C  Has Mass   12.00000
   Atom   22 Element H  Has Mass    1.00783
   Molecular Mass:   289.922380 amu
   Principal axes and moments of inertia in amu*Bohr^2:
                             1           2           3
    Eigenvalues --     4231.48618 10494.06118 13646.51017
          X               1.00000    -0.00000     0.00001
          Y               0.00000     1.00000     0.00000
          Z              -0.00001    -0.00000     1.00000
   Rotational Symmetry Number is   1
   The Molecule is an Asymmetric Top
   Translational Enthalpy:        0.889 kcal/mol
   Rotational Enthalpy:           0.889 kcal/mol
   Vibrational Enthalpy:         96.125 kcal/mol
   gas constant (RT):             0.592 kcal/mol
   Translational Entropy:        42.891  cal/mol.K
   Rotational Entropy:           34.759  cal/mol.K
   Vibrational Entropy:          44.818  cal/mol.K

   Total Enthalpy:               98.495 kcal/mol
   Total Entropy:               122.468  cal/mol.K

 ======================================================================

 STANDARD THERMODYNAMIC QUANTITIES FOR ANHARMONIC VIBRATION -- TOSH

   Zero point vibrational energy: ************ kcal/mol

   Vibrational Enthalpy:       Infinity kcal/mol
   Vibrational Entropy:             NaN  cal/mol.K

   Total Enthalpy:             Infinity kcal/mol
   Total Entropy:                   NaN  cal/mol.K

 ======================================================================

 STANDARD THERMODYNAMIC QUANTITIES FOR ANHARMONIC VIBRATION -- VPT2

   Zero point vibrational energy: ************ kcal/mol

   Vibrational Enthalpy:       Infinity kcal/mol
   Vibrational Entropy:             NaN  cal/mol.K

   Total Enthalpy:             Infinity kcal/mol
   Total Entropy:                   NaN  cal/mol.K

 ======================================================================

Archival summary:
1\1\december\FREQ\ProcedureUnspecified\BasisUnspecified\l4126\taweetha\FriJan1703:51:572020FriJan1703:51:572020\0\\#,FREQ,ProcedureUnspecified,BasisUnspecified,\\0,1\Cl\C,1,1.75627\C,2,1.3894,1,119.292\H,3,1.08181,2,119.744,1,-1.17868,0\C,2,1.39085,1,118.787,3,-179.538,0\H,5,1.08074,2,121.119,1,-0.420658,0\C,5,1.39091,2,117.715,1,179.647,0\C,7,1.38932,5,121.873,2,-0.0294033,0\H,8,1.08177,7,119.792,5,178.317,0\C,8,1.40066,7,119.632,5,-0.0461924,0\C,10,1.48673,8,120.374,7,-179.902,0\C,11,1.40071,10,120.332,8,-138.64,0\H,12,1.08182,11,120.65,10,1.73386,0\C,12,1.38935,11,119.614,10,-179.842,0\C,14,1.39079,12,121.899,11,-0.0996973,0\H,15,1.08066,14,121.14,12,-179.982,0\C,15,1.39076,14,117.715,12,0.0358275,0\C,17,1.38959,15,121.9,14,0.0687305,0\H,18,1.08209,17,119.716,15,178.308,0\Cl,17,1.75603,15,118.812,14,179.477,0\Cl,7,1.75617,5,118.913,2,179.413,0\Cl,14,1.75643,12,119.246,11,-179.638,0\\\@

 Total job time:  11601.87s(wall), 11600.71s(cpu) 
 Fri Jan 17 03:51:57 2020

        *************************************************************
        *                                                           *
        *  Thank you very much for using Q-Chem.  Have a nice day.  *
        *                                                           *
        *************************************************************
